# Supplementary material for: The rapid evolution of lungfish durophagy
Source: Nat Commun. 2022 May 2;13:2390. doi: 10.1038/s41467-022-30091-3 (PMC9061808; doi:10.1038/s41467-022-30091-3)
Supplement: Supplementary file 5 — Supplementary Software [file 41467_2022_30091_MOESM5_ESM.zip › Supplementary Software/MrBayes_tip_dating_analyses/2_partitions_constraint_IGR/Cui_2021_strict.run2.p]

[ID: 5317133198]
Gen	LnL	LnPr	TH{all}	TL{all}	prop_ancfossil{all}	alpha{all}	net_speciation{all}	relative_extinction{all}	relative_fossilization{all}	igrvar{1}	igrvar{2}	clockrate{all}
0	-5.344800e+03	-2.877028e+03	5.812500e+00	8.430000e+01	0.000000e+00	1.000000e+00	1.000000e-01	9.000000e-01	1.000000e-01	1.000000e+00	1.000000e+00	2.500000e-02
20000	-4.626737e+03	-8.319387e+02	1.217136e+00	1.521719e+01	3.488372e-02	2.428411e+00	7.934527e-03	9.542012e-01	2.889598e-02	3.137686e-02	3.646585e-02	5.303556e-03
40000	-4.626067e+03	-8.374275e+02	1.332178e+00	1.509879e+01	5.813953e-02	2.279950e+00	1.296785e-02	9.598938e-01	1.017024e-02	2.820005e-02	3.638590e-02	5.881686e-03
60000	-4.619867e+03	-8.576628e+02	1.454553e+00	1.567525e+01	8.139535e-02	2.368025e+00	7.806075e-03	9.706469e-01	1.827248e-02	2.789547e-02	4.473566e-02	6.259163e-03
80000	-4.599521e+03	-8.538488e+02	1.369406e+00	1.441340e+01	3.488372e-02	3.580212e+00	1.092855e-02	9.527650e-01	1.883460e-02	3.676730e-02	4.572505e-02	6.046044e-03
100000	-4.594851e+03	-8.707654e+02	1.375405e+00	1.487755e+01	3.488372e-02	2.524412e+00	1.165301e-02	9.538470e-01	1.752841e-02	4.306264e-02	3.825903e-02	6.077123e-03
120000	-4.575137e+03	-9.072321e+02	1.423419e+00	1.467151e+01	5.813953e-02	2.412249e+00	1.098393e-02	9.587258e-01	1.920696e-02	5.463467e-02	6.235111e-02	6.284048e-03
140000	-4.574527e+03	-9.207940e+02	1.274871e+00	1.481112e+01	4.651163e-02	2.730289e+00	7.772158e-03	9.808860e-01	7.984196e-03	3.946252e-02	1.038037e-01	6.122833e-03
160000	-4.573504e+03	-9.196832e+02	1.438288e+00	1.419187e+01	2.325581e-02	2.142757e+00	5.590646e-03	9.719930e-01	3.435130e-02	3.027652e-02	1.209861e-01	6.434361e-03
180000	-4.575328e+03	-9.365629e+02	1.408740e+00	1.438470e+01	5.813953e-02	2.757769e+00	1.271602e-02	9.675623e-01	1.094350e-02	5.070339e-02	1.060361e-01	6.398344e-03
200000	-4.547673e+03	-9.664187e+02	1.411717e+00	1.432373e+01	5.813953e-02	3.028160e+00	7.522077e-03	9.787862e-01	1.186067e-02	5.261901e-02	1.515262e-01	6.803967e-03
220000	-4.562364e+03	-9.662858e+02	1.451840e+00	1.425099e+01	2.325581e-02	4.158989e+00	2.010183e-02	9.546812e-01	1.063350e-02	6.737118e-02	1.525508e-01	6.952454e-03
240000	-4.567724e+03	-9.566021e+02	1.428762e+00	1.424477e+01	5.813953e-02	2.788829e+00	6.720819e-03	9.551215e-01	4.981448e-02	4.956739e-02	1.718639e-01	7.015125e-03
260000	-4.542185e+03	-9.537007e+02	1.534556e+00	1.469660e+01	1.162791e-01	2.669730e+00	7.020512e-03	9.770408e-01	1.716746e-02	6.682734e-02	1.777152e-01	7.524462e-03
280000	-4.522221e+03	-9.969837e+02	1.647827e+00	1.524442e+01	1.046512e-01	3.103995e+00	1.028976e-02	9.584208e-01	3.165289e-02	7.427485e-02	2.477866e-01	8.177696e-03
300000	-4.507719e+03	-1.011108e+03	1.657736e+00	1.572453e+01	1.046512e-01	3.297725e+00	7.471855e-03	9.649811e-01	3.341340e-02	8.774426e-02	2.793345e-01	8.603353e-03
320000	-4.504669e+03	-1.029647e+03	1.585513e+00	1.482893e+01	1.162791e-01	3.041586e+00	7.106790e-03	9.664847e-01	5.557011e-02	1.152537e-01	3.279077e-01	8.316708e-03
340000	-4.483207e+03	-1.023268e+03	1.766549e+00	1.567905e+01	2.325581e-01	2.462098e+00	3.891655e-03	9.801956e-01	4.491686e-02	1.284756e-01	4.140691e-01	9.326156e-03
360000	-4.482917e+03	-1.034689e+03	1.931958e+00	1.726660e+01	1.162791e-01	2.692922e+00	4.238549e-03	9.866702e-01	2.618598e-02	1.370466e-01	3.740748e-01	1.030941e-02
380000	-4.488172e+03	-1.036917e+03	1.604503e+00	1.470914e+01	1.395349e-01	2.540846e+00	1.129072e-02	9.740111e-01	1.012431e-02	9.045656e-02	5.693905e-01	8.553119e-03
400000	-4.486633e+03	-1.048637e+03	2.008131e+00	1.661113e+01	1.395349e-01	2.400590e+00	2.156969e-03	9.916744e-01	5.102428e-02	1.372014e-01	5.714056e-01	1.073900e-02
420000	-4.479487e+03	-1.064134e+03	2.098988e+00	1.811850e+01	4.651163e-02	2.388540e+00	2.456216e-03	9.937834e-01	2.019159e-02	1.285922e-01	5.159347e-01	1.164190e-02
440000	-4.484062e+03	-1.038907e+03	1.885851e+00	1.513730e+01	1.279070e-01	2.149295e+00	2.119594e-03	9.958806e-01	1.319645e-02	1.671605e-01	5.866557e-01	1.048239e-02
460000	-4.481278e+03	-1.073015e+03	2.188089e+00	1.787161e+01	2.325581e-01	2.509733e+00	1.211497e-03	9.937338e-01	6.287915e-02	3.206494e-01	6.199758e-01	1.208835e-02
480000	-4.437174e+03	-1.188839e+03	1.931988e+00	1.715637e+01	1.744186e-01	2.139424e+00	6.846509e-03	9.724217e-01	3.723719e-02	3.455260e-01	8.562352e-01	9.800129e-03
500000	-4.455553e+03	-1.083018e+03	2.168272e+00	1.790544e+01	1.860465e-01	2.716835e+00	1.284402e-03	9.944537e-01	5.209242e-02	2.833582e-01	7.165555e-01	1.192805e-02
520000	-4.431601e+03	-1.119274e+03	2.031263e+00	1.670788e+01	2.209302e-01	2.614289e+00	1.781197e-03	9.902147e-01	7.050973e-02	3.583344e-01	6.797145e-01	1.123270e-02
540000	-4.440435e+03	-1.094851e+03	2.363146e+00	1.780116e+01	1.860465e-01	2.454916e+00	7.753823e-04	9.956789e-01	7.195586e-02	3.619525e-01	7.200678e-01	1.327609e-02
560000	-4.424210e+03	-1.121036e+03	2.348552e+00	1.751185e+01	1.395349e-01	2.940506e+00	1.091923e-03	9.976441e-01	1.662424e-02	4.191924e-01	8.420644e-01	1.321234e-02
580000	-4.438130e+03	-1.093024e+03	2.596478e+00	1.926932e+01	2.093023e-01	2.728109e+00	4.625942e-04	9.980615e-01	6.047450e-02	3.867431e-01	7.059833e-01	1.452175e-02
600000	-4.420398e+03	-1.116148e+03	2.138276e+00	1.622200e+01	1.976744e-01	2.979402e+00	4.472193e-04	9.983072e-01	4.358950e-02	4.776937e-01	6.989460e-01	1.205091e-02
620000	-4.406316e+03	-1.117734e+03	2.218476e+00	1.737877e+01	1.860465e-01	2.702406e+00	4.905785e-03	9.820575e-01	4.367197e-02	4.497204e-01	8.301909e-01	1.250585e-02
640000	-4.407959e+03	-1.087357e+03	2.626963e+00	1.957810e+01	2.790698e-01	2.482441e+00	2.520061e-03	9.820571e-01	1.464543e-01	4.347282e-01	8.111669e-01	1.471928e-02
660000	-4.406502e+03	-1.104329e+03	2.621208e+00	2.058280e+01	2.209302e-01	2.259407e+00	2.575250e-03	9.898420e-01	5.042623e-02	3.774416e-01	9.277353e-01	1.463682e-02
680000	-4.402348e+03	-1.087760e+03	2.797285e+00	2.187730e+01	2.558140e-01	2.232372e+00	4.284354e-03	9.825604e-01	6.317987e-02	3.953725e-01	7.800321e-01	1.546972e-02
700000	-4.424905e+03	-1.094809e+03	2.435844e+00	1.969548e+01	2.790698e-01	2.056299e+00	1.876482e-04	9.986725e-01	1.236720e-01	5.202138e-01	1.098896e+00	1.399928e-02
720000	-4.402201e+03	-1.118555e+03	2.528978e+00	1.957198e+01	2.209302e-01	2.338352e+00	1.767664e-04	9.989809e-01	9.332071e-02	6.627951e-01	9.078310e-01	1.463240e-02
740000	-4.400630e+03	-1.097420e+03	2.450071e+00	2.090602e+01	2.325581e-01	2.719270e+00	1.783309e-04	9.990051e-01	6.697697e-02	6.788458e-01	1.080593e+00	1.416858e-02
760000	-4.399736e+03	-1.135601e+03	2.617155e+00	2.003745e+01	2.441860e-01	2.425436e+00	1.618196e-02	9.299409e-01	7.263825e-02	6.226264e-01	1.048340e+00	1.554252e-02
780000	-4.432558e+03	-1.116701e+03	2.508252e+00	1.967242e+01	2.093023e-01	2.771449e+00	1.886115e-02	9.278979e-01	7.348876e-02	5.037312e-01	1.125482e+00	1.490136e-02
800000	-4.413132e+03	-1.083000e+03	2.513532e+00	1.937036e+01	2.209302e-01	2.531981e+00	1.109653e-02	9.570959e-01	5.683124e-02	5.468734e-01	9.947370e-01	1.503724e-02
820000	-4.401631e+03	-1.070260e+03	2.820064e+00	2.027361e+01	2.674419e-01	3.038952e+00	8.914249e-03	9.716951e-01	4.556917e-02	5.692372e-01	1.073793e+00	1.701929e-02
840000	-4.421397e+03	-1.087100e+03	2.745286e+00	2.126721e+01	2.558140e-01	2.542373e+00	1.189698e-02	9.468672e-01	6.903581e-02	5.603978e-01	1.085576e+00	1.667883e-02
860000	-4.397189e+03	-1.101524e+03	3.226595e+00	2.363570e+01	1.744186e-01	2.674957e+00	2.090939e-04	9.993973e-01	4.231895e-02	7.533782e-01	1.736703e+00	1.903390e-02
880000	-4.391274e+03	-1.109285e+03	2.794952e+00	1.998413e+01	1.976744e-01	2.326740e+00	3.779531e-04	9.988116e-01	4.331865e-02	6.457678e-01	1.419845e+00	1.648420e-02
900000	-4.438363e+03	-1.089217e+03	3.128432e+00	2.199960e+01	2.093023e-01	1.836970e+00	6.395389e-04	9.976288e-01	5.030538e-02	6.062040e-01	1.371866e+00	1.845736e-02
920000	-4.419948e+03	-1.077719e+03	3.014966e+00	2.147190e+01	2.209302e-01	1.986309e+00	8.367655e-03	9.665077e-01	8.877931e-02	5.170720e-01	1.155473e+00	1.845544e-02
940000	-4.411306e+03	-1.098466e+03	2.652454e+00	1.897098e+01	2.441860e-01	2.780844e+00	5.844154e-04	9.974102e-01	7.520308e-02	7.216183e-01	1.214380e+00	1.549709e-02
960000	-4.416594e+03	-1.073398e+03	3.156172e+00	2.103650e+01	2.558140e-01	1.949797e+00	5.444383e-04	9.974773e-01	8.346504e-02	6.603318e-01	1.205665e+00	1.859881e-02
980000	-4.377932e+03	-1.108813e+03	2.965002e+00	2.120454e+01	1.860465e-01	2.158868e+00	1.214815e-03	9.957196e-01	4.958031e-02	6.404270e-01	1.729097e+00	1.735540e-02
1000000	-4.390557e+03	-1.072835e+03	3.427583e+00	2.364318e+01	2.209302e-01	2.093824e+00	2.200494e-03	9.920126e-01	4.846256e-02	6.608711e-01	1.303046e+00	2.023451e-02
1020000	-4.368140e+03	-1.097054e+03	3.446893e+00	2.405449e+01	1.976744e-01	1.930825e+00	3.733797e-03	9.910531e-01	2.385240e-02	8.502843e-01	1.610839e+00	2.008007e-02
1040000	-4.377746e+03	-1.101584e+03	3.212299e+00	2.245962e+01	2.093023e-01	2.541266e+00	2.348962e-03	9.897920e-01	8.951179e-02	7.523317e-01	1.220960e+00	1.918086e-02
1060000	-4.382251e+03	-1.058800e+03	2.910564e+00	2.125905e+01	2.674419e-01	2.907605e+00	6.173685e-03	9.767607e-01	6.136381e-02	1.002137e+00	1.350486e+00	1.790618e-02
1080000	-4.401181e+03	-1.081202e+03	2.976681e+00	2.115518e+01	2.209302e-01	1.978754e+00	1.175709e-02	9.416585e-01	8.902682e-02	7.359368e-01	1.521991e+00	1.831827e-02
1100000	-4.376693e+03	-1.095842e+03	2.728619e+00	2.112492e+01	1.976744e-01	1.946291e+00	8.753446e-03	9.725478e-01	3.513832e-02	5.198263e-01	1.510182e+00	1.626069e-02
1120000	-4.403329e+03	-1.064388e+03	2.840359e+00	2.010054e+01	2.441860e-01	2.853334e+00	1.589012e-02	9.153807e-01	1.333539e-01	5.735523e-01	1.730524e+00	1.697519e-02
1140000	-4.397884e+03	-1.089117e+03	2.945551e+00	2.180376e+01	2.441860e-01	2.395816e+00	1.735978e-02	9.040652e-01	1.046483e-01	6.800635e-01	1.598680e+00	1.749043e-02
1160000	-4.429447e+03	-1.063260e+03	3.102646e+00	2.216805e+01	2.906977e-01	2.435360e+00	2.684037e-02	8.478376e-01	1.648934e-01	7.109373e-01	1.933502e+00	1.834992e-02
1180000	-4.411223e+03	-1.077247e+03	3.284444e+00	2.358590e+01	1.976744e-01	2.193504e+00	1.429229e-02	9.100112e-01	1.605908e-01	8.557296e-01	1.798308e+00	1.966114e-02
1200000	-4.413985e+03	-1.100177e+03	2.944903e+00	2.046799e+01	1.976744e-01	2.387559e+00	8.399546e-03	9.713981e-01	4.589730e-02	6.743633e-01	1.726512e+00	1.797472e-02
1220000	-4.385999e+03	-1.083789e+03	3.624998e+00	2.481762e+01	2.441860e-01	2.281309e+00	1.452854e-02	9.340983e-01	9.020031e-02	7.522439e-01	1.864299e+00	2.231157e-02
1240000	-4.388129e+03	-1.049310e+03	3.833085e+00	2.631117e+01	2.441860e-01	1.934416e+00	1.847470e-02	9.136877e-01	9.773440e-02	7.421845e-01	1.525111e+00	2.377730e-02
1260000	-4.374739e+03	-1.078614e+03	3.280827e+00	2.204736e+01	2.209302e-01	2.444576e+00	8.375030e-03	9.638910e-01	9.002448e-02	9.256015e-01	2.103254e+00	2.045838e-02
1280000	-4.386363e+03	-1.062443e+03	3.522321e+00	2.528735e+01	1.511628e-01	1.820430e+00	3.258607e-03	9.909238e-01	3.804146e-02	7.714586e-01	1.901696e+00	2.230619e-02
1300000	-4.397278e+03	-1.022490e+03	4.271812e+00	2.899357e+01	1.744186e-01	1.805887e+00	3.989513e-03	9.882854e-01	4.846677e-02	6.657589e-01	2.064885e+00	2.697944e-02
1320000	-4.394030e+03	-1.041223e+03	4.111633e+00	2.832884e+01	1.511628e-01	2.183606e+00	8.245222e-03	9.810228e-01	2.516618e-02	7.540539e-01	1.744712e+00	2.576011e-02
1340000	-4.393936e+03	-1.065652e+03	3.861876e+00	2.751735e+01	1.860465e-01	2.244557e+00	9.373728e-03	9.605320e-01	9.740209e-02	9.820962e-01	2.307492e+00	2.420713e-02
1360000	-4.407250e+03	-1.058141e+03	3.821878e+00	2.686527e+01	2.325581e-01	2.837078e+00	2.487203e-03	9.874375e-01	8.561342e-02	8.981040e-01	2.120335e+00	2.353343e-02
1380000	-4.364465e+03	-1.048238e+03	3.331616e+00	2.316549e+01	1.744186e-01	1.846490e+00	1.964134e-03	9.925820e-01	9.018445e-02	6.548994e-01	2.147666e+00	2.036855e-02
1400000	-4.382618e+03	-1.044520e+03	3.268754e+00	2.252044e+01	2.093023e-01	2.367060e+00	4.838578e-03	9.850917e-01	4.806340e-02	9.239256e-01	1.900762e+00	2.011217e-02
1420000	-4.410842e+03	-1.083477e+03	3.338888e+00	2.325293e+01	2.441860e-01	2.212765e+00	1.357356e-02	9.323912e-01	1.003705e-01	8.471618e-01	1.702129e+00	2.146404e-02
1440000	-4.381594e+03	-1.034112e+03	3.091433e+00	2.267099e+01	2.093023e-01	1.994925e+00	6.007375e-03	9.729547e-01	8.919104e-02	6.770398e-01	3.140230e+00	1.913714e-02
1460000	-4.397924e+03	-1.033604e+03	3.309913e+00	2.256181e+01	1.744186e-01	2.229745e+00	3.261682e-03	9.866341e-01	6.975259e-02	7.203134e-01	2.602046e+00	2.037925e-02
1480000	-4.385025e+03	-1.039292e+03	3.169535e+00	2.287822e+01	1.279070e-01	1.904817e+00	6.303153e-03	9.801317e-01	4.079971e-02	5.673872e-01	2.600816e+00	1.949139e-02
1500000	-4.398612e+03	-1.004154e+03	4.018182e+00	2.799489e+01	1.627907e-01	1.760854e+00	1.016285e-02	9.658134e-01	5.020590e-02	8.545528e-01	2.458265e+00	2.471254e-02
1520000	-4.378300e+03	-1.013246e+03	3.614946e+00	2.609517e+01	8.139535e-02	2.349323e+00	6.713614e-03	9.847217e-01	2.447131e-02	9.330520e-01	3.012983e+00	2.263299e-02
1540000	-4.362908e+03	-9.846033e+02	4.269530e+00	3.071116e+01	1.744186e-01	2.203366e+00	6.512351e-03	9.832387e-01	4.059096e-02	9.222838e-01	2.717434e+00	2.688306e-02
1560000	-4.357625e+03	-1.005334e+03	3.960047e+00	2.742413e+01	1.511628e-01	2.540929e+00	9.446787e-03	9.765186e-01	3.101524e-02	1.023096e+00	2.484028e+00	2.472343e-02
1580000	-4.363500e+03	-9.995570e+02	4.187559e+00	2.812885e+01	1.627907e-01	2.907292e+00	9.921813e-03	9.711489e-01	4.643004e-02	9.953037e-01	2.820932e+00	2.600909e-02
1600000	-4.389440e+03	-1.010382e+03	4.201667e+00	2.825398e+01	2.325581e-01	2.163642e+00	1.910251e-02	9.320430e-01	8.059871e-02	9.948997e-01	2.036202e+00	2.609471e-02
1620000	-4.406090e+03	-1.033911e+03	3.603346e+00	2.409832e+01	2.558140e-01	1.765813e+00	1.839811e-02	9.057315e-01	1.136874e-01	8.597933e-01	2.725061e+00	2.234493e-02
1640000	-4.403209e+03	-1.004773e+03	3.779809e+00	2.450868e+01	1.976744e-01	2.460819e+00	9.651282e-03	9.471976e-01	1.238393e-01	9.298487e-01	2.544583e+00	2.363202e-02
1660000	-4.415537e+03	-9.878525e+02	4.159578e+00	2.832426e+01	2.558140e-01	2.440441e+00	3.185561e-02	8.796540e-01	7.126127e-02	8.528972e-01	2.770340e+00	2.677035e-02
1680000	-4.384572e+03	-1.010015e+03	4.235875e+00	2.719645e+01	2.093023e-01	2.301801e+00	1.730733e-02	9.437103e-01	6.224485e-02	1.099830e+00	2.434154e+00	2.725490e-02
1700000	-4.366718e+03	-9.790125e+02	4.788433e+00	3.037245e+01	2.093023e-01	2.083798e+00	6.242292e-03	9.753060e-01	1.056335e-01	1.430006e+00	3.121882e+00	3.080825e-02
1720000	-4.379612e+03	-9.444219e+02	4.699539e+00	3.052607e+01	1.279070e-01	2.534688e+00	4.247831e-03	9.920623e-01	1.724369e-02	1.009254e+00	2.946078e+00	3.020287e-02
1740000	-4.400190e+03	-1.005525e+03	3.981137e+00	2.548239e+01	1.860465e-01	2.111662e+00	5.570043e-03	9.862040e-01	3.528195e-02	8.458306e-01	3.050584e+00	2.519301e-02
1760000	-4.362024e+03	-1.012070e+03	4.338360e+00	2.672115e+01	1.976744e-01	2.423194e+00	4.729660e-03	9.826907e-01	8.078036e-02	8.804015e-01	2.598045e+00	2.756918e-02
1780000	-4.388692e+03	-9.916396e+02	4.380196e+00	2.821467e+01	1.976744e-01	1.901022e+00	4.744888e-03	9.818464e-01	7.740336e-02	1.116108e+00	2.472447e+00	2.759288e-02
1800000	-4.383473e+03	-1.017996e+03	3.208280e+00	2.126075e+01	1.860465e-01	2.134603e+00	9.261352e-03	9.740253e-01	3.570037e-02	8.892318e-01	2.851433e+00	1.982436e-02
1820000	-4.394764e+03	-1.006156e+03	4.508263e+00	3.050213e+01	1.279070e-01	1.623918e+00	2.182594e-02	9.668733e-01	1.610050e-02	1.029550e+00	2.522366e+00	2.761565e-02
1840000	-4.384513e+03	-9.908242e+02	4.542426e+00	2.794492e+01	2.209302e-01	2.517155e+00	7.699144e-03	9.668175e-01	1.206384e-01	8.417838e-01	2.753886e+00	2.846339e-02
1860000	-4.411014e+03	-9.970933e+02	4.846543e+00	3.007674e+01	3.255814e-01	2.004693e+00	7.101014e-03	9.712379e-01	1.041125e-01	8.241968e-01	2.057190e+00	3.059286e-02
1880000	-4.380374e+03	-9.818471e+02	5.106653e+00	3.154539e+01	2.325581e-01	2.154801e+00	5.955628e-03	9.778299e-01	7.787748e-02	9.730570e-01	1.876974e+00	3.192607e-02
1900000	-4.397032e+03	-9.843153e+02	4.897799e+00	3.078928e+01	1.976744e-01	2.066395e+00	8.390572e-03	9.771044e-01	3.903225e-02	1.165080e+00	2.322663e+00	3.052345e-02
1920000	-4.395013e+03	-9.758844e+02	5.330190e+00	3.274185e+01	2.209302e-01	1.730331e+00	1.212731e-02	9.444563e-01	1.104684e-01	1.338446e+00	2.243855e+00	3.373041e-02
1940000	-4.388015e+03	-9.725844e+02	4.471428e+00	3.121577e+01	1.860465e-01	1.976714e+00	1.866990e-02	9.319386e-01	6.556766e-02	1.050863e+00	3.183055e+00	2.871616e-02
1960000	-4.370145e+03	-9.951892e+02	4.118715e+00	3.025501e+01	2.209302e-01	2.201419e+00	1.090411e-02	9.560857e-01	7.424398e-02	1.301941e+00	2.597281e+00	2.653917e-02
1980000	-4.391534e+03	-1.020122e+03	3.572702e+00	2.544381e+01	1.395349e-01	2.556692e+00	1.367355e-02	9.600026e-01	5.104229e-02	1.064730e+00	2.969877e+00	2.243164e-02
2000000	-4.382125e+03	-1.031391e+03	3.818534e+00	2.704383e+01	2.093023e-01	2.288509e+00	1.322044e-02	9.558629e-01	6.851132e-02	9.876441e-01	2.007414e+00	2.434040e-02
2020000	-4.394630e+03	-1.021372e+03	3.744351e+00	2.643127e+01	2.209302e-01	1.922450e+00	1.015937e-02	9.479405e-01	1.177894e-01	1.083566e+00	1.922400e+00	2.395712e-02
2040000	-4.405430e+03	-9.877783e+02	4.700686e+00	3.229959e+01	2.209302e-01	2.291694e+00	1.129999e-02	9.469334e-01	1.154469e-01	1.206341e+00	2.671985e+00	3.016467e-02
2060000	-4.419762e+03	-1.026162e+03	3.594148e+00	2.464807e+01	2.209302e-01	2.330818e+00	1.963000e-02	9.233205e-01	7.621494e-02	9.072036e-01	2.312722e+00	2.298843e-02
2080000	-4.393778e+03	-1.057208e+03	3.578143e+00	2.409271e+01	2.093023e-01	2.020694e+00	1.772032e-02	9.449930e-01	5.184851e-02	1.387349e+00	2.240937e+00	2.286443e-02
2100000	-4.396432e+03	-1.052573e+03	3.800448e+00	2.769477e+01	1.627907e-01	2.285584e+00	2.096753e-02	9.323275e-01	6.125303e-02	1.154606e+00	2.089376e+00	2.388931e-02
2120000	-4.377417e+03	-9.578689e+02	4.653717e+00	3.362890e+01	1.744186e-01	2.610119e+00	9.437267e-03	9.679456e-01	5.222877e-02	8.673091e-01	2.999938e+00	2.942043e-02
2140000	-4.390882e+03	-1.028125e+03	4.117428e+00	2.738814e+01	1.860465e-01	2.163988e+00	1.447423e-02	9.433501e-01	9.663034e-02	8.688433e-01	2.132466e+00	2.597303e-02
2160000	-4.405286e+03	-1.019643e+03	3.378875e+00	2.375220e+01	1.511628e-01	2.218167e+00	2.295581e-02	9.198625e-01	6.405594e-02	8.751082e-01	2.622719e+00	2.170035e-02
2180000	-4.382652e+03	-1.024179e+03	3.772230e+00	2.661905e+01	2.441860e-01	1.809900e+00	2.257669e-02	8.730964e-01	1.277670e-01	7.669216e-01	2.101185e+00	2.431899e-02
2200000	-4.401647e+03	-1.018205e+03	3.763206e+00	2.626487e+01	2.906977e-01	2.177299e+00	1.945721e-02	9.032351e-01	1.173233e-01	1.022173e+00	2.107733e+00	2.423659e-02
2220000	-4.404374e+03	-1.069107e+03	3.828932e+00	2.429139e+01	3.023256e-01	2.143391e+00	5.739566e-03	9.705532e-01	1.270252e-01	8.365910e-01	1.669742e+00	2.330875e-02
2240000	-4.410853e+03	-1.037184e+03	4.071844e+00	2.626556e+01	2.441860e-01	2.391283e+00	2.174402e-02	9.262666e-01	5.913941e-02	8.070756e-01	1.736293e+00	2.514613e-02
2260000	-4.394957e+03	-1.077969e+03	3.148871e+00	2.116624e+01	2.093023e-01	1.973633e+00	9.785445e-03	9.462885e-01	1.162732e-01	8.976504e-01	2.152980e+00	1.992907e-02
2280000	-4.384619e+03	-1.041589e+03	3.352116e+00	2.320603e+01	2.209302e-01	2.246724e+00	8.811981e-03	9.615155e-01	8.025364e-02	7.213989e-01	2.825326e+00	2.131350e-02
2300000	-4.376790e+03	-1.054433e+03	2.869648e+00	2.088658e+01	1.860465e-01	2.140297e+00	9.546577e-03	9.609280e-01	7.907248e-02	1.001930e+00	2.179040e+00	1.807288e-02
2320000	-4.390739e+03	-1.032798e+03	3.586333e+00	2.814570e+01	1.279070e-01	1.868372e+00	7.587044e-03	9.696359e-01	6.400576e-02	7.264756e-01	2.530217e+00	2.250192e-02
2340000	-4.397070e+03	-1.034665e+03	3.482601e+00	2.514655e+01	1.279070e-01	1.716792e+00	9.480200e-03	9.751341e-01	2.879001e-02	7.902445e-01	2.369165e+00	2.185434e-02
2360000	-4.395266e+03	-1.077402e+03	3.983758e+00	2.870892e+01	1.976744e-01	1.576630e+00	1.368584e-02	9.541027e-01	4.754903e-02	1.044919e+00	2.037917e+00	2.505496e-02
2380000	-4.408297e+03	-1.070473e+03	3.087998e+00	2.249570e+01	1.976744e-01	2.240389e+00	1.059869e-02	9.456363e-01	9.463417e-02	8.500893e-01	2.318534e+00	1.938143e-02
2400000	-4.407850e+03	-1.037201e+03	3.622229e+00	2.429351e+01	2.209302e-01	1.904629e+00	2.349785e-03	9.900806e-01	7.917695e-02	7.721182e-01	1.794586e+00	2.312195e-02
2420000	-4.377975e+03	-1.048898e+03	3.432413e+00	2.499802e+01	1.162791e-01	2.088620e+00	2.095637e-03	9.945906e-01	2.412374e-02	9.243932e-01	2.171044e+00	2.186311e-02
2440000	-4.384137e+03	-1.004801e+03	3.558902e+00	2.411707e+01	1.627907e-01	1.926471e+00	2.756716e-03	9.905618e-01	5.869046e-02	8.643125e-01	2.505033e+00	2.260845e-02
2460000	-4.394843e+03	-1.028981e+03	3.986969e+00	2.646186e+01	1.744186e-01	2.096346e+00	1.136408e-02	9.688787e-01	4.333702e-02	6.584660e-01	2.119957e+00	2.480062e-02
2480000	-4.393815e+03	-1.068853e+03	3.983542e+00	2.578296e+01	1.976744e-01	2.198098e+00	1.680663e-02	9.590934e-01	3.118823e-02	1.039556e+00	2.042090e+00	2.494058e-02
2500000	-4.375585e+03	-1.026082e+03	4.353824e+00	2.736935e+01	1.744186e-01	2.142368e+00	1.656541e-02	9.759715e-01	1.792925e-02	9.478206e-01	2.281780e+00	2.774152e-02
2520000	-4.389798e+03	-1.015488e+03	5.056524e+00	3.223403e+01	2.441860e-01	1.968486e+00	4.624246e-03	9.794814e-01	1.071249e-01	8.517587e-01	2.235734e+00	3.261102e-02
2540000	-4.384331e+03	-1.024146e+03	4.489235e+00	2.894991e+01	1.511628e-01	2.727495e+00	1.191987e-02	9.568612e-01	7.693121e-02	1.144928e+00	1.849161e+00	2.891953e-02
2560000	-4.413314e+03	-9.850972e+02	4.274291e+00	2.816815e+01	2.325581e-01	2.748464e+00	9.236131e-03	9.515609e-01	1.108995e-01	7.343588e-01	1.772101e+00	2.708883e-02
2580000	-4.386832e+03	-1.078005e+03	3.590464e+00	2.388941e+01	1.976744e-01	2.266263e+00	7.510844e-03	9.694013e-01	9.443788e-02	1.226543e+00	1.961512e+00	2.298211e-02
2600000	-4.381446e+03	-1.005435e+03	3.434347e+00	2.193447e+01	1.046512e-01	2.996499e+00	1.091708e-02	9.687944e-01	6.575918e-02	7.065864e-01	2.113958e+00	2.186016e-02
2620000	-4.406944e+03	-1.069349e+03	3.172231e+00	2.167281e+01	2.209302e-01	2.217731e+00	8.584112e-03	9.705619e-01	5.814107e-02	5.610800e-01	1.232529e+00	2.037438e-02
2640000	-4.353595e+03	-1.096460e+03	3.031702e+00	2.231831e+01	1.744186e-01	2.480278e+00	7.547362e-04	9.974252e-01	5.369493e-02	8.267455e-01	1.825353e+00	1.933723e-02
2660000	-4.368510e+03	-1.046966e+03	3.365371e+00	2.350082e+01	1.162791e-01	2.267858e+00	8.678603e-04	9.978925e-01	3.370048e-02	9.604062e-01	2.173584e+00	2.113891e-02
2680000	-4.412230e+03	-1.057435e+03	3.573128e+00	2.503778e+01	2.093023e-01	2.056387e+00	5.763990e-04	9.972038e-01	1.005981e-01	9.645564e-01	2.298389e+00	2.222721e-02
2700000	-4.404167e+03	-1.070724e+03	3.446029e+00	2.529580e+01	1.395349e-01	2.561194e+00	1.452000e-03	9.968265e-01	2.520115e-02	8.669587e-01	2.835944e+00	2.120486e-02
2720000	-4.382970e+03	-1.030343e+03	3.639274e+00	2.386122e+01	2.558140e-01	2.607121e+00	1.457181e-02	9.118419e-01	1.723868e-01	7.983523e-01	2.143472e+00	2.331782e-02
2740000	-4.406927e+03	-9.990153e+02	4.615043e+00	3.078421e+01	2.674419e-01	2.623388e+00	1.102746e-02	9.347553e-01	1.519224e-01	1.017530e+00	2.086526e+00	2.920084e-02
2760000	-4.392409e+03	-1.025895e+03	3.774837e+00	2.482173e+01	2.325581e-01	2.737064e+00	8.986881e-03	9.668454e-01	6.767433e-02	7.067434e-01	1.892147e+00	2.403251e-02
2780000	-4.393986e+03	-1.048851e+03	3.783542e+00	2.392587e+01	1.860465e-01	2.175435e+00	1.414468e-02	9.619820e-01	4.120924e-02	1.030928e+00	2.310432e+00	2.400095e-02
2800000	-4.414699e+03	-1.013289e+03	3.938194e+00	2.614569e+01	2.790698e-01	1.857318e+00	2.519594e-02	8.941015e-01	9.744710e-02	1.504493e+00	2.294190e+00	2.539601e-02
2820000	-4.426789e+03	-1.015894e+03	3.651368e+00	2.302175e+01	3.255814e-01	2.255120e+00	4.370282e-03	9.727177e-01	1.653033e-01	1.001051e+00	2.314384e+00	2.268658e-02
2840000	-4.391221e+03	-1.088169e+03	3.258324e+00	2.205383e+01	3.023256e-01	2.231916e+00	2.666215e-03	9.811824e-01	1.645411e-01	7.734126e-01	1.696759e+00	2.037103e-02
2860000	-4.400761e+03	-1.069467e+03	3.342622e+00	2.387890e+01	1.627907e-01	2.457884e+00	2.473945e-03	9.899187e-01	7.843348e-02	6.133198e-01	1.868614e+00	2.098480e-02
2880000	-4.409111e+03	-1.009888e+03	3.837281e+00	2.574140e+01	2.558140e-01	2.497397e+00	3.588711e-03	9.865784e-01	8.232665e-02	8.968529e-01	2.122203e+00	2.470946e-02
2900000	-4.418891e+03	-1.031258e+03	3.982260e+00	2.739435e+01	2.093023e-01	2.911050e+00	7.299893e-03	9.794628e-01	4.366566e-02	8.486008e-01	2.617118e+00	2.544491e-02
2920000	-4.379081e+03	-9.883180e+02	4.068616e+00	2.812789e+01	1.744186e-01	1.844377e+00	4.360684e-03	9.798404e-01	8.867123e-02	9.635193e-01	2.536594e+00	2.608983e-02
2940000	-4.402439e+03	-1.049068e+03	3.414762e+00	2.341794e+01	1.627907e-01	1.723284e+00	2.741401e-03	9.950344e-01	1.801056e-02	8.170867e-01	1.967701e+00	2.136578e-02
2960000	-4.393142e+03	-1.027902e+03	4.414573e+00	3.139541e+01	1.744186e-01	3.038400e+00	4.866943e-03	9.867852e-01	3.381738e-02	9.044470e-01	2.219515e+00	2.836673e-02
2980000	-4.387464e+03	-1.009430e+03	3.926580e+00	2.776053e+01	1.976744e-01	2.096703e+00	2.007126e-03	9.942350e-01	4.636788e-02	1.106423e+00	1.868420e+00	2.525625e-02
3000000	-4.399911e+03	-1.049687e+03	3.939203e+00	2.878050e+01	1.511628e-01	2.354868e+00	3.090725e-03	9.901442e-01	5.158782e-02	9.758418e-01	2.056750e+00	2.474291e-02
3020000	-4.382738e+03	-1.041245e+03	3.779545e+00	2.401238e+01	2.325581e-01	1.812862e+00	1.405004e-02	9.534844e-01	6.965311e-02	7.406513e-01	1.987533e+00	2.337249e-02
3040000	-4.402050e+03	-1.000596e+03	3.873538e+00	2.639793e+01	1.976744e-01	3.130492e+00	9.960011e-03	9.564148e-01	8.587622e-02	7.437387e-01	3.125539e+00	2.402821e-02
3060000	-4.407447e+03	-1.076532e+03	3.573397e+00	2.333115e+01	1.627907e-01	2.218280e+00	1.406609e-02	9.616544e-01	4.405288e-02	9.043316e-01	1.401276e+00	2.211277e-02
3080000	-4.424759e+03	-1.033146e+03	3.837902e+00	2.574766e+01	3.023256e-01	1.873235e+00	8.479675e-03	9.474069e-01	1.476059e-01	6.531863e-01	1.838759e+00	2.373898e-02
3100000	-4.384559e+03	-1.064052e+03	3.989849e+00	2.626710e+01	2.441860e-01	2.818431e+00	1.086443e-02	9.505820e-01	7.417489e-02	1.416639e+00	1.643985e+00	2.466342e-02
3120000	-4.373845e+03	-1.030709e+03	4.045917e+00	2.718334e+01	2.093023e-01	2.207284e+00	1.687247e-02	9.341526e-01	7.146376e-02	1.205526e+00	2.268683e+00	2.494057e-02
3140000	-4.387839e+03	-1.054501e+03	3.970452e+00	2.702707e+01	2.093023e-01	2.599356e+00	1.062943e-02	9.424831e-01	1.201353e-01	8.533195e-01	1.514783e+00	2.449003e-02
3160000	-4.381367e+03	-1.044624e+03	4.084214e+00	2.718773e+01	1.395349e-01	2.270254e+00	1.387016e-02	9.767701e-01	1.485531e-02	1.102735e+00	2.053180e+00	2.516185e-02
3180000	-4.375614e+03	-1.051015e+03	3.332946e+00	2.388721e+01	9.302326e-02	2.730887e+00	6.534529e-03	9.906971e-01	9.302913e-03	8.698393e-01	1.963748e+00	2.058838e-02
3200000	-4.384030e+03	-1.085373e+03	3.029790e+00	2.217456e+01	1.162791e-01	2.320874e+00	1.929061e-03	9.941551e-01	3.766930e-02	7.334994e-01	1.863273e+00	1.882708e-02
3220000	-4.399742e+03	-1.058383e+03	3.966278e+00	2.800805e+01	2.093023e-01	2.337349e+00	8.793834e-03	9.602460e-01	8.559246e-02	7.638489e-01	1.893225e+00	2.472931e-02
3240000	-4.373459e+03	-1.077932e+03	2.867416e+00	2.040735e+01	2.209302e-01	2.582260e+00	1.322561e-02	9.472357e-01	6.582323e-02	5.886441e-01	1.397961e+00	1.795342e-02
3260000	-4.395318e+03	-1.065571e+03	3.487151e+00	2.497161e+01	2.558140e-01	2.623104e+00	7.320402e-03	9.544939e-01	1.490237e-01	8.138806e-01	1.706996e+00	2.219068e-02
3280000	-4.399990e+03	-1.049190e+03	4.209574e+00	2.820894e+01	1.860465e-01	1.803964e+00	1.631984e-02	9.495627e-01	6.280490e-02	9.144894e-01	2.015970e+00	2.711146e-02
3300000	-4.396868e+03	-1.060203e+03	3.298761e+00	2.123841e+01	2.325581e-01	2.201619e+00	1.338674e-02	9.346557e-01	1.265797e-01	7.557244e-01	2.001537e+00	2.118636e-02
3320000	-4.385679e+03	-1.099532e+03	3.700303e+00	2.716738e+01	1.744186e-01	2.227180e+00	1.411728e-02	9.422415e-01	6.165619e-02	9.586585e-01	1.784459e+00	2.330884e-02
3340000	-4.374417e+03	-1.025223e+03	3.701448e+00	2.697807e+01	1.395349e-01	2.173066e+00	2.055879e-02	9.404143e-01	4.280340e-02	8.998212e-01	2.801343e+00	2.314143e-02
3360000	-4.383309e+03	-1.069279e+03	3.341162e+00	2.433311e+01	1.627907e-01	2.290482e+00	3.565696e-02	8.629972e-01	7.877807e-02	1.359136e+00	2.393003e+00	2.112077e-02
3380000	-4.378387e+03	-1.033304e+03	3.793226e+00	2.727380e+01	1.744186e-01	2.159708e+00	1.322412e-02	9.580179e-01	4.582403e-02	1.066655e+00	2.188500e+00	2.431142e-02
3400000	-4.353778e+03	-1.126177e+03	3.242416e+00	2.445735e+01	1.860465e-01	2.469085e+00	3.475076e-02	8.549020e-01	7.917733e-02	9.806201e-01	1.649130e+00	2.069874e-02
3420000	-4.394591e+03	-1.052021e+03	3.681753e+00	2.763931e+01	1.627907e-01	2.160211e+00	1.484211e-02	9.445348e-01	6.335245e-02	7.638867e-01	1.781066e+00	2.361455e-02
3440000	-4.365280e+03	-1.010715e+03	4.132555e+00	2.931069e+01	2.674419e-01	1.740238e+00	5.357665e-03	9.747074e-01	1.040257e-01	8.662210e-01	1.961913e+00	2.652567e-02
3460000	-4.383759e+03	-1.027501e+03	4.022053e+00	2.671146e+01	2.325581e-01	2.425074e+00	2.474826e-02	9.126631e-01	7.931635e-02	9.683598e-01	1.562706e+00	2.589899e-02
3480000	-4.411184e+03	-1.014676e+03	4.499562e+00	2.915005e+01	2.558140e-01	3.018444e+00	4.695235e-03	9.780447e-01	1.138691e-01	6.832862e-01	1.654445e+00	2.808146e-02
3500000	-4.394893e+03	-1.048751e+03	3.716548e+00	2.454543e+01	1.627907e-01	2.447105e+00	1.099606e-02	9.692102e-01	3.884867e-02	9.392473e-01	2.093888e+00	2.325931e-02
3520000	-4.403639e+03	-9.870269e+02	4.459353e+00	2.973703e+01	1.976744e-01	2.546126e+00	1.600624e-02	9.557997e-01	3.562023e-02	9.436194e-01	2.416748e+00	2.848777e-02
3540000	-4.387617e+03	-1.034367e+03	3.690293e+00	2.500974e+01	2.209302e-01	2.362381e+00	3.380350e-03	9.879738e-01	5.738017e-02	1.021750e+00	1.425456e+00	2.350450e-02
3560000	-4.396142e+03	-1.040800e+03	3.645350e+00	2.542870e+01	2.209302e-01	2.289364e+00	5.079699e-03	9.777711e-01	9.075652e-02	1.173889e+00	1.997587e+00	2.347015e-02
3580000	-4.389074e+03	-1.027060e+03	3.736132e+00	2.712077e+01	2.325581e-01	2.337106e+00	8.994732e-03	9.735825e-01	4.137286e-02	1.070912e+00	1.981276e+00	2.402443e-02
3600000	-4.399964e+03	-1.043258e+03	4.411052e+00	2.980570e+01	2.674419e-01	1.912244e+00	3.232908e-03	9.808415e-01	1.330004e-01	1.169269e+00	1.839342e+00	2.823509e-02
3620000	-4.374124e+03	-1.016125e+03	4.251220e+00	2.931941e+01	1.976744e-01	2.764945e+00	1.406353e-02	9.470260e-01	6.911124e-02	1.156269e+00	2.546241e+00	2.738267e-02
3640000	-4.380771e+03	-1.036405e+03	4.318210e+00	2.640278e+01	2.906977e-01	1.719875e+00	2.221209e-02	9.090899e-01	9.626774e-02	1.088230e+00	1.951474e+00	2.732627e-02
3660000	-4.372917e+03	-1.001151e+03	4.250280e+00	2.604554e+01	2.790698e-01	2.299564e+00	5.774198e-03	9.722607e-01	1.230261e-01	9.499586e-01	2.269817e+00	2.721292e-02
3680000	-4.422869e+03	-1.031462e+03	3.917785e+00	2.415209e+01	3.255814e-01	1.669985e+00	1.698679e-02	9.309439e-01	8.647213e-02	1.128308e+00	2.217022e+00	2.507286e-02
3700000	-4.378615e+03	-1.060273e+03	3.714403e+00	2.616410e+01	2.790698e-01	2.453361e+00	1.201010e-02	9.089827e-01	2.050524e-01	8.003655e-01	1.416285e+00	2.375493e-02
3720000	-4.400948e+03	-1.027077e+03	4.148194e+00	2.729342e+01	2.441860e-01	2.135516e+00	1.309726e-02	9.350333e-01	1.447882e-01	1.066027e+00	1.522962e+00	2.661077e-02
3740000	-4.391163e+03	-1.080205e+03	3.740643e+00	2.495171e+01	2.093023e-01	2.380454e+00	5.807439e-03	9.716597e-01	1.112209e-01	7.918541e-01	1.627393e+00	2.354363e-02
3760000	-4.392087e+03	-1.056555e+03	3.376834e+00	2.239244e+01	2.209302e-01	1.894810e+00	2.790867e-03	9.914286e-01	4.423612e-02	9.478936e-01	2.243942e+00	2.141827e-02
3780000	-4.386718e+03	-1.055839e+03	3.442673e+00	2.367907e+01	2.209302e-01	2.399180e+00	1.145622e-02	9.651336e-01	5.203404e-02	1.268528e+00	1.959805e+00	2.165291e-02
3800000	-4.370403e+03	-1.046429e+03	3.481898e+00	2.338346e+01	1.860465e-01	2.420511e+00	3.582953e-03	9.828287e-01	8.967418e-02	8.478130e-01	1.949748e+00	2.173848e-02
3820000	-4.367814e+03	-1.093041e+03	3.185107e+00	2.169378e+01	2.209302e-01	2.140091e+00	3.253123e-03	9.903759e-01	4.047218e-02	1.204569e+00	1.494927e+00	1.980832e-02
3840000	-4.392000e+03	-1.058418e+03	4.197057e+00	2.797168e+01	2.558140e-01	1.794424e+00	6.072127e-03	9.774481e-01	5.214817e-02	7.702253e-01	1.647359e+00	2.610723e-02
3860000	-4.401674e+03	-1.060802e+03	3.196124e+00	2.170780e+01	1.976744e-01	2.393676e+00	3.682491e-03	9.882232e-01	4.847763e-02	5.776513e-01	1.508655e+00	1.990767e-02
3880000	-4.391928e+03	-1.033017e+03	3.743226e+00	2.766983e+01	1.744186e-01	2.135275e+00	6.805359e-03	9.782741e-01	4.696700e-02	1.137419e+00	1.780255e+00	2.388276e-02
3900000	-4.403605e+03	-1.004515e+03	4.596609e+00	3.134422e+01	2.209302e-01	1.985556e+00	3.413135e-03	9.833757e-01	8.688374e-02	1.564031e+00	1.744389e+00	2.833139e-02
3920000	-4.392114e+03	-1.007912e+03	4.942557e+00	3.497741e+01	1.860465e-01	2.135727e+00	3.617704e-03	9.811114e-01	9.615350e-02	1.232256e+00	2.078934e+00	3.099914e-02
3940000	-4.393796e+03	-1.044572e+03	3.847066e+00	2.667978e+01	2.209302e-01	2.278074e+00	9.175457e-03	9.592761e-01	1.035499e-01	7.811760e-01	1.439839e+00	2.445259e-02
3960000	-4.390846e+03	-1.026544e+03	4.289824e+00	2.687181e+01	2.441860e-01	2.230552e+00	1.302888e-02	9.260242e-01	1.560310e-01	9.113214e-01	2.042433e+00	2.675339e-02
3980000	-4.379604e+03	-1.038320e+03	4.525974e+00	2.914842e+01	2.558140e-01	2.254825e+00	1.236826e-02	9.355645e-01	1.203111e-01	1.137390e+00	2.364608e+00	2.833369e-02
4000000	-4.380598e+03	-1.011524e+03	3.786180e+00	2.601394e+01	2.441860e-01	2.135455e+00	2.374444e-02	8.926570e-01	1.023991e-01	9.401409e-01	1.883731e+00	2.405124e-02
4020000	-4.392812e+03	-9.893098e+02	4.722750e+00	2.889850e+01	2.441860e-01	2.218999e+00	1.736287e-02	9.352202e-01	8.221016e-02	9.838890e-01	2.091161e+00	3.037022e-02
4040000	-4.400876e+03	-1.000874e+03	4.707243e+00	2.847667e+01	2.558140e-01	2.195838e+00	1.489812e-02	9.440544e-01	8.930061e-02	9.224919e-01	2.391354e+00	3.005668e-02
4060000	-4.398142e+03	-9.830421e+02	4.690439e+00	2.813427e+01	2.790698e-01	2.202278e+00	3.778344e-03	9.803066e-01	1.205616e-01	9.595700e-01	2.776580e+00	3.023093e-02
4080000	-4.383975e+03	-1.001003e+03	4.256963e+00	2.736217e+01	3.139535e-01	2.784989e+00	4.081586e-03	9.765694e-01	1.606742e-01	9.419797e-01	2.307439e+00	2.713728e-02
4100000	-4.388057e+03	-1.058150e+03	3.879458e+00	2.646428e+01	2.209302e-01	2.162547e+00	2.123127e-02	9.195453e-01	8.422452e-02	1.242047e+00	2.433838e+00	2.491363e-02
4120000	-4.410347e+03	-1.048560e+03	4.242082e+00	2.588282e+01	2.674419e-01	1.803957e+00	5.780520e-03	9.749978e-01	1.494571e-01	1.341462e+00	1.933542e+00	2.731999e-02
4140000	-4.404459e+03	-1.044811e+03	3.721603e+00	2.672713e+01	1.627907e-01	1.961540e+00	1.453730e-02	9.543705e-01	4.803898e-02	9.991642e-01	1.834223e+00	2.391376e-02
4160000	-4.401469e+03	-9.949995e+02	4.153508e+00	2.955226e+01	1.976744e-01	2.415311e+00	1.670387e-02	9.253425e-01	8.478035e-02	1.191285e+00	2.384484e+00	2.665195e-02
4180000	-4.399908e+03	-1.014750e+03	3.484598e+00	2.548789e+01	1.511628e-01	2.407788e+00	1.259516e-02	9.642562e-01	4.078377e-02	9.078074e-01	2.842491e+00	2.234374e-02
4200000	-4.399285e+03	-9.945246e+02	4.214674e+00	2.913761e+01	1.046512e-01	1.952150e+00	1.692445e-02	9.667807e-01	1.907641e-02	1.175481e+00	2.629154e+00	2.705692e-02
4220000	-4.403586e+03	-1.008477e+03	4.444859e+00	3.055247e+01	1.046512e-01	1.997561e+00	1.791897e-02	9.647362e-01	2.541687e-02	1.229793e+00	2.976271e+00	2.865769e-02
4240000	-4.375673e+03	-1.050283e+03	4.069559e+00	2.589436e+01	2.209302e-01	1.934692e+00	1.649019e-02	9.170893e-01	1.278249e-01	8.433779e-01	2.053438e+00	2.591895e-02
4260000	-4.392941e+03	-1.017498e+03	3.898705e+00	2.414255e+01	2.790698e-01	2.289987e+00	1.130730e-02	9.443068e-01	1.345584e-01	8.977967e-01	2.348647e+00	2.456516e-02
4280000	-4.399626e+03	-1.044146e+03	4.250429e+00	2.654134e+01	2.558140e-01	1.947050e+00	8.931342e-03	9.551048e-01	1.120139e-01	1.324966e+00	1.786595e+00	2.644604e-02
4300000	-4.402673e+03	-1.029442e+03	4.968162e+00	3.263999e+01	2.209302e-01	1.778229e+00	2.205931e-02	9.004739e-01	1.233806e-01	1.618978e+00	1.885195e+00	3.175053e-02
4320000	-4.423480e+03	-1.060616e+03	3.816461e+00	2.385297e+01	2.209302e-01	2.809026e+00	1.493760e-02	9.470667e-01	8.799188e-02	9.837209e-01	1.680240e+00	2.434124e-02
4340000	-4.382082e+03	-1.076812e+03	3.629729e+00	2.320132e+01	2.441860e-01	2.290846e+00	6.141629e-03	9.806719e-01	4.303744e-02	1.055662e+00	2.310774e+00	2.313430e-02
4360000	-4.383199e+03	-1.020322e+03	3.760454e+00	2.456339e+01	1.744186e-01	2.617752e+00	7.080696e-03	9.848564e-01	3.013491e-02	1.039859e+00	2.008968e+00	2.413979e-02
4380000	-4.419640e+03	-9.979447e+02	3.959745e+00	2.545017e+01	2.558140e-01	2.117998e+00	9.089009e-03	9.724479e-01	4.239056e-02	7.549931e-01	2.157881e+00	2.533912e-02
4400000	-4.375069e+03	-1.034176e+03	4.210611e+00	2.816903e+01	1.627907e-01	2.107504e+00	5.390256e-03	9.900572e-01	2.026889e-02	8.420446e-01	2.047875e+00	2.665694e-02
4420000	-4.400599e+03	-1.034149e+03	3.968805e+00	2.524473e+01	2.325581e-01	2.204835e+00	7.693675e-03	9.701961e-01	8.071056e-02	7.853734e-01	1.585285e+00	2.521849e-02
4440000	-4.402449e+03	-1.004640e+03	4.874499e+00	2.826012e+01	2.790698e-01	1.566462e+00	1.126463e-02	9.543877e-01	1.006339e-01	9.044774e-01	1.719576e+00	3.104853e-02
4460000	-4.380345e+03	-1.021562e+03	3.893711e+00	2.355054e+01	2.558140e-01	1.923087e+00	1.349258e-02	9.519274e-01	7.637155e-02	8.348197e-01	2.066161e+00	2.486085e-02
4480000	-4.414070e+03	-1.022814e+03	4.295752e+00	2.636526e+01	2.674419e-01	2.307333e+00	2.164272e-02	8.784497e-01	1.893032e-01	7.460691e-01	1.596159e+00	2.740471e-02
4500000	-4.411504e+03	-9.894912e+02	4.702717e+00	2.854791e+01	2.674419e-01	2.015327e+00	1.692307e-02	9.277607e-01	1.266900e-01	9.968152e-01	2.688164e+00	2.943209e-02
4520000	-4.403145e+03	-1.008908e+03	4.403583e+00	2.726791e+01	2.441860e-01	2.168988e+00	2.172503e-02	9.045084e-01	1.211808e-01	9.929544e-01	2.670012e+00	2.788218e-02
4540000	-4.408844e+03	-1.009703e+03	4.619271e+00	2.872432e+01	2.441860e-01	2.329423e+00	1.214244e-02	9.627664e-01	6.030115e-02	1.004452e+00	2.248968e+00	2.896800e-02
4560000	-4.422009e+03	-1.010891e+03	4.024925e+00	2.452533e+01	2.441860e-01	1.779603e+00	1.648009e-02	9.241923e-01	1.327132e-01	5.748568e-01	2.116365e+00	2.534361e-02
4580000	-4.425557e+03	-1.020918e+03	4.571516e+00	2.752748e+01	3.023256e-01	2.664706e+00	1.860712e-02	8.865999e-01	1.875821e-01	7.682907e-01	1.642806e+00	2.875850e-02
4600000	-4.420112e+03	-1.024945e+03	4.061540e+00	2.550134e+01	3.372093e-01	2.311448e+00	8.241795e-03	9.374922e-01	2.165454e-01	1.020017e+00	1.473314e+00	2.597738e-02
4620000	-4.393514e+03	-9.696360e+02	4.626206e+00	3.000264e+01	2.558140e-01	2.128394e+00	6.232738e-03	9.750973e-01	6.906004e-02	8.172132e-01	2.967140e+00	2.896325e-02
4640000	-4.402930e+03	-1.043888e+03	3.739528e+00	2.409242e+01	1.976744e-01	2.526657e+00	1.386445e-02	9.511757e-01	8.449295e-02	7.874067e-01	2.446846e+00	2.354018e-02
4660000	-4.416740e+03	-9.937320e+02	4.759935e+00	3.080760e+01	2.674419e-01	1.813035e+00	1.389288e-02	9.374078e-01	9.344426e-02	7.308539e-01	2.024057e+00	3.010452e-02
4680000	-4.385437e+03	-9.950414e+02	3.726781e+00	2.352730e+01	2.790698e-01	1.886838e+00	9.930697e-03	9.508185e-01	1.312103e-01	8.297028e-01	2.204269e+00	2.393513e-02
4700000	-4.403212e+03	-1.018691e+03	4.262407e+00	2.586308e+01	3.604651e-01	2.184479e+00	9.991640e-03	9.294184e-01	1.973862e-01	8.376030e-01	1.618706e+00	2.728632e-02
4720000	-4.398600e+03	-1.047709e+03	3.750629e+00	2.416771e+01	2.790698e-01	2.552414e+00	9.127061e-03	9.464666e-01	1.687066e-01	8.802678e-01	1.932514e+00	2.408206e-02
4740000	-4.375816e+03	-1.064089e+03	3.425734e+00	2.524141e+01	1.976744e-01	1.923091e+00	1.915787e-02	9.209511e-01	7.977289e-02	8.408603e-01	2.169776e+00	2.051448e-02
4760000	-4.405204e+03	-9.916480e+02	4.315404e+00	2.631975e+01	2.674419e-01	2.187077e+00	1.226601e-03	9.928245e-01	1.322436e-01	1.094713e+00	2.683790e+00	2.761136e-02
4780000	-4.390695e+03	-1.013970e+03	4.093504e+00	2.691174e+01	1.976744e-01	3.014423e+00	4.004153e-03	9.890091e-01	4.341135e-02	1.112581e+00	2.495331e+00	2.632534e-02
4800000	-4.403251e+03	-1.053538e+03	3.460393e+00	2.187218e+01	2.209302e-01	2.424183e+00	3.031054e-02	8.787656e-01	9.824840e-02	6.210086e-01	1.866982e+00	2.228371e-02
4820000	-4.393061e+03	-1.003230e+03	4.716911e+00	3.043815e+01	1.860465e-01	2.413390e+00	8.846096e-03	9.761080e-01	3.647302e-02	7.701715e-01	1.915350e+00	3.002405e-02
4840000	-4.402611e+03	-1.004495e+03	4.961387e+00	3.316540e+01	2.441860e-01	2.032779e+00	2.880632e-02	8.891573e-01	9.964185e-02	9.187911e-01	1.910120e+00	3.198196e-02
4860000	-4.388288e+03	-9.846828e+02	4.991724e+00	3.471811e+01	2.209302e-01	1.988345e+00	1.298399e-02	9.514606e-01	6.956434e-02	1.444039e+00	2.462856e+00	3.216867e-02
4880000	-4.402240e+03	-1.024217e+03	4.639965e+00	3.079609e+01	2.441860e-01	1.657711e+00	8.148432e-03	9.713087e-01	6.907580e-02	1.012526e+00	1.805550e+00	2.992520e-02
4900000	-4.376604e+03	-1.051433e+03	4.131311e+00	2.928422e+01	2.209302e-01	2.128893e+00	1.649690e-02	9.438798e-01	5.215725e-02	7.450323e-01	1.670911e+00	2.658744e-02
4920000	-4.404773e+03	-1.018733e+03	4.135747e+00	2.802522e+01	1.860465e-01	2.265600e+00	8.119472e-03	9.786753e-01	3.628311e-02	8.857695e-01	2.411979e+00	2.663425e-02
4940000	-4.440187e+03	-1.027602e+03	4.010617e+00	2.498513e+01	2.325581e-01	2.214807e+00	5.287055e-03	9.781051e-01	8.473389e-02	1.106560e+00	2.090690e+00	2.560521e-02
4960000	-4.405818e+03	-1.037193e+03	4.246781e+00	2.687210e+01	2.093023e-01	2.114964e+00	6.283896e-03	9.750435e-01	1.017790e-01	7.480305e-01	1.987282e+00	2.725207e-02
4980000	-4.380268e+03	-1.089055e+03	3.866228e+00	2.482195e+01	2.674419e-01	2.143906e+00	1.239289e-02	9.442171e-01	1.087500e-01	1.168532e+00	1.907455e+00	2.487315e-02
5000000	-4.372401e+03	-9.854074e+02	4.516532e+00	2.782932e+01	2.325581e-01	2.934465e+00	3.859144e-03	9.850037e-01	8.327386e-02	8.420520e-01	2.205450e+00	2.890397e-02
5020000	-4.384601e+03	-9.973394e+02	4.244825e+00	2.848161e+01	1.627907e-01	2.100601e+00	5.343916e-03	9.831850e-01	4.568385e-02	1.264776e+00	2.599150e+00	2.716003e-02
5040000	-4.402936e+03	-1.007704e+03	4.914170e+00	3.065386e+01	2.441860e-01	2.056516e+00	6.153055e-03	9.774205e-01	1.027153e-01	1.210061e+00	1.788330e+00	3.161451e-02
5060000	-4.411299e+03	-9.983228e+02	4.845773e+00	3.101302e+01	1.511628e-01	2.293271e+00	1.391173e-02	9.729493e-01	2.677488e-02	1.372243e+00	2.737535e+00	3.110925e-02
5080000	-4.393791e+03	-9.718984e+02	5.028228e+00	3.157922e+01	2.093023e-01	2.355849e+00	7.027647e-03	9.738109e-01	9.754334e-02	1.476126e+00	2.587226e+00	3.241707e-02
5100000	-4.380650e+03	-1.013144e+03	4.377668e+00	2.984776e+01	2.209302e-01	1.917569e+00	1.392963e-02	9.570641e-01	5.880479e-02	9.858264e-01	2.074987e+00	2.823418e-02
5120000	-4.384692e+03	-1.037522e+03	3.694582e+00	2.309603e+01	2.674419e-01	2.392522e+00	7.005539e-03	9.778419e-01	7.065866e-02	9.186041e-01	1.872952e+00	2.316287e-02
5140000	-4.394533e+03	-1.048220e+03	3.796216e+00	2.477119e+01	1.744186e-01	2.071515e+00	2.033036e-02	9.168107e-01	9.200729e-02	6.544168e-01	2.022591e+00	2.372938e-02
5160000	-4.385416e+03	-1.040750e+03	3.910463e+00	2.580079e+01	2.209302e-01	2.551504e+00	1.390105e-02	9.258158e-01	1.204762e-01	6.806332e-01	1.981074e+00	2.513837e-02
5180000	-4.390163e+03	-1.049137e+03	3.918277e+00	2.663943e+01	2.674419e-01	2.354412e+00	1.969340e-02	9.164369e-01	8.391568e-02	1.004788e+00	2.241696e+00	2.500632e-02
5200000	-4.391626e+03	-1.041837e+03	4.170700e+00	2.805665e+01	1.976744e-01	1.957275e+00	2.177941e-02	9.191384e-01	7.316657e-02	1.460366e+00	2.070008e+00	2.605126e-02
5220000	-4.410445e+03	-1.033592e+03	3.997836e+00	2.552555e+01	2.093023e-01	1.819886e+00	1.990822e-02	9.400309e-01	6.720162e-02	1.157367e+00	2.086786e+00	2.535553e-02
5240000	-4.398915e+03	-1.036409e+03	4.263167e+00	2.736000e+01	2.674419e-01	2.243250e+00	2.242657e-02	9.132778e-01	9.780210e-02	1.128172e+00	1.893616e+00	2.735667e-02
5260000	-4.419404e+03	-1.010595e+03	3.630390e+00	2.403794e+01	2.558140e-01	2.096655e+00	5.757214e-03	9.758633e-01	9.620793e-02	8.859687e-01	2.513365e+00	2.340868e-02
5280000	-4.405732e+03	-1.055016e+03	3.857420e+00	2.487163e+01	2.093023e-01	2.755703e+00	1.834704e-02	9.413036e-01	5.642332e-02	6.794373e-01	1.673733e+00	2.484506e-02
5300000	-4.417642e+03	-1.050735e+03	4.108452e+00	2.568241e+01	3.255814e-01	1.751193e+00	1.343731e-02	9.042850e-01	2.119191e-01	9.571842e-01	1.633511e+00	2.633890e-02
5320000	-4.378566e+03	-1.063115e+03	3.966442e+00	2.660099e+01	3.023256e-01	2.066518e+00	1.598214e-02	9.354300e-01	8.676222e-02	1.271736e+00	1.723599e+00	2.511519e-02
5340000	-4.412190e+03	-1.030920e+03	4.027326e+00	2.606026e+01	2.209302e-01	2.029033e+00	9.330307e-03	9.546000e-01	1.178651e-01	1.025200e+00	1.760285e+00	2.547107e-02
5360000	-4.400411e+03	-1.088860e+03	3.331063e+00	2.175343e+01	3.139535e-01	2.712278e+00	1.546465e-02	8.708627e-01	2.785692e-01	9.014145e-01	1.709093e+00	2.144731e-02
5380000	-4.404570e+03	-1.042992e+03	3.525130e+00	2.245121e+01	3.372093e-01	2.822076e+00	1.400718e-02	9.016563e-01	2.503125e-01	9.593430e-01	1.709149e+00	2.265124e-02
5400000	-4.419963e+03	-1.048123e+03	4.512317e+00	2.795931e+01	2.906977e-01	1.603142e+00	9.473078e-03	9.449921e-01	1.701403e-01	1.121456e+00	1.810759e+00	2.903339e-02
5420000	-4.407932e+03	-1.049304e+03	3.831887e+00	2.396350e+01	3.255814e-01	2.407168e+00	2.989588e-02	8.505051e-01	1.433649e-01	1.020348e+00	1.907592e+00	2.466766e-02
5440000	-4.411285e+03	-1.004835e+03	4.495643e+00	2.705990e+01	2.906977e-01	2.612368e+00	1.290959e-02	9.223072e-01	1.421005e-01	1.000134e+00	2.420257e+00	2.882854e-02
5460000	-4.410650e+03	-9.959347e+02	4.220124e+00	2.602309e+01	3.372093e-01	2.299842e+00	2.028951e-02	8.980268e-01	1.662635e-01	7.238026e-01	1.663993e+00	2.709400e-02
5480000	-4.412398e+03	-1.000292e+03	4.714399e+00	2.896270e+01	2.906977e-01	2.390115e+00	1.758342e-02	9.071707e-01	1.499427e-01	1.072454e+00	2.055268e+00	3.034707e-02
5500000	-4.375924e+03	-1.018204e+03	4.270191e+00	2.698988e+01	1.860465e-01	2.643385e+00	3.182223e-02	8.953984e-01	5.734447e-02	1.304798e+00	2.202562e+00	2.716314e-02
5520000	-4.387461e+03	-1.022438e+03	4.556503e+00	2.926941e+01	2.441860e-01	2.092162e+00	1.267281e-02	9.517555e-01	7.317151e-02	1.001361e+00	2.287179e+00	2.905518e-02
5540000	-4.384028e+03	-1.037360e+03	4.501598e+00	2.802358e+01	2.325581e-01	2.280164e+00	2.523167e-02	9.127243e-01	9.494273e-02	9.269789e-01	2.078861e+00	2.867489e-02
5560000	-4.408682e+03	-1.016074e+03	4.007557e+00	2.473888e+01	2.558140e-01	2.357500e+00	1.347691e-02	9.469122e-01	9.986554e-02	1.096427e+00	2.401131e+00	2.504684e-02
5580000	-4.380579e+03	-9.992881e+02	5.315031e+00	3.248312e+01	2.209302e-01	2.171826e+00	4.986092e-03	9.847560e-01	6.027910e-02	1.178828e+00	2.296777e+00	3.401404e-02
5600000	-4.397624e+03	-9.605332e+02	5.452179e+00	3.339915e+01	1.860465e-01	1.828887e+00	1.996696e-02	9.166085e-01	8.261978e-02	1.194148e+00	2.560896e+00	3.505130e-02
5620000	-4.387059e+03	-9.794990e+02	4.746637e+00	3.037519e+01	1.860465e-01	2.445163e+00	2.436455e-02	9.101723e-01	8.468481e-02	1.459809e+00	2.350924e+00	3.058324e-02
5640000	-4.387621e+03	-1.019009e+03	4.664895e+00	3.002370e+01	2.441860e-01	2.677319e+00	2.096505e-02	9.411000e-01	3.963177e-02	1.091349e+00	1.647544e+00	2.999457e-02
5660000	-4.413704e+03	-9.967110e+02	5.648186e+00	3.618785e+01	2.209302e-01	2.048186e+00	2.354197e-02	8.777139e-01	1.581657e-01	8.049440e-01	2.607722e+00	3.544355e-02
5680000	-4.400528e+03	-9.729974e+02	4.916726e+00	3.143445e+01	1.860465e-01	2.344309e+00	7.458447e-03	9.811045e-01	3.403305e-02	1.250038e+00	2.717119e+00	3.105533e-02
5700000	-4.398563e+03	-1.038594e+03	4.383818e+00	2.664243e+01	1.860465e-01	2.517278e+00	2.492043e-02	9.301282e-01	4.481790e-02	1.203903e+00	1.765180e+00	2.805993e-02
5720000	-4.375047e+03	-1.019507e+03	4.497625e+00	2.895752e+01	1.860465e-01	1.886269e+00	2.702624e-02	9.200191e-01	6.125856e-02	1.104651e+00	1.717262e+00	2.882278e-02
5740000	-4.372452e+03	-1.038565e+03	3.994963e+00	2.583190e+01	2.093023e-01	1.673187e+00	7.589959e-03	9.726306e-01	7.886707e-02	9.937699e-01	2.027816e+00	2.554942e-02
5760000	-4.371349e+03	-1.014375e+03	3.789475e+00	2.395699e+01	2.093023e-01	1.938695e+00	2.263729e-02	9.145447e-01	9.508711e-02	7.851106e-01	2.605389e+00	2.425238e-02
5780000	-4.369346e+03	-1.018997e+03	3.554997e+00	2.393877e+01	1.511628e-01	2.338579e+00	9.740384e-03	9.724886e-01	4.500247e-02	7.466912e-01	1.925761e+00	2.252082e-02
5800000	-4.397337e+03	-1.040848e+03	3.741099e+00	2.387665e+01	3.023256e-01	2.161299e+00	9.146571e-03	9.556479e-01	1.444199e-01	1.079564e+00	2.003072e+00	2.370834e-02
5820000	-4.371450e+03	-1.055385e+03	3.815307e+00	2.599460e+01	2.441860e-01	2.421439e+00	1.249221e-02	9.580733e-01	4.604160e-02	1.208171e+00	1.937292e+00	2.388434e-02
5840000	-4.387690e+03	-1.066253e+03	3.829253e+00	2.515385e+01	2.441860e-01	2.324665e+00	1.709955e-02	9.288074e-01	1.173625e-01	8.815540e-01	2.300948e+00	2.382239e-02
5860000	-4.376256e+03	-1.056407e+03	4.015880e+00	2.475605e+01	2.674419e-01	2.312944e+00	9.095837e-03	9.749153e-01	6.013173e-02	1.170411e+00	2.171790e+00	2.523487e-02
5880000	-4.418558e+03	-1.040119e+03	3.304934e+00	2.169086e+01	2.325581e-01	2.270152e+00	8.832274e-03	9.613839e-01	8.543295e-02	7.305401e-01	1.979521e+00	2.076067e-02
5900000	-4.378714e+03	-1.041271e+03	4.104562e+00	2.678135e+01	1.744186e-01	1.926559e+00	1.537945e-02	9.608985e-01	4.332147e-02	1.005124e+00	2.349368e+00	2.646485e-02
5920000	-4.397936e+03	-1.017768e+03	3.639448e+00	2.482334e+01	2.209302e-01	1.749182e+00	3.971785e-03	9.817965e-01	9.152411e-02	8.188913e-01	2.585063e+00	2.343025e-02
5940000	-4.411201e+03	-1.056637e+03	3.344366e+00	2.196004e+01	2.790698e-01	2.245969e+00	2.766117e-02	8.945684e-01	8.648252e-02	1.122470e+00	1.551818e+00	2.103839e-02
5960000	-4.395328e+03	-1.029661e+03	3.938078e+00	2.637193e+01	2.325581e-01	1.797989e+00	1.514149e-02	9.273038e-01	1.018407e-01	8.341821e-01	2.685187e+00	2.470414e-02
5980000	-4.412282e+03	-1.011751e+03	4.394757e+00	2.675829e+01	2.790698e-01	2.513302e+00	1.214527e-02	9.584337e-01	6.600406e-02	6.261984e-01	2.094520e+00	2.824094e-02
6000000	-4.395327e+03	-1.007824e+03	4.952710e+00	3.118656e+01	2.441860e-01	1.658171e+00	3.277803e-02	8.582861e-01	1.325114e-01	8.540261e-01	2.719042e+00	3.166499e-02
6020000	-4.398927e+03	-1.042596e+03	3.980431e+00	2.463361e+01	2.209302e-01	2.575051e+00	1.157020e-02	9.494193e-01	1.231144e-01	1.059836e+00	2.464098e+00	2.527347e-02
6040000	-4.395388e+03	-1.006528e+03	5.103869e+00	3.349926e+01	1.860465e-01	2.086843e+00	6.586392e-03	9.730015e-01	7.626889e-02	1.155031e+00	2.208655e+00	3.263137e-02
6060000	-4.387683e+03	-9.410895e+02	4.474408e+00	2.878999e+01	2.093023e-01	2.171139e+00	2.332912e-02	9.521999e-01	2.556546e-02	7.829227e-01	3.144705e+00	2.849928e-02
6080000	-4.374234e+03	-1.022151e+03	4.474660e+00	2.695077e+01	1.976744e-01	2.284729e+00	1.194845e-02	9.546116e-01	6.555560e-02	9.811735e-01	2.649816e+00	2.882389e-02
6100000	-4.389054e+03	-1.013266e+03	4.198464e+00	2.567530e+01	2.906977e-01	2.729201e+00	1.494892e-02	9.291993e-01	1.375032e-01	7.696577e-01	2.433049e+00	2.683973e-02
6120000	-4.388137e+03	-1.049837e+03	3.590153e+00	2.250564e+01	2.674419e-01	2.819409e+00	7.284713e-03	9.706837e-01	7.818370e-02	6.549376e-01	1.620948e+00	2.282054e-02
6140000	-4.389110e+03	-1.015433e+03	4.799717e+00	2.907243e+01	2.441860e-01	2.680989e+00	6.096302e-03	9.737830e-01	1.039864e-01	8.891515e-01	2.231010e+00	3.051700e-02
6160000	-4.384722e+03	-9.802707e+02	5.355038e+00	3.326823e+01	2.558140e-01	1.712375e+00	1.468084e-02	9.424327e-01	9.336355e-02	8.048163e-01	2.557044e+00	3.444793e-02
6180000	-4.385328e+03	-9.820991e+02	4.091070e+00	2.465135e+01	2.674419e-01	2.034213e+00	1.239991e-02	9.241121e-01	1.791560e-01	9.491049e-01	2.525221e+00	2.543920e-02
6200000	-4.403957e+03	-1.004047e+03	4.016381e+00	2.368155e+01	2.674419e-01	2.207158e+00	2.657484e-02	9.183190e-01	7.754647e-02	9.813853e-01	2.621843e+00	2.500846e-02
6220000	-4.408591e+03	-1.070792e+03	3.336665e+00	2.041800e+01	2.558140e-01	2.340272e+00	1.577955e-02	9.326648e-01	1.080771e-01	7.426330e-01	1.295730e+00	2.086832e-02
6240000	-4.401304e+03	-1.057457e+03	2.854652e+00	2.202662e+01	2.209302e-01	2.407295e+00	1.976343e-02	8.909067e-01	1.431110e-01	5.947369e-01	1.819515e+00	1.829185e-02
6260000	-4.373840e+03	-1.088313e+03	3.297567e+00	2.429854e+01	1.860465e-01	2.076072e+00	3.189719e-02	8.799522e-01	6.746254e-02	1.041057e+00	2.150443e+00	2.125470e-02
6280000	-4.370407e+03	-1.011163e+03	3.275680e+00	2.361400e+01	1.976744e-01	2.445749e+00	9.539506e-03	9.688738e-01	5.914683e-02	1.032687e+00	2.853155e+00	2.108423e-02
6300000	-4.366421e+03	-1.071486e+03	3.161723e+00	2.426686e+01	1.627907e-01	2.317305e+00	1.660328e-02	9.612609e-01	3.136315e-02	7.426670e-01	2.108081e+00	2.035160e-02
6320000	-4.384441e+03	-1.102334e+03	3.573750e+00	2.587122e+01	1.279070e-01	2.303200e+00	2.364528e-02	9.675127e-01	1.083083e-02	8.621702e-01	2.446963e+00	2.297668e-02
6340000	-4.374530e+03	-1.093770e+03	3.536386e+00	2.406087e+01	2.093023e-01	1.885200e+00	2.000771e-02	9.541942e-01	3.635081e-02	1.066339e+00	1.757367e+00	2.267567e-02
6360000	-4.404436e+03	-1.011694e+03	4.591856e+00	2.801031e+01	3.255814e-01	1.983347e+00	7.684278e-03	9.504630e-01	1.677569e-01	7.839789e-01	1.632866e+00	2.925838e-02
6380000	-4.433347e+03	-1.001230e+03	5.569335e+00	3.377232e+01	3.139535e-01	2.049501e+00	1.005407e-02	9.667014e-01	7.192333e-02	1.107458e+00	1.558892e+00	3.589121e-02
6400000	-4.404373e+03	-1.040826e+03	4.888845e+00	3.019891e+01	2.441860e-01	2.488334e+00	5.144153e-03	9.763478e-01	8.464270e-02	1.374687e+00	2.237383e+00	3.151331e-02
6420000	-4.398154e+03	-9.960369e+02	5.082843e+00	3.210197e+01	2.441860e-01	2.227180e+00	4.462178e-03	9.732568e-01	1.468913e-01	1.427390e+00	2.405668e+00	3.245865e-02
6440000	-4.387456e+03	-9.985317e+02	4.216761e+00	2.665967e+01	1.976744e-01	3.309104e+00	1.504087e-02	9.422660e-01	1.059033e-01	7.211379e-01	2.426008e+00	2.663947e-02
6460000	-4.369956e+03	-9.959377e+02	5.366927e+00	3.396716e+01	2.441860e-01	2.379156e+00	2.598763e-02	8.905759e-01	1.188307e-01	8.404658e-01	2.175925e+00	3.366423e-02
6480000	-4.402755e+03	-1.011783e+03	4.516769e+00	2.755613e+01	2.558140e-01	2.007752e+00	3.750580e-02	8.834039e-01	6.254614e-02	9.067176e-01	1.606149e+00	2.819691e-02
6500000	-4.400914e+03	-1.021931e+03	4.114396e+00	2.580357e+01	2.906977e-01	1.922313e+00	1.322210e-02	9.476587e-01	1.206979e-01	7.406027e-01	1.957915e+00	2.546962e-02
6520000	-4.437822e+03	-9.898199e+02	5.234232e+00	3.209705e+01	2.325581e-01	1.947725e+00	2.051209e-02	9.171405e-01	1.143733e-01	1.062506e+00	2.100272e+00	3.310695e-02
6540000	-4.392948e+03	-1.041232e+03	4.833594e+00	3.051772e+01	2.441860e-01	2.154166e+00	8.923168e-03	9.598849e-01	1.051184e-01	1.098358e+00	2.286543e+00	3.080758e-02
6560000	-4.413292e+03	-1.000805e+03	4.567910e+00	2.891754e+01	3.023256e-01	2.300063e+00	5.990767e-03	9.650181e-01	1.530461e-01	1.063611e+00	1.562309e+00	2.929585e-02
6580000	-4.389000e+03	-1.073718e+03	3.342768e+00	2.258792e+01	1.976744e-01	2.686807e+00	2.950513e-03	9.881482e-01	8.780046e-02	9.150832e-01	1.874709e+00	2.111340e-02
6600000	-4.370065e+03	-1.055541e+03	3.744574e+00	2.537321e+01	1.860465e-01	2.435052e+00	1.646881e-03	9.914530e-01	1.163176e-01	8.121623e-01	2.330138e+00	2.366111e-02
6620000	-4.381277e+03	-1.004268e+03	3.728806e+00	2.705646e+01	1.627907e-01	1.867966e+00	8.088884e-03	9.761131e-01	3.491799e-02	1.162358e+00	3.016700e+00	2.382391e-02
6640000	-4.440822e+03	-1.082434e+03	3.804351e+00	2.439216e+01	2.674419e-01	1.995561e+00	1.041816e-02	9.616552e-01	8.772630e-02	9.121361e-01	2.585122e+00	2.424548e-02
6660000	-4.398201e+03	-1.023120e+03	4.298165e+00	2.954779e+01	2.209302e-01	1.561443e+00	1.541147e-02	9.292988e-01	1.059368e-01	8.121372e-01	1.823486e+00	2.689151e-02
6680000	-4.385015e+03	-1.019701e+03	4.796864e+00	3.141830e+01	2.558140e-01	1.909176e+00	2.243984e-02	9.028239e-01	1.225236e-01	8.232982e-01	2.301811e+00	3.011927e-02
6700000	-4.407538e+03	-9.911327e+02	4.454329e+00	2.905435e+01	3.023256e-01	1.784135e+00	3.008957e-02	7.872628e-01	2.047484e-01	7.413342e-01	2.318975e+00	2.737457e-02
6720000	-4.412203e+03	-1.030117e+03	4.023086e+00	2.717368e+01	1.860465e-01	2.297399e+00	1.275870e-02	9.625456e-01	5.056757e-02	1.054549e+00	1.614649e+00	2.491237e-02
6740000	-4.388836e+03	-9.767921e+02	5.333042e+00	3.380521e+01	1.744186e-01	2.088155e+00	1.761095e-02	9.568892e-01	3.667741e-02	1.234436e+00	2.051444e+00	3.251004e-02
6760000	-4.408408e+03	-1.041213e+03	3.599939e+00	2.369066e+01	2.209302e-01	1.819454e+00	5.042387e-03	9.771037e-01	9.207023e-02	9.477802e-01	1.947915e+00	2.185584e-02
6780000	-4.429297e+03	-1.039262e+03	4.116575e+00	2.699279e+01	2.441860e-01	1.599572e+00	1.269883e-02	9.378014e-01	9.851299e-02	7.611486e-01	1.441684e+00	2.469926e-02
6800000	-4.408253e+03	-1.072811e+03	3.263012e+00	2.255826e+01	1.860465e-01	1.917020e+00	2.318420e-02	9.506244e-01	1.654714e-02	7.801441e-01	2.053353e+00	1.993378e-02
6820000	-4.419341e+03	-1.058529e+03	4.234640e+00	2.864324e+01	2.209302e-01	2.574738e+00	1.638273e-02	9.395426e-01	7.191917e-02	1.323578e+00	2.049030e+00	2.674306e-02
6840000	-4.403132e+03	-1.051693e+03	4.309407e+00	2.774956e+01	1.976744e-01	2.114888e+00	6.551947e-03	9.804689e-01	4.777495e-02	1.027670e+00	1.723866e+00	2.728464e-02
6860000	-4.416037e+03	-9.999329e+02	4.200086e+00	2.740601e+01	2.093023e-01	2.317160e+00	8.735284e-03	9.760306e-01	5.007933e-02	1.075499e+00	2.603944e+00	2.670912e-02
6880000	-4.393905e+03	-1.025290e+03	4.362855e+00	2.850604e+01	2.325581e-01	1.614177e+00	9.837922e-03	9.706980e-01	3.655654e-02	6.678119e-01	1.692206e+00	2.795955e-02
6900000	-4.395919e+03	-1.014778e+03	4.466648e+00	2.689793e+01	3.372093e-01	1.996898e+00	7.211137e-03	9.408499e-01	2.788393e-01	9.339738e-01	1.552715e+00	2.864306e-02
6920000	-4.390970e+03	-1.007191e+03	4.326068e+00	2.658351e+01	2.093023e-01	1.953903e+00	3.414640e-03	9.825599e-01	9.191025e-02	9.578011e-01	2.552535e+00	2.742401e-02
6940000	-4.392191e+03	-1.040949e+03	3.747652e+00	2.450700e+01	3.023256e-01	2.077180e+00	1.363047e-02	9.109975e-01	1.735679e-01	1.187091e+00	2.061916e+00	2.398540e-02
6960000	-4.395945e+03	-1.044727e+03	3.546858e+00	2.405068e+01	1.976744e-01	2.264133e+00	7.929389e-03	9.642954e-01	8.629428e-02	1.062487e+00	2.870637e+00	2.250580e-02
6980000	-4.360500e+03	-1.029682e+03	3.929733e+00	2.798748e+01	2.209302e-01	1.845234e+00	5.881605e-03	9.773444e-01	6.100969e-02	1.143061e+00	2.295445e+00	2.510401e-02
7000000	-4.361138e+03	-1.028385e+03	4.264774e+00	2.768362e+01	2.093023e-01	2.607735e+00	7.035867e-03	9.710282e-01	8.897621e-02	9.495907e-01	2.125103e+00	2.687255e-02
7020000	-4.386630e+03	-1.023369e+03	3.992090e+00	2.858018e+01	1.976744e-01	2.767078e+00	1.036304e-02	9.588446e-01	7.518389e-02	1.178432e+00	2.076016e+00	2.546809e-02
7040000	-4.396770e+03	-1.030488e+03	3.877184e+00	2.355349e+01	3.139535e-01	2.251556e+00	1.376996e-03	9.926098e-01	1.545296e-01	9.089291e-01	1.868401e+00	2.497923e-02
7060000	-4.400639e+03	-1.037567e+03	3.781981e+00	2.489064e+01	2.325581e-01	2.407594e+00	6.300554e-03	9.743915e-01	8.329275e-02	7.263795e-01	2.121800e+00	2.390375e-02
7080000	-4.371861e+03	-1.060888e+03	3.874032e+00	2.601151e+01	1.976744e-01	2.444597e+00	9.024997e-03	9.664648e-01	6.928634e-02	9.267749e-01	1.948471e+00	2.465714e-02
7100000	-4.393074e+03	-1.060490e+03	4.176857e+00	2.776620e+01	1.744186e-01	1.799585e+00	6.309697e-03	9.846684e-01	2.943370e-02	1.494728e+00	2.003585e+00	2.644543e-02
7120000	-4.378094e+03	-1.052186e+03	3.857738e+00	2.613883e+01	1.279070e-01	2.637324e+00	1.309412e-02	9.523939e-01	5.143827e-02	1.105530e+00	1.791434e+00	2.453944e-02
7140000	-4.375209e+03	-1.079650e+03	2.969656e+00	2.028142e+01	2.674419e-01	2.496499e+00	3.212660e-03	9.827471e-01	9.821945e-02	9.011953e-01	1.491311e+00	1.894919e-02
7160000	-4.420513e+03	-1.108204e+03	3.492198e+00	2.293213e+01	2.674419e-01	2.452282e+00	1.417966e-02	9.346605e-01	1.190870e-01	8.892143e-01	1.939437e+00	2.237169e-02
7180000	-4.393754e+03	-1.056211e+03	3.749477e+00	2.435448e+01	2.906977e-01	2.780207e+00	1.516733e-02	9.242000e-01	1.390750e-01	8.336944e-01	2.391132e+00	2.400777e-02
7200000	-4.391932e+03	-1.058348e+03	3.854219e+00	2.581358e+01	2.558140e-01	2.202304e+00	9.834637e-03	9.471556e-01	1.356044e-01	6.845314e-01	2.105202e+00	2.441430e-02
7220000	-4.389302e+03	-1.039021e+03	4.433364e+00	3.164315e+01	1.976744e-01	2.264655e+00	2.280700e-02	9.022713e-01	9.512663e-02	1.287647e+00	2.106105e+00	2.804573e-02
7240000	-4.394188e+03	-1.048521e+03	3.904079e+00	2.668620e+01	1.860465e-01	2.084737e+00	1.224021e-02	9.671191e-01	2.802796e-02	1.042922e+00	2.101968e+00	2.453941e-02
7260000	-4.400382e+03	-1.040176e+03	3.957984e+00	2.727683e+01	1.860465e-01	1.586261e+00	1.378775e-02	9.575663e-01	4.688109e-02	9.027382e-01	1.869386e+00	2.507116e-02
7280000	-4.402706e+03	-1.032408e+03	3.872639e+00	2.670422e+01	2.441860e-01	2.553774e+00	1.275512e-02	9.497423e-01	7.261769e-02	8.060159e-01	1.860101e+00	2.446248e-02
7300000	-4.382343e+03	-1.003957e+03	3.318467e+00	2.360667e+01	1.395349e-01	2.070766e+00	1.715924e-02	9.487902e-01	4.437691e-02	4.834034e-01	2.182708e+00	2.090624e-02
7320000	-4.378231e+03	-1.037077e+03	3.267864e+00	2.370015e+01	1.976744e-01	2.326386e+00	9.793262e-03	9.732907e-01	3.964906e-02	7.604827e-01	2.646149e+00	2.079588e-02
7340000	-4.380094e+03	-1.060602e+03	3.438180e+00	2.436057e+01	1.627907e-01	1.737083e+00	4.530512e-03	9.866323e-01	4.646064e-02	9.751134e-01	2.513334e+00	2.161948e-02
7360000	-4.413614e+03	-1.037662e+03	3.990930e+00	2.579149e+01	2.325581e-01	1.285219e+00	1.227779e-02	9.555095e-01	7.718518e-02	1.002581e+00	2.120918e+00	2.536574e-02
7380000	-4.392093e+03	-1.071868e+03	4.152375e+00	2.673152e+01	1.627907e-01	2.222946e+00	1.520254e-02	9.504445e-01	6.248499e-02	1.358179e+00	1.585922e+00	2.642671e-02
7400000	-4.373927e+03	-1.075429e+03	4.066370e+00	2.594473e+01	2.558140e-01	2.554000e+00	6.983538e-03	9.601555e-01	1.123954e-01	9.995163e-01	1.609893e+00	2.571867e-02
7420000	-4.388428e+03	-1.025482e+03	4.378221e+00	2.777594e+01	1.627907e-01	2.385785e+00	3.678855e-03	9.940284e-01	1.556067e-02	1.070979e+00	1.848344e+00	2.811650e-02
7440000	-4.401049e+03	-9.898940e+02	4.732488e+00	3.008092e+01	1.627907e-01	1.916090e+00	1.882989e-03	9.937981e-01	5.310323e-02	9.699658e-01	2.804781e+00	3.030705e-02
7460000	-4.380481e+03	-1.013727e+03	4.392144e+00	2.965504e+01	1.627907e-01	2.456264e+00	4.851038e-03	9.861963e-01	5.744481e-02	1.031081e+00	2.710893e+00	2.824356e-02
7480000	-4.418283e+03	-1.040893e+03	3.486302e+00	2.347226e+01	1.860465e-01	2.270354e+00	1.828114e-02	9.268066e-01	8.415417e-02	9.808402e-01	1.515553e+00	2.203031e-02
7500000	-4.401803e+03	-1.062849e+03	3.572677e+00	2.375415e+01	2.093023e-01	2.505460e+00	1.060317e-02	9.672355e-01	4.784202e-02	9.604296e-01	2.131929e+00	2.299169e-02
7520000	-4.402183e+03	-1.004030e+03	4.122691e+00	2.773763e+01	2.558140e-01	2.138453e+00	9.043367e-03	9.578816e-01	1.086997e-01	1.212401e+00	2.366012e+00	2.623466e-02
7540000	-4.409476e+03	-1.065070e+03	3.436877e+00	2.256433e+01	2.441860e-01	2.384755e+00	7.708810e-03	9.668434e-01	9.756613e-02	7.294799e-01	2.171109e+00	2.183704e-02
7560000	-4.398829e+03	-1.054095e+03	3.937346e+00	2.562969e+01	2.325581e-01	1.658424e+00	5.058355e-03	9.781882e-01	7.887705e-02	1.168395e+00	2.011649e+00	2.485958e-02
7580000	-4.407802e+03	-1.039792e+03	4.053783e+00	2.437880e+01	3.255814e-01	2.031263e+00	6.276427e-03	9.695138e-01	1.140357e-01	9.772838e-01	1.796034e+00	2.454312e-02
7600000	-4.403921e+03	-1.028295e+03	4.499805e+00	3.046125e+01	2.093023e-01	2.111259e+00	7.199708e-03	9.769250e-01	6.180915e-02	1.121864e+00	2.440322e+00	2.880860e-02
7620000	-4.406093e+03	-1.044833e+03	3.840912e+00	2.626883e+01	2.906977e-01	2.317879e+00	7.519791e-03	9.439471e-01	1.630089e-01	7.231442e-01	1.848410e+00	2.468013e-02
7640000	-4.398637e+03	-9.922974e+02	4.094530e+00	2.651038e+01	2.209302e-01	3.146000e+00	3.179241e-02	9.083479e-01	6.350492e-02	6.588298e-01	2.971303e+00	2.638852e-02
7660000	-4.399227e+03	-1.047405e+03	3.744942e+00	2.587814e+01	2.093023e-01	2.242725e+00	8.619320e-03	9.518363e-01	1.154361e-01	6.786860e-01	2.148771e+00	2.381791e-02
7680000	-4.408607e+03	-1.005205e+03	4.741148e+00	3.079397e+01	2.441860e-01	1.936401e+00	7.320763e-03	9.677405e-01	7.366197e-02	8.764468e-01	2.331319e+00	2.932046e-02
7700000	-4.402004e+03	-1.010401e+03	4.092437e+00	2.739250e+01	1.860465e-01	2.049229e+00	5.386217e-03	9.820556e-01	5.335621e-02	8.474980e-01	1.976368e+00	2.627670e-02
7720000	-4.416241e+03	-1.011446e+03	4.593662e+00	3.208513e+01	2.093023e-01	2.251507e+00	7.462000e-03	9.781187e-01	3.669954e-02	7.604734e-01	2.078665e+00	2.954132e-02
7740000	-4.383758e+03	-1.010267e+03	4.584589e+00	3.348919e+01	1.511628e-01	2.159061e+00	2.450357e-02	9.367359e-01	2.980061e-02	1.269536e+00	2.359586e+00	2.913051e-02
7760000	-4.396581e+03	-1.004081e+03	3.604258e+00	2.718050e+01	8.139535e-02	1.950881e+00	7.576962e-03	9.874120e-01	1.550851e-02	1.195488e+00	2.885265e+00	2.314097e-02
7780000	-4.398158e+03	-1.026737e+03	4.322772e+00	2.989677e+01	1.395349e-01	2.243109e+00	6.411124e-03	9.877925e-01	2.020917e-02	1.187544e+00	2.047444e+00	2.780503e-02
7800000	-4.376546e+03	-9.520424e+02	4.300072e+00	2.888864e+01	1.511628e-01	2.378785e+00	3.358070e-03	9.888684e-01	5.775066e-02	1.114565e+00	2.859941e+00	2.747557e-02
7820000	-4.402392e+03	-9.919866e+02	4.195886e+00	2.743695e+01	1.744186e-01	1.753367e+00	6.268255e-03	9.877961e-01	1.914712e-02	9.827849e-01	2.289254e+00	2.685362e-02
7840000	-4.381827e+03	-9.892773e+02	4.504829e+00	3.051040e+01	1.744186e-01	2.038846e+00	1.912946e-02	9.364189e-01	6.183964e-02	1.051747e+00	2.534554e+00	2.896007e-02
7860000	-4.381628e+03	-1.034309e+03	3.809444e+00	2.648992e+01	1.395349e-01	2.762623e+00	2.187654e-02	9.611781e-01	1.631513e-02	1.049984e+00	2.384795e+00	2.439972e-02
7880000	-4.409682e+03	-1.012356e+03	4.365074e+00	2.923142e+01	1.976744e-01	2.455156e+00	1.568886e-02	9.586182e-01	4.747210e-02	8.720681e-01	1.918685e+00	2.802946e-02
7900000	-4.388175e+03	-1.023743e+03	3.430782e+00	2.224249e+01	2.441860e-01	1.670245e+00	2.667208e-03	9.866475e-01	1.287657e-01	8.397797e-01	2.487578e+00	2.196820e-02
7920000	-4.386748e+03	-1.049161e+03	3.353413e+00	2.232505e+01	1.162791e-01	3.351949e+00	1.497928e-02	9.501686e-01	6.841685e-02	9.329719e-01	2.196713e+00	2.123891e-02
7940000	-4.387631e+03	-1.028418e+03	4.211580e+00	2.829737e+01	1.627907e-01	2.060324e+00	9.013103e-03	9.743936e-01	4.912816e-02	9.486932e-01	1.907194e+00	2.706658e-02
7960000	-4.370933e+03	-9.857147e+02	4.300805e+00	2.906960e+01	1.976744e-01	2.776988e+00	1.217218e-02	9.574921e-01	7.019876e-02	8.517847e-01	2.395403e+00	2.723813e-02
7980000	-4.387873e+03	-1.050197e+03	3.661396e+00	2.496718e+01	1.162791e-01	2.343532e+00	2.951961e-02	9.590855e-01	1.440212e-02	1.029413e+00	1.947100e+00	2.321036e-02
8000000	-4.394376e+03	-1.059847e+03	3.879729e+00	2.755824e+01	2.441860e-01	1.716795e+00	1.471562e-02	9.532716e-01	3.676488e-02	1.136325e+00	2.285659e+00	2.477520e-02
8020000	-4.390888e+03	-1.046253e+03	3.796042e+00	2.530010e+01	2.558140e-01	2.025983e+00	1.707952e-02	9.007519e-01	1.154214e-01	1.095840e+00	1.873151e+00	2.411651e-02
8040000	-4.395300e+03	-1.080504e+03	2.893485e+00	2.118642e+01	2.325581e-01	2.259053e+00	1.457139e-02	9.438325e-01	8.552164e-02	8.249672e-01	1.693786e+00	1.846375e-02
8060000	-4.380057e+03	-9.794360e+02	3.781370e+00	2.558654e+01	2.441860e-01	1.965589e+00	1.686989e-02	9.397762e-01	7.542762e-02	9.288611e-01	2.368514e+00	2.420845e-02
8080000	-4.377452e+03	-9.948752e+02	4.475194e+00	2.999518e+01	2.093023e-01	1.888976e+00	6.106246e-03	9.782270e-01	6.671038e-02	7.717481e-01	1.907765e+00	2.874006e-02
8100000	-4.377487e+03	-1.033034e+03	3.760598e+00	2.572283e+01	1.744186e-01	2.137170e+00	1.067067e-02	9.611911e-01	7.137622e-02	1.044972e+00	1.926858e+00	2.384631e-02
8120000	-4.401633e+03	-1.006932e+03	4.725852e+00	3.042600e+01	2.790698e-01	2.157233e+00	1.638459e-02	8.855023e-01	1.933669e-01	1.185130e+00	1.483074e+00	3.016614e-02
8140000	-4.387784e+03	-1.004931e+03	5.098277e+00	3.408214e+01	1.860465e-01	1.914630e+00	1.068940e-02	9.615215e-01	1.045309e-01	8.539653e-01	1.980250e+00	3.286936e-02
8160000	-4.384476e+03	-1.012098e+03	4.047868e+00	2.720608e+01	1.744186e-01	2.349851e+00	1.589452e-02	9.386161e-01	6.327417e-02	1.020987e+00	2.127600e+00	2.583787e-02
8180000	-4.395928e+03	-1.045621e+03	4.065328e+00	2.696551e+01	2.558140e-01	1.804027e+00	1.637445e-02	8.966293e-01	2.047889e-01	1.003069e+00	1.739677e+00	2.579738e-02
8200000	-4.418077e+03	-9.994004e+02	4.769861e+00	2.950667e+01	2.441860e-01	2.401177e+00	1.739810e-02	9.372302e-01	9.516179e-02	7.712654e-01	2.284762e+00	3.004664e-02
8220000	-4.385016e+03	-1.032564e+03	4.512607e+00	2.908115e+01	3.023256e-01	2.066654e+00	5.556952e-03	9.785454e-01	6.325448e-02	1.033857e+00	2.016866e+00	2.909751e-02
8240000	-4.369029e+03	-1.039778e+03	4.451612e+00	3.136552e+01	1.744186e-01	2.240524e+00	9.192752e-03	9.748636e-01	4.063854e-02	1.659635e+00	1.970424e+00	2.865098e-02
8260000	-4.365535e+03	-1.056067e+03	4.161965e+00	2.940303e+01	1.279070e-01	2.320798e+00	9.703277e-03	9.720785e-01	4.706885e-02	1.190117e+00	2.581895e+00	2.681310e-02
8280000	-4.370402e+03	-1.015981e+03	4.361421e+00	3.073864e+01	2.209302e-01	2.482968e+00	3.397977e-03	9.919885e-01	3.441497e-02	1.576013e+00	2.405996e+00	2.813240e-02
8300000	-4.368244e+03	-1.050342e+03	4.189029e+00	3.056254e+01	1.976744e-01	2.307539e+00	4.188405e-03	9.758342e-01	1.114153e-01	1.262426e+00	2.383186e+00	2.688827e-02
8320000	-4.367344e+03	-1.015948e+03	4.874751e+00	3.446773e+01	1.279070e-01	2.562411e+00	3.803942e-03	9.912746e-01	3.336756e-02	1.410401e+00	1.925084e+00	3.131737e-02
8340000	-4.377824e+03	-1.035024e+03	3.417138e+00	2.292946e+01	1.976744e-01	2.419237e+00	6.708556e-03	9.813954e-01	4.785726e-02	9.074665e-01	2.141237e+00	2.167909e-02
8360000	-4.404914e+03	-1.055647e+03	3.574225e+00	2.521968e+01	2.209302e-01	1.962993e+00	1.154850e-02	9.692863e-01	4.581600e-02	9.776623e-01	2.369519e+00	2.255747e-02
8380000	-4.381911e+03	-1.039121e+03	3.682543e+00	2.549952e+01	2.209302e-01	2.427420e+00	3.739318e-03	9.795534e-01	1.148613e-01	7.611086e-01	1.718731e+00	2.345225e-02
8400000	-4.414861e+03	-1.019600e+03	3.439843e+00	2.260834e+01	2.906977e-01	1.588902e+00	1.923814e-03	9.911739e-01	8.244743e-02	5.479573e-01	1.737723e+00	2.157347e-02
8420000	-4.378048e+03	-1.058711e+03	3.504192e+00	2.376236e+01	2.093023e-01	2.488857e+00	3.826624e-03	9.845822e-01	7.234987e-02	7.585020e-01	1.313381e+00	2.191796e-02
8440000	-4.393710e+03	-1.041458e+03	3.577250e+00	2.379133e+01	2.558140e-01	2.274832e+00	4.526664e-03	9.758339e-01	1.156547e-01	8.169941e-01	1.331927e+00	2.243561e-02
8460000	-4.390080e+03	-1.054716e+03	3.642946e+00	2.494355e+01	1.976744e-01	2.501262e+00	7.630655e-03	9.647512e-01	9.207623e-02	7.780075e-01	1.789901e+00	2.286296e-02
8480000	-4.371283e+03	-9.878205e+02	3.991158e+00	2.622609e+01	1.976744e-01	1.874216e+00	1.861219e-02	9.439238e-01	5.016624e-02	9.720161e-01	2.669183e+00	2.505358e-02
8500000	-4.374259e+03	-1.002637e+03	5.385847e+00	3.528420e+01	2.209302e-01	1.961077e+00	2.376707e-02	9.293072e-01	5.850891e-02	1.214561e+00	2.294526e+00	3.351620e-02
8520000	-4.379761e+03	-1.051886e+03	3.400382e+00	2.373592e+01	2.209302e-01	2.033061e+00	1.158397e-02	9.548546e-01	7.295630e-02	9.276572e-01	2.197765e+00	2.126669e-02
8540000	-4.374692e+03	-1.042506e+03	3.391907e+00	2.355939e+01	1.860465e-01	2.455302e+00	1.830093e-02	9.503708e-01	3.786241e-02	8.306309e-01	1.862664e+00	2.126618e-02
8560000	-4.363440e+03	-1.044551e+03	3.550195e+00	2.514409e+01	1.860465e-01	2.217240e+00	2.400494e-02	9.623364e-01	1.328508e-02	7.669036e-01	2.274261e+00	2.241591e-02
8580000	-4.383516e+03	-1.042692e+03	3.562754e+00	2.459172e+01	2.093023e-01	2.208941e+00	6.260634e-03	9.833838e-01	3.646779e-02	1.019797e+00	2.018474e+00	2.262404e-02
8600000	-4.387944e+03	-1.096184e+03	3.325154e+00	2.281677e+01	2.325581e-01	2.086232e+00	9.999261e-03	9.576083e-01	7.076292e-02	6.818096e-01	1.493639e+00	2.106899e-02
8620000	-4.375403e+03	-1.110987e+03	3.654888e+00	2.498139e+01	1.279070e-01	2.766939e+00	8.259214e-03	9.851447e-01	1.891744e-02	1.146307e+00	1.612261e+00	2.349484e-02
8640000	-4.415736e+03	-1.070919e+03	3.317201e+00	2.241292e+01	2.790698e-01	2.201832e+00	1.695068e-02	9.206174e-01	8.289615e-02	1.066580e+00	1.398216e+00	2.106353e-02
8660000	-4.367850e+03	-1.001431e+03	4.417631e+00	3.107198e+01	1.860465e-01	2.559448e+00	4.899267e-03	9.842544e-01	6.553171e-02	7.338392e-01	2.059735e+00	2.793791e-02
8680000	-4.367977e+03	-1.023712e+03	4.209335e+00	3.165246e+01	1.395349e-01	2.016638e+00	3.086713e-03	9.920527e-01	2.872417e-02	1.155110e+00	2.152540e+00	2.645405e-02
8700000	-4.362977e+03	-1.063831e+03	3.625087e+00	2.659736e+01	1.860465e-01	2.378258e+00	2.163567e-03	9.907167e-01	6.898160e-02	1.017159e+00	1.826128e+00	2.303670e-02
8720000	-4.390886e+03	-1.073918e+03	3.581986e+00	2.458446e+01	1.976744e-01	2.258493e+00	1.810071e-02	9.572246e-01	3.401768e-02	9.671208e-01	1.744196e+00	2.307841e-02
8740000	-4.392251e+03	-1.008789e+03	3.930541e+00	2.834453e+01	2.209302e-01	1.521022e+00	7.018904e-03	9.683884e-01	9.037479e-02	1.170871e+00	2.024776e+00	2.531228e-02
8760000	-4.388429e+03	-1.073894e+03	3.595154e+00	2.527375e+01	2.325581e-01	2.305127e+00	3.586884e-03	9.868206e-01	7.948398e-02	1.089643e+00	1.564781e+00	2.318752e-02
8780000	-4.375895e+03	-1.051529e+03	3.966200e+00	2.932724e+01	2.906977e-01	2.587661e+00	7.069047e-03	9.585646e-01	1.339926e-01	1.091286e+00	1.646878e+00	2.554691e-02
8800000	-4.381004e+03	-1.050528e+03	3.557762e+00	2.334929e+01	2.209302e-01	1.970013e+00	2.556789e-02	9.091859e-01	6.932700e-02	9.832021e-01	1.790394e+00	2.283343e-02
8820000	-4.386079e+03	-1.034815e+03	4.173742e+00	2.913223e+01	1.860465e-01	1.969482e+00	1.584148e-02	9.358926e-01	6.222100e-02	1.117229e+00	2.240367e+00	2.671616e-02
8840000	-4.398622e+03	-1.052241e+03	3.722202e+00	2.590492e+01	1.860465e-01	2.410392e+00	1.089030e-02	9.569865e-01	7.127862e-02	1.054078e+00	1.591283e+00	2.375439e-02
8860000	-4.368165e+03	-1.042461e+03	3.098922e+00	2.170774e+01	2.093023e-01	2.667370e+00	9.008544e-03	9.738993e-01	4.396936e-02	6.569686e-01	2.979832e+00	1.991868e-02
8880000	-4.396844e+03	-9.966314e+02	3.899194e+00	2.716633e+01	1.627907e-01	2.177382e+00	2.394635e-02	9.143034e-01	8.273403e-02	6.087938e-01	2.681169e+00	2.469911e-02
8900000	-4.393600e+03	-1.057559e+03	3.183888e+00	2.143724e+01	1.744186e-01	2.521281e+00	2.378696e-02	9.390951e-01	4.687546e-02	7.299752e-01	2.506806e+00	2.023058e-02
8920000	-4.388029e+03	-1.048629e+03	4.325334e+00	2.828103e+01	2.441860e-01	2.213400e+00	9.874945e-03	9.537589e-01	1.202693e-01	8.177086e-01	2.172497e+00	2.764647e-02
8940000	-4.400198e+03	-1.021145e+03	3.850798e+00	2.491158e+01	2.674419e-01	2.118468e+00	8.427283e-03	9.665099e-01	7.104391e-02	7.769128e-01	2.044266e+00	2.473669e-02
8960000	-4.387836e+03	-1.020678e+03	4.735594e+00	2.925617e+01	1.744186e-01	1.817069e+00	2.598917e-03	9.936131e-01	4.009029e-02	9.154474e-01	2.124586e+00	2.966412e-02
8980000	-4.400422e+03	-9.802412e+02	4.483446e+00	2.850219e+01	2.441860e-01	2.179917e+00	1.070321e-02	9.575400e-01	8.627294e-02	9.696928e-01	2.713901e+00	2.848596e-02
9000000	-4.379639e+03	-1.042900e+03	3.711806e+00	2.586590e+01	1.860465e-01	2.274226e+00	1.137976e-02	9.647071e-01	3.676730e-02	1.161282e+00	2.741887e+00	2.364139e-02
9020000	-4.405445e+03	-1.063057e+03	4.380481e+00	2.848449e+01	2.906977e-01	1.599917e+00	5.188450e-03	9.797436e-01	6.722845e-02	1.218008e+00	2.057148e+00	2.789133e-02
9040000	-4.397887e+03	-9.676812e+02	4.024334e+00	2.522450e+01	3.023256e-01	2.623154e+00	1.497197e-03	9.913588e-01	1.448661e-01	9.482746e-01	2.528416e+00	2.590149e-02
9060000	-4.364885e+03	-1.056707e+03	3.539719e+00	2.488088e+01	1.744186e-01	2.526195e+00	2.867132e-03	9.941872e-01	3.000766e-02	1.063732e+00	2.561700e+00	2.280776e-02
9080000	-4.386486e+03	-1.025327e+03	3.688247e+00	2.447381e+01	1.627907e-01	2.128147e+00	2.164788e-03	9.933603e-01	5.112067e-02	7.612167e-01	2.606989e+00	2.377944e-02
9100000	-4.373131e+03	-1.022320e+03	3.762024e+00	2.523779e+01	1.744186e-01	2.365637e+00	3.244519e-03	9.934262e-01	2.362468e-02	1.274000e+00	2.478507e+00	2.422929e-02
9120000	-4.384896e+03	-1.085613e+03	3.049379e+00	1.981061e+01	1.976744e-01	2.239029e+00	3.591853e-03	9.877614e-01	5.403687e-02	8.431370e-01	1.621849e+00	1.955016e-02
9140000	-4.426549e+03	-1.045381e+03	3.444886e+00	2.333361e+01	3.139535e-01	2.338013e+00	1.974046e-02	8.999232e-01	1.282491e-01	6.151024e-01	1.689206e+00	2.211674e-02
9160000	-4.376733e+03	-1.033391e+03	3.813682e+00	2.718225e+01	1.395349e-01	2.469981e+00	9.603398e-03	9.746866e-01	3.260926e-02	1.143792e+00	2.170813e+00	2.437698e-02
9180000	-4.381113e+03	-1.023105e+03	4.047054e+00	2.729441e+01	2.325581e-01	2.954855e+00	1.098187e-02	9.450709e-01	1.200682e-01	9.479410e-01	2.048175e+00	2.596410e-02
9200000	-4.391396e+03	-1.066299e+03	3.779772e+00	2.613426e+01	1.627907e-01	1.989545e+00	1.382746e-02	9.741919e-01	1.729588e-02	1.072235e+00	1.633854e+00	2.428336e-02
9220000	-4.371508e+03	-1.050355e+03	4.194914e+00	2.852391e+01	2.093023e-01	1.785089e+00	1.502086e-02	9.072710e-01	1.556740e-01	1.011059e+00	1.937310e+00	2.669857e-02
9240000	-4.387485e+03	-1.072069e+03	3.969146e+00	2.734425e+01	2.325581e-01	1.915291e+00	6.010658e-03	9.732993e-01	8.710620e-02	1.088512e+00	2.058452e+00	2.550393e-02
9260000	-4.375527e+03	-1.014404e+03	4.073430e+00	2.739236e+01	2.674419e-01	2.001374e+00	1.098955e-02	9.518190e-01	1.066647e-01	8.594274e-01	1.470211e+00	2.608022e-02
9280000	-4.364387e+03	-1.078519e+03	3.064118e+00	2.147929e+01	1.860465e-01	1.983528e+00	1.410912e-02	9.295693e-01	1.048081e-01	9.005756e-01	2.474548e+00	1.934392e-02
9300000	-4.368346e+03	-1.051992e+03	3.924753e+00	2.554485e+01	2.441860e-01	2.075389e+00	1.446750e-02	9.127459e-01	1.769970e-01	9.815864e-01	1.916589e+00	2.503162e-02
9320000	-4.382175e+03	-1.071288e+03	3.752777e+00	2.549957e+01	1.976744e-01	2.117173e+00	1.721746e-02	9.447160e-01	7.076215e-02	1.021699e+00	2.077161e+00	2.375894e-02
9340000	-4.400037e+03	-1.055234e+03	4.221151e+00	2.858952e+01	1.976744e-01	2.277771e+00	6.602472e-03	9.723669e-01	7.772916e-02	1.083855e+00	1.982099e+00	2.623086e-02
9360000	-4.399254e+03	-1.025487e+03	4.205450e+00	2.676000e+01	3.139535e-01	3.129323e+00	8.288473e-03	9.546715e-01	1.410183e-01	1.102556e+00	1.739478e+00	2.627287e-02
9380000	-4.371266e+03	-1.082591e+03	3.122258e+00	2.206191e+01	1.976744e-01	2.244481e+00	1.100786e-03	9.939456e-01	1.077780e-01	9.577329e-01	2.261099e+00	1.990905e-02
9400000	-4.392303e+03	-1.048448e+03	4.185294e+00	2.818408e+01	2.209302e-01	2.233602e+00	1.463988e-02	9.365984e-01	9.793026e-02	9.946888e-01	2.260402e+00	2.642232e-02
9420000	-4.412993e+03	-1.015640e+03	4.081985e+00	2.716796e+01	2.790698e-01	2.161903e+00	1.167977e-02	9.410841e-01	9.726786e-02	1.065693e+00	2.318771e+00	2.617716e-02
9440000	-4.381841e+03	-1.005294e+03	4.700750e+00	2.911546e+01	2.209302e-01	2.266003e+00	1.901120e-02	9.250986e-01	1.046286e-01	1.214567e+00	2.349226e+00	3.017293e-02
9460000	-4.381081e+03	-1.001561e+03	4.842354e+00	3.248276e+01	2.093023e-01	1.964758e+00	1.917344e-02	9.154044e-01	1.096990e-01	8.250799e-01	1.984893e+00	3.112580e-02
9480000	-4.380355e+03	-1.029967e+03	4.230650e+00	2.920286e+01	2.558140e-01	2.291252e+00	1.588172e-02	9.225684e-01	9.636845e-02	1.148779e+00	2.121846e+00	2.726622e-02
9500000	-4.370358e+03	-1.030175e+03	4.387088e+00	2.887343e+01	2.093023e-01	2.238867e+00	1.274246e-02	9.403034e-01	9.213736e-02	1.011480e+00	1.886518e+00	2.826975e-02
9520000	-4.404482e+03	-1.015555e+03	3.802535e+00	2.668041e+01	2.558140e-01	1.930445e+00	1.045171e-02	9.572787e-01	7.249617e-02	7.364764e-01	2.017258e+00	2.392726e-02
9540000	-4.391686e+03	-1.019209e+03	4.435672e+00	3.059476e+01	2.325581e-01	2.074271e+00	2.231501e-02	9.102225e-01	9.090967e-02	7.641945e-01	2.117884e+00	2.819268e-02
9560000	-4.375564e+03	-1.008764e+03	3.797484e+00	2.558469e+01	2.209302e-01	2.182705e+00	1.528035e-02	9.324513e-01	8.590913e-02	8.211792e-01	2.396945e+00	2.328909e-02
9580000	-4.386393e+03	-1.070926e+03	3.563365e+00	2.604484e+01	1.744186e-01	2.645023e+00	1.116142e-02	9.562394e-01	6.946161e-02	7.017757e-01	2.276773e+00	2.185085e-02
9600000	-4.391448e+03	-1.029405e+03	4.795065e+00	2.934289e+01	2.906977e-01	2.104484e+00	1.628988e-02	9.425994e-01	9.351448e-02	1.184318e+00	2.136034e+00	3.082613e-02
9620000	-4.395507e+03	-1.075759e+03	3.349095e+00	2.357529e+01	2.441860e-01	2.516595e+00	4.993438e-03	9.712268e-01	1.339073e-01	8.086003e-01	2.751715e+00	2.074150e-02
9640000	-4.395967e+03	-1.061936e+03	3.697482e+00	2.682397e+01	2.325581e-01	2.436001e+00	1.297760e-02	9.383619e-01	1.089791e-01	1.381677e+00	1.741846e+00	2.377642e-02
9660000	-4.409261e+03	-1.014614e+03	3.979877e+00	2.569654e+01	3.488372e-01	2.479981e+00	1.199046e-02	9.027861e-01	2.684181e-01	1.261979e+00	1.522714e+00	2.565095e-02
9680000	-4.386668e+03	-1.028145e+03	3.849021e+00	2.628656e+01	1.976744e-01	2.428511e+00	9.404176e-03	9.616519e-01	7.911975e-02	1.140957e+00	2.246535e+00	2.480413e-02
9700000	-4.383271e+03	-1.042199e+03	3.878780e+00	2.558459e+01	1.744186e-01	1.981364e+00	9.271653e-03	9.550426e-01	1.229220e-01	1.013586e+00	2.366861e+00	2.478876e-02
9720000	-4.398438e+03	-9.912065e+02	4.550896e+00	2.913669e+01	2.441860e-01	2.018266e+00	2.062739e-02	9.304497e-01	6.156133e-02	9.060257e-01	2.340342e+00	2.922983e-02
9740000	-4.403879e+03	-1.025714e+03	4.828055e+00	3.129636e+01	2.674419e-01	2.307390e+00	1.405702e-02	9.449262e-01	9.335797e-02	9.424404e-01	2.068366e+00	3.068525e-02
9760000	-4.408398e+03	-1.055407e+03	3.645952e+00	2.493730e+01	2.093023e-01	2.711593e+00	2.429684e-02	9.028689e-01	7.729409e-02	1.117645e+00	2.128542e+00	2.335110e-02
9780000	-4.391892e+03	-9.750157e+02	5.924463e+00	3.737533e+01	2.325581e-01	2.318429e+00	1.119203e-02	9.396403e-01	1.532128e-01	1.691749e+00	2.042270e+00	3.770631e-02
9800000	-4.396959e+03	-1.052336e+03	4.360470e+00	3.037307e+01	1.860465e-01	2.774287e+00	1.607052e-02	9.269170e-01	9.358707e-02	1.193292e+00	1.775639e+00	2.803124e-02
9820000	-4.389099e+03	-1.019432e+03	3.248928e+00	2.050085e+01	2.674419e-01	1.945950e+00	4.901654e-03	9.771161e-01	1.117411e-01	6.098321e-01	2.562061e+00	2.014578e-02
9840000	-4.380188e+03	-1.036420e+03	3.589275e+00	2.375979e+01	1.976744e-01	2.448893e+00	1.929764e-02	9.257959e-01	7.219270e-02	9.875158e-01	2.334262e+00	2.231558e-02
9860000	-4.401581e+03	-1.060802e+03	4.691767e+00	3.347209e+01	2.325581e-01	1.916993e+00	9.575676e-03	9.468979e-01	1.051811e-01	1.290118e+00	1.650395e+00	2.998793e-02
9880000	-4.397753e+03	-1.037504e+03	3.931917e+00	2.542737e+01	1.860465e-01	2.319357e+00	1.785428e-02	9.210884e-01	1.037743e-01	7.889282e-01	2.011590e+00	2.480077e-02
9900000	-4.391618e+03	-1.049749e+03	3.928876e+00	2.682121e+01	1.976744e-01	1.972151e+00	2.039645e-02	9.433248e-01	5.339607e-02	6.902425e-01	2.604112e+00	2.467282e-02
9920000	-4.403925e+03	-1.095772e+03	2.985543e+00	2.046997e+01	2.558140e-01	2.327863e+00	9.482945e-03	9.538054e-01	9.916913e-02	9.229404e-01	1.570475e+00	1.890645e-02
9940000	-4.360688e+03	-1.065687e+03	3.847239e+00	2.543365e+01	1.860465e-01	3.061856e+00	2.091702e-02	9.503110e-01	3.424752e-02	9.077214e-01	1.783152e+00	2.431725e-02
9960000	-4.389715e+03	-1.040768e+03	3.756406e+00	2.506011e+01	1.860465e-01	2.364442e+00	7.287971e-03	9.778969e-01	5.639917e-02	9.724400e-01	2.710228e+00	2.362591e-02
9980000	-4.396310e+03	-1.065686e+03	4.116411e+00	2.835528e+01	1.860465e-01	1.816111e+00	1.934314e-02	9.228168e-01	7.494552e-02	8.466627e-01	2.051087e+00	2.567635e-02
10000000	-4.382546e+03	-1.053806e+03	3.950629e+00	2.753790e+01	1.511628e-01	2.129629e+00	2.357754e-02	9.315566e-01	4.396069e-02	1.134576e+00	1.772859e+00	2.481332e-02
10020000	-4.407807e+03	-1.053040e+03	3.246939e+00	2.326396e+01	2.325581e-01	2.385464e+00	2.004107e-02	9.277929e-01	5.576500e-02	8.974911e-01	1.677249e+00	2.032545e-02
10040000	-4.380855e+03	-1.052269e+03	3.622143e+00	2.320954e+01	2.441860e-01	2.233524e+00	6.302151e-03	9.767409e-01	6.288844e-02	8.954201e-01	1.607729e+00	2.272628e-02
10060000	-4.388334e+03	-1.046378e+03	3.438826e+00	2.289935e+01	1.976744e-01	2.674072e+00	2.094417e-02	9.095183e-01	7.406259e-02	8.877328e-01	1.681619e+00	2.146918e-02
10080000	-4.374862e+03	-1.083501e+03	3.367168e+00	2.346003e+01	1.976744e-01	2.456532e+00	9.818243e-03	9.799511e-01	2.086864e-02	8.508858e-01	1.572015e+00	2.122658e-02
10100000	-4.367848e+03	-1.032479e+03	3.774785e+00	2.524604e+01	2.209302e-01	1.915884e+00	4.379188e-03	9.799725e-01	1.002522e-01	9.377618e-01	1.772027e+00	2.386720e-02
10120000	-4.392969e+03	-1.072187e+03	3.042978e+00	2.164867e+01	2.093023e-01	2.022801e+00	1.844556e-02	9.113123e-01	1.045229e-01	7.628743e-01	1.945645e+00	1.923822e-02
10140000	-4.391751e+03	-1.042904e+03	3.656349e+00	2.562562e+01	1.627907e-01	3.067767e+00	1.292907e-02	9.501556e-01	9.435050e-02	9.805279e-01	2.519133e+00	2.333205e-02
10160000	-4.401207e+03	-1.059860e+03	3.474072e+00	2.426283e+01	2.558140e-01	2.225587e+00	9.156185e-03	9.644534e-01	5.918918e-02	8.612332e-01	1.229966e+00	2.226097e-02
10180000	-4.394814e+03	-1.077547e+03	4.381980e+00	3.140263e+01	2.790698e-01	1.756749e+00	1.180038e-02	9.155288e-01	1.830787e-01	8.964203e-01	1.558238e+00	2.817951e-02
10200000	-4.381031e+03	-1.078473e+03	3.676307e+00	2.721546e+01	1.511628e-01	2.455614e+00	2.134203e-02	9.393314e-01	5.109812e-02	9.082529e-01	2.444359e+00	2.356294e-02
10220000	-4.381235e+03	-1.039763e+03	3.157710e+00	2.319525e+01	2.209302e-01	2.557669e+00	6.660071e-03	9.686049e-01	1.056083e-01	1.156127e+00	2.676769e+00	2.026896e-02
10240000	-4.381231e+03	-1.036819e+03	3.579176e+00	2.695279e+01	1.279070e-01	1.986396e+00	1.480879e-02	9.487260e-01	3.542134e-02	8.760157e-01	2.003374e+00	2.301195e-02
10260000	-4.378412e+03	-1.088661e+03	2.973619e+00	2.153529e+01	1.744186e-01	2.338759e+00	1.514534e-02	9.304822e-01	9.481794e-02	1.171575e+00	2.067873e+00	1.903935e-02
10280000	-4.368418e+03	-1.078596e+03	3.086281e+00	2.209592e+01	1.860465e-01	2.335919e+00	2.244919e-02	8.900872e-01	1.133669e-01	8.313206e-01	2.144930e+00	1.913293e-02
10300000	-4.414500e+03	-1.048523e+03	3.148415e+00	1.939531e+01	1.860465e-01	2.277062e+00	9.630743e-03	9.628471e-01	1.021117e-01	4.749355e-01	1.860089e+00	1.951006e-02
10320000	-4.387532e+03	-1.046343e+03	3.570478e+00	2.412374e+01	2.325581e-01	2.005396e+00	7.453314e-03	9.719170e-01	5.726169e-02	6.711277e-01	2.509930e+00	2.264689e-02
10340000	-4.379055e+03	-1.033523e+03	4.035083e+00	2.785777e+01	2.325581e-01	1.790966e+00	1.465855e-02	9.296555e-01	9.674794e-02	1.002213e+00	2.479474e+00	2.554674e-02
10360000	-4.379498e+03	-1.060847e+03	3.692236e+00	2.641677e+01	1.976744e-01	3.301419e+00	6.039878e-03	9.724401e-01	6.499020e-02	9.499208e-01	1.668713e+00	2.358325e-02
10380000	-4.399567e+03	-1.050574e+03	3.980500e+00	2.739738e+01	2.674419e-01	2.228375e+00	1.080151e-02	9.387440e-01	1.680586e-01	9.545358e-01	1.845903e+00	2.512749e-02
10400000	-4.423139e+03	-1.047760e+03	3.726240e+00	2.598300e+01	2.441860e-01	2.275295e+00	9.122348e-03	9.568332e-01	1.173671e-01	7.778052e-01	1.825543e+00	2.397290e-02
10420000	-4.399323e+03	-1.082751e+03	3.510085e+00	2.398696e+01	2.441860e-01	2.190145e+00	8.500172e-03	9.554373e-01	1.256473e-01	1.070204e+00	2.014966e+00	2.254068e-02
10440000	-4.374046e+03	-1.043477e+03	4.032226e+00	2.890805e+01	2.209302e-01	1.727875e+00	5.371225e-03	9.631263e-01	1.613303e-01	1.068122e+00	2.050528e+00	2.593647e-02
10460000	-4.383708e+03	-1.004298e+03	3.910636e+00	2.684134e+01	2.209302e-01	2.419076e+00	2.036313e-02	9.313205e-01	8.106580e-02	8.845157e-01	2.078953e+00	2.514524e-02
10480000	-4.404933e+03	-1.040091e+03	3.034850e+00	2.053533e+01	2.325581e-01	2.389026e+00	8.010682e-03	9.594105e-01	1.114499e-01	5.947115e-01	2.083260e+00	1.924090e-02
10500000	-4.401321e+03	-1.031675e+03	3.353967e+00	2.439466e+01	2.674419e-01	2.069080e+00	1.688213e-02	8.974415e-01	1.350700e-01	7.570750e-01	2.253781e+00	2.103102e-02
10520000	-4.389142e+03	-1.018527e+03	3.179510e+00	2.330256e+01	1.627907e-01	2.153233e+00	1.838879e-02	9.656461e-01	1.794244e-02	9.246269e-01	2.805379e+00	1.993096e-02
10540000	-4.384982e+03	-1.052060e+03	3.448779e+00	2.385413e+01	1.744186e-01	2.038481e+00	1.549130e-02	9.548369e-01	4.230370e-02	8.105991e-01	2.406467e+00	2.174732e-02
10560000	-4.381124e+03	-1.050132e+03	3.335661e+00	2.239223e+01	2.558140e-01	2.727079e+00	1.396256e-02	9.133256e-01	1.805801e-01	8.541324e-01	1.802470e+00	2.099671e-02
10580000	-4.367904e+03	-1.039255e+03	3.353469e+00	2.545649e+01	2.093023e-01	2.228115e+00	8.916169e-03	9.610906e-01	7.450114e-02	9.279778e-01	2.070465e+00	2.126930e-02
10600000	-4.403302e+03	-1.029846e+03	3.120058e+00	2.090732e+01	2.325581e-01	2.048879e+00	1.684042e-02	9.381083e-01	6.793234e-02	4.746264e-01	1.871100e+00	1.940213e-02
10620000	-4.395178e+03	-9.923533e+02	4.261673e+00	2.800137e+01	2.441860e-01	2.099141e+00	1.813896e-02	8.976606e-01	1.373917e-01	9.645086e-01	2.750514e+00	2.642355e-02
10640000	-4.388495e+03	-1.000828e+03	3.723840e+00	2.526963e+01	1.279070e-01	2.188853e+00	8.794820e-03	9.759928e-01	3.864980e-02	1.060052e+00	2.297122e+00	2.359999e-02
10660000	-4.369812e+03	-1.014809e+03	3.938667e+00	2.774875e+01	1.162791e-01	1.912901e+00	1.020570e-02	9.809969e-01	1.892695e-02	1.069125e+00	2.592503e+00	2.458874e-02
10680000	-4.389309e+03	-1.032384e+03	4.001541e+00	2.962831e+01	1.395349e-01	1.683544e+00	7.834551e-03	9.804030e-01	3.120773e-02	8.237346e-01	2.350699e+00	2.501695e-02
10700000	-4.387654e+03	-1.035501e+03	3.536159e+00	2.346205e+01	2.093023e-01	1.925519e+00	9.836703e-03	9.620922e-01	6.787994e-02	6.604022e-01	2.455985e+00	2.235384e-02
10720000	-4.394710e+03	-1.038615e+03	3.807516e+00	2.577747e+01	2.441860e-01	2.029763e+00	1.856365e-02	9.342340e-01	7.757604e-02	1.071460e+00	1.977944e+00	2.451299e-02
10740000	-4.391333e+03	-1.051667e+03	3.624491e+00	2.419823e+01	2.325581e-01	1.880889e+00	1.595947e-02	9.375786e-01	7.854392e-02	7.931634e-01	1.585338e+00	2.333244e-02
10760000	-4.416964e+03	-1.041448e+03	3.337456e+00	2.102634e+01	2.325581e-01	2.137933e+00	1.239798e-02	9.405034e-01	1.244044e-01	5.943772e-01	1.656287e+00	2.109224e-02
10780000	-4.406994e+03	-1.031772e+03	3.980965e+00	2.562881e+01	2.674419e-01	2.121692e+00	2.515754e-02	8.744184e-01	1.441021e-01	9.793528e-01	1.990201e+00	2.516560e-02
10800000	-4.392664e+03	-1.096876e+03	2.794253e+00	1.981052e+01	1.860465e-01	2.120278e+00	9.607264e-03	9.726109e-01	4.450033e-02	7.234124e-01	2.102580e+00	1.740252e-02
10820000	-4.396124e+03	-1.066745e+03	3.864037e+00	2.668276e+01	1.860465e-01	2.669521e+00	2.179976e-02	9.108687e-01	6.688852e-02	8.722939e-01	1.923286e+00	2.462027e-02
10840000	-4.390984e+03	-1.048347e+03	3.497134e+00	2.407920e+01	2.790698e-01	1.954202e+00	2.021450e-02	9.146628e-01	1.041592e-01	1.074054e+00	2.266859e+00	2.201639e-02
10860000	-4.368916e+03	-1.063254e+03	3.169707e+00	2.251618e+01	1.744186e-01	2.109954e+00	1.846658e-02	9.390803e-01	5.345847e-02	9.183578e-01	2.114290e+00	1.986228e-02
10880000	-4.384611e+03	-1.032926e+03	3.263018e+00	2.243165e+01	1.627907e-01	1.973283e+00	1.901157e-02	9.270885e-01	5.912908e-02	6.864980e-01	2.263057e+00	2.059229e-02
10900000	-4.395976e+03	-1.035084e+03	3.953042e+00	2.643519e+01	2.209302e-01	1.939967e+00	1.617783e-02	9.493480e-01	4.759279e-02	7.763445e-01	2.372188e+00	2.497523e-02
10920000	-4.380946e+03	-1.054497e+03	3.928741e+00	2.634372e+01	1.627907e-01	2.589006e+00	9.285900e-03	9.598461e-01	7.824151e-02	1.070885e+00	1.996936e+00	2.450336e-02
10940000	-4.397494e+03	-1.097025e+03	3.162050e+00	2.179855e+01	2.325581e-01	2.411858e+00	2.230439e-02	9.033118e-01	7.389024e-02	8.607278e-01	1.967834e+00	2.011801e-02
10960000	-4.391734e+03	-1.070940e+03	3.578463e+00	2.355946e+01	2.209302e-01	2.012528e+00	5.272524e-03	9.738311e-01	8.364670e-02	7.519794e-01	1.638363e+00	2.281153e-02
10980000	-4.386454e+03	-1.075887e+03	3.239853e+00	2.210396e+01	2.558140e-01	2.358863e+00	1.668649e-03	9.868251e-01	2.019010e-01	6.008672e-01	1.497720e+00	2.068945e-02
11000000	-4.400108e+03	-1.043188e+03	3.911010e+00	2.453537e+01	2.906977e-01	1.824034e+00	1.280688e-02	9.205929e-01	1.740769e-01	7.952202e-01	1.897477e+00	2.485303e-02
11020000	-4.411247e+03	-1.061582e+03	3.531292e+00	2.263802e+01	2.906977e-01	2.322365e+00	1.713841e-02	8.599715e-01	2.044655e-01	9.960633e-01	1.534700e+00	2.211519e-02
11040000	-4.393801e+03	-1.022759e+03	4.767816e+00	2.895925e+01	2.325581e-01	2.618158e+00	1.675093e-02	9.273790e-01	8.538169e-02	1.087235e+00	1.691277e+00	3.059478e-02
11060000	-4.406054e+03	-1.076957e+03	3.494370e+00	2.372560e+01	2.674419e-01	1.851814e+00	1.632633e-02	9.230936e-01	1.325142e-01	9.154073e-01	1.914417e+00	2.237010e-02
11080000	-4.377842e+03	-1.045717e+03	3.295877e+00	2.297895e+01	2.906977e-01	1.912025e+00	8.531786e-03	9.280564e-01	2.225087e-01	7.862049e-01	1.611414e+00	2.082535e-02
11100000	-4.392738e+03	-1.044588e+03	3.963328e+00	2.668236e+01	2.209302e-01	1.804336e+00	8.506888e-04	9.960941e-01	7.249780e-02	7.954833e-01	2.240038e+00	2.493806e-02
11120000	-4.409917e+03	-1.019871e+03	4.194105e+00	2.862838e+01	1.976744e-01	1.844541e+00	7.217225e-04	9.981021e-01	3.438119e-02	8.954647e-01	2.763808e+00	2.654156e-02
11140000	-4.416622e+03	-1.020168e+03	4.169296e+00	2.632586e+01	2.558140e-01	1.764212e+00	1.006232e-03	9.963376e-01	7.994490e-02	1.283627e+00	2.024690e+00	2.687863e-02
11160000	-4.391552e+03	-1.032310e+03	4.526211e+00	2.910504e+01	2.558140e-01	1.728335e+00	1.248626e-03	9.953706e-01	7.768729e-02	1.183582e+00	2.271742e+00	2.904548e-02
11180000	-4.380036e+03	-9.846551e+02	4.474667e+00	2.794758e+01	2.674419e-01	1.945046e+00	1.303081e-03	9.955601e-01	6.617370e-02	8.792383e-01	2.165161e+00	2.876563e-02
11200000	-4.426899e+03	-9.994458e+02	4.565463e+00	3.025855e+01	2.093023e-01	2.981818e+00	1.932369e-03	9.926200e-01	7.937111e-02	1.201980e+00	1.662895e+00	2.932691e-02
11220000	-4.398740e+03	-9.649777e+02	5.472500e+00	3.654561e+01	2.093023e-01	1.792349e+00	9.360018e-04	9.962557e-01	7.707440e-02	8.619587e-01	2.371997e+00	3.526107e-02
11240000	-4.381639e+03	-9.987052e+02	4.799167e+00	2.973565e+01	2.441860e-01	2.280428e+00	1.248858e-03	9.948148e-01	9.828668e-02	1.179702e+00	1.957539e+00	3.077951e-02
11260000	-4.402344e+03	-1.028227e+03	4.178850e+00	2.615097e+01	2.674419e-01	2.007672e+00	1.937867e-03	9.929321e-01	8.514468e-02	7.322437e-01	2.347071e+00	2.675748e-02
11280000	-4.387025e+03	-9.975037e+02	4.094642e+00	2.643938e+01	1.976744e-01	1.992692e+00	2.419675e-03	9.895697e-01	9.268104e-02	7.466137e-01	2.205481e+00	2.623974e-02
11300000	-4.400629e+03	-9.875757e+02	4.018135e+00	2.634894e+01	1.976744e-01	1.872540e+00	5.860371e-03	9.833893e-01	4.437671e-02	1.173223e+00	2.989312e+00	2.577054e-02
11320000	-4.402856e+03	-9.738259e+02	5.052789e+00	3.335988e+01	1.744186e-01	1.714279e+00	6.849711e-03	9.722479e-01	7.135493e-02	1.339599e+00	2.884611e+00	3.246435e-02
11340000	-4.409487e+03	-9.813036e+02	4.901393e+00	3.102309e+01	1.976744e-01	2.052917e+00	6.938843e-03	9.837527e-01	4.128651e-02	1.043639e+00	2.448375e+00	3.139049e-02
11360000	-4.404413e+03	-1.019301e+03	3.973487e+00	2.511140e+01	2.325581e-01	2.115357e+00	1.683559e-02	9.339856e-01	6.082897e-02	1.018538e+00	2.536581e+00	2.549659e-02
11380000	-4.379710e+03	-9.603413e+02	4.354059e+00	2.718413e+01	2.325581e-01	2.088417e+00	6.489453e-03	9.802134e-01	6.410548e-02	1.064869e+00	2.898175e+00	2.788052e-02
11400000	-4.383445e+03	-1.037070e+03	4.633652e+00	2.909879e+01	1.860465e-01	2.338086e+00	1.774244e-02	9.467112e-01	4.758205e-02	1.213880e+00	2.082754e+00	2.947694e-02
11420000	-4.389586e+03	-1.020897e+03	4.754339e+00	2.817705e+01	2.906977e-01	2.294853e+00	1.989542e-02	9.048500e-01	1.251172e-01	9.471908e-01	1.860679e+00	3.050867e-02
11440000	-4.395570e+03	-9.783970e+02	4.761265e+00	3.047443e+01	2.558140e-01	3.090699e+00	1.671729e-02	9.056986e-01	1.590664e-01	8.283155e-01	2.827400e+00	2.971428e-02
11460000	-4.403576e+03	-9.696346e+02	5.465179e+00	3.354324e+01	2.441860e-01	1.775702e+00	3.360102e-02	8.573784e-01	1.126031e-01	1.035411e+00	2.562806e+00	3.419258e-02
11480000	-4.391277e+03	-9.804038e+02	5.680158e+00	3.622990e+01	2.558140e-01	1.641945e+00	4.643695e-03	9.720502e-01	1.394490e-01	1.261275e+00	2.564798e+00	3.638130e-02
11500000	-4.387872e+03	-9.833250e+02	4.454642e+00	2.816327e+01	2.209302e-01	2.135855e+00	5.063964e-03	9.858908e-01	4.893722e-02	8.246720e-01	2.558866e+00	2.835102e-02
11520000	-4.401904e+03	-9.923058e+02	4.916569e+00	2.988147e+01	2.209302e-01	1.863193e+00	2.099051e-03	9.924768e-01	6.379965e-02	9.097839e-01	2.445558e+00	3.138866e-02
11540000	-4.370200e+03	-9.902789e+02	4.036187e+00	2.591668e+01	2.325581e-01	2.059437e+00	3.016644e-03	9.859974e-01	1.441814e-01	7.811402e-01	2.701125e+00	2.581670e-02
11560000	-4.394147e+03	-1.008448e+03	5.513669e+00	3.320684e+01	2.674419e-01	2.391107e+00	3.255844e-03	9.839941e-01	1.164977e-01	8.844889e-01	1.697987e+00	3.508137e-02
11580000	-4.382539e+03	-1.014171e+03	4.008021e+00	2.809040e+01	1.511628e-01	2.504434e+00	6.252315e-03	9.817261e-01	4.168296e-02	8.977909e-01	2.315847e+00	2.551009e-02
11600000	-4.381734e+03	-1.017657e+03	4.447615e+00	3.064355e+01	1.976744e-01	2.357486e+00	6.474327e-03	9.719643e-01	8.480721e-02	9.312700e-01	2.614106e+00	2.866748e-02
11620000	-4.385981e+03	-9.918083e+02	4.787803e+00	3.410555e+01	1.976744e-01	1.925044e+00	2.056768e-03	9.923180e-01	5.481259e-02	1.339664e+00	3.182478e+00	3.075456e-02
11640000	-4.401010e+03	-1.107390e+03	3.397740e+00	2.276585e+01	1.744186e-01	2.670461e+00	1.493835e-02	9.507030e-01	6.635038e-02	8.818596e-01	2.117101e+00	2.146153e-02
11660000	-4.373992e+03	-1.072320e+03	3.313189e+00	2.296330e+01	1.162791e-01	2.686314e+00	1.320584e-02	9.643895e-01	3.804129e-02	8.276363e-01	2.096291e+00	2.103081e-02
11680000	-4.364887e+03	-1.052811e+03	3.963544e+00	2.796147e+01	1.511628e-01	1.907670e+00	1.338655e-02	9.642662e-01	3.486870e-02	1.154688e+00	2.197884e+00	2.529389e-02
11700000	-4.377771e+03	-1.071184e+03	3.385170e+00	2.407697e+01	1.279070e-01	1.683137e+00	2.919287e-02	9.441070e-01	2.270240e-02	9.430711e-01	1.852195e+00	2.152165e-02
11720000	-4.419125e+03	-1.035613e+03	3.555429e+00	2.575741e+01	2.790698e-01	2.085560e+00	1.483049e-02	9.121995e-01	1.295626e-01	1.154047e+00	1.482515e+00	2.281623e-02
11740000	-4.392959e+03	-1.088402e+03	3.492135e+00	2.430682e+01	2.441860e-01	2.304768e+00	1.232615e-02	9.415892e-01	6.416443e-02	1.194528e+00	1.360415e+00	2.127936e-02
11760000	-4.367942e+03	-1.053472e+03	3.611048e+00	2.448411e+01	2.790698e-01	2.464075e+00	6.726360e-03	9.556779e-01	1.365720e-01	8.636987e-01	1.760991e+00	2.245250e-02
11780000	-4.405595e+03	-1.054113e+03	3.294589e+00	2.354781e+01	1.976744e-01	2.493805e+00	2.018240e-02	9.062951e-01	1.141680e-01	7.990386e-01	2.276193e+00	2.032708e-02
11800000	-4.385931e+03	-1.068258e+03	3.024996e+00	2.041738e+01	1.627907e-01	2.625303e+00	1.278704e-02	9.731516e-01	2.490516e-02	9.349590e-01	1.898426e+00	1.862732e-02
11820000	-4.400814e+03	-1.051516e+03	3.096383e+00	2.063799e+01	2.441860e-01	2.263338e+00	1.232374e-02	9.421880e-01	8.851551e-02	6.463993e-01	1.344292e+00	1.864221e-02
11840000	-4.400920e+03	-1.054287e+03	2.953517e+00	1.993052e+01	2.325581e-01	2.143358e+00	3.511373e-03	9.848855e-01	7.608373e-02	6.725271e-01	2.275580e+00	1.783447e-02
11860000	-4.396711e+03	-1.050002e+03	3.228530e+00	2.017610e+01	2.325581e-01	2.356235e+00	3.820754e-03	9.860378e-01	7.748740e-02	8.183080e-01	1.516906e+00	2.012045e-02
11880000	-4.392116e+03	-1.093474e+03	3.156987e+00	2.043919e+01	1.860465e-01	2.099288e+00	1.601548e-02	9.673954e-01	2.396261e-02	7.943699e-01	1.960976e+00	1.999234e-02
11900000	-4.409492e+03	-1.039982e+03	3.935880e+00	2.459766e+01	3.139535e-01	2.098295e+00	1.954688e-02	8.714935e-01	2.246948e-01	7.925360e-01	2.107492e+00	2.518657e-02
11920000	-4.416474e+03	-1.010212e+03	4.170717e+00	2.712868e+01	2.674419e-01	2.033059e+00	1.865147e-02	9.215456e-01	1.004370e-01	1.548956e+00	2.349591e+00	2.651110e-02
11940000	-4.372962e+03	-1.043502e+03	3.774631e+00	2.482107e+01	2.209302e-01	1.918441e+00	2.463390e-02	9.145051e-01	7.343212e-02	1.019285e+00	2.199956e+00	2.392113e-02
11960000	-4.383789e+03	-1.053556e+03	3.342043e+00	2.417737e+01	1.976744e-01	2.778310e+00	1.879699e-02	9.226606e-01	7.937872e-02	8.858459e-01	2.394618e+00	2.129232e-02
11980000	-4.393061e+03	-1.025275e+03	4.065691e+00	2.717694e+01	2.906977e-01	1.923126e+00	7.858685e-03	9.478720e-01	1.376934e-01	7.978862e-01	1.179048e+00	2.579112e-02
12000000	-4.389701e+03	-1.026321e+03	3.803846e+00	2.595394e+01	2.790698e-01	2.192522e+00	6.345007e-03	9.747619e-01	7.320629e-02	8.209396e-01	2.026194e+00	2.453815e-02
12020000	-4.387787e+03	-9.782483e+02	4.756292e+00	2.987723e+01	2.674419e-01	1.913273e+00	1.110539e-02	9.558192e-01	8.410379e-02	1.181711e+00	2.230512e+00	3.063808e-02
12040000	-4.410302e+03	-1.006991e+03	4.796156e+00	2.998751e+01	2.209302e-01	1.754604e+00	2.383334e-02	9.380704e-01	4.463253e-02	8.187285e-01	2.363151e+00	3.092226e-02
12060000	-4.411623e+03	-1.024769e+03	4.252375e+00	2.522018e+01	2.674419e-01	2.778991e+00	1.722115e-02	9.224854e-01	1.176478e-01	1.015421e+00	1.373415e+00	2.739801e-02
12080000	-4.380760e+03	-1.033546e+03	3.892786e+00	2.723166e+01	2.558140e-01	1.817919e+00	6.459025e-03	9.668191e-01	9.777691e-02	1.075362e+00	2.590257e+00	2.448554e-02
12100000	-4.387322e+03	-1.036364e+03	3.733828e+00	2.666509e+01	2.209302e-01	1.759588e+00	2.377437e-02	8.653483e-01	1.374423e-01	7.933873e-01	2.047607e+00	2.363799e-02
12120000	-4.403423e+03	-1.016069e+03	3.763838e+00	2.600048e+01	2.558140e-01	2.238596e+00	3.030008e-02	8.630876e-01	7.430171e-02	6.754868e-01	2.645063e+00	2.346268e-02
12140000	-4.386080e+03	-1.064794e+03	3.385012e+00	2.326254e+01	1.744186e-01	3.333542e+00	8.341705e-03	9.734289e-01	5.882787e-02	1.026366e+00	2.240632e+00	2.109289e-02
12160000	-4.409586e+03	-1.011829e+03	3.682321e+00	2.218961e+01	2.093023e-01	2.179751e+00	1.154157e-02	9.518083e-01	8.836049e-02	1.083741e+00	2.160778e+00	2.342912e-02
12180000	-4.411116e+03	-9.918466e+02	4.266849e+00	2.615933e+01	2.093023e-01	2.050163e+00	7.919050e-03	9.646468e-01	1.156573e-01	5.467659e-01	2.032338e+00	2.702826e-02
12200000	-4.395662e+03	-9.771744e+02	3.956824e+00	2.513784e+01	2.093023e-01	2.641474e+00	9.429137e-03	9.522340e-01	1.097767e-01	7.238979e-01	2.324543e+00	2.526953e-02
12220000	-4.396990e+03	-1.056423e+03	4.080542e+00	2.601627e+01	2.558140e-01	2.399527e+00	1.260707e-02	9.418106e-01	1.121994e-01	6.813926e-01	1.378113e+00	2.568165e-02
12240000	-4.387035e+03	-9.993074e+02	4.319273e+00	2.662247e+01	2.906977e-01	2.217969e+00	8.865568e-03	9.570724e-01	1.248659e-01	9.583875e-01	1.882206e+00	2.706263e-02
12260000	-4.373812e+03	-1.013729e+03	4.953920e+00	3.076835e+01	2.325581e-01	1.833579e+00	1.118244e-02	9.667194e-01	8.057312e-02	1.041726e+00	1.462997e+00	3.092784e-02
12280000	-4.392537e+03	-1.017774e+03	4.539470e+00	2.807978e+01	2.209302e-01	2.239434e+00	5.156378e-03	9.841398e-01	5.530890e-02	1.044158e+00	1.665241e+00	2.815185e-02
12300000	-4.390456e+03	-1.012348e+03	4.711250e+00	2.906161e+01	1.860465e-01	1.907536e+00	2.304077e-03	9.946665e-01	3.039306e-02	8.553376e-01	1.967697e+00	2.920884e-02
12320000	-4.396510e+03	-9.973568e+02	4.311239e+00	2.646038e+01	2.441860e-01	2.414609e+00	8.362753e-04	9.950621e-01	1.423200e-01	1.101948e+00	2.466606e+00	2.676873e-02
12340000	-4.397842e+03	-1.047200e+03	4.460882e+00	2.767089e+01	2.325581e-01	2.128517e+00	1.797544e-03	9.937947e-01	5.603493e-02	7.238447e-01	2.033956e+00	2.755923e-02
12360000	-4.391076e+03	-1.009084e+03	4.701526e+00	2.967564e+01	1.976744e-01	1.801037e+00	2.084513e-03	9.887350e-01	1.157658e-01	9.173322e-01	2.151062e+00	2.889698e-02
12380000	-4.385141e+03	-9.741689e+02	5.088742e+00	3.203258e+01	1.744186e-01	1.733968e+00	2.935597e-03	9.919278e-01	3.157829e-02	1.241077e+00	2.820502e+00	3.141152e-02
12400000	-4.393270e+03	-1.008967e+03	5.251819e+00	3.188362e+01	1.744186e-01	2.546599e+00	7.107386e-03	9.837376e-01	3.229921e-02	1.256128e+00	1.824492e+00	3.289786e-02
12420000	-4.405932e+03	-1.018394e+03	4.221902e+00	2.592389e+01	2.209302e-01	2.348562e+00	4.895476e-03	9.816558e-01	7.433902e-02	1.188990e+00	2.488767e+00	2.631179e-02
12440000	-4.383757e+03	-1.021737e+03	4.944751e+00	3.091134e+01	1.976744e-01	1.851575e+00	7.378826e-03	9.725293e-01	8.684363e-02	1.004922e+00	2.643219e+00	3.047264e-02
12460000	-4.379537e+03	-1.009799e+03	4.988553e+00	3.115983e+01	2.209302e-01	1.959319e+00	5.860084e-03	9.819489e-01	5.169796e-02	1.185621e+00	2.522316e+00	3.205124e-02
12480000	-4.365240e+03	-1.002271e+03	4.793145e+00	3.029824e+01	1.976744e-01	1.980142e+00	1.719764e-02	9.526067e-01	5.721604e-02	1.005467e+00	2.333607e+00	3.070570e-02
12500000	-4.392225e+03	-9.965084e+02	4.970347e+00	3.053088e+01	1.744186e-01	2.849404e+00	1.925371e-02	9.450743e-01	5.788169e-02	1.156150e+00	2.373594e+00	3.125303e-02
12520000	-4.396287e+03	-9.887762e+02	4.279981e+00	2.719392e+01	2.209302e-01	1.528660e+00	2.318025e-02	9.073603e-01	1.055048e-01	1.075462e+00	3.632394e+00	2.754842e-02
12540000	-4.404849e+03	-1.039797e+03	3.850085e+00	2.530164e+01	2.558140e-01	2.193753e+00	1.422463e-02	9.341008e-01	9.319146e-02	1.178033e+00	2.792952e+00	2.474954e-02
12560000	-4.408768e+03	-1.052544e+03	4.386590e+00	2.780277e+01	2.441860e-01	1.509912e+00	1.586492e-02	9.328219e-01	9.505790e-02	8.918021e-01	1.922009e+00	2.784984e-02
12580000	-4.405965e+03	-1.067562e+03	3.426539e+00	2.555788e+01	2.790698e-01	2.480109e+00	1.106038e-02	9.441993e-01	1.159734e-01	8.761644e-01	1.693979e+00	2.195353e-02
12600000	-4.406906e+03	-1.112832e+03	3.094829e+00	2.093260e+01	2.906977e-01	2.733001e+00	1.508668e-02	9.225804e-01	8.093716e-02	1.095224e+00	1.149145e+00	1.984110e-02
12620000	-4.411088e+03	-1.047129e+03	4.257113e+00	2.659507e+01	3.139535e-01	2.144919e+00	1.291861e-02	9.398594e-01	1.459648e-01	1.043048e+00	1.743167e+00	2.659742e-02
12640000	-4.392010e+03	-1.003213e+03	3.833790e+00	2.518914e+01	2.790698e-01	2.479105e+00	1.212672e-02	9.434292e-01	1.129332e-01	1.592885e+00	2.888454e+00	2.461549e-02
12660000	-4.396343e+03	-1.024692e+03	3.783632e+00	2.473513e+01	2.209302e-01	2.560219e+00	6.698314e-03	9.798278e-01	5.544790e-02	1.123548e+00	1.793940e+00	2.425230e-02
12680000	-4.383305e+03	-1.076829e+03	3.515049e+00	2.420684e+01	1.860465e-01	2.741405e+00	8.891182e-03	9.675877e-01	5.633045e-02	1.097056e+00	2.254640e+00	2.235531e-02
12700000	-4.407978e+03	-9.871800e+02	4.491462e+00	2.991828e+01	2.558140e-01	2.171532e+00	7.314428e-03	9.775099e-01	5.718165e-02	9.065309e-01	2.179288e+00	2.878101e-02
12720000	-4.413761e+03	-1.073648e+03	3.292982e+00	2.233460e+01	1.860465e-01	2.260378e+00	6.886302e-03	9.810095e-01	4.506710e-02	9.983917e-01	1.533717e+00	2.109521e-02
12740000	-4.379613e+03	-1.046152e+03	3.987263e+00	2.783667e+01	3.023256e-01	2.319310e+00	1.633027e-02	9.219488e-01	1.132489e-01	1.064175e+00	1.519989e+00	2.547511e-02
12760000	-4.403182e+03	-9.689757e+02	3.856699e+00	2.683152e+01	1.860465e-01	3.154222e+00	1.762696e-02	9.502328e-01	4.572478e-02	7.191582e-01	2.116364e+00	2.477646e-02
12780000	-4.384334e+03	-1.001274e+03	3.776922e+00	2.486588e+01	2.209302e-01	2.410299e+00	1.533927e-02	9.364739e-01	9.803128e-02	8.098468e-01	2.416963e+00	2.370256e-02
12800000	-4.375361e+03	-1.014287e+03	4.343365e+00	2.936488e+01	1.744186e-01	2.362121e+00	1.153454e-02	9.537372e-01	8.386168e-02	7.642706e-01	2.238899e+00	2.724293e-02
12820000	-4.366349e+03	-1.054017e+03	4.082925e+00	2.720088e+01	1.744186e-01	2.253895e+00	1.470872e-02	9.674038e-01	3.625332e-02	1.221899e+00	1.865503e+00	2.567510e-02
12840000	-4.393138e+03	-1.032339e+03	3.741587e+00	2.474968e+01	2.441860e-01	2.715073e+00	1.716676e-02	9.141021e-01	1.079468e-01	7.988862e-01	2.131523e+00	2.350716e-02
12860000	-4.385496e+03	-1.087883e+03	3.242128e+00	2.295869e+01	1.395349e-01	2.429968e+00	2.236144e-02	9.720342e-01	7.594939e-03	7.538834e-01	1.359620e+00	2.042473e-02
12880000	-4.403586e+03	-1.063994e+03	3.277000e+00	2.241255e+01	1.744186e-01	2.373352e+00	8.042006e-03	9.737686e-01	5.071654e-02	8.005491e-01	2.387340e+00	2.079454e-02
12900000	-4.389792e+03	-1.007972e+03	3.247720e+00	2.242601e+01	1.627907e-01	2.725908e+00	1.437606e-02	9.598762e-01	4.474126e-02	8.176013e-01	2.664855e+00	2.092109e-02
12920000	-4.362837e+03	-1.046331e+03	3.760736e+00	2.701485e+01	1.627907e-01	2.568103e+00	7.855107e-03	9.740328e-01	5.501110e-02	6.470692e-01	2.146851e+00	2.419150e-02
12940000	-4.414705e+03	-9.590537e+02	5.453339e+00	3.401150e+01	3.720930e-01	2.287253e+00	1.346153e-02	8.898500e-01	2.571738e-01	8.331088e-01	2.200009e+00	3.513174e-02
12960000	-4.401816e+03	-1.011165e+03	4.226481e+00	2.675387e+01	3.372093e-01	1.910125e+00	2.834683e-02	8.393290e-01	1.833271e-01	8.243360e-01	1.737368e+00	2.723323e-02
12980000	-4.414711e+03	-1.054123e+03	3.564990e+00	2.280917e+01	2.674419e-01	2.211505e+00	1.198091e-02	9.501338e-01	9.048644e-02	7.657345e-01	1.990056e+00	2.226802e-02
13000000	-4.414103e+03	-1.065613e+03	3.796018e+00	2.529167e+01	2.093023e-01	2.611375e+00	1.239682e-02	9.368347e-01	1.118851e-01	6.826363e-01	1.846295e+00	2.392473e-02
13020000	-4.388649e+03	-1.046423e+03	3.977922e+00	2.665525e+01	2.790698e-01	2.293103e+00	9.418832e-03	9.621017e-01	8.671533e-02	8.763873e-01	1.509968e+00	2.492176e-02
13040000	-4.389254e+03	-9.922182e+02	4.088775e+00	2.840340e+01	2.558140e-01	2.114542e+00	1.783220e-02	9.472029e-01	5.688800e-02	1.155260e+00	2.333829e+00	2.579892e-02
13060000	-4.381209e+03	-1.037361e+03	3.701194e+00	2.631439e+01	1.744186e-01	2.189488e+00	1.065486e-02	9.658470e-01	5.194139e-02	9.151408e-01	2.390010e+00	2.354701e-02
13080000	-4.389463e+03	-1.051645e+03	3.814733e+00	2.566270e+01	2.209302e-01	2.852761e+00	6.724046e-03	9.813199e-01	4.399994e-02	9.132005e-01	1.659634e+00	2.442009e-02
13100000	-4.396049e+03	-1.023991e+03	4.121478e+00	2.507831e+01	1.976744e-01	2.796399e+00	1.658736e-02	9.218096e-01	9.077121e-02	9.798796e-01	1.775760e+00	2.556311e-02
13120000	-4.396639e+03	-1.027163e+03	3.920855e+00	2.446382e+01	2.790698e-01	1.837570e+00	1.975046e-02	9.267451e-01	8.893992e-02	9.643502e-01	2.227969e+00	2.513568e-02
13140000	-4.389063e+03	-1.012555e+03	4.236782e+00	2.651997e+01	2.558140e-01	2.722318e+00	1.564164e-02	9.343640e-01	8.072048e-02	9.947976e-01	1.939084e+00	2.685951e-02
13160000	-4.392161e+03	-1.023923e+03	4.270027e+00	2.597570e+01	2.558140e-01	1.815840e+00	1.775482e-02	9.019708e-01	1.309028e-01	1.000150e+00	2.475155e+00	2.692875e-02
13180000	-4.376038e+03	-1.044658e+03	3.631825e+00	2.378702e+01	2.558140e-01	2.280136e+00	2.183199e-02	9.003460e-01	1.177347e-01	1.004021e+00	2.220064e+00	2.304294e-02
13200000	-4.400521e+03	-1.024965e+03	4.118439e+00	2.618285e+01	3.372093e-01	2.045465e+00	3.660002e-03	9.813742e-01	1.387573e-01	9.832727e-01	1.614988e+00	2.619363e-02
13220000	-4.371090e+03	-1.024754e+03	4.799890e+00	3.193926e+01	1.976744e-01	2.988122e+00	4.046835e-03	9.876813e-01	6.063838e-02	1.385910e+00	2.170434e+00	3.078585e-02
13240000	-4.409925e+03	-1.072559e+03	3.907696e+00	2.462315e+01	2.790698e-01	2.394055e+00	5.099363e-03	9.878847e-01	3.174853e-02	8.934178e-01	2.053803e+00	2.463347e-02
13260000	-4.411279e+03	-1.102854e+03	2.806445e+00	1.984213e+01	2.674419e-01	1.944636e+00	2.930312e-03	9.876643e-01	7.643641e-02	7.217584e-01	1.848398e+00	1.747886e-02
13280000	-4.398294e+03	-1.010244e+03	3.842619e+00	2.515058e+01	2.674419e-01	2.027730e+00	5.319314e-03	9.733472e-01	1.062158e-01	1.076615e+00	1.650625e+00	2.405461e-02
13300000	-4.401140e+03	-1.040240e+03	3.826653e+00	2.499583e+01	2.441860e-01	2.256794e+00	2.533769e-02	9.005370e-01	8.527649e-02	9.974981e-01	1.700851e+00	2.436579e-02
13320000	-4.397058e+03	-1.066791e+03	3.604472e+00	2.320537e+01	3.139535e-01	2.097420e+00	7.500681e-03	9.661849e-01	1.149678e-01	7.939980e-01	1.562242e+00	2.309649e-02
13340000	-4.420550e+03	-1.038682e+03	4.266523e+00	2.821874e+01	1.976744e-01	1.852655e+00	1.691866e-02	9.540833e-01	3.953501e-02	1.060950e+00	1.699353e+00	2.736174e-02
13360000	-4.381326e+03	-1.025399e+03	4.069518e+00	2.665885e+01	2.209302e-01	2.474219e+00	2.034904e-02	9.434492e-01	4.911319e-02	1.133079e+00	2.263746e+00	2.607077e-02
13380000	-4.402170e+03	-1.022827e+03	4.161109e+00	2.729498e+01	2.093023e-01	2.214419e+00	2.397051e-02	9.425574e-01	3.764358e-02	1.179590e+00	2.147413e+00	2.651887e-02
13400000	-4.383934e+03	-1.035433e+03	3.686088e+00	2.589706e+01	1.627907e-01	2.116838e+00	1.703398e-02	9.550953e-01	3.202190e-02	1.131476e+00	2.429706e+00	2.343662e-02
13420000	-4.372928e+03	-1.032742e+03	3.916096e+00	2.673837e+01	1.860465e-01	2.162808e+00	2.089251e-02	9.477585e-01	3.477851e-02	1.287528e+00	2.479987e+00	2.489692e-02
13440000	-4.368211e+03	-1.013220e+03	3.899666e+00	2.661376e+01	1.860465e-01	2.592528e+00	2.219204e-02	9.410279e-01	4.403829e-02	1.162292e+00	2.365235e+00	2.480005e-02
13460000	-4.417568e+03	-1.036073e+03	3.446518e+00	2.215107e+01	3.372093e-01	2.851381e+00	8.110645e-03	9.595546e-01	1.151527e-01	8.635805e-01	1.294082e+00	2.212282e-02
13480000	-4.389374e+03	-1.039100e+03	3.883143e+00	2.597884e+01	2.558140e-01	1.986004e+00	7.991288e-03	9.683750e-01	8.943269e-02	7.847625e-01	1.536508e+00	2.502702e-02
13500000	-4.396941e+03	-1.046961e+03	3.338411e+00	2.213369e+01	3.023256e-01	1.870249e+00	5.342439e-03	9.675518e-01	1.341122e-01	9.296592e-01	2.251059e+00	2.091920e-02
13520000	-4.407012e+03	-1.024192e+03	4.198130e+00	2.934628e+01	2.790698e-01	1.748901e+00	8.713291e-03	9.570342e-01	8.915630e-02	1.001552e+00	2.682266e+00	2.683639e-02
13540000	-4.384185e+03	-9.980955e+02	3.463496e+00	2.360299e+01	2.209302e-01	2.564389e+00	1.283376e-02	9.613076e-01	4.090339e-02	7.785223e-01	2.949076e+00	2.233966e-02
13560000	-4.388788e+03	-1.061932e+03	3.332770e+00	2.298412e+01	2.558140e-01	2.357136e+00	2.959732e-02	8.689353e-01	1.111867e-01	8.677454e-01	1.857577e+00	2.147959e-02
13580000	-4.377391e+03	-1.053079e+03	3.337044e+00	2.356815e+01	2.209302e-01	2.057736e+00	1.200267e-02	9.407750e-01	1.014659e-01	7.739565e-01	1.822663e+00	2.152194e-02
13600000	-4.394449e+03	-1.059588e+03	3.856268e+00	2.468326e+01	2.790698e-01	2.632205e+00	6.907842e-03	9.770037e-01	7.419643e-02	9.605054e-01	1.577543e+00	2.455927e-02
13620000	-4.388771e+03	-1.061160e+03	3.365293e+00	2.153038e+01	2.441860e-01	1.843886e+00	1.676442e-02	9.180414e-01	1.369146e-01	1.013369e+00	1.886943e+00	2.110287e-02
13640000	-4.388989e+03	-1.025753e+03	4.059194e+00	2.701620e+01	1.627907e-01	2.516499e+00	2.866259e-02	9.238786e-01	6.315029e-02	1.110372e+00	1.939619e+00	2.536818e-02
13660000	-4.375158e+03	-1.001953e+03	4.544178e+00	2.891094e+01	2.325581e-01	2.254692e+00	1.334959e-02	9.611293e-01	5.261387e-02	1.075009e+00	2.141743e+00	2.850616e-02
13680000	-4.402330e+03	-1.026675e+03	3.929443e+00	2.553504e+01	1.976744e-01	2.619198e+00	1.132994e-02	9.479643e-01	1.071922e-01	7.978291e-01	1.792456e+00	2.451903e-02
13700000	-4.379498e+03	-1.018266e+03	4.704724e+00	2.981427e+01	1.976744e-01	2.342736e+00	2.709832e-02	9.354382e-01	3.891210e-02	9.152444e-01	1.891384e+00	2.973994e-02
13720000	-4.389950e+03	-1.025576e+03	3.705946e+00	2.500454e+01	2.209302e-01	1.923279e+00	1.902464e-02	9.244224e-01	9.349530e-02	7.178320e-01	2.117379e+00	2.359123e-02
13740000	-4.397716e+03	-1.053788e+03	3.579619e+00	2.547404e+01	2.790698e-01	2.705513e+00	2.432312e-03	9.866487e-01	1.083104e-01	8.596574e-01	1.380685e+00	2.278428e-02
13760000	-4.408177e+03	-1.057427e+03	3.898839e+00	2.701321e+01	2.209302e-01	2.716114e+00	9.416005e-03	9.636269e-01	6.732818e-02	1.167731e+00	1.875355e+00	2.506127e-02
13780000	-4.387339e+03	-1.031708e+03	3.963559e+00	2.702623e+01	2.558140e-01	2.339543e+00	1.051507e-02	9.624537e-01	7.801168e-02	1.516881e+00	2.309351e+00	2.552624e-02
13800000	-4.392460e+03	-1.015110e+03	4.432550e+00	3.121983e+01	2.093023e-01	2.131184e+00	1.780090e-02	9.153096e-01	7.929932e-02	1.049309e+00	2.074569e+00	2.832295e-02
13820000	-4.389179e+03	-1.074863e+03	2.864064e+00	1.974301e+01	2.325581e-01	2.455637e+00	1.042173e-02	9.582974e-01	7.520860e-02	6.980007e-01	1.950008e+00	1.836504e-02
13840000	-4.375789e+03	-1.062223e+03	3.538172e+00	2.378588e+01	2.093023e-01	2.328163e+00	1.772744e-02	9.564966e-01	3.503178e-02	7.793619e-01	2.290054e+00	2.241388e-02
13860000	-4.392455e+03	-1.079708e+03	3.231738e+00	2.365791e+01	1.744186e-01	2.236493e+00	1.966423e-02	9.139516e-01	1.033409e-01	7.221316e-01	2.324587e+00	2.014159e-02
13880000	-4.396586e+03	-1.030888e+03	3.885549e+00	2.659473e+01	2.325581e-01	2.807361e+00	1.696123e-02	9.278844e-01	7.580330e-02	9.030281e-01	2.237581e+00	2.479197e-02
13900000	-4.394277e+03	-1.071387e+03	4.105765e+00	2.742706e+01	2.558140e-01	2.376385e+00	1.951875e-02	8.952803e-01	1.577513e-01	9.641072e-01	1.834940e+00	2.605273e-02
13920000	-4.392343e+03	-1.057882e+03	3.712246e+00	2.510851e+01	2.093023e-01	2.244581e+00	6.063320e-03	9.671875e-01	1.361371e-01	1.013583e+00	1.446121e+00	2.371678e-02
13940000	-4.392934e+03	-1.022664e+03	3.746697e+00	2.277164e+01	3.604651e-01	2.936770e+00	2.945261e-02	8.859170e-01	1.071563e-01	7.311819e-01	1.652119e+00	2.392607e-02
13960000	-4.395596e+03	-1.038853e+03	4.156976e+00	2.686487e+01	1.976744e-01	2.761193e+00	1.513807e-02	9.511313e-01	6.495169e-02	8.850272e-01	1.470115e+00	2.674797e-02
13980000	-4.386725e+03	-9.939923e+02	4.273427e+00	2.803730e+01	2.674419e-01	2.796093e+00	1.107636e-02	9.632858e-01	6.953846e-02	8.689150e-01	2.534637e+00	2.729420e-02
14000000	-4.411908e+03	-1.047847e+03	4.242848e+00	2.831985e+01	2.093023e-01	2.056413e+00	5.997182e-03	9.807038e-01	7.470608e-02	9.760758e-01	1.821619e+00	2.731841e-02
14020000	-4.395013e+03	-1.052158e+03	4.160507e+00	2.810367e+01	2.325581e-01	2.495854e+00	2.873812e-02	8.983406e-01	7.703401e-02	1.250247e+00	1.997895e+00	2.677538e-02
14040000	-4.382111e+03	-1.059717e+03	3.746203e+00	2.449466e+01	2.209302e-01	2.172887e+00	6.207188e-03	9.778046e-01	6.822989e-02	8.187820e-01	1.825342e+00	2.406858e-02
14060000	-4.387198e+03	-1.034770e+03	3.741032e+00	2.534735e+01	2.325581e-01	2.403758e+00	7.901533e-03	9.722883e-01	6.513259e-02	1.070653e+00	2.306707e+00	2.412230e-02
14080000	-4.374580e+03	-1.100426e+03	3.154431e+00	2.415440e+01	1.279070e-01	1.964434e+00	6.834910e-03	9.787143e-01	3.854244e-02	9.397639e-01	2.268700e+00	2.006601e-02
14100000	-4.381366e+03	-1.043974e+03	3.597701e+00	2.749362e+01	9.302326e-02	2.614829e+00	5.787593e-03	9.865608e-01	2.449657e-02	9.251056e-01	2.579846e+00	2.304804e-02
14120000	-4.396986e+03	-1.035489e+03	3.626235e+00	2.590042e+01	1.744186e-01	2.968528e+00	6.176514e-03	9.832469e-01	3.346598e-02	7.804336e-01	2.716592e+00	2.332618e-02
14140000	-4.394889e+03	-1.025403e+03	4.522681e+00	2.896422e+01	2.325581e-01	2.110108e+00	1.945910e-02	9.160881e-01	9.541252e-02	8.282602e-01	2.538371e+00	2.899859e-02
14160000	-4.397948e+03	-1.017553e+03	4.300941e+00	2.707683e+01	2.558140e-01	2.297525e+00	7.704431e-03	9.629613e-01	1.325967e-01	7.725361e-01	1.712711e+00	2.755228e-02
14180000	-4.380965e+03	-1.040038e+03	4.413863e+00	2.916510e+01	1.744186e-01	1.722786e+00	1.284554e-02	9.578088e-01	5.993335e-02	7.961069e-01	1.688338e+00	2.821811e-02
14200000	-4.397710e+03	-1.016586e+03	4.073414e+00	2.765073e+01	1.860465e-01	2.006236e+00	4.788214e-03	9.873579e-01	4.110048e-02	9.766772e-01	2.266372e+00	2.614086e-02
14220000	-4.400112e+03	-9.745875e+02	5.412661e+00	3.602497e+01	2.325581e-01	1.845470e+00	9.124110e-03	9.678134e-01	7.424022e-02	1.350932e+00	2.490974e+00	3.435908e-02
14240000	-4.393547e+03	-9.280840e+02	6.213669e+00	4.042621e+01	2.558140e-01	2.131075e+00	1.062996e-02	9.546300e-01	1.006721e-01	1.279078e+00	2.631146e+00	3.918140e-02
14260000	-4.383401e+03	-1.003664e+03	5.789823e+00	3.746123e+01	1.627907e-01	1.894144e+00	1.034358e-02	9.710510e-01	4.202889e-02	1.228013e+00	2.258501e+00	3.541401e-02
14280000	-4.390579e+03	-1.012878e+03	4.649436e+00	3.023710e+01	2.441860e-01	1.944473e+00	8.313127e-03	9.793539e-01	3.727170e-02	1.304672e+00	2.416344e+00	2.975033e-02
14300000	-4.393191e+03	-9.700716e+02	4.144983e+00	2.600423e+01	2.325581e-01	2.004376e+00	1.054039e-02	9.598168e-01	7.809892e-02	7.459631e-01	2.693540e+00	2.664723e-02
14320000	-4.378208e+03	-1.022079e+03	4.327453e+00	2.866272e+01	1.976744e-01	1.911315e+00	1.569179e-02	9.653235e-01	2.764185e-02	1.118768e+00	2.660608e+00	2.790435e-02
14340000	-4.394699e+03	-1.024964e+03	4.002177e+00	2.519789e+01	1.395349e-01	2.179465e+00	1.382963e-02	9.735529e-01	2.922263e-02	1.013548e+00	2.324107e+00	2.572518e-02
14360000	-4.392509e+03	-1.000726e+03	3.911478e+00	2.486482e+01	1.627907e-01	2.337159e+00	1.902734e-02	9.561945e-01	3.733450e-02	1.004755e+00	2.729184e+00	2.518221e-02
14380000	-4.390551e+03	-1.066803e+03	4.131323e+00	2.721525e+01	2.674419e-01	2.555638e+00	9.144282e-03	9.301712e-01	1.805318e-01	1.076115e+00	1.358444e+00	2.625981e-02
14400000	-4.378676e+03	-1.027632e+03	4.769996e+00	2.951080e+01	2.674419e-01	1.897258e+00	2.920859e-02	8.878666e-01	8.845008e-02	1.101173e+00	2.340749e+00	3.037341e-02
14420000	-4.397150e+03	-1.046319e+03	4.225803e+00	2.790459e+01	2.325581e-01	2.129253e+00	1.025670e-02	9.560866e-01	8.744859e-02	1.035548e+00	1.800251e+00	2.692242e-02
14440000	-4.430214e+03	-1.069190e+03	4.084105e+00	2.681904e+01	2.325581e-01	2.386638e+00	2.494339e-02	8.654116e-01	1.373486e-01	7.303870e-01	1.675782e+00	2.580503e-02
14460000	-4.401064e+03	-1.090752e+03	3.580413e+00	2.427449e+01	2.093023e-01	2.097906e+00	1.792770e-02	9.431858e-01	5.185034e-02	6.748780e-01	1.711298e+00	2.259557e-02
14480000	-4.403221e+03	-1.054806e+03	3.530984e+00	2.461752e+01	1.860465e-01	1.971546e+00	1.226300e-02	9.291645e-01	1.151240e-01	8.585181e-01	2.365848e+00	2.235224e-02
14500000	-4.370828e+03	-1.086872e+03	3.386484e+00	2.477822e+01	2.093023e-01	2.000044e+00	1.753115e-02	9.331397e-01	6.506684e-02	9.105847e-01	2.199118e+00	2.137580e-02
14520000	-4.390574e+03	-9.981386e+02	3.568809e+00	2.403222e+01	2.558140e-01	2.292334e+00	1.317377e-02	9.528557e-01	7.770573e-02	7.250184e-01	2.161581e+00	2.256320e-02
14540000	-4.385063e+03	-1.018760e+03	3.679383e+00	2.704828e+01	2.093023e-01	2.650777e+00	1.513677e-02	9.162827e-01	1.300739e-01	7.426990e-01	2.244937e+00	2.366760e-02
14560000	-4.381952e+03	-1.018398e+03	3.925887e+00	2.664274e+01	1.976744e-01	2.045777e+00	7.173629e-03	9.679456e-01	7.424073e-02	6.451003e-01	2.163480e+00	2.480043e-02
14580000	-4.391665e+03	-1.044864e+03	4.412443e+00	2.837514e+01	1.976744e-01	2.242355e+00	1.766636e-02	9.298663e-01	9.385823e-02	1.101647e+00	1.906677e+00	2.788354e-02
14600000	-4.373926e+03	-1.027314e+03	3.740904e+00	2.503701e+01	2.558140e-01	1.968864e+00	1.137482e-02	9.583139e-01	7.605554e-02	6.908537e-01	2.207189e+00	2.395929e-02
14620000	-4.390066e+03	-1.040717e+03	3.498469e+00	2.378339e+01	1.627907e-01	1.837033e+00	1.046499e-02	9.754389e-01	3.147782e-02	8.630978e-01	1.839485e+00	2.240037e-02
14640000	-4.390000e+03	-1.053237e+03	3.920529e+00	2.616301e+01	2.558140e-01	2.247373e+00	1.475444e-02	9.433471e-01	6.830353e-02	9.894392e-01	1.713989e+00	2.498631e-02
14660000	-4.401241e+03	-1.043367e+03	3.642881e+00	2.450173e+01	2.441860e-01	2.041733e+00	9.508934e-03	9.626940e-01	8.898525e-02	9.974646e-01	1.844326e+00	2.334955e-02
14680000	-4.378653e+03	-1.035519e+03	4.376446e+00	2.850301e+01	2.209302e-01	2.333179e+00	1.513424e-02	9.499866e-01	5.953505e-02	8.248122e-01	1.422593e+00	2.815421e-02
14700000	-4.376621e+03	-1.021460e+03	3.872011e+00	2.554514e+01	2.558140e-01	1.852307e+00	2.251635e-02	8.970376e-01	1.006613e-01	9.024940e-01	1.980154e+00	2.485526e-02
14720000	-4.396878e+03	-1.088402e+03	3.237487e+00	2.365832e+01	2.558140e-01	2.390339e+00	5.457669e-03	9.711336e-01	7.771795e-02	7.155597e-01	1.639210e+00	2.021402e-02
14740000	-4.390416e+03	-1.096005e+03	3.274464e+00	2.335667e+01	1.860465e-01	2.049901e+00	1.418616e-02	9.699569e-01	2.712163e-02	5.312522e-01	1.441165e+00	2.100142e-02
14760000	-4.393121e+03	-1.027426e+03	4.329615e+00	2.958595e+01	2.209302e-01	2.289121e+00	1.003808e-02	9.624577e-01	8.585018e-02	9.995506e-01	2.253048e+00	2.723502e-02
14780000	-4.389382e+03	-1.006928e+03	3.597459e+00	2.505493e+01	1.976744e-01	2.030536e+00	1.621057e-02	9.373826e-01	7.376641e-02	9.198206e-01	2.732441e+00	2.262153e-02
14800000	-4.396297e+03	-1.038451e+03	3.799761e+00	2.489196e+01	2.209302e-01	2.377072e+00	1.775239e-02	9.138082e-01	1.241211e-01	1.024580e+00	1.745422e+00	2.388179e-02
14820000	-4.388841e+03	-9.976400e+02	3.758349e+00	2.613377e+01	2.325581e-01	2.235944e+00	1.317406e-02	9.419344e-01	1.052253e-01	7.773885e-01	2.423880e+00	2.399222e-02
14840000	-4.400708e+03	-1.041344e+03	3.574741e+00	2.287420e+01	3.372093e-01	1.963262e+00	8.943716e-03	9.468319e-01	1.222729e-01	9.493176e-01	1.451012e+00	2.268519e-02
14860000	-4.384917e+03	-1.039523e+03	4.182954e+00	2.683174e+01	2.558140e-01	1.857445e+00	9.868431e-03	9.456953e-01	1.303767e-01	1.114745e+00	2.377123e+00	2.643415e-02
14880000	-4.406515e+03	-1.023577e+03	3.502956e+00	2.447684e+01	1.511628e-01	2.637471e+00	8.149314e-03	9.604564e-01	1.151601e-01	6.846255e-01	2.338715e+00	2.226458e-02
14900000	-4.379396e+03	-1.041551e+03	4.273757e+00	2.892087e+01	1.395349e-01	2.533454e+00	1.107880e-02	9.699074e-01	4.492107e-02	9.826330e-01	2.229045e+00	2.708856e-02
14920000	-4.400466e+03	-1.067041e+03	4.076164e+00	2.770901e+01	1.627907e-01	1.849968e+00	3.559796e-02	9.012653e-01	4.949449e-02	9.713390e-01	1.669592e+00	2.573018e-02
14940000	-4.397559e+03	-1.047414e+03	3.050748e+00	2.068784e+01	1.860465e-01	2.114742e+00	1.307180e-02	9.490861e-01	7.285089e-02	9.834222e-01	2.893483e+00	1.944352e-02
14960000	-4.369716e+03	-1.022326e+03	3.665730e+00	2.575551e+01	1.162791e-01	2.241954e+00	2.954457e-02	9.255831e-01	3.600242e-02	9.964298e-01	3.506439e+00	2.357546e-02
14980000	-4.390354e+03	-1.036067e+03	3.593851e+00	2.420896e+01	3.139535e-01	2.515263e+00	6.867073e-03	9.418904e-01	2.037202e-01	9.972459e-01	1.701317e+00	2.307144e-02
15000000	-4.403973e+03	-1.042988e+03	3.976531e+00	2.576893e+01	2.558140e-01	2.674738e+00	1.597312e-02	9.218921e-01	1.230638e-01	7.858593e-01	1.733585e+00	2.559994e-02
15020000	-4.402939e+03	-1.017043e+03	4.338505e+00	2.838763e+01	2.674419e-01	1.923692e+00	9.196479e-03	9.640546e-01	7.510550e-02	8.319615e-01	1.823951e+00	2.783041e-02
15040000	-4.404122e+03	-1.057594e+03	4.506464e+00	2.994505e+01	2.558140e-01	1.889353e+00	1.565933e-02	9.301745e-01	1.195889e-01	7.977498e-01	1.374614e+00	2.881048e-02
15060000	-4.401682e+03	-1.057639e+03	3.951483e+00	2.422518e+01	2.790698e-01	2.091540e+00	1.416497e-02	9.583215e-01	6.205081e-02	8.731112e-01	1.849971e+00	2.532173e-02
15080000	-4.371396e+03	-1.045075e+03	5.073624e+00	3.639077e+01	1.046512e-01	2.042940e+00	1.881360e-02	9.611912e-01	1.809104e-02	1.256917e+00	1.906901e+00	3.265018e-02
15100000	-4.380713e+03	-1.046812e+03	4.225211e+00	2.989079e+01	1.511628e-01	2.275253e+00	1.177992e-02	9.472516e-01	9.288107e-02	1.280271e+00	1.696795e+00	2.719927e-02
15120000	-4.362918e+03	-1.052262e+03	4.073405e+00	2.945213e+01	1.744186e-01	2.213014e+00	1.837297e-02	9.518918e-01	4.463775e-02	1.063755e+00	2.323247e+00	2.616003e-02
15140000	-4.387685e+03	-1.027654e+03	2.902391e+00	2.060344e+01	1.744186e-01	1.990998e+00	8.554144e-03	9.699392e-01	5.260196e-02	7.533160e-01	2.703340e+00	1.845222e-02
15160000	-4.400769e+03	-1.020018e+03	4.129016e+00	3.002601e+01	1.627907e-01	2.420363e+00	8.233729e-03	9.790933e-01	2.795040e-02	7.189309e-01	2.265045e+00	2.643871e-02
15180000	-4.374975e+03	-1.030491e+03	3.869341e+00	2.626487e+01	1.860465e-01	2.551591e+00	1.950250e-02	9.298316e-01	5.358608e-02	9.483855e-01	2.316362e+00	2.428783e-02
15200000	-4.393841e+03	-1.045888e+03	3.632294e+00	2.570943e+01	1.860465e-01	2.355650e+00	1.827221e-02	9.384142e-01	4.696553e-02	9.225256e-01	2.084370e+00	2.297219e-02
15220000	-4.405969e+03	-1.025973e+03	3.412018e+00	2.489013e+01	1.860465e-01	2.631260e+00	4.034677e-03	9.852759e-01	6.328556e-02	9.277639e-01	2.822227e+00	2.192894e-02
15240000	-4.409275e+03	-1.029925e+03	3.533934e+00	2.507393e+01	2.093023e-01	2.119321e+00	8.224349e-03	9.755852e-01	4.649180e-02	9.397279e-01	2.297065e+00	2.199501e-02
15260000	-4.376264e+03	-1.081314e+03	3.016345e+00	2.108912e+01	2.441860e-01	2.263560e+00	1.453574e-02	9.336049e-01	1.035934e-01	9.127484e-01	2.561500e+00	1.914910e-02
15280000	-4.372229e+03	-1.029296e+03	3.715760e+00	2.513325e+01	2.441860e-01	2.902343e+00	7.815490e-03	9.593445e-01	1.217944e-01	8.062862e-01	2.644198e+00	2.316193e-02
15300000	-4.391503e+03	-1.038473e+03	4.168691e+00	2.845902e+01	1.976744e-01	2.361805e+00	1.889282e-02	9.242754e-01	9.262164e-02	1.284905e+00	2.236634e+00	2.652120e-02
15320000	-4.413799e+03	-1.029814e+03	3.814014e+00	2.524985e+01	1.976744e-01	2.461747e+00	1.631905e-02	9.358705e-01	8.139635e-02	1.115886e+00	2.091708e+00	2.421970e-02
15340000	-4.416518e+03	-1.029713e+03	3.795711e+00	2.591030e+01	1.860465e-01	2.438053e+00	1.419742e-02	9.656993e-01	3.066935e-02	7.909760e-01	2.272341e+00	2.410508e-02
15360000	-4.399434e+03	-1.026126e+03	4.040524e+00	2.601534e+01	1.744186e-01	2.146335e+00	1.232996e-02	9.586345e-01	6.340157e-02	8.479938e-01	2.270983e+00	2.491024e-02
15380000	-4.400171e+03	-1.035874e+03	4.163042e+00	2.781672e+01	1.627907e-01	2.287324e+00	1.210430e-02	9.630337e-01	5.179544e-02	8.829306e-01	2.202379e+00	2.623432e-02
15400000	-4.399418e+03	-1.002402e+03	4.194174e+00	2.788616e+01	2.441860e-01	2.122949e+00	2.252425e-02	9.390633e-01	4.340754e-02	9.381294e-01	2.126321e+00	2.665401e-02
15420000	-4.402865e+03	-1.042315e+03	3.212331e+00	2.120057e+01	2.209302e-01	1.858838e+00	1.709580e-02	9.389641e-01	6.512865e-02	8.016220e-01	1.870440e+00	2.036897e-02
15440000	-4.442329e+03	-1.021881e+03	4.088500e+00	2.644172e+01	2.441860e-01	2.092039e+00	1.270961e-02	9.452736e-01	1.066730e-01	6.724154e-01	1.760645e+00	2.601091e-02
15460000	-4.455934e+03	-1.002981e+03	3.888376e+00	2.569985e+01	2.441860e-01	1.962152e+00	9.567479e-03	9.627648e-01	8.966579e-02	4.412862e-01	2.204059e+00	2.459520e-02
15480000	-4.415419e+03	-1.057309e+03	3.821734e+00	2.538786e+01	2.558140e-01	2.054351e+00	4.823201e-03	9.740300e-01	1.208303e-01	5.619915e-01	1.988775e+00	2.394699e-02
15500000	-4.382337e+03	-1.120454e+03	3.079261e+00	2.143943e+01	2.441860e-01	2.299969e+00	5.544796e-03	9.747802e-01	7.332747e-02	8.210291e-01	1.514487e+00	1.913915e-02
15520000	-4.404048e+03	-1.078921e+03	3.091708e+00	2.084646e+01	2.209302e-01	2.930156e+00	4.218486e-03	9.868180e-01	3.778931e-02	6.048413e-01	1.774890e+00	1.905987e-02
15540000	-4.386222e+03	-1.026199e+03	4.758596e+00	2.913493e+01	1.627907e-01	2.609145e+00	1.497438e-02	9.419847e-01	8.697786e-02	1.103290e+00	2.057988e+00	3.033910e-02
15560000	-4.397865e+03	-1.037820e+03	3.927526e+00	2.670454e+01	1.744186e-01	2.024230e+00	1.780269e-02	9.371937e-01	6.934702e-02	6.889794e-01	2.275822e+00	2.462905e-02
15580000	-4.381346e+03	-9.941330e+02	4.426361e+00	2.947589e+01	2.790698e-01	2.320561e+00	1.632465e-02	9.180745e-01	1.255922e-01	1.225669e+00	2.424356e+00	2.838395e-02
15600000	-4.385799e+03	-9.945126e+02	4.849854e+00	3.209296e+01	2.325581e-01	2.120460e+00	3.098670e-02	8.818518e-01	7.800135e-02	1.251631e+00	1.971016e+00	3.076863e-02
15620000	-4.386333e+03	-1.052964e+03	4.378712e+00	3.057506e+01	1.627907e-01	1.994053e+00	2.066918e-02	9.065450e-01	1.048685e-01	1.176862e+00	2.051270e+00	2.746095e-02
15640000	-4.386610e+03	-1.048030e+03	4.219224e+00	2.881104e+01	2.093023e-01	2.440524e+00	1.736812e-02	9.447454e-01	5.976634e-02	7.620662e-01	2.308845e+00	2.616844e-02
15660000	-4.403202e+03	-1.067321e+03	3.774133e+00	2.569383e+01	2.209302e-01	1.877693e+00	2.475127e-02	8.967805e-01	8.565559e-02	7.854856e-01	1.905883e+00	2.398943e-02
15680000	-4.378201e+03	-1.033584e+03	3.621334e+00	2.553170e+01	2.093023e-01	2.344645e+00	2.298660e-02	9.051237e-01	7.817652e-02	8.146137e-01	2.673566e+00	2.331482e-02
15700000	-4.399353e+03	-1.039354e+03	3.721237e+00	2.661686e+01	1.511628e-01	2.266758e+00	2.139054e-02	9.379273e-01	5.233128e-02	7.336747e-01	2.765612e+00	2.371619e-02
15720000	-4.380295e+03	-1.019680e+03	4.274748e+00	2.831209e+01	1.395349e-01	2.385275e+00	1.030374e-02	9.795069e-01	3.041726e-02	9.735875e-01	2.116375e+00	2.743122e-02
15740000	-4.402845e+03	-1.002596e+03	4.556426e+00	2.782377e+01	2.093023e-01	1.861257e+00	3.935482e-03	9.836083e-01	7.680158e-02	7.028151e-01	2.160895e+00	2.933034e-02
15760000	-4.407948e+03	-1.008606e+03	4.480275e+00	2.876374e+01	2.790698e-01	1.975612e+00	9.317545e-03	9.357424e-01	1.897833e-01	8.057828e-01	2.459885e+00	2.852097e-02
15780000	-4.430683e+03	-1.021738e+03	4.298507e+00	2.903665e+01	1.860465e-01	2.154182e+00	7.973736e-03	9.769911e-01	4.816973e-02	7.175555e-01	2.395571e+00	2.712964e-02
15800000	-4.387791e+03	-1.026364e+03	4.063804e+00	2.581955e+01	3.023256e-01	1.948242e+00	1.218338e-02	9.284338e-01	1.573453e-01	7.543981e-01	2.129851e+00	2.532814e-02
15820000	-4.391727e+03	-1.012756e+03	4.172078e+00	2.673615e+01	2.674419e-01	1.929743e+00	4.190511e-03	9.812122e-01	7.558156e-02	7.306138e-01	2.256645e+00	2.589343e-02
15840000	-4.400440e+03	-1.021404e+03	3.674791e+00	2.323045e+01	2.209302e-01	2.888936e+00	1.700618e-02	9.284113e-01	9.373807e-02	7.533802e-01	2.333841e+00	2.358815e-02
15860000	-4.380477e+03	-1.045802e+03	3.456675e+00	2.329304e+01	1.976744e-01	2.504710e+00	2.071308e-02	9.312484e-01	6.788122e-02	7.906643e-01	2.553585e+00	2.209836e-02
15880000	-4.411911e+03	-1.049368e+03	4.003368e+00	2.642611e+01	1.976744e-01	1.625375e+00	1.773348e-02	9.297493e-01	6.041589e-02	1.045905e+00	2.283689e+00	2.503711e-02
15900000	-4.379593e+03	-1.065966e+03	3.535140e+00	2.499105e+01	1.744186e-01	1.825703e+00	1.840989e-02	9.064083e-01	1.202111e-01	9.366194e-01	1.531784e+00	2.251827e-02
15920000	-4.403265e+03	-1.020456e+03	4.025115e+00	2.774082e+01	2.674419e-01	2.239164e+00	1.459118e-02	9.322152e-01	1.083712e-01	8.826166e-01	1.910904e+00	2.560651e-02
15940000	-4.389003e+03	-1.060209e+03	3.942897e+00	2.530407e+01	1.976744e-01	1.898126e+00	1.361366e-02	9.624462e-01	4.901605e-02	9.045464e-01	1.773523e+00	2.496333e-02
15960000	-4.371754e+03	-9.930920e+02	4.605329e+00	3.339979e+01	1.976744e-01	1.960380e+00	1.318289e-02	9.519427e-01	7.209534e-02	1.465807e+00	2.822500e+00	2.965278e-02
15980000	-4.383281e+03	-9.781051e+02	5.244635e+00	3.572493e+01	2.674419e-01	2.127796e+00	4.691626e-03	9.748152e-01	1.308541e-01	1.145012e+00	2.565477e+00	3.380612e-02
16000000	-4.378074e+03	-1.027869e+03	4.714100e+00	3.373096e+01	2.209302e-01	2.241019e+00	2.358774e-02	9.286526e-01	5.413927e-02	1.330247e+00	1.735891e+00	3.030479e-02
16020000	-4.422575e+03	-1.057521e+03	3.239138e+00	2.097997e+01	2.441860e-01	2.655337e+00	2.054206e-03	9.870165e-01	1.939505e-01	5.524353e-01	1.610737e+00	2.020156e-02
16040000	-4.396336e+03	-9.766027e+02	3.937036e+00	2.646901e+01	2.209302e-01	2.037221e+00	1.072900e-02	9.539716e-01	1.038412e-01	9.756753e-01	2.412087e+00	2.533160e-02
16060000	-4.389948e+03	-1.070412e+03	4.068543e+00	2.930094e+01	2.093023e-01	1.741544e+00	1.429164e-02	9.462373e-01	7.317380e-02	1.238642e+00	1.987158e+00	2.617627e-02
16080000	-4.411012e+03	-9.644634e+02	4.370752e+00	2.928857e+01	1.627907e-01	1.868061e+00	2.189612e-02	9.310675e-01	5.390926e-02	9.280369e-01	2.629085e+00	2.776416e-02
16100000	-4.409331e+03	-1.018958e+03	4.234145e+00	2.678233e+01	2.790698e-01	2.150988e+00	1.104445e-02	9.419221e-01	1.232642e-01	1.076236e+00	1.799954e+00	2.714959e-02
16120000	-4.381684e+03	-1.016665e+03	5.196729e+00	3.453915e+01	2.325581e-01	2.249460e+00	8.794350e-03	9.576866e-01	1.039284e-01	1.066416e+00	2.248983e+00	3.328456e-02
16140000	-4.398483e+03	-1.030450e+03	4.705373e+00	3.201423e+01	1.744186e-01	1.845897e+00	1.801700e-02	9.505410e-01	4.351654e-02	1.396969e+00	1.919059e+00	2.958716e-02
16160000	-4.399746e+03	-1.049682e+03	3.695589e+00	2.400679e+01	2.093023e-01	2.016101e+00	1.655493e-02	9.470380e-01	6.352058e-02	7.701615e-01	2.968278e+00	2.339937e-02
16180000	-4.391241e+03	-1.058878e+03	3.879866e+00	2.616385e+01	2.325581e-01	2.817944e+00	1.483013e-02	9.426916e-01	6.803633e-02	7.536263e-01	1.860703e+00	2.494991e-02
16200000	-4.387632e+03	-9.762351e+02	3.654893e+00	2.461294e+01	2.093023e-01	2.120226e+00	1.554937e-02	9.427456e-01	6.887952e-02	9.087014e-01	3.063621e+00	2.350563e-02
16220000	-4.383932e+03	-1.004959e+03	4.099414e+00	2.768348e+01	1.860465e-01	1.645954e+00	1.843145e-02	9.592026e-01	3.061565e-02	9.318780e-01	2.188005e+00	2.622729e-02
16240000	-4.391893e+03	-9.986635e+02	3.853660e+00	2.570858e+01	1.976744e-01	2.956234e+00	5.564891e-03	9.729892e-01	1.127374e-01	9.176802e-01	2.525202e+00	2.462321e-02
16260000	-4.376430e+03	-1.002454e+03	4.136512e+00	2.845718e+01	1.976744e-01	1.929869e+00	1.291457e-02	9.671948e-01	3.356408e-02	1.010498e+00	2.462753e+00	2.648505e-02
16280000	-4.383722e+03	-1.061309e+03	3.695979e+00	2.431662e+01	1.976744e-01	2.250855e+00	2.949773e-02	8.914706e-01	8.355901e-02	9.926579e-01	2.171690e+00	2.362805e-02
16300000	-4.396331e+03	-1.042487e+03	3.240523e+00	2.072090e+01	3.604651e-01	1.973631e+00	9.025616e-03	9.533286e-01	1.712414e-01	7.913765e-01	1.858354e+00	2.073700e-02
16320000	-4.429073e+03	-1.032293e+03	3.952611e+00	2.736974e+01	2.790698e-01	2.383330e+00	1.298197e-02	9.418038e-01	1.190452e-01	8.368582e-01	1.625075e+00	2.509756e-02
16340000	-4.389898e+03	-9.834959e+02	4.631837e+00	3.196256e+01	2.093023e-01	1.959714e+00	1.481357e-02	9.494149e-01	6.128808e-02	9.679837e-01	2.225206e+00	2.959120e-02
16360000	-4.384768e+03	-1.027387e+03	3.858687e+00	2.625075e+01	2.441860e-01	1.702813e+00	6.486076e-03	9.821326e-01	4.609168e-02	1.175459e+00	2.253025e+00	2.475232e-02
16380000	-4.395835e+03	-1.030104e+03	3.926773e+00	2.643975e+01	1.627907e-01	1.639901e+00	3.364028e-03	9.922566e-01	3.778401e-02	8.383649e-01	1.750864e+00	2.521507e-02
16400000	-4.395260e+03	-1.014809e+03	3.441871e+00	2.254834e+01	3.023256e-01	2.115624e+00	4.412807e-03	9.702972e-01	1.625283e-01	5.982133e-01	2.007462e+00	2.211671e-02
16420000	-4.408934e+03	-1.028800e+03	4.263056e+00	2.708581e+01	3.139535e-01	2.156610e+00	1.316510e-02	9.185330e-01	1.809806e-01	9.499485e-01	1.902825e+00	2.739641e-02
16440000	-4.408803e+03	-1.021695e+03	4.154705e+00	2.954614e+01	2.209302e-01	1.930767e+00	1.303937e-02	9.296072e-01	1.422680e-01	1.008538e+00	2.144774e+00	2.666568e-02
16460000	-4.378921e+03	-1.027437e+03	3.631228e+00	2.559689e+01	1.511628e-01	2.430544e+00	1.560685e-02	9.430453e-01	6.562867e-02	9.726090e-01	2.573696e+00	2.332433e-02
16480000	-4.377374e+03	-1.071010e+03	3.553122e+00	2.360048e+01	2.325581e-01	2.486511e+00	6.046741e-03	9.798442e-01	6.254645e-02	8.563556e-01	2.336511e+00	2.288920e-02
16500000	-4.389286e+03	-1.001666e+03	4.154453e+00	2.653773e+01	2.209302e-01	2.087047e+00	8.646406e-03	9.690922e-01	7.245916e-02	1.028493e+00	2.008974e+00	2.639197e-02
16520000	-4.390095e+03	-9.787982e+02	3.814914e+00	2.505381e+01	1.511628e-01	2.260912e+00	1.618135e-02	9.752348e-01	1.299517e-02	7.996029e-01	2.343772e+00	2.393617e-02
16540000	-4.414691e+03	-1.023660e+03	3.479681e+00	2.290219e+01	2.093023e-01	2.424855e+00	7.353028e-03	9.765143e-01	4.013571e-02	6.974963e-01	2.301551e+00	2.191909e-02
16560000	-4.403627e+03	-1.061920e+03	3.842995e+00	2.711040e+01	1.511628e-01	2.208672e+00	9.666078e-03	9.728420e-01	4.231734e-02	9.443248e-01	2.207647e+00	2.416641e-02
16580000	-4.380290e+03	-1.032881e+03	3.723818e+00	2.448893e+01	2.325581e-01	1.932363e+00	9.300362e-03	9.579769e-01	1.030078e-01	7.580287e-01	2.038454e+00	2.305710e-02
16600000	-4.394109e+03	-1.046547e+03	3.317405e+00	2.190002e+01	2.441860e-01	2.004251e+00	9.544851e-03	9.578538e-01	9.849449e-02	6.882888e-01	1.603522e+00	2.109893e-02
16620000	-4.405071e+03	-1.063610e+03	2.827525e+00	1.961873e+01	2.441860e-01	2.470705e+00	4.838975e-03	9.836717e-01	5.121010e-02	6.680036e-01	1.929095e+00	1.789321e-02
16640000	-4.380594e+03	-1.064500e+03	4.087726e+00	2.831683e+01	2.674419e-01	1.794524e+00	2.283968e-02	9.247106e-01	6.592267e-02	7.312535e-01	1.757099e+00	2.614346e-02
16660000	-4.400642e+03	-1.069092e+03	3.776657e+00	2.735956e+01	2.325581e-01	2.394535e+00	9.296843e-03	9.450584e-01	1.587931e-01	1.092373e+00	1.780292e+00	2.306772e-02
16680000	-4.376116e+03	-1.041299e+03	3.845767e+00	2.592568e+01	1.976744e-01	2.658155e+00	2.216612e-02	9.356427e-01	5.776042e-02	1.086403e+00	2.516171e+00	2.469138e-02
16700000	-4.409985e+03	-1.033215e+03	4.167228e+00	2.532721e+01	1.976744e-01	2.093523e+00	1.426846e-02	9.419232e-01	1.170552e-01	8.963482e-01	1.966154e+00	2.665869e-02
16720000	-4.404522e+03	-1.040119e+03	3.496954e+00	2.232196e+01	3.255814e-01	2.549860e+00	1.739857e-02	8.785855e-01	2.158257e-01	9.822704e-01	1.849361e+00	2.198640e-02
16740000	-4.391915e+03	-1.055925e+03	3.436315e+00	2.356644e+01	2.674419e-01	2.949458e+00	1.030913e-02	9.483572e-01	1.066359e-01	8.378898e-01	1.834242e+00	2.172510e-02
16760000	-4.404066e+03	-1.065800e+03	3.365194e+00	2.342943e+01	2.906977e-01	2.082024e+00	1.737614e-02	9.036185e-01	1.164918e-01	1.284608e+00	1.516705e+00	2.123059e-02
16780000	-4.393188e+03	-1.016787e+03	4.365940e+00	2.807383e+01	2.093023e-01	2.081107e+00	9.435275e-03	9.624902e-01	8.471731e-02	9.021466e-01	2.128750e+00	2.802108e-02
16800000	-4.379443e+03	-1.018256e+03	4.556261e+00	2.951731e+01	2.441860e-01	2.264090e+00	1.582259e-02	9.420218e-01	9.061797e-02	1.199219e+00	2.235080e+00	2.929660e-02
16820000	-4.404664e+03	-1.043279e+03	3.997109e+00	2.665193e+01	1.976744e-01	2.735456e+00	1.713339e-02	9.420895e-01	6.137823e-02	7.027974e-01	2.117818e+00	2.563510e-02
16840000	-4.392423e+03	-1.038367e+03	3.926520e+00	2.536741e+01	2.441860e-01	3.063321e+00	2.530631e-02	8.661522e-01	1.429018e-01	9.784971e-01	1.863106e+00	2.519344e-02
16860000	-4.390051e+03	-1.035359e+03	4.163987e+00	2.661971e+01	3.023256e-01	2.315762e+00	2.255656e-02	8.593331e-01	2.148459e-01	9.867192e-01	1.594964e+00	2.644481e-02
16880000	-4.396471e+03	-1.002034e+03	4.673717e+00	3.041516e+01	2.325581e-01	2.100121e+00	4.367748e-03	9.869118e-01	4.344281e-02	9.655850e-01	2.199633e+00	2.911500e-02
16900000	-4.394793e+03	-9.907939e+02	4.058688e+00	2.717692e+01	2.906977e-01	2.242262e+00	3.123681e-02	8.638699e-01	9.708444e-02	1.057761e+00	2.506291e+00	2.584905e-02
16920000	-4.386563e+03	-9.961808e+02	4.861557e+00	3.216108e+01	2.790698e-01	1.732166e+00	8.253509e-03	9.792454e-01	4.676678e-02	1.054856e+00	1.855943e+00	3.105451e-02
16940000	-4.399307e+03	-1.034851e+03	4.026635e+00	2.736168e+01	1.860465e-01	2.204205e+00	2.761196e-02	9.139574e-01	7.439188e-02	1.245579e+00	2.322678e+00	2.568611e-02
16960000	-4.394640e+03	-1.034166e+03	4.118743e+00	2.604593e+01	2.558140e-01	2.269842e+00	4.199815e-03	9.824032e-01	8.795016e-02	1.155134e+00	2.382739e+00	2.604360e-02
16980000	-4.393356e+03	-1.019529e+03	4.015488e+00	2.686034e+01	1.976744e-01	2.407786e+00	6.212450e-03	9.878588e-01	1.959755e-02	6.120875e-01	2.374654e+00	2.516687e-02
17000000	-4.404100e+03	-1.048709e+03	3.641597e+00	2.552927e+01	1.511628e-01	1.628834e+00	3.573702e-03	9.915074e-01	2.882778e-02	1.012028e+00	2.450743e+00	2.275042e-02
17020000	-4.388272e+03	-1.013291e+03	3.811592e+00	2.546656e+01	3.023256e-01	1.977382e+00	1.463128e-02	9.419696e-01	1.021304e-01	8.511137e-01	1.857303e+00	2.372933e-02
17040000	-4.405250e+03	-1.042656e+03	3.428016e+00	2.266419e+01	2.790698e-01	2.113684e+00	1.014728e-02	9.372186e-01	1.808091e-01	1.015412e+00	1.941962e+00	2.200892e-02
17060000	-4.401259e+03	-1.039108e+03	3.940966e+00	2.517175e+01	2.790698e-01	2.295162e+00	3.037963e-03	9.866157e-01	1.100377e-01	1.031562e+00	2.386893e+00	2.494143e-02
17080000	-4.392643e+03	-1.065105e+03	3.152030e+00	2.085864e+01	2.093023e-01	1.798497e+00	5.171596e-03	9.740812e-01	1.198742e-01	6.999187e-01	2.435912e+00	2.005693e-02
17100000	-4.379543e+03	-1.093451e+03	3.448406e+00	2.244346e+01	1.860465e-01	2.098830e+00	2.049440e-02	9.370517e-01	5.545862e-02	6.506705e-01	1.777464e+00	2.121862e-02
17120000	-4.401064e+03	-1.007955e+03	4.112119e+00	2.685417e+01	2.906977e-01	2.398255e+00	9.796591e-03	9.483688e-01	1.167776e-01	9.264941e-01	2.973589e+00	2.587695e-02
17140000	-4.414042e+03	-1.018078e+03	4.370233e+00	2.787542e+01	2.558140e-01	1.632862e+00	1.024847e-02	9.525541e-01	1.100202e-01	1.390424e+00	1.639298e+00	2.729705e-02
17160000	-4.385522e+03	-1.026587e+03	4.173885e+00	2.846650e+01	2.209302e-01	2.615641e+00	1.162248e-02	9.556283e-01	7.351338e-02	1.120597e+00	2.034313e+00	2.684318e-02
17180000	-4.380612e+03	-1.014772e+03	4.729136e+00	3.082512e+01	2.093023e-01	1.958338e+00	6.823291e-03	9.741606e-01	7.062381e-02	7.224192e-01	2.020114e+00	3.043591e-02
17200000	-4.396561e+03	-1.018765e+03	3.463174e+00	2.281668e+01	2.209302e-01	2.377390e+00	6.585192e-03	9.810285e-01	3.235276e-02	7.635613e-01	1.775001e+00	2.200897e-02
17220000	-4.405962e+03	-1.053100e+03	3.325185e+00	2.273855e+01	2.325581e-01	2.540514e+00	1.191987e-02	9.612778e-01	4.530833e-02	5.352352e-01	1.492668e+00	2.111991e-02
17240000	-4.395699e+03	-1.024232e+03	4.013622e+00	2.658805e+01	2.441860e-01	2.500688e+00	1.929394e-02	9.232749e-01	8.800789e-02	8.738852e-01	1.342168e+00	2.574689e-02
17260000	-4.425307e+03	-1.043596e+03	3.791930e+00	2.400323e+01	2.674419e-01	1.871555e+00	9.167845e-03	9.626873e-01	8.486935e-02	7.219912e-01	1.692914e+00	2.412383e-02
17280000	-4.402541e+03	-1.058938e+03	3.907662e+00	2.537317e+01	1.976744e-01	2.055084e+00	1.870316e-02	9.423216e-01	6.544681e-02	1.009588e+00	1.714438e+00	2.513451e-02
17300000	-4.395220e+03	-1.060177e+03	3.441141e+00	2.231623e+01	2.325581e-01	1.883228e+00	1.726567e-02	9.404949e-01	7.443957e-02	1.357238e+00	1.532379e+00	2.216132e-02
17320000	-4.383672e+03	-1.028373e+03	4.323217e+00	2.906049e+01	1.627907e-01	2.155680e+00	1.729585e-02	9.431781e-01	5.609321e-02	6.394000e-01	2.037603e+00	2.750110e-02
17340000	-4.409562e+03	-1.035691e+03	4.030062e+00	2.680050e+01	2.906977e-01	2.145916e+00	1.966246e-02	8.847885e-01	2.050342e-01	8.400643e-01	1.870874e+00	2.575812e-02
17360000	-4.389436e+03	-1.047069e+03	4.372126e+00	2.743270e+01	2.325581e-01	2.085027e+00	1.775571e-02	9.300710e-01	9.616993e-02	9.802028e-01	2.140024e+00	2.801411e-02
17380000	-4.395645e+03	-1.074238e+03	3.431723e+00	2.488090e+01	1.976744e-01	2.917380e+00	1.289691e-02	9.408132e-01	8.409459e-02	1.042605e+00	2.108772e+00	2.185016e-02
17400000	-4.377671e+03	-9.761654e+02	3.870572e+00	2.372869e+01	2.441860e-01	1.862845e+00	9.179859e-03	9.669320e-01	8.200331e-02	9.229986e-01	3.262944e+00	2.482668e-02
17420000	-4.399793e+03	-9.990817e+02	4.946986e+00	3.112631e+01	2.325581e-01	2.240662e+00	7.059065e-03	9.710300e-01	9.161253e-02	9.840142e-01	2.345400e+00	3.159735e-02
17440000	-4.385081e+03	-9.934589e+02	4.010511e+00	2.509713e+01	2.790698e-01	2.368432e+00	1.187538e-02	9.358850e-01	1.628715e-01	8.130652e-01	2.664735e+00	2.551525e-02
17460000	-4.395149e+03	-1.028996e+03	4.073088e+00	2.575900e+01	2.093023e-01	2.204155e+00	1.877196e-02	9.543287e-01	4.527822e-02	1.101542e+00	1.960906e+00	2.591602e-02
17480000	-4.412607e+03	-1.015087e+03	3.389109e+00	2.233151e+01	2.906977e-01	2.372233e+00	1.466227e-02	9.284335e-01	1.328869e-01	7.585397e-01	2.358845e+00	2.159741e-02
17500000	-4.420096e+03	-1.060275e+03	4.459368e+00	2.843646e+01	3.255814e-01	1.861762e+00	1.138712e-02	9.188592e-01	2.174686e-01	8.716727e-01	1.449952e+00	2.835609e-02
17520000	-4.393588e+03	-1.038678e+03	4.065186e+00	2.579059e+01	2.325581e-01	2.309633e+00	1.567934e-02	9.425013e-01	7.029191e-02	9.366709e-01	2.234504e+00	2.572206e-02
17540000	-4.385419e+03	-1.076366e+03	3.735842e+00	2.829334e+01	1.511628e-01	2.100132e+00	1.536796e-02	9.615128e-01	2.264447e-02	8.508619e-01	1.985051e+00	2.377026e-02
17560000	-4.382112e+03	-1.074458e+03	2.770803e+00	2.135484e+01	2.093023e-01	2.320625e+00	1.581655e-02	9.470819e-01	4.853714e-02	6.954701e-01	2.020660e+00	1.746684e-02
17580000	-4.388441e+03	-1.003086e+03	3.719624e+00	2.720485e+01	1.511628e-01	2.200399e+00	9.144761e-03	9.635866e-01	7.031236e-02	5.863460e-01	2.946736e+00	2.355185e-02
17600000	-4.411296e+03	-1.032248e+03	3.669646e+00	2.408666e+01	2.790698e-01	1.971721e+00	4.705881e-03	9.802250e-01	9.631937e-02	8.122337e-01	1.958033e+00	2.326275e-02
17620000	-4.407425e+03	-1.032457e+03	3.661753e+00	2.359901e+01	2.441860e-01	2.257025e+00	8.883066e-03	9.589394e-01	9.647634e-02	8.510231e-01	2.079405e+00	2.333333e-02
17640000	-4.380472e+03	-1.088803e+03	3.089885e+00	2.319153e+01	1.976744e-01	2.167611e+00	7.488803e-03	9.680906e-01	5.674402e-02	9.417474e-01	1.763927e+00	1.925743e-02
17660000	-4.407546e+03	-1.097345e+03	3.182344e+00	2.054441e+01	2.209302e-01	1.856030e+00	1.048215e-02	9.651218e-01	7.181383e-02	9.454332e-01	2.365858e+00	2.039880e-02
17680000	-4.385867e+03	-1.064149e+03	3.084535e+00	1.977593e+01	2.325581e-01	2.055057e+00	1.518265e-02	9.258275e-01	1.334765e-01	1.084130e+00	2.008671e+00	1.965682e-02
17700000	-4.400897e+03	-1.032889e+03	3.694354e+00	2.382869e+01	2.325581e-01	2.229554e+00	1.220004e-02	9.552213e-01	7.044871e-02	1.070261e+00	2.014546e+00	2.363264e-02
17720000	-4.408888e+03	-1.011806e+03	4.548107e+00	2.912479e+01	2.790698e-01	1.849409e+00	9.526780e-03	9.703180e-01	4.343091e-02	8.346810e-01	2.471444e+00	2.913696e-02
17740000	-4.407345e+03	-1.047537e+03	4.298371e+00	2.859675e+01	2.325581e-01	1.579360e+00	7.411624e-03	9.670126e-01	8.696457e-02	8.956938e-01	1.876330e+00	2.727987e-02
17760000	-4.399599e+03	-1.054715e+03	3.337156e+00	2.175560e+01	2.558140e-01	1.894703e+00	2.431010e-02	9.129020e-01	7.253039e-02	8.372610e-01	2.186763e+00	2.124452e-02
17780000	-4.401432e+03	-1.028345e+03	3.848331e+00	2.383325e+01	2.674419e-01	2.168156e+00	1.979567e-02	9.458936e-01	6.443374e-02	8.544865e-01	2.633553e+00	2.459980e-02
17800000	-4.386400e+03	-1.021701e+03	3.730661e+00	2.426032e+01	2.093023e-01	1.738927e+00	2.498104e-02	9.187371e-01	7.126578e-02	6.379481e-01	2.603407e+00	2.382938e-02
17820000	-4.396878e+03	-1.021297e+03	5.053390e+00	2.949498e+01	2.441860e-01	1.926835e+00	1.699033e-02	9.388881e-01	7.938083e-02	8.456709e-01	2.368841e+00	3.259134e-02
17840000	-4.397343e+03	-1.011744e+03	4.266091e+00	2.762456e+01	2.790698e-01	1.739695e+00	1.197198e-02	9.355331e-01	1.315024e-01	1.058842e+00	2.193285e+00	2.749046e-02
17860000	-4.387903e+03	-1.019590e+03	4.664275e+00	2.880146e+01	2.209302e-01	2.554321e+00	1.417345e-02	9.285926e-01	1.394680e-01	1.352244e+00	2.492919e+00	3.003273e-02
17880000	-4.377658e+03	-1.020974e+03	3.957520e+00	2.558581e+01	2.093023e-01	2.513983e+00	1.370638e-02	9.418644e-01	1.307916e-01	1.028236e+00	2.090605e+00	2.542379e-02
17900000	-4.393884e+03	-1.049526e+03	3.250259e+00	2.246138e+01	1.395349e-01	2.607684e+00	1.243109e-02	9.511289e-01	7.452772e-02	8.416154e-01	1.710735e+00	2.074897e-02
17920000	-4.412250e+03	-1.039778e+03	3.905716e+00	2.555387e+01	2.441860e-01	2.006789e+00	8.668902e-03	9.479693e-01	1.797175e-01	6.539407e-01	2.438421e+00	2.491481e-02
17940000	-4.388834e+03	-1.009960e+03	4.170256e+00	2.507795e+01	3.255814e-01	1.951623e+00	1.426336e-02	9.111600e-01	1.598898e-01	7.658674e-01	1.659777e+00	2.674498e-02
17960000	-4.388412e+03	-1.023749e+03	4.228800e+00	2.614437e+01	2.790698e-01	1.905315e+00	1.384845e-02	9.308090e-01	1.086446e-01	8.801022e-01	2.327457e+00	2.716995e-02
17980000	-4.403253e+03	-1.029850e+03	3.858689e+00	2.447179e+01	2.674419e-01	2.135849e+00	6.071226e-03	9.721349e-01	9.668282e-02	7.487012e-01	1.811041e+00	2.472360e-02
18000000	-4.380633e+03	-1.049184e+03	4.080851e+00	2.496045e+01	2.674419e-01	2.110656e+00	1.455216e-02	9.526368e-01	8.256736e-02	1.258389e+00	1.950140e+00	2.569413e-02
18020000	-4.388753e+03	-1.032128e+03	4.089242e+00	2.587410e+01	2.441860e-01	2.701619e+00	1.889170e-02	9.119610e-01	1.169289e-01	8.145679e-01	1.477713e+00	2.592961e-02
18040000	-4.368445e+03	-1.011516e+03	4.358395e+00	2.965924e+01	2.093023e-01	2.254264e+00	2.152306e-02	9.267706e-01	5.970086e-02	1.154466e+00	2.072592e+00	2.805981e-02
18060000	-4.391500e+03	-1.022774e+03	3.696599e+00	2.368139e+01	3.023256e-01	2.802911e+00	4.507540e-03	9.724063e-01	1.241731e-01	8.210470e-01	1.446979e+00	2.373247e-02
18080000	-4.411527e+03	-9.969262e+02	3.686446e+00	2.403349e+01	1.976744e-01	2.254248e+00	1.314674e-02	9.445531e-01	9.586345e-02	5.104893e-01	2.312575e+00	2.327285e-02
18100000	-4.405346e+03	-1.031406e+03	3.702148e+00	2.387318e+01	2.906977e-01	2.103544e+00	1.376373e-02	9.304142e-01	1.238764e-01	5.835063e-01	1.693960e+00	2.348509e-02
18120000	-4.401404e+03	-1.068949e+03	3.653829e+00	2.330375e+01	2.674419e-01	1.948271e+00	1.548626e-02	9.389309e-01	8.494376e-02	8.684939e-01	1.799288e+00	2.279045e-02
18140000	-4.392832e+03	-1.077752e+03	3.752917e+00	2.738582e+01	1.860465e-01	2.335956e+00	1.384250e-02	9.563337e-01	6.347482e-02	1.186432e+00	1.962091e+00	2.347162e-02
18160000	-4.397143e+03	-1.019338e+03	4.692514e+00	3.000193e+01	2.558140e-01	2.063532e+00	3.242884e-02	8.956586e-01	8.161654e-02	8.503970e-01	1.904366e+00	3.016563e-02
18180000	-4.382971e+03	-1.078028e+03	4.044856e+00	2.717501e+01	1.627907e-01	1.802595e+00	2.432769e-02	9.293412e-01	3.570581e-02	1.071375e+00	1.993450e+00	2.582028e-02
18200000	-4.375586e+03	-9.813690e+02	4.298938e+00	2.647700e+01	2.441860e-01	2.400388e+00	1.892634e-02	9.341188e-01	7.970808e-02	1.174563e+00	2.672941e+00	2.741863e-02
18220000	-4.373278e+03	-9.582180e+02	4.742808e+00	3.007472e+01	2.325581e-01	2.202430e+00	1.522239e-02	9.272845e-01	1.362495e-01	8.230544e-01	2.236182e+00	3.015303e-02
18240000	-4.403126e+03	-1.039173e+03	4.057820e+00	2.579193e+01	1.395349e-01	1.789180e+00	1.103183e-02	9.783000e-01	2.379795e-02	6.390605e-01	2.052041e+00	2.596195e-02
18260000	-4.400589e+03	-1.015382e+03	4.454160e+00	2.939671e+01	1.395349e-01	1.831374e+00	3.914616e-03	9.907159e-01	3.454710e-02	7.409327e-01	1.955222e+00	2.852399e-02
18280000	-4.406663e+03	-1.044932e+03	3.885459e+00	2.585873e+01	1.860465e-01	2.045294e+00	2.765945e-03	9.924115e-01	3.826897e-02	8.588076e-01	2.366213e+00	2.497446e-02
18300000	-4.387818e+03	-9.794025e+02	4.256907e+00	2.642749e+01	2.325581e-01	2.078980e+00	2.965304e-03	9.891693e-01	8.758720e-02	8.462194e-01	2.601172e+00	2.696172e-02
18320000	-4.387199e+03	-1.027396e+03	4.273506e+00	2.857901e+01	1.976744e-01	2.436748e+00	2.544553e-02	8.992939e-01	9.000759e-02	6.554515e-01	2.198594e+00	2.756493e-02
18340000	-4.397253e+03	-9.842415e+02	3.707545e+00	2.496101e+01	1.976744e-01	1.964026e+00	1.361726e-02	9.440543e-01	9.606475e-02	1.052674e+00	2.767684e+00	2.331703e-02
18360000	-4.396829e+03	-1.021522e+03	4.295262e+00	3.006369e+01	2.790698e-01	2.089056e+00	4.217855e-03	9.763347e-01	1.408885e-01	7.888016e-01	1.908710e+00	2.735030e-02
18380000	-4.373750e+03	-1.031888e+03	4.547894e+00	3.031969e+01	1.860465e-01	2.248890e+00	2.685694e-03	9.947069e-01	2.178294e-02	8.145222e-01	1.811057e+00	2.912701e-02
18400000	-4.378826e+03	-1.021383e+03	3.832095e+00	2.621165e+01	2.325581e-01	2.813756e+00	1.254319e-03	9.953057e-01	6.694812e-02	1.171504e+00	2.021881e+00	2.454545e-02
18420000	-4.401923e+03	-1.023356e+03	4.268581e+00	2.991228e+01	1.860465e-01	1.982000e+00	3.721338e-03	9.904779e-01	2.428196e-02	1.021942e+00	2.030186e+00	2.698449e-02
18440000	-4.408502e+03	-1.024088e+03	4.430288e+00	2.938751e+01	1.860465e-01	2.063552e+00	1.831602e-02	9.428376e-01	5.467772e-02	7.257033e-01	2.182516e+00	2.819253e-02
18460000	-4.393150e+03	-1.079708e+03	3.169414e+00	2.281536e+01	1.279070e-01	2.296117e+00	3.348036e-02	8.874093e-01	6.155277e-02	8.003037e-01	2.037132e+00	2.043455e-02
18480000	-4.379863e+03	-1.045027e+03	3.475481e+00	2.552557e+01	2.558140e-01	1.880163e+00	9.920734e-03	9.247705e-01	1.839733e-01	9.758270e-01	1.734411e+00	2.214854e-02
18500000	-4.398178e+03	-1.069786e+03	3.269969e+00	2.334281e+01	1.744186e-01	2.411692e+00	7.577629e-03	9.751378e-01	5.224892e-02	9.918478e-01	2.059548e+00	2.109572e-02
18520000	-4.385360e+03	-1.048820e+03	3.630205e+00	2.467076e+01	2.209302e-01	2.513581e+00	1.062577e-02	9.621198e-01	6.425562e-02	1.015976e+00	1.782899e+00	2.296051e-02
18540000	-4.417147e+03	-1.046985e+03	3.611232e+00	2.457337e+01	1.860465e-01	2.247941e+00	1.600197e-02	9.642155e-01	3.844087e-02	6.253806e-01	2.002347e+00	2.279209e-02
18560000	-4.374422e+03	-1.007484e+03	4.450103e+00	2.920221e+01	1.976744e-01	2.350790e+00	2.093438e-02	9.176886e-01	8.908380e-02	1.356932e+00	2.401518e+00	2.842576e-02
18580000	-4.394399e+03	-1.052007e+03	4.080367e+00	2.741812e+01	1.860465e-01	1.901857e+00	2.089426e-02	9.540659e-01	3.202538e-02	1.359191e+00	2.650943e+00	2.612519e-02
18600000	-4.371146e+03	-1.038356e+03	4.111752e+00	2.732894e+01	2.790698e-01	2.362001e+00	7.375467e-03	9.474669e-01	1.941336e-01	7.923430e-01	1.323817e+00	2.620784e-02
18620000	-4.388749e+03	-1.024550e+03	4.440285e+00	3.002944e+01	1.395349e-01	2.328055e+00	1.752595e-02	9.509584e-01	3.680779e-02	1.242015e+00	2.267063e+00	2.798454e-02
18640000	-4.385697e+03	-1.000789e+03	4.023454e+00	2.731569e+01	1.860465e-01	2.000173e+00	2.517810e-02	9.175421e-01	6.021279e-02	1.403093e+00	2.634396e+00	2.574366e-02
18660000	-4.405006e+03	-1.040227e+03	3.943774e+00	2.550348e+01	2.674419e-01	2.113152e+00	2.729443e-02	8.409842e-01	1.402879e-01	9.978827e-01	1.837373e+00	2.540276e-02
18680000	-4.402241e+03	-1.065230e+03	3.959053e+00	2.612978e+01	2.906977e-01	2.001980e+00	1.020171e-02	9.510400e-01	1.137766e-01	1.330368e+00	2.464966e+00	2.511597e-02
18700000	-4.397674e+03	-1.019649e+03	3.933375e+00	2.617756e+01	2.790698e-01	1.939853e+00	1.814533e-02	8.953294e-01	1.346416e-01	9.078476e-01	2.506676e+00	2.487008e-02
18720000	-4.398858e+03	-1.065089e+03	3.553053e+00	2.479702e+01	2.441860e-01	2.307034e+00	1.714599e-02	9.402182e-01	6.425735e-02	1.146826e+00	2.227656e+00	2.260971e-02
18740000	-4.372198e+03	-9.981378e+02	4.636572e+00	3.251229e+01	1.860465e-01	1.474465e+00	2.195126e-02	9.299487e-01	5.309032e-02	1.061657e+00	3.343773e+00	2.946961e-02
18760000	-4.378946e+03	-1.030543e+03	3.695272e+00	2.629097e+01	1.744186e-01	2.483687e+00	9.693162e-03	9.660392e-01	5.817601e-02	1.301072e+00	2.574855e+00	2.377128e-02
18780000	-4.375298e+03	-1.058918e+03	3.971856e+00	2.713492e+01	1.860465e-01	2.105400e+00	6.912674e-03	9.774433e-01	6.172094e-02	1.250329e+00	2.026197e+00	2.455672e-02
18800000	-4.403885e+03	-1.047283e+03	2.956448e+00	2.036941e+01	2.441860e-01	2.555355e+00	9.597923e-03	9.434720e-01	1.270776e-01	7.043197e-01	2.983887e+00	1.899599e-02
18820000	-4.415805e+03	-1.003142e+03	4.226459e+00	2.884494e+01	2.790698e-01	2.133764e+00	1.456002e-02	9.362844e-01	1.012585e-01	8.785155e-01	2.269672e+00	2.704512e-02
18840000	-4.412232e+03	-1.010907e+03	4.038474e+00	2.693115e+01	2.209302e-01	2.996840e+00	2.259812e-02	9.056829e-01	1.013999e-01	8.935593e-01	2.379096e+00	2.566570e-02
18860000	-4.406088e+03	-1.028006e+03	3.108488e+00	2.051395e+01	2.209302e-01	2.722291e+00	7.232081e-03	9.709575e-01	9.013229e-02	5.403188e-01	2.640688e+00	1.987003e-02
18880000	-4.374522e+03	-1.066775e+03	3.238617e+00	2.109303e+01	2.441860e-01	2.328761e+00	2.019642e-02	8.710744e-01	1.984817e-01	6.481492e-01	2.192458e+00	2.054162e-02
18900000	-4.387849e+03	-1.056509e+03	3.738369e+00	2.554677e+01	2.093023e-01	1.978650e+00	7.931410e-03	9.656991e-01	8.543663e-02	7.820642e-01	1.977730e+00	2.367065e-02
18920000	-4.387306e+03	-1.050920e+03	3.268096e+00	2.247604e+01	2.093023e-01	2.776230e+00	2.491875e-02	8.942917e-01	8.613712e-02	1.126877e+00	2.114246e+00	2.054436e-02
18940000	-4.369877e+03	-1.024441e+03	3.691358e+00	2.547588e+01	2.093023e-01	2.340924e+00	2.785277e-02	8.962303e-01	7.305690e-02	1.100338e+00	2.455816e+00	2.372643e-02
18960000	-4.356777e+03	-1.059757e+03	3.695580e+00	2.532540e+01	1.744186e-01	1.932386e+00	1.361438e-02	9.517236e-01	4.720388e-02	1.192628e+00	2.337551e+00	2.339875e-02
18980000	-4.398466e+03	-1.042216e+03	3.776431e+00	2.431698e+01	2.209302e-01	1.646728e+00	1.933389e-02	9.263472e-01	9.067563e-02	1.128034e+00	1.796476e+00	2.407089e-02
19000000	-4.382830e+03	-1.062402e+03	3.827494e+00	2.450285e+01	2.093023e-01	1.951293e+00	2.574148e-02	9.286679e-01	4.518789e-02	1.023622e+00	1.953241e+00	2.427658e-02
19020000	-4.400687e+03	-1.025887e+03	4.453712e+00	3.016376e+01	2.209302e-01	2.047245e+00	8.866144e-03	9.498626e-01	1.211571e-01	7.304410e-01	1.930663e+00	2.809027e-02
19040000	-4.401349e+03	-1.094599e+03	3.516749e+00	2.292505e+01	2.441860e-01	2.447573e+00	1.493270e-02	9.589212e-01	3.261542e-02	8.250298e-01	1.703777e+00	2.223466e-02
19060000	-4.400774e+03	-1.034653e+03	3.600969e+00	2.419127e+01	2.441860e-01	1.812288e+00	7.730704e-03	9.636752e-01	1.099456e-01	8.529863e-01	2.040604e+00	2.207648e-02
19080000	-4.378654e+03	-1.045569e+03	3.930013e+00	2.586285e+01	2.441860e-01	2.352383e+00	2.910352e-03	9.857898e-01	8.540144e-02	8.425115e-01	2.384577e+00	2.437255e-02
19100000	-4.380742e+03	-1.003740e+03	3.681999e+00	2.634909e+01	2.441860e-01	2.642218e+00	2.608022e-03	9.870965e-01	8.153829e-02	8.292299e-01	2.564010e+00	2.318550e-02
19120000	-4.404707e+03	-1.038335e+03	4.014125e+00	2.711560e+01	1.627907e-01	2.269368e+00	8.981262e-03	9.793581e-01	3.675408e-02	7.006995e-01	2.087180e+00	2.545037e-02
19140000	-4.385178e+03	-1.037105e+03	4.155657e+00	2.880575e+01	1.860465e-01	1.903974e+00	1.011710e-02	9.711677e-01	3.462235e-02	1.125599e+00	2.519978e+00	2.662410e-02
19160000	-4.358848e+03	-9.970775e+02	4.042129e+00	2.745121e+01	1.744186e-01	2.322816e+00	4.848727e-03	9.811181e-01	6.776147e-02	1.086840e+00	2.563598e+00	2.584375e-02
19180000	-4.381595e+03	-9.961211e+02	3.547998e+00	2.407771e+01	2.093023e-01	2.213106e+00	7.940955e-03	9.681855e-01	8.522498e-02	1.083252e+00	2.865525e+00	2.276250e-02
19200000	-4.401819e+03	-1.030542e+03	3.996928e+00	2.742444e+01	2.093023e-01	2.426765e+00	9.409366e-03	9.576383e-01	7.696965e-02	8.723562e-01	1.863157e+00	2.532048e-02
19220000	-4.376396e+03	-1.026693e+03	4.499041e+00	2.924673e+01	1.511628e-01	2.087570e+00	1.487556e-02	9.505688e-01	5.230247e-02	9.779760e-01	2.413198e+00	2.859457e-02
19240000	-4.397247e+03	-1.031403e+03	4.179417e+00	2.869167e+01	1.744186e-01	2.283372e+00	1.854133e-02	9.251754e-01	9.389260e-02	8.276351e-01	2.216599e+00	2.674628e-02
19260000	-4.370136e+03	-9.958790e+02	4.891402e+00	3.217509e+01	1.976744e-01	1.976406e+00	1.055640e-02	9.421925e-01	1.232013e-01	8.199754e-01	2.294154e+00	3.106393e-02
19280000	-4.379361e+03	-1.020377e+03	3.918475e+00	2.504502e+01	1.627907e-01	2.649502e+00	2.253087e-02	9.415176e-01	3.385428e-02	7.309794e-01	2.125296e+00	2.512048e-02
19300000	-4.389041e+03	-1.052470e+03	3.540061e+00	2.534433e+01	1.046512e-01	2.483027e+00	1.482078e-02	9.690229e-01	1.989075e-02	6.030241e-01	2.056748e+00	2.257486e-02
19320000	-4.399209e+03	-1.028024e+03	3.848711e+00	2.513205e+01	2.674419e-01	2.368611e+00	1.347864e-02	9.443934e-01	6.555992e-02	7.032950e-01	1.527704e+00	2.469945e-02
19340000	-4.386932e+03	-1.035383e+03	3.828360e+00	2.615233e+01	1.976744e-01	2.208892e+00	1.532723e-02	9.610220e-01	4.739166e-02	9.225864e-01	2.781967e+00	2.468045e-02
19360000	-4.394590e+03	-1.026826e+03	3.497500e+00	2.444711e+01	1.860465e-01	1.853574e+00	9.612882e-03	9.678468e-01	6.259212e-02	1.062679e+00	2.758379e+00	2.241625e-02
19380000	-4.404880e+03	-1.063264e+03	3.417271e+00	2.395644e+01	2.325581e-01	2.264603e+00	6.550497e-03	9.631247e-01	1.394722e-01	8.687930e-01	2.262094e+00	2.179525e-02
19400000	-4.416973e+03	-1.026972e+03	3.918621e+00	2.548347e+01	2.325581e-01	2.159207e+00	1.539262e-02	9.449602e-01	7.839033e-02	8.199218e-01	2.347038e+00	2.513251e-02
19420000	-4.408735e+03	-1.069791e+03	3.693121e+00	2.386603e+01	3.023256e-01	1.902398e+00	7.001064e-03	9.558602e-01	1.685181e-01	1.156661e+00	1.465187e+00	2.365867e-02
19440000	-4.384121e+03	-1.016567e+03	3.234362e+00	2.345993e+01	1.511628e-01	2.356798e+00	1.653051e-02	9.623689e-01	2.765199e-02	8.157444e-01	3.081978e+00	1.965465e-02
19460000	-4.379453e+03	-1.050020e+03	4.832091e+00	3.157065e+01	2.093023e-01	1.786079e+00	1.689888e-02	9.328366e-01	8.777200e-02	1.005526e+00	1.777614e+00	3.075979e-02
19480000	-4.390111e+03	-1.041528e+03	3.542428e+00	2.340676e+01	2.093023e-01	1.922602e+00	2.184509e-02	9.297297e-01	5.196599e-02	1.164190e+00	2.437076e+00	2.249942e-02
19500000	-4.364562e+03	-9.976709e+02	4.285383e+00	2.725702e+01	1.976744e-01	2.588143e+00	7.973899e-03	9.684421e-01	6.497641e-02	1.502212e+00	1.866074e+00	2.723735e-02
19520000	-4.426991e+03	-1.016615e+03	3.268262e+00	2.125798e+01	2.558140e-01	2.389962e+00	1.679346e-02	9.059262e-01	1.533130e-01	7.828930e-01	2.202908e+00	2.089324e-02
19540000	-4.377275e+03	-1.052424e+03	3.446234e+00	2.157496e+01	2.906977e-01	2.799816e+00	4.691197e-03	9.664379e-01	1.843552e-01	6.254976e-01	2.415561e+00	2.216765e-02
19560000	-4.405718e+03	-1.017123e+03	3.192450e+00	2.220999e+01	2.093023e-01	2.514415e+00	1.204016e-02	9.475947e-01	7.058886e-02	1.026231e+00	2.712847e+00	2.007311e-02
19580000	-4.391713e+03	-1.047129e+03	3.788914e+00	2.614482e+01	3.139535e-01	1.763743e+00	7.010253e-03	9.585691e-01	1.254068e-01	1.186566e+00	2.175175e+00	2.360496e-02
19600000	-4.410921e+03	-1.025782e+03	3.915536e+00	2.556272e+01	3.372093e-01	1.896076e+00	1.102044e-02	9.383130e-01	1.340866e-01	1.031332e+00	1.498659e+00	2.464922e-02
19620000	-4.387902e+03	-1.051777e+03	3.694871e+00	2.467101e+01	2.441860e-01	2.520286e+00	1.773846e-02	9.097154e-01	1.347454e-01	7.877793e-01	1.758693e+00	2.347144e-02
19640000	-4.399571e+03	-1.038082e+03	3.668147e+00	2.460030e+01	2.558140e-01	2.024280e+00	6.828555e-03	9.693430e-01	8.858143e-02	7.367709e-01	2.118404e+00	2.301077e-02
19660000	-4.385305e+03	-1.028380e+03	4.283855e+00	3.037957e+01	2.674419e-01	1.960275e+00	2.243132e-02	9.098998e-01	8.637484e-02	1.218283e+00	2.323621e+00	2.711882e-02
19680000	-4.407135e+03	-1.031793e+03	3.841458e+00	2.560757e+01	2.441860e-01	1.984197e+00	2.168958e-02	8.999649e-01	8.589094e-02	5.682202e-01	1.956932e+00	2.420615e-02
19700000	-4.382031e+03	-1.047833e+03	3.518509e+00	2.335967e+01	2.093023e-01	2.360674e+00	1.721007e-02	9.542041e-01	4.519458e-02	8.794989e-01	2.433236e+00	2.240555e-02
19720000	-4.387418e+03	-1.022787e+03	3.594991e+00	2.265894e+01	2.558140e-01	2.178148e+00	1.329272e-02	9.287354e-01	1.302626e-01	6.988272e-01	2.276154e+00	2.281611e-02
19740000	-4.365294e+03	-1.070505e+03	4.217717e+00	2.578938e+01	2.790698e-01	2.385435e+00	1.672598e-02	9.242476e-01	1.495897e-01	1.049405e+00	2.303495e+00	2.698272e-02
19760000	-4.379313e+03	-9.843465e+02	5.138098e+00	3.224949e+01	1.860465e-01	2.432665e+00	2.301463e-02	9.311677e-01	5.504511e-02	7.893724e-01	2.343903e+00	3.304505e-02
19780000	-4.373821e+03	-1.059255e+03	4.669274e+00	3.035150e+01	2.209302e-01	2.517254e+00	1.963590e-02	9.285260e-01	7.470217e-02	1.226436e+00	1.905880e+00	2.996687e-02
19800000	-4.384710e+03	-1.018732e+03	3.734958e+00	2.517305e+01	2.209302e-01	2.397080e+00	1.604146e-02	9.587624e-01	4.697289e-02	9.026327e-01	2.627495e+00	2.389391e-02
19820000	-4.363341e+03	-1.076822e+03	3.751575e+00	2.522723e+01	1.976744e-01	2.002554e+00	5.082279e-03	9.694129e-01	1.304769e-01	8.457669e-01	2.010495e+00	2.415435e-02
19840000	-4.394617e+03	-1.031297e+03	3.040131e+00	1.973868e+01	2.325581e-01	2.243415e+00	2.352383e-02	8.988909e-01	1.103412e-01	6.221501e-01	2.407770e+00	1.938702e-02
19860000	-4.398749e+03	-9.801946e+02	3.420443e+00	2.363467e+01	1.976744e-01	1.678962e+00	1.108815e-02	9.724573e-01	4.211049e-02	5.588943e-01	2.410730e+00	2.177118e-02
19880000	-4.392589e+03	-1.026956e+03	3.937107e+00	2.643313e+01	1.976744e-01	2.915828e+00	1.256488e-02	9.532411e-01	6.127386e-02	8.049963e-01	2.107499e+00	2.489427e-02
19900000	-4.404628e+03	-9.808767e+02	4.373694e+00	2.882081e+01	2.209302e-01	2.326719e+00	1.440735e-02	9.387809e-01	8.954712e-02	9.790800e-01	2.583788e+00	2.739862e-02
19920000	-4.405597e+03	-1.008006e+03	4.263456e+00	2.726844e+01	2.558140e-01	2.804222e+00	4.375667e-03	9.768598e-01	1.303394e-01	9.124963e-01	1.852336e+00	2.674946e-02
19940000	-4.406403e+03	-9.522315e+02	5.217507e+00	3.187970e+01	2.674419e-01	2.357959e+00	2.461052e-02	8.998882e-01	1.032131e-01	1.004965e+00	2.315993e+00	3.198057e-02
19960000	-4.392247e+03	-9.901187e+02	4.879703e+00	3.177418e+01	2.093023e-01	1.459532e+00	9.200217e-03	9.662113e-01	5.783410e-02	8.985273e-01	2.621326e+00	3.123457e-02
19980000	-4.389781e+03	-9.901283e+02	4.283022e+00	2.901164e+01	1.976744e-01	2.604642e+00	4.865581e-03	9.830970e-01	5.895492e-02	1.056702e+00	2.925826e+00	2.746591e-02
20000000	-4.385982e+03	-1.027254e+03	3.918262e+00	2.707730e+01	1.627907e-01	2.498070e+00	5.556620e-03	9.899682e-01	2.208228e-02	1.564125e+00	2.635117e+00	2.523198e-02
20020000	-4.377728e+03	-1.025488e+03	4.364365e+00	2.963063e+01	1.511628e-01	2.538006e+00	4.181474e-03	9.874730e-01	4.247745e-02	1.211111e+00	2.119948e+00	2.811075e-02
20040000	-4.392644e+03	-1.079943e+03	3.417243e+00	2.405842e+01	1.279070e-01	2.468264e+00	5.587330e-03	9.879479e-01	2.300121e-02	1.102164e+00	2.292566e+00	2.149219e-02
20060000	-4.399013e+03	-1.048297e+03	3.598681e+00	2.418287e+01	2.674419e-01	2.448401e+00	1.165899e-02	9.526077e-01	8.760352e-02	6.832346e-01	1.565233e+00	2.246695e-02
20080000	-4.382665e+03	-1.100831e+03	2.727878e+00	1.901156e+01	2.093023e-01	2.462856e+00	1.250107e-02	9.527521e-01	5.892446e-02	7.420130e-01	1.677327e+00	1.720684e-02
20100000	-4.415341e+03	-1.070825e+03	3.232772e+00	2.169968e+01	2.674419e-01	1.615448e+00	3.119286e-02	8.365295e-01	1.408038e-01	7.200495e-01	1.781671e+00	2.023751e-02
20120000	-4.405261e+03	-1.061371e+03	3.886199e+00	2.776236e+01	1.860465e-01	2.530849e+00	1.055885e-02	9.686089e-01	4.012494e-02	7.071885e-01	1.549994e+00	2.452298e-02
20140000	-4.423207e+03	-1.045641e+03	3.530201e+00	2.368616e+01	2.325581e-01	2.116987e+00	9.992506e-03	9.649412e-01	5.965694e-02	7.959182e-01	1.934723e+00	2.234363e-02
20160000	-4.370089e+03	-1.040840e+03	4.096590e+00	2.687032e+01	2.209302e-01	3.365013e+00	1.926548e-02	9.505780e-01	3.734729e-02	1.090920e+00	2.012143e+00	2.575378e-02
20180000	-4.376266e+03	-1.001156e+03	5.263843e+00	3.400913e+01	1.976744e-01	2.365649e+00	1.882516e-02	9.221665e-01	9.445852e-02	1.021472e+00	1.973553e+00	3.287726e-02
20200000	-4.362881e+03	-1.003819e+03	4.185709e+00	2.978132e+01	1.976744e-01	1.913963e+00	1.152567e-02	9.663212e-01	4.462891e-02	1.448258e+00	2.765495e+00	2.657142e-02
20220000	-4.365156e+03	-9.992857e+02	4.031116e+00	2.948426e+01	1.395349e-01	2.455747e+00	2.504025e-02	9.488805e-01	2.368269e-02	1.124662e+00	2.620841e+00	2.554895e-02
20240000	-4.385106e+03	-1.039071e+03	3.557585e+00	2.605399e+01	1.744186e-01	1.911315e+00	1.054167e-02	9.679660e-01	5.145635e-02	1.195007e+00	2.175283e+00	2.229610e-02
20260000	-4.394409e+03	-1.063108e+03	3.584893e+00	2.588045e+01	2.093023e-01	1.876234e+00	5.452240e-03	9.740227e-01	8.502887e-02	8.154672e-01	1.899524e+00	2.222602e-02
20280000	-4.402095e+03	-1.041093e+03	3.968236e+00	2.750751e+01	2.325581e-01	2.247042e+00	2.518200e-02	8.907176e-01	9.940217e-02	8.282160e-01	1.429910e+00	2.548142e-02
20300000	-4.394677e+03	-1.018348e+03	4.195757e+00	2.815467e+01	2.441860e-01	1.912419e+00	2.004182e-02	9.046523e-01	9.020026e-02	1.147152e+00	2.045497e+00	2.692634e-02
20320000	-4.394071e+03	-1.110680e+03	2.836186e+00	1.999825e+01	2.558140e-01	2.358424e+00	6.472293e-03	9.697076e-01	8.777617e-02	9.011482e-01	1.995161e+00	1.787951e-02
20340000	-4.399121e+03	-1.025685e+03	3.834852e+00	2.584309e+01	3.023256e-01	2.038239e+00	1.757540e-02	9.333335e-01	8.306925e-02	8.399118e-01	2.039074e+00	2.444232e-02
20360000	-4.389181e+03	-1.027158e+03	3.940727e+00	2.477109e+01	3.023256e-01	2.163316e+00	1.342874e-02	9.291256e-01	1.336995e-01	7.962946e-01	2.486196e+00	2.517863e-02
20380000	-4.379962e+03	-1.042481e+03	3.298552e+00	2.283715e+01	2.441860e-01	2.404263e+00	3.343298e-03	9.863259e-01	6.972203e-02	8.765060e-01	1.824763e+00	2.088047e-02
20400000	-4.387565e+03	-1.050025e+03	3.577916e+00	2.366641e+01	2.325581e-01	2.628791e+00	1.623250e-02	9.439562e-01	6.089331e-02	1.081666e+00	1.940208e+00	2.258757e-02
20420000	-4.374371e+03	-1.098080e+03	3.394048e+00	2.110359e+01	2.209302e-01	2.486180e+00	1.198793e-02	9.616808e-01	4.504462e-02	9.519136e-01	2.090697e+00	2.155349e-02
20440000	-4.388507e+03	-1.020483e+03	3.895235e+00	2.815958e+01	2.558140e-01	1.817016e+00	1.456627e-02	9.171113e-01	1.217593e-01	8.590746e-01	1.947875e+00	2.442725e-02
20460000	-4.398639e+03	-1.040741e+03	3.856636e+00	2.592919e+01	2.209302e-01	2.785399e+00	2.038366e-02	9.185643e-01	1.038632e-01	8.677757e-01	1.938178e+00	2.450729e-02
20480000	-4.378239e+03	-1.017150e+03	4.003351e+00	2.661405e+01	1.976744e-01	2.174122e+00	3.079177e-02	9.219575e-01	4.306081e-02	8.494865e-01	2.369442e+00	2.574964e-02
20500000	-4.386565e+03	-1.041256e+03	4.391028e+00	2.856493e+01	2.209302e-01	2.375574e+00	2.353529e-02	9.034640e-01	9.834525e-02	1.077567e+00	1.664838e+00	2.821132e-02
20520000	-4.396547e+03	-1.072966e+03	4.024987e+00	2.615697e+01	2.674419e-01	2.683697e+00	2.092589e-02	8.741946e-01	1.773580e-01	1.176098e+00	1.946594e+00	2.568891e-02
20540000	-4.384759e+03	-1.056198e+03	3.092215e+00	2.054174e+01	2.093023e-01	2.769960e+00	4.602012e-03	9.828670e-01	6.190958e-02	6.411029e-01	2.077249e+00	1.928404e-02
20560000	-4.416522e+03	-9.706358e+02	4.162196e+00	2.612228e+01	3.255814e-01	1.959707e+00	3.040996e-02	8.250253e-01	1.941987e-01	5.343536e-01	1.771246e+00	2.680360e-02
20580000	-4.407828e+03	-1.018865e+03	4.057679e+00	2.607042e+01	2.790698e-01	2.945238e+00	1.311322e-02	9.477524e-01	8.960149e-02	8.544703e-01	1.749345e+00	2.617303e-02
20600000	-4.388933e+03	-1.023530e+03	4.417197e+00	2.836853e+01	2.093023e-01	2.170100e+00	1.926671e-02	9.413438e-01	5.475388e-02	8.473037e-01	2.150126e+00	2.823727e-02
20620000	-4.396984e+03	-1.053998e+03	3.743932e+00	2.507021e+01	1.744186e-01	2.560988e+00	8.020993e-03	9.694013e-01	9.175335e-02	8.517023e-01	2.198553e+00	2.391508e-02
20640000	-4.413618e+03	-1.054156e+03	3.870823e+00	2.502231e+01	2.558140e-01	2.144296e+00	9.857626e-03	9.592688e-01	8.073520e-02	8.757816e-01	2.394131e+00	2.374793e-02
20660000	-4.396381e+03	-1.062046e+03	3.885112e+00	2.484962e+01	2.325581e-01	2.171543e+00	1.543785e-02	9.378623e-01	8.926939e-02	9.166372e-01	2.058543e+00	2.440483e-02
20680000	-4.391090e+03	-1.004071e+03	4.645949e+00	3.006546e+01	1.511628e-01	2.343625e+00	2.079342e-02	9.566782e-01	3.208542e-02	1.291490e+00	1.857601e+00	2.937808e-02
20700000	-4.392224e+03	-1.002014e+03	4.188838e+00	2.670325e+01	1.976744e-01	2.705557e+00	1.651152e-02	9.247842e-01	1.150512e-01	1.017597e+00	2.737635e+00	2.592160e-02
20720000	-4.418702e+03	-9.922689e+02	3.992406e+00	2.567143e+01	2.906977e-01	2.284731e+00	6.820117e-03	9.440684e-01	2.092027e-01	1.122528e+00	2.265447e+00	2.524568e-02
20740000	-4.391733e+03	-1.071198e+03	3.324411e+00	2.111596e+01	2.790698e-01	2.239790e+00	1.120310e-02	9.322707e-01	1.647020e-01	8.316742e-01	1.850422e+00	2.077156e-02
20760000	-4.396997e+03	-1.043375e+03	3.629607e+00	2.231115e+01	2.441860e-01	2.298434e+00	1.141435e-02	9.588139e-01	7.691594e-02	7.939294e-01	2.205874e+00	2.314415e-02
20780000	-4.393151e+03	-1.061167e+03	4.005174e+00	2.548200e+01	2.209302e-01	2.571913e+00	8.385835e-03	9.668251e-01	8.189965e-02	9.998995e-01	1.608963e+00	2.556220e-02
20800000	-4.425499e+03	-1.055129e+03	4.182655e+00	2.685508e+01	2.674419e-01	1.995309e+00	7.949887e-03	9.558017e-01	1.348752e-01	8.163060e-01	1.296701e+00	2.651351e-02
20820000	-4.398532e+03	-1.068511e+03	3.604663e+00	2.330686e+01	2.558140e-01	2.289649e+00	8.883679e-03	9.582815e-01	1.167677e-01	8.521534e-01	1.665621e+00	2.253548e-02
20840000	-4.379918e+03	-1.041896e+03	3.642047e+00	2.333994e+01	1.976744e-01	2.401648e+00	2.004219e-02	9.512132e-01	3.537406e-02	9.854531e-01	1.773796e+00	2.291301e-02
20860000	-4.365049e+03	-1.091175e+03	2.940782e+00	2.013597e+01	1.744186e-01	2.341312e+00	1.321871e-02	9.633415e-01	4.591277e-02	8.386262e-01	2.095096e+00	1.869895e-02
20880000	-4.402536e+03	-1.065831e+03	3.227768e+00	2.249326e+01	2.790698e-01	2.620346e+00	2.782272e-02	8.468154e-01	1.313218e-01	6.733813e-01	1.676886e+00	2.026327e-02
20900000	-4.364014e+03	-1.010138e+03	4.211919e+00	2.702418e+01	3.139535e-01	2.166723e+00	1.219201e-02	9.297322e-01	1.429712e-01	1.010734e+00	1.636253e+00	2.646059e-02
20920000	-4.391566e+03	-1.021488e+03	4.083057e+00	2.774884e+01	2.558140e-01	2.037288e+00	1.007575e-02	9.431842e-01	1.263920e-01	1.022437e+00	1.957560e+00	2.564431e-02
20940000	-4.381357e+03	-1.043760e+03	3.960498e+00	2.752336e+01	1.627907e-01	2.408430e+00	4.843995e-03	9.843903e-01	4.728305e-02	6.846766e-01	1.940941e+00	2.477088e-02
20960000	-4.378290e+03	-1.036924e+03	4.225860e+00	2.918948e+01	2.674419e-01	1.879637e+00	8.261893e-03	9.601146e-01	9.029863e-02	1.359782e+00	1.983887e+00	2.716160e-02
20980000	-4.374037e+03	-1.077991e+03	3.894700e+00	2.689582e+01	2.093023e-01	2.869988e+00	1.485322e-02	9.246892e-01	1.000832e-01	1.117683e+00	2.079251e+00	2.374001e-02
21000000	-4.393703e+03	-1.067941e+03	3.269847e+00	2.333603e+01	2.209302e-01	1.981434e+00	3.657627e-03	9.804986e-01	1.049323e-01	9.115501e-01	1.924688e+00	2.002366e-02
21020000	-4.364152e+03	-1.031633e+03	3.582548e+00	2.612505e+01	1.860465e-01	2.061124e+00	3.613424e-03	9.895071e-01	4.085463e-02	6.301097e-01	2.040806e+00	2.223937e-02
21040000	-4.375785e+03	-1.051860e+03	3.174929e+00	2.169053e+01	1.395349e-01	1.830436e+00	4.332990e-03	9.900073e-01	2.227611e-02	7.246699e-01	3.019601e+00	1.936324e-02
21060000	-4.380267e+03	-1.077032e+03	3.608488e+00	2.469741e+01	1.976744e-01	1.834806e+00	9.940265e-03	9.684181e-01	4.434341e-02	8.797242e-01	2.265030e+00	2.272697e-02
21080000	-4.411422e+03	-1.047071e+03	3.961130e+00	2.596955e+01	3.255814e-01	1.940788e+00	1.012457e-02	9.496963e-01	1.337181e-01	1.221309e+00	1.802353e+00	2.538580e-02
21100000	-4.394202e+03	-1.077805e+03	2.644585e+00	1.871286e+01	2.441860e-01	2.432482e+00	2.159709e-02	8.973248e-01	1.103560e-01	7.596658e-01	2.189612e+00	1.696290e-02
21120000	-4.390323e+03	-1.050509e+03	3.618713e+00	2.535584e+01	1.627907e-01	3.138645e+00	1.388274e-02	9.621762e-01	4.465790e-02	7.740803e-01	2.122387e+00	2.313520e-02
21140000	-4.377150e+03	-1.037683e+03	3.888901e+00	2.716253e+01	1.046512e-01	2.209406e+00	1.548804e-02	9.746654e-01	1.407150e-02	7.714480e-01	2.160144e+00	2.433663e-02
21160000	-4.401743e+03	-9.989837e+02	4.228256e+00	2.943805e+01	2.325581e-01	2.226141e+00	8.525685e-03	9.649296e-01	7.523259e-02	6.575940e-01	2.406481e+00	2.673742e-02
21180000	-4.386186e+03	-9.753339e+02	4.510768e+00	3.260468e+01	1.395349e-01	2.287319e+00	1.341404e-02	9.666870e-01	3.066164e-02	1.024922e+00	3.686153e+00	2.836688e-02
21200000	-4.384462e+03	-9.944273e+02	4.265509e+00	2.991338e+01	1.511628e-01	2.084976e+00	1.837523e-02	9.603487e-01	2.106614e-02	9.555637e-01	2.236997e+00	2.709718e-02
21220000	-4.366056e+03	-1.016697e+03	4.683284e+00	3.351933e+01	1.162791e-01	2.065221e+00	3.358297e-03	9.873603e-01	5.979144e-02	9.550123e-01	2.666110e+00	2.982140e-02
21240000	-4.377451e+03	-1.003981e+03	4.104779e+00	2.820140e+01	1.627907e-01	2.506865e+00	2.163258e-03	9.940197e-01	3.654854e-02	8.989244e-01	2.114425e+00	2.597130e-02
21260000	-4.388025e+03	-1.053469e+03	3.871452e+00	2.761884e+01	1.860465e-01	3.045391e+00	1.764858e-03	9.957709e-01	1.924867e-02	1.332865e+00	2.251946e+00	2.466398e-02
21280000	-4.373368e+03	-1.041554e+03	4.562757e+00	3.312223e+01	9.302326e-02	2.086058e+00	2.795522e-03	9.937048e-01	2.118225e-02	1.507985e+00	2.109259e+00	2.901817e-02
21300000	-4.370025e+03	-9.852706e+02	4.370773e+00	2.988200e+01	1.395349e-01	2.468239e+00	3.726967e-03	9.901633e-01	3.117289e-02	1.270606e+00	2.662256e+00	2.763235e-02
21320000	-4.392817e+03	-1.015419e+03	3.818524e+00	2.647568e+01	1.860465e-01	2.043185e+00	5.426015e-03	9.780349e-01	7.303433e-02	1.029913e+00	2.055104e+00	2.425714e-02
21340000	-4.381133e+03	-1.037333e+03	3.594124e+00	2.579954e+01	1.744186e-01	2.812998e+00	1.183304e-02	9.421119e-01	1.022216e-01	7.006766e-01	2.198934e+00	2.303683e-02
21360000	-4.400859e+03	-9.928249e+02	3.993630e+00	2.717569e+01	2.325581e-01	2.892352e+00	9.115903e-03	9.642268e-01	7.927033e-02	9.645025e-01	2.308436e+00	2.560591e-02
21380000	-4.402159e+03	-1.041809e+03	3.576446e+00	2.485194e+01	2.441860e-01	2.950880e+00	1.930300e-02	9.148604e-01	9.061909e-02	1.317425e+00	2.164640e+00	2.277376e-02
21400000	-4.374163e+03	-1.021431e+03	4.139976e+00	2.856237e+01	1.860465e-01	2.313517e+00	1.319285e-02	9.636736e-01	3.899930e-02	1.099993e+00	1.973232e+00	2.646599e-02
21420000	-4.366767e+03	-1.025831e+03	3.749332e+00	2.543456e+01	1.860465e-01	2.384417e+00	1.672293e-02	9.531278e-01	5.131639e-02	9.206444e-01	2.093086e+00	2.404192e-02
21440000	-4.382651e+03	-1.072171e+03	3.652443e+00	2.570854e+01	1.976744e-01	1.877938e+00	2.391679e-02	9.232315e-01	6.439282e-02	1.133386e+00	2.039517e+00	2.329587e-02
21460000	-4.391594e+03	-1.026612e+03	4.268055e+00	2.754290e+01	1.860465e-01	2.012843e+00	1.484251e-02	9.498123e-01	6.647338e-02	1.193945e+00	2.676738e+00	2.698515e-02
21480000	-4.398528e+03	-1.006921e+03	3.882910e+00	2.666961e+01	2.209302e-01	1.624650e+00	1.180240e-02	9.466616e-01	8.258304e-02	1.476230e+00	2.561297e+00	2.476317e-02
21500000	-4.405897e+03	-1.032639e+03	4.444568e+00	2.911761e+01	2.209302e-01	2.218120e+00	1.079623e-02	9.540337e-01	1.237247e-01	1.084186e+00	1.972980e+00	2.854106e-02
21520000	-4.388267e+03	-1.065091e+03	3.852478e+00	2.637227e+01	1.395349e-01	1.898100e+00	2.149064e-02	9.339325e-01	5.079679e-02	9.294041e-01	2.143988e+00	2.454703e-02
21540000	-4.407982e+03	-1.053358e+03	3.494668e+00	2.418232e+01	1.976744e-01	1.979516e+00	1.944676e-02	9.403963e-01	5.008611e-02	7.869349e-01	1.947464e+00	2.198150e-02
21560000	-4.380567e+03	-1.080055e+03	3.143107e+00	2.386950e+01	2.093023e-01	2.060561e+00	1.605445e-02	9.591188e-01	3.103273e-02	7.548690e-01	2.235090e+00	2.003831e-02
21580000	-4.377110e+03	-1.037296e+03	3.569042e+00	2.694794e+01	1.627907e-01	2.116085e+00	7.248391e-03	9.733447e-01	5.620049e-02	8.576659e-01	2.461273e+00	2.275455e-02
21600000	-4.391449e+03	-1.044779e+03	4.030987e+00	2.815146e+01	2.093023e-01	2.557046e+00	8.134067e-03	9.652804e-01	9.738161e-02	7.923598e-01	2.061426e+00	2.591982e-02
21620000	-4.393026e+03	-1.021404e+03	5.186391e+00	3.682203e+01	1.976744e-01	2.005354e+00	4.221196e-03	9.863450e-01	4.508730e-02	1.106126e+00	2.429575e+00	3.336455e-02
21640000	-4.372596e+03	-1.014341e+03	4.307517e+00	3.098488e+01	1.511628e-01	1.995545e+00	8.273966e-03	9.867648e-01	1.456571e-02	9.687617e-01	2.631487e+00	2.758020e-02
21660000	-4.373744e+03	-1.060450e+03	4.183145e+00	2.992147e+01	2.093023e-01	2.340795e+00	7.780743e-03	9.729078e-01	6.355981e-02	1.241277e+00	2.063005e+00	2.698322e-02
21680000	-4.377700e+03	-1.040199e+03	3.949881e+00	2.742855e+01	1.976744e-01	2.058124e+00	1.729496e-02	9.288749e-01	7.724618e-02	1.100469e+00	2.117669e+00	2.516018e-02
21700000	-4.376157e+03	-1.015729e+03	4.225099e+00	2.834219e+01	2.093023e-01	2.092477e+00	9.405301e-03	9.737815e-01	5.066152e-02	1.062299e+00	2.330142e+00	2.702609e-02
21720000	-4.403203e+03	-1.007884e+03	4.264549e+00	2.764416e+01	2.093023e-01	2.355703e+00	9.003052e-03	9.724880e-01	5.159208e-02	9.893428e-01	2.202779e+00	2.712078e-02
21740000	-4.399987e+03	-1.043634e+03	3.802384e+00	2.590887e+01	1.511628e-01	2.319054e+00	1.590390e-02	9.425146e-01	7.768689e-02	1.117123e+00	2.453865e+00	2.417022e-02
21760000	-4.410043e+03	-1.036934e+03	4.242596e+00	2.585610e+01	2.558140e-01	1.990547e+00	2.984590e-02	8.771261e-01	7.432441e-02	6.652467e-01	1.948142e+00	2.674105e-02
21780000	-4.389345e+03	-1.051547e+03	4.476337e+00	2.837265e+01	2.906977e-01	1.961735e+00	1.888507e-02	9.209508e-01	1.073206e-01	1.116258e+00	1.888526e+00	2.826550e-02
21800000	-4.415151e+03	-1.053020e+03	4.467728e+00	3.096440e+01	3.255814e-01	2.025144e+00	1.094596e-02	9.183630e-01	1.851027e-01	7.079906e-01	1.437558e+00	2.823136e-02
21820000	-4.389608e+03	-1.044005e+03	3.599180e+00	2.399281e+01	1.627907e-01	1.725284e+00	1.282360e-02	9.453412e-01	8.454241e-02	1.025742e+00	2.098148e+00	2.211790e-02
21840000	-4.396582e+03	-1.019516e+03	3.615993e+00	2.411409e+01	2.325581e-01	2.204745e+00	1.440408e-02	9.578273e-01	4.914590e-02	6.463685e-01	2.153927e+00	2.246036e-02
21860000	-4.367279e+03	-1.053039e+03	3.510289e+00	2.558425e+01	1.976744e-01	1.800770e+00	1.840963e-02	9.294827e-01	6.354600e-02	7.953745e-01	2.377214e+00	2.187223e-02
21880000	-4.387422e+03	-1.085047e+03	3.319052e+00	2.388815e+01	1.976744e-01	1.945666e+00	1.996862e-02	9.002791e-01	1.064933e-01	1.024434e+00	1.810229e+00	2.136371e-02
21900000	-4.384579e+03	-1.076975e+03	3.140763e+00	2.189934e+01	1.976744e-01	2.028004e+00	1.402360e-02	9.495598e-01	6.950599e-02	9.318564e-01	2.330422e+00	2.025223e-02
21920000	-4.381565e+03	-1.071796e+03	3.708046e+00	2.512154e+01	2.325581e-01	1.899809e+00	2.102533e-02	9.134949e-01	7.712864e-02	9.647702e-01	1.417675e+00	2.378129e-02
21940000	-4.386758e+03	-1.032431e+03	3.288552e+00	2.272663e+01	2.093023e-01	2.021086e+00	1.456261e-02	9.554820e-01	4.242312e-02	8.472086e-01	2.320464e+00	2.042757e-02
21960000	-4.388256e+03	-1.081089e+03	3.863755e+00	2.708744e+01	1.744186e-01	1.929519e+00	1.013293e-02	9.608184e-01	7.472521e-02	1.033494e+00	1.527275e+00	2.392482e-02
21980000	-4.375225e+03	-1.010571e+03	4.089805e+00	2.757816e+01	2.441860e-01	1.814077e+00	8.029420e-03	9.596065e-01	1.162790e-01	1.352417e+00	2.346595e+00	2.519866e-02
22000000	-4.379142e+03	-1.027878e+03	4.916064e+00	3.190080e+01	2.209302e-01	2.253289e+00	1.883668e-02	9.440165e-01	5.842587e-02	1.042200e+00	2.217718e+00	3.072222e-02
22020000	-4.368456e+03	-9.880041e+02	3.605666e+00	2.403777e+01	2.093023e-01	2.296999e+00	5.754196e-03	9.708740e-01	1.296803e-01	7.521881e-01	2.518993e+00	2.278733e-02
22040000	-4.391388e+03	-1.026398e+03	3.920954e+00	2.557271e+01	2.674419e-01	2.028662e+00	1.547309e-02	9.029357e-01	1.676099e-01	8.112566e-01	1.972401e+00	2.485466e-02
22060000	-4.419062e+03	-1.020784e+03	3.841222e+00	2.471754e+01	2.325581e-01	1.663083e+00	1.098375e-02	9.693844e-01	4.662763e-02	7.384371e-01	2.333170e+00	2.437798e-02
22080000	-4.383572e+03	-1.021684e+03	4.576885e+00	2.878783e+01	2.674419e-01	2.135458e+00	3.359899e-03	9.833365e-01	1.192729e-01	9.261932e-01	1.839263e+00	2.917912e-02
22100000	-4.396384e+03	-9.805714e+02	4.561224e+00	2.963687e+01	3.139535e-01	2.492703e+00	3.365018e-03	9.778347e-01	1.867565e-01	1.270008e+00	2.158240e+00	2.888329e-02
22120000	-4.396020e+03	-9.939138e+02	4.503357e+00	2.816915e+01	2.790698e-01	1.914038e+00	1.590964e-02	9.293290e-01	1.306700e-01	8.820958e-01	1.987847e+00	2.858349e-02
22140000	-4.396341e+03	-1.014183e+03	4.375257e+00	2.758373e+01	2.906977e-01	2.230369e+00	1.251218e-02	9.528241e-01	9.260272e-02	8.588351e-01	1.526659e+00	2.758068e-02
22160000	-4.399977e+03	-1.008839e+03	5.176806e+00	3.313843e+01	2.209302e-01	1.603546e+00	1.132399e-02	9.619629e-01	6.390159e-02	1.194462e+00	2.007617e+00	3.264131e-02
22180000	-4.394299e+03	-1.000318e+03	4.526626e+00	2.771892e+01	3.255814e-01	1.968786e+00	8.887154e-03	9.446133e-01	2.081857e-01	1.239179e+00	1.973222e+00	2.855885e-02
22200000	-4.403194e+03	-9.930939e+02	5.570471e+00	3.557440e+01	3.372093e-01	1.593210e+00	1.693446e-02	9.008886e-01	1.853290e-01	9.851526e-01	1.468304e+00	3.553195e-02
22220000	-4.428689e+03	-9.658445e+02	5.135769e+00	3.326763e+01	3.023256e-01	1.843564e+00	1.077036e-02	9.373216e-01	1.405729e-01	1.045276e+00	1.746754e+00	3.266885e-02
22240000	-4.395138e+03	-9.853471e+02	4.934467e+00	3.086704e+01	2.674419e-01	2.098863e+00	3.984624e-03	9.775491e-01	1.718457e-01	8.988196e-01	2.319529e+00	3.104782e-02
22260000	-4.437182e+03	-1.071226e+03	4.086676e+00	2.602559e+01	2.558140e-01	1.995861e+00	4.291072e-03	9.843938e-01	7.434067e-02	1.139339e+00	2.372974e+00	2.543607e-02
22280000	-4.394424e+03	-9.760029e+02	4.603260e+00	2.926747e+01	2.325581e-01	1.512657e+00	3.461022e-03	9.830871e-01	1.281060e-01	1.247311e+00	2.605543e+00	2.923220e-02
22300000	-4.368729e+03	-1.077476e+03	2.673443e+00	1.895846e+01	1.976744e-01	2.145451e+00	9.856218e-03	9.691867e-01	4.967151e-02	9.521061e-01	2.644560e+00	1.636572e-02
22320000	-4.374432e+03	-1.032427e+03	4.541405e+00	2.978667e+01	2.790698e-01	2.219977e+00	4.109038e-03	9.809826e-01	1.150196e-01	8.852484e-01	2.333108e+00	2.853574e-02
22340000	-4.408289e+03	-1.018430e+03	4.785461e+00	2.988664e+01	2.906977e-01	2.135282e+00	6.262449e-03	9.665542e-01	1.241142e-01	1.251405e+00	1.669716e+00	3.017262e-02
22360000	-4.376033e+03	-1.109957e+03	2.811007e+00	2.018034e+01	1.860465e-01	2.044434e+00	4.465672e-02	8.676132e-01	5.263653e-02	1.032344e+00	2.586749e+00	1.745861e-02
22380000	-4.401520e+03	-1.006029e+03	5.986123e+00	3.721917e+01	2.790698e-01	1.822635e+00	1.720326e-02	9.278140e-01	8.787589e-02	9.375658e-01	1.716219e+00	3.684374e-02
22400000	-4.381805e+03	-9.790269e+02	4.922065e+00	2.950925e+01	2.906977e-01	2.247115e+00	1.849436e-02	9.258439e-01	8.635866e-02	7.028353e-01	2.006871e+00	3.104789e-02
22420000	-4.385752e+03	-1.038263e+03	4.179687e+00	2.823674e+01	1.976744e-01	2.791807e+00	9.405006e-03	9.689471e-01	5.820961e-02	8.573400e-01	1.909883e+00	2.659189e-02
22440000	-4.379686e+03	-1.036022e+03	5.328348e+00	3.447665e+01	2.209302e-01	1.673850e+00	7.171633e-03	9.754273e-01	7.676226e-02	1.178116e+00	1.981864e+00	3.395171e-02
22460000	-4.395879e+03	-1.066614e+03	3.480620e+00	2.497213e+01	2.325581e-01	1.844420e+00	1.999427e-02	8.987108e-01	1.218775e-01	1.000190e+00	2.906583e+00	2.222631e-02
22480000	-4.402780e+03	-1.026035e+03	4.147280e+00	3.221930e+01	2.093023e-01	2.256153e+00	1.297576e-02	9.456706e-01	6.720389e-02	1.319388e+00	2.406183e+00	2.644736e-02
22500000	-4.372324e+03	-1.069061e+03	3.303170e+00	2.343396e+01	2.674419e-01	2.254921e+00	1.070914e-02	9.394488e-01	1.558166e-01	1.247109e+00	2.469769e+00	2.087308e-02
22520000	-4.374901e+03	-1.019618e+03	3.990795e+00	2.844604e+01	2.209302e-01	1.955818e+00	1.364525e-02	9.508468e-01	5.542115e-02	1.204797e+00	2.880490e+00	2.508137e-02
22540000	-4.409756e+03	-1.058810e+03	3.873774e+00	2.650698e+01	2.093023e-01	2.041433e+00	1.883793e-02	9.262314e-01	8.503282e-02	1.338259e+00	2.712121e+00	2.456722e-02
22560000	-4.393362e+03	-1.049664e+03	3.422304e+00	2.391323e+01	1.511628e-01	1.953553e+00	6.531900e-03	9.837564e-01	2.742724e-02	8.704457e-01	1.877108e+00	2.103693e-02
22580000	-4.383767e+03	-1.056044e+03	3.736833e+00	2.587481e+01	2.441860e-01	1.952601e+00	3.159334e-02	8.731137e-01	8.136995e-02	1.181748e+00	1.756822e+00	2.304095e-02
22600000	-4.349947e+03	-1.080198e+03	3.417150e+00	2.633078e+01	1.627907e-01	2.256687e+00	1.177266e-02	9.481691e-01	6.047647e-02	1.265889e+00	1.908769e+00	2.096796e-02
22620000	-4.396260e+03	-1.050208e+03	4.194002e+00	2.896213e+01	2.790698e-01	2.675461e+00	1.462292e-02	8.862447e-01	2.086658e-01	1.283267e+00	2.026219e+00	2.659082e-02
22640000	-4.384437e+03	-1.044740e+03	3.823604e+00	2.506760e+01	1.976744e-01	2.459337e+00	7.404953e-03	9.630870e-01	8.592678e-02	7.889290e-01	2.093318e+00	2.422961e-02
22660000	-4.389661e+03	-1.081554e+03	3.612736e+00	2.640144e+01	1.046512e-01	2.107873e+00	2.162378e-02	9.294946e-01	5.855584e-02	8.688311e-01	1.748599e+00	2.202940e-02
22680000	-4.403787e+03	-1.030517e+03	3.603206e+00	2.466100e+01	1.860465e-01	2.555979e+00	1.150212e-02	9.549029e-01	6.657058e-02	8.244373e-01	2.350639e+00	2.205703e-02
22700000	-4.393110e+03	-1.016058e+03	4.050894e+00	2.743397e+01	1.976744e-01	2.227416e+00	9.310786e-03	9.697392e-01	6.508708e-02	9.085034e-01	2.468450e+00	2.462753e-02
22720000	-4.414022e+03	-1.080543e+03	3.148605e+00	2.189266e+01	2.558140e-01	2.384018e+00	2.165536e-02	8.784184e-01	1.546737e-01	9.979301e-01	2.469645e+00	1.956845e-02
22740000	-4.367696e+03	-1.047575e+03	3.639334e+00	2.405346e+01	1.511628e-01	1.877923e+00	6.069748e-03	9.897959e-01	1.804613e-02	1.213534e+00	2.294608e+00	2.261100e-02
22760000	-4.371656e+03	-1.009276e+03	3.964311e+00	2.716103e+01	1.860465e-01	2.617553e+00	1.540766e-02	9.543513e-01	4.584255e-02	1.124995e+00	2.477687e+00	2.469213e-02
22780000	-4.392689e+03	-1.088746e+03	3.259570e+00	2.233870e+01	2.674419e-01	2.314876e+00	1.658395e-02	9.367331e-01	5.250766e-02	7.399798e-01	1.604023e+00	2.034744e-02
22800000	-4.370096e+03	-1.036282e+03	4.420389e+00	3.006687e+01	2.209302e-01	2.236820e+00	1.341419e-02	9.463287e-01	9.563043e-02	1.206019e+00	2.215034e+00	2.787456e-02
22820000	-4.407111e+03	-1.043153e+03	3.738886e+00	2.519151e+01	2.441860e-01	2.838900e+00	2.386179e-02	8.873962e-01	9.756218e-02	9.373149e-01	1.869642e+00	2.378301e-02
22840000	-4.363132e+03	-1.048621e+03	3.924421e+00	2.717974e+01	2.558140e-01	2.101118e+00	3.593971e-02	8.985712e-01	5.025679e-02	1.071899e+00	2.124780e+00	2.498515e-02
22860000	-4.404144e+03	-1.066870e+03	3.464107e+00	2.360492e+01	2.441860e-01	2.040578e+00	1.065049e-02	9.682739e-01	5.702648e-02	8.749174e-01	1.784802e+00	2.221546e-02
22880000	-4.393350e+03	-1.040835e+03	3.661149e+00	2.489048e+01	2.441860e-01	2.108031e+00	1.581870e-02	9.462851e-01	7.410637e-02	1.045902e+00	1.714118e+00	2.353673e-02
22900000	-4.399485e+03	-1.019055e+03	4.683873e+00	3.252871e+01	1.279070e-01	2.206580e+00	1.447257e-02	9.516742e-01	5.905254e-02	8.378421e-01	1.869489e+00	2.994934e-02
22920000	-4.398302e+03	-1.064842e+03	3.274911e+00	2.257702e+01	2.093023e-01	1.910806e+00	9.757885e-03	9.622810e-01	7.271956e-02	1.036796e+00	2.056481e+00	2.018129e-02
22940000	-4.405270e+03	-1.036393e+03	4.495702e+00	2.745386e+01	2.790698e-01	1.935459e+00	9.522324e-03	9.691556e-01	6.665466e-02	1.004218e+00	1.747681e+00	2.735606e-02
22960000	-4.393609e+03	-1.068999e+03	3.452773e+00	2.316500e+01	2.674419e-01	2.261593e+00	5.089983e-03	9.769164e-01	8.998168e-02	1.103231e+00	1.668088e+00	2.144877e-02
22980000	-4.387899e+03	-1.057058e+03	3.825212e+00	2.549177e+01	1.976744e-01	2.035100e+00	6.487179e-03	9.732829e-01	8.933603e-02	1.200981e+00	1.885382e+00	2.415787e-02
23000000	-4.399849e+03	-1.017043e+03	3.022498e+00	2.021664e+01	2.209302e-01	1.913723e+00	7.084455e-03	9.746088e-01	6.711384e-02	7.637899e-01	1.862160e+00	1.913062e-02
23020000	-4.390230e+03	-1.047609e+03	3.614351e+00	2.430472e+01	2.441860e-01	2.302322e+00	1.099123e-02	9.593324e-01	7.414645e-02	1.175850e+00	1.583392e+00	2.284595e-02
23040000	-4.395214e+03	-1.062903e+03	4.159618e+00	2.703506e+01	3.139535e-01	1.869015e+00	3.408051e-02	8.058077e-01	1.751256e-01	8.539763e-01	1.514972e+00	2.658991e-02
23060000	-4.389100e+03	-1.050881e+03	3.398417e+00	2.310953e+01	2.209302e-01	2.392235e+00	3.267603e-02	8.819559e-01	7.131235e-02	8.416268e-01	1.888294e+00	2.120647e-02
23080000	-4.374440e+03	-1.057463e+03	3.747823e+00	2.642124e+01	2.209302e-01	2.052320e+00	1.412671e-02	9.362398e-01	9.460827e-02	1.004294e+00	1.762328e+00	2.333911e-02
23100000	-4.401613e+03	-1.071518e+03	3.251845e+00	2.377239e+01	2.558140e-01	1.802255e+00	8.334657e-03	9.676671e-01	6.726753e-02	6.951825e-01	1.324875e+00	2.085800e-02
23120000	-4.403416e+03	-1.066992e+03	3.524988e+00	2.554460e+01	2.441860e-01	2.034937e+00	1.022404e-02	9.233747e-01	1.931308e-01	7.804724e-01	1.533217e+00	2.244016e-02
23140000	-4.406485e+03	-1.076703e+03	3.439811e+00	2.361207e+01	2.906977e-01	2.203172e+00	1.924872e-02	8.988764e-01	1.298480e-01	7.308120e-01	1.603058e+00	2.176593e-02
23160000	-4.396015e+03	-1.009104e+03	3.054721e+00	2.092114e+01	2.674419e-01	2.150397e+00	2.387638e-02	9.014704e-01	8.419378e-02	5.744449e-01	2.665118e+00	1.940233e-02
23180000	-4.374322e+03	-1.038680e+03	3.633868e+00	2.595012e+01	1.860465e-01	2.126308e+00	1.532477e-02	9.551613e-01	4.860689e-02	6.721587e-01	2.367571e+00	2.306246e-02
23200000	-4.376235e+03	-1.047879e+03	3.334703e+00	2.310470e+01	2.441860e-01	2.133951e+00	1.580690e-02	9.319749e-01	6.771152e-02	5.487404e-01	2.280059e+00	2.098276e-02
23220000	-4.370303e+03	-1.066272e+03	3.558745e+00	2.847725e+01	1.511628e-01	2.637774e+00	8.213686e-03	9.854061e-01	1.820292e-02	6.527001e-01	2.456898e+00	2.254314e-02
23240000	-4.368558e+03	-1.063814e+03	4.021922e+00	2.903777e+01	1.395349e-01	2.294623e+00	1.366608e-02	9.756483e-01	1.348435e-02	1.196534e+00	2.014756e+00	2.548466e-02
23260000	-4.385376e+03	-1.043084e+03	4.440153e+00	2.981816e+01	2.209302e-01	1.993810e+00	1.397915e-02	9.431529e-01	7.649690e-02	7.679177e-01	1.759672e+00	2.863160e-02
23280000	-4.401257e+03	-1.058143e+03	3.761819e+00	2.629702e+01	2.906977e-01	2.373798e+00	1.406517e-02	9.188256e-01	1.373997e-01	7.218686e-01	1.411268e+00	2.379605e-02
23300000	-4.369456e+03	-1.044614e+03	3.901019e+00	2.696393e+01	2.325581e-01	2.535644e+00	1.024290e-02	9.407426e-01	1.338453e-01	1.102965e+00	1.839265e+00	2.472219e-02
23320000	-4.379051e+03	-1.013674e+03	4.255345e+00	2.948059e+01	2.674419e-01	1.867132e+00	1.661295e-02	9.224552e-01	7.940589e-02	9.664598e-01	2.278172e+00	2.697509e-02
23340000	-4.369620e+03	-1.001378e+03	3.536907e+00	2.373692e+01	2.209302e-01	1.965353e+00	7.867741e-03	9.641463e-01	9.146002e-02	9.737356e-01	2.119360e+00	2.221898e-02
23360000	-4.404096e+03	-1.049640e+03	3.492501e+00	2.375176e+01	1.976744e-01	2.386864e+00	6.679828e-03	9.779948e-01	3.639479e-02	7.038402e-01	2.176957e+00	2.208106e-02
23380000	-4.389566e+03	-1.031091e+03	3.980037e+00	2.668036e+01	2.558140e-01	2.326272e+00	2.751569e-02	8.492477e-01	1.774606e-01	1.215785e+00	2.259970e+00	2.540351e-02
23400000	-4.390388e+03	-1.059873e+03	3.637701e+00	2.491231e+01	2.093023e-01	1.680360e+00	2.870424e-02	9.152431e-01	4.573132e-02	8.816528e-01	1.637944e+00	2.275548e-02
23420000	-4.378284e+03	-1.057615e+03	3.926254e+00	2.653267e+01	2.209302e-01	2.279734e+00	8.333060e-03	9.531774e-01	1.537763e-01	1.023885e+00	2.082665e+00	2.440419e-02
23440000	-4.397269e+03	-1.060742e+03	3.245283e+00	2.278421e+01	1.744186e-01	2.552612e+00	7.916778e-03	9.723368e-01	5.154629e-02	1.047432e+00	1.690862e+00	2.044478e-02
23460000	-4.415646e+03	-1.052680e+03	3.436329e+00	2.452064e+01	2.441860e-01	2.252261e+00	4.519192e-03	9.823411e-01	7.592865e-02	8.020487e-01	2.636424e+00	2.190430e-02
23480000	-4.396087e+03	-9.959847e+02	3.719983e+00	2.659028e+01	2.209302e-01	2.397801e+00	6.372138e-03	9.592656e-01	1.654887e-01	9.419990e-01	2.423885e+00	2.373348e-02
23500000	-4.407617e+03	-1.032651e+03	3.551490e+00	2.527200e+01	2.325581e-01	2.414514e+00	1.461950e-02	9.316244e-01	1.339236e-01	6.511336e-01	1.759568e+00	2.243896e-02
23520000	-4.379864e+03	-1.085778e+03	3.359223e+00	2.336216e+01	2.209302e-01	2.131433e+00	3.363048e-02	8.536040e-01	8.242065e-02	1.153855e+00	1.670249e+00	2.120571e-02
23540000	-4.400247e+03	-1.024101e+03	5.207459e+00	3.495971e+01	1.860465e-01	2.079977e+00	1.052823e-02	9.659803e-01	5.112271e-02	1.569144e+00	2.504267e+00	3.352839e-02
23560000	-4.388815e+03	-1.043389e+03	3.902662e+00	2.606959e+01	1.976744e-01	2.040031e+00	9.965690e-03	9.660095e-01	5.468061e-02	1.303329e+00	1.930807e+00	2.507689e-02
23580000	-4.393204e+03	-1.008389e+03	3.905522e+00	2.468025e+01	2.790698e-01	1.839807e+00	2.442648e-02	8.752474e-01	1.597561e-01	8.154574e-01	2.118542e+00	2.497242e-02
23600000	-4.395467e+03	-1.080318e+03	3.287656e+00	2.217610e+01	2.209302e-01	2.348124e+00	2.323193e-02	9.187689e-01	7.215919e-02	7.608189e-01	1.734885e+00	2.110059e-02
23620000	-4.393443e+03	-1.064372e+03	3.213459e+00	2.235068e+01	1.976744e-01	2.561579e+00	1.360414e-02	9.581362e-01	5.833284e-02	9.573610e-01	2.073122e+00	2.032170e-02
23640000	-4.379763e+03	-1.013014e+03	4.216481e+00	2.824873e+01	2.441860e-01	1.890886e+00	8.079018e-03	9.528855e-01	1.613402e-01	1.046895e+00	2.798746e+00	2.705478e-02
23660000	-4.380018e+03	-1.002157e+03	4.167361e+00	2.805686e+01	1.744186e-01	2.090238e+00	1.020023e-02	9.600814e-01	6.730222e-02	1.100693e+00	2.215059e+00	2.641040e-02
23680000	-4.373244e+03	-1.055202e+03	4.231762e+00	2.825168e+01	1.744186e-01	2.618673e+00	3.181602e-03	9.900971e-01	4.309141e-02	1.418994e+00	1.772416e+00	2.601137e-02
23700000	-4.380482e+03	-1.065190e+03	4.103208e+00	2.695237e+01	2.790698e-01	1.957044e+00	1.128008e-02	9.349457e-01	1.764833e-01	1.172718e+00	1.732778e+00	2.611950e-02
23720000	-4.383123e+03	-1.032843e+03	3.511746e+00	2.255751e+01	2.558140e-01	2.114590e+00	1.503739e-02	9.492847e-01	5.643277e-02	8.910568e-01	2.126612e+00	2.259407e-02
23740000	-4.388941e+03	-9.876548e+02	4.191730e+00	2.563512e+01	2.209302e-01	1.950308e+00	1.655418e-02	9.361236e-01	8.953961e-02	7.937824e-01	2.431633e+00	2.664209e-02
23760000	-4.403017e+03	-1.022790e+03	3.883421e+00	2.699204e+01	2.093023e-01	2.486388e+00	1.802973e-02	9.017822e-01	1.484570e-01	1.076297e+00	2.284394e+00	2.503180e-02
23780000	-4.395586e+03	-1.075638e+03	3.852721e+00	2.616450e+01	2.558140e-01	3.352325e+00	9.336696e-03	9.360243e-01	1.778311e-01	1.048314e+00	1.964605e+00	2.350198e-02
23800000	-4.395857e+03	-1.021919e+03	3.766967e+00	2.535054e+01	2.558140e-01	1.921152e+00	5.217892e-03	9.804822e-01	7.797255e-02	9.888201e-01	1.504041e+00	2.412842e-02
23820000	-4.400117e+03	-1.001500e+03	4.206114e+00	2.961229e+01	1.627907e-01	2.188020e+00	1.474508e-02	9.614898e-01	3.505116e-02	8.715911e-01	2.642547e+00	2.673357e-02
23840000	-4.376744e+03	-1.087001e+03	3.705867e+00	2.596278e+01	2.093023e-01	3.284267e+00	2.210632e-02	8.936982e-01	9.786304e-02	9.384611e-01	1.972906e+00	2.342791e-02
23860000	-4.415320e+03	-1.076291e+03	3.052856e+00	2.166355e+01	2.325581e-01	2.202553e+00	1.167768e-02	9.529488e-01	8.301305e-02	1.169753e+00	1.228591e+00	1.966932e-02
23880000	-4.380955e+03	-1.024958e+03	3.780107e+00	2.663015e+01	2.209302e-01	2.159431e+00	7.795116e-03	9.809975e-01	3.676311e-02	9.038080e-01	2.156722e+00	2.359122e-02
23900000	-4.434615e+03	-1.011865e+03	3.910154e+00	2.593419e+01	2.790698e-01	2.248860e+00	1.080479e-02	9.383834e-01	1.172978e-01	9.557789e-01	2.079718e+00	2.521771e-02
23920000	-4.396277e+03	-1.042578e+03	4.141331e+00	2.703562e+01	1.627907e-01	2.284667e+00	2.448186e-02	9.411506e-01	3.423508e-02	1.013074e+00	1.801076e+00	2.652611e-02
23940000	-4.413544e+03	-9.851217e+02	4.921444e+00	3.036141e+01	2.906977e-01	1.882175e+00	7.264061e-03	9.606022e-01	1.657806e-01	1.112911e+00	1.722979e+00	3.158774e-02
23960000	-4.393599e+03	-1.013416e+03	4.719246e+00	3.050845e+01	2.906977e-01	2.487893e+00	1.613276e-02	9.223420e-01	1.088547e-01	1.005364e+00	1.816333e+00	3.043003e-02
23980000	-4.390539e+03	-9.982328e+02	4.504245e+00	2.885019e+01	2.558140e-01	2.161592e+00	1.072074e-02	9.484082e-01	1.119121e-01	1.402448e+00	2.582828e+00	2.900346e-02
24000000	-4.420673e+03	-9.837044e+02	4.663540e+00	3.026516e+01	2.558140e-01	1.928586e+00	3.720438e-03	9.804983e-01	1.538901e-01	1.030878e+00	2.080846e+00	3.008734e-02
24020000	-4.404556e+03	-1.012612e+03	4.441332e+00	3.037852e+01	2.325581e-01	1.507179e+00	9.509986e-03	9.649695e-01	6.669207e-02	1.095404e+00	2.267002e+00	2.857747e-02
24040000	-4.378988e+03	-1.031301e+03	3.713395e+00	2.409153e+01	1.976744e-01	2.499556e+00	7.173464e-03	9.795785e-01	4.865011e-02	1.105475e+00	2.569192e+00	2.391189e-02
24060000	-4.397777e+03	-1.039923e+03	4.294216e+00	2.936763e+01	1.976744e-01	2.247489e+00	4.535601e-03	9.873771e-01	4.224560e-02	9.702380e-01	1.911824e+00	2.736044e-02
24080000	-4.396009e+03	-1.044098e+03	4.041089e+00	2.854882e+01	2.093023e-01	2.409197e+00	3.898288e-03	9.891469e-01	3.639574e-02	7.148073e-01	1.961918e+00	2.605901e-02
24100000	-4.395323e+03	-1.058801e+03	3.607191e+00	2.550596e+01	2.441860e-01	2.053366e+00	3.979621e-03	9.879007e-01	4.664002e-02	1.020232e+00	2.271095e+00	2.312910e-02
24120000	-4.393103e+03	-1.058143e+03	4.119549e+00	2.854046e+01	2.441860e-01	2.096184e+00	2.263640e-03	9.869712e-01	1.408382e-01	1.485660e+00	1.712172e+00	2.650805e-02
24140000	-4.400485e+03	-1.042606e+03	4.237288e+00	2.704664e+01	2.441860e-01	2.107214e+00	8.486372e-03	9.668000e-01	8.196232e-02	1.049910e+00	2.311308e+00	2.726424e-02
24160000	-4.397396e+03	-1.013322e+03	4.062488e+00	2.490711e+01	2.441860e-01	2.108551e+00	9.707225e-03	9.633408e-01	7.855919e-02	9.314911e-01	1.585511e+00	2.613094e-02
24180000	-4.388882e+03	-1.059146e+03	4.003987e+00	2.642803e+01	2.906977e-01	1.988694e+00	3.606115e-02	7.729590e-01	2.009555e-01	7.753569e-01	2.342069e+00	2.551564e-02
24200000	-4.415640e+03	-1.037229e+03	3.558270e+00	2.256393e+01	3.372093e-01	2.404108e+00	2.725302e-02	8.553021e-01	1.593887e-01	8.038563e-01	1.671426e+00	2.276231e-02
24220000	-4.414823e+03	-1.040432e+03	3.203293e+00	2.198832e+01	2.325581e-01	2.647767e+00	8.654524e-03	9.481713e-01	1.419598e-01	7.151799e-01	2.613144e+00	2.025181e-02
24240000	-4.395592e+03	-1.051027e+03	3.125947e+00	2.116457e+01	2.906977e-01	2.372311e+00	2.258585e-02	8.872884e-01	1.170890e-01	7.619013e-01	1.931483e+00	1.968300e-02
24260000	-4.402724e+03	-1.064530e+03	3.274428e+00	2.222827e+01	2.093023e-01	2.483316e+00	2.069371e-02	9.423954e-01	4.777348e-02	7.778047e-01	1.745492e+00	2.070400e-02
24280000	-4.394720e+03	-1.025294e+03	3.551800e+00	2.483967e+01	1.860465e-01	3.052813e+00	1.661852e-02	9.358327e-01	7.732055e-02	8.926551e-01	1.765996e+00	2.231252e-02
24300000	-4.405945e+03	-1.032513e+03	3.661029e+00	2.323230e+01	2.558140e-01	2.090178e+00	2.293478e-02	9.269041e-01	7.798946e-02	1.002275e+00	1.777545e+00	2.318387e-02
24320000	-4.402446e+03	-1.045626e+03	3.763644e+00	2.481205e+01	1.627907e-01	1.915116e+00	1.667801e-02	9.408463e-01	5.652306e-02	1.406082e+00	1.764891e+00	2.389547e-02
24340000	-4.405134e+03	-9.752736e+02	3.569392e+00	2.392920e+01	1.976744e-01	2.543370e+00	4.777077e-03	9.875919e-01	4.446826e-02	7.151156e-01	3.263544e+00	2.272336e-02
24360000	-4.424484e+03	-1.067358e+03	2.816426e+00	1.885965e+01	2.441860e-01	2.298426e+00	5.348938e-03	9.734451e-01	1.225466e-01	6.086790e-01	2.599236e+00	1.776789e-02
24380000	-4.423527e+03	-1.045369e+03	4.025423e+00	2.708933e+01	2.441860e-01	2.113501e+00	1.406934e-02	9.294824e-01	1.389769e-01	8.925031e-01	2.123762e+00	2.561949e-02
24400000	-4.397097e+03	-1.047932e+03	3.472323e+00	2.319691e+01	2.093023e-01	1.951086e+00	9.463940e-03	9.660354e-01	7.127237e-02	8.392058e-01	1.657376e+00	2.199448e-02
24420000	-4.386607e+03	-1.053575e+03	3.450934e+00	2.491954e+01	1.860465e-01	2.134345e+00	1.600839e-02	9.260842e-01	8.600491e-02	8.488136e-01	1.695676e+00	2.201360e-02
24440000	-4.372980e+03	-1.055349e+03	3.694512e+00	2.461625e+01	2.325581e-01	2.392210e+00	3.377889e-02	8.704941e-01	9.400932e-02	9.692875e-01	2.334941e+00	2.345693e-02
24460000	-4.421987e+03	-1.028931e+03	3.711066e+00	2.482460e+01	2.325581e-01	2.316026e+00	1.671447e-02	9.234414e-01	1.111852e-01	1.099088e+00	1.837563e+00	2.354004e-02
24480000	-4.379438e+03	-1.042306e+03	3.200993e+00	2.195214e+01	2.209302e-01	2.759019e+00	1.003201e-02	9.622718e-01	6.708852e-02	1.076010e+00	2.071146e+00	2.025175e-02
24500000	-4.368967e+03	-1.025226e+03	3.693780e+00	2.590250e+01	1.860465e-01	2.023295e+00	1.784632e-02	9.521830e-01	3.353929e-02	1.339039e+00	1.820003e+00	2.288227e-02
24520000	-4.395091e+03	-1.103134e+03	3.063603e+00	2.036486e+01	2.790698e-01	2.458847e+00	1.448784e-02	9.395307e-01	9.307778e-02	8.481938e-01	1.774342e+00	1.961424e-02
24540000	-4.404289e+03	-1.052831e+03	3.717204e+00	2.605166e+01	2.441860e-01	1.943822e+00	1.104999e-02	9.513402e-01	8.159021e-02	1.115395e+00	1.422828e+00	2.354431e-02
24560000	-4.384717e+03	-1.047458e+03	2.953692e+00	2.053822e+01	2.093023e-01	1.962842e+00	2.464377e-02	8.967164e-01	8.167900e-02	8.511878e-01	2.185422e+00	1.871183e-02
24580000	-4.418440e+03	-1.035842e+03	3.295315e+00	2.286234e+01	2.441860e-01	1.882547e+00	9.661150e-03	9.543753e-01	1.149633e-01	7.879757e-01	2.619613e+00	2.110883e-02
24600000	-4.396174e+03	-1.083967e+03	3.855731e+00	2.536923e+01	2.093023e-01	2.239936e+00	2.138368e-02	9.218098e-01	6.712362e-02	8.631527e-01	2.037214e+00	2.401038e-02
24620000	-4.368254e+03	-1.070185e+03	3.882016e+00	2.544060e+01	2.209302e-01	2.287950e+00	1.519911e-02	9.584148e-01	4.563907e-02	8.078885e-01	2.444432e+00	2.499948e-02
24640000	-4.390641e+03	-1.050837e+03	3.508840e+00	2.308624e+01	3.139535e-01	2.472976e+00	5.517887e-03	9.666315e-01	1.304818e-01	1.083704e+00	2.104805e+00	2.248168e-02
24660000	-4.400711e+03	-1.038135e+03	3.704942e+00	2.382976e+01	1.976744e-01	2.516481e+00	2.653568e-02	9.102665e-01	7.801834e-02	1.047155e+00	2.768600e+00	2.386349e-02
24680000	-4.378830e+03	-1.042542e+03	3.642150e+00	2.356096e+01	2.325581e-01	1.983827e+00	1.099596e-02	9.509691e-01	1.042080e-01	9.468014e-01	2.520841e+00	2.349284e-02
24700000	-4.367221e+03	-9.786549e+02	4.774647e+00	3.311606e+01	1.627907e-01	1.928714e+00	6.609037e-03	9.775057e-01	5.491355e-02	1.075913e+00	2.521118e+00	3.066349e-02
24720000	-4.372961e+03	-1.029919e+03	3.940068e+00	2.910123e+01	1.627907e-01	1.984223e+00	7.107058e-03	9.774381e-01	4.317852e-02	1.498239e+00	2.398235e+00	2.538968e-02
24740000	-4.377293e+03	-1.036644e+03	4.775033e+00	3.438247e+01	1.976744e-01	1.803781e+00	1.231162e-02	9.535437e-01	7.689850e-02	1.417116e+00	1.936912e+00	3.068023e-02
24760000	-4.393454e+03	-1.023729e+03	4.212245e+00	2.828512e+01	2.093023e-01	2.339038e+00	8.294495e-03	9.787954e-01	4.608320e-02	8.502352e-01	1.550669e+00	2.709149e-02
24780000	-4.358787e+03	-1.036671e+03	3.686571e+00	2.554641e+01	1.976744e-01	2.805044e+00	8.805172e-03	9.745690e-01	4.019789e-02	1.161198e+00	2.320208e+00	2.353591e-02
24800000	-4.401014e+03	-1.080421e+03	3.238289e+00	2.169733e+01	2.325581e-01	2.255694e+00	1.810653e-02	9.146160e-01	8.773571e-02	1.270634e+00	1.403653e+00	2.025265e-02
24820000	-4.382252e+03	-1.001400e+03	4.066659e+00	2.760995e+01	1.279070e-01	2.396677e+00	1.549903e-02	9.510002e-01	5.548020e-02	9.368129e-01	2.483251e+00	2.589695e-02
24840000	-4.393667e+03	-1.049064e+03	4.196289e+00	2.697440e+01	2.441860e-01	2.084241e+00	1.831988e-02	9.162319e-01	9.641857e-02	8.116529e-01	1.759026e+00	2.659094e-02
24860000	-4.410051e+03	-9.963114e+02	4.402676e+00	2.867480e+01	3.255814e-01	2.428460e+00	1.812717e-02	8.911114e-01	1.920673e-01	1.058217e+00	1.853136e+00	2.773603e-02
24880000	-4.387087e+03	-1.015843e+03	5.067584e+00	3.318073e+01	2.093023e-01	2.224671e+00	7.692918e-03	9.595974e-01	1.374406e-01	9.184882e-01	1.671635e+00	3.198850e-02
24900000	-4.393163e+03	-1.033230e+03	4.196481e+00	2.628730e+01	2.441860e-01	1.968789e+00	1.283627e-02	9.495603e-01	9.737594e-02	1.301285e+00	2.029334e+00	2.641610e-02
24920000	-4.388561e+03	-1.046155e+03	4.375744e+00	2.717770e+01	3.023256e-01	2.500180e+00	9.905171e-03	9.579449e-01	1.268319e-01	7.622334e-01	1.421297e+00	2.722358e-02
24940000	-4.415162e+03	-1.035971e+03	3.420519e+00	2.245340e+01	2.093023e-01	2.154010e+00	1.973884e-02	9.166870e-01	8.487885e-02	9.347158e-01	2.066489e+00	2.194878e-02
24960000	-4.392366e+03	-1.058443e+03	3.478378e+00	2.256202e+01	2.325581e-01	2.366722e+00	9.508886e-03	9.511233e-01	1.205057e-01	9.321691e-01	2.097307e+00	2.239314e-02
24980000	-4.398095e+03	-1.051552e+03	3.032994e+00	2.038632e+01	2.209302e-01	2.286439e+00	4.470289e-03	9.862156e-01	4.325971e-02	7.979404e-01	2.118193e+00	1.950216e-02
25000000	-4.413526e+03	-1.065971e+03	3.180212e+00	2.027638e+01	2.906977e-01	2.436633e+00	3.820027e-03	9.800648e-01	1.297985e-01	6.709179e-01	1.765258e+00	2.029756e-02
25020000	-4.383209e+03	-1.082900e+03	3.965886e+00	2.587957e+01	1.860465e-01	1.963546e+00	1.412404e-02	9.396656e-01	7.260259e-02	8.978404e-01	1.583258e+00	2.513490e-02
25040000	-4.377879e+03	-1.006946e+03	4.270830e+00	2.840430e+01	1.511628e-01	1.615223e+00	1.347654e-02	9.588433e-01	5.549549e-02	1.194450e+00	2.648257e+00	2.704611e-02
25060000	-4.378961e+03	-9.718664e+02	3.999684e+00	2.612025e+01	1.395349e-01	2.548703e+00	3.924449e-02	9.303806e-01	2.034241e-02	9.118829e-01	2.449111e+00	2.573712e-02
25080000	-4.385621e+03	-9.731337e+02	4.672047e+00	3.055114e+01	2.093023e-01	2.128385e+00	1.983398e-02	9.163010e-01	1.083555e-01	1.088410e+00	2.819841e+00	2.930832e-02
25100000	-4.370075e+03	-9.745290e+02	4.977863e+00	3.026891e+01	1.860465e-01	2.053367e+00	1.641513e-02	9.673050e-01	2.633708e-02	9.821519e-01	2.626026e+00	3.178395e-02
25120000	-4.406898e+03	-1.005912e+03	4.213264e+00	2.650025e+01	1.976744e-01	1.521778e+00	6.765375e-03	9.724967e-01	9.840709e-02	6.628220e-01	2.687065e+00	2.686972e-02
25140000	-4.386360e+03	-1.048874e+03	3.688403e+00	2.313892e+01	1.976744e-01	2.398193e+00	1.480011e-02	9.483482e-01	7.554990e-02	1.195180e+00	2.529285e+00	2.343022e-02
25160000	-4.427846e+03	-1.026459e+03	4.141800e+00	2.731709e+01	2.558140e-01	1.869940e+00	9.942637e-03	9.437153e-01	1.319377e-01	6.730179e-01	2.292638e+00	2.605745e-02
25180000	-4.416522e+03	-1.016274e+03	4.118066e+00	2.581894e+01	3.372093e-01	2.245568e+00	7.851189e-03	9.490612e-01	1.802116e-01	7.284703e-01	2.094367e+00	2.647199e-02
25200000	-4.420183e+03	-9.751247e+02	4.407527e+00	2.949476e+01	3.488372e-01	1.864291e+00	7.713307e-03	9.691458e-01	8.518202e-02	8.541510e-01	2.534230e+00	2.781288e-02
25220000	-4.400520e+03	-9.960478e+02	4.026622e+00	2.573147e+01	2.906977e-01	1.842585e+00	1.527044e-02	9.076719e-01	2.136533e-01	9.042465e-01	2.134562e+00	2.541580e-02
25240000	-4.408060e+03	-1.082304e+03	3.773072e+00	2.632335e+01	1.976744e-01	1.838059e+00	2.056307e-02	9.312236e-01	6.682826e-02	9.224422e-01	1.509573e+00	2.352984e-02
25260000	-4.389952e+03	-1.032689e+03	4.077023e+00	2.614389e+01	1.627907e-01	2.073283e+00	1.688414e-02	9.505240e-01	5.647322e-02	8.968151e-01	2.651025e+00	2.537239e-02
25280000	-4.383865e+03	-1.002187e+03	5.234896e+00	3.279905e+01	2.325581e-01	1.718371e+00	8.623532e-03	9.715736e-01	5.428527e-02	8.648506e-01	2.277741e+00	3.250206e-02
25300000	-4.397022e+03	-1.090581e+03	3.518134e+00	2.371596e+01	2.674419e-01	2.607649e+00	2.663285e-02	9.082537e-01	6.735373e-02	1.189399e+00	1.670747e+00	2.248116e-02
25320000	-4.407441e+03	-1.039849e+03	4.178448e+00	2.637739e+01	2.209302e-01	2.173904e+00	3.469728e-03	9.799201e-01	1.301873e-01	1.051766e+00	2.059509e+00	2.676573e-02
25340000	-4.376815e+03	-1.003161e+03	4.061663e+00	2.579984e+01	1.976744e-01	2.019263e+00	1.250497e-02	9.481306e-01	1.068461e-01	1.295295e+00	2.617165e+00	2.576918e-02
25360000	-4.388095e+03	-1.041081e+03	3.775032e+00	2.534103e+01	2.325581e-01	1.867797e+00	2.309119e-02	9.093874e-01	1.120704e-01	6.963710e-01	2.539898e+00	2.432236e-02
25380000	-4.392711e+03	-1.047694e+03	3.951637e+00	2.493927e+01	2.906977e-01	2.343735e+00	1.357683e-02	9.421855e-01	1.025899e-01	9.100113e-01	1.900725e+00	2.545345e-02
25400000	-4.427601e+03	-1.068831e+03	3.655831e+00	2.271629e+01	2.558140e-01	2.642203e+00	1.650328e-02	9.348546e-01	7.577035e-02	9.845404e-01	1.625689e+00	2.339063e-02
25420000	-4.414165e+03	-1.046789e+03	4.109685e+00	2.458542e+01	2.906977e-01	2.293256e+00	9.320005e-03	9.657900e-01	8.483243e-02	1.067662e+00	2.055684e+00	2.593597e-02
25440000	-4.399852e+03	-1.014237e+03	4.442488e+00	2.744830e+01	2.558140e-01	2.874572e+00	1.060930e-02	9.389389e-01	2.046700e-01	1.179090e+00	1.981838e+00	2.791207e-02
25460000	-4.388260e+03	-9.992002e+02	3.596619e+00	2.346110e+01	1.860465e-01	2.398589e+00	9.889215e-03	9.710777e-01	4.309881e-02	9.275396e-01	2.932245e+00	2.264679e-02
25480000	-4.391637e+03	-1.019065e+03	4.309946e+00	2.796508e+01	1.976744e-01	2.499599e+00	1.855622e-02	9.254548e-01	8.619007e-02	1.141440e+00	2.069792e+00	2.736883e-02
25500000	-4.391044e+03	-9.955427e+02	4.332475e+00	2.741985e+01	2.790698e-01	1.980495e+00	1.027003e-02	9.662140e-01	6.552186e-02	8.481697e-01	2.480270e+00	2.763124e-02
25520000	-4.388925e+03	-9.352738e+02	4.673999e+00	3.058005e+01	1.395349e-01	2.398369e+00	1.538508e-02	9.499903e-01	5.034253e-02	1.095945e+00	3.431670e+00	2.992640e-02
25540000	-4.398511e+03	-1.040201e+03	3.824597e+00	2.592357e+01	1.744186e-01	2.141906e+00	2.052634e-02	9.335688e-01	6.533619e-02	8.845368e-01	1.943787e+00	2.451109e-02
25560000	-4.380280e+03	-1.056500e+03	3.330860e+00	2.271372e+01	2.906977e-01	2.059936e+00	1.394622e-02	9.339161e-01	1.033454e-01	8.531329e-01	2.016539e+00	2.118294e-02
25580000	-4.384480e+03	-1.002881e+03	4.237023e+00	2.769137e+01	2.906977e-01	2.347865e+00	5.148256e-03	9.731437e-01	1.189486e-01	8.168450e-01	1.744588e+00	2.688242e-02
25600000	-4.383483e+03	-1.026431e+03	3.701055e+00	2.423915e+01	2.325581e-01	1.769765e+00	1.475629e-02	9.535471e-01	6.020015e-02	6.360814e-01	2.300449e+00	2.339267e-02
25620000	-4.401373e+03	-1.058838e+03	3.095681e+00	2.102542e+01	2.325581e-01	2.585813e+00	8.331350e-03	9.537955e-01	1.242044e-01	6.519782e-01	2.471996e+00	1.951696e-02
25640000	-4.394958e+03	-1.056586e+03	3.457884e+00	2.383186e+01	1.860465e-01	1.934388e+00	5.236933e-03	9.834402e-01	5.216598e-02	7.007488e-01	1.571106e+00	2.172884e-02
25660000	-4.375093e+03	-1.051381e+03	3.895333e+00	2.643512e+01	1.279070e-01	2.083156e+00	9.373062e-03	9.744346e-01	2.691858e-02	8.712351e-01	2.494949e+00	2.365618e-02
25680000	-4.394293e+03	-1.026858e+03	3.726619e+00	2.480313e+01	1.162791e-01	2.326126e+00	2.172517e-02	9.498311e-01	3.670112e-02	9.961953e-01	3.411680e+00	2.273623e-02
25700000	-4.391182e+03	-1.076939e+03	2.970941e+00	1.974670e+01	1.744186e-01	2.030404e+00	1.068749e-02	9.759535e-01	2.898634e-02	8.996531e-01	2.343539e+00	1.841306e-02
25720000	-4.392429e+03	-1.044399e+03	3.385404e+00	2.353234e+01	1.744186e-01	2.185711e+00	6.302991e-03	9.826954e-01	4.188948e-02	6.530827e-01	2.052208e+00	2.120986e-02
25740000	-4.403578e+03	-1.059615e+03	3.383196e+00	2.366127e+01	1.162791e-01	2.018068e+00	1.371609e-02	9.655001e-01	3.038829e-02	6.089085e-01	2.390026e+00	2.131671e-02
25760000	-4.404984e+03	-1.026391e+03	3.473671e+00	2.401559e+01	2.441860e-01	1.649580e+00	7.550480e-03	9.700813e-01	7.473519e-02	6.387393e-01	1.904414e+00	2.162832e-02
25780000	-4.385889e+03	-1.001621e+03	3.776569e+00	2.616059e+01	2.325581e-01	1.987947e+00	1.023322e-02	9.475937e-01	1.068637e-01	1.047420e+00	2.366079e+00	2.332026e-02
25800000	-4.396429e+03	-1.071181e+03	4.049520e+00	2.711258e+01	1.976744e-01	2.351583e+00	2.239602e-02	8.770679e-01	1.425957e-01	8.598731e-01	2.003740e+00	2.530712e-02
25820000	-4.413217e+03	-1.088522e+03	3.734151e+00	2.679897e+01	1.860465e-01	2.017783e+00	1.709003e-02	9.043861e-01	1.566638e-01	8.262955e-01	1.807933e+00	2.336911e-02
25840000	-4.402134e+03	-1.075514e+03	3.412303e+00	2.374144e+01	1.976744e-01	2.399883e+00	1.767404e-02	9.339102e-01	6.222975e-02	7.028821e-01	2.138498e+00	2.158264e-02
25860000	-4.412765e+03	-1.039837e+03	3.311532e+00	2.198648e+01	2.790698e-01	2.208809e+00	1.263564e-02	9.367159e-01	1.467907e-01	8.845446e-01	1.463520e+00	2.097166e-02
25880000	-4.419703e+03	-1.051648e+03	3.724030e+00	2.695444e+01	2.790698e-01	1.970604e+00	9.187993e-03	9.204266e-01	2.033062e-01	7.867598e-01	1.762601e+00	2.372594e-02
25900000	-4.422671e+03	-1.048486e+03	3.940537e+00	2.595119e+01	2.906977e-01	1.893871e+00	1.399732e-02	9.170446e-01	1.729407e-01	9.255823e-01	1.347913e+00	2.541118e-02
25920000	-4.392712e+03	-1.097959e+03	3.461974e+00	2.448424e+01	2.209302e-01	2.401727e+00	1.105012e-02	9.565002e-01	6.118731e-02	8.294714e-01	1.759654e+00	2.123918e-02
25940000	-4.379521e+03	-1.033635e+03	3.422065e+00	2.438318e+01	2.441860e-01	2.404180e+00	1.287670e-02	9.276993e-01	1.213252e-01	9.891280e-01	2.258091e+00	2.136911e-02
25960000	-4.398882e+03	-1.058308e+03	3.803062e+00	2.579716e+01	2.325581e-01	2.176816e+00	7.852081e-03	9.674064e-01	7.289351e-02	9.378132e-01	1.801457e+00	2.348532e-02
25980000	-4.399990e+03	-1.091464e+03	3.423085e+00	2.402186e+01	2.906977e-01	2.209175e+00	1.768864e-03	9.852226e-01	1.825999e-01	1.217793e+00	1.767629e+00	2.114177e-02
26000000	-4.376348e+03	-1.067272e+03	3.602605e+00	2.538429e+01	1.627907e-01	2.240076e+00	6.957281e-03	9.780242e-01	5.000841e-02	1.109543e+00	1.425250e+00	2.230950e-02
26020000	-4.413496e+03	-1.044192e+03	3.255979e+00	2.233711e+01	2.790698e-01	2.776212e+00	3.224847e-03	9.840378e-01	1.017319e-01	7.107361e-01	1.517166e+00	2.069625e-02
26040000	-4.375485e+03	-1.078144e+03	3.164710e+00	2.301663e+01	2.093023e-01	2.295528e+00	1.480074e-03	9.944575e-01	5.164883e-02	1.013964e+00	1.809949e+00	1.969689e-02
26060000	-4.391188e+03	-1.018732e+03	4.667974e+00	3.074141e+01	1.627907e-01	2.025014e+00	9.739026e-03	9.702589e-01	5.321005e-02	1.000573e+00	2.378976e+00	2.996088e-02
26080000	-4.391415e+03	-1.033490e+03	4.266805e+00	2.835259e+01	1.860465e-01	2.197791e+00	1.263421e-02	9.528002e-01	6.690893e-02	9.515721e-01	1.596132e+00	2.742940e-02
26100000	-4.405457e+03	-1.029249e+03	3.309848e+00	2.173692e+01	3.372093e-01	2.296980e+00	1.733708e-03	9.881774e-01	1.639974e-01	8.389985e-01	1.913431e+00	2.087784e-02
26120000	-4.394022e+03	-1.053485e+03	3.837447e+00	2.631707e+01	1.860465e-01	2.179186e+00	2.054552e-02	9.075596e-01	7.545203e-02	1.074483e+00	1.987214e+00	2.465107e-02
26140000	-4.401591e+03	-1.041903e+03	3.907339e+00	2.420459e+01	2.325581e-01	2.134509e+00	6.859861e-03	9.773562e-01	9.113092e-02	8.294614e-01	1.886762e+00	2.515004e-02
26160000	-4.373796e+03	-1.029410e+03	4.345512e+00	2.774097e+01	2.441860e-01	2.227282e+00	9.443017e-03	9.723452e-01	4.865428e-02	8.684900e-01	2.073654e+00	2.778233e-02
26180000	-4.419567e+03	-1.037623e+03	3.901533e+00	2.380273e+01	3.139535e-01	1.923840e+00	2.008570e-02	8.785126e-01	1.337065e-01	8.160038e-01	1.665923e+00	2.451705e-02
26200000	-4.426521e+03	-1.004363e+03	4.066194e+00	2.554950e+01	2.558140e-01	2.235441e+00	5.187315e-03	9.838025e-01	7.385632e-02	6.118741e-01	2.099569e+00	2.547711e-02
26220000	-4.390210e+03	-1.039444e+03	3.652502e+00	2.320902e+01	2.790698e-01	2.329541e+00	2.800886e-02	8.638280e-01	1.397402e-01	7.686480e-01	1.813628e+00	2.304644e-02
26240000	-4.402596e+03	-1.061160e+03	3.668642e+00	2.330743e+01	2.441860e-01	3.092688e+00	2.598382e-02	8.954375e-01	8.804518e-02	8.399240e-01	1.735715e+00	2.321234e-02
26260000	-4.392904e+03	-1.004053e+03	4.526862e+00	2.715220e+01	2.325581e-01	2.070257e+00	1.265388e-02	9.517021e-01	1.266083e-01	8.498347e-01	2.281331e+00	2.886837e-02
26280000	-4.382389e+03	-1.025474e+03	4.339538e+00	2.791262e+01	2.441860e-01	2.128352e+00	9.493218e-03	9.518466e-01	1.371147e-01	9.365538e-01	2.258115e+00	2.773984e-02
26300000	-4.389780e+03	-9.895606e+02	4.877681e+00	2.787078e+01	3.255814e-01	2.285756e+00	4.710261e-03	9.768023e-01	1.470046e-01	9.698268e-01	1.984438e+00	3.046468e-02
26320000	-4.386512e+03	-1.007517e+03	4.602848e+00	2.724819e+01	2.674419e-01	1.502388e+00	7.501588e-03	9.707091e-01	8.584630e-02	9.068460e-01	2.515991e+00	2.938015e-02
26340000	-4.363764e+03	-1.018585e+03	4.723981e+00	3.009270e+01	2.325581e-01	2.284400e+00	1.512313e-02	9.403468e-01	8.817533e-02	8.914788e-01	2.154050e+00	2.979399e-02
26360000	-4.409807e+03	-1.020429e+03	4.439346e+00	2.869060e+01	2.325581e-01	2.218901e+00	2.462423e-02	9.046910e-01	8.005467e-02	7.272565e-01	1.932076e+00	2.822273e-02
26380000	-4.389753e+03	-1.020514e+03	4.226627e+00	2.862881e+01	1.976744e-01	2.806044e+00	2.475063e-02	9.160337e-01	7.091851e-02	9.860770e-01	2.550857e+00	2.701988e-02
26400000	-4.375923e+03	-1.069428e+03	3.478653e+00	2.460039e+01	1.511628e-01	2.342282e+00	1.345053e-02	9.750572e-01	2.376582e-02	1.101785e+00	2.833761e+00	2.188440e-02
26420000	-4.384325e+03	-9.922776e+02	4.105461e+00	2.744559e+01	1.860465e-01	2.444896e+00	7.827351e-03	9.749519e-01	4.834367e-02	1.259868e+00	2.619246e+00	2.601289e-02
26440000	-4.414306e+03	-1.026494e+03	4.438742e+00	2.774079e+01	2.093023e-01	2.159084e+00	5.963843e-03	9.788308e-01	6.981890e-02	8.785490e-01	2.300621e+00	2.797453e-02
26460000	-4.394367e+03	-1.073587e+03	3.362395e+00	2.206768e+01	2.674419e-01	2.060532e+00	6.949988e-03	9.727886e-01	8.632589e-02	1.014094e+00	1.507186e+00	2.131684e-02
26480000	-4.384172e+03	-1.014853e+03	4.025694e+00	2.468385e+01	2.093023e-01	2.772987e+00	1.803032e-02	9.451142e-01	6.424460e-02	9.814440e-01	2.513468e+00	2.552230e-02
26500000	-4.395023e+03	-9.939575e+02	4.574098e+00	2.921542e+01	2.093023e-01	1.986481e+00	7.700265e-03	9.686822e-01	8.964031e-02	1.305664e+00	2.286563e+00	2.883028e-02
26520000	-4.398592e+03	-1.032584e+03	4.048363e+00	2.551157e+01	2.093023e-01	2.033195e+00	1.518297e-02	9.575807e-01	4.313909e-02	7.629740e-01	2.520492e+00	2.581462e-02
26540000	-4.377659e+03	-1.031758e+03	3.936337e+00	2.513771e+01	2.209302e-01	2.012962e+00	1.740384e-02	9.492585e-01	4.776005e-02	7.231053e-01	2.085981e+00	2.479316e-02
26560000	-4.388477e+03	-9.960365e+02	3.829835e+00	2.308278e+01	3.139535e-01	1.964484e+00	2.766432e-02	8.843893e-01	1.144697e-01	6.635314e-01	2.531811e+00	2.434294e-02
26580000	-4.415656e+03	-1.005065e+03	4.253464e+00	2.477290e+01	2.790698e-01	2.219171e+00	2.250599e-02	8.903033e-01	1.310401e-01	6.221181e-01	2.113266e+00	2.607315e-02
26600000	-4.401838e+03	-1.007517e+03	3.563786e+00	2.148025e+01	2.674419e-01	2.139301e+00	8.768968e-03	9.636051e-01	9.743397e-02	9.710360e-01	2.664283e+00	2.245258e-02
26620000	-4.403992e+03	-1.017451e+03	3.846600e+00	2.513764e+01	2.906977e-01	2.186778e+00	1.207167e-02	9.186194e-01	1.749188e-01	8.350397e-01	1.971609e+00	2.467048e-02
26640000	-4.388184e+03	-1.039844e+03	3.409394e+00	2.236105e+01	2.441860e-01	1.956768e+00	1.108194e-02	9.503541e-01	1.107240e-01	1.049152e+00	1.733327e+00	2.185547e-02
26660000	-4.388959e+03	-1.048833e+03	3.906453e+00	2.754769e+01	2.325581e-01	2.216502e+00	1.403881e-02	9.117040e-01	1.417872e-01	1.131450e+00	1.967555e+00	2.492284e-02
26680000	-4.381774e+03	-1.046083e+03	4.007155e+00	2.778512e+01	2.325581e-01	2.233177e+00	7.459497e-03	9.615687e-01	1.079401e-01	7.179557e-01	2.096231e+00	2.557869e-02
26700000	-4.389885e+03	-1.010275e+03	4.516939e+00	3.043705e+01	2.325581e-01	2.828071e+00	1.386955e-02	9.549176e-01	5.124397e-02	1.032394e+00	2.200681e+00	2.905762e-02
26720000	-4.416581e+03	-1.049158e+03	3.848288e+00	2.607879e+01	1.976744e-01	2.675920e+00	1.021946e-02	9.711015e-01	5.774174e-02	6.723576e-01	1.865520e+00	2.436713e-02
26740000	-4.397594e+03	-1.026236e+03	4.281740e+00	2.742604e+01	1.860465e-01	2.012521e+00	2.626801e-03	9.882263e-01	9.199927e-02	8.834185e-01	2.038683e+00	2.720324e-02
26760000	-4.390593e+03	-1.049806e+03	4.167195e+00	2.755256e+01	1.860465e-01	2.429277e+00	1.265133e-02	9.601829e-01	5.913631e-02	8.863248e-01	1.873798e+00	2.655095e-02
26780000	-4.394124e+03	-1.027609e+03	4.026125e+00	2.558282e+01	2.209302e-01	2.426495e+00	4.413629e-03	9.818491e-01	8.817784e-02	9.468411e-01	1.987306e+00	2.592214e-02
26800000	-4.383308e+03	-1.058616e+03	3.234108e+00	2.096674e+01	1.511628e-01	2.298354e+00	9.188256e-03	9.799288e-01	3.521186e-02	1.317895e+00	2.621646e+00	2.070148e-02
26820000	-4.370576e+03	-1.070110e+03	3.776781e+00	2.452764e+01	2.441860e-01	2.142852e+00	7.189429e-03	9.727439e-01	7.127980e-02	1.208390e+00	2.113869e+00	2.432192e-02
26840000	-4.398315e+03	-1.046358e+03	3.885893e+00	2.440859e+01	2.674419e-01	1.684078e+00	5.449355e-03	9.743892e-01	1.222233e-01	1.011696e+00	1.761372e+00	2.474966e-02
26860000	-4.396920e+03	-1.039922e+03	3.958642e+00	2.648708e+01	2.558140e-01	2.471651e+00	2.330272e-03	9.902459e-01	8.828606e-02	1.053347e+00	1.992019e+00	2.553359e-02
26880000	-4.392944e+03	-1.061539e+03	4.284760e+00	2.752977e+01	2.906977e-01	2.157724e+00	8.123255e-03	9.639618e-01	1.032189e-01	8.802917e-01	1.593188e+00	2.763769e-02
26900000	-4.388410e+03	-1.034556e+03	4.663275e+00	2.935999e+01	2.558140e-01	2.141328e+00	1.367161e-02	9.393462e-01	1.228052e-01	1.153501e+00	2.182384e+00	2.973299e-02
26920000	-4.393793e+03	-9.809125e+02	3.877410e+00	2.593031e+01	1.511628e-01	3.030947e+00	1.801206e-02	9.302947e-01	6.443056e-02	8.191212e-01	2.417356e+00	2.492025e-02
26940000	-4.396634e+03	-1.046386e+03	4.243975e+00	2.895411e+01	1.976744e-01	2.384107e+00	1.197541e-02	9.524319e-01	8.545921e-02	8.187888e-01	2.625385e+00	2.685052e-02
26960000	-4.374093e+03	-1.024757e+03	3.737055e+00	2.332216e+01	2.558140e-01	1.846039e+00	7.696908e-03	9.619011e-01	1.317685e-01	9.068667e-01	2.395525e+00	2.409391e-02
26980000	-4.401363e+03	-9.779665e+02	4.445360e+00	2.748856e+01	2.558140e-01	1.873153e+00	2.443628e-02	8.751498e-01	1.519639e-01	8.026398e-01	2.440107e+00	2.855730e-02
27000000	-4.413052e+03	-1.006271e+03	5.033239e+00	3.068218e+01	2.558140e-01	2.279181e+00	2.772941e-03	9.883850e-01	9.823610e-02	7.732011e-01	2.680476e+00	3.234083e-02
27020000	-4.387473e+03	-1.020869e+03	4.670233e+00	2.994319e+01	2.906977e-01	2.169558e+00	4.628670e-03	9.791022e-01	8.514467e-02	1.023088e+00	1.991190e+00	2.991760e-02
27040000	-4.385679e+03	-1.006513e+03	3.888729e+00	2.587014e+01	2.674419e-01	2.006082e+00	1.495138e-02	9.301520e-01	9.323769e-02	1.090124e+00	2.309624e+00	2.480528e-02
27060000	-4.377518e+03	-1.006648e+03	4.229461e+00	2.878897e+01	2.558140e-01	2.564903e+00	9.083277e-03	9.679538e-01	6.722838e-02	1.026376e+00	2.241142e+00	2.718851e-02
27080000	-4.396570e+03	-1.075391e+03	3.287947e+00	2.134913e+01	2.790698e-01	2.199746e+00	2.001203e-02	8.741615e-01	1.579555e-01	5.192646e-01	1.926039e+00	2.025579e-02
27100000	-4.399784e+03	-1.059183e+03	4.079905e+00	2.658622e+01	1.744186e-01	1.821274e+00	1.239321e-02	9.662378e-01	3.674156e-02	9.017960e-01	2.313005e+00	2.630630e-02
27120000	-4.380495e+03	-1.047596e+03	3.982657e+00	2.528950e+01	2.209302e-01	2.162801e+00	1.305984e-02	9.247931e-01	1.221506e-01	7.275514e-01	1.921384e+00	2.541336e-02
27140000	-4.400903e+03	-1.035485e+03	3.900981e+00	2.542622e+01	2.906977e-01	2.198874e+00	1.031603e-02	9.505267e-01	1.131896e-01	8.194907e-01	1.806982e+00	2.516515e-02
27160000	-4.400761e+03	-1.074197e+03	3.419466e+00	2.215292e+01	2.558140e-01	2.160046e+00	1.099724e-02	9.591602e-01	7.084929e-02	7.939362e-01	1.281554e+00	2.205076e-02
27180000	-4.382326e+03	-1.055635e+03	3.049172e+00	2.098531e+01	2.209302e-01	1.848053e+00	1.070768e-02	9.368531e-01	1.648559e-01	9.459619e-01	2.325923e+00	1.945054e-02
27200000	-4.405777e+03	-1.056001e+03	3.317942e+00	2.187968e+01	2.558140e-01	2.597828e+00	1.408837e-02	9.173207e-01	1.244117e-01	7.188356e-01	1.965271e+00	2.112050e-02
27220000	-4.391432e+03	-1.009585e+03	4.132083e+00	2.546520e+01	3.023256e-01	1.994746e+00	9.486299e-03	9.534525e-01	1.285018e-01	9.912461e-01	1.632729e+00	2.636261e-02
27240000	-4.401722e+03	-1.016235e+03	4.314056e+00	2.723801e+01	2.790698e-01	2.523900e+00	9.907140e-03	9.646167e-01	8.387823e-02	8.422459e-01	1.889515e+00	2.739693e-02
27260000	-4.391147e+03	-1.005519e+03	3.722732e+00	2.427760e+01	3.139535e-01	2.554613e+00	8.517594e-03	9.146000e-01	2.526130e-01	9.030316e-01	1.889674e+00	2.360899e-02
27280000	-4.384397e+03	-1.076558e+03	3.606299e+00	2.348237e+01	2.325581e-01	2.310551e+00	2.380334e-02	8.942888e-01	1.239188e-01	1.049148e+00	2.152691e+00	2.272965e-02
27300000	-4.396388e+03	-1.009389e+03	4.667961e+00	2.984713e+01	2.093023e-01	2.125744e+00	2.179571e-02	9.333242e-01	4.966554e-02	1.187971e+00	2.354488e+00	2.977028e-02
27320000	-4.409429e+03	-1.011820e+03	4.016514e+00	2.584065e+01	2.790698e-01	2.292395e+00	2.184106e-02	9.302661e-01	7.257475e-02	6.464327e-01	1.636912e+00	2.588261e-02
27340000	-4.381725e+03	-1.042811e+03	3.566584e+00	2.616015e+01	2.441860e-01	1.570775e+00	8.157963e-03	9.335381e-01	1.769411e-01	8.820463e-01	2.669581e+00	2.258758e-02
27360000	-4.415288e+03	-1.036213e+03	3.630180e+00	2.488938e+01	2.790698e-01	2.623308e+00	1.998274e-02	9.105440e-01	1.108043e-01	1.031309e+00	1.898825e+00	2.331718e-02
27380000	-4.394488e+03	-1.059347e+03	3.945009e+00	2.502336e+01	2.441860e-01	2.341559e+00	2.580868e-02	8.937689e-01	1.086277e-01	8.418155e-01	1.558926e+00	2.537289e-02
27400000	-4.386557e+03	-1.042703e+03	3.381105e+00	2.341404e+01	2.441860e-01	2.075202e+00	1.911214e-02	9.269442e-01	6.949695e-02	7.468106e-01	2.127342e+00	2.163101e-02
27420000	-4.381485e+03	-1.010547e+03	4.131393e+00	2.689110e+01	2.558140e-01	2.191534e+00	1.300383e-02	9.249845e-01	1.457529e-01	6.821433e-01	2.236687e+00	2.627365e-02
27440000	-4.387991e+03	-1.068543e+03	2.913649e+00	1.990019e+01	2.441860e-01	2.170982e+00	1.998299e-02	9.101659e-01	9.824100e-02	6.029729e-01	2.102256e+00	1.871485e-02
27460000	-4.426348e+03	-1.042220e+03	3.471930e+00	2.298765e+01	2.906977e-01	2.478714e+00	7.737238e-03	9.682664e-01	1.102709e-01	4.624481e-01	1.859340e+00	2.210867e-02
27480000	-4.430703e+03	-1.040467e+03	3.626902e+00	2.436220e+01	2.558140e-01	2.149322e+00	3.545782e-03	9.807803e-01	1.143752e-01	7.756914e-01	1.257930e+00	2.297498e-02
27500000	-4.390823e+03	-1.060770e+03	3.606305e+00	2.561511e+01	2.093023e-01	2.464146e+00	1.383648e-02	9.528739e-01	6.158738e-02	9.253965e-01	2.183204e+00	2.295446e-02
27520000	-4.398935e+03	-1.047377e+03	3.741490e+00	2.415694e+01	1.976744e-01	2.316492e+00	1.268627e-02	9.252188e-01	1.604217e-01	6.846240e-01	2.287626e+00	2.404934e-02
27540000	-4.404163e+03	-1.025098e+03	3.835523e+00	2.457748e+01	2.441860e-01	1.979491e+00	1.039874e-02	9.561159e-01	8.205689e-02	8.416604e-01	2.164885e+00	2.460476e-02
27560000	-4.386403e+03	-1.032987e+03	3.808983e+00	2.466942e+01	2.325581e-01	2.248098e+00	2.003505e-02	9.373866e-01	7.281549e-02	9.200668e-01	1.922838e+00	2.432451e-02
27580000	-4.376085e+03	-1.030304e+03	4.593157e+00	2.929420e+01	1.976744e-01	2.118041e+00	2.202238e-02	9.375083e-01	5.613692e-02	9.713865e-01	2.291372e+00	2.938546e-02
27600000	-4.391654e+03	-9.980051e+02	4.307328e+00	2.656630e+01	2.674419e-01	1.956666e+00	1.523850e-02	9.371421e-01	1.121787e-01	7.773166e-01	2.628260e+00	2.750509e-02
27620000	-4.403508e+03	-1.024454e+03	4.127694e+00	2.597360e+01	2.906977e-01	2.648474e+00	2.442784e-02	8.805110e-01	1.228216e-01	1.111548e+00	1.940636e+00	2.632840e-02
27640000	-4.377257e+03	-9.641296e+02	4.716151e+00	3.081118e+01	1.627907e-01	1.680955e+00	2.557587e-02	9.339613e-01	2.449538e-02	1.468530e+00	2.616167e+00	3.010490e-02
27660000	-4.386005e+03	-1.012814e+03	4.317269e+00	2.735969e+01	2.441860e-01	2.298252e+00	7.606884e-03	9.589996e-01	1.172665e-01	1.232020e+00	2.500584e+00	2.743723e-02
27680000	-4.389479e+03	-1.046170e+03	3.345141e+00	2.198742e+01	3.372093e-01	1.850534e+00	1.734555e-02	9.214364e-01	7.267706e-02	1.190334e+00	2.058715e+00	2.136456e-02
27700000	-4.400800e+03	-1.032513e+03	3.932724e+00	2.564239e+01	2.790698e-01	1.901604e+00	6.579543e-03	9.568205e-01	1.715450e-01	8.524858e-01	1.842628e+00	2.534919e-02
27720000	-4.402816e+03	-1.040112e+03	4.196157e+00	2.594927e+01	2.674419e-01	1.840901e+00	7.391391e-03	9.713101e-01	8.807669e-02	9.712671e-01	1.673230e+00	2.692303e-02
27740000	-4.393505e+03	-1.085158e+03	3.000542e+00	2.218901e+01	1.511628e-01	1.921890e+00	1.678870e-02	9.650283e-01	1.522829e-02	7.582827e-01	2.271617e+00	1.911145e-02
27760000	-4.405579e+03	-1.047946e+03	3.577627e+00	2.531049e+01	1.860465e-01	2.506275e+00	1.575400e-02	9.418219e-01	5.987037e-02	8.888363e-01	2.051429e+00	2.294684e-02
27780000	-4.383201e+03	-1.025808e+03	4.033023e+00	2.491672e+01	3.139535e-01	2.492859e+00	5.280013e-03	9.762485e-01	1.059937e-01	8.091903e-01	1.499870e+00	2.592975e-02
27800000	-4.387330e+03	-1.046517e+03	3.864261e+00	2.641539e+01	1.860465e-01	2.624916e+00	1.080085e-02	9.579452e-01	9.127049e-02	1.118690e+00	1.728604e+00	2.479083e-02
27820000	-4.370889e+03	-1.048191e+03	3.834853e+00	2.619099e+01	1.860465e-01	2.156805e+00	9.673524e-03	9.641825e-01	7.321306e-02	1.301734e+00	1.333039e+00	2.452909e-02
27840000	-4.358119e+03	-1.080133e+03	3.879077e+00	2.640678e+01	2.558140e-01	2.268134e+00	2.714504e-02	8.983552e-01	7.208467e-02	1.202851e+00	1.528158e+00	2.480154e-02
27860000	-4.403594e+03	-1.051459e+03	3.791925e+00	2.477310e+01	2.674419e-01	2.666296e+00	1.031020e-02	9.606351e-01	6.785015e-02	8.117226e-01	1.845117e+00	2.419031e-02
27880000	-4.385824e+03	-1.093589e+03	3.882291e+00	2.605371e+01	2.093023e-01	1.944177e+00	1.563307e-02	9.462215e-01	7.670023e-02	1.907804e+00	2.106751e+00	2.455989e-02
27900000	-4.393975e+03	-1.040960e+03	3.891786e+00	2.515147e+01	1.860465e-01	2.283028e+00	1.276366e-02	9.559155e-01	6.824377e-02	9.273019e-01	2.118759e+00	2.457960e-02
27920000	-4.381108e+03	-1.057822e+03	4.745986e+00	3.117180e+01	1.744186e-01	2.504029e+00	1.362104e-02	9.465200e-01	7.003535e-02	1.160185e+00	1.691474e+00	2.886621e-02
27940000	-4.398413e+03	-1.021970e+03	4.107598e+00	2.811708e+01	1.976744e-01	2.267358e+00	7.347174e-03	9.663315e-01	8.961046e-02	8.018245e-01	2.525291e+00	2.606698e-02
27960000	-4.411291e+03	-1.070704e+03	3.283017e+00	2.366064e+01	2.093023e-01	2.072301e+00	7.637082e-03	9.712733e-01	7.092254e-02	8.093736e-01	1.976059e+00	2.094303e-02
27980000	-4.407686e+03	-1.067251e+03	3.182772e+00	2.141425e+01	2.790698e-01	1.917971e+00	1.007508e-02	9.351283e-01	1.411931e-01	7.929220e-01	1.538173e+00	1.971842e-02
28000000	-4.379350e+03	-9.738317e+02	3.732756e+00	2.565587e+01	2.093023e-01	1.880613e+00	1.247540e-02	9.522063e-01	8.457777e-02	9.747830e-01	2.285607e+00	2.402739e-02
28020000	-4.406916e+03	-1.057378e+03	4.261290e+00	2.707753e+01	3.023256e-01	2.111488e+00	2.363644e-02	8.739191e-01	1.591451e-01	7.140934e-01	1.536499e+00	2.652564e-02
28040000	-4.377078e+03	-1.061597e+03	3.690125e+00	2.393158e+01	1.860465e-01	2.763258e+00	7.588125e-03	9.853704e-01	2.149842e-02	1.057207e+00	1.828943e+00	2.332768e-02
28060000	-4.388046e+03	-1.026874e+03	3.866549e+00	2.645083e+01	1.976744e-01	2.370679e+00	6.796054e-03	9.683566e-01	1.018761e-01	8.845177e-01	2.344738e+00	2.479012e-02
28080000	-4.371889e+03	-1.071025e+03	3.802506e+00	2.507809e+01	2.325581e-01	2.047370e+00	5.739431e-03	9.761874e-01	1.203157e-01	1.086616e+00	2.392264e+00	2.437093e-02
28100000	-4.372722e+03	-1.035500e+03	4.757095e+00	3.201416e+01	2.325581e-01	2.153629e+00	2.491836e-02	9.132882e-01	6.765849e-02	1.229773e+00	1.843731e+00	3.046403e-02
28120000	-4.372309e+03	-1.018745e+03	4.460220e+00	3.007627e+01	1.860465e-01	1.923788e+00	1.024402e-02	9.662148e-01	5.716420e-02	1.269636e+00	1.856610e+00	2.844734e-02
28140000	-4.409762e+03	-9.991573e+02	4.321006e+00	2.810791e+01	2.209302e-01	2.038198e+00	1.236570e-02	9.548052e-01	6.860330e-02	1.075750e+00	2.701019e+00	2.720361e-02
28160000	-4.386810e+03	-1.070137e+03	3.386463e+00	2.345284e+01	2.325581e-01	2.966224e+00	1.250475e-02	9.490307e-01	9.577618e-02	8.901301e-01	2.161662e+00	2.175646e-02
28180000	-4.399381e+03	-9.993631e+02	3.876133e+00	2.609491e+01	2.209302e-01	2.193903e+00	2.496945e-02	9.330887e-01	4.461800e-02	1.035631e+00	2.273835e+00	2.499684e-02
28200000	-4.371337e+03	-1.017305e+03	4.247674e+00	2.835298e+01	2.325581e-01	2.596615e+00	2.057416e-02	9.073543e-01	1.118065e-01	1.006967e+00	2.058265e+00	2.738584e-02
28220000	-4.381778e+03	-1.022976e+03	3.545306e+00	2.595802e+01	2.558140e-01	1.848046e+00	1.451667e-02	9.294546e-01	8.648449e-02	7.171578e-01	2.138070e+00	2.285333e-02
28240000	-4.382598e+03	-1.053763e+03	4.050228e+00	2.737973e+01	2.325581e-01	2.152466e+00	9.750192e-03	9.691848e-01	5.971407e-02	1.146579e+00	2.312419e+00	2.604546e-02
28260000	-4.385707e+03	-9.992518e+02	4.089116e+00	2.845171e+01	1.860465e-01	2.150556e+00	6.021954e-03	9.837727e-01	3.960863e-02	1.671072e+00	2.342825e+00	2.623149e-02
28280000	-4.384014e+03	-1.047116e+03	3.808719e+00	2.667870e+01	1.860465e-01	2.774528e+00	8.319025e-03	9.614457e-01	1.170273e-01	1.106684e+00	2.415086e+00	2.450584e-02
28300000	-4.389267e+03	-1.014155e+03	4.001750e+00	2.707722e+01	2.325581e-01	1.937115e+00	1.325842e-02	9.449607e-01	8.267570e-02	1.202378e+00	2.033476e+00	2.577745e-02
28320000	-4.386934e+03	-1.054600e+03	4.285000e+00	2.934427e+01	2.441860e-01	2.861280e+00	1.343338e-02	9.634411e-01	3.943638e-02	9.825521e-01	2.047370e+00	2.739479e-02
28340000	-4.371024e+03	-1.027937e+03	3.910111e+00	2.729353e+01	2.209302e-01	2.391445e+00	5.704832e-03	9.746481e-01	9.393708e-02	1.241614e+00	2.546214e+00	2.487954e-02
28360000	-4.387177e+03	-1.000779e+03	4.091126e+00	2.866696e+01	1.046512e-01	2.044854e+00	1.557418e-02	9.676588e-01	2.223054e-02	9.727508e-01	2.721312e+00	2.612053e-02
28380000	-4.395663e+03	-1.041793e+03	3.787882e+00	2.606351e+01	1.860465e-01	1.841333e+00	3.296342e-02	9.074898e-01	4.368336e-02	1.046225e+00	2.085503e+00	2.441078e-02
28400000	-4.408787e+03	-1.022451e+03	3.950134e+00	2.394697e+01	3.023256e-01	2.607133e+00	9.896587e-03	9.297959e-01	1.965521e-01	8.947942e-01	2.371163e+00	2.508619e-02
28420000	-4.420774e+03	-1.025327e+03	4.167157e+00	2.889622e+01	1.976744e-01	2.105080e+00	3.300222e-03	9.903220e-01	4.363277e-02	1.066355e+00	1.921720e+00	2.679394e-02
28440000	-4.386052e+03	-9.807091e+02	4.495483e+00	3.107388e+01	1.511628e-01	2.539148e+00	1.111113e-02	9.715961e-01	4.130610e-02	1.114709e+00	3.432871e+00	2.840273e-02
28460000	-4.377393e+03	-1.023934e+03	4.163126e+00	2.806989e+01	1.627907e-01	2.532205e+00	1.092568e-02	9.686865e-01	4.185900e-02	1.270726e+00	2.533339e+00	2.643650e-02
28480000	-4.379334e+03	-1.085698e+03	3.509535e+00	2.397147e+01	1.395349e-01	2.789212e+00	1.060495e-02	9.775324e-01	2.539355e-02	8.043754e-01	2.392230e+00	2.217290e-02
28500000	-4.371843e+03	-1.052674e+03	3.823706e+00	2.539308e+01	1.744186e-01	2.693614e+00	2.976311e-03	9.890810e-01	6.107377e-02	9.012839e-01	1.681406e+00	2.442448e-02
28520000	-4.402045e+03	-1.008511e+03	4.756068e+00	3.066020e+01	2.441860e-01	2.194462e+00	1.180801e-02	9.485713e-01	1.012317e-01	1.076002e+00	2.525387e+00	3.061530e-02
28540000	-4.409175e+03	-1.038087e+03	4.356356e+00	2.719484e+01	2.790698e-01	2.318335e+00	9.878035e-03	9.532132e-01	1.049130e-01	1.049163e+00	1.991050e+00	2.808187e-02
28560000	-4.382285e+03	-1.071734e+03	3.804653e+00	2.599466e+01	1.976744e-01	2.474497e+00	2.236817e-02	9.153591e-01	6.469850e-02	8.830731e-01	1.836948e+00	2.417360e-02
28580000	-4.383233e+03	-1.028776e+03	3.905136e+00	2.551321e+01	2.674419e-01	2.129834e+00	7.865417e-03	9.519011e-01	1.919956e-01	9.596065e-01	2.298087e+00	2.480894e-02
28600000	-4.394256e+03	-1.009552e+03	4.531495e+00	2.936652e+01	2.790698e-01	2.100830e+00	1.376804e-02	9.248586e-01	1.467535e-01	1.184713e+00	1.735336e+00	2.903588e-02
28620000	-4.406241e+03	-9.667353e+02	5.070745e+00	3.234477e+01	2.674419e-01	1.770621e+00	2.205141e-02	8.695401e-01	1.600797e-01	7.714669e-01	2.597506e+00	3.185706e-02
28640000	-4.392933e+03	-1.032929e+03	3.993282e+00	2.678184e+01	3.372093e-01	1.959169e+00	9.838830e-03	9.467846e-01	1.387777e-01	8.786348e-01	1.868257e+00	2.523023e-02
28660000	-4.397459e+03	-1.072057e+03	3.161215e+00	2.047171e+01	2.558140e-01	2.301768e+00	1.990188e-02	9.444547e-01	4.300388e-02	7.320696e-01	1.655789e+00	1.987808e-02
28680000	-4.407969e+03	-1.042139e+03	3.837057e+00	2.647464e+01	2.906977e-01	2.169486e+00	1.205077e-02	9.484569e-01	8.138685e-02	5.789660e-01	1.596710e+00	2.388973e-02
28700000	-4.392992e+03	-1.060635e+03	3.612795e+00	2.593191e+01	2.790698e-01	2.154390e+00	1.715148e-02	8.841898e-01	1.890555e-01	9.873214e-01	2.498849e+00	2.283983e-02
28720000	-4.393199e+03	-9.814524e+02	4.116101e+00	2.702601e+01	2.790698e-01	1.670182e+00	1.646146e-02	9.141033e-01	1.437290e-01	9.075303e-01	2.665664e+00	2.625131e-02
28740000	-4.382148e+03	-1.050298e+03	3.144667e+00	2.185682e+01	2.441860e-01	2.748265e+00	1.004242e-02	9.539375e-01	9.702766e-02	6.105380e-01	2.466730e+00	1.987444e-02
28760000	-4.383220e+03	-1.034779e+03	4.728500e+00	3.126483e+01	2.325581e-01	2.077607e+00	7.332195e-03	9.665110e-01	1.194941e-01	9.114999e-01	2.121540e+00	3.023231e-02
28780000	-4.411479e+03	-1.024076e+03	4.759946e+00	3.180077e+01	2.674419e-01	1.777920e+00	1.487428e-02	9.065842e-01	1.506180e-01	9.146452e-01	2.051903e+00	3.031379e-02
28800000	-4.400403e+03	-1.018726e+03	4.037007e+00	2.592886e+01	2.558140e-01	2.047606e+00	1.122358e-02	9.379313e-01	1.430421e-01	8.770250e-01	2.646543e+00	2.580845e-02
28820000	-4.393009e+03	-1.018477e+03	3.989432e+00	2.589189e+01	1.744186e-01	2.369711e+00	2.660390e-02	9.313681e-01	4.648056e-02	8.221518e-01	1.991331e+00	2.564485e-02
28840000	-4.397668e+03	-1.017471e+03	3.473973e+00	2.247611e+01	2.558140e-01	3.099123e+00	3.010919e-02	9.096793e-01	6.406708e-02	9.906438e-01	2.898728e+00	2.240595e-02
28860000	-4.404972e+03	-1.038697e+03	3.914597e+00	2.531401e+01	2.906977e-01	2.362474e+00	1.190274e-02	9.207728e-01	2.378112e-01	7.911309e-01	2.376760e+00	2.514966e-02
28880000	-4.384193e+03	-1.025745e+03	4.424956e+00	2.791073e+01	2.441860e-01	2.462225e+00	1.215294e-02	9.360571e-01	1.030598e-01	1.002847e+00	2.268720e+00	2.842923e-02
28900000	-4.398625e+03	-1.040544e+03	4.125887e+00	2.534399e+01	3.255814e-01	2.157347e+00	1.442229e-02	9.221632e-01	1.270826e-01	9.963416e-01	1.677510e+00	2.650869e-02
28920000	-4.386226e+03	-1.013064e+03	3.776650e+00	2.520290e+01	2.093023e-01	1.993918e+00	1.754702e-02	9.458987e-01	6.424523e-02	7.975660e-01	2.610619e+00	2.396221e-02
28940000	-4.380664e+03	-1.062671e+03	3.348441e+00	2.367003e+01	2.093023e-01	2.266062e+00	1.005602e-02	9.661441e-01	4.944796e-02	9.362064e-01	1.904892e+00	2.067340e-02
28960000	-4.368066e+03	-1.039650e+03	3.967441e+00	2.542005e+01	2.209302e-01	2.076498e+00	4.785674e-03	9.850457e-01	4.192981e-02	9.113947e-01	2.124462e+00	2.506993e-02
28980000	-4.380434e+03	-1.069751e+03	3.906917e+00	2.805034e+01	2.441860e-01	2.234193e+00	8.951116e-03	9.531543e-01	1.308317e-01	1.151403e+00	2.477674e+00	2.487469e-02
29000000	-4.378090e+03	-1.034328e+03	4.120962e+00	2.793876e+01	2.209302e-01	2.222690e+00	1.371557e-02	9.426706e-01	7.603716e-02	1.072484e+00	2.356613e+00	2.539043e-02
29020000	-4.399419e+03	-1.061341e+03	3.078469e+00	2.002679e+01	1.976744e-01	2.118290e+00	5.988830e-03	9.846589e-01	4.039084e-02	6.953753e-01	2.131823e+00	1.939786e-02
29040000	-4.389809e+03	-1.011183e+03	4.309283e+00	2.792237e+01	1.860465e-01	1.934347e+00	1.142172e-02	9.641986e-01	6.658482e-02	8.061323e-01	2.743170e+00	2.725425e-02
29060000	-4.399341e+03	-1.076064e+03	3.486971e+00	2.360943e+01	1.860465e-01	2.584279e+00	8.704140e-03	9.663313e-01	6.846916e-02	9.220844e-01	1.593894e+00	2.173621e-02
29080000	-4.397263e+03	-1.044246e+03	3.385463e+00	2.253624e+01	2.209302e-01	1.786330e+00	9.081750e-03	9.500723e-01	1.214033e-01	1.010920e+00	2.155280e+00	2.122510e-02
29100000	-4.377416e+03	-1.035178e+03	3.534560e+00	2.431866e+01	1.860465e-01	2.467996e+00	6.601669e-03	9.815353e-01	4.678224e-02	1.012323e+00	2.263863e+00	2.254530e-02
29120000	-4.388103e+03	-1.033414e+03	3.613053e+00	2.338997e+01	2.558140e-01	2.502935e+00	3.752400e-03	9.833191e-01	1.066028e-01	1.495021e+00	1.343396e+00	2.285459e-02
29140000	-4.401823e+03	-1.031168e+03	3.840664e+00	2.542512e+01	2.325581e-01	2.367405e+00	4.046149e-03	9.813608e-01	6.871053e-02	1.099185e+00	1.890640e+00	2.425760e-02
29160000	-4.384624e+03	-1.078540e+03	3.851397e+00	2.662525e+01	1.395349e-01	2.037434e+00	5.638496e-03	9.855086e-01	3.700961e-02	7.007260e-01	1.940599e+00	2.467043e-02
29180000	-4.412823e+03	-1.070031e+03	3.671525e+00	2.564689e+01	1.976744e-01	2.113825e+00	7.146856e-03	9.769178e-01	4.190871e-02	8.471508e-01	2.448030e+00	2.314717e-02
29200000	-4.374189e+03	-1.089376e+03	3.979870e+00	2.715273e+01	1.860465e-01	1.938770e+00	3.658036e-02	9.125323e-01	4.721087e-02	1.034487e+00	1.816536e+00	2.563112e-02
29220000	-4.388665e+03	-1.039974e+03	3.961623e+00	2.711288e+01	1.395349e-01	2.544469e+00	2.419212e-02	9.426040e-01	3.297644e-02	9.736039e-01	1.597952e+00	2.546112e-02
29240000	-4.390878e+03	-1.039051e+03	3.992785e+00	2.836726e+01	1.860465e-01	2.114090e+00	1.494513e-02	9.746190e-01	1.562915e-02	9.882304e-01	2.242701e+00	2.473889e-02
29260000	-4.387895e+03	-1.053548e+03	3.663935e+00	2.595573e+01	1.744186e-01	2.487169e+00	1.111837e-02	9.614601e-01	4.704776e-02	9.436687e-01	2.148350e+00	2.273020e-02
29280000	-4.378987e+03	-9.966916e+02	5.759880e+00	3.590701e+01	2.558140e-01	1.863696e+00	1.003386e-02	9.585586e-01	6.460180e-02	1.548177e+00	2.215161e+00	3.615377e-02
29300000	-4.389579e+03	-1.003268e+03	4.355899e+00	3.190891e+01	2.093023e-01	2.593520e+00	1.928415e-02	9.319316e-01	6.719527e-02	1.397419e+00	2.334480e+00	2.793860e-02
29320000	-4.398476e+03	-1.018601e+03	5.222738e+00	3.543115e+01	2.441860e-01	2.404489e+00	2.124674e-02	9.094716e-01	9.328442e-02	1.243080e+00	2.523751e+00	3.360468e-02
29340000	-4.400344e+03	-9.930446e+02	4.611951e+00	2.996920e+01	2.093023e-01	2.568376e+00	8.510721e-03	9.702480e-01	8.107857e-02	9.445819e-01	1.726646e+00	2.964677e-02
29360000	-4.400507e+03	-9.726475e+02	4.790389e+00	3.072234e+01	2.674419e-01	2.068483e+00	8.646150e-03	9.623707e-01	9.538238e-02	1.141708e+00	2.381428e+00	3.081492e-02
29380000	-4.389323e+03	-9.643509e+02	6.508628e+00	4.247343e+01	2.674419e-01	2.270555e+00	1.237839e-02	9.386102e-01	1.235782e-01	1.443141e+00	2.009909e+00	4.198851e-02
29400000	-4.391191e+03	-1.057760e+03	3.864348e+00	2.718899e+01	1.860465e-01	2.417205e+00	2.783752e-02	9.238905e-01	3.937800e-02	1.265772e+00	1.914856e+00	2.471349e-02
29420000	-4.391091e+03	-1.031113e+03	3.964461e+00	2.766499e+01	2.441860e-01	2.246452e+00	1.548825e-02	9.440320e-01	5.709937e-02	7.244317e-01	1.745061e+00	2.545959e-02
29440000	-4.387908e+03	-1.021798e+03	4.456823e+00	3.001345e+01	2.325581e-01	2.442803e+00	1.770343e-02	9.302392e-01	8.571507e-02	7.797384e-01	1.848413e+00	2.829549e-02
29460000	-4.370739e+03	-1.042676e+03	3.862597e+00	2.637799e+01	1.627907e-01	2.110972e+00	1.263446e-02	9.596768e-01	4.974553e-02	8.658695e-01	2.503673e+00	2.432324e-02
29480000	-4.393787e+03	-1.039266e+03	3.608462e+00	2.404481e+01	2.325581e-01	2.248395e+00	1.122056e-02	9.459227e-01	9.677124e-02	1.316564e+00	2.535818e+00	2.322357e-02
29500000	-4.390309e+03	-9.947799e+02	3.941975e+00	2.593905e+01	2.209302e-01	2.049382e+00	6.832760e-03	9.743086e-01	9.202717e-02	9.012315e-01	2.671425e+00	2.538260e-02
29520000	-4.386612e+03	-1.012147e+03	3.617176e+00	2.585217e+01	1.976744e-01	1.834839e+00	1.690875e-02	9.239104e-01	1.055448e-01	1.062648e+00	3.305223e+00	2.260164e-02
29540000	-4.413032e+03	-1.015612e+03	4.399191e+00	2.791198e+01	3.023256e-01	1.956835e+00	2.100141e-02	8.922211e-01	1.546634e-01	9.828273e-01	1.980092e+00	2.834038e-02
29560000	-4.393395e+03	-9.623701e+02	3.559090e+00	2.432699e+01	1.511628e-01	1.705808e+00	2.485143e-02	9.578687e-01	2.093068e-02	6.797723e-01	3.474981e+00	2.275442e-02
29580000	-4.378292e+03	-1.025079e+03	3.781558e+00	2.597090e+01	1.860465e-01	2.276821e+00	7.371956e-03	9.816747e-01	3.248741e-02	9.273880e-01	2.185458e+00	2.404212e-02
29600000	-4.396613e+03	-1.100301e+03	3.409203e+00	2.274512e+01	2.674419e-01	2.014998e+00	1.411958e-02	9.390938e-01	9.073040e-02	1.015639e+00	1.824811e+00	2.166301e-02
29620000	-4.373093e+03	-1.038441e+03	3.768475e+00	2.452757e+01	2.674419e-01	2.310328e+00	1.688105e-02	8.852433e-01	1.990397e-01	1.096547e+00	2.501525e+00	2.396552e-02
29640000	-4.383225e+03	-1.014342e+03	4.346259e+00	2.790820e+01	2.906977e-01	1.966781e+00	1.369353e-02	9.139704e-01	2.072218e-01	9.097225e-01	1.909544e+00	2.753340e-02
29660000	-4.404053e+03	-1.003781e+03	4.021194e+00	2.824042e+01	1.976744e-01	2.443382e+00	2.108169e-02	9.034260e-01	1.027191e-01	6.036404e-01	2.851800e+00	2.563400e-02
29680000	-4.375262e+03	-1.041119e+03	3.638234e+00	2.425276e+01	2.093023e-01	2.179102e+00	1.868633e-02	9.354558e-01	7.854798e-02	7.749212e-01	2.168616e+00	2.319879e-02
29700000	-4.382116e+03	-1.053832e+03	3.528303e+00	2.356459e+01	1.976744e-01	2.147211e+00	1.280595e-02	9.237467e-01	1.583164e-01	1.102885e+00	2.251069e+00	2.225353e-02
29720000	-4.392468e+03	-1.029405e+03	3.647675e+00	2.275593e+01	2.558140e-01	2.369711e+00	1.261545e-02	9.527096e-01	8.569658e-02	8.594836e-01	2.204519e+00	2.343058e-02
29740000	-4.355281e+03	-1.074209e+03	3.026715e+00	2.042033e+01	2.209302e-01	2.157095e+00	1.301543e-02	9.471944e-01	7.884473e-02	9.379358e-01	2.135787e+00	1.941138e-02
29760000	-4.371725e+03	-1.061601e+03	3.436608e+00	2.306099e+01	2.674419e-01	2.759025e+00	1.081427e-02	9.388733e-01	1.146971e-01	1.068060e+00	2.155156e+00	2.216106e-02
29780000	-4.389932e+03	-1.017569e+03	3.715938e+00	2.519407e+01	2.790698e-01	2.041650e+00	5.886325e-03	9.645554e-01	1.664594e-01	8.022262e-01	2.509749e+00	2.381475e-02
29800000	-4.410840e+03	-9.851523e+02	4.692712e+00	2.983136e+01	2.441860e-01	1.808946e+00	6.362561e-03	9.631047e-01	1.504697e-01	1.071184e+00	2.387977e+00	3.001637e-02
29820000	-4.400505e+03	-1.002067e+03	4.233491e+00	2.678493e+01	2.906977e-01	1.810344e+00	1.862783e-02	9.246526e-01	1.151377e-01	8.603136e-01	2.469557e+00	2.725763e-02
29840000	-4.405540e+03	-1.019692e+03	4.062442e+00	2.500090e+01	2.790698e-01	1.733011e+00	3.208644e-03	9.855862e-01	1.056037e-01	8.746270e-01	2.148733e+00	2.597186e-02
29860000	-4.388613e+03	-1.006590e+03	4.739441e+00	2.890769e+01	3.255814e-01	1.956716e+00	3.352196e-03	9.767233e-01	1.756447e-01	7.519909e-01	2.110552e+00	3.027693e-02
29880000	-4.402618e+03	-1.016703e+03	4.702474e+00	2.810174e+01	3.255814e-01	2.307851e+00	1.276269e-02	9.168308e-01	1.971867e-01	1.140820e+00	1.929132e+00	2.981302e-02
29900000	-4.394324e+03	-9.635408e+02	5.199288e+00	3.225056e+01	2.093023e-01	1.492976e+00	9.366782e-03	9.717771e-01	5.632251e-02	1.178360e+00	3.090742e+00	3.217903e-02
29920000	-4.410683e+03	-1.025925e+03	4.753333e+00	2.741571e+01	2.209302e-01	2.647609e+00	1.078220e-02	9.758638e-01	3.702008e-02	5.896596e-01	2.218686e+00	3.027255e-02
29940000	-4.408068e+03	-1.002616e+03	4.685815e+00	2.925250e+01	2.209302e-01	1.853646e+00	6.333889e-03	9.761492e-01	1.058629e-01	7.226374e-01	2.478824e+00	3.006289e-02
29960000	-4.389644e+03	-1.050132e+03	3.519247e+00	2.665201e+01	1.511628e-01	2.035916e+00	2.445895e-02	9.401733e-01	3.103120e-02	1.028606e+00	1.932712e+00	2.244492e-02
29980000	-4.412900e+03	-1.082363e+03	3.745972e+00	2.767678e+01	1.395349e-01	2.341614e+00	6.036918e-03	9.740541e-01	6.676446e-02	9.341856e-01	2.263203e+00	2.377848e-02
30000000	-4.413445e+03	-1.048513e+03	4.147011e+00	2.988973e+01	1.860465e-01	2.153862e+00	1.124206e-02	9.628080e-01	5.297183e-02	8.694089e-01	2.251212e+00	2.647012e-02
30020000	-4.386704e+03	-9.967414e+02	3.946076e+00	2.702313e+01	1.860465e-01	2.353660e+00	1.534090e-02	9.603947e-01	4.143733e-02	8.639928e-01	2.375490e+00	2.516703e-02
30040000	-4.353366e+03	-9.900629e+02	4.366445e+00	3.385353e+01	8.139535e-02	2.227101e+00	1.221477e-02	9.676212e-01	2.697349e-02	1.183172e+00	2.852367e+00	2.776826e-02
30060000	-4.396803e+03	-1.052528e+03	4.133922e+00	2.775165e+01	1.627907e-01	2.334913e+00	1.963491e-02	9.400223e-01	6.069949e-02	1.097135e+00	2.257094e+00	2.555084e-02
30080000	-4.378174e+03	-1.068483e+03	4.135315e+00	3.033382e+01	2.093023e-01	2.072737e+00	1.097207e-02	9.468827e-01	8.267178e-02	8.774210e-01	1.375104e+00	2.575178e-02
30100000	-4.389620e+03	-1.091464e+03	2.985477e+00	2.291179e+01	2.093023e-01	2.406699e+00	1.264708e-02	9.408652e-01	6.944284e-02	7.543416e-01	1.786449e+00	1.864392e-02
30120000	-4.387595e+03	-1.099215e+03	3.465942e+00	2.548729e+01	1.627907e-01	2.550824e+00	1.965290e-02	9.216354e-01	8.711861e-02	7.529544e-01	1.474648e+00	2.165769e-02
30140000	-4.388815e+03	-1.060085e+03	3.360569e+00	2.479130e+01	2.209302e-01	2.642074e+00	1.046172e-03	9.952000e-01	1.059654e-01	1.032141e+00	2.106639e+00	2.108344e-02
30160000	-4.381470e+03	-1.045370e+03	3.596979e+00	2.544020e+01	2.441860e-01	2.683988e+00	1.963538e-03	9.918633e-01	8.485553e-02	1.090977e+00	2.018237e+00	2.274960e-02
30180000	-4.389075e+03	-1.084159e+03	3.345733e+00	2.464121e+01	2.209302e-01	1.986415e+00	4.611537e-03	9.779301e-01	7.824248e-02	8.302770e-01	1.763014e+00	2.110036e-02
30200000	-4.394695e+03	-1.110302e+03	3.517920e+00	2.479633e+01	1.395349e-01	1.928957e+00	7.682206e-03	9.744388e-01	5.263459e-02	1.315257e+00	1.423226e+00	2.194331e-02
30220000	-4.384114e+03	-1.047710e+03	3.924494e+00	2.603581e+01	2.209302e-01	2.174559e+00	1.503892e-02	9.312879e-01	1.113148e-01	9.365281e-01	1.757902e+00	2.525902e-02
30240000	-4.375539e+03	-1.053838e+03	3.789568e+00	2.540318e+01	1.976744e-01	1.987300e+00	1.494587e-02	9.433061e-01	7.283754e-02	1.299754e+00	1.957344e+00	2.440589e-02
30260000	-4.395564e+03	-1.050905e+03	3.959863e+00	2.460706e+01	2.441860e-01	1.806855e+00	9.512472e-03	9.665290e-01	6.371723e-02	8.926123e-01	1.797464e+00	2.554359e-02
30280000	-4.389393e+03	-1.002355e+03	4.284618e+00	2.800448e+01	1.976744e-01	2.806041e+00	6.962001e-03	9.757872e-01	6.488442e-02	7.965584e-01	2.405401e+00	2.756170e-02
30300000	-4.390566e+03	-1.021001e+03	3.724459e+00	2.316866e+01	2.209302e-01	2.013654e+00	2.945291e-02	9.029013e-01	8.550672e-02	7.009337e-01	1.951476e+00	2.388155e-02
30320000	-4.388088e+03	-1.036683e+03	3.823038e+00	2.369696e+01	3.023256e-01	2.453494e+00	1.511099e-02	9.131817e-01	1.264043e-01	9.345648e-01	1.645177e+00	2.414710e-02
30340000	-4.407460e+03	-1.060303e+03	3.779945e+00	2.261946e+01	3.023256e-01	1.751220e+00	2.187477e-02	8.524805e-01	2.839996e-01	9.911164e-01	1.951572e+00	2.369982e-02
30360000	-4.404596e+03	-9.781121e+02	4.698555e+00	2.881421e+01	3.372093e-01	2.026036e+00	1.753642e-02	9.171016e-01	1.239906e-01	7.410324e-01	1.963542e+00	3.028733e-02
30380000	-4.401054e+03	-1.003706e+03	4.193475e+00	2.475783e+01	2.790698e-01	1.816405e+00	1.004596e-02	9.513960e-01	1.286701e-01	7.303518e-01	1.839319e+00	2.665283e-02
30400000	-4.405128e+03	-1.044393e+03	3.975413e+00	2.644502e+01	2.906977e-01	2.159003e+00	5.138329e-03	9.723829e-01	1.491396e-01	8.076286e-01	1.578115e+00	2.546018e-02
30420000	-4.417968e+03	-1.021882e+03	4.803704e+00	2.930052e+01	2.441860e-01	2.053530e+00	4.277553e-03	9.866282e-01	5.587006e-02	9.165750e-01	1.795699e+00	3.081884e-02
30440000	-4.416363e+03	-1.028645e+03	4.531355e+00	3.024991e+01	2.906977e-01	1.978940e+00	8.416079e-03	9.339586e-01	2.097931e-01	8.283923e-01	1.981760e+00	2.893362e-02
30460000	-4.392038e+03	-1.015245e+03	4.491997e+00	3.011724e+01	2.209302e-01	2.522431e+00	1.795570e-02	9.306023e-01	7.591665e-02	1.018952e+00	1.907037e+00	2.843154e-02
30480000	-4.388946e+03	-1.040198e+03	3.757134e+00	2.493926e+01	2.790698e-01	1.935217e+00	1.141075e-02	9.569350e-01	5.704385e-02	1.060265e+00	1.771887e+00	2.399052e-02
30500000	-4.398645e+03	-1.016412e+03	3.893724e+00	2.415241e+01	2.674419e-01	1.904521e+00	1.212940e-02	9.468660e-01	9.589893e-02	9.513456e-01	2.583092e+00	2.497299e-02
30520000	-4.397257e+03	-1.066271e+03	3.258397e+00	2.155433e+01	2.558140e-01	2.331296e+00	1.223748e-02	9.444195e-01	1.174750e-01	9.773560e-01	1.961454e+00	2.082660e-02
30540000	-4.406282e+03	-1.013284e+03	4.100227e+00	2.641521e+01	1.860465e-01	2.243381e+00	1.092526e-02	9.476176e-01	1.315391e-01	6.215995e-01	2.332097e+00	2.625966e-02
30560000	-4.402180e+03	-1.005278e+03	3.768548e+00	2.408768e+01	1.744186e-01	2.029059e+00	7.390117e-03	9.735031e-01	9.107184e-02	8.700509e-01	2.865434e+00	2.361397e-02
30580000	-4.388091e+03	-1.035345e+03	4.385544e+00	2.803562e+01	2.093023e-01	1.945074e+00	4.792684e-03	9.842520e-01	4.462635e-02	1.080722e+00	2.358603e+00	2.707345e-02
30600000	-4.371748e+03	-1.072139e+03	3.993308e+00	2.733707e+01	1.511628e-01	2.263027e+00	6.475010e-03	9.879069e-01	1.600654e-02	1.064627e+00	2.107129e+00	2.517002e-02
30620000	-4.392294e+03	-1.034137e+03	4.052339e+00	2.537557e+01	2.209302e-01	2.384419e+00	5.316736e-03	9.854686e-01	4.621432e-02	1.191873e+00	2.008142e+00	2.485969e-02
30640000	-4.384320e+03	-1.053174e+03	3.198417e+00	2.347491e+01	2.209302e-01	2.558429e+00	6.212244e-03	9.782662e-01	5.848407e-02	9.227412e-01	2.392438e+00	2.044494e-02
30660000	-4.405864e+03	-1.048723e+03	3.450022e+00	2.597019e+01	1.395349e-01	1.905121e+00	1.319053e-02	9.597301e-01	3.788945e-02	1.023407e+00	2.025359e+00	2.209381e-02
30680000	-4.375109e+03	-1.040987e+03	3.696754e+00	2.554307e+01	2.441860e-01	2.528927e+00	5.734306e-03	9.732478e-01	9.806718e-02	1.217738e+00	2.387691e+00	2.363992e-02
30700000	-4.390612e+03	-1.027345e+03	3.629278e+00	2.446965e+01	2.558140e-01	2.196532e+00	1.098691e-02	9.427415e-01	1.232746e-01	9.458641e-01	1.904301e+00	2.312689e-02
30720000	-4.412214e+03	-1.114304e+03	3.072880e+00	2.055328e+01	2.093023e-01	2.279977e+00	9.385113e-03	9.691162e-01	5.482726e-02	7.834071e-01	2.004167e+00	1.937029e-02
30740000	-4.387481e+03	-1.064449e+03	3.539647e+00	2.469026e+01	2.441860e-01	1.959727e+00	8.039099e-03	9.581394e-01	1.168432e-01	1.232414e+00	1.765088e+00	2.250037e-02
30760000	-4.377914e+03	-1.000755e+03	3.565177e+00	2.497802e+01	1.744186e-01	2.084097e+00	1.129106e-02	9.641712e-01	5.109260e-02	1.068945e+00	3.372175e+00	2.297170e-02
30780000	-4.383435e+03	-1.061350e+03	3.545771e+00	2.550915e+01	1.744186e-01	1.974664e+00	6.675747e-03	9.821877e-01	2.978048e-02	9.232852e-01	2.263308e+00	2.183576e-02
30800000	-4.411181e+03	-1.038316e+03	4.157817e+00	2.796894e+01	2.906977e-01	1.593724e+00	1.941091e-02	8.979376e-01	1.480816e-01	8.722503e-01	1.937014e+00	2.633664e-02
30820000	-4.392697e+03	-1.001594e+03	4.221031e+00	2.609854e+01	2.790698e-01	1.979835e+00	1.116705e-02	9.356306e-01	1.576060e-01	8.838251e-01	2.057263e+00	2.683304e-02
30840000	-4.382076e+03	-1.013761e+03	4.536564e+00	2.979549e+01	1.976744e-01	2.355775e+00	1.748998e-02	9.509294e-01	4.403851e-02	7.971052e-01	1.859904e+00	2.918161e-02
30860000	-4.392897e+03	-1.047594e+03	3.981341e+00	2.596973e+01	2.325581e-01	2.594021e+00	8.012515e-03	9.800948e-01	3.604278e-02	1.173907e+00	1.821399e+00	2.522615e-02
30880000	-4.391286e+03	-1.032612e+03	3.914973e+00	2.690420e+01	2.209302e-01	2.497196e+00	8.781379e-03	9.520763e-01	9.542868e-02	1.273059e+00	1.835315e+00	2.491629e-02
30900000	-4.391107e+03	-1.035644e+03	4.093554e+00	2.611977e+01	1.976744e-01	3.473007e+00	6.203455e-03	9.755827e-01	8.586114e-02	1.315527e+00	1.801882e+00	2.531208e-02
30920000	-4.388812e+03	-1.017997e+03	4.137365e+00	2.759127e+01	2.093023e-01	2.956920e+00	1.535631e-02	9.529450e-01	5.525195e-02	9.241796e-01	1.950045e+00	2.634747e-02
30940000	-4.387000e+03	-9.775719e+02	5.412725e+00	3.585061e+01	1.976744e-01	1.881107e+00	1.845252e-02	9.229360e-01	8.522302e-02	8.274195e-01	2.095452e+00	3.437031e-02
30960000	-4.385014e+03	-1.018065e+03	4.153377e+00	2.777666e+01	2.441860e-01	1.934347e+00	1.356273e-02	9.415602e-01	1.058704e-01	9.387164e-01	1.800090e+00	2.646174e-02
30980000	-4.378194e+03	-1.024167e+03	3.776636e+00	2.676807e+01	1.627907e-01	2.414642e+00	1.050884e-02	9.549107e-01	7.112828e-02	9.072914e-01	2.004487e+00	2.418062e-02
31000000	-4.388179e+03	-1.007225e+03	3.984058e+00	2.683912e+01	2.441860e-01	1.939795e+00	2.155910e-02	9.122439e-01	9.570266e-02	7.119220e-01	2.296091e+00	2.518931e-02
31020000	-4.384942e+03	-1.034578e+03	4.081773e+00	2.734715e+01	1.860465e-01	2.183077e+00	1.451115e-02	9.532696e-01	5.847154e-02	1.078347e+00	2.158594e+00	2.619712e-02
31040000	-4.389759e+03	-1.021885e+03	4.194800e+00	2.763973e+01	2.325581e-01	2.207296e+00	9.832852e-03	9.727105e-01	4.491925e-02	8.118783e-01	2.040905e+00	2.681121e-02
31060000	-4.384053e+03	-1.025677e+03	4.353402e+00	3.064422e+01	1.976744e-01	2.537186e+00	1.722092e-02	9.386463e-01	6.184677e-02	9.745017e-01	2.370679e+00	2.798360e-02
31080000	-4.392207e+03	-1.038058e+03	4.065668e+00	2.678073e+01	3.023256e-01	2.343235e+00	2.021433e-02	8.711280e-01	1.997647e-01	9.953168e-01	1.972983e+00	2.590088e-02
31100000	-4.396873e+03	-1.019635e+03	4.079619e+00	2.638070e+01	3.139535e-01	2.032529e+00	8.632414e-03	9.548342e-01	1.266712e-01	1.244126e+00	1.690248e+00	2.618882e-02
31120000	-4.383911e+03	-1.010799e+03	4.207841e+00	2.609298e+01	2.674419e-01	2.547226e+00	5.937946e-03	9.802742e-01	8.551745e-02	7.019305e-01	1.658997e+00	2.662031e-02
31140000	-4.400563e+03	-1.024951e+03	4.379400e+00	2.838842e+01	2.209302e-01	1.940727e+00	6.376873e-03	9.670461e-01	1.499272e-01	1.256313e+00	1.928704e+00	2.757476e-02
31160000	-4.377785e+03	-9.797235e+02	4.538645e+00	3.090812e+01	2.325581e-01	2.810469e+00	7.367577e-03	9.741901e-01	5.493543e-02	1.065803e+00	2.685178e+00	2.866694e-02
31180000	-4.404274e+03	-1.004207e+03	4.683950e+00	3.048598e+01	3.255814e-01	2.267636e+00	1.417549e-02	8.987698e-01	2.675213e-01	7.718985e-01	1.604017e+00	3.015395e-02
31200000	-4.410755e+03	-1.005697e+03	4.123503e+00	2.644404e+01	2.790698e-01	2.637055e+00	1.117749e-02	9.340676e-01	1.474416e-01	8.600982e-01	2.170301e+00	2.648801e-02
31220000	-4.393150e+03	-1.073014e+03	3.072110e+00	2.090882e+01	1.976744e-01	2.523562e+00	3.086558e-02	8.815456e-01	8.505501e-02	7.659445e-01	1.506879e+00	1.930178e-02
31240000	-4.384988e+03	-1.017814e+03	4.400209e+00	3.012096e+01	2.209302e-01	2.076079e+00	1.402987e-02	9.322960e-01	9.616782e-02	1.114725e+00	1.879757e+00	2.831109e-02
31260000	-4.409013e+03	-1.017857e+03	4.116001e+00	2.613356e+01	3.372093e-01	1.749185e+00	2.130194e-02	8.852587e-01	1.610889e-01	7.319326e-01	1.428662e+00	2.651961e-02
31280000	-4.405677e+03	-9.956996e+02	4.554129e+00	2.966509e+01	2.674419e-01	1.872732e+00	2.237256e-02	8.928431e-01	9.100288e-02	9.475002e-01	2.364073e+00	2.930580e-02
31300000	-4.418144e+03	-1.004284e+03	3.938589e+00	2.737836e+01	1.744186e-01	2.743275e+00	6.441194e-03	9.817829e-01	4.388928e-02	1.030502e+00	2.729048e+00	2.520285e-02
31320000	-4.395043e+03	-9.968627e+02	4.359842e+00	2.895502e+01	1.511628e-01	1.709620e+00	2.071858e-03	9.936909e-01	6.165454e-02	1.239829e+00	2.605089e+00	2.777977e-02
31340000	-4.409508e+03	-1.004666e+03	4.789518e+00	2.961441e+01	2.093023e-01	1.702221e+00	2.321164e-03	9.904037e-01	8.916751e-02	1.197032e+00	2.120014e+00	3.066616e-02
31360000	-4.380833e+03	-9.681974e+02	4.763293e+00	3.078751e+01	2.209302e-01	2.687865e+00	1.051776e-02	9.496236e-01	1.338750e-01	1.159496e+00	2.275221e+00	3.038468e-02
31380000	-4.368151e+03	-1.004808e+03	4.664732e+00	3.015651e+01	2.209302e-01	2.062199e+00	1.108168e-02	9.631957e-01	5.541126e-02	9.762111e-01	2.461740e+00	2.973534e-02
31400000	-4.377267e+03	-1.031154e+03	4.401772e+00	2.777671e+01	1.860465e-01	2.248275e+00	8.199227e-03	9.718961e-01	5.638917e-02	1.200496e+00	2.242829e+00	2.754121e-02
31420000	-4.376601e+03	-1.087019e+03	3.495481e+00	2.342061e+01	1.744186e-01	1.770745e+00	1.108076e-02	9.679440e-01	5.873381e-02	1.292406e+00	1.944982e+00	2.252370e-02
31440000	-4.384631e+03	-1.059785e+03	3.435784e+00	2.421529e+01	1.162791e-01	2.403661e+00	7.097937e-03	9.836427e-01	2.665365e-02	9.070187e-01	2.501002e+00	2.216489e-02
31460000	-4.374026e+03	-1.018130e+03	3.432169e+00	2.367649e+01	2.209302e-01	1.973388e+00	7.280220e-03	9.810580e-01	4.197806e-02	9.729786e-01	2.784661e+00	2.210427e-02
31480000	-4.382333e+03	-1.063651e+03	4.379087e+00	2.955730e+01	1.744186e-01	2.296516e+00	8.095535e-03	9.744365e-01	5.825216e-02	8.705593e-01	2.316759e+00	2.775287e-02
31500000	-4.377909e+03	-1.060375e+03	3.132510e+00	2.214005e+01	1.860465e-01	2.583872e+00	9.178495e-03	9.784075e-01	3.297337e-02	6.664203e-01	1.990924e+00	1.991808e-02
31520000	-4.390393e+03	-1.090976e+03	3.007740e+00	2.177278e+01	1.627907e-01	2.131267e+00	8.835654e-03	9.759302e-01	4.615180e-02	5.124356e-01	2.400509e+00	1.909786e-02
31540000	-4.382578e+03	-1.064049e+03	3.174875e+00	2.280253e+01	1.162791e-01	2.140694e+00	1.910697e-02	9.377024e-01	6.140176e-02	8.289422e-01	2.638855e+00	2.026077e-02
31560000	-4.388724e+03	-1.018797e+03	3.238291e+00	2.244731e+01	1.395349e-01	2.174676e+00	2.001771e-02	9.528011e-01	3.183737e-02	6.688230e-01	3.120964e+00	2.066488e-02
31580000	-4.385362e+03	-1.018251e+03	3.777207e+00	2.587842e+01	2.558140e-01	1.780705e+00	5.578072e-03	9.630704e-01	1.449301e-01	7.765257e-01	2.474540e+00	2.409575e-02
31600000	-4.393695e+03	-1.029891e+03	3.819588e+00	2.547421e+01	2.093023e-01	2.282309e+00	2.497039e-02	9.067367e-01	7.881663e-02	7.709872e-01	2.956343e+00	2.414471e-02
31620000	-4.391106e+03	-1.043632e+03	3.311778e+00	2.219160e+01	1.279070e-01	2.211082e+00	2.559421e-02	9.312837e-01	5.466608e-02	8.389857e-01	2.502422e+00	2.096095e-02
31640000	-4.381683e+03	-9.852512e+02	4.133647e+00	2.676432e+01	1.511628e-01	2.019963e+00	1.444402e-02	9.554933e-01	6.674210e-02	6.558751e-01	2.752507e+00	2.606105e-02
31660000	-4.402572e+03	-9.906920e+02	4.069678e+00	2.796340e+01	1.860465e-01	1.697226e+00	1.912355e-02	9.340523e-01	7.219941e-02	1.040971e+00	2.612050e+00	2.606842e-02
31680000	-4.394513e+03	-1.007303e+03	4.611209e+00	3.262433e+01	1.860465e-01	2.098544e+00	6.452246e-03	9.695519e-01	8.278315e-02	1.155524e+00	2.523004e+00	2.954007e-02
31700000	-4.385028e+03	-9.918328e+02	4.998557e+00	3.380205e+01	2.558140e-01	2.187118e+00	5.005853e-03	9.800839e-01	7.793805e-02	1.035500e+00	2.545348e+00	3.220201e-02
31720000	-4.385630e+03	-1.023644e+03	4.291829e+00	2.910074e+01	1.395349e-01	2.115907e+00	1.810512e-02	9.472377e-01	4.891788e-02	9.356231e-01	2.263272e+00	2.724096e-02
31740000	-4.397621e+03	-1.079593e+03	3.493439e+00	2.383740e+01	1.744186e-01	2.260954e+00	1.605689e-02	9.668206e-01	2.528385e-02	8.297008e-01	2.111300e+00	2.094696e-02
31760000	-4.391108e+03	-1.008566e+03	3.909157e+00	2.604316e+01	2.209302e-01	2.232750e+00	1.746240e-02	9.224126e-01	9.557153e-02	7.948902e-01	2.329542e+00	2.361244e-02
31780000	-4.413770e+03	-1.056635e+03	3.540079e+00	2.394236e+01	2.093023e-01	2.130891e+00	2.419135e-02	8.984306e-01	8.173262e-02	1.088612e+00	2.273732e+00	2.231033e-02
31800000	-4.409047e+03	-1.042236e+03	3.923703e+00	2.597096e+01	2.441860e-01	1.826252e+00	1.372917e-02	9.424151e-01	8.617247e-02	6.751657e-01	1.931871e+00	2.475227e-02
31820000	-4.372466e+03	-1.040807e+03	4.190717e+00	2.735458e+01	2.209302e-01	2.097184e+00	1.108162e-02	9.598131e-01	7.628581e-02	1.156565e+00	2.440100e+00	2.660332e-02
31840000	-4.380766e+03	-1.077248e+03	4.085535e+00	2.776922e+01	2.441860e-01	2.091730e+00	1.637227e-02	9.283192e-01	1.124076e-01	1.496328e+00	1.478306e+00	2.611890e-02
31860000	-4.393352e+03	-9.972323e+02	4.469109e+00	2.900839e+01	3.139535e-01	2.966339e+00	6.741151e-03	9.717915e-01	1.011440e-01	1.316573e+00	1.844572e+00	2.860786e-02
31880000	-4.391111e+03	-1.079597e+03	4.077092e+00	2.623431e+01	2.093023e-01	1.796653e+00	1.459395e-02	9.512361e-01	7.388628e-02	7.344627e-01	1.813879e+00	2.603004e-02
31900000	-4.390320e+03	-1.022257e+03	3.601740e+00	2.431096e+01	2.441860e-01	2.318192e+00	1.691305e-02	8.940502e-01	1.730852e-01	8.586775e-01	2.597157e+00	2.277523e-02
31920000	-4.386137e+03	-1.076547e+03	3.636347e+00	2.452986e+01	1.162791e-01	3.194833e+00	1.028980e-02	9.785990e-01	2.824755e-02	5.077835e-01	1.631757e+00	2.274535e-02
31940000	-4.383815e+03	-1.049232e+03	3.267780e+00	2.208334e+01	2.674419e-01	2.283081e+00	1.684552e-02	8.974037e-01	2.065481e-01	8.394740e-01	3.099178e+00	2.103013e-02
31960000	-4.381762e+03	-1.047219e+03	3.429235e+00	2.420186e+01	1.744186e-01	2.274079e+00	6.070784e-03	9.763255e-01	6.823314e-02	7.448355e-01	2.268806e+00	2.184989e-02
31980000	-4.366114e+03	-1.081999e+03	3.577860e+00	2.484595e+01	1.395349e-01	2.212185e+00	9.894552e-03	9.757164e-01	2.946739e-02	1.130683e+00	1.842146e+00	2.262265e-02
32000000	-4.393761e+03	-9.932405e+02	4.552552e+00	2.921984e+01	2.558140e-01	1.901798e+00	1.367068e-02	9.419663e-01	1.150629e-01	1.655485e+00	2.116741e+00	2.908851e-02
32020000	-4.386900e+03	-1.022173e+03	3.356326e+00	2.560018e+01	1.976744e-01	2.160706e+00	1.441487e-02	9.588164e-01	3.431907e-02	1.137258e+00	2.404365e+00	2.123361e-02
32040000	-4.385387e+03	-1.058914e+03	3.766158e+00	2.453559e+01	2.441860e-01	2.159786e+00	3.361099e-03	9.857064e-01	9.992381e-02	7.071347e-01	1.884234e+00	2.412535e-02
32060000	-4.403612e+03	-1.029669e+03	4.727115e+00	3.079697e+01	2.558140e-01	2.061911e+00	1.292315e-02	9.405041e-01	9.470716e-02	8.431200e-01	1.867630e+00	2.964010e-02
32080000	-4.396779e+03	-1.000977e+03	3.855543e+00	2.441152e+01	3.023256e-01	2.800326e+00	2.414866e-03	9.868274e-01	1.460420e-01	8.195552e-01	1.990005e+00	2.485869e-02
32100000	-4.402945e+03	-9.885220e+02	5.022089e+00	3.255958e+01	1.976744e-01	2.224851e+00	4.111449e-03	9.875392e-01	6.169646e-02	1.217551e+00	1.744363e+00	3.235400e-02
32120000	-4.401827e+03	-1.038197e+03	4.208931e+00	2.834242e+01	2.093023e-01	3.071044e+00	1.626774e-03	9.930453e-01	1.025627e-01	9.429380e-01	1.601879e+00	2.712209e-02
32140000	-4.395239e+03	-9.923016e+02	5.360773e+00	3.485243e+01	2.558140e-01	1.736576e+00	2.263438e-03	9.893187e-01	1.060357e-01	1.020731e+00	1.992575e+00	3.398573e-02
32160000	-4.385321e+03	-9.856075e+02	4.026608e+00	2.633492e+01	2.325581e-01	1.752680e+00	4.171858e-03	9.816208e-01	9.296721e-02	1.086893e+00	2.565156e+00	2.541576e-02
32180000	-4.388062e+03	-1.018258e+03	4.294561e+00	2.817355e+01	1.976744e-01	1.645470e+00	9.286705e-03	9.683125e-01	5.590404e-02	1.035242e+00	2.217339e+00	2.754125e-02
32200000	-4.366558e+03	-1.041858e+03	3.879645e+00	2.496973e+01	2.790698e-01	2.865262e+00	1.940797e-02	9.211012e-01	1.072575e-01	8.192062e-01	2.347070e+00	2.492864e-02
32220000	-4.401976e+03	-1.071028e+03	3.596502e+00	2.400134e+01	2.558140e-01	3.074002e+00	3.376140e-03	9.828610e-01	1.269363e-01	8.684085e-01	1.597784e+00	2.318510e-02
32240000	-4.363955e+03	-1.055978e+03	3.495255e+00	2.454334e+01	1.976744e-01	2.756843e+00	5.088145e-03	9.808641e-01	5.226208e-02	8.004987e-01	2.000177e+00	2.242959e-02
32260000	-4.386578e+03	-1.026302e+03	4.362085e+00	2.897123e+01	2.209302e-01	2.089127e+00	1.930338e-03	9.881225e-01	1.699170e-01	1.056663e+00	1.953507e+00	2.782363e-02
32280000	-4.377533e+03	-1.042038e+03	3.651045e+00	2.399552e+01	1.744186e-01	2.470633e+00	3.398443e-03	9.897319e-01	5.344132e-02	7.379140e-01	1.581654e+00	2.323463e-02
32300000	-4.388538e+03	-1.032980e+03	3.998853e+00	2.707069e+01	1.395349e-01	2.455482e+00	3.592629e-03	9.892693e-01	4.226924e-02	8.364784e-01	1.915214e+00	2.545412e-02
32320000	-4.386517e+03	-1.054930e+03	3.899262e+00	2.664112e+01	2.093023e-01	2.393703e+00	1.406523e-03	9.922330e-01	1.160148e-01	1.147115e+00	1.948307e+00	2.463396e-02
32340000	-4.369262e+03	-1.032272e+03	3.427135e+00	2.363026e+01	2.674419e-01	1.843214e+00	1.921888e-03	9.901702e-01	1.134340e-01	8.653921e-01	1.595265e+00	2.138562e-02
32360000	-4.375833e+03	-1.089586e+03	2.931751e+00	2.125993e+01	2.441860e-01	2.170894e+00	4.926586e-03	9.826347e-01	5.280757e-02	8.215813e-01	1.152922e+00	1.868240e-02
32380000	-4.384543e+03	-1.080198e+03	3.822073e+00	2.526532e+01	1.627907e-01	1.966812e+00	6.841010e-03	9.770013e-01	6.266427e-02	1.316072e+00	1.796514e+00	2.395715e-02
32400000	-4.368690e+03	-9.972131e+02	4.251846e+00	2.910280e+01	1.976744e-01	2.263015e+00	3.728883e-03	9.840395e-01	7.893376e-02	1.326179e+00	2.334084e+00	2.710761e-02
32420000	-4.366598e+03	-1.010866e+03	4.209146e+00	2.881044e+01	1.860465e-01	2.839288e+00	9.370626e-03	9.661545e-01	6.912219e-02	1.293941e+00	2.412905e+00	2.695268e-02
32440000	-4.407386e+03	-1.000189e+03	3.958857e+00	2.750073e+01	2.093023e-01	2.127639e+00	1.969000e-02	9.153361e-01	7.763618e-02	1.094535e+00	2.654468e+00	2.525557e-02
32460000	-4.378601e+03	-9.995002e+02	4.559674e+00	3.188682e+01	1.395349e-01	2.351665e+00	1.191745e-02	9.645641e-01	4.350485e-02	1.026273e+00	2.613744e+00	2.824299e-02
32480000	-4.383845e+03	-9.904186e+02	3.889438e+00	2.770104e+01	2.209302e-01	2.263208e+00	9.450128e-03	9.406029e-01	1.314605e-01	1.167975e+00	2.705183e+00	2.507030e-02
32500000	-4.409964e+03	-1.018301e+03	4.080625e+00	2.985805e+01	2.093023e-01	1.941079e+00	1.123382e-02	9.524884e-01	7.779662e-02	9.200052e-01	1.731337e+00	2.620569e-02
32520000	-4.398568e+03	-1.020470e+03	4.602021e+00	3.300525e+01	2.209302e-01	1.842621e+00	3.763567e-03	9.855833e-01	5.857973e-02	1.070141e+00	1.635152e+00	2.962461e-02
32540000	-4.366029e+03	-1.013336e+03	4.076117e+00	2.871647e+01	2.209302e-01	2.598002e+00	4.017262e-03	9.848064e-01	6.873194e-02	1.101760e+00	1.797044e+00	2.613362e-02
32560000	-4.394903e+03	-1.025563e+03	4.267847e+00	3.021133e+01	1.860465e-01	2.094822e+00	9.349952e-03	9.608254e-01	1.008154e-01	9.191135e-01	1.664839e+00	2.749160e-02
32580000	-4.378644e+03	-1.053685e+03	3.576830e+00	2.484394e+01	2.209302e-01	2.730893e+00	1.199926e-02	9.566243e-01	6.530399e-02	8.454681e-01	2.110916e+00	2.279695e-02
32600000	-4.410849e+03	-1.031640e+03	4.814665e+00	3.067225e+01	2.441860e-01	2.136044e+00	2.317676e-02	9.202814e-01	9.264220e-02	8.519813e-01	2.165220e+00	3.096702e-02
32620000	-4.384627e+03	-1.078551e+03	3.249956e+00	2.006100e+01	1.860465e-01	2.670661e+00	8.900145e-03	9.721216e-01	4.935251e-02	1.093788e+00	1.912008e+00	2.082501e-02
32640000	-4.364636e+03	-9.979869e+02	4.704004e+00	3.054977e+01	1.744186e-01	2.435272e+00	5.970474e-03	9.815716e-01	4.976631e-02	1.003967e+00	2.356520e+00	3.025491e-02
32660000	-4.401880e+03	-1.036409e+03	3.993287e+00	2.721742e+01	2.441860e-01	2.145945e+00	8.804221e-04	9.959070e-01	1.051764e-01	1.222628e+00	1.411537e+00	2.572258e-02
32680000	-4.380293e+03	-1.011055e+03	4.869048e+00	3.183968e+01	1.744186e-01	1.815875e+00	2.606455e-03	9.924732e-01	4.390279e-02	1.193301e+00	1.768135e+00	3.119675e-02
32700000	-4.371782e+03	-1.027687e+03	5.015231e+00	3.142016e+01	1.627907e-01	1.814559e+00	4.804418e-03	9.896006e-01	3.193449e-02	9.850055e-01	1.982346e+00	3.204158e-02
32720000	-4.401727e+03	-1.058614e+03	3.826834e+00	2.446100e+01	1.976744e-01	2.462341e+00	3.390765e-03	9.851857e-01	8.371455e-02	1.133505e+00	1.597860e+00	2.404236e-02
32740000	-4.423196e+03	-1.071465e+03	3.357317e+00	2.258401e+01	3.023256e-01	1.745365e+00	1.119336e-02	9.176074e-01	1.922589e-01	1.066524e+00	1.951894e+00	2.077014e-02
32760000	-4.396180e+03	-1.067291e+03	3.605228e+00	2.409050e+01	2.790698e-01	1.892390e+00	3.173123e-03	9.803848e-01	1.546754e-01	9.855436e-01	1.886735e+00	2.264021e-02
32780000	-4.408300e+03	-1.039884e+03	3.805227e+00	2.406226e+01	2.906977e-01	1.830666e+00	2.853963e-02	8.711724e-01	1.378763e-01	8.734241e-01	2.129168e+00	2.409226e-02
32800000	-4.377912e+03	-1.060355e+03	3.802876e+00	2.528566e+01	2.209302e-01	1.910308e+00	6.846623e-03	9.672644e-01	7.499427e-02	1.069687e+00	2.192649e+00	2.429736e-02
32820000	-4.384312e+03	-1.067604e+03	3.638043e+00	2.388197e+01	2.674419e-01	2.029719e+00	1.126898e-02	9.371224e-01	1.557727e-01	8.624371e-01	1.975266e+00	2.251800e-02
32840000	-4.397221e+03	-1.020892e+03	3.695492e+00	2.398860e+01	2.209302e-01	2.191749e+00	5.665958e-03	9.772778e-01	7.535817e-02	9.371809e-01	2.386764e+00	2.344045e-02
32860000	-4.383803e+03	-1.007665e+03	4.111576e+00	2.738389e+01	2.209302e-01	2.128705e+00	8.276664e-03	9.613654e-01	1.046035e-01	7.292610e-01	2.437390e+00	2.617472e-02
32880000	-4.368117e+03	-1.006979e+03	4.001884e+00	2.658358e+01	2.674419e-01	2.587936e+00	1.255314e-02	9.179334e-01	1.828111e-01	9.899617e-01	2.410955e+00	2.523343e-02
32900000	-4.404223e+03	-1.080382e+03	2.793713e+00	2.047812e+01	1.976744e-01	2.490526e+00	8.911101e-03	9.740466e-01	3.395990e-02	7.119235e-01	1.906163e+00	1.705528e-02
32920000	-4.397403e+03	-1.048018e+03	3.389077e+00	2.317335e+01	2.209302e-01	1.910339e+00	2.696463e-02	9.041403e-01	7.979184e-02	6.826006e-01	2.701271e+00	2.164842e-02
32940000	-4.403102e+03	-1.016542e+03	4.060142e+00	2.595513e+01	2.674419e-01	1.986847e+00	9.932006e-03	9.540175e-01	1.078044e-01	8.752187e-01	2.017766e+00	2.589480e-02
32960000	-4.374703e+03	-1.077670e+03	4.063546e+00	2.635995e+01	2.093023e-01	2.583023e+00	2.266821e-02	9.289071e-01	6.051077e-02	1.215955e+00	1.929967e+00	2.570449e-02
32980000	-4.417022e+03	-1.058441e+03	3.587802e+00	2.243910e+01	2.441860e-01	1.972745e+00	1.418032e-02	9.541621e-01	5.480153e-02	9.491363e-01	2.067773e+00	2.313113e-02
33000000	-4.396532e+03	-1.059948e+03	3.617326e+00	2.402179e+01	2.093023e-01	1.876082e+00	2.820772e-02	9.258874e-01	3.857095e-02	1.118596e+00	1.595052e+00	2.275175e-02
33020000	-4.374113e+03	-1.005470e+03	4.036904e+00	2.572255e+01	2.558140e-01	2.159993e+00	9.396795e-03	9.651989e-01	7.527717e-02	7.403682e-01	2.155720e+00	2.560365e-02
33040000	-4.397712e+03	-1.040048e+03	4.037565e+00	2.645219e+01	2.558140e-01	2.167015e+00	1.060877e-02	9.550839e-01	9.133958e-02	8.108688e-01	2.168345e+00	2.574569e-02
33060000	-4.397878e+03	-1.037301e+03	3.836359e+00	2.425058e+01	2.209302e-01	2.083512e+00	5.790487e-03	9.824942e-01	5.108336e-02	7.674267e-01	1.868441e+00	2.459628e-02
33080000	-4.397922e+03	-1.065534e+03	3.614899e+00	2.346362e+01	2.325581e-01	2.005915e+00	2.170441e-02	9.343719e-01	5.719490e-02	1.045084e+00	1.420237e+00	2.301124e-02
33100000	-4.370700e+03	-1.024302e+03	4.111424e+00	2.699490e+01	2.674419e-01	2.168272e+00	6.791216e-03	9.654305e-01	1.381399e-01	8.829196e-01	1.586704e+00	2.638699e-02
33120000	-4.376226e+03	-1.038534e+03	4.322309e+00	2.866712e+01	2.674419e-01	2.481931e+00	3.558396e-03	9.849772e-01	8.972068e-02	9.047758e-01	1.314398e+00	2.787366e-02
33140000	-4.425966e+03	-1.057250e+03	4.621434e+00	3.129509e+01	3.139535e-01	2.441756e+00	2.508240e-02	8.962537e-01	8.704349e-02	1.124207e+00	1.488502e+00	2.942173e-02
33160000	-4.399188e+03	-1.055344e+03	3.922145e+00	2.487261e+01	2.325581e-01	2.005081e+00	1.023062e-02	9.621378e-01	9.308124e-02	1.039908e+00	2.139216e+00	2.486187e-02
33180000	-4.390057e+03	-1.047847e+03	4.161025e+00	2.659914e+01	2.906977e-01	2.516494e+00	2.197092e-02	9.153488e-01	7.993718e-02	7.863254e-01	1.793380e+00	2.641907e-02
33200000	-4.414661e+03	-1.015422e+03	4.117071e+00	2.521351e+01	2.906977e-01	2.306533e+00	1.806390e-02	9.005018e-01	1.401262e-01	6.722963e-01	1.475873e+00	2.606515e-02
33220000	-4.368923e+03	-9.913364e+02	4.764099e+00	3.183587e+01	2.441860e-01	2.279213e+00	8.394744e-03	9.530260e-01	1.172953e-01	1.106687e+00	1.595393e+00	3.037329e-02
33240000	-4.390607e+03	-1.007392e+03	5.042230e+00	3.591196e+01	1.511628e-01	2.046647e+00	6.897963e-03	9.787430e-01	4.246622e-02	1.177198e+00	2.102813e+00	3.230718e-02
33260000	-4.377607e+03	-1.055870e+03	4.540401e+00	3.106734e+01	1.976744e-01	2.418714e+00	2.436521e-02	8.876072e-01	1.145003e-01	1.404689e+00	2.243402e+00	2.900564e-02
33280000	-4.403776e+03	-1.033755e+03	4.141219e+00	2.713448e+01	2.093023e-01	2.553621e+00	1.318478e-02	9.427319e-01	1.072335e-01	1.182328e+00	1.893656e+00	2.637664e-02
33300000	-4.403612e+03	-9.960836e+02	4.800675e+00	3.210694e+01	2.093023e-01	2.193567e+00	1.970049e-02	9.428573e-01	6.378776e-02	9.622990e-01	2.883199e+00	3.086324e-02
33320000	-4.394671e+03	-1.015133e+03	4.110508e+00	2.733037e+01	2.674419e-01	1.515921e+00	1.410578e-02	9.079126e-01	2.091545e-01	1.005654e+00	2.124388e+00	2.622153e-02
33340000	-4.408394e+03	-1.003057e+03	3.453648e+00	2.360702e+01	1.627907e-01	1.891176e+00	3.005909e-02	9.032710e-01	5.611741e-02	8.197363e-01	2.536566e+00	2.207620e-02
33360000	-4.370781e+03	-1.061919e+03	3.593963e+00	2.364862e+01	1.976744e-01	2.087754e+00	6.928118e-03	9.859489e-01	2.586090e-02	1.077945e+00	2.036100e+00	2.307769e-02
33380000	-4.393591e+03	-1.043970e+03	4.062459e+00	2.805148e+01	2.674419e-01	2.072443e+00	9.462490e-03	9.550139e-01	1.011744e-01	1.069836e+00	2.163917e+00	2.606792e-02
33400000	-4.400915e+03	-1.027069e+03	4.117096e+00	2.863380e+01	1.860465e-01	2.233718e+00	1.125957e-02	9.695172e-01	3.758433e-02	9.279116e-01	2.419516e+00	2.651313e-02
33420000	-4.375855e+03	-1.007254e+03	4.284559e+00	2.931873e+01	1.860465e-01	2.662019e+00	5.337559e-03	9.803934e-01	6.720845e-02	1.114465e+00	2.729585e+00	2.743639e-02
33440000	-4.392402e+03	-1.022837e+03	3.797779e+00	2.692449e+01	1.744186e-01	2.803948e+00	1.538103e-02	9.417017e-01	6.145121e-02	1.165894e+00	2.300812e+00	2.424505e-02
33460000	-4.383572e+03	-1.045830e+03	3.759593e+00	2.761445e+01	1.511628e-01	1.774024e+00	1.861732e-02	9.241393e-01	7.442679e-02	1.394303e+00	2.039592e+00	2.392047e-02
33480000	-4.397614e+03	-1.076570e+03	3.415596e+00	2.515022e+01	2.441860e-01	2.538296e+00	1.562683e-02	9.416751e-01	6.590322e-02	8.207087e-01	1.223834e+00	2.193546e-02
33500000	-4.381046e+03	-1.023283e+03	3.747764e+00	2.633501e+01	1.744186e-01	1.647334e+00	9.072197e-03	9.709923e-01	4.835070e-02	1.233321e+00	2.328922e+00	2.386028e-02
33520000	-4.408287e+03	-1.022942e+03	4.632108e+00	3.041625e+01	2.674419e-01	1.745976e+00	1.224202e-02	9.452073e-01	1.004631e-01	9.576603e-01	2.231483e+00	2.952459e-02
33540000	-4.405556e+03	-1.033391e+03	4.004019e+00	2.761461e+01	2.093023e-01	1.933702e+00	1.945642e-02	9.223687e-01	6.518880e-02	6.976524e-01	2.382004e+00	2.549110e-02
33560000	-4.411660e+03	-1.018461e+03	3.833243e+00	2.523001e+01	2.325581e-01	2.043357e+00	1.379951e-02	9.519113e-01	6.897988e-02	7.788626e-01	2.613212e+00	2.410557e-02
33580000	-4.414603e+03	-1.079571e+03	3.464885e+00	2.393445e+01	2.325581e-01	2.308078e+00	1.593990e-02	9.489672e-01	2.949916e-02	8.297745e-01	2.257072e+00	2.179466e-02
33600000	-4.388693e+03	-1.013669e+03	3.498163e+00	2.443753e+01	1.976744e-01	2.153786e+00	1.495537e-02	9.402718e-01	7.601631e-02	6.634727e-01	2.626969e+00	2.178546e-02
33620000	-4.414266e+03	-1.041197e+03	3.611240e+00	2.353334e+01	2.906977e-01	2.328344e+00	4.886021e-03	9.831215e-01	5.138237e-02	6.370341e-01	1.538551e+00	2.299412e-02
33640000	-4.387331e+03	-1.049654e+03	4.153579e+00	2.873070e+01	2.325581e-01	2.639744e+00	1.050099e-02	9.384231e-01	1.256193e-01	8.476508e-01	1.938074e+00	2.601134e-02
33660000	-4.393359e+03	-9.846309e+02	5.005847e+00	3.282551e+01	2.441860e-01	1.825569e+00	1.802619e-02	9.219905e-01	9.869924e-02	1.373745e+00	2.364419e+00	3.095396e-02
33680000	-4.382998e+03	-9.768058e+02	4.655262e+00	3.018375e+01	1.511628e-01	1.895262e+00	2.559113e-02	9.563921e-01	2.191121e-02	1.118882e+00	2.234535e+00	2.929786e-02
33700000	-4.385073e+03	-1.037445e+03	3.541992e+00	2.317190e+01	2.674419e-01	2.601785e+00	7.998143e-03	9.638239e-01	7.310192e-02	7.669930e-01	1.770178e+00	2.234401e-02
33720000	-4.384243e+03	-1.005001e+03	4.480778e+00	3.012563e+01	2.558140e-01	1.582637e+00	1.116675e-02	9.585762e-01	7.528523e-02	1.143918e+00	1.899629e+00	2.855298e-02
33740000	-4.367645e+03	-9.996222e+02	4.560404e+00	2.912179e+01	1.627907e-01	2.307930e+00	1.212646e-02	9.681732e-01	4.149415e-02	1.296013e+00	2.680767e+00	2.865977e-02
33760000	-4.365560e+03	-1.016324e+03	4.347234e+00	2.943816e+01	1.627907e-01	2.164177e+00	2.623568e-02	9.344377e-01	3.397006e-02	1.470682e+00	2.216509e+00	2.794126e-02
33780000	-4.418556e+03	-1.029170e+03	4.033318e+00	2.555096e+01	2.209302e-01	1.898372e+00	8.264343e-03	9.711399e-01	6.341011e-02	7.552935e-01	1.878675e+00	2.578742e-02
33800000	-4.401466e+03	-1.030519e+03	3.740404e+00	2.456084e+01	2.325581e-01	3.142358e+00	1.947409e-02	9.245900e-01	9.234192e-02	7.951992e-01	1.896459e+00	2.398337e-02
33820000	-4.377551e+03	-1.032982e+03	3.950121e+00	2.559364e+01	1.860465e-01	2.012264e+00	7.220966e-03	9.679886e-01	8.273142e-02	1.046035e+00	2.112743e+00	2.516263e-02
33840000	-4.380393e+03	-1.047700e+03	3.708435e+00	2.382471e+01	2.558140e-01	2.256417e+00	4.544346e-02	7.500120e-01	1.698781e-01	7.025030e-01	1.967864e+00	2.379340e-02
33860000	-4.388783e+03	-1.059871e+03	3.597786e+00	2.328530e+01	2.093023e-01	2.044444e+00	1.821697e-02	9.225063e-01	9.547256e-02	7.308422e-01	1.704473e+00	2.295550e-02
33880000	-4.376086e+03	-1.005157e+03	4.310672e+00	2.950232e+01	1.976744e-01	2.373710e+00	8.967499e-03	9.665760e-01	6.392793e-02	1.117079e+00	1.750233e+00	2.762137e-02
33900000	-4.393611e+03	-1.021330e+03	3.975253e+00	2.745161e+01	2.093023e-01	2.525575e+00	2.029835e-02	9.461221e-01	4.356976e-02	9.600079e-01	1.762661e+00	2.555896e-02
33920000	-4.375869e+03	-9.668261e+02	4.531625e+00	3.029812e+01	2.674419e-01	2.078500e+00	1.412187e-02	9.090934e-01	1.577393e-01	1.072209e+00	2.419831e+00	2.894293e-02
33940000	-4.379649e+03	-1.013555e+03	5.474062e+00	3.604401e+01	1.860465e-01	2.180658e+00	9.939582e-03	9.674534e-01	5.983578e-02	8.472706e-01	1.826879e+00	3.453379e-02
33960000	-4.404198e+03	-1.020981e+03	4.156679e+00	2.750958e+01	2.093023e-01	2.630756e+00	1.903229e-02	9.252104e-01	8.185810e-02	9.457526e-01	1.615101e+00	2.632598e-02
33980000	-4.382757e+03	-1.022499e+03	4.457404e+00	3.015235e+01	2.093023e-01	2.262404e+00	9.450110e-03	9.627956e-01	7.193326e-02	1.135830e+00	1.971512e+00	2.873063e-02
34000000	-4.388328e+03	-1.040779e+03	4.236650e+00	2.598569e+01	2.093023e-01	2.514022e+00	7.655074e-03	9.651610e-01	1.215664e-01	1.118458e+00	1.992759e+00	2.725518e-02
34020000	-4.381877e+03	-1.004717e+03	3.775633e+00	2.467462e+01	2.209302e-01	2.268686e+00	6.755975e-03	9.780038e-01	6.127520e-02	8.197518e-01	2.327416e+00	2.425318e-02
34040000	-4.388150e+03	-1.041596e+03	4.202486e+00	2.844300e+01	2.325581e-01	1.750149e+00	1.276490e-02	9.462284e-01	7.536529e-02	1.270902e+00	1.519485e+00	2.689104e-02
34060000	-4.387104e+03	-1.045612e+03	4.156321e+00	2.594300e+01	2.674419e-01	2.068256e+00	2.481441e-02	8.585194e-01	1.885706e-01	8.655644e-01	1.829261e+00	2.655829e-02
34080000	-4.402254e+03	-1.033490e+03	4.536685e+00	3.029666e+01	2.093023e-01	2.038292e+00	3.089667e-02	8.707397e-01	9.964598e-02	7.323645e-01	2.318842e+00	2.923244e-02
34100000	-4.379330e+03	-1.059224e+03	3.513654e+00	2.522879e+01	1.627907e-01	1.839718e+00	1.496351e-02	9.563260e-01	4.867143e-02	8.074127e-01	1.913313e+00	2.263061e-02
34120000	-4.402913e+03	-1.021866e+03	4.123288e+00	2.903055e+01	2.441860e-01	1.900366e+00	1.502110e-02	9.389232e-01	8.973560e-02	1.073869e+00	1.871035e+00	2.612078e-02
34140000	-4.398213e+03	-1.066548e+03	4.329547e+00	2.911818e+01	2.209302e-01	2.033758e+00	6.649345e-03	9.807109e-01	4.122634e-02	9.830438e-01	1.767885e+00	2.730972e-02
34160000	-4.381977e+03	-1.066412e+03	3.535113e+00	2.438677e+01	2.441860e-01	2.216604e+00	1.153211e-02	9.448717e-01	1.045758e-01	8.530392e-01	1.920817e+00	2.201692e-02
34180000	-4.356825e+03	-1.048845e+03	3.649007e+00	2.587298e+01	1.627907e-01	2.204250e+00	1.820196e-02	9.598105e-01	2.343433e-02	8.507576e-01	2.569587e+00	2.272712e-02
34200000	-4.396813e+03	-1.044744e+03	3.861616e+00	2.676367e+01	1.511628e-01	1.952435e+00	2.561546e-02	9.285579e-01	4.336841e-02	8.603291e-01	2.089123e+00	2.364637e-02
34220000	-4.384766e+03	-9.632578e+02	4.933358e+00	3.171722e+01	1.627907e-01	1.613496e+00	5.637044e-03	9.852545e-01	4.224425e-02	1.108356e+00	3.135223e+00	3.126135e-02
34240000	-4.368128e+03	-1.033877e+03	4.046055e+00	2.718553e+01	1.627907e-01	2.376389e+00	5.383228e-03	9.836242e-01	4.372634e-02	7.467294e-01	2.105182e+00	2.569687e-02
34260000	-4.375996e+03	-1.052788e+03	4.370571e+00	2.710043e+01	2.558140e-01	2.328107e+00	4.041878e-03	9.752026e-01	1.741813e-01	7.133402e-01	1.428953e+00	2.785400e-02
34280000	-4.417437e+03	-1.102259e+03	3.272161e+00	2.277037e+01	2.441860e-01	2.934272e+00	1.765032e-02	9.165428e-01	9.062089e-02	7.742497e-01	1.368529e+00	1.993055e-02
34300000	-4.388562e+03	-1.088923e+03	3.227081e+00	2.182661e+01	1.860465e-01	2.428827e+00	1.065902e-02	9.645018e-01	6.230020e-02	7.709362e-01	1.674943e+00	2.052668e-02
34320000	-4.413339e+03	-1.082161e+03	3.251423e+00	2.354150e+01	1.511628e-01	1.957346e+00	1.234741e-02	9.605363e-01	4.373765e-02	8.094524e-01	1.508791e+00	2.088876e-02
34340000	-4.374747e+03	-1.043891e+03	3.163254e+00	2.158914e+01	2.558140e-01	2.616328e+00	1.610074e-02	9.098857e-01	1.274014e-01	7.200655e-01	2.391662e+00	2.031888e-02
34360000	-4.368365e+03	-1.017416e+03	3.921130e+00	2.790695e+01	1.976744e-01	2.303973e+00	2.099290e-02	9.141184e-01	9.515180e-02	9.000898e-01	2.624907e+00	2.515239e-02
34380000	-4.402222e+03	-1.015348e+03	4.343219e+00	2.949727e+01	2.325581e-01	2.041676e+00	1.881760e-02	9.253343e-01	6.824270e-02	1.261867e+00	2.035367e+00	2.779717e-02
34400000	-4.393041e+03	-1.024881e+03	4.289161e+00	2.953923e+01	2.325581e-01	2.171421e+00	5.028049e-03	9.697881e-01	1.315511e-01	8.412719e-01	1.689567e+00	2.722409e-02
34420000	-4.375997e+03	-1.014081e+03	3.591922e+00	2.485861e+01	2.093023e-01	2.159900e+00	1.534757e-02	9.265879e-01	1.163751e-01	8.652091e-01	3.053000e+00	2.238995e-02
34440000	-4.390962e+03	-1.058435e+03	3.648357e+00	2.354199e+01	2.209302e-01	2.290219e+00	1.444073e-02	9.456948e-01	6.866800e-02	6.500557e-01	1.452461e+00	2.310472e-02
34460000	-4.382307e+03	-1.041523e+03	3.136161e+00	2.112575e+01	3.139535e-01	2.323963e+00	1.553455e-02	9.011830e-01	2.163271e-01	8.058929e-01	1.900939e+00	1.965730e-02
34480000	-4.385545e+03	-1.035234e+03	4.011410e+00	2.669762e+01	1.395349e-01	2.574005e+00	5.210966e-03	9.828541e-01	4.538118e-02	8.634235e-01	2.114162e+00	2.483895e-02
34500000	-4.413057e+03	-1.033911e+03	4.241292e+00	2.859269e+01	1.860465e-01	2.564734e+00	9.765972e-03	9.749054e-01	3.509602e-02	7.381828e-01	2.137696e+00	2.644643e-02
34520000	-4.367422e+03	-1.050342e+03	4.075558e+00	2.883427e+01	1.744186e-01	2.191620e+00	1.700823e-02	9.297077e-01	6.822299e-02	1.108036e+00	1.923210e+00	2.556406e-02
34540000	-4.386391e+03	-1.055982e+03	3.698919e+00	2.540828e+01	2.209302e-01	2.587359e+00	1.846018e-02	9.276775e-01	9.100825e-02	9.804444e-01	1.527579e+00	2.327773e-02
34560000	-4.360232e+03	-1.012520e+03	3.773348e+00	2.532050e+01	2.209302e-01	2.151165e+00	1.041775e-02	9.470988e-01	1.264886e-01	8.707095e-01	2.261322e+00	2.376369e-02
34580000	-4.384228e+03	-1.047577e+03	3.289627e+00	2.222745e+01	1.976744e-01	1.986615e+00	1.552673e-02	9.488474e-01	5.839666e-02	7.417922e-01	1.974303e+00	2.071549e-02
34600000	-4.383591e+03	-1.045990e+03	4.673294e+00	3.041403e+01	1.976744e-01	1.930379e+00	1.059151e-02	9.574602e-01	8.596623e-02	1.110191e+00	2.080746e+00	2.955675e-02
34620000	-4.394342e+03	-1.026283e+03	4.007391e+00	2.967164e+01	1.627907e-01	1.840102e+00	2.211373e-02	9.313423e-01	5.035840e-02	8.768803e-01	2.210206e+00	2.519044e-02
34640000	-4.398732e+03	-1.029629e+03	3.394736e+00	2.488914e+01	1.860465e-01	2.439020e+00	1.668702e-02	9.500928e-01	4.506881e-02	8.425306e-01	1.858347e+00	2.159509e-02
34660000	-4.382892e+03	-1.074476e+03	3.233613e+00	2.401572e+01	1.744186e-01	2.501763e+00	2.098107e-02	9.204041e-01	6.679536e-02	7.771148e-01	1.689715e+00	2.052378e-02
34680000	-4.416559e+03	-1.096206e+03	3.321332e+00	2.310086e+01	2.441860e-01	1.905330e+00	1.607349e-02	9.079134e-01	1.533666e-01	9.258818e-01	1.341099e+00	2.080344e-02
34700000	-4.392467e+03	-1.034277e+03	3.817454e+00	2.622210e+01	1.744186e-01	1.677202e+00	1.958759e-02	9.532095e-01	3.184624e-02	1.002460e+00	1.751579e+00	2.397245e-02
34720000	-4.399232e+03	-1.023354e+03	3.896528e+00	2.497062e+01	2.325581e-01	2.187852e+00	7.433450e-03	9.765085e-01	5.035628e-02	1.044937e+00	2.465316e+00	2.356775e-02
34740000	-4.421731e+03	-1.054426e+03	3.832560e+00	2.619849e+01	1.860465e-01	1.687268e+00	4.638562e-03	9.858347e-01	4.941812e-02	9.567367e-01	1.510277e+00	2.463482e-02
34760000	-4.401608e+03	-1.028933e+03	3.751196e+00	2.656196e+01	1.744186e-01	2.069824e+00	7.269620e-03	9.745952e-01	6.375829e-02	1.081761e+00	2.678649e+00	2.400221e-02
34780000	-4.374603e+03	-1.059225e+03	3.950990e+00	2.550792e+01	1.744186e-01	2.113545e+00	3.868922e-02	9.002711e-01	6.224306e-02	9.774455e-01	2.210103e+00	2.540520e-02
34800000	-4.379901e+03	-1.033588e+03	4.517107e+00	2.970790e+01	3.023256e-01	2.667977e+00	1.326044e-02	9.186016e-01	1.401272e-01	1.002750e+00	1.816454e+00	2.901765e-02
34820000	-4.413560e+03	-1.028362e+03	4.153747e+00	2.653914e+01	2.558140e-01	2.331608e+00	5.138998e-03	9.774058e-01	1.289388e-01	1.197414e+00	1.561773e+00	2.665206e-02
34840000	-4.397655e+03	-1.021614e+03	3.824886e+00	2.580509e+01	2.558140e-01	1.739168e+00	7.256185e-03	9.693200e-01	8.593258e-02	7.370321e-01	1.905901e+00	2.453021e-02
34860000	-4.396532e+03	-1.034892e+03	3.936527e+00	2.778026e+01	1.395349e-01	2.120764e+00	1.261029e-02	9.620837e-01	4.813987e-02	1.278919e+00	2.411183e+00	2.505426e-02
34880000	-4.361850e+03	-1.007590e+03	4.181815e+00	2.727307e+01	2.441860e-01	2.212946e+00	1.561154e-02	9.181020e-01	1.505997e-01	1.016710e+00	2.176594e+00	2.689526e-02
34900000	-4.372895e+03	-1.035118e+03	4.325210e+00	3.028730e+01	1.860465e-01	2.436949e+00	6.646226e-03	9.648493e-01	1.148350e-01	9.528052e-01	2.383663e+00	2.771693e-02
34920000	-4.374727e+03	-1.056928e+03	3.582201e+00	2.504936e+01	1.860465e-01	2.500814e+00	1.655212e-02	9.551505e-01	3.445358e-02	8.133296e-01	1.708559e+00	2.300695e-02
34940000	-4.400181e+03	-1.062041e+03	3.036925e+00	2.080458e+01	1.627907e-01	2.657377e+00	9.570354e-03	9.727440e-01	5.015113e-02	8.704883e-01	2.201377e+00	1.936378e-02
34960000	-4.385442e+03	-1.053939e+03	2.922378e+00	2.079866e+01	3.139535e-01	2.602423e+00	1.294212e-02	9.253670e-01	1.427836e-01	8.035859e-01	1.710120e+00	1.843970e-02
34980000	-4.386681e+03	-1.055419e+03	3.665399e+00	2.651104e+01	2.906977e-01	2.079195e+00	2.294923e-02	9.138908e-01	5.955856e-02	1.150557e+00	1.787519e+00	2.352623e-02
35000000	-4.408564e+03	-1.029947e+03	4.141361e+00	2.730889e+01	3.023256e-01	2.111699e+00	1.748592e-02	8.842120e-01	1.950510e-01	1.052355e+00	1.591786e+00	2.657886e-02
35020000	-4.396132e+03	-1.020128e+03	3.519424e+00	2.481784e+01	2.674419e-01	2.532378e+00	2.725231e-02	8.745152e-01	1.085408e-01	6.898394e-01	2.667193e+00	2.191760e-02
35040000	-4.406629e+03	-1.064422e+03	3.282762e+00	2.286431e+01	3.023256e-01	2.816209e+00	8.019668e-03	9.410077e-01	1.692274e-01	8.583437e-01	1.219692e+00	2.111066e-02
35060000	-4.410718e+03	-1.103148e+03	3.114257e+00	2.156282e+01	2.441860e-01	2.191655e+00	1.774513e-02	9.153887e-01	1.296601e-01	7.468858e-01	1.559799e+00	1.980906e-02
35080000	-4.419765e+03	-1.048944e+03	3.364611e+00	2.338761e+01	1.976744e-01	2.022692e+00	1.080529e-02	9.553083e-01	7.565655e-02	8.331339e-01	2.526023e+00	2.162202e-02
35100000	-4.404062e+03	-1.066677e+03	3.837511e+00	2.725941e+01	2.209302e-01	1.782742e+00	1.671683e-02	9.257147e-01	7.145693e-02	8.875889e-01	2.091919e+00	2.461796e-02
35120000	-4.387596e+03	-1.027301e+03	4.215588e+00	3.104112e+01	1.046512e-01	2.041774e+00	1.512595e-02	9.681741e-01	1.882589e-02	9.391533e-01	2.600615e+00	2.685719e-02
35140000	-4.378414e+03	-1.023315e+03	3.461288e+00	2.636974e+01	1.860465e-01	2.150183e+00	2.390422e-02	9.149053e-01	6.170348e-02	1.018860e+00	3.079538e+00	2.204938e-02
35160000	-4.391951e+03	-1.048310e+03	3.294063e+00	2.337832e+01	2.325581e-01	1.871803e+00	1.281441e-02	9.290834e-01	1.282678e-01	8.582535e-01	2.937496e+00	2.104954e-02
35180000	-4.381031e+03	-1.068322e+03	3.247344e+00	2.331190e+01	1.279070e-01	2.240196e+00	1.960750e-02	9.593897e-01	1.954802e-02	1.088390e+00	2.664896e+00	2.029235e-02
35200000	-4.365896e+03	-1.085761e+03	3.558377e+00	2.466328e+01	2.790698e-01	2.238985e+00	9.118860e-03	9.587167e-01	6.562201e-02	1.268709e+00	1.650582e+00	2.257842e-02
35220000	-4.382764e+03	-1.094789e+03	3.096971e+00	2.117433e+01	2.209302e-01	2.165746e+00	2.070022e-02	9.163238e-01	7.525454e-02	7.174927e-01	1.423154e+00	1.920241e-02
35240000	-4.383721e+03	-1.044148e+03	3.794662e+00	2.693804e+01	2.325581e-01	2.896685e+00	2.954966e-02	8.393827e-01	1.700055e-01	1.079775e+00	2.260947e+00	2.388904e-02
35260000	-4.397338e+03	-1.025498e+03	3.954750e+00	2.755426e+01	2.093023e-01	2.177800e+00	1.191215e-02	9.555308e-01	6.819791e-02	1.227380e+00	2.383971e+00	2.474420e-02
35280000	-4.394602e+03	-1.022338e+03	3.740161e+00	2.714172e+01	1.511628e-01	2.245524e+00	2.192762e-02	9.334189e-01	4.382658e-02	1.018491e+00	2.667472e+00	2.315196e-02
35300000	-4.389122e+03	-1.018291e+03	4.303335e+00	3.081781e+01	2.441860e-01	1.826289e+00	1.428586e-02	9.384577e-01	9.609983e-02	1.298878e+00	2.238160e+00	2.750509e-02
35320000	-4.411964e+03	-1.071433e+03	3.033626e+00	2.146655e+01	2.093023e-01	2.452402e+00	2.190794e-02	9.099762e-01	8.276745e-02	7.873838e-01	2.226362e+00	1.892471e-02
35340000	-4.405890e+03	-1.006693e+03	3.953407e+00	2.762184e+01	1.976744e-01	2.355916e+00	2.013012e-02	9.144367e-01	9.949201e-02	1.249908e+00	2.374006e+00	2.489265e-02
35360000	-4.417532e+03	-1.005212e+03	4.037621e+00	2.856719e+01	2.674419e-01	2.011717e+00	1.129436e-02	9.416399e-01	1.027578e-01	1.063698e+00	1.962967e+00	2.570996e-02
35380000	-4.393206e+03	-9.804170e+02	5.269057e+00	3.573292e+01	1.627907e-01	2.642780e+00	8.630410e-03	9.714026e-01	6.484146e-02	1.862001e+00	1.851123e+00	3.386156e-02
35400000	-4.392187e+03	-1.038073e+03	3.819456e+00	2.398478e+01	2.790698e-01	1.788925e+00	1.677285e-02	9.171588e-01	1.156221e-01	9.636950e-01	1.977591e+00	2.439181e-02
35420000	-4.392256e+03	-1.031543e+03	4.459259e+00	2.983338e+01	1.511628e-01	1.834804e+00	1.430358e-02	9.528813e-01	6.712558e-02	1.045406e+00	1.978998e+00	2.848217e-02
35440000	-4.393185e+03	-1.035617e+03	4.153015e+00	2.732649e+01	2.674419e-01	2.204426e+00	9.759977e-03	9.581486e-01	8.951536e-02	9.122933e-01	1.361306e+00	2.642577e-02
35460000	-4.374131e+03	-1.047473e+03	4.343214e+00	2.922292e+01	1.744186e-01	2.352196e+00	1.041066e-02	9.641537e-01	5.226403e-02	8.495978e-01	1.795486e+00	2.718557e-02
35480000	-4.380063e+03	-1.065532e+03	3.951547e+00	2.654001e+01	2.209302e-01	2.150206e+00	1.204476e-02	9.411497e-01	1.228567e-01	8.244434e-01	1.738023e+00	2.474389e-02
35500000	-4.374659e+03	-1.062873e+03	3.656035e+00	2.417650e+01	2.209302e-01	2.293195e+00	7.772640e-03	9.584340e-01	1.064364e-01	7.930445e-01	1.632380e+00	2.320836e-02
35520000	-4.393659e+03	-1.042500e+03	3.335134e+00	2.285272e+01	2.325581e-01	1.842592e+00	1.169362e-02	9.457065e-01	8.967485e-02	5.908206e-01	1.771299e+00	2.105695e-02
35540000	-4.415051e+03	-1.074271e+03	2.921287e+00	2.093269e+01	1.976744e-01	2.363937e+00	1.113005e-02	9.369947e-01	1.662768e-01	7.481289e-01	1.717106e+00	1.817546e-02
35560000	-4.387064e+03	-1.029783e+03	3.682747e+00	2.521277e+01	2.209302e-01	2.114530e+00	1.507600e-02	9.507722e-01	4.758012e-02	1.114753e+00	2.499954e+00	2.361354e-02
35580000	-4.390200e+03	-1.032194e+03	3.882422e+00	2.446242e+01	2.441860e-01	2.218934e+00	1.215734e-02	9.567148e-01	5.910489e-02	1.141109e+00	2.593547e+00	2.497152e-02
35600000	-4.376372e+03	-1.057102e+03	3.568948e+00	2.310761e+01	3.139535e-01	2.249787e+00	3.154732e-03	9.776200e-01	1.891377e-01	8.801722e-01	1.757768e+00	2.285262e-02
35620000	-4.402076e+03	-1.023098e+03	3.457715e+00	2.186310e+01	2.325581e-01	2.241417e+00	1.054137e-02	9.529220e-01	1.108605e-01	6.231776e-01	1.725629e+00	2.226165e-02
35640000	-4.376316e+03	-1.056190e+03	3.841825e+00	2.355595e+01	2.209302e-01	2.240123e+00	1.275728e-02	9.628270e-01	4.983690e-02	7.606640e-01	2.118871e+00	2.464005e-02
35660000	-4.385876e+03	-1.025998e+03	3.924637e+00	2.401682e+01	2.441860e-01	2.085112e+00	2.213159e-02	9.122317e-01	1.073621e-01	1.111665e+00	1.923113e+00	2.512683e-02
35680000	-4.394048e+03	-1.053891e+03	3.336790e+00	2.325864e+01	2.209302e-01	2.178901e+00	2.163333e-02	9.385684e-01	4.207609e-02	9.736052e-01	1.969609e+00	2.043026e-02
35700000	-4.387572e+03	-1.070570e+03	3.823532e+00	2.438095e+01	1.860465e-01	2.488101e+00	1.313650e-02	9.640799e-01	3.493802e-02	1.389610e+00	1.831370e+00	2.371929e-02
35720000	-4.402523e+03	-1.044427e+03	4.233607e+00	2.704657e+01	2.558140e-01	2.036172e+00	1.281933e-02	9.449950e-01	1.115292e-01	1.120491e+00	1.745366e+00	2.669894e-02
35740000	-4.383175e+03	-1.017304e+03	3.944190e+00	2.598816e+01	2.441860e-01	1.792402e+00	2.624004e-02	8.731093e-01	1.557606e-01	9.982392e-01	2.404418e+00	2.500721e-02
35760000	-4.398815e+03	-1.002336e+03	3.545088e+00	2.228835e+01	2.209302e-01	1.595876e+00	2.150187e-02	9.030851e-01	1.090854e-01	1.062249e+00	2.555579e+00	2.244777e-02
35780000	-4.399129e+03	-1.081530e+03	3.527692e+00	2.457326e+01	1.395349e-01	2.231564e+00	1.378446e-02	9.629922e-01	5.375818e-02	1.176312e+00	2.220883e+00	2.209738e-02
35800000	-4.392001e+03	-1.069440e+03	3.628036e+00	2.535900e+01	1.744186e-01	1.949819e+00	7.038668e-03	9.745154e-01	7.346319e-02	1.000769e+00	2.040890e+00	2.317595e-02
35820000	-4.393785e+03	-1.045632e+03	2.741372e+00	1.795468e+01	2.093023e-01	1.911266e+00	2.188670e-02	9.372582e-01	5.137641e-02	6.111361e-01	2.089156e+00	1.749926e-02
35840000	-4.408420e+03	-1.016694e+03	3.325598e+00	2.211428e+01	1.860465e-01	2.277831e+00	8.927022e-03	9.713144e-01	6.270511e-02	7.711126e-01	2.566342e+00	2.116950e-02
35860000	-4.416694e+03	-1.077502e+03	2.759058e+00	2.041682e+01	2.093023e-01	2.593570e+00	1.251728e-02	9.582199e-01	4.237757e-02	6.742196e-01	1.704541e+00	1.749897e-02
35880000	-4.384359e+03	-1.023700e+03	3.671032e+00	2.361018e+01	2.906977e-01	2.669027e+00	7.900479e-03	9.759317e-01	5.890705e-02	8.238375e-01	2.011332e+00	2.345715e-02
35900000	-4.372614e+03	-1.030800e+03	4.393775e+00	2.797924e+01	2.093023e-01	2.144278e+00	1.261711e-02	9.519662e-01	9.410540e-02	8.138419e-01	2.296513e+00	2.797973e-02
35920000	-4.394796e+03	-9.653441e+02	4.302710e+00	2.694124e+01	2.441860e-01	2.087235e+00	1.668511e-02	9.268824e-01	1.007013e-01	1.071480e+00	2.468711e+00	2.758081e-02
35940000	-4.399312e+03	-9.925412e+02	5.072247e+00	3.316308e+01	2.674419e-01	1.837688e+00	1.171460e-02	9.321864e-01	1.421180e-01	1.237237e+00	2.244298e+00	3.246483e-02
35960000	-4.395664e+03	-9.886185e+02	4.575852e+00	3.101182e+01	2.906977e-01	1.821265e+00	9.956488e-03	9.529195e-01	1.033612e-01	9.786118e-01	2.048098e+00	2.921085e-02
35980000	-4.394402e+03	-9.917125e+02	4.490518e+00	3.021426e+01	1.744186e-01	2.590532e+00	7.780638e-03	9.727401e-01	5.812928e-02	1.064756e+00	2.608355e+00	2.854581e-02
36000000	-4.418451e+03	-1.034046e+03	4.292835e+00	2.858593e+01	1.976744e-01	2.273106e+00	1.678255e-02	9.593552e-01	3.687171e-02	1.050913e+00	2.040755e+00	2.767258e-02
36020000	-4.403086e+03	-1.024724e+03	3.722711e+00	2.458320e+01	2.674419e-01	2.028593e+00	1.092664e-02	9.381909e-01	1.467726e-01	8.677852e-01	1.860233e+00	2.387188e-02
36040000	-4.392565e+03	-1.032071e+03	3.967627e+00	2.689067e+01	2.209302e-01	2.510582e+00	2.192539e-02	9.240620e-01	6.980551e-02	8.129277e-01	2.172430e+00	2.546053e-02
36060000	-4.396711e+03	-1.020546e+03	3.928715e+00	2.654915e+01	2.093023e-01	2.216064e+00	8.012561e-03	9.629223e-01	1.029679e-01	1.020217e+00	3.072587e+00	2.510957e-02
36080000	-4.376435e+03	-1.026423e+03	4.068729e+00	2.745924e+01	1.976744e-01	1.851831e+00	7.526560e-03	9.759097e-01	6.949186e-02	1.086064e+00	2.107493e+00	2.571678e-02
36100000	-4.384373e+03	-1.040714e+03	3.650867e+00	2.438612e+01	1.860465e-01	2.290567e+00	4.128512e-03	9.878229e-01	4.707349e-02	9.972621e-01	2.006081e+00	2.290809e-02
36120000	-4.411974e+03	-1.044808e+03	3.902583e+00	2.605734e+01	2.674419e-01	2.355985e+00	1.341492e-02	9.251181e-01	1.546408e-01	9.658243e-01	1.774589e+00	2.488938e-02
36140000	-4.394827e+03	-1.049541e+03	3.479146e+00	2.268039e+01	2.674419e-01	2.453391e+00	1.659789e-02	9.180277e-01	1.039141e-01	8.269779e-01	1.898229e+00	2.199900e-02
36160000	-4.422703e+03	-9.977117e+02	3.868647e+00	2.558282e+01	3.139535e-01	2.441364e+00	2.334886e-02	8.771856e-01	1.331152e-01	7.634592e-01	2.706668e+00	2.479164e-02
36180000	-4.397737e+03	-1.038050e+03	4.055584e+00	2.615549e+01	2.906977e-01	2.384655e+00	2.642664e-02	8.433401e-01	1.854392e-01	8.330204e-01	1.243417e+00	2.596575e-02
36200000	-4.376686e+03	-1.050494e+03	3.931876e+00	2.530860e+01	2.441860e-01	2.799612e+00	8.569839e-03	9.597861e-01	1.284094e-01	9.634723e-01	1.800298e+00	2.471017e-02
36220000	-4.365868e+03	-1.028510e+03	3.997497e+00	2.668568e+01	1.860465e-01	2.711284e+00	1.577247e-02	9.413855e-01	7.885823e-02	1.180672e+00	2.005195e+00	2.481921e-02
36240000	-4.427438e+03	-9.990657e+02	4.570132e+00	2.871633e+01	2.790698e-01	2.292103e+00	8.822579e-03	9.543275e-01	1.403605e-01	1.051588e+00	2.475136e+00	2.880792e-02
36260000	-4.387247e+03	-1.005502e+03	4.226904e+00	2.980238e+01	1.976744e-01	2.250868e+00	2.252177e-02	9.253702e-01	5.715854e-02	1.220692e+00	2.406389e+00	2.692967e-02
36280000	-4.398754e+03	-1.038244e+03	4.380209e+00	3.054577e+01	9.302326e-02	2.345864e+00	2.621174e-02	9.436212e-01	3.353205e-02	1.389508e+00	2.094569e+00	2.797714e-02
36300000	-4.392461e+03	-9.982384e+02	4.175971e+00	2.916265e+01	2.093023e-01	1.897945e+00	1.713440e-02	9.110892e-01	1.352860e-01	9.194563e-01	2.307980e+00	2.690024e-02
36320000	-4.385202e+03	-9.158158e+02	4.954237e+00	3.295448e+01	1.627907e-01	2.577533e+00	1.906178e-02	9.368599e-01	5.736792e-02	1.382504e+00	2.714220e+00	3.173906e-02
36340000	-4.388782e+03	-9.793988e+02	4.972336e+00	3.301402e+01	1.744186e-01	1.909430e+00	8.824868e-03	9.706757e-01	5.476417e-02	1.260073e+00	2.409971e+00	3.201332e-02
36360000	-4.399183e+03	-1.029642e+03	4.299671e+00	2.801371e+01	1.860465e-01	2.183917e+00	1.182666e-02	9.678567e-01	5.263083e-02	7.153712e-01	2.352264e+00	2.755680e-02
36380000	-4.370449e+03	-1.002283e+03	4.736786e+00	3.309197e+01	1.162791e-01	1.854851e+00	1.447798e-02	9.575493e-01	5.523918e-02	1.383742e+00	2.477651e+00	3.035203e-02
36400000	-4.384303e+03	-1.000871e+03	4.295543e+00	2.902404e+01	1.627907e-01	2.229207e+00	1.438218e-02	9.633898e-01	2.863447e-02	1.211183e+00	2.065054e+00	2.756365e-02
36420000	-4.387727e+03	-1.008835e+03	4.207365e+00	2.893863e+01	1.395349e-01	2.408640e+00	1.185408e-02	9.745987e-01	3.053012e-02	1.233578e+00	2.202853e+00	2.686674e-02
36440000	-4.378856e+03	-1.030702e+03	4.268563e+00	2.868968e+01	1.976744e-01	2.517509e+00	9.601807e-03	9.767266e-01	3.711165e-02	1.062258e+00	2.170296e+00	2.715468e-02
36460000	-4.382272e+03	-1.072772e+03	3.966351e+00	2.806890e+01	1.860465e-01	1.955265e+00	4.452484e-03	9.822976e-01	4.999003e-02	8.225049e-01	1.559373e+00	2.552637e-02
36480000	-4.384180e+03	-1.098674e+03	2.666319e+00	1.932936e+01	2.674419e-01	3.026042e+00	3.868459e-03	9.744000e-01	1.624690e-01	7.488744e-01	1.532065e+00	1.679086e-02
36500000	-4.416295e+03	-1.025664e+03	3.730528e+00	2.614914e+01	2.441860e-01	1.852274e+00	1.581225e-02	9.413432e-01	7.194765e-02	5.331702e-01	2.265731e+00	2.389679e-02
36520000	-4.390811e+03	-1.040030e+03	3.463198e+00	2.352246e+01	2.790698e-01	2.433342e+00	2.142932e-02	8.968341e-01	9.922422e-02	5.551424e-01	1.730391e+00	2.207780e-02
36540000	-4.398937e+03	-1.035900e+03	3.621531e+00	2.449765e+01	1.976744e-01	2.429902e+00	9.318942e-03	9.539135e-01	1.204265e-01	5.858391e-01	1.818202e+00	2.271744e-02
36560000	-4.380962e+03	-1.034999e+03	3.632223e+00	2.404141e+01	2.441860e-01	2.193155e+00	1.474267e-02	9.057242e-01	1.514270e-01	9.155181e-01	2.021106e+00	2.264462e-02
36580000	-4.396129e+03	-1.076431e+03	3.043922e+00	2.254338e+01	2.209302e-01	2.582061e+00	2.253085e-02	9.038167e-01	9.016213e-02	8.944322e-01	2.526358e+00	1.910690e-02
36600000	-4.410162e+03	-1.054181e+03	3.736500e+00	2.675370e+01	2.441860e-01	2.415890e+00	2.159609e-03	9.898312e-01	9.432961e-02	9.870588e-01	2.030678e+00	2.388309e-02
36620000	-4.385623e+03	-1.040298e+03	3.389551e+00	2.460618e+01	2.093023e-01	2.857618e+00	9.721456e-03	9.610844e-01	6.790911e-02	9.659483e-01	2.146052e+00	2.168147e-02
36640000	-4.383025e+03	-1.024128e+03	4.374231e+00	3.176488e+01	2.674419e-01	2.497201e+00	2.225561e-02	8.921336e-01	1.014518e-01	1.221879e+00	1.895613e+00	2.818847e-02
36660000	-4.371212e+03	-1.053788e+03	3.695303e+00	2.680764e+01	2.093023e-01	2.463158e+00	9.031468e-03	9.711701e-01	5.184438e-02	9.297409e-01	2.131221e+00	2.381592e-02
36680000	-4.376026e+03	-1.053090e+03	3.606513e+00	2.572959e+01	2.093023e-01	2.476268e+00	1.135695e-02	9.468685e-01	8.264504e-02	8.840103e-01	1.942760e+00	2.277690e-02
36700000	-4.386986e+03	-1.019668e+03	3.914214e+00	2.736460e+01	1.860465e-01	2.292068e+00	1.316137e-02	9.584931e-01	4.613787e-02	1.086547e+00	2.607496e+00	2.471440e-02
36720000	-4.378720e+03	-1.091280e+03	3.649662e+00	2.494831e+01	1.976744e-01	2.140102e+00	5.718795e-03	9.792973e-01	5.496305e-02	1.271394e+00	2.004057e+00	2.348657e-02
36740000	-4.388999e+03	-1.026212e+03	4.376220e+00	2.805235e+01	2.209302e-01	1.929724e+00	6.039784e-03	9.808466e-01	6.025822e-02	1.196293e+00	1.832709e+00	2.781699e-02
36760000	-4.383462e+03	-1.048075e+03	4.253805e+00	2.758059e+01	2.441860e-01	2.067507e+00	3.620907e-03	9.798802e-01	1.307956e-01	1.052388e+00	1.906473e+00	2.711652e-02
36780000	-4.390582e+03	-1.048014e+03	4.429597e+00	2.756681e+01	2.441860e-01	2.046510e+00	2.174281e-02	9.028900e-01	1.169200e-01	1.104881e+00	1.930854e+00	2.816877e-02
36800000	-4.379205e+03	-1.002857e+03	3.723584e+00	2.388700e+01	2.790698e-01	2.334478e+00	2.170626e-02	8.951292e-01	1.043541e-01	1.177201e+00	2.656587e+00	2.384281e-02
36820000	-4.408172e+03	-1.033437e+03	4.244507e+00	2.768398e+01	2.674419e-01	2.025938e+00	6.278230e-03	9.660135e-01	1.316586e-01	1.085258e+00	2.090298e+00	2.721818e-02
36840000	-4.387017e+03	-1.074031e+03	3.458474e+00	2.455919e+01	2.093023e-01	2.644054e+00	5.933281e-03	9.775118e-01	6.438617e-02	1.100586e+00	2.203470e+00	2.214472e-02
36860000	-4.399190e+03	-1.097214e+03	2.997927e+00	2.029106e+01	2.325581e-01	2.113107e+00	6.468670e-03	9.716361e-01	1.041897e-01	7.418327e-01	1.490033e+00	1.890164e-02
36880000	-4.366375e+03	-1.062337e+03	3.478650e+00	2.483260e+01	1.395349e-01	2.067299e+00	1.945895e-02	9.428424e-01	4.062870e-02	1.083649e+00	1.738487e+00	2.204148e-02
36900000	-4.390546e+03	-1.034835e+03	3.700804e+00	2.638816e+01	1.860465e-01	2.247336e+00	9.735308e-03	9.658732e-01	4.694800e-02	1.161061e+00	2.000945e+00	2.368144e-02
36920000	-4.368046e+03	-1.031964e+03	3.865773e+00	2.708557e+01	1.976744e-01	1.791792e+00	1.963219e-02	9.300271e-01	8.038348e-02	1.417790e+00	1.857437e+00	2.471527e-02
36940000	-4.392276e+03	-1.035904e+03	3.747638e+00	2.863733e+01	1.279070e-01	2.021381e+00	1.013939e-02	9.678202e-01	4.725545e-02	9.434062e-01	2.262732e+00	2.386375e-02
36960000	-4.377407e+03	-9.812047e+02	4.054326e+00	2.796648e+01	1.976744e-01	2.439240e+00	1.964931e-02	9.367816e-01	6.141169e-02	9.745620e-01	2.099897e+00	2.563453e-02
36980000	-4.396976e+03	-1.055983e+03	3.784563e+00	2.645841e+01	1.627907e-01	1.843980e+00	4.950206e-03	9.859872e-01	4.277480e-02	8.429140e-01	2.132886e+00	2.414771e-02
37000000	-4.375362e+03	-1.046843e+03	3.880313e+00	2.546640e+01	2.790698e-01	3.108032e+00	5.718482e-03	9.730397e-01	1.125005e-01	1.159942e+00	1.475318e+00	2.488538e-02
37020000	-4.399886e+03	-1.043610e+03	3.686277e+00	2.546906e+01	2.558140e-01	2.366703e+00	1.188756e-02	9.408449e-01	1.039959e-01	9.403652e-01	1.707230e+00	2.365102e-02
37040000	-4.407452e+03	-1.054916e+03	3.788858e+00	2.600249e+01	2.325581e-01	2.533152e+00	1.069000e-02	9.598126e-01	7.223756e-02	1.450060e+00	1.578080e+00	2.429857e-02
37060000	-4.409255e+03	-1.018446e+03	4.152672e+00	2.941632e+01	2.790698e-01	2.487729e+00	1.630296e-02	9.162284e-01	1.019009e-01	1.039799e+00	2.190262e+00	2.643356e-02
37080000	-4.390769e+03	-1.047639e+03	3.341327e+00	2.368300e+01	1.511628e-01	2.126926e+00	9.921169e-03	9.606043e-01	5.887520e-02	7.931421e-01	2.012732e+00	2.146744e-02
37100000	-4.360572e+03	-1.020334e+03	4.160562e+00	2.920705e+01	1.395349e-01	1.728913e+00	1.237206e-02	9.626156e-01	5.112568e-02	1.298283e+00	2.274710e+00	2.627723e-02
37120000	-4.380474e+03	-1.082423e+03	3.302814e+00	2.285022e+01	1.976744e-01	2.224633e+00	6.520774e-03	9.724094e-01	7.910362e-02	8.450003e-01	1.798656e+00	2.089353e-02
37140000	-4.374154e+03	-1.055739e+03	3.657422e+00	2.754874e+01	1.627907e-01	2.225978e+00	1.833451e-02	9.173949e-01	8.151760e-02	1.427630e+00	2.404241e+00	2.325073e-02
37160000	-4.384969e+03	-1.033180e+03	4.237029e+00	2.858824e+01	2.325581e-01	2.529122e+00	2.168131e-02	8.927950e-01	1.191248e-01	1.124169e+00	2.059702e+00	2.727390e-02
37180000	-4.387183e+03	-1.056503e+03	3.769621e+00	2.551803e+01	2.558140e-01	2.044443e+00	9.265457e-03	9.533341e-01	1.339850e-01	1.113008e+00	1.416537e+00	2.426271e-02
37200000	-4.401095e+03	-1.043618e+03	3.923490e+00	2.488479e+01	2.674419e-01	2.939373e+00	5.495801e-03	9.645858e-01	1.874760e-01	1.115121e+00	1.735272e+00	2.509847e-02
37220000	-4.394620e+03	-1.040197e+03	4.118143e+00	2.654524e+01	2.558140e-01	1.910701e+00	4.511272e-03	9.779069e-01	1.252892e-01	1.138440e+00	2.132960e+00	2.621392e-02
37240000	-4.403441e+03	-1.028222e+03	4.593478e+00	2.953823e+01	2.558140e-01	1.778662e+00	1.275652e-02	9.214618e-01	1.907380e-01	1.174747e+00	2.100521e+00	2.934155e-02
37260000	-4.395524e+03	-9.821744e+02	4.949368e+00	3.272054e+01	2.441860e-01	1.925549e+00	1.651949e-02	9.429556e-01	6.325436e-02	1.014303e+00	2.266858e+00	3.191776e-02
37280000	-4.388214e+03	-1.088983e+03	2.993517e+00	2.101317e+01	2.209302e-01	2.220538e+00	2.173321e-02	9.056650e-01	8.318960e-02	8.869620e-01	1.901028e+00	1.903236e-02
37300000	-4.396975e+03	-1.048926e+03	3.838352e+00	2.647671e+01	2.441860e-01	1.936929e+00	1.765764e-02	9.361337e-01	6.676453e-02	9.682312e-01	1.813811e+00	2.448814e-02
37320000	-4.385503e+03	-1.056921e+03	3.985126e+00	2.780269e+01	1.976744e-01	2.176085e+00	3.664765e-03	9.865430e-01	7.627836e-02	8.802839e-01	2.247551e+00	2.529840e-02
37340000	-4.394683e+03	-1.010062e+03	4.598238e+00	3.301924e+01	1.744186e-01	1.904510e+00	2.199830e-03	9.949282e-01	2.342679e-02	1.152759e+00	2.346391e+00	2.940008e-02
37360000	-4.373873e+03	-1.069107e+03	3.892079e+00	2.724471e+01	1.627907e-01	2.238509e+00	1.196452e-03	9.966906e-01	3.242836e-02	8.227001e-01	1.759864e+00	2.495834e-02
37380000	-4.403468e+03	-1.060484e+03	3.392147e+00	2.391580e+01	2.325581e-01	2.966333e+00	2.513928e-02	8.503582e-01	1.630430e-01	1.490948e+00	2.192701e+00	2.166184e-02
37400000	-4.389659e+03	-1.055864e+03	3.937576e+00	2.602844e+01	2.325581e-01	1.980368e+00	9.751313e-03	9.480376e-01	1.478541e-01	8.223043e-01	2.277941e+00	2.494024e-02
37420000	-4.424515e+03	-1.035336e+03	4.240303e+00	2.664230e+01	2.558140e-01	1.864363e+00	8.916664e-03	9.721813e-01	6.249452e-02	9.296345e-01	1.691675e+00	2.692712e-02
37440000	-4.410819e+03	-1.004893e+03	3.946429e+00	2.634083e+01	2.558140e-01	1.935181e+00	5.953597e-03	9.720392e-01	1.083914e-01	6.885552e-01	1.890487e+00	2.523270e-02
37460000	-4.387162e+03	-9.719946e+02	3.735928e+00	2.500976e+01	2.558140e-01	2.252766e+00	1.274948e-02	9.244063e-01	1.454318e-01	6.035939e-01	2.640257e+00	2.353804e-02
37480000	-4.391807e+03	-1.045907e+03	4.043619e+00	2.632912e+01	2.325581e-01	2.414562e+00	1.237392e-02	9.390220e-01	1.428687e-01	1.426962e+00	2.205185e+00	2.608249e-02
37500000	-4.383850e+03	-9.582663e+02	4.946043e+00	3.175098e+01	1.976744e-01	2.428023e+00	4.400673e-03	9.812486e-01	1.053648e-01	1.455984e+00	2.671293e+00	3.031456e-02
37520000	-4.363656e+03	-9.322827e+02	4.248454e+00	2.884092e+01	2.209302e-01	1.926335e+00	2.703242e-03	9.911657e-01	4.949806e-02	9.293490e-01	2.770399e+00	2.651872e-02
37540000	-4.398562e+03	-9.964300e+02	4.983268e+00	3.423267e+01	1.627907e-01	1.502111e+00	6.991059e-03	9.814738e-01	3.998911e-02	1.306030e+00	2.595893e+00	3.103605e-02
37560000	-4.387880e+03	-1.010533e+03	5.086306e+00	3.458225e+01	1.395349e-01	2.276177e+00	1.360209e-02	9.752615e-01	1.730049e-02	1.079863e+00	2.514800e+00	3.239428e-02
37580000	-4.381338e+03	-1.044268e+03	3.491224e+00	2.509907e+01	1.976744e-01	3.594859e+00	2.165454e-02	9.169716e-01	7.727579e-02	9.762454e-01	2.939173e+00	2.195948e-02
37600000	-4.391095e+03	-1.054699e+03	3.847440e+00	2.370187e+01	2.558140e-01	2.336731e+00	1.762504e-02	9.501941e-01	5.417620e-02	1.155302e+00	2.025196e+00	2.320639e-02
37620000	-4.406779e+03	-1.036915e+03	4.176874e+00	2.958184e+01	2.790698e-01	2.010324e+00	1.420510e-02	9.177447e-01	1.291637e-01	1.003194e+00	1.837479e+00	2.680632e-02
37640000	-4.382506e+03	-9.848413e+02	3.860488e+00	2.751578e+01	2.325581e-01	2.208864e+00	1.781342e-02	9.095358e-01	1.225543e-01	9.684975e-01	2.490699e+00	2.472595e-02
37660000	-4.377998e+03	-1.028785e+03	3.971040e+00	2.742842e+01	2.209302e-01	2.737874e+00	1.067093e-02	9.582443e-01	6.390169e-02	1.006963e+00	2.049765e+00	2.534649e-02
37680000	-4.390758e+03	-1.071161e+03	3.698312e+00	2.677434e+01	1.744186e-01	2.175713e+00	3.362433e-03	9.870991e-01	5.600680e-02	9.950207e-01	2.035520e+00	2.353449e-02
37700000	-4.393088e+03	-1.046679e+03	3.650854e+00	2.681597e+01	2.093023e-01	2.577641e+00	9.224112e-03	9.632190e-01	6.307995e-02	6.436635e-01	1.698333e+00	2.327560e-02
37720000	-4.390535e+03	-1.067030e+03	3.310438e+00	2.360004e+01	2.325581e-01	2.105526e+00	2.085613e-02	9.207387e-01	8.783342e-02	1.219750e+00	1.443027e+00	2.093852e-02
37740000	-4.397320e+03	-9.923799e+02	3.192611e+00	2.162529e+01	1.744186e-01	2.411385e+00	1.839025e-02	9.419687e-01	4.980572e-02	4.891596e-01	2.793191e+00	1.939356e-02
37760000	-4.368871e+03	-1.053258e+03	3.269702e+00	2.212275e+01	1.511628e-01	2.258072e+00	4.265486e-03	9.848511e-01	7.279363e-02	5.961047e-01	2.505741e+00	2.043457e-02
37780000	-4.374554e+03	-1.041000e+03	3.778234e+00	2.523936e+01	1.976744e-01	1.893492e+00	8.941685e-03	9.659740e-01	7.363144e-02	7.433839e-01	2.748500e+00	2.399304e-02
37800000	-4.384813e+03	-1.055469e+03	3.834303e+00	2.592522e+01	2.325581e-01	2.789936e+00	7.197723e-03	9.715259e-01	6.803830e-02	6.541617e-01	1.836829e+00	2.241067e-02
37820000	-4.395571e+03	-1.042359e+03	4.166077e+00	2.844498e+01	1.976744e-01	2.000310e+00	8.591972e-03	9.677190e-01	8.329261e-02	8.033548e-01	1.906128e+00	2.642647e-02
37840000	-4.386891e+03	-1.070621e+03	3.258083e+00	2.264797e+01	2.325581e-01	2.619389e+00	7.401371e-03	9.627907e-01	1.261642e-01	9.337517e-01	1.862853e+00	2.061214e-02
37860000	-4.400464e+03	-1.068978e+03	3.249596e+00	2.214215e+01	2.093023e-01	3.104817e+00	9.281820e-03	9.663585e-01	6.868278e-02	9.168904e-01	2.206658e+00	2.064513e-02
37880000	-4.393286e+03	-1.053684e+03	3.282428e+00	2.299605e+01	1.744186e-01	1.910234e+00	1.216600e-02	9.603392e-01	5.918310e-02	5.896760e-01	1.885795e+00	2.041938e-02
37900000	-4.408138e+03	-1.032682e+03	3.499032e+00	2.455443e+01	2.093023e-01	2.502843e+00	1.267525e-02	9.508900e-01	6.463011e-02	4.909589e-01	1.769303e+00	2.176208e-02
37920000	-4.388857e+03	-9.974869e+02	4.211187e+00	2.929496e+01	1.976744e-01	1.796126e+00	2.201264e-02	9.469824e-01	3.160908e-02	8.044401e-01	2.185587e+00	2.623624e-02
37940000	-4.364398e+03	-1.021527e+03	3.773989e+00	2.730500e+01	1.279070e-01	2.182241e+00	9.002947e-03	9.670938e-01	5.562443e-02	1.144687e+00	2.012943e+00	2.356311e-02
37960000	-4.382010e+03	-1.017331e+03	3.867537e+00	2.603233e+01	1.395349e-01	2.320094e+00	1.252334e-02	9.653239e-01	3.927015e-02	6.762632e-01	2.031432e+00	2.414815e-02
37980000	-4.391989e+03	-1.062367e+03	3.323386e+00	2.275243e+01	1.627907e-01	2.699510e+00	6.274674e-03	9.811054e-01	4.252506e-02	6.964784e-01	2.091293e+00	2.083766e-02
38000000	-4.417080e+03	-1.094461e+03	3.111198e+00	2.273038e+01	1.976744e-01	2.129176e+00	4.589643e-03	9.882382e-01	3.160167e-02	7.990835e-01	1.810084e+00	1.951761e-02
38020000	-4.380104e+03	-1.053878e+03	3.655417e+00	2.519415e+01	1.860465e-01	2.633443e+00	3.423407e-03	9.900241e-01	4.354211e-02	5.337317e-01	1.659069e+00	2.313363e-02
38040000	-4.388622e+03	-1.004458e+03	3.898401e+00	2.560334e+01	1.511628e-01	2.322937e+00	2.862779e-03	9.937710e-01	2.932907e-02	8.172186e-01	2.835936e+00	2.480143e-02
38060000	-4.389563e+03	-1.021380e+03	3.698217e+00	2.524889e+01	2.325581e-01	2.121410e+00	1.104676e-02	9.417741e-01	1.453273e-01	7.856301e-01	1.890123e+00	2.384885e-02
38080000	-4.396704e+03	-1.030050e+03	3.993337e+00	2.670686e+01	1.860465e-01	2.241773e+00	1.561747e-02	9.311965e-01	1.031596e-01	9.970978e-01	1.636711e+00	2.573321e-02
38100000	-4.399994e+03	-1.036151e+03	4.224665e+00	2.840570e+01	1.860465e-01	1.883599e+00	9.983465e-03	9.653727e-01	6.400782e-02	1.099986e+00	2.233907e+00	2.724238e-02
38120000	-4.404944e+03	-1.034083e+03	3.886780e+00	2.510656e+01	2.325581e-01	1.799564e+00	1.457464e-03	9.927872e-01	1.256331e-01	1.162798e+00	1.884720e+00	2.498050e-02
38140000	-4.379103e+03	-1.059936e+03	3.915538e+00	2.617533e+01	2.441860e-01	2.134169e+00	3.416264e-03	9.836331e-01	1.157102e-01	1.168020e+00	1.874674e+00	2.495809e-02
38160000	-4.412925e+03	-1.042596e+03	3.991261e+00	2.582783e+01	1.744186e-01	2.016414e+00	1.561285e-02	9.745754e-01	1.884423e-02	1.050784e+00	2.040073e+00	2.546470e-02
38180000	-4.400972e+03	-1.088860e+03	3.370850e+00	2.475139e+01	1.860465e-01	2.264975e+00	1.351030e-02	9.495853e-01	5.712014e-02	8.469006e-01	1.448083e+00	2.079267e-02
38200000	-4.380007e+03	-1.080992e+03	3.315189e+00	2.319636e+01	2.209302e-01	2.147469e+00	6.311954e-03	9.682813e-01	1.325648e-01	1.074517e+00	1.956936e+00	2.108942e-02
38220000	-4.382224e+03	-1.019127e+03	4.008283e+00	2.914373e+01	1.511628e-01	2.433830e+00	1.365681e-02	9.722894e-01	2.030574e-02	9.354399e-01	2.605656e+00	2.492720e-02
38240000	-4.382330e+03	-1.020953e+03	4.395572e+00	3.288419e+01	1.279070e-01	2.145795e+00	1.812744e-02	9.300143e-01	6.819769e-02	1.264136e+00	2.593953e+00	2.785809e-02
38260000	-4.373279e+03	-1.027079e+03	4.366539e+00	3.011266e+01	1.279070e-01	2.133454e+00	1.268378e-02	9.682700e-01	3.153020e-02	1.259961e+00	2.618992e+00	2.804519e-02
38280000	-4.401225e+03	-1.072506e+03	2.979402e+00	1.912147e+01	2.093023e-01	2.787668e+00	9.532964e-03	9.623008e-01	1.039456e-01	8.562544e-01	2.308368e+00	1.878709e-02
38300000	-4.392077e+03	-1.058702e+03	3.250927e+00	2.242693e+01	2.558140e-01	2.092208e+00	8.072924e-03	9.636393e-01	9.892376e-02	9.862450e-01	2.046172e+00	2.059119e-02
38320000	-4.391721e+03	-1.003832e+03	4.009713e+00	2.726584e+01	1.511628e-01	2.138697e+00	1.245319e-02	9.685999e-01	3.544175e-02	9.712162e-01	2.480568e+00	2.495520e-02
38340000	-4.387890e+03	-1.068129e+03	4.152963e+00	2.837853e+01	1.279070e-01	2.351933e+00	1.751168e-02	9.494229e-01	5.148654e-02	9.299803e-01	1.922059e+00	2.597628e-02
38360000	-4.418020e+03	-1.004116e+03	4.145433e+00	2.928748e+01	1.744186e-01	2.059083e+00	6.458202e-03	9.783557e-01	5.211273e-02	8.702602e-01	2.275908e+00	2.666501e-02
38380000	-4.395233e+03	-1.029952e+03	4.251501e+00	2.897084e+01	1.627907e-01	2.439566e+00	2.030897e-02	9.476075e-01	4.288135e-02	9.067559e-01	1.900227e+00	2.736661e-02
38400000	-4.366885e+03	-9.835827e+02	3.923647e+00	2.741164e+01	1.511628e-01	2.754808e+00	1.728253e-02	9.564445e-01	3.362837e-02	1.050046e+00	2.414083e+00	2.520146e-02
38420000	-4.374239e+03	-1.058747e+03	3.979247e+00	2.776674e+01	1.511628e-01	2.044249e+00	1.324317e-02	9.679749e-01	3.255954e-02	9.757841e-01	1.633319e+00	2.513581e-02
38440000	-4.398397e+03	-1.056798e+03	3.413026e+00	2.265969e+01	1.511628e-01	2.406270e+00	1.966399e-02	9.467211e-01	4.701243e-02	7.156793e-01	1.969656e+00	2.117859e-02
38460000	-4.394874e+03	-1.032703e+03	3.308343e+00	2.266521e+01	1.395349e-01	2.067693e+00	6.962042e-03	9.832377e-01	3.603023e-02	7.040444e-01	2.598245e+00	2.059512e-02
38480000	-4.379250e+03	-1.040484e+03	3.757674e+00	2.607844e+01	1.627907e-01	1.715399e+00	9.146676e-03	9.751957e-01	3.193171e-02	1.053037e+00	2.111320e+00	2.411058e-02
38500000	-4.380090e+03	-1.020414e+03	3.574251e+00	2.461193e+01	2.093023e-01	2.131565e+00	1.434390e-02	9.563326e-01	4.721328e-02	9.366770e-01	2.117171e+00	2.287010e-02
38520000	-4.418865e+03	-1.026650e+03	3.902242e+00	2.753665e+01	1.860465e-01	2.524524e+00	1.030018e-02	9.650251e-01	5.939784e-02	1.061917e+00	2.163513e+00	2.458320e-02
38540000	-4.383021e+03	-1.071848e+03	3.506808e+00	2.380721e+01	2.325581e-01	2.556953e+00	1.484752e-02	9.125279e-01	1.294401e-01	9.684488e-01	2.202700e+00	2.201775e-02
38560000	-4.382805e+03	-1.050624e+03	3.656294e+00	2.668671e+01	2.093023e-01	2.080316e+00	2.535234e-02	9.114130e-01	5.679260e-02	7.576523e-01	2.635307e+00	2.342698e-02
38580000	-4.364991e+03	-1.041741e+03	3.921740e+00	2.816734e+01	1.627907e-01	2.294058e+00	1.892336e-02	9.412344e-01	5.208322e-02	8.203216e-01	1.986306e+00	2.529141e-02
38600000	-4.369945e+03	-1.058364e+03	3.868438e+00	2.708063e+01	1.744186e-01	2.982015e+00	2.164667e-02	9.124538e-01	8.590058e-02	9.740539e-01	1.682152e+00	2.384149e-02
38620000	-4.380297e+03	-1.017352e+03	4.224881e+00	2.802604e+01	2.558140e-01	1.725259e+00	3.415996e-02	8.591010e-01	9.557618e-02	1.409794e+00	2.235815e+00	2.583331e-02
38640000	-4.389101e+03	-1.030542e+03	4.258119e+00	3.110263e+01	2.441860e-01	2.211911e+00	2.003452e-02	8.739409e-01	1.405779e-01	1.117362e+00	2.301310e+00	2.647589e-02
38660000	-4.375156e+03	-1.021156e+03	3.970814e+00	2.836779e+01	1.744186e-01	2.524134e+00	1.660664e-02	9.528656e-01	3.390018e-02	8.315158e-01	1.899444e+00	2.477092e-02
38680000	-4.374752e+03	-1.042985e+03	4.015750e+00	2.699730e+01	1.162791e-01	2.701908e+00	1.732642e-02	9.733491e-01	1.639191e-02	1.140238e+00	1.518766e+00	2.539544e-02
38700000	-4.410130e+03	-1.052310e+03	3.589999e+00	2.526702e+01	2.209302e-01	2.506353e+00	5.306338e-03	9.789175e-01	7.221238e-02	8.208880e-01	1.886866e+00	2.293506e-02
38720000	-4.394021e+03	-1.065299e+03	3.590494e+00	2.509978e+01	2.441860e-01	2.134808e+00	6.380465e-03	9.772988e-01	4.330476e-02	8.209616e-01	1.546102e+00	2.284667e-02
38740000	-4.399045e+03	-1.061148e+03	2.986902e+00	2.117029e+01	2.209302e-01	3.595721e+00	1.419818e-02	9.153688e-01	1.430404e-01	6.326735e-01	1.219549e+00	1.914335e-02
38760000	-4.383887e+03	-1.056205e+03	4.254310e+00	2.963512e+01	2.093023e-01	2.081005e+00	1.225043e-02	9.507514e-01	8.801689e-02	9.791749e-01	1.829511e+00	2.726409e-02
38780000	-4.377146e+03	-1.049451e+03	3.863230e+00	2.762247e+01	1.976744e-01	2.375626e+00	8.266719e-03	9.728506e-01	4.307544e-02	9.950857e-01	1.670074e+00	2.476835e-02
38800000	-4.388497e+03	-1.040103e+03	3.888890e+00	2.778615e+01	2.209302e-01	1.882965e+00	7.000854e-03	9.650522e-01	8.337231e-02	8.858243e-01	1.457526e+00	2.495369e-02
38820000	-4.389449e+03	-1.040249e+03	3.976897e+00	2.833663e+01	1.976744e-01	2.288765e+00	1.765148e-02	9.392770e-01	7.113943e-02	9.298174e-01	2.084137e+00	2.540314e-02
38840000	-4.366972e+03	-1.045763e+03	3.922465e+00	2.742116e+01	1.860465e-01	2.253165e+00	1.211198e-02	9.518804e-01	8.145384e-02	1.243268e+00	1.881985e+00	2.507298e-02
38860000	-4.397326e+03	-1.022141e+03	3.794718e+00	2.589594e+01	1.976744e-01	2.638286e+00	9.149458e-03	9.675636e-01	6.495949e-02	9.035777e-01	1.970611e+00	2.425359e-02
38880000	-4.374949e+03	-1.035439e+03	4.268458e+00	2.778192e+01	2.325581e-01	2.351252e+00	1.426692e-02	9.389296e-01	8.214248e-02	1.122668e+00	1.943104e+00	2.737251e-02
38900000	-4.398390e+03	-1.032211e+03	4.332081e+00	2.816472e+01	2.790698e-01	2.492557e+00	1.390864e-02	9.225588e-01	1.592817e-01	1.111685e+00	1.976665e+00	2.791844e-02
38920000	-4.427790e+03	-1.019589e+03	4.146132e+00	2.648541e+01	3.372093e-01	2.808761e+00	9.238662e-03	9.490567e-01	1.417380e-01	1.133304e+00	1.630036e+00	2.658217e-02
38940000	-4.406496e+03	-1.050092e+03	3.950175e+00	2.542260e+01	1.511628e-01	2.458792e+00	1.886913e-02	9.403328e-01	6.499247e-02	7.564309e-01	1.968679e+00	2.502766e-02
38960000	-4.389570e+03	-1.016646e+03	4.242504e+00	2.695578e+01	2.209302e-01	2.578418e+00	8.562343e-03	9.624241e-01	8.926274e-02	1.070480e+00	2.071331e+00	2.676421e-02
38980000	-4.378991e+03	-1.023035e+03	3.912007e+00	2.618432e+01	2.674419e-01	1.995602e+00	1.365974e-02	9.568139e-01	6.196976e-02	8.545793e-01	1.981140e+00	2.511551e-02
39000000	-4.394360e+03	-1.066327e+03	4.324615e+00	2.760617e+01	2.093023e-01	2.065019e+00	1.464359e-02	9.475439e-01	9.944731e-02	8.814411e-01	2.090211e+00	2.729463e-02
39020000	-4.402320e+03	-1.053710e+03	4.352786e+00	2.792063e+01	2.325581e-01	2.235097e+00	2.263835e-02	8.784490e-01	1.333222e-01	8.725301e-01	1.865409e+00	2.769004e-02
39040000	-4.409286e+03	-1.037587e+03	3.890637e+00	2.363858e+01	2.674419e-01	3.025149e+00	1.092151e-02	9.505158e-01	8.204659e-02	1.067855e+00	2.144206e+00	2.508507e-02
39060000	-4.391954e+03	-1.041209e+03	3.385517e+00	2.215561e+01	2.674419e-01	2.304306e+00	1.483992e-02	9.120955e-01	1.323934e-01	1.052854e+00	2.149774e+00	2.167998e-02
39080000	-4.414945e+03	-1.000285e+03	4.455299e+00	2.566600e+01	3.720930e-01	1.957462e+00	2.024327e-02	9.174940e-01	9.504640e-02	6.744912e-01	1.583063e+00	2.857421e-02
39100000	-4.388541e+03	-1.039358e+03	3.352623e+00	2.339470e+01	2.674419e-01	2.172214e+00	2.898310e-02	8.669607e-01	1.155616e-01	6.933148e-01	1.965813e+00	2.116693e-02
39120000	-4.409492e+03	-9.899934e+02	4.478246e+00	2.663471e+01	4.069767e-01	1.935523e+00	2.741431e-02	8.162346e-01	2.532341e-01	8.288762e-01	1.784607e+00	2.862822e-02
39140000	-4.431515e+03	-1.022576e+03	3.712897e+00	2.280040e+01	3.255814e-01	2.580467e+00	1.851355e-02	8.738461e-01	2.670369e-01	9.926101e-01	2.029644e+00	2.371449e-02
39160000	-4.424222e+03	-1.027784e+03	3.861042e+00	2.414652e+01	2.906977e-01	2.155738e+00	3.311663e-02	8.550273e-01	1.160672e-01	9.228185e-01	2.158775e+00	2.450201e-02
39180000	-4.406500e+03	-1.032069e+03	3.763157e+00	2.397731e+01	1.744186e-01	2.152864e+00	8.251486e-03	9.761019e-01	4.112212e-02	6.056981e-01	2.283146e+00	2.392376e-02
39200000	-4.377136e+03	-1.019415e+03	3.839545e+00	2.482915e+01	2.093023e-01	2.004638e+00	4.819833e-03	9.815906e-01	7.199427e-02	7.678155e-01	2.684117e+00	2.445712e-02
39220000	-4.407752e+03	-1.028553e+03	3.476127e+00	2.204108e+01	3.139535e-01	2.005058e+00	4.771216e-03	9.734407e-01	1.210766e-01	7.166344e-01	2.862818e+00	2.138034e-02
39240000	-4.367222e+03	-1.071951e+03	3.295783e+00	2.273637e+01	1.744186e-01	2.255758e+00	2.863012e-02	9.093531e-01	4.370922e-02	9.914757e-01	1.840897e+00	2.115084e-02
39260000	-4.405065e+03	-1.030676e+03	4.068372e+00	2.695501e+01	2.325581e-01	2.659905e+00	8.773663e-03	9.607248e-01	7.758072e-02	9.753289e-01	1.824724e+00	2.624741e-02
39280000	-4.382468e+03	-1.023370e+03	3.590867e+00	2.471606e+01	2.441860e-01	2.006182e+00	1.247769e-02	9.506007e-01	7.411538e-02	9.539018e-01	1.785507e+00	2.303983e-02
39300000	-4.393668e+03	-9.540700e+02	4.665969e+00	3.138755e+01	2.209302e-01	2.155296e+00	9.694622e-03	9.509986e-01	1.155851e-01	8.250167e-01	2.820283e+00	2.966474e-02
39320000	-4.386840e+03	-1.014425e+03	5.038933e+00	3.362754e+01	2.558140e-01	2.002763e+00	3.314441e-02	8.729262e-01	8.467997e-02	1.122509e+00	2.031251e+00	3.225532e-02
39340000	-4.387790e+03	-1.026933e+03	4.109231e+00	2.673657e+01	1.744186e-01	3.094232e+00	3.715670e-02	8.721682e-01	8.085069e-02	9.372826e-01	2.027569e+00	2.626595e-02
39360000	-4.362095e+03	-1.029244e+03	3.655986e+00	2.456877e+01	1.860465e-01	2.756410e+00	2.376973e-02	9.560064e-01	1.987503e-02	8.470621e-01	2.356129e+00	2.324909e-02
39380000	-4.375257e+03	-1.050964e+03	4.004122e+00	2.551576e+01	2.093023e-01	2.521660e+00	1.290231e-02	9.421754e-01	1.429549e-01	1.051780e+00	2.071191e+00	2.564460e-02
39400000	-4.387733e+03	-1.025764e+03	4.229303e+00	2.737551e+01	2.906977e-01	2.208055e+00	1.527266e-02	9.282342e-01	1.337835e-01	9.246302e-01	2.117838e+00	2.725029e-02
39420000	-4.385130e+03	-1.049811e+03	4.194692e+00	2.631810e+01	2.558140e-01	1.866158e+00	1.195882e-02	9.484612e-01	1.003718e-01	1.176363e+00	2.448775e+00	2.703270e-02
39440000	-4.359833e+03	-1.006947e+03	4.737174e+00	3.090674e+01	1.744186e-01	1.969184e+00	7.672236e-03	9.771748e-01	5.643190e-02	1.696531e+00	2.312937e+00	3.019223e-02
39460000	-4.396855e+03	-1.031999e+03	4.188545e+00	2.698134e+01	2.093023e-01	1.977051e+00	5.423091e-03	9.813700e-01	7.449040e-02	1.534257e+00	2.196489e+00	2.631828e-02
39480000	-4.397910e+03	-1.072695e+03	2.563716e+00	1.918636e+01	1.627907e-01	2.208190e+00	1.036668e-02	9.785341e-01	2.161340e-02	5.530767e-01	2.485435e+00	1.632893e-02
39500000	-4.405499e+03	-1.029564e+03	4.156207e+00	2.767168e+01	2.325581e-01	2.288737e+00	1.535176e-02	9.425082e-01	6.440766e-02	7.960006e-01	1.984822e+00	2.599609e-02
39520000	-4.413477e+03	-1.049174e+03	3.775699e+00	2.554531e+01	2.209302e-01	2.001833e+00	6.527261e-03	9.679131e-01	9.782845e-02	1.118356e+00	2.462945e+00	2.388120e-02
39540000	-4.403178e+03	-1.075857e+03	3.357134e+00	2.282153e+01	1.395349e-01	2.652133e+00	1.240238e-02	9.636131e-01	5.077335e-02	9.204097e-01	2.329494e+00	2.099404e-02
39560000	-4.378931e+03	-1.043523e+03	4.707572e+00	2.990186e+01	2.325581e-01	1.958570e+00	1.061791e-02	9.371846e-01	1.593079e-01	9.009377e-01	2.064428e+00	3.021422e-02
39580000	-4.364905e+03	-1.037441e+03	4.067454e+00	2.710079e+01	2.209302e-01	2.925160e+00	9.868174e-03	9.499884e-01	1.063743e-01	9.354378e-01	1.981190e+00	2.576589e-02
39600000	-4.388786e+03	-1.033729e+03	4.473980e+00	2.791717e+01	2.441860e-01	2.382538e+00	1.347606e-02	9.548498e-01	9.199669e-02	9.276533e-01	1.708100e+00	2.869995e-02
39620000	-4.388334e+03	-9.894427e+02	4.169196e+00	2.650630e+01	1.627907e-01	2.788486e+00	2.607714e-02	8.927415e-01	1.006242e-01	1.025827e+00	2.542911e+00	2.668134e-02
39640000	-4.414477e+03	-1.009397e+03	4.112038e+00	2.664543e+01	2.790698e-01	2.353176e+00	1.642380e-02	9.278236e-01	8.598422e-02	8.007007e-01	2.108865e+00	2.637572e-02
39660000	-4.396695e+03	-1.009208e+03	4.526054e+00	2.775209e+01	2.093023e-01	2.379000e+00	2.446241e-02	9.328686e-01	5.333180e-02	9.453653e-01	2.674225e+00	2.915314e-02
39680000	-4.396830e+03	-9.942022e+02	4.283923e+00	2.655480e+01	3.023256e-01	2.377812e+00	3.203407e-03	9.813665e-01	1.365307e-01	1.105564e+00	1.409131e+00	2.691472e-02
39700000	-4.407971e+03	-1.027996e+03	4.206179e+00	2.812561e+01	2.906977e-01	1.934404e+00	2.524235e-02	8.858974e-01	1.143685e-01	9.542731e-01	2.345735e+00	2.682210e-02
39720000	-4.363642e+03	-1.047832e+03	3.834266e+00	2.645412e+01	1.279070e-01	2.062965e+00	2.774404e-02	9.239647e-01	4.892565e-02	1.403883e+00	2.265160e+00	2.439284e-02
39740000	-4.393608e+03	-1.057840e+03	3.247911e+00	2.225840e+01	2.674419e-01	2.165923e+00	1.025667e-02	9.401039e-01	1.421463e-01	1.039305e+00	2.188174e+00	2.088122e-02
39760000	-4.406982e+03	-1.000048e+03	4.666580e+00	3.071439e+01	2.558140e-01	2.066700e+00	1.974547e-02	9.052206e-01	9.221536e-02	1.045156e+00	2.510540e+00	2.998793e-02
39780000	-4.400680e+03	-1.013761e+03	4.007468e+00	2.726157e+01	1.395349e-01	2.383040e+00	2.320571e-02	9.552031e-01	2.491116e-02	9.361361e-01	2.233152e+00	2.580607e-02
39800000	-4.370304e+03	-1.007396e+03	4.132889e+00	2.876997e+01	1.976744e-01	2.142024e+00	5.659869e-03	9.752854e-01	9.375849e-02	9.175925e-01	2.570202e+00	2.657055e-02
39820000	-4.381382e+03	-1.046827e+03	3.669897e+00	2.673713e+01	2.441860e-01	1.922321e+00	7.828042e-03	9.684549e-01	6.859069e-02	1.434261e+00	1.788454e+00	2.318544e-02
39840000	-4.373093e+03	-9.700358e+02	4.341225e+00	3.202996e+01	1.976744e-01	2.097327e+00	1.531637e-02	9.496974e-01	5.268574e-02	1.470649e+00	2.204179e+00	2.768579e-02
39860000	-4.382016e+03	-1.024433e+03	4.053150e+00	2.846356e+01	1.860465e-01	2.038444e+00	2.282874e-02	9.323664e-01	5.537014e-02	1.375678e+00	2.153363e+00	2.524611e-02
39880000	-4.390191e+03	-1.056137e+03	3.660759e+00	2.364873e+01	2.558140e-01	2.367778e+00	1.125291e-02	9.314295e-01	1.409591e-01	8.707921e-01	1.693884e+00	2.304282e-02
39900000	-4.403348e+03	-1.079101e+03	3.107704e+00	2.039340e+01	2.558140e-01	2.929311e+00	2.051366e-03	9.882851e-01	1.415212e-01	8.454771e-01	1.700814e+00	1.953518e-02
39920000	-4.384267e+03	-1.019269e+03	3.533564e+00	2.606304e+01	1.744186e-01	3.012366e+00	5.668335e-03	9.792329e-01	5.807203e-02	9.944382e-01	2.018369e+00	2.238053e-02
39940000	-4.381363e+03	-1.025976e+03	4.073350e+00	2.794837e+01	1.976744e-01	2.312702e+00	5.389277e-03	9.809640e-01	6.969757e-02	1.105233e+00	2.300452e+00	2.578055e-02
[truncated: 8,003 more rows]
