# Supplementary material for: The rapid evolution of lungfish durophagy
Source: Nat Commun. 2022 May 2;13:2390. doi: 10.1038/s41467-022-30091-3 (PMC9061808; doi:10.1038/s41467-022-30091-3)
Supplement: Supplementary file 5 — Supplementary Software [file 41467_2022_30091_MOESM5_ESM.zip › Supplementary Software/MrBayes_tip_dating_analyses/2_partitions_constraint_IGR/result_p1_new.csv]

			time	IGR_p1 rate	IGR_p2 rate	all rate
1			420.95	1.005319	2.127627	1.798901
2			419.95	1.005319	2.127627	1.798901
3			418.95	2.837064	4.16209	2.2764955
4			417.95	2.837064	4.16209	3.954403
5			416.95	2.837064	4.16209	5.655892
6			415.95	3.598786	6.645925	5.655892
7			414.95	3.598786	6.645925	5.655892
8			413.95	3.598786	6.645925	5.655892
9			412.95	0.839217	1.2564405	0.998632
10			411.95	0.850415	1.67126625	1.0235312
11			410.95	0.686999	1.2904956	1.484586286
12			409.95	0.806074714	2.322262286	1.484586286
13			408.95	0.806074714	2.322262286	1.484586286
14			407.95	0.5836168	1.6542236	0.675000667
15			406.95	0.5232035	1.135981667	0.655247714
16			405.95	0.722901	0.742624111	0.65839875
17			404.95	0.838165111	0.813483333	0.666648846
18			403.95	0.905000167	0.520488	0.892147615
19			402.95	0.949214818	0.903194273	0.898479818
20			401.95	0.9730487	0.9847957	0.859002909
21			400.95	0.820198875	1.044350563	0.847614111
22			399.95	0.794513	1.050686357	0.871876667
23			398.95	0.772789077	1.112423462	0.836749556
24			397.95	0.753854833	1.157316083	0.78483025
25			396.95	0.753854833	1.157316083	0.783022824
26			395.95	0.732667417	0.9847325	0.783022824
27			394.95	0.733234	0.831278	0.783022824
28			393.95	0.6988448	0.7425355	0.6247442
29			392.95	0.857306917	0.479290833	0.636214625
30			391.95	0.857306917	0.479290833	0.636214625
31			390.95	0.907220364	0.461860818	0.657647533
32			389.95	0.907220364	0.461860818	0.5942152
33			388.95	0.727666786	0.645251786	0.683096235
34			387.95	0.723675933	0.765837267	0.613663421
35			386.95	0.723675933	0.765837267	0.611798304
36			385.95	0.76026968	0.703222	0.650005038
37			384.95	0.682753905	0.725564667	0.653388524
38			383.95	0.736259	0.7275862	0.605031208
39			382.95	0.69615325	0.673058208	0.5949006
40			381.95	0.648619269	0.766861923	0.602668962
41			380.95	0.597750333	0.840003417	0.60455144
42			379.95	0.633415217	0.857827478	0.61184124
43			378.95	0.628489952	0.862020048	0.668775455
44			377.95	0.566831059	0.866176882	0.673046588
45			376.95	0.543136294	0.817559	0.571002133
46			375.95	0.444705364	0.565776636	0.47816275
47			374.95	0.4500117	0.4519997	0.3947891
48			373.95	0.561285545	0.564291364	0.545059545
49			372.95	0.561285545	0.564291364	0.558669333
50			371.95	0.598098083	0.5517235	0.558669333
51			370.95	0.598098083	0.5517235	0.558669333
52			369.95	0.598098083	0.5517235	0.561481385
53			368.95	0.6872165	0.6076295	0.592862917
54			367.95	0.744066375	0.704474375	0.646760778
55			366.95	0.75004225	0.3270125	0.63485575
56			365.95	0.672786333	0.37219	0.6077045
57			364.95	0.165301	0.190357	0.303663333
58			363.95	0.363336	0.284968	0.303663333
59			362.95	0.363336	0.284968	0.303663333
60			361.95	0.363336	0.284968	0.303663333
61			360.95	0.363336	0.284968	0.28455275
62			359.95	0.363336	0.284968	0.28455275
63			358.95	0.31898375	0.33932925	0.28455275
64			357.95	0.31898375	0.33932925	0.421615
65			356.95	0.5572084	0.2446308	0.421615
66			355.95	0.631515	0.2885625	0.421615
67			354.95	0.793143	0.301600667	0.2970634
68			353.95	0.3814494	0.2396144	0.2970634
69			352.95	0.518920833	0.761550833	0.623729167
70			351.95	0.490626571	0.703112429	0.620793714
71			350.95	0.490626571	0.703112429	0.620793714
72			349.95	0.554891375	0.380209	0.5702015
73			348.95	0.554891375	0.380209	0.5702015
74			347.95	0.491304429	0.326662	0.362133625
75			346.95	0.253398857	0.331428857	0.271009857
76			345.95	0.253398857	0.331428857	0.136786
77			344.95	0.157650667	0.161158333	0.136786
78			343.95	0.157650667	0.161158333	0.136786
79			342.95	0.134138	0.1380866	0.144703143
80			341.95	0.184922167	0.156177833	0.128500333
81			340.95	0.184922167	0.156177833	0.128500333
82			339.95	0.184922167	0.156177833	0.128500333
83			338.95	0.143498	0.136564	0.1218754
84			337.95	0.143498	0.136564	0.1218754
85			336.95	0.143498	0.136564	0.1218754
86			335.95	0.143498	0.136564	0.1218754
87			334.95	0.143498	0.136564	0.1218754
88			333.95	0.143498	0.136564	0.1218754
89			332.95	0.143498	0.136564	0.1218754
90			331.95	0.143498	0.136564	0.1218754
91			330.95	0.143498	0.136564	0.1218754
92			329.95	0.143498	0.136564	0.1218754
93			328.95	0.143498	0.136564	0.1218754
94			327.95	0.11907075	0.1504525	0.11787575
95			326.95	0.11907075	0.1504525	0.11787575
96			325.95	0.11907075	0.1504525	0.11787575
97			324.95	0.11907075	0.1504525	0.11787575
98			323.95	0.11907075	0.1504525	0.11787575
99			322.95	0.11907075	0.1504525	0.11787575
100			321.95	0.11907075	0.1504525	0.11787575
101			320.95	0.11907075	0.1504525	0.11787575
102			319.95	0.11907075	0.1504525	0.11787575
103			318.95	0.142916	0.181676333	0.313511
104			317.95	0.35753075	0.29010875	0.313511
105			316.95	0.35753075	0.29010875	0.313511
106			315.95	0.35753075	0.29010875	0.313511
107			314.95	0.35753075	0.29010875	0.313511
108			313.95	0.35753075	0.29010875	0.313511
109			312.95	0.35753075	0.29010875	0.313511
110			311.95	0.440893333	0.364839667	0.53385975
111			310.95	0.6071025	0.52833725	0.53385975
112			309.95	0.476136667	0.371116333	0.378479667
113			308.95	0.476136667	0.371116333	0.378479667
114			307.95	0.476136667	0.371116333	0.378479667
115			306.95	0.476136667	0.371116333	0.378479667
116			305.95	0.476136667	0.371116333	0.378479667
117			304.95	0.476136667	0.371116333	0.378479667
118			303.95	0.476136667	0.371116333	0.378479667
119			302.95	0.476136667	0.371116333	0.378479667
120			301.95	0.476136667	0.371116333	0.378479667
121			300.95	0.476136667	0.371116333	0.378479667
122			299.95	0.476136667	0.371116333	0.378479667
123			298.95	0.476136667	0.371116333	0.378479667
124			297.95	0.476136667	0.371116333	0.378479667
125			296.95	0.476136667	0.371116333	0.378479667
126			295.95	0.202361	0.20844	0.175787
127			294.95	0.202361	0.20844	0.175787
128			293.95	0.202361	0.20844	0.175787
129			292.95	0.202361	0.20844	0.175787
130			291.95	0.202361	0.20844	0.175787
131			290.95	0.202361	0.20844	0.175787
132			289.95	0.202361	0.20844	0.175787
133			288.95	0.202361	0.20844	0.175787
134			287.95	0.202361	0.20844	0.175787
135			286.95	0.202361	0.20844	0.175787
136			285.95	0.202361	0.20844	0.175787
137			284.95	0.202361	0.20844	0.175787
138			283.95	0.202361	0.20844	0.175787
139			282.95	0.202361	0.20844	0.175787
140			281.95	0.202361	0.20844	0.175787
141			280.95	0.202361	0.20844	0.175787
142			279.95	0.202361	0.20844	0.175787
143			278.95	0.202361	0.20844	0.175787
144			277.95	0.202361	0.20844	0.175787
145			276.95	0.202361	0.20844	0.175787
146			275.95	0.202361	0.20844	0.175787
147			274.95	0.202361	0.20844	0.175787
148			273.95	0.202361	0.20844	0.175787
149			272.95	0.224015	0.055303	0.120374
