# Supplementary material for: The rapid evolution of lungfish durophagy
Source: Nat Commun. 2022 May 2;13:2390. doi: 10.1038/s41467-022-30091-3 (PMC9061808; doi:10.1038/s41467-022-30091-3)
Supplement: Supplementary file 5 — Supplementary Software [file 41467_2022_30091_MOESM5_ESM.zip › Supplementary Software/MrBayes_tip_dating_analyses/unpartition_without_constraint_IGR/Cui_2021_5.run2.p]

[ID: 1365885798]
Gen	LnL	LnPr	TH	TL	prop_ancfossil	alpha	net_speciation	relative_extinction	relative_fossilization	igrvar	clockrate
0	-6.922069e+03	-3.467894e+03	5.812500e+00	1.145735e+02	0.000000e+00	1.000000e+00	1.000000e-01	9.000000e-01	1.000000e-01	1.000000e+00	2.500000e-02
20000	-4.621036e+03	-8.634649e+02	1.261927e+00	1.465514e+01	3.488372e-02	2.522796e+00	1.381378e-02	9.604125e-01	1.036065e-02	1.911342e-02	5.485049e-03
40000	-4.598103e+03	-8.492777e+02	1.533708e+00	1.463810e+01	3.488372e-02	2.456752e+00	5.791987e-03	9.813083e-01	1.462496e-02	2.749711e-02	6.698422e-03
60000	-4.589089e+03	-8.338952e+02	1.683384e+00	1.463382e+01	4.651163e-02	2.395919e+00	8.614977e-03	9.785002e-01	1.110423e-02	3.545346e-02	7.393251e-03
80000	-4.594226e+03	-8.283249e+02	1.747278e+00	1.441587e+01	4.651163e-02	2.245997e+00	5.875027e-03	9.904681e-01	8.021336e-03	3.869673e-02	7.903880e-03
100000	-4.591342e+03	-8.314125e+02	1.671144e+00	1.341512e+01	2.325581e-02	2.053589e+00	2.645442e-02	9.672297e-01	3.423463e-03	3.906053e-02	7.939324e-03
120000	-4.580021e+03	-8.404139e+02	2.014063e+00	1.610620e+01	2.325581e-02	3.037982e+00	1.526715e-02	9.850956e-01	3.571249e-03	5.506648e-02	9.799514e-03
140000	-4.538777e+03	-8.809359e+02	1.870858e+00	1.399870e+01	1.162791e-01	2.902863e+00	1.685654e-02	9.396849e-01	3.439943e-02	1.093624e-01	9.372877e-03
160000	-4.521423e+03	-8.737535e+02	1.995789e+00	1.538797e+01	6.976744e-02	2.533361e+00	1.370307e-02	9.827753e-01	5.603020e-03	1.126945e-01	1.037804e-02
180000	-4.519767e+03	-8.540167e+02	2.323507e+00	1.649702e+01	1.162791e-01	2.078017e+00	8.807123e-03	9.860761e-01	1.044472e-02	1.362654e-01	1.243950e-02
200000	-4.506835e+03	-8.769514e+02	2.255917e+00	1.592791e+01	1.395349e-01	2.556514e+00	2.117735e-03	9.941901e-01	2.718442e-02	2.259115e-01	1.212163e-02
220000	-4.515342e+03	-8.794919e+02	2.183215e+00	1.516916e+01	1.046512e-01	3.390592e+00	6.007234e-03	9.852334e-01	2.521233e-02	2.310816e-01	1.226058e-02
240000	-4.505934e+03	-8.975292e+02	2.391568e+00	1.584233e+01	1.744186e-01	2.397007e+00	1.112299e-02	9.734983e-01	3.313183e-02	3.302058e-01	1.374382e-02
260000	-4.527974e+03	-9.009376e+02	2.203437e+00	1.563494e+01	8.139535e-02	3.068568e+00	7.960159e-03	9.915475e-01	5.934228e-03	2.519171e-01	1.195324e-02
280000	-4.484022e+03	-8.976888e+02	2.191149e+00	1.428194e+01	1.976744e-01	2.655682e+00	2.399504e-02	9.155854e-01	7.324785e-02	2.836952e-01	1.270238e-02
300000	-4.483425e+03	-9.000338e+02	2.471530e+00	1.617921e+01	1.046512e-01	2.838308e+00	3.276546e-02	9.270882e-01	2.966063e-02	3.356670e-01	1.470117e-02
320000	-4.502109e+03	-8.609397e+02	2.873455e+00	1.700566e+01	1.744186e-01	2.408774e+00	1.244453e-02	9.629089e-01	6.714756e-02	3.583002e-01	1.772571e-02
340000	-4.517032e+03	-8.472274e+02	3.192943e+00	1.777953e+01	1.627907e-01	2.963981e+00	3.385913e-02	9.035442e-01	7.725704e-02	2.820976e-01	1.991687e-02
360000	-4.505829e+03	-8.586073e+02	3.021856e+00	1.845670e+01	1.395349e-01	2.453978e+00	1.866901e-02	9.555603e-01	3.273187e-02	3.610821e-01	1.933242e-02
380000	-4.516512e+03	-8.529048e+02	2.903320e+00	1.765520e+01	1.860465e-01	3.385592e+00	2.665393e-03	9.902592e-01	7.662138e-02	2.896323e-01	1.850329e-02
400000	-4.482438e+03	-8.485760e+02	3.278052e+00	1.770209e+01	1.860465e-01	2.339318e+00	8.356761e-03	9.662354e-01	8.210441e-02	2.935896e-01	2.088081e-02
420000	-4.486648e+03	-8.463362e+02	3.611810e+00	1.765016e+01	2.674419e-01	2.481310e+00	1.329538e-02	9.489676e-01	1.303519e-01	3.889102e-01	2.301415e-02
440000	-4.505237e+03	-8.492213e+02	3.432913e+00	1.605476e+01	2.674419e-01	2.735750e+00	2.365821e-02	9.128929e-01	1.176628e-01	4.964373e-01	2.175270e-02
460000	-4.497280e+03	-8.576482e+02	3.284234e+00	1.502254e+01	2.674419e-01	1.974678e+00	1.549641e-02	9.377724e-01	1.355130e-01	4.631587e-01	2.116269e-02
480000	-4.510417e+03	-8.525380e+02	3.461070e+00	1.695684e+01	3.023256e-01	2.296329e+00	1.725823e-02	9.099705e-01	1.777554e-01	5.058940e-01	2.220299e-02
500000	-4.489646e+03	-8.422242e+02	4.027582e+00	1.865338e+01	3.372093e-01	2.159463e+00	2.395168e-02	8.902753e-01	1.961069e-01	4.890447e-01	2.590610e-02
520000	-4.467360e+03	-8.523216e+02	4.036759e+00	1.962892e+01	2.441860e-01	2.339240e+00	1.547772e-02	9.577090e-01	7.394797e-02	4.755074e-01	2.592686e-02
540000	-4.469055e+03	-8.553466e+02	3.806641e+00	1.921408e+01	2.558140e-01	2.274700e+00	1.044490e-02	9.713800e-01	5.430732e-02	4.849102e-01	2.453991e-02
560000	-4.482642e+03	-8.219469e+02	4.074609e+00	1.832006e+01	2.558140e-01	1.999716e+00	1.964518e-02	9.434494e-01	8.058661e-02	4.284532e-01	2.628653e-02
580000	-4.490166e+03	-8.389835e+02	3.825055e+00	1.862073e+01	2.325581e-01	3.238770e+00	1.327064e-02	9.546465e-01	1.225205e-01	4.506252e-01	2.459685e-02
600000	-4.478839e+03	-8.339513e+02	4.410666e+00	2.073213e+01	2.674419e-01	2.964113e+00	2.834601e-02	9.120395e-01	1.202477e-01	4.487915e-01	2.835369e-02
620000	-4.488669e+03	-8.518962e+02	4.146783e+00	2.098716e+01	1.511628e-01	2.475652e+00	2.987926e-02	9.570783e-01	2.206018e-02	6.189462e-01	2.674365e-02
640000	-4.491428e+03	-8.686623e+02	4.223836e+00	2.182139e+01	2.441860e-01	2.289434e+00	2.038897e-02	9.672577e-01	2.599173e-02	6.713144e-01	2.713275e-02
660000	-4.503201e+03	-8.524642e+02	4.188940e+00	2.121339e+01	2.441860e-01	2.741567e+00	3.240113e-02	8.687629e-01	1.278133e-01	5.612584e-01	2.698157e-02
680000	-4.482112e+03	-8.413337e+02	3.718013e+00	1.705266e+01	2.674419e-01	2.966576e+00	3.029778e-02	9.089620e-01	1.016074e-01	5.762993e-01	2.346527e-02
700000	-4.478869e+03	-8.442976e+02	4.939441e+00	2.358964e+01	2.441860e-01	2.317564e+00	1.640074e-02	9.563596e-01	8.609201e-02	5.797872e-01	3.143224e-02
720000	-4.487198e+03	-8.275668e+02	5.047912e+00	2.419324e+01	2.674419e-01	2.081971e+00	1.583360e-02	9.523249e-01	9.355953e-02	5.573473e-01	3.219385e-02
740000	-4.486171e+03	-8.235173e+02	4.953195e+00	2.237253e+01	3.139535e-01	2.858665e+00	9.921574e-03	9.576715e-01	1.614658e-01	7.321211e-01	3.193391e-02
760000	-4.476886e+03	-8.350250e+02	5.053815e+00	2.352049e+01	2.558140e-01	2.208521e+00	2.019693e-02	9.471031e-01	6.214479e-02	6.618112e-01	3.244481e-02
780000	-4.488049e+03	-8.444704e+02	4.725494e+00	2.132572e+01	2.209302e-01	2.289279e+00	1.769610e-02	9.578036e-01	8.752021e-02	8.337856e-01	3.010618e-02
800000	-4.494631e+03	-8.634234e+02	3.283779e+00	1.586865e+01	2.441860e-01	2.394028e+00	3.157111e-03	9.868155e-01	1.172608e-01	4.138363e-01	2.111851e-02
820000	-4.490175e+03	-8.874234e+02	2.706980e+00	1.436945e+01	2.325581e-01	2.362903e+00	9.355754e-03	9.741746e-01	6.042401e-02	4.101477e-01	1.735333e-02
840000	-4.486401e+03	-8.436580e+02	3.368172e+00	1.598106e+01	2.674419e-01	3.089120e+00	1.660879e-02	9.393714e-01	1.201076e-01	4.840143e-01	2.159047e-02
860000	-4.523249e+03	-8.302287e+02	3.806399e+00	1.754285e+01	2.906977e-01	2.400401e+00	1.075989e-02	9.590132e-01	1.274904e-01	4.971418e-01	2.441250e-02
880000	-4.508693e+03	-8.264415e+02	4.385353e+00	2.075153e+01	2.790698e-01	2.132809e+00	2.160293e-02	9.257179e-01	1.012563e-01	5.423199e-01	2.822280e-02
900000	-4.507698e+03	-8.822907e+02	3.444231e+00	1.719816e+01	1.395349e-01	2.232258e+00	1.911583e-02	9.796819e-01	1.018925e-02	5.950043e-01	2.203738e-02
920000	-4.500893e+03	-8.643570e+02	4.340796e+00	2.406877e+01	1.511628e-01	2.087984e+00	4.016218e-03	9.880585e-01	5.599840e-02	6.628140e-01	2.789727e-02
940000	-4.487003e+03	-9.013688e+02	3.587033e+00	1.892356e+01	2.209302e-01	3.148674e+00	1.341989e-02	9.704543e-01	4.511795e-02	7.897108e-01	2.289011e-02
960000	-4.505099e+03	-8.845786e+02	3.931968e+00	2.187937e+01	1.627907e-01	1.948498e+00	2.632880e-02	9.412289e-01	3.675924e-02	8.595270e-01	2.535763e-02
980000	-4.475493e+03	-8.615560e+02	3.998614e+00	2.064458e+01	3.023256e-01	2.436566e+00	1.130149e-02	9.545746e-01	1.220502e-01	1.082495e+00	2.571486e-02
1000000	-4.491422e+03	-8.624197e+02	4.632762e+00	2.257707e+01	2.441860e-01	2.325272e+00	8.283586e-03	9.766179e-01	7.649867e-02	1.119595e+00	2.987773e-02
1020000	-4.476777e+03	-8.636817e+02	3.901029e+00	1.982992e+01	2.093023e-01	2.215264e+00	1.019673e-02	9.724509e-01	8.347627e-02	7.730867e-01	2.504791e-02
1040000	-4.507160e+03	-8.520944e+02	3.977415e+00	1.805169e+01	3.255814e-01	3.003516e+00	1.764737e-02	9.227903e-01	1.580355e-01	8.818063e-01	2.539912e-02
1060000	-4.499171e+03	-8.378996e+02	5.440896e+00	2.468865e+01	2.790698e-01	2.274541e+00	2.577834e-02	9.149474e-01	1.137385e-01	8.686100e-01	3.501168e-02
1080000	-4.498298e+03	-8.342509e+02	5.272738e+00	2.573617e+01	2.325581e-01	2.154647e+00	2.153645e-02	9.305567e-01	8.662015e-02	9.099991e-01	3.363589e-02
1100000	-4.496412e+03	-8.640083e+02	3.464110e+00	1.867289e+01	2.209302e-01	2.736864e+00	2.560281e-02	9.203002e-01	8.327040e-02	5.094185e-01	2.228853e-02
1120000	-4.483260e+03	-8.680331e+02	4.458999e+00	2.188944e+01	2.209302e-01	2.419040e+00	1.847994e-02	9.438615e-01	9.478514e-02	9.409943e-01	2.854007e-02
1140000	-4.501158e+03	-8.740202e+02	4.025833e+00	2.123995e+01	1.395349e-01	2.300101e+00	4.948005e-03	9.882154e-01	4.405384e-02	9.032609e-01	2.552644e-02
1160000	-4.485352e+03	-8.683130e+02	3.803188e+00	1.991805e+01	2.441860e-01	2.038480e+00	1.483631e-02	9.459247e-01	1.360159e-01	7.152485e-01	2.424161e-02
1180000	-4.495594e+03	-8.869910e+02	3.986575e+00	2.096338e+01	1.162791e-01	2.492060e+00	2.465027e-02	9.594445e-01	2.545597e-02	9.224790e-01	2.518410e-02
1200000	-4.470241e+03	-8.767645e+02	3.561608e+00	1.878082e+01	1.627907e-01	2.575661e+00	9.094371e-03	9.740239e-01	6.955353e-02	6.379387e-01	2.256023e-02
1220000	-4.453943e+03	-8.691231e+02	5.023943e+00	2.581839e+01	1.976744e-01	2.895848e+00	1.532072e-02	9.780297e-01	1.905557e-02	9.520099e-01	3.199407e-02
1240000	-4.498822e+03	-8.855627e+02	3.326631e+00	1.895418e+01	2.441860e-01	1.890712e+00	1.280488e-02	9.552031e-01	8.713260e-02	8.945278e-01	2.097440e-02
1260000	-4.468260e+03	-9.083780e+02	3.660310e+00	2.068347e+01	1.395349e-01	2.615503e+00	8.288262e-03	9.801994e-01	4.759909e-02	1.021015e+00	2.354034e-02
1280000	-4.486471e+03	-8.336167e+02	4.861276e+00	2.239721e+01	4.302326e-01	2.330126e+00	1.555620e-02	9.117365e-01	2.269879e-01	8.677696e-01	3.022399e-02
1300000	-4.476826e+03	-8.674950e+02	4.425798e+00	2.211153e+01	1.511628e-01	2.578863e+00	1.369045e-02	9.781866e-01	2.586230e-02	8.823441e-01	2.834487e-02
1320000	-4.481054e+03	-8.510816e+02	4.736127e+00	2.223090e+01	2.906977e-01	2.924277e+00	7.626755e-03	9.707762e-01	1.185157e-01	8.611528e-01	3.046679e-02
1340000	-4.482724e+03	-8.831605e+02	4.268530e+00	2.262452e+01	1.860465e-01	2.474259e+00	2.609629e-02	9.069144e-01	1.059794e-01	9.824788e-01	2.733422e-02
1360000	-4.475475e+03	-8.837998e+02	3.834026e+00	1.924212e+01	2.325581e-01	2.525963e+00	4.551916e-02	9.192556e-01	2.950233e-02	8.413991e-01	2.357820e-02
1380000	-4.485277e+03	-8.948237e+02	3.858246e+00	2.130451e+01	1.860465e-01	1.937649e+00	2.397516e-02	9.209368e-01	8.689274e-02	1.114436e+00	2.480144e-02
1400000	-4.464099e+03	-8.781633e+02	4.491143e+00	2.325395e+01	1.627907e-01	2.169403e+00	7.447273e-03	9.759328e-01	7.444282e-02	9.562596e-01	2.836661e-02
1420000	-4.461626e+03	-8.893907e+02	4.077721e+00	2.198690e+01	1.627907e-01	2.183177e+00	1.187943e-02	9.578562e-01	9.006054e-02	1.428269e+00	2.615835e-02
1440000	-4.462747e+03	-8.645090e+02	4.295797e+00	2.237776e+01	1.627907e-01	2.720552e+00	8.414478e-03	9.816714e-01	3.826470e-02	7.251907e-01	2.752203e-02
1460000	-4.481989e+03	-8.493221e+02	5.156060e+00	2.644235e+01	2.441860e-01	2.115026e+00	4.232816e-03	9.807497e-01	1.287220e-01	8.222274e-01	3.320761e-02
1480000	-4.476550e+03	-8.784024e+02	4.810471e+00	2.652671e+01	1.511628e-01	3.389916e+00	5.792692e-03	9.890463e-01	3.723494e-02	1.192470e+00	3.077414e-02
1500000	-4.470071e+03	-8.683410e+02	4.668056e+00	2.395603e+01	1.162791e-01	2.320789e+00	9.302540e-03	9.887912e-01	2.275060e-02	1.471421e+00	3.010488e-02
1520000	-4.470882e+03	-8.646290e+02	5.149115e+00	2.380875e+01	2.209302e-01	1.729362e+00	1.975710e-02	9.420170e-01	8.501373e-02	1.290626e+00	3.317526e-02
1540000	-4.490321e+03	-8.682058e+02	4.251173e+00	2.029102e+01	1.976744e-01	3.312609e+00	1.623173e-02	9.597432e-01	6.930444e-02	1.386939e+00	2.715297e-02
1560000	-4.476805e+03	-8.680635e+02	5.032646e+00	2.525561e+01	2.209302e-01	2.268109e+00	1.976704e-02	9.558480e-01	4.777097e-02	1.344824e+00	3.209158e-02
1580000	-4.485086e+03	-8.801308e+02	3.493863e+00	1.785383e+01	1.860465e-01	3.298843e+00	2.769119e-02	9.161103e-01	1.002068e-01	6.951625e-01	2.239005e-02
1600000	-4.496392e+03	-8.567574e+02	4.564968e+00	2.263108e+01	2.325581e-01	2.091482e+00	4.406513e-02	9.244332e-01	2.594540e-02	7.730744e-01	2.910855e-02
1620000	-4.479553e+03	-8.902723e+02	3.807518e+00	1.873584e+01	2.558140e-01	2.232773e+00	1.056281e-02	9.642697e-01	1.118952e-01	8.326416e-01	2.451862e-02
1640000	-4.487637e+03	-8.971105e+02	3.213294e+00	1.720872e+01	2.674419e-01	2.359914e+00	2.162755e-02	9.245754e-01	1.091952e-01	9.009650e-01	2.066539e-02
1660000	-4.471198e+03	-8.862716e+02	4.642679e+00	2.321381e+01	1.627907e-01	1.957973e+00	1.367435e-02	9.716570e-01	3.292294e-02	1.196246e+00	2.978364e-02
1680000	-4.466317e+03	-8.800069e+02	4.505543e+00	2.256431e+01	1.976744e-01	2.435771e+00	1.211508e-02	9.739215e-01	5.109481e-02	1.088945e+00	2.814677e-02
1700000	-4.461627e+03	-8.658117e+02	4.636570e+00	2.341613e+01	2.209302e-01	2.033834e+00	8.234975e-03	9.744936e-01	6.727733e-02	8.963128e-01	2.974189e-02
1720000	-4.472980e+03	-8.565051e+02	5.173084e+00	2.637518e+01	1.976744e-01	2.901643e+00	1.035419e-02	9.672257e-01	8.551926e-02	1.109300e+00	3.278940e-02
1740000	-4.463189e+03	-8.824863e+02	3.735802e+00	1.948405e+01	2.906977e-01	2.426240e+00	2.955036e-03	9.813850e-01	2.043379e-01	8.100441e-01	2.357569e-02
1760000	-4.457096e+03	-8.796458e+02	4.514481e+00	2.242437e+01	3.255814e-01	2.143269e+00	7.889408e-03	9.646846e-01	1.300705e-01	9.351080e-01	2.910031e-02
1780000	-4.496388e+03	-8.320635e+02	4.971178e+00	2.358042e+01	3.604651e-01	1.853677e+00	1.022421e-02	9.447111e-01	2.276602e-01	7.664848e-01	3.200053e-02
1800000	-4.483434e+03	-8.227072e+02	5.771743e+00	2.726115e+01	3.255814e-01	2.057541e+00	1.228694e-02	9.307500e-01	2.300664e-01	9.151694e-01	3.700794e-02
1820000	-4.470814e+03	-8.773784e+02	4.547791e+00	2.414282e+01	2.325581e-01	2.213894e+00	1.183303e-02	9.463310e-01	1.508154e-01	7.768941e-01	2.930157e-02
1840000	-4.467485e+03	-9.015930e+02	3.412397e+00	1.936794e+01	2.209302e-01	2.454154e+00	2.711205e-02	9.397844e-01	4.117881e-02	7.906217e-01	2.157351e-02
1860000	-4.486212e+03	-8.767436e+02	4.667499e+00	2.413610e+01	1.860465e-01	2.106632e+00	3.184694e-02	9.209102e-01	6.440427e-02	9.035627e-01	2.957294e-02
1880000	-4.472794e+03	-8.792097e+02	3.808886e+00	1.899182e+01	1.860465e-01	2.658765e+00	8.939399e-03	9.720162e-01	7.258844e-02	6.250305e-01	2.422909e-02
1900000	-4.483388e+03	-8.520889e+02	5.022266e+00	2.599070e+01	2.674419e-01	2.152055e+00	2.390654e-02	9.053545e-01	1.237970e-01	7.719641e-01	3.227175e-02
1920000	-4.483162e+03	-8.516002e+02	4.551023e+00	2.255881e+01	3.139535e-01	1.911544e+00	1.382578e-02	9.425399e-01	1.191524e-01	7.670980e-01	2.931450e-02
1940000	-4.469842e+03	-8.792070e+02	3.922403e+00	1.918381e+01	1.976744e-01	2.600137e+00	1.734054e-02	9.491383e-01	8.474977e-02	9.323852e-01	2.521910e-02
1960000	-4.473486e+03	-8.731896e+02	3.960507e+00	1.901956e+01	1.744186e-01	1.928317e+00	1.929424e-02	9.611104e-01	4.562993e-02	7.900349e-01	2.546224e-02
1980000	-4.467666e+03	-8.689361e+02	4.051168e+00	1.926585e+01	2.674419e-01	2.616402e+00	9.294231e-03	9.688832e-01	1.049871e-01	9.977098e-01	2.609896e-02
2000000	-4.478730e+03	-8.828003e+02	3.303631e+00	1.736366e+01	2.558140e-01	2.402578e+00	1.975947e-02	9.376056e-01	1.018339e-01	6.471235e-01	2.108582e-02
2020000	-4.495642e+03	-8.594414e+02	4.857251e+00	2.263936e+01	2.558140e-01	2.164431e+00	3.168263e-02	8.886368e-01	1.281401e-01	7.232999e-01	3.096961e-02
2040000	-4.488867e+03	-8.543608e+02	4.847316e+00	2.233753e+01	1.860465e-01	2.176417e+00	1.961426e-02	9.409716e-01	9.685504e-02	1.026425e+00	3.105697e-02
2060000	-4.483288e+03	-8.212439e+02	6.313549e+00	2.792987e+01	2.906977e-01	2.200767e+00	1.789855e-02	9.516105e-01	5.319478e-02	1.082761e+00	4.072083e-02
2080000	-4.487050e+03	-8.818659e+02	4.659554e+00	2.189711e+01	1.860465e-01	3.345852e+00	2.646126e-02	9.531190e-01	4.350725e-02	8.302868e-01	2.992151e-02
2100000	-4.466082e+03	-8.490294e+02	5.844033e+00	2.740731e+01	2.093023e-01	2.421595e+00	1.133795e-02	9.686841e-01	7.115789e-02	1.074472e+00	3.768156e-02
2120000	-4.488099e+03	-8.443181e+02	4.261334e+00	2.064935e+01	2.441860e-01	2.264637e+00	6.213894e-03	9.818192e-01	7.415474e-02	6.564388e-01	2.728694e-02
2140000	-4.512558e+03	-8.487061e+02	5.510337e+00	2.633736e+01	2.906977e-01	2.434457e+00	8.943655e-03	9.691690e-01	1.041043e-01	1.054786e+00	3.507732e-02
2160000	-4.471936e+03	-8.552883e+02	4.199050e+00	2.125079e+01	3.372093e-01	2.195747e+00	3.018439e-02	8.765258e-01	1.531844e-01	8.457441e-01	2.706939e-02
2180000	-4.451528e+03	-8.837054e+02	4.015447e+00	2.217412e+01	1.744186e-01	1.858243e+00	1.971755e-02	9.420785e-01	7.720618e-02	8.416608e-01	2.590552e-02
2200000	-4.466474e+03	-8.499588e+02	4.471303e+00	2.085943e+01	2.674419e-01	2.665970e+00	4.801516e-03	9.808546e-01	1.429005e-01	8.021243e-01	2.864310e-02
2220000	-4.478902e+03	-8.684109e+02	5.172489e+00	2.507625e+01	2.325581e-01	2.315410e+00	1.745185e-02	9.255963e-01	1.546300e-01	1.200317e+00	3.227798e-02
2240000	-4.487418e+03	-8.529488e+02	4.640891e+00	2.152985e+01	2.441860e-01	2.759377e+00	2.953318e-02	9.159306e-01	8.792769e-02	8.204623e-01	2.970830e-02
2260000	-4.489905e+03	-8.627082e+02	5.179358e+00	2.411031e+01	2.093023e-01	2.190448e+00	6.498321e-02	8.530885e-01	7.776953e-02	1.089423e+00	3.324954e-02
2280000	-4.483923e+03	-8.719998e+02	5.219000e+00	2.553006e+01	1.046512e-01	2.263050e+00	4.053042e-02	9.353940e-01	2.854911e-02	1.494974e+00	3.322835e-02
2300000	-4.508620e+03	-8.757768e+02	3.940580e+00	1.948914e+01	2.906977e-01	2.328784e+00	1.449640e-02	9.357184e-01	1.830963e-01	1.256786e+00	2.504405e-02
2320000	-4.488777e+03	-8.487570e+02	4.769463e+00	2.362547e+01	2.790698e-01	2.088113e+00	5.686851e-03	9.853600e-01	5.700185e-02	8.630813e-01	3.056440e-02
2340000	-4.494509e+03	-8.439803e+02	5.252225e+00	2.475036e+01	2.325581e-01	2.400615e+00	6.189253e-03	9.823074e-01	8.797554e-02	8.286467e-01	3.368748e-02
2360000	-4.463597e+03	-8.946281e+02	3.733918e+00	1.934458e+01	2.209302e-01	2.311117e+00	2.026263e-02	9.325042e-01	9.381182e-02	1.036016e+00	2.376035e-02
2380000	-4.457667e+03	-8.857576e+02	4.072282e+00	2.122586e+01	1.860465e-01	2.660004e+00	5.142560e-03	9.876194e-01	5.645265e-02	8.840931e-01	2.627122e-02
2400000	-4.482262e+03	-8.715777e+02	4.072978e+00	2.119181e+01	2.558140e-01	2.209713e+00	2.042501e-02	9.533857e-01	4.813548e-02	9.280757e-01	2.612813e-02
2420000	-4.478484e+03	-8.589765e+02	4.054883e+00	2.083567e+01	2.906977e-01	2.006090e+00	1.327148e-02	9.514911e-01	9.860644e-02	7.223462e-01	2.590785e-02
2440000	-4.483855e+03	-8.382919e+02	4.731165e+00	2.009419e+01	3.488372e-01	2.308256e+00	6.291797e-03	9.756888e-01	1.140438e-01	7.761460e-01	3.049617e-02
2460000	-4.487729e+03	-8.646285e+02	5.461053e+00	2.685397e+01	1.627907e-01	2.186572e+00	2.561921e-02	9.484706e-01	4.035214e-02	1.050630e+00	3.491579e-02
2480000	-4.494604e+03	-8.510939e+02	5.235189e+00	2.242782e+01	1.279070e-01	2.017717e+00	1.284821e-02	9.874902e-01	1.272120e-02	9.563965e-01	3.366811e-02
2500000	-4.484830e+03	-8.329588e+02	5.636432e+00	2.375609e+01	2.674419e-01	2.284404e+00	1.259687e-02	9.603187e-01	1.117312e-01	9.154247e-01	3.609918e-02
2520000	-4.506905e+03	-8.424236e+02	4.336171e+00	1.946652e+01	2.558140e-01	2.157662e+00	6.415158e-03	9.779295e-01	1.278368e-01	7.676526e-01	2.796879e-02
2540000	-4.503559e+03	-8.669535e+02	4.486779e+00	2.018898e+01	2.558140e-01	2.225609e+00	3.084286e-02	8.975999e-01	1.192176e-01	1.208952e+00	2.893027e-02
2560000	-4.472972e+03	-8.493620e+02	4.507160e+00	2.161764e+01	3.023256e-01	2.367886e+00	2.255987e-02	8.802936e-01	2.228267e-01	8.106883e-01	2.865283e-02
2580000	-4.490917e+03	-8.536453e+02	4.289966e+00	2.098710e+01	2.906977e-01	2.055669e+00	2.044013e-02	9.459224e-01	6.282170e-02	8.325337e-01	2.733596e-02
2600000	-4.467026e+03	-8.326202e+02	4.535539e+00	1.917290e+01	2.674419e-01	2.591867e+00	2.385435e-02	9.381526e-01	9.182186e-02	8.847480e-01	2.903713e-02
2620000	-4.482220e+03	-8.302577e+02	5.478953e+00	2.505307e+01	2.558140e-01	2.476679e+00	1.640420e-02	9.654194e-01	5.280337e-02	9.638943e-01	3.532373e-02
2640000	-4.459769e+03	-8.785273e+02	4.483984e+00	2.164943e+01	2.906977e-01	2.647308e+00	5.430796e-03	9.843452e-01	7.224188e-02	1.040686e+00	2.843578e-02
2660000	-4.468705e+03	-8.765415e+02	4.770998e+00	2.353612e+01	2.441860e-01	2.138621e+00	8.974630e-03	9.652205e-01	1.025984e-01	1.155023e+00	3.044329e-02
2680000	-4.487357e+03	-8.521093e+02	5.192965e+00	2.639393e+01	2.790698e-01	1.985039e+00	2.660555e-03	9.905083e-01	9.539414e-02	1.284068e+00	3.346555e-02
2700000	-4.482154e+03	-8.473687e+02	5.401160e+00	2.590418e+01	3.255814e-01	2.327113e+00	9.656422e-03	9.673136e-01	8.797311e-02	9.746907e-01	3.449483e-02
2720000	-4.473511e+03	-8.569681e+02	5.082152e+00	2.495972e+01	3.023256e-01	2.310782e+00	6.006429e-03	9.817405e-01	9.028003e-02	9.948924e-01	3.250791e-02
2740000	-4.473376e+03	-8.570762e+02	5.396807e+00	2.342174e+01	3.023256e-01	2.316878e+00	2.611866e-03	9.877747e-01	1.683413e-01	1.435208e+00	3.452876e-02
2760000	-4.496496e+03	-8.213946e+02	5.580073e+00	2.227636e+01	3.139535e-01	2.339189e+00	9.914143e-03	9.539278e-01	1.981358e-01	8.993275e-01	3.577790e-02
2780000	-4.480934e+03	-8.524084e+02	4.802370e+00	2.026508e+01	1.860465e-01	2.029915e+00	2.972095e-02	9.328513e-01	8.037722e-02	7.782886e-01	3.057482e-02
2800000	-4.455258e+03	-8.683049e+02	5.082694e+00	2.329795e+01	2.325581e-01	2.242512e+00	9.499309e-03	9.675326e-01	1.052144e-01	1.541755e+00	3.263115e-02
2820000	-4.482260e+03	-8.514403e+02	5.313896e+00	2.729786e+01	2.093023e-01	2.144114e+00	1.423303e-02	9.504337e-01	1.003045e-01	1.156657e+00	3.414899e-02
2840000	-4.472798e+03	-8.470830e+02	4.401843e+00	2.138215e+01	3.255814e-01	2.562717e+00	2.822617e-02	8.828505e-01	1.462938e-01	8.728094e-01	2.836354e-02
2860000	-4.458256e+03	-8.593525e+02	4.476160e+00	2.110480e+01	2.906977e-01	2.880257e+00	2.666053e-02	9.077829e-01	1.143271e-01	1.205820e+00	2.818928e-02
2880000	-4.469454e+03	-8.874385e+02	4.137512e+00	2.208236e+01	2.674419e-01	1.771096e+00	2.028916e-02	9.341198e-01	9.019097e-02	9.377067e-01	2.590624e-02
2900000	-4.496417e+03	-8.546882e+02	5.176792e+00	2.338668e+01	2.558140e-01	2.626364e+00	9.860614e-03	9.607637e-01	1.208375e-01	1.220378e+00	3.203147e-02
2920000	-4.486686e+03	-8.779017e+02	4.168032e+00	2.108623e+01	2.325581e-01	2.230880e+00	2.771444e-02	8.937566e-01	1.055468e-01	1.069125e+00	2.646199e-02
2940000	-4.475510e+03	-8.493831e+02	4.758888e+00	2.218405e+01	3.023256e-01	2.253631e+00	1.435178e-02	9.566352e-01	1.102072e-01	1.082785e+00	3.061101e-02
2960000	-4.481544e+03	-8.579006e+02	4.643547e+00	2.391487e+01	3.139535e-01	2.155629e+00	1.199115e-02	9.399224e-01	1.442843e-01	1.227383e+00	2.973184e-02
2980000	-4.470542e+03	-8.309500e+02	5.596413e+00	2.590161e+01	2.790698e-01	2.375044e+00	6.099562e-03	9.738803e-01	1.817373e-01	1.185451e+00	3.597239e-02
3000000	-4.472015e+03	-8.434055e+02	5.373626e+00	2.652967e+01	2.558140e-01	1.960492e+00	1.727442e-02	9.523115e-01	8.870847e-02	1.104915e+00	3.461281e-02
3020000	-4.490237e+03	-8.556461e+02	5.205153e+00	2.752184e+01	3.139535e-01	2.040630e+00	1.047042e-02	9.416573e-01	1.891988e-01	8.757971e-01	3.357989e-02
3040000	-4.478763e+03	-8.384804e+02	4.866440e+00	2.355998e+01	2.674419e-01	2.025818e+00	1.091631e-02	9.412734e-01	2.059673e-01	1.133579e+00	3.119980e-02
3060000	-4.478907e+03	-8.650387e+02	3.798285e+00	1.996542e+01	2.325581e-01	2.250495e+00	9.399404e-03	9.730638e-01	6.912378e-02	6.623310e-01	2.446663e-02
3080000	-4.478391e+03	-8.565405e+02	5.193792e+00	2.497101e+01	2.325581e-01	2.258638e+00	2.518461e-02	9.193068e-01	1.142035e-01	1.183597e+00	3.342630e-02
3100000	-4.460324e+03	-8.806835e+02	4.113651e+00	2.087000e+01	1.976744e-01	2.393105e+00	1.086284e-02	9.743042e-01	5.094682e-02	8.417763e-01	2.592258e-02
3120000	-4.461356e+03	-8.516369e+02	5.262400e+00	2.651253e+01	2.209302e-01	2.512024e+00	1.950841e-02	9.536595e-01	6.603068e-02	1.128192e+00	3.393822e-02
3140000	-4.475557e+03	-8.427418e+02	5.885323e+00	2.824874e+01	2.790698e-01	2.050486e+00	5.131131e-03	9.782895e-01	1.315481e-01	1.133291e+00	3.786036e-02
3160000	-4.470437e+03	-8.617391e+02	5.141409e+00	2.386746e+01	2.674419e-01	2.156680e+00	2.929790e-02	8.787612e-01	1.531181e-01	8.320476e-01	3.249458e-02
3180000	-4.453802e+03	-8.705987e+02	5.054256e+00	2.463331e+01	2.209302e-01	2.185791e+00	1.111576e-02	9.583746e-01	8.249495e-02	1.597969e+00	3.255952e-02
3200000	-4.492398e+03	-8.501223e+02	5.320996e+00	2.402470e+01	3.139535e-01	1.721840e+00	2.276608e-02	8.805836e-01	2.264335e-01	1.042985e+00	3.426798e-02
3220000	-4.469173e+03	-8.384085e+02	4.678496e+00	2.140934e+01	2.674419e-01	2.624056e+00	6.194070e-03	9.774006e-01	1.320919e-01	8.630008e-01	3.017223e-02
3240000	-4.467885e+03	-8.529027e+02	4.517480e+00	2.057540e+01	2.790698e-01	2.069743e+00	1.943435e-02	9.163014e-01	1.248720e-01	7.616109e-01	2.848913e-02
3260000	-4.493205e+03	-8.492281e+02	4.236051e+00	1.961525e+01	3.023256e-01	2.334848e+00	9.874410e-03	9.628304e-01	1.255505e-01	5.155759e-01	2.687369e-02
3280000	-4.476709e+03	-8.442400e+02	4.005353e+00	1.907172e+01	3.604651e-01	1.980648e+00	1.536758e-02	9.132858e-01	2.441306e-01	8.830543e-01	2.563682e-02
3300000	-4.469956e+03	-8.491223e+02	5.340060e+00	2.441662e+01	2.441860e-01	2.239756e+00	3.992989e-03	9.871011e-01	8.424680e-02	8.061460e-01	3.416567e-02
3320000	-4.472586e+03	-8.764868e+02	4.154602e+00	2.197471e+01	2.325581e-01	2.062381e+00	2.690914e-02	9.425059e-01	4.785113e-02	1.219558e+00	2.622720e-02
3340000	-4.469983e+03	-8.863677e+02	5.628890e+00	2.696494e+01	1.395349e-01	1.836258e+00	2.846239e-02	9.445210e-01	4.712390e-02	9.766047e-01	3.580684e-02
3360000	-4.497689e+03	-8.541413e+02	4.637770e+00	2.196554e+01	2.441860e-01	1.997637e+00	8.909601e-03	9.747402e-01	8.674006e-02	9.694724e-01	2.966802e-02
3380000	-4.467123e+03	-8.532526e+02	5.222332e+00	2.539347e+01	1.744186e-01	2.671350e+00	4.052178e-03	9.880737e-01	7.218195e-02	1.418097e+00	3.348231e-02
3400000	-4.482360e+03	-8.510853e+02	5.736156e+00	2.511836e+01	2.093023e-01	2.181866e+00	3.178494e-02	9.486674e-01	3.790153e-02	1.005324e+00	3.689782e-02
3420000	-4.462693e+03	-8.473109e+02	4.734986e+00	2.220046e+01	2.558140e-01	2.237707e+00	1.397790e-02	9.514220e-01	1.038392e-01	7.422414e-01	3.029656e-02
3440000	-4.482012e+03	-8.907259e+02	3.676201e+00	1.931131e+01	2.441860e-01	2.396532e+00	1.444975e-02	9.318143e-01	1.314035e-01	8.657586e-01	2.369675e-02
3460000	-4.463690e+03	-8.839281e+02	4.569957e+00	2.552724e+01	1.976744e-01	2.060279e+00	2.399269e-02	9.512134e-01	3.329955e-02	1.220136e+00	2.849810e-02
3480000	-4.465995e+03	-8.604379e+02	5.875138e+00	2.879664e+01	2.558140e-01	2.605710e+00	1.826379e-02	9.345049e-01	9.020723e-02	1.250242e+00	3.740411e-02
3500000	-4.470971e+03	-8.935487e+02	4.767415e+00	2.608401e+01	1.860465e-01	2.063637e+00	6.170189e-03	9.687937e-01	1.280925e-01	1.236169e+00	2.951086e-02
3520000	-4.474535e+03	-8.829816e+02	4.262536e+00	2.214098e+01	1.627907e-01	2.584846e+00	1.346310e-02	9.727267e-01	4.270234e-02	8.455644e-01	2.685477e-02
3540000	-4.472436e+03	-8.816237e+02	5.082985e+00	2.619710e+01	1.860465e-01	1.846153e+00	8.821573e-03	9.699452e-01	1.002865e-01	1.401380e+00	3.229258e-02
3560000	-4.493082e+03	-8.817919e+02	3.352287e+00	1.734808e+01	2.209302e-01	2.895772e+00	4.786281e-03	9.797723e-01	1.468576e-01	6.109907e-01	2.134407e-02
3580000	-4.486500e+03	-8.833588e+02	4.284219e+00	2.290010e+01	2.558140e-01	3.266203e+00	2.385704e-02	9.424798e-01	4.840360e-02	1.202830e+00	2.735483e-02
3600000	-4.488643e+03	-8.788110e+02	5.398161e+00	3.034089e+01	2.209302e-01	2.307037e+00	2.071391e-02	9.207515e-01	1.175476e-01	1.054175e+00	3.441215e-02
3620000	-4.472614e+03	-8.732454e+02	4.208976e+00	2.158417e+01	2.093023e-01	2.692542e+00	9.498820e-03	9.701606e-01	7.796011e-02	9.756693e-01	2.702834e-02
3640000	-4.467623e+03	-9.029667e+02	3.597966e+00	2.050918e+01	2.325581e-01	2.526504e+00	1.912184e-02	9.355129e-01	7.935978e-02	1.018735e+00	2.320281e-02
3660000	-4.469241e+03	-8.621503e+02	5.085783e+00	2.604543e+01	1.627907e-01	2.029542e+00	7.814642e-03	9.790569e-01	6.689191e-02	1.043091e+00	3.243786e-02
3680000	-4.488962e+03	-8.633279e+02	4.818862e+00	2.565756e+01	2.441860e-01	1.809744e+00	1.637548e-02	9.486623e-01	9.445564e-02	8.741716e-01	3.101135e-02
3700000	-4.489902e+03	-8.913687e+02	3.368970e+00	1.811481e+01	1.744186e-01	2.100062e+00	1.161870e-02	9.741530e-01	3.960914e-02	8.972089e-01	2.157658e-02
3720000	-4.502657e+03	-8.583388e+02	4.894711e+00	2.433719e+01	2.558140e-01	1.710017e+00	7.308445e-03	9.695424e-01	1.070873e-01	9.725947e-01	3.109638e-02
3740000	-4.473063e+03	-8.987885e+02	3.936833e+00	2.263218e+01	1.279070e-01	2.335482e+00	1.723537e-02	9.518201e-01	4.703418e-02	1.028516e+00	2.502088e-02
3760000	-4.482507e+03	-8.500058e+02	4.326068e+00	2.121528e+01	2.441860e-01	1.874219e+00	2.595513e-02	9.146077e-01	9.428051e-02	7.487155e-01	2.766324e-02
3780000	-4.473712e+03	-8.461610e+02	4.246491e+00	2.059093e+01	3.255814e-01	2.736219e+00	1.174912e-02	9.541935e-01	1.227829e-01	6.559052e-01	2.729461e-02
3800000	-4.453251e+03	-8.618777e+02	4.387689e+00	2.165880e+01	2.906977e-01	2.589071e+00	9.768156e-03	9.551757e-01	1.465900e-01	8.395391e-01	2.829198e-02
3820000	-4.482386e+03	-8.581302e+02	4.548783e+00	2.216837e+01	1.976744e-01	2.929785e+00	9.985496e-03	9.664579e-01	8.973109e-02	8.598659e-01	2.918431e-02
3840000	-4.474238e+03	-8.775836e+02	4.547438e+00	2.259272e+01	2.209302e-01	1.746705e+00	3.781346e-03	9.902800e-01	7.729179e-02	6.492548e-01	2.903347e-02
3860000	-4.486418e+03	-8.673509e+02	4.699306e+00	2.410289e+01	2.674419e-01	1.728589e+00	6.373542e-03	9.783501e-01	1.056815e-01	8.731729e-01	3.028779e-02
3880000	-4.486040e+03	-8.768611e+02	3.660250e+00	1.805443e+01	2.093023e-01	2.273335e+00	1.188456e-02	9.757432e-01	4.567879e-02	9.335843e-01	2.334700e-02
3900000	-4.489531e+03	-8.771628e+02	5.149378e+00	2.490347e+01	1.976744e-01	2.514840e+00	1.385495e-02	9.593163e-01	8.617158e-02	1.260500e+00	3.272160e-02
3920000	-4.460233e+03	-8.737732e+02	5.240189e+00	2.523568e+01	2.674419e-01	2.006481e+00	2.710130e-02	9.029208e-01	1.508186e-01	1.001384e+00	3.362271e-02
3940000	-4.473040e+03	-8.445146e+02	4.956342e+00	2.232390e+01	2.209302e-01	1.932596e+00	1.115859e-02	9.658442e-01	8.419371e-02	7.902298e-01	3.132801e-02
3960000	-4.469769e+03	-8.415029e+02	4.587694e+00	2.084736e+01	2.906977e-01	2.367839e+00	7.699703e-03	9.718504e-01	1.388798e-01	8.794329e-01	2.913516e-02
3980000	-4.487511e+03	-8.684473e+02	4.884906e+00	2.158413e+01	2.325581e-01	2.717902e+00	5.658993e-03	9.799608e-01	1.104967e-01	9.802913e-01	3.126839e-02
4000000	-4.479602e+03	-8.584861e+02	5.138693e+00	2.259927e+01	1.860465e-01	2.305535e+00	7.327820e-03	9.853822e-01	6.322226e-02	8.191336e-01	3.280118e-02
4020000	-4.479137e+03	-8.698088e+02	4.108541e+00	1.830553e+01	2.674419e-01	2.385384e+00	3.260766e-02	8.680659e-01	1.534574e-01	7.908536e-01	2.623432e-02
4040000	-4.475455e+03	-8.553651e+02	5.406051e+00	2.406110e+01	2.674419e-01	1.970444e+00	1.946986e-02	9.469869e-01	7.795600e-02	8.685340e-01	3.474298e-02
4060000	-4.476081e+03	-8.525574e+02	4.779310e+00	1.992047e+01	3.139535e-01	2.231073e+00	2.262575e-02	9.274645e-01	1.350014e-01	1.104117e+00	3.081525e-02
4080000	-4.485753e+03	-8.329667e+02	4.977393e+00	2.237142e+01	3.023256e-01	2.484838e+00	6.152296e-03	9.779566e-01	1.141667e-01	1.150772e+00	3.210601e-02
4100000	-4.471442e+03	-8.447868e+02	4.582460e+00	2.095918e+01	2.441860e-01	3.144696e+00	2.250916e-02	9.423707e-01	6.280342e-02	9.155915e-01	2.896017e-02
4120000	-4.472463e+03	-8.602766e+02	4.743162e+00	2.220784e+01	2.441860e-01	2.817492e+00	4.409410e-02	8.659087e-01	1.154119e-01	7.927989e-01	3.059653e-02
4140000	-4.462759e+03	-8.406798e+02	5.108747e+00	2.466248e+01	3.372093e-01	2.044093e+00	2.081563e-02	9.103978e-01	1.294984e-01	9.487912e-01	3.269959e-02
4160000	-4.492543e+03	-8.606750e+02	5.129311e+00	2.346780e+01	1.627907e-01	2.249369e+00	4.811172e-02	9.286817e-01	3.342308e-02	1.094588e+00	3.293999e-02
4180000	-4.471175e+03	-8.500683e+02	5.458761e+00	2.555438e+01	2.558140e-01	2.136934e+00	2.960088e-02	9.216080e-01	1.122292e-01	1.160157e+00	3.519440e-02
4200000	-4.477121e+03	-8.693681e+02	5.234021e+00	2.708125e+01	2.558140e-01	2.030926e+00	2.764305e-02	9.094512e-01	8.767313e-02	1.292190e+00	3.338235e-02
4220000	-4.456554e+03	-8.445317e+02	6.534649e+00	3.243377e+01	1.860465e-01	2.076207e+00	2.163579e-02	9.501669e-01	4.374606e-02	1.160692e+00	4.210814e-02
4240000	-4.456997e+03	-8.593422e+02	5.038307e+00	2.588949e+01	2.093023e-01	2.360834e+00	3.603884e-02	9.424710e-01	3.461895e-02	9.808771e-01	3.207270e-02
4260000	-4.456495e+03	-8.711031e+02	4.203826e+00	2.233133e+01	2.441860e-01	2.561360e+00	1.487904e-02	9.510735e-01	6.938986e-02	7.647226e-01	2.669039e-02
4280000	-4.485566e+03	-8.601718e+02	4.909819e+00	2.401541e+01	2.790698e-01	1.979232e+00	1.677841e-02	9.399689e-01	1.217356e-01	9.014024e-01	3.140677e-02
4300000	-4.474073e+03	-8.677038e+02	3.989364e+00	1.963142e+01	2.790698e-01	2.517657e+00	1.373015e-02	9.521124e-01	1.292189e-01	1.260353e+00	2.561462e-02
4320000	-4.483884e+03	-8.606014e+02	4.240138e+00	2.001340e+01	2.441860e-01	1.997861e+00	3.215450e-02	8.944698e-01	1.302348e-01	9.212358e-01	2.695886e-02
4340000	-4.463273e+03	-8.614787e+02	5.381296e+00	2.701069e+01	2.209302e-01	2.152024e+00	5.515393e-03	9.817666e-01	8.802097e-02	1.298622e+00	3.417831e-02
4360000	-4.478796e+03	-8.582176e+02	4.939287e+00	2.214856e+01	1.976744e-01	2.526957e+00	4.248187e-03	9.937553e-01	2.758821e-02	7.566165e-01	3.185010e-02
4380000	-4.474498e+03	-8.567072e+02	4.597891e+00	2.309969e+01	2.441860e-01	2.640865e+00	1.621687e-02	9.568282e-01	7.576446e-02	7.039571e-01	2.957417e-02
4400000	-4.473474e+03	-8.915142e+02	3.312034e+00	1.746024e+01	2.441860e-01	2.872267e+00	1.183969e-02	9.517677e-01	1.262932e-01	8.485449e-01	2.114521e-02
4420000	-4.472921e+03	-8.884146e+02	3.966393e+00	1.931424e+01	1.976744e-01	2.814055e+00	2.048772e-02	9.469082e-01	7.286639e-02	1.204770e+00	2.550709e-02
4440000	-4.458616e+03	-8.628200e+02	4.766073e+00	2.312516e+01	2.558140e-01	2.449810e+00	1.353905e-02	9.612137e-01	5.229965e-02	8.485628e-01	3.038571e-02
4460000	-4.471496e+03	-8.652244e+02	4.345439e+00	2.198321e+01	3.023256e-01	2.720693e+00	3.092740e-02	8.627305e-01	1.593340e-01	9.241309e-01	2.794001e-02
4480000	-4.473409e+03	-8.762135e+02	4.251551e+00	2.258819e+01	1.627907e-01	2.864245e+00	1.525456e-02	9.555795e-01	6.400371e-02	1.277088e+00	2.700900e-02
4500000	-4.487506e+03	-8.602385e+02	4.423961e+00	2.186739e+01	2.674419e-01	2.232586e+00	1.426761e-02	9.381469e-01	1.322337e-01	1.850477e+00	2.849027e-02
4520000	-4.474933e+03	-8.602670e+02	4.682026e+00	2.479122e+01	2.325581e-01	1.913634e+00	1.025206e-02	9.574262e-01	1.354668e-01	1.237848e+00	3.004399e-02
4540000	-4.474249e+03	-8.622242e+02	4.605981e+00	2.395796e+01	2.558140e-01	1.613291e+00	7.737925e-03	9.682575e-01	1.528827e-01	8.758188e-01	2.959589e-02
4560000	-4.482660e+03	-8.663284e+02	4.310695e+00	1.995481e+01	2.674419e-01	2.171516e+00	1.934898e-02	9.256081e-01	1.280811e-01	1.030370e+00	2.761600e-02
4580000	-4.493032e+03	-8.540403e+02	5.053512e+00	2.340035e+01	1.627907e-01	1.608917e+00	1.186714e-02	9.705335e-01	7.031124e-02	1.207224e+00	3.249804e-02
4600000	-4.466607e+03	-8.583184e+02	4.875770e+00	2.583732e+01	2.209302e-01	1.885386e+00	3.748550e-02	8.869727e-01	7.776665e-02	1.159911e+00	3.124556e-02
4620000	-4.490319e+03	-8.802924e+02	4.588854e+00	2.279480e+01	2.674419e-01	2.310824e+00	2.502730e-02	9.052950e-01	1.351103e-01	1.052215e+00	2.952334e-02
4640000	-4.479744e+03	-8.740939e+02	3.855156e+00	1.984294e+01	2.790698e-01	1.882007e+00	1.557348e-02	9.227926e-01	1.725570e-01	1.102250e+00	2.456841e-02
4660000	-4.485922e+03	-8.825463e+02	3.037121e+00	1.513737e+01	1.860465e-01	2.500259e+00	2.806275e-02	9.202822e-01	8.523444e-02	6.027264e-01	1.957275e-02
4680000	-4.460827e+03	-8.725868e+02	4.299456e+00	2.283414e+01	2.790698e-01	2.621977e+00	1.330466e-03	9.930736e-01	1.509163e-01	9.832991e-01	2.760209e-02
4700000	-4.459152e+03	-8.788652e+02	3.690567e+00	1.891762e+01	2.558140e-01	2.146917e+00	2.120234e-02	9.359016e-01	7.905573e-02	9.044810e-01	2.380551e-02
4720000	-4.482192e+03	-8.727527e+02	3.755562e+00	2.067403e+01	2.674419e-01	2.131388e+00	7.695818e-03	9.636561e-01	1.176543e-01	9.233153e-01	2.416871e-02
4740000	-4.461411e+03	-8.773349e+02	4.173268e+00	2.137786e+01	1.744186e-01	2.343510e+00	9.093060e-03	9.763172e-01	5.850758e-02	1.105449e+00	2.678974e-02
4760000	-4.482110e+03	-8.840619e+02	4.604139e+00	2.334176e+01	1.976744e-01	2.247022e+00	1.625467e-02	9.546720e-01	8.358013e-02	8.241865e-01	2.938136e-02
4780000	-4.505504e+03	-8.783748e+02	4.559850e+00	2.349926e+01	2.093023e-01	2.442509e+00	1.655094e-02	9.671631e-01	4.073853e-02	9.541349e-01	2.929165e-02
4800000	-4.477409e+03	-8.889646e+02	4.120210e+00	2.154205e+01	1.744186e-01	2.603376e+00	3.712132e-02	8.793766e-01	9.031353e-02	1.103195e+00	2.639824e-02
4820000	-4.460249e+03	-8.659864e+02	4.781927e+00	2.295582e+01	2.209302e-01	2.018284e+00	2.262094e-02	9.460884e-01	5.455937e-02	9.136727e-01	3.081947e-02
4840000	-4.484458e+03	-8.507651e+02	4.500647e+00	2.061391e+01	2.441860e-01	2.138541e+00	4.100020e-02	8.763050e-01	9.831299e-02	8.880880e-01	2.901386e-02
4860000	-4.458862e+03	-8.953855e+02	4.237942e+00	2.391984e+01	1.860465e-01	2.543054e+00	2.282073e-02	9.238604e-01	7.478819e-02	9.318890e-01	2.729187e-02
4880000	-4.471582e+03	-8.759680e+02	4.443391e+00	2.453057e+01	1.627907e-01	1.863127e+00	2.093824e-02	9.653217e-01	2.300265e-02	9.177044e-01	2.856170e-02
4900000	-4.460346e+03	-8.773627e+02	4.877905e+00	2.703639e+01	1.744186e-01	2.459826e+00	2.338904e-02	9.487552e-01	4.328684e-02	9.257022e-01	3.125731e-02
4920000	-4.487832e+03	-8.834457e+02	4.756607e+00	2.412876e+01	2.209302e-01	2.041793e+00	3.223593e-02	9.032124e-01	9.198079e-02	9.664984e-01	3.067145e-02
4940000	-4.460971e+03	-9.011333e+02	4.937176e+00	2.785172e+01	2.093023e-01	2.268324e+00	2.202439e-02	9.652751e-01	2.799983e-02	1.302445e+00	3.153469e-02
4960000	-4.466513e+03	-8.466049e+02	5.510151e+00	2.678830e+01	2.093023e-01	1.931257e+00	2.494667e-02	9.478376e-01	5.316377e-02	1.338496e+00	3.549742e-02
4980000	-4.489738e+03	-8.518828e+02	5.178202e+00	2.514946e+01	3.139535e-01	1.882169e+00	2.446709e-02	8.908658e-01	1.532811e-01	1.092777e+00	3.322154e-02
5000000	-4.479977e+03	-8.841449e+02	4.316416e+00	1.943706e+01	2.906977e-01	2.130980e+00	2.649851e-02	8.957139e-01	1.380178e-01	1.275965e+00	2.775664e-02
5020000	-4.485670e+03	-8.652233e+02	4.084528e+00	1.907630e+01	3.139535e-01	1.873834e+00	9.657604e-03	9.603975e-01	1.304905e-01	9.355383e-01	2.596845e-02
5040000	-4.495257e+03	-8.829085e+02	4.062424e+00	2.191310e+01	1.511628e-01	2.238712e+00	1.559353e-02	9.703927e-01	2.200178e-02	9.297977e-01	2.618081e-02
5060000	-4.519407e+03	-8.368177e+02	5.007154e+00	2.154828e+01	2.558140e-01	1.881594e+00	3.658280e-02	8.996886e-01	9.203853e-02	5.543136e-01	3.207492e-02
5080000	-4.471051e+03	-8.451054e+02	5.196417e+00	2.381228e+01	2.093023e-01	2.436090e+00	1.623957e-02	9.676964e-01	4.024073e-02	9.354529e-01	3.352088e-02
5100000	-4.483221e+03	-8.612911e+02	5.479574e+00	2.540502e+01	2.093023e-01	1.658851e+00	9.576938e-03	9.807383e-01	6.150032e-02	9.710663e-01	3.531839e-02
5120000	-4.470227e+03	-8.589160e+02	4.639715e+00	2.314676e+01	1.860465e-01	2.600422e+00	4.449662e-04	9.985599e-01	1.165221e-01	7.256934e-01	2.968055e-02
5140000	-4.482251e+03	-8.532345e+02	4.835462e+00	2.083047e+01	2.441860e-01	2.741939e+00	4.153214e-04	9.989560e-01	8.216295e-02	7.813798e-01	3.099393e-02
5160000	-4.512514e+03	-8.313475e+02	5.210869e+00	2.305872e+01	2.674419e-01	2.382107e+00	2.484054e-03	9.933139e-01	9.033678e-02	7.645304e-01	3.316320e-02
5180000	-4.490323e+03	-8.898172e+02	3.971046e+00	2.027320e+01	1.279070e-01	2.129892e+00	1.873342e-02	9.621996e-01	3.379264e-02	8.690806e-01	2.557174e-02
5200000	-4.491406e+03	-8.769936e+02	3.953495e+00	1.916532e+01	2.209302e-01	2.229614e+00	1.266137e-02	9.718348e-01	5.382932e-02	8.724878e-01	2.547123e-02
5220000	-4.469810e+03	-8.996141e+02	3.659148e+00	2.076023e+01	1.395349e-01	2.309332e+00	2.280887e-02	9.451673e-01	4.282324e-02	1.073298e+00	2.348410e-02
5240000	-4.461004e+03	-8.796026e+02	4.157413e+00	2.089160e+01	2.674419e-01	1.729617e+00	2.197267e-02	8.907842e-01	1.466459e-01	1.118918e+00	2.663743e-02
5260000	-4.480631e+03	-8.979282e+02	3.854673e+00	2.101143e+01	2.325581e-01	2.041980e+00	2.798008e-02	9.288490e-01	5.067697e-02	9.341681e-01	2.474069e-02
5280000	-4.467791e+03	-8.548426e+02	4.372777e+00	2.090607e+01	2.906977e-01	2.199686e+00	1.147903e-02	9.726793e-01	6.676790e-02	8.354506e-01	2.819512e-02
5300000	-4.474163e+03	-8.737807e+02	4.162085e+00	2.111728e+01	2.325581e-01	2.274043e+00	1.393685e-03	9.960563e-01	5.542026e-02	1.073733e+00	2.656494e-02
5320000	-4.480123e+03	-8.431028e+02	4.932124e+00	2.409781e+01	2.790698e-01	1.784645e+00	1.893564e-02	9.067398e-01	1.719488e-01	1.167142e+00	3.177016e-02
5340000	-4.466897e+03	-8.827807e+02	4.718484e+00	2.396844e+01	1.511628e-01	2.146825e+00	1.615519e-02	9.539678e-01	7.308355e-02	1.123462e+00	2.957899e-02
5360000	-4.473005e+03	-8.720912e+02	4.370174e+00	2.226219e+01	1.627907e-01	2.471834e+00	3.420674e-02	9.158189e-01	5.251738e-02	1.133679e+00	2.810027e-02
5380000	-4.472125e+03	-8.753064e+02	3.975170e+00	2.018221e+01	1.860465e-01	2.336957e+00	5.414775e-03	9.832637e-01	9.184804e-02	1.110034e+00	2.554032e-02
5400000	-4.501349e+03	-8.787123e+02	3.749037e+00	1.930334e+01	2.209302e-01	2.162413e+00	2.297399e-02	9.234639e-01	1.036253e-01	9.347511e-01	2.402741e-02
5420000	-4.453664e+03	-8.531178e+02	4.657467e+00	2.203240e+01	2.790698e-01	2.623965e+00	7.080610e-03	9.770806e-01	9.699442e-02	1.038784e+00	2.996517e-02
5440000	-4.468310e+03	-8.711465e+02	5.119362e+00	2.546086e+01	2.441860e-01	2.476574e+00	1.489773e-02	9.512998e-01	1.103197e-01	9.409144e-01	3.281426e-02
5460000	-4.473688e+03	-8.822843e+02	4.303789e+00	2.165477e+01	1.860465e-01	2.265633e+00	2.956664e-02	9.156307e-01	9.830165e-02	8.115283e-01	2.769550e-02
5480000	-4.468621e+03	-8.694928e+02	5.039980e+00	2.394416e+01	2.209302e-01	2.023465e+00	1.545790e-02	9.357841e-01	1.733795e-01	1.214052e+00	3.227127e-02
5500000	-4.488975e+03	-8.488172e+02	5.522957e+00	2.462945e+01	2.558140e-01	2.735049e+00	1.344052e-02	9.496643e-01	1.140110e-01	1.181412e+00	3.560342e-02
5520000	-4.488180e+03	-8.395151e+02	6.301480e+00	2.853647e+01	2.441860e-01	1.698922e+00	3.072600e-02	9.259253e-01	7.419954e-02	1.197934e+00	4.030798e-02
5540000	-4.464428e+03	-8.514836e+02	6.304282e+00	2.780391e+01	1.744186e-01	1.924903e+00	2.155506e-02	9.660259e-01	2.921233e-02	1.208420e+00	4.010608e-02
5560000	-4.473906e+03	-8.755750e+02	4.968593e+00	2.365117e+01	1.279070e-01	2.394305e+00	1.798586e-02	9.674746e-01	3.230821e-02	8.318375e-01	3.151136e-02
5580000	-4.471900e+03	-9.013839e+02	3.613958e+00	1.652062e+01	2.674419e-01	1.741185e+00	7.264318e-03	9.785552e-01	9.243281e-02	1.159173e+00	2.298303e-02
5600000	-4.484780e+03	-8.946532e+02	4.232775e+00	2.246185e+01	2.093023e-01	2.006482e+00	1.681483e-02	9.546698e-01	6.782526e-02	9.316451e-01	2.716143e-02
5620000	-4.462637e+03	-8.906048e+02	3.644154e+00	1.888979e+01	2.209302e-01	2.438918e+00	1.660114e-02	9.569898e-01	6.475891e-02	9.079039e-01	2.333849e-02
5640000	-4.492560e+03	-8.590535e+02	5.471128e+00	2.786491e+01	1.976744e-01	2.418283e+00	1.896827e-02	9.459871e-01	7.162309e-02	1.141877e+00	3.520705e-02
5660000	-4.469751e+03	-8.395259e+02	4.858006e+00	2.238126e+01	3.139535e-01	2.109135e+00	1.256219e-02	9.471680e-01	1.297276e-01	8.373733e-01	3.110275e-02
5680000	-4.459281e+03	-8.469833e+02	4.919354e+00	2.179102e+01	3.023256e-01	2.406684e+00	1.683131e-02	9.437005e-01	1.009954e-01	8.997609e-01	3.153303e-02
5700000	-4.463937e+03	-8.593283e+02	5.095589e+00	2.499126e+01	2.790698e-01	2.812443e+00	1.476259e-02	9.504125e-01	1.251658e-01	1.104817e+00	3.267185e-02
5720000	-4.486536e+03	-8.595175e+02	4.576199e+00	2.212889e+01	2.558140e-01	2.110159e+00	9.504091e-03	9.651602e-01	1.378498e-01	8.495753e-01	2.936714e-02
5740000	-4.485162e+03	-8.564752e+02	4.525459e+00	2.083881e+01	2.790698e-01	2.475170e+00	1.657492e-02	9.433783e-01	9.492804e-02	8.624277e-01	2.888213e-02
5760000	-4.470685e+03	-8.563975e+02	4.366221e+00	2.070350e+01	2.790698e-01	1.893343e+00	3.965351e-02	8.154205e-01	1.799099e-01	9.222065e-01	2.780866e-02
5780000	-4.485248e+03	-8.309715e+02	5.470222e+00	2.405940e+01	3.023256e-01	1.687857e+00	1.008528e-02	9.479120e-01	2.273227e-01	1.126817e+00	3.503932e-02
5800000	-4.482253e+03	-8.214558e+02	5.789666e+00	2.393026e+01	2.906977e-01	2.426284e+00	3.016341e-02	9.235194e-01	1.041092e-01	7.233400e-01	3.686126e-02
5820000	-4.461686e+03	-8.299984e+02	5.465567e+00	2.184518e+01	3.139535e-01	2.897960e+00	1.510488e-02	9.636748e-01	7.539333e-02	1.293433e+00	3.513865e-02
5840000	-4.493920e+03	-8.441668e+02	4.984706e+00	2.171816e+01	1.860465e-01	2.386849e+00	3.511987e-02	9.250160e-01	5.633586e-02	1.070355e+00	3.171094e-02
5860000	-4.476842e+03	-8.638970e+02	4.410508e+00	2.007847e+01	2.558140e-01	2.558638e+00	2.571975e-02	9.293025e-01	7.320898e-02	8.095812e-01	2.746767e-02
5880000	-4.499783e+03	-8.620277e+02	4.434182e+00	2.013857e+01	2.558140e-01	3.086104e+00	4.031730e-02	9.009251e-01	8.190857e-02	1.044962e+00	2.798069e-02
5900000	-4.471083e+03	-8.711372e+02	4.707283e+00	2.189121e+01	2.674419e-01	1.596646e+00	2.163816e-02	9.070872e-01	1.877471e-01	1.173266e+00	3.013857e-02
5920000	-4.474783e+03	-8.367828e+02	4.481485e+00	1.890246e+01	3.837209e-01	1.996297e+00	1.712289e-02	9.111965e-01	2.020500e-01	7.007770e-01	2.865100e-02
5940000	-4.462339e+03	-8.509168e+02	5.024719e+00	2.069445e+01	1.744186e-01	2.680229e+00	1.623973e-02	9.651124e-01	5.229126e-02	8.499473e-01	3.155623e-02
5960000	-4.482072e+03	-8.606164e+02	4.574784e+00	2.099179e+01	2.209302e-01	2.521640e+00	6.060950e-03	9.841457e-01	6.784918e-02	7.223316e-01	2.934808e-02
5980000	-4.486725e+03	-8.387346e+02	5.612751e+00	2.566781e+01	2.674419e-01	2.321201e+00	1.315816e-02	9.520193e-01	1.363994e-01	7.948857e-01	3.619627e-02
6000000	-4.470864e+03	-8.638526e+02	4.679217e+00	2.298367e+01	2.209302e-01	1.848615e+00	7.574231e-03	9.743743e-01	1.045884e-01	1.151067e+00	2.942415e-02
6020000	-4.468539e+03	-8.858943e+02	3.479243e+00	1.707290e+01	2.209302e-01	2.438010e+00	1.757528e-02	9.333413e-01	1.161042e-01	6.834804e-01	2.240420e-02
6040000	-4.492616e+03	-8.541073e+02	5.521367e+00	2.252355e+01	2.674419e-01	2.450010e+00	5.111708e-03	9.871216e-01	4.982353e-02	1.168800e+00	3.548403e-02
6060000	-4.481281e+03	-8.518121e+02	4.440140e+00	1.945933e+01	2.674419e-01	2.410455e+00	8.526362e-03	9.782878e-01	6.455562e-02	1.035760e+00	2.850937e-02
6080000	-4.454349e+03	-8.807924e+02	5.005921e+00	2.803877e+01	2.209302e-01	2.346561e+00	2.116746e-02	9.540320e-01	3.725919e-02	1.466951e+00	3.200643e-02
6100000	-4.487117e+03	-8.669777e+02	4.466163e+00	2.106846e+01	1.162791e-01	2.572340e+00	9.520581e-03	9.832094e-01	3.022784e-02	8.514414e-01	2.849789e-02
6120000	-4.457134e+03	-9.030554e+02	3.902520e+00	2.173783e+01	2.093023e-01	2.340926e+00	1.589136e-02	9.369247e-01	1.276628e-01	8.860732e-01	2.517314e-02
6140000	-4.455000e+03	-8.776962e+02	5.078430e+00	2.574504e+01	2.441860e-01	1.822344e+00	2.870839e-02	9.135735e-01	1.161215e-01	1.004593e+00	3.188618e-02
6160000	-4.467900e+03	-8.896739e+02	4.726907e+00	2.528443e+01	2.558140e-01	2.397479e+00	1.096166e-02	9.496249e-01	1.264908e-01	8.852390e-01	2.982812e-02
6180000	-4.472570e+03	-8.313105e+02	4.640542e+00	2.271583e+01	3.255814e-01	3.561143e+00	5.981424e-03	9.665031e-01	1.889382e-01	7.633475e-01	2.976115e-02
6200000	-4.489304e+03	-8.566706e+02	4.499836e+00	2.193452e+01	2.674419e-01	2.331864e+00	3.677962e-02	8.797735e-01	1.302287e-01	7.982712e-01	2.888066e-02
6220000	-4.478482e+03	-8.512099e+02	4.705447e+00	2.212820e+01	2.325581e-01	2.357223e+00	1.480985e-02	9.713218e-01	5.645465e-02	7.162920e-01	3.021380e-02
6240000	-4.488384e+03	-8.538200e+02	4.821080e+00	2.301522e+01	2.325581e-01	2.408678e+00	1.205647e-02	9.621105e-01	8.572812e-02	7.220523e-01	3.096127e-02
6260000	-4.468956e+03	-8.398283e+02	5.288948e+00	2.444228e+01	2.441860e-01	3.325235e+00	3.594687e-02	9.108695e-01	7.269380e-02	6.448075e-01	3.401233e-02
6280000	-4.483729e+03	-8.481837e+02	5.042388e+00	2.445455e+01	1.976744e-01	2.360582e+00	1.120354e-02	9.713133e-01	7.260951e-02	8.532064e-01	3.198613e-02
6300000	-4.465379e+03	-8.488264e+02	4.829898e+00	2.383693e+01	2.441860e-01	3.114888e+00	1.061119e-02	9.793388e-01	3.062944e-02	8.759672e-01	3.033177e-02
6320000	-4.485565e+03	-8.354746e+02	5.413013e+00	2.415452e+01	2.441860e-01	2.443254e+00	3.465504e-03	9.880487e-01	1.315318e-01	7.277145e-01	3.386291e-02
6340000	-4.465077e+03	-8.644928e+02	5.541952e+00	2.545060e+01	2.209302e-01	2.950412e+00	1.658345e-03	9.950013e-01	7.821676e-02	7.297186e-01	3.486561e-02
6360000	-4.477128e+03	-8.669042e+02	4.606388e+00	2.077819e+01	1.976744e-01	2.181150e+00	2.765753e-03	9.922882e-01	8.222571e-02	8.884946e-01	2.918803e-02
6380000	-4.478637e+03	-8.671041e+02	4.614315e+00	2.225313e+01	2.209302e-01	2.078861e+00	4.748798e-03	9.860870e-01	5.890222e-02	1.071821e+00	2.965179e-02
6400000	-4.471112e+03	-8.403662e+02	4.330019e+00	1.998316e+01	3.139535e-01	2.466209e+00	4.086303e-03	9.806735e-01	1.637077e-01	8.713005e-01	2.735303e-02
6420000	-4.510403e+03	-8.694236e+02	4.509324e+00	2.249436e+01	1.627907e-01	2.433309e+00	7.681165e-04	9.979870e-01	6.158506e-02	8.171816e-01	2.901416e-02
6440000	-4.475404e+03	-8.587303e+02	4.614067e+00	2.254116e+01	2.441860e-01	2.241704e+00	5.339885e-04	9.984647e-01	1.044977e-01	1.130348e+00	2.964196e-02
6460000	-4.480629e+03	-8.842407e+02	4.931613e+00	2.724156e+01	1.627907e-01	1.907216e+00	1.819753e-02	9.526314e-01	5.257141e-02	1.271278e+00	3.122498e-02
6480000	-4.478813e+03	-8.524912e+02	4.645629e+00	2.412588e+01	1.860465e-01	2.833143e+00	2.139509e-03	9.938081e-01	7.561975e-02	7.189681e-01	2.995413e-02
6500000	-4.475335e+03	-8.635808e+02	4.285027e+00	2.060062e+01	2.093023e-01	2.490870e+00	5.709312e-03	9.844551e-01	6.655672e-02	9.951269e-01	2.737029e-02
6520000	-4.472346e+03	-8.681329e+02	4.001872e+00	1.878091e+01	2.093023e-01	2.248050e+00	7.238848e-03	9.800589e-01	6.376449e-02	8.360429e-01	2.562027e-02
6540000	-4.470140e+03	-8.833019e+02	4.096044e+00	1.862401e+01	2.325581e-01	1.948814e+00	1.872233e-02	9.387796e-01	1.078805e-01	8.007451e-01	2.634670e-02
6560000	-4.478280e+03	-8.851131e+02	4.377560e+00	2.189957e+01	2.558140e-01	1.896835e+00	4.022904e-02	8.849958e-01	9.035503e-02	9.656700e-01	2.818620e-02
6580000	-4.475245e+03	-8.427149e+02	4.350079e+00	1.969292e+01	2.790698e-01	2.066283e+00	1.611568e-02	9.554230e-01	8.225046e-02	9.454938e-01	2.794365e-02
6600000	-4.471412e+03	-8.645466e+02	4.854940e+00	2.511479e+01	2.093023e-01	1.936024e+00	1.623552e-02	9.591448e-01	6.032697e-02	1.244514e+00	3.123338e-02
6620000	-4.458520e+03	-8.364599e+02	5.111453e+00	2.202004e+01	2.093023e-01	2.494901e+00	1.371804e-02	9.768030e-01	4.275899e-02	9.728588e-01	3.285674e-02
6640000	-4.479718e+03	-8.411088e+02	6.183260e+00	2.798255e+01	2.790698e-01	2.586105e+00	1.512833e-02	9.500486e-01	1.027564e-01	1.131540e+00	3.970112e-02
6660000	-4.470519e+03	-8.499315e+02	4.440602e+00	1.986662e+01	3.139535e-01	2.093149e+00	1.983735e-02	8.943801e-01	2.318867e-01	1.220137e+00	2.863991e-02
6680000	-4.470438e+03	-8.437198e+02	5.402545e+00	2.332323e+01	2.906977e-01	2.147358e+00	2.038380e-02	9.362799e-01	1.202408e-01	1.021911e+00	3.472191e-02
6700000	-4.475974e+03	-8.545862e+02	5.289029e+00	2.427343e+01	2.790698e-01	2.163543e+00	8.418609e-03	9.712833e-01	8.710814e-02	1.167440e+00	3.382964e-02
6720000	-4.489814e+03	-8.702038e+02	4.986566e+00	2.361895e+01	1.976744e-01	1.846092e+00	1.043991e-02	9.794698e-01	3.832783e-02	1.371714e+00	3.191323e-02
6740000	-4.474971e+03	-8.428747e+02	5.259059e+00	2.349878e+01	2.790698e-01	2.071161e+00	3.110577e-02	9.232234e-01	8.147618e-02	1.223234e+00	3.391039e-02
6760000	-4.473124e+03	-8.723361e+02	4.387749e+00	2.137158e+01	2.674419e-01	3.280234e+00	1.136644e-02	9.553674e-01	1.121908e-01	1.009120e+00	2.816907e-02
6780000	-4.468515e+03	-8.784043e+02	3.875317e+00	1.874885e+01	2.325581e-01	2.269445e+00	1.373221e-02	9.596855e-01	1.013848e-01	9.894847e-01	2.474552e-02
6800000	-4.493369e+03	-8.776487e+02	4.197399e+00	2.015286e+01	2.558140e-01	2.123292e+00	2.467674e-02	9.349785e-01	7.238255e-02	9.823728e-01	2.654273e-02
6820000	-4.477633e+03	-8.573708e+02	4.840564e+00	2.099974e+01	3.023256e-01	1.899946e+00	1.872984e-02	9.488902e-01	8.886067e-02	9.337078e-01	3.077640e-02
6840000	-4.483766e+03	-8.457859e+02	5.340767e+00	2.473591e+01	2.093023e-01	2.491218e+00	1.686127e-02	9.528617e-01	8.366759e-02	1.061835e+00	3.331122e-02
6860000	-4.490313e+03	-8.489109e+02	5.619101e+00	2.700631e+01	1.860465e-01	1.911115e+00	7.258251e-03	9.817570e-01	5.573619e-02	9.964604e-01	3.563756e-02
6880000	-4.471580e+03	-8.481940e+02	5.637333e+00	2.693279e+01	2.674419e-01	2.290904e+00	4.317135e-03	9.889954e-01	5.626690e-02	1.119033e+00	3.596010e-02
6900000	-4.466406e+03	-8.454714e+02	5.306651e+00	2.416997e+01	2.209302e-01	2.324386e+00	9.749582e-03	9.690923e-01	1.087395e-01	9.702659e-01	3.406246e-02
6920000	-4.480863e+03	-8.545974e+02	5.440208e+00	2.472138e+01	1.976744e-01	2.652344e+00	1.639688e-02	9.585943e-01	5.482088e-02	1.030024e+00	3.496522e-02
6940000	-4.479376e+03	-8.732626e+02	4.299730e+00	1.976933e+01	2.093023e-01	1.927011e+00	1.475716e-02	9.508820e-01	1.135864e-01	9.170803e-01	2.707490e-02
6960000	-4.492855e+03	-8.462949e+02	4.704394e+00	2.213082e+01	3.488372e-01	2.368571e+00	5.816315e-03	9.609769e-01	2.431908e-01	1.099304e+00	3.014844e-02
6980000	-4.491822e+03	-8.731097e+02	4.314999e+00	1.995069e+01	2.441860e-01	2.689186e+00	2.426721e-02	9.422551e-01	7.168960e-02	7.110802e-01	2.779377e-02
7000000	-4.494704e+03	-8.619401e+02	5.161141e+00	2.439336e+01	2.906977e-01	1.652051e+00	1.284711e-02	9.417181e-01	1.690197e-01	1.098218e+00	3.314987e-02
7020000	-4.486778e+03	-8.772480e+02	4.064444e+00	2.030824e+01	1.976744e-01	2.288133e+00	2.116685e-02	9.507671e-01	7.268302e-02	8.348093e-01	2.617787e-02
7040000	-4.478586e+03	-8.583106e+02	4.887676e+00	2.282672e+01	2.093023e-01	2.747382e+00	3.241504e-02	9.246321e-01	6.663712e-02	7.622797e-01	3.151048e-02
7060000	-4.481225e+03	-8.307310e+02	4.897002e+00	2.135216e+01	3.255814e-01	1.801413e+00	1.382565e-02	9.304944e-01	2.054194e-01	8.326099e-01	3.148353e-02
7080000	-4.468492e+03	-8.943628e+02	3.745404e+00	1.977411e+01	1.976744e-01	2.318412e+00	1.488330e-02	9.515035e-01	9.791211e-02	1.136902e+00	2.408200e-02
7100000	-4.471458e+03	-8.726249e+02	3.839616e+00	1.795805e+01	2.325581e-01	2.457892e+00	2.886672e-02	9.130452e-01	1.035364e-01	8.818170e-01	2.472047e-02
7120000	-4.493216e+03	-8.590144e+02	4.493420e+00	2.061656e+01	2.209302e-01	2.148537e+00	1.957040e-02	9.485416e-01	8.286114e-02	7.031138e-01	2.877359e-02
7140000	-4.491066e+03	-9.005618e+02	3.789011e+00	2.211478e+01	1.976744e-01	2.116095e+00	1.020362e-02	9.718713e-01	6.008898e-02	1.205556e+00	2.438176e-02
7160000	-4.478439e+03	-8.636756e+02	4.905845e+00	2.349273e+01	1.627907e-01	2.620391e+00	1.195538e-02	9.659155e-01	8.449217e-02	8.201757e-01	3.152735e-02
7180000	-4.479990e+03	-8.734742e+02	4.557463e+00	2.268689e+01	2.325581e-01	1.987328e+00	2.091610e-02	9.470489e-01	9.556783e-02	8.885608e-01	2.873182e-02
7200000	-4.484880e+03	-8.647813e+02	4.699057e+00	2.330858e+01	2.325581e-01	2.648166e+00	1.586423e-02	9.500783e-01	8.241364e-02	6.102744e-01	2.954498e-02
7220000	-4.471481e+03	-8.927051e+02	3.415529e+00	1.751553e+01	2.790698e-01	3.001366e+00	9.588363e-03	9.513577e-01	1.764718e-01	8.265307e-01	2.201739e-02
7240000	-4.490368e+03	-8.650577e+02	3.806364e+00	1.825666e+01	1.976744e-01	2.834601e+00	9.567203e-03	9.849664e-01	3.691353e-02	6.111326e-01	2.436231e-02
7260000	-4.483747e+03	-8.193077e+02	4.836050e+00	2.042651e+01	4.186047e-01	2.285531e+00	3.151386e-02	8.211011e-01	2.719466e-01	1.016556e+00	3.111564e-02
7280000	-4.495539e+03	-8.504571e+02	5.059847e+00	2.352730e+01	2.209302e-01	2.729401e+00	2.768854e-02	9.369436e-01	6.346183e-02	1.113249e+00	3.244215e-02
7300000	-4.489621e+03	-8.288938e+02	6.374076e+00	2.691957e+01	2.906977e-01	2.360539e+00	2.209182e-02	9.273717e-01	1.273038e-01	1.014569e+00	4.037020e-02
7320000	-4.481301e+03	-8.338495e+02	5.447045e+00	2.433133e+01	2.558140e-01	2.267634e+00	1.719523e-02	9.519508e-01	7.694692e-02	7.211587e-01	3.510157e-02
7340000	-4.488429e+03	-8.433705e+02	4.813703e+00	2.130011e+01	2.558140e-01	2.259378e+00	1.206695e-02	9.559012e-01	1.093875e-01	9.940036e-01	3.027058e-02
7360000	-4.491033e+03	-8.591217e+02	4.903944e+00	2.037615e+01	2.325581e-01	2.291146e+00	2.967695e-02	9.330847e-01	7.355737e-02	1.090941e+00	3.127130e-02
7380000	-4.475938e+03	-8.488158e+02	4.551924e+00	2.278507e+01	2.906977e-01	1.909558e+00	2.964851e-03	9.896953e-01	9.963958e-02	8.214725e-01	2.885028e-02
7400000	-4.465514e+03	-8.653133e+02	5.699799e+00	3.019169e+01	1.627907e-01	2.472591e+00	4.316500e-03	9.926310e-01	3.255882e-02	1.079343e+00	3.672694e-02
7420000	-4.495441e+03	-8.532964e+02	4.277135e+00	1.912856e+01	2.674419e-01	2.031912e+00	3.795055e-02	8.527210e-01	1.878081e-01	7.532710e-01	2.745697e-02
7440000	-4.491492e+03	-8.505562e+02	4.256567e+00	2.107295e+01	2.906977e-01	2.249068e+00	1.000453e-02	9.635264e-01	1.362173e-01	5.997130e-01	2.741980e-02
7460000	-4.473144e+03	-8.342302e+02	5.612243e+00	2.343752e+01	2.674419e-01	2.768538e+00	1.697448e-02	9.335751e-01	1.592194e-01	1.103725e+00	3.548361e-02
7480000	-4.469875e+03	-8.291626e+02	5.073276e+00	2.177039e+01	2.790698e-01	2.382542e+00	1.785219e-02	9.601464e-01	6.963313e-02	6.749586e-01	3.226530e-02
7500000	-4.487892e+03	-8.543349e+02	4.846516e+00	2.203685e+01	2.093023e-01	3.147839e+00	2.123335e-02	9.319739e-01	1.009713e-01	7.806335e-01	3.056927e-02
7520000	-4.475902e+03	-8.485846e+02	4.824691e+00	2.156517e+01	2.441860e-01	2.455259e+00	2.002521e-02	9.566713e-01	6.426639e-02	7.914210e-01	3.037489e-02
7540000	-4.476610e+03	-8.306510e+02	6.673173e+00	2.801023e+01	3.023256e-01	2.487852e+00	1.092543e-02	9.673177e-01	9.500369e-02	1.007149e+00	4.104667e-02
7560000	-4.489596e+03	-8.451162e+02	7.366657e+00	3.513456e+01	1.976744e-01	2.076448e+00	4.154950e-02	9.177084e-01	4.739167e-02	1.441952e+00	4.587023e-02
7580000	-4.482062e+03	-8.374812e+02	7.011200e+00	3.300977e+01	1.860465e-01	2.233092e+00	1.671392e-02	9.584510e-01	7.441825e-02	1.253046e+00	4.476098e-02
7600000	-4.490005e+03	-8.591956e+02	4.321022e+00	2.317689e+01	2.790698e-01	3.313215e+00	1.229202e-02	9.513343e-01	1.335962e-01	7.379577e-01	2.738089e-02
7620000	-4.472623e+03	-8.860494e+02	4.854965e+00	2.526224e+01	1.860465e-01	2.600077e+00	1.852681e-02	9.422064e-01	1.053897e-01	9.930480e-01	3.127342e-02
7640000	-4.457410e+03	-8.672049e+02	4.888056e+00	2.635492e+01	1.279070e-01	2.812654e+00	1.099651e-02	9.848937e-01	1.821190e-02	8.229182e-01	3.145402e-02
7660000	-4.465394e+03	-8.590637e+02	4.938274e+00	2.536090e+01	2.325581e-01	2.096566e+00	9.032466e-03	9.701322e-01	8.421797e-02	8.169086e-01	3.114498e-02
7680000	-4.448293e+03	-8.641566e+02	4.346996e+00	2.292039e+01	3.139535e-01	2.596637e+00	2.797983e-02	8.795413e-01	1.562432e-01	7.904201e-01	2.769310e-02
7700000	-4.466446e+03	-8.719511e+02	5.414608e+00	2.822616e+01	2.558140e-01	1.951383e+00	1.853383e-02	9.555597e-01	5.496294e-02	1.452058e+00	3.444745e-02
7720000	-4.480797e+03	-8.725166e+02	4.814319e+00	2.522518e+01	1.744186e-01	2.016178e+00	9.053281e-03	9.716980e-01	7.244139e-02	9.540759e-01	3.049146e-02
7740000	-4.473244e+03	-8.652990e+02	4.566295e+00	2.245331e+01	2.906977e-01	2.876249e+00	6.140785e-03	9.817209e-01	9.554605e-02	9.429356e-01	2.916471e-02
7760000	-4.499159e+03	-8.724772e+02	4.969448e+00	2.640764e+01	1.860465e-01	1.912546e+00	1.106633e-02	9.760484e-01	3.603097e-02	9.503699e-01	3.151154e-02
7780000	-4.485307e+03	-9.052281e+02	3.598480e+00	1.809013e+01	2.325581e-01	3.423011e+00	3.445566e-02	9.257558e-01	4.878983e-02	8.380211e-01	2.290903e-02
7800000	-4.459104e+03	-8.687359e+02	4.532214e+00	2.018895e+01	2.906977e-01	2.641271e+00	2.541758e-02	9.291480e-01	8.103990e-02	9.887134e-01	2.904304e-02
7820000	-4.463751e+03	-8.589770e+02	4.488360e+00	1.911423e+01	2.906977e-01	2.006975e+00	1.583298e-02	9.587950e-01	9.822996e-02	1.039864e+00	2.871511e-02
7840000	-4.490280e+03	-8.504611e+02	4.407663e+00	2.016051e+01	3.255814e-01	2.162063e+00	1.272154e-02	9.601588e-01	9.830644e-02	1.222074e+00	2.834999e-02
7860000	-4.460150e+03	-8.329875e+02	6.208718e+00	2.691520e+01	3.023256e-01	2.422214e+00	2.124054e-02	9.014506e-01	2.130224e-01	8.160533e-01	3.994118e-02
7880000	-4.479024e+03	-8.656534e+02	4.606004e+00	2.271434e+01	1.860465e-01	2.300750e+00	1.862918e-02	9.591806e-01	5.806201e-02	1.006823e+00	2.971601e-02
7900000	-4.469107e+03	-8.353463e+02	5.817717e+00	2.678732e+01	2.209302e-01	2.374789e+00	2.488111e-02	9.326552e-01	7.039369e-02	9.881874e-01	3.693759e-02
7920000	-4.478743e+03	-8.569988e+02	5.404161e+00	2.589553e+01	2.906977e-01	2.007544e+00	8.564747e-03	9.631325e-01	1.477063e-01	1.108401e+00	3.344838e-02
7940000	-4.453147e+03	-8.661158e+02	4.645459e+00	2.115490e+01	3.023256e-01	2.563481e+00	1.647265e-02	9.507803e-01	9.366038e-02	8.967930e-01	2.925550e-02
7960000	-4.465416e+03	-8.129975e+02	5.491998e+00	2.285968e+01	3.139535e-01	2.110880e+00	1.960198e-02	9.334429e-01	1.249904e-01	9.079166e-01	3.506644e-02
7980000	-4.464995e+03	-8.590649e+02	4.812989e+00	2.202873e+01	2.790698e-01	2.390180e+00	3.196331e-02	9.072714e-01	8.675457e-02	8.360107e-01	3.085176e-02
8000000	-4.480724e+03	-8.379468e+02	4.654920e+00	2.160898e+01	3.953488e-01	2.135453e+00	1.120654e-02	9.467198e-01	2.036394e-01	9.141135e-01	2.993484e-02
8020000	-4.478498e+03	-8.517802e+02	4.875972e+00	2.369438e+01	2.790698e-01	1.739794e+00	2.055784e-02	9.262786e-01	1.136035e-01	1.209733e+00	3.138155e-02
8040000	-4.461873e+03	-8.362687e+02	5.639220e+00	2.533770e+01	2.441860e-01	1.936737e+00	1.966261e-02	9.406003e-01	1.159722e-01	1.018305e+00	3.631131e-02
8060000	-4.491339e+03	-8.519467e+02	5.248947e+00	2.533350e+01	2.558140e-01	2.392079e+00	1.614802e-02	9.542998e-01	7.068794e-02	1.325061e+00	3.370407e-02
8080000	-4.461820e+03	-8.389874e+02	4.961610e+00	2.348150e+01	3.023256e-01	2.143671e+00	1.726053e-02	9.421374e-01	1.180349e-01	8.419138e-01	3.192344e-02
8100000	-4.476728e+03	-8.657616e+02	4.412666e+00	2.351703e+01	2.674419e-01	1.886024e+00	3.411946e-02	8.841394e-01	1.019978e-01	7.347317e-01	2.838414e-02
8120000	-4.469509e+03	-8.656958e+02	5.407983e+00	2.578180e+01	2.674419e-01	2.135112e+00	2.028413e-02	9.099822e-01	1.417061e-01	7.921357e-01	3.410809e-02
8140000	-4.491599e+03	-8.495528e+02	4.941885e+00	2.493351e+01	2.209302e-01	2.237675e+00	3.093181e-03	9.898588e-01	9.078739e-02	7.178795e-01	3.181348e-02
8160000	-4.480420e+03	-8.797275e+02	4.055304e+00	2.216361e+01	2.093023e-01	2.453797e+00	1.642927e-02	9.578884e-01	6.368767e-02	8.810997e-01	2.568053e-02
8180000	-4.470640e+03	-8.693432e+02	4.651900e+00	2.365871e+01	1.976744e-01	2.309466e+00	1.706374e-02	9.530705e-01	8.540788e-02	9.532514e-01	2.991578e-02
8200000	-4.497307e+03	-8.706977e+02	4.540424e+00	2.455726e+01	1.860465e-01	2.751863e+00	1.522539e-02	9.648517e-01	4.886563e-02	8.131217e-01	2.912276e-02
8220000	-4.464145e+03	-8.807971e+02	3.778854e+00	2.066801e+01	2.906977e-01	2.373579e+00	1.633127e-02	9.180098e-01	1.452923e-01	7.871547e-01	2.426916e-02
8240000	-4.481262e+03	-8.401188e+02	5.349119e+00	2.569461e+01	2.325581e-01	2.407945e+00	1.511672e-02	9.636855e-01	5.414649e-02	7.486252e-01	3.399373e-02
8260000	-4.469564e+03	-8.618323e+02	4.749968e+00	2.263452e+01	1.511628e-01	2.349414e+00	1.407303e-02	9.686045e-01	5.588668e-02	8.730568e-01	3.043999e-02
8280000	-4.498276e+03	-8.398087e+02	5.260962e+00	2.371361e+01	2.674419e-01	2.157699e+00	7.079167e-03	9.710441e-01	1.678801e-01	6.945547e-01	3.371837e-02
8300000	-4.470810e+03	-8.852733e+02	3.638522e+00	1.778911e+01	2.558140e-01	1.965664e+00	8.693386e-03	9.704568e-01	1.206060e-01	1.028189e+00	2.327090e-02
8320000	-4.477999e+03	-8.837068e+02	4.232565e+00	2.183660e+01	1.860465e-01	1.987173e+00	1.485531e-02	9.591148e-01	5.450890e-02	8.075279e-01	2.707888e-02
8340000	-4.494205e+03	-8.902650e+02	3.656826e+00	1.933523e+01	1.511628e-01	1.939596e+00	2.378285e-02	9.604147e-01	2.938983e-02	8.311771e-01	2.323939e-02
8360000	-4.474276e+03	-8.746465e+02	3.925386e+00	1.875124e+01	2.906977e-01	1.849892e+00	8.514498e-03	9.716137e-01	1.088303e-01	1.114708e+00	2.493453e-02
8380000	-4.476453e+03	-8.949045e+02	3.843299e+00	2.078208e+01	2.093023e-01	2.620887e+00	1.646936e-02	9.622337e-01	4.204571e-02	1.062173e+00	2.428181e-02
8400000	-4.463715e+03	-9.205672e+02	3.546523e+00	2.063561e+01	1.279070e-01	2.997761e+00	3.275194e-02	9.296837e-01	3.474857e-02	1.457247e+00	2.232625e-02
8420000	-4.478563e+03	-8.882680e+02	4.169993e+00	1.985058e+01	9.302326e-02	1.801295e+00	3.489146e-03	9.961761e-01	1.370965e-02	8.034848e-01	2.626376e-02
8440000	-4.468483e+03	-8.695538e+02	4.257932e+00	2.162668e+01	2.093023e-01	2.273206e+00	2.009829e-02	9.405717e-01	7.532808e-02	1.003967e+00	2.735675e-02
8460000	-4.487349e+03	-8.623785e+02	5.037341e+00	2.314468e+01	1.976744e-01	1.901871e+00	2.494526e-02	9.593259e-01	3.029997e-02	9.057516e-01	3.241006e-02
8480000	-4.484063e+03	-8.678249e+02	4.555500e+00	2.088978e+01	1.627907e-01	2.250796e+00	1.565132e-02	9.670313e-01	6.035274e-02	8.374229e-01	2.931465e-02
8500000	-4.482579e+03	-8.545995e+02	4.533491e+00	2.045933e+01	1.744186e-01	2.088452e+00	6.671616e-03	9.824647e-01	8.187855e-02	7.459599e-01	2.885034e-02
8520000	-4.458968e+03	-8.568787e+02	4.614553e+00	2.132018e+01	2.209302e-01	2.406396e+00	1.428764e-02	9.635579e-01	6.815088e-02	7.264752e-01	2.934303e-02
8540000	-4.489636e+03	-8.487450e+02	4.405375e+00	2.183820e+01	3.372093e-01	2.434770e+00	2.796667e-02	8.890874e-01	1.463651e-01	8.104190e-01	2.789711e-02
8560000	-4.490461e+03	-8.511732e+02	5.314732e+00	2.507754e+01	1.627907e-01	2.482339e+00	2.239139e-02	9.703996e-01	2.045030e-02	9.240654e-01	3.392564e-02
8580000	-4.470332e+03	-8.758546e+02	4.724029e+00	2.223758e+01	2.674419e-01	2.338960e+00	1.557211e-02	9.340662e-01	1.468472e-01	9.251108e-01	3.012601e-02
8600000	-4.463043e+03	-8.825339e+02	4.799772e+00	2.372195e+01	2.325581e-01	1.961928e+00	1.122561e-02	9.605745e-01	1.219729e-01	1.275454e+00	3.086630e-02
8620000	-4.462733e+03	-8.557346e+02	4.885638e+00	2.399722e+01	2.209302e-01	1.905259e+00	1.968427e-02	9.525155e-01	4.522354e-02	1.266273e+00	3.146030e-02
8640000	-4.466252e+03	-8.853960e+02	4.245512e+00	2.047948e+01	2.325581e-01	3.000538e+00	3.761219e-02	8.847903e-01	1.308234e-01	1.114153e+00	2.729925e-02
8660000	-4.459444e+03	-8.746112e+02	4.534314e+00	2.429762e+01	2.441860e-01	1.732017e+00	2.011791e-02	9.177284e-01	1.386073e-01	1.047789e+00	2.846791e-02
8680000	-4.474775e+03	-8.596925e+02	4.385655e+00	2.154414e+01	2.441860e-01	2.510471e+00	6.779600e-03	9.816242e-01	6.115608e-02	9.102340e-01	2.787436e-02
8700000	-4.473155e+03	-8.846420e+02	4.691885e+00	2.401447e+01	2.209302e-01	1.898622e+00	2.061748e-02	9.310047e-01	9.689712e-02	9.251459e-01	2.936308e-02
8720000	-4.482793e+03	-9.090826e+02	3.578752e+00	1.776045e+01	1.860465e-01	2.159681e+00	2.616379e-02	9.441087e-01	5.743120e-02	9.418403e-01	2.264373e-02
8740000	-4.468020e+03	-8.621981e+02	4.415097e+00	2.080641e+01	2.790698e-01	2.032794e+00	3.795159e-02	8.484255e-01	1.707930e-01	8.457652e-01	2.837985e-02
8760000	-4.473648e+03	-8.420424e+02	4.988474e+00	2.275968e+01	2.674419e-01	2.342274e+00	1.096608e-02	9.680826e-01	8.803717e-02	1.140645e+00	3.192695e-02
8780000	-4.478416e+03	-8.610952e+02	4.946237e+00	2.324123e+01	2.325581e-01	1.671665e+00	3.005412e-02	8.903018e-01	1.512966e-01	1.006873e+00	3.155661e-02
8800000	-4.463534e+03	-8.663116e+02	5.280662e+00	2.602703e+01	1.627907e-01	2.162662e+00	3.154171e-02	9.201157e-01	8.118297e-02	1.052784e+00	3.399236e-02
8820000	-4.500768e+03	-8.572331e+02	5.065179e+00	2.394833e+01	2.093023e-01	2.138804e+00	2.999858e-02	9.126548e-01	9.659472e-02	8.570193e-01	3.222251e-02
8840000	-4.485721e+03	-8.716343e+02	4.384981e+00	2.236057e+01	2.790698e-01	2.880163e+00	1.527382e-02	9.563161e-01	7.016651e-02	7.960989e-01	2.827000e-02
8860000	-4.501569e+03	-8.513096e+02	4.274248e+00	1.997645e+01	3.023256e-01	2.299507e+00	3.486381e-02	8.326248e-01	2.537762e-01	7.657013e-01	2.723926e-02
8880000	-4.459005e+03	-8.675173e+02	3.883483e+00	1.891553e+01	2.790698e-01	2.279741e+00	2.379436e-02	9.063748e-01	1.292899e-01	6.186138e-01	2.445206e-02
8900000	-4.460896e+03	-8.745773e+02	4.406241e+00	2.166311e+01	2.209302e-01	2.762132e+00	1.488137e-02	9.595374e-01	5.664088e-02	8.293529e-01	2.796937e-02
8920000	-4.499112e+03	-8.450858e+02	5.866385e+00	2.703449e+01	2.558140e-01	2.001498e+00	2.435859e-02	9.229721e-01	9.712935e-02	1.097734e+00	3.751228e-02
8940000	-4.471293e+03	-8.364427e+02	5.297659e+00	2.389396e+01	3.139535e-01	2.155047e+00	1.444880e-02	9.304008e-01	1.891871e-01	9.288173e-01	3.347585e-02
8960000	-4.486958e+03	-8.537535e+02	4.170655e+00	1.882350e+01	2.441860e-01	1.869197e+00	1.160505e-02	9.617584e-01	1.052010e-01	8.584369e-01	2.649369e-02
8980000	-4.482023e+03	-8.878112e+02	4.257565e+00	2.084024e+01	2.441860e-01	2.548669e+00	1.778937e-02	9.079816e-01	1.998582e-01	9.115841e-01	2.740539e-02
9000000	-4.469639e+03	-8.887949e+02	3.574448e+00	1.880221e+01	2.558140e-01	2.625352e+00	1.647737e-02	9.418758e-01	8.725465e-02	8.635911e-01	2.300589e-02
9020000	-4.480425e+03	-8.766289e+02	3.945294e+00	1.760849e+01	1.627907e-01	2.484916e+00	1.667815e-02	9.710084e-01	3.548451e-02	7.768646e-01	2.499733e-02
9040000	-4.483386e+03	-8.784658e+02	3.720523e+00	1.823506e+01	1.627907e-01	3.345873e+00	7.920990e-03	9.761326e-01	8.538078e-02	8.075766e-01	2.392342e-02
9060000	-4.481739e+03	-8.486951e+02	4.588179e+00	2.153651e+01	2.441860e-01	2.135307e+00	9.461786e-03	9.698280e-01	8.611608e-02	6.650135e-01	2.954509e-02
9080000	-4.486966e+03	-8.378745e+02	4.201582e+00	1.887862e+01	2.209302e-01	1.904637e+00	1.864710e-02	9.382765e-01	1.170846e-01	6.543070e-01	2.709230e-02
9100000	-4.477059e+03	-8.454087e+02	5.611418e+00	2.767906e+01	2.558140e-01	2.106490e+00	1.738639e-02	9.301615e-01	1.262987e-01	1.040580e+00	3.607538e-02
9120000	-4.480126e+03	-8.623017e+02	4.621893e+00	2.280398e+01	2.441860e-01	1.998889e+00	1.805297e-02	9.360926e-01	1.135412e-01	8.163430e-01	2.976065e-02
9140000	-4.477422e+03	-8.479813e+02	4.980937e+00	2.205664e+01	3.023256e-01	2.574605e+00	5.578999e-02	8.548704e-01	8.880170e-02	7.436346e-01	3.196815e-02
9160000	-4.489924e+03	-8.431625e+02	4.958673e+00	2.299103e+01	2.790698e-01	2.644852e+00	7.767935e-03	9.724383e-01	1.069984e-01	7.108746e-01	3.198957e-02
9180000	-4.449202e+03	-8.592423e+02	5.249814e+00	2.686128e+01	2.093023e-01	2.362569e+00	1.121797e-02	9.647261e-01	9.444888e-02	1.240100e+00	3.374553e-02
9200000	-4.490402e+03	-8.753743e+02	4.139297e+00	1.937665e+01	2.209302e-01	2.635750e+00	2.087789e-02	9.549417e-01	6.568041e-02	9.456902e-01	2.665263e-02
9220000	-4.477640e+03	-8.658217e+02	4.790684e+00	2.308352e+01	1.395349e-01	2.298008e+00	8.818652e-03	9.790492e-01	5.612400e-02	8.224503e-01	3.076062e-02
9240000	-4.474516e+03	-8.458352e+02	4.984775e+00	2.403362e+01	1.744186e-01	2.677790e+00	1.669744e-02	9.644565e-01	5.010057e-02	6.956828e-01	3.189384e-02
9260000	-4.490570e+03	-8.552381e+02	5.850795e+00	2.878018e+01	3.023256e-01	1.848506e+00	4.814124e-02	8.164904e-01	1.511188e-01	9.671442e-01	3.769283e-02
9280000	-4.511398e+03	-8.669535e+02	4.268184e+00	2.081721e+01	2.325581e-01	2.590110e+00	3.730335e-02	8.958471e-01	8.466286e-02	7.072732e-01	2.713151e-02
9300000	-4.501003e+03	-8.548095e+02	5.050056e+00	2.368471e+01	2.325581e-01	1.887956e+00	5.996373e-03	9.783623e-01	1.132775e-01	7.586473e-01	3.196793e-02
9320000	-4.475099e+03	-8.626529e+02	4.871979e+00	2.271350e+01	2.790698e-01	2.255320e+00	2.147519e-02	9.197038e-01	1.383004e-01	8.468074e-01	3.095968e-02
9340000	-4.492894e+03	-8.540125e+02	3.672314e+00	1.714176e+01	3.255814e-01	2.820121e+00	2.595633e-02	8.599483e-01	2.291982e-01	5.618641e-01	2.342447e-02
9360000	-4.492514e+03	-8.307373e+02	4.639733e+00	2.141090e+01	3.255814e-01	2.568573e+00	9.370247e-03	9.612217e-01	1.264981e-01	7.714815e-01	2.942708e-02
9380000	-4.511106e+03	-8.373265e+02	5.169283e+00	2.330710e+01	1.976744e-01	1.634447e+00	1.491238e-02	9.708477e-01	5.042040e-02	6.645622e-01	3.276111e-02
9400000	-4.468141e+03	-8.720575e+02	4.843537e+00	2.371652e+01	1.976744e-01	2.267165e+00	1.811368e-02	9.528103e-01	5.942652e-02	1.431544e+00	3.101631e-02
9420000	-4.484952e+03	-8.646785e+02	6.326339e+00	3.124974e+01	2.209302e-01	2.371747e+00	2.265191e-02	9.193679e-01	1.007057e-01	1.207362e+00	4.022207e-02
9440000	-4.506990e+03	-8.324991e+02	5.085921e+00	2.468323e+01	3.488372e-01	1.961500e+00	2.078754e-02	9.142032e-01	1.417643e-01	8.287106e-01	3.277205e-02
9460000	-4.491499e+03	-8.620252e+02	4.676044e+00	2.213493e+01	2.093023e-01	1.986056e+00	1.404309e-02	9.535525e-01	9.617210e-02	1.000333e+00	2.970455e-02
9480000	-4.461178e+03	-8.710258e+02	5.037243e+00	2.517738e+01	1.744186e-01	2.438120e+00	2.034065e-02	9.629261e-01	2.895677e-02	1.347552e+00	3.189053e-02
9500000	-4.464575e+03	-8.773216e+02	4.251577e+00	2.200044e+01	1.395349e-01	2.067460e+00	1.739609e-02	9.559832e-01	6.024137e-02	7.184928e-01	2.727423e-02
9520000	-4.462463e+03	-8.724610e+02	5.246117e+00	2.529885e+01	2.209302e-01	2.039773e+00	1.817403e-02	9.476202e-01	8.863381e-02	8.531714e-01	3.375588e-02
9540000	-4.466749e+03	-8.435904e+02	6.318730e+00	2.831296e+01	2.441860e-01	2.386049e+00	1.583842e-02	9.670419e-01	4.382795e-02	1.167587e+00	4.074947e-02
9560000	-4.455984e+03	-8.516685e+02	6.120581e+00	2.866909e+01	2.325581e-01	2.759897e+00	7.384561e-03	9.859586e-01	4.592374e-02	1.246434e+00	3.939312e-02
9580000	-4.479450e+03	-8.625384e+02	4.798215e+00	2.478403e+01	2.674419e-01	2.292297e+00	8.835514e-03	9.557205e-01	1.915775e-01	9.881105e-01	3.052926e-02
9600000	-4.470188e+03	-8.486146e+02	4.888974e+00	2.377324e+01	3.139535e-01	3.100141e+00	3.700263e-03	9.782017e-01	2.451930e-01	1.260826e+00	3.076853e-02
9620000	-4.460726e+03	-8.507805e+02	6.036126e+00	3.041142e+01	2.209302e-01	1.842625e+00	2.525871e-02	9.430642e-01	5.350491e-02	9.931996e-01	3.891837e-02
9640000	-4.475799e+03	-8.523692e+02	5.588581e+00	2.832532e+01	2.093023e-01	2.368121e+00	2.073402e-02	9.472909e-01	6.826576e-02	7.840776e-01	3.589030e-02
9660000	-4.500057e+03	-8.393340e+02	5.520952e+00	2.478651e+01	2.325581e-01	2.093672e+00	3.170652e-02	9.270750e-01	6.116111e-02	1.172555e+00	3.533842e-02
9680000	-4.486966e+03	-8.624974e+02	5.149052e+00	2.361371e+01	1.627907e-01	2.342996e+00	9.005876e-03	9.747164e-01	8.835878e-02	1.037176e+00	3.272685e-02
9700000	-4.495653e+03	-8.540531e+02	5.312318e+00	2.417147e+01	1.627907e-01	2.521041e+00	1.830126e-02	9.583633e-01	5.491608e-02	8.068296e-01	3.423744e-02
9720000	-4.479801e+03	-8.548841e+02	5.047161e+00	2.349944e+01	3.023256e-01	2.516578e+00	2.625530e-02	8.990038e-01	1.726139e-01	9.197444e-01	3.249732e-02
9740000	-4.490303e+03	-8.382993e+02	4.652168e+00	2.134805e+01	2.906977e-01	2.107838e+00	3.142356e-02	8.108711e-01	2.555312e-01	8.484400e-01	2.999894e-02
9760000	-4.486375e+03	-8.912124e+02	3.668363e+00	2.096233e+01	1.976744e-01	2.649121e+00	1.670980e-02	9.301779e-01	1.238797e-01	6.681685e-01	2.358486e-02
9780000	-4.465857e+03	-8.720883e+02	5.196574e+00	2.600471e+01	2.906977e-01	1.795631e+00	4.338706e-02	8.230016e-01	1.748137e-01	1.171015e+00	3.338707e-02
9800000	-4.479333e+03	-8.380364e+02	5.566414e+00	2.753199e+01	2.441860e-01	2.714453e+00	1.909642e-02	9.304365e-01	1.131657e-01	1.144912e+00	3.569631e-02
9820000	-4.463396e+03	-8.727232e+02	4.736356e+00	2.449338e+01	2.093023e-01	3.197475e+00	1.503213e-02	9.470092e-01	7.859970e-02	9.538689e-01	3.023609e-02
9840000	-4.477495e+03	-8.523430e+02	5.214323e+00	2.467731e+01	2.209302e-01	2.295954e+00	2.362980e-02	9.155611e-01	1.204732e-01	1.091902e+00	3.313900e-02
9860000	-4.481714e+03	-8.727497e+02	4.137653e+00	2.028499e+01	1.511628e-01	2.476165e+00	2.531588e-02	9.504676e-01	4.662541e-02	7.819854e-01	2.664340e-02
9880000	-4.476250e+03	-8.464485e+02	4.235558e+00	1.945502e+01	3.023256e-01	2.966507e+00	2.159787e-02	9.051241e-01	1.997547e-01	8.623979e-01	2.720315e-02
9900000	-4.490781e+03	-8.724683e+02	4.889581e+00	2.324331e+01	2.093023e-01	2.390784e+00	3.749645e-02	8.944380e-01	1.111963e-01	9.513062e-01	3.153837e-02
9920000	-4.490529e+03	-8.543915e+02	4.679311e+00	2.181332e+01	2.906977e-01	2.566250e+00	3.811444e-02	8.855689e-01	1.023367e-01	6.972561e-01	2.985239e-02
9940000	-4.500345e+03	-8.676485e+02	4.987727e+00	2.550037e+01	2.906977e-01	2.291694e+00	3.397233e-02	8.675560e-01	1.162769e-01	9.763731e-01	3.191021e-02
9960000	-4.495001e+03	-8.600623e+02	4.968154e+00	2.544132e+01	2.558140e-01	2.119798e+00	2.257120e-02	9.252262e-01	1.015397e-01	9.983560e-01	3.200699e-02
9980000	-4.480435e+03	-8.684136e+02	4.244515e+00	2.129679e+01	2.558140e-01	2.195704e+00	1.926856e-02	9.175225e-01	1.335611e-01	1.172691e+00	2.724805e-02
10000000	-4.480529e+03	-8.565648e+02	5.221844e+00	2.392013e+01	2.093023e-01	2.703455e+00	2.586857e-02	9.359311e-01	6.999758e-02	9.088909e-01	3.314394e-02
10020000	-4.476115e+03	-8.486761e+02	5.302201e+00	2.431642e+01	2.093023e-01	2.571667e+00	1.703533e-02	9.627966e-01	6.378225e-02	8.296286e-01	3.360766e-02
10040000	-4.486416e+03	-8.750633e+02	4.354208e+00	2.131465e+01	2.209302e-01	1.821511e+00	3.410694e-03	9.911328e-01	5.801555e-02	1.252576e+00	2.753118e-02
10060000	-4.470274e+03	-8.764026e+02	4.208432e+00	2.017370e+01	2.093023e-01	2.590457e+00	7.106406e-03	9.846922e-01	5.290579e-02	1.086895e+00	2.688985e-02
10080000	-4.469811e+03	-8.733663e+02	4.753718e+00	2.408040e+01	1.744186e-01	1.817976e+00	1.350650e-02	9.812773e-01	1.717691e-02	9.306236e-01	3.052771e-02
10100000	-4.478463e+03	-8.818246e+02	3.950138e+00	2.005262e+01	1.860465e-01	2.239432e+00	1.857397e-02	9.621575e-01	4.966030e-02	9.116232e-01	2.511662e-02
10120000	-4.476298e+03	-8.672775e+02	4.373920e+00	2.204894e+01	2.558140e-01	2.820385e+00	2.677150e-02	9.008424e-01	1.206977e-01	7.228980e-01	2.792634e-02
10140000	-4.488643e+03	-8.548365e+02	4.682557e+00	2.367009e+01	2.209302e-01	2.372423e+00	6.887434e-03	9.761013e-01	1.152694e-01	1.063854e+00	2.975276e-02
10160000	-4.479590e+03	-8.909538e+02	3.910802e+00	2.050381e+01	1.279070e-01	2.723643e+00	6.531558e-03	9.925707e-01	1.290829e-02	9.373798e-01	2.317028e-02
10180000	-4.455613e+03	-8.836029e+02	4.161283e+00	2.238990e+01	1.395349e-01	1.672552e+00	3.793000e-03	9.922401e-01	3.404667e-02	9.815341e-01	2.642171e-02
10200000	-4.467328e+03	-8.773738e+02	3.443685e+00	1.781361e+01	1.744186e-01	2.452729e+00	6.670555e-03	9.816128e-01	5.531750e-02	8.326236e-01	2.210382e-02
10220000	-4.487976e+03	-8.837062e+02	3.452758e+00	1.845661e+01	2.325581e-01	2.749915e+00	1.927790e-02	9.395471e-01	7.360217e-02	7.156518e-01	2.139867e-02
10240000	-4.475384e+03	-8.708374e+02	4.514499e+00	2.211116e+01	2.325581e-01	2.447201e+00	6.092373e-03	9.764862e-01	1.181746e-01	7.864200e-01	2.862310e-02
10260000	-4.475849e+03	-9.010051e+02	3.275853e+00	1.830512e+01	2.209302e-01	2.566754e+00	1.318090e-02	9.516037e-01	1.023571e-01	7.189727e-01	1.998082e-02
10280000	-4.473599e+03	-8.480238e+02	4.710803e+00	2.113009e+01	2.790698e-01	2.646014e+00	1.646384e-02	9.566757e-01	6.441795e-02	8.784859e-01	2.955825e-02
10300000	-4.465204e+03	-8.813932e+02	4.064056e+00	1.980316e+01	2.906977e-01	1.916302e+00	2.488867e-02	8.831804e-01	1.907439e-01	1.026816e+00	2.595020e-02
10320000	-4.481589e+03	-8.664853e+02	4.469492e+00	2.137731e+01	3.023256e-01	2.424492e+00	8.595212e-03	9.534876e-01	1.986209e-01	6.899450e-01	2.860496e-02
10340000	-4.480442e+03	-8.528195e+02	4.235581e+00	2.042588e+01	3.604651e-01	2.145498e+00	1.160888e-02	9.466607e-01	1.657148e-01	6.338719e-01	2.730085e-02
10360000	-4.470214e+03	-8.648175e+02	4.133740e+00	2.090057e+01	2.906977e-01	2.293495e+00	3.773858e-02	8.329574e-01	1.704910e-01	7.814595e-01	2.651172e-02
10380000	-4.466554e+03	-8.605134e+02	4.611744e+00	2.174884e+01	2.209302e-01	2.175932e+00	1.646102e-02	9.382702e-01	1.425854e-01	9.421154e-01	2.921995e-02
10400000	-4.490509e+03	-8.649395e+02	4.244029e+00	2.207097e+01	4.186047e-01	2.282529e+00	8.300897e-03	9.491814e-01	2.109310e-01	1.156967e+00	2.707571e-02
10420000	-4.465897e+03	-8.423355e+02	6.226358e+00	3.170498e+01	2.209302e-01	2.283612e+00	1.578789e-02	9.463218e-01	8.342841e-02	7.865542e-01	3.906871e-02
10440000	-4.454602e+03	-8.697542e+02	4.879455e+00	2.616133e+01	1.976744e-01	2.327818e+00	1.056201e-02	9.652426e-01	8.818586e-02	9.027084e-01	3.120285e-02
10460000	-4.465981e+03	-8.569039e+02	4.219857e+00	1.978037e+01	2.325581e-01	2.175301e+00	1.116183e-02	9.592965e-01	1.107929e-01	7.892566e-01	2.687048e-02
10480000	-4.464532e+03	-8.579801e+02	4.148407e+00	2.083135e+01	3.023256e-01	1.877424e+00	1.995328e-02	9.210302e-01	1.335614e-01	1.002098e+00	2.663933e-02
10500000	-4.465213e+03	-8.479481e+02	5.627000e+00	2.616979e+01	3.023256e-01	2.051193e+00	2.238710e-02	8.938153e-01	2.121310e-01	1.258167e+00	3.628373e-02
10520000	-4.466533e+03	-8.623927e+02	4.381681e+00	2.242344e+01	2.441860e-01	2.281273e+00	1.447043e-02	9.611568e-01	7.333897e-02	8.601915e-01	2.816197e-02
10540000	-4.479511e+03	-8.470879e+02	4.877078e+00	2.289784e+01	3.139535e-01	2.318482e+00	2.552685e-02	8.957621e-01	1.304282e-01	8.594178e-01	3.138524e-02
10560000	-4.479264e+03	-8.361765e+02	4.920240e+00	2.087686e+01	3.488372e-01	1.801886e+00	3.033400e-02	9.117762e-01	9.972709e-02	7.313314e-01	3.159224e-02
10580000	-4.483346e+03	-8.708195e+02	4.928966e+00	2.488845e+01	2.790698e-01	2.267533e+00	1.259944e-02	9.595512e-01	7.958377e-02	7.911857e-01	3.169963e-02
10600000	-4.476027e+03	-8.668925e+02	4.434449e+00	2.164644e+01	2.558140e-01	2.216963e+00	2.224656e-02	9.108108e-01	1.508322e-01	7.425807e-01	2.845980e-02
10620000	-4.483642e+03	-8.704666e+02	3.893366e+00	1.923762e+01	3.023256e-01	2.081612e+00	3.327847e-02	8.232113e-01	2.448151e-01	1.032078e+00	2.511165e-02
10640000	-4.472334e+03	-8.685306e+02	4.618502e+00	2.246723e+01	2.325581e-01	1.880217e+00	3.011222e-02	9.201833e-01	6.981578e-02	1.007811e+00	2.958078e-02
10660000	-4.472060e+03	-8.687692e+02	5.270227e+00	2.803977e+01	2.325581e-01	2.284349e+00	1.687417e-02	9.401402e-01	1.079822e-01	9.938392e-01	3.384725e-02
10680000	-4.466691e+03	-9.007965e+02	4.319610e+00	2.387673e+01	2.093023e-01	1.974153e+00	2.357796e-02	9.261803e-01	7.774701e-02	1.050688e+00	2.785883e-02
10700000	-4.464195e+03	-8.726726e+02	4.589735e+00	2.574654e+01	2.906977e-01	2.357565e+00	1.477327e-02	9.404958e-01	1.047729e-01	1.072237e+00	2.941575e-02
10720000	-4.469085e+03	-8.691145e+02	5.084301e+00	2.686260e+01	2.790698e-01	2.476594e+00	1.509395e-02	9.475713e-01	8.519589e-02	1.120005e+00	3.237869e-02
10740000	-4.468995e+03	-8.535092e+02	5.588869e+00	2.724934e+01	2.790698e-01	2.360529e+00	2.733652e-02	9.103492e-01	8.638185e-02	1.026759e+00	3.588965e-02
10760000	-4.463261e+03	-8.521038e+02	5.723028e+00	2.824135e+01	2.441860e-01	1.833582e+00	1.547593e-02	9.516199e-01	8.513349e-02	1.178690e+00	3.687950e-02
10780000	-4.474134e+03	-8.560510e+02	4.268313e+00	2.088170e+01	2.093023e-01	2.040792e+00	1.926242e-02	9.296546e-01	1.267977e-01	7.369678e-01	2.741495e-02
10800000	-4.477378e+03	-8.569332e+02	4.948726e+00	2.406026e+01	2.441860e-01	1.882864e+00	2.249217e-02	9.407722e-01	7.715653e-02	9.057088e-01	3.115933e-02
10820000	-4.462198e+03	-8.814393e+02	4.437712e+00	2.269799e+01	1.860465e-01	1.972386e+00	1.777548e-02	9.461193e-01	8.529555e-02	9.184399e-01	2.826105e-02
10840000	-4.482202e+03	-8.638948e+02	4.338263e+00	2.036977e+01	2.209302e-01	2.320593e+00	2.079341e-02	9.456074e-01	7.425025e-02	8.217091e-01	2.797785e-02
10860000	-4.472288e+03	-8.818183e+02	4.268112e+00	2.159533e+01	1.395349e-01	1.913766e+00	1.206189e-02	9.818543e-01	1.994993e-02	9.168988e-01	2.748681e-02
10880000	-4.488540e+03	-8.613513e+02	4.768734e+00	2.315018e+01	2.209302e-01	1.997612e+00	1.237586e-02	9.687166e-01	6.884911e-02	8.408011e-01	3.075486e-02
10900000	-4.468684e+03	-8.370089e+02	6.080529e+00	2.829369e+01	2.093023e-01	2.101464e+00	1.840208e-02	9.440862e-01	1.067065e-01	8.453710e-01	3.904828e-02
10920000	-4.460744e+03	-8.545080e+02	5.403853e+00	2.655707e+01	2.325581e-01	2.361857e+00	1.487636e-02	9.584236e-01	8.129490e-02	8.100366e-01	3.483429e-02
10940000	-4.471466e+03	-8.570023e+02	3.969700e+00	1.846838e+01	2.906977e-01	2.831195e+00	1.493457e-02	9.273714e-01	1.555981e-01	8.937206e-01	2.533696e-02
10960000	-4.470721e+03	-8.724396e+02	3.880266e+00	2.069584e+01	2.441860e-01	2.132892e+00	7.001351e-03	9.686149e-01	1.185826e-01	7.826370e-01	2.489806e-02
10980000	-4.458249e+03	-8.716501e+02	4.454067e+00	2.149963e+01	2.558140e-01	2.270521e+00	5.730419e-03	9.810635e-01	9.544668e-02	1.079386e+00	2.834198e-02
11000000	-4.473811e+03	-8.653619e+02	5.029916e+00	2.568420e+01	2.325581e-01	2.076074e+00	1.263524e-02	9.588484e-01	7.836681e-02	9.375221e-01	3.232088e-02
11020000	-4.471527e+03	-8.481220e+02	5.050548e+00	2.337728e+01	2.441860e-01	2.692503e+00	7.856271e-03	9.704666e-01	1.371679e-01	1.017341e+00	3.239561e-02
11040000	-4.482426e+03	-8.724600e+02	4.269371e+00	2.218726e+01	2.325581e-01	2.243911e+00	6.121477e-03	9.778888e-01	1.050465e-01	1.109759e+00	2.743528e-02
11060000	-4.464259e+03	-8.476740e+02	5.447633e+00	2.635317e+01	2.906977e-01	2.255851e+00	8.278982e-03	9.766091e-01	7.671277e-02	9.115713e-01	3.505536e-02
11080000	-4.483325e+03	-8.322296e+02	6.398623e+00	2.896309e+01	2.093023e-01	2.115687e+00	1.025326e-02	9.747095e-01	6.617045e-02	9.936219e-01	4.127995e-02
11100000	-4.455832e+03	-8.520017e+02	4.691657e+00	2.293503e+01	2.441860e-01	2.175292e+00	2.668762e-02	9.227056e-01	8.725555e-02	1.052044e+00	3.007577e-02
11120000	-4.476169e+03	-8.124791e+02	6.465546e+00	2.746277e+01	3.023256e-01	2.621577e+00	1.398113e-02	9.482736e-01	1.530101e-01	9.185288e-01	4.131087e-02
11140000	-4.454005e+03	-8.606675e+02	5.586015e+00	2.698199e+01	1.976744e-01	2.079763e+00	1.654542e-02	9.542357e-01	6.741183e-02	1.067084e+00	3.564964e-02
11160000	-4.468369e+03	-8.652830e+02	4.569339e+00	2.092463e+01	1.279070e-01	2.433738e+00	3.515573e-02	9.631779e-01	1.412691e-02	1.283158e+00	2.902844e-02
11180000	-4.467345e+03	-8.663396e+02	4.258079e+00	2.050508e+01	1.860465e-01	2.071401e+00	2.341514e-02	9.309769e-01	1.008934e-01	9.495857e-01	2.698531e-02
11200000	-4.461950e+03	-8.685120e+02	4.421979e+00	2.138358e+01	1.976744e-01	2.728547e+00	2.824227e-02	9.320367e-01	6.332949e-02	8.501947e-01	2.783919e-02
11220000	-4.460344e+03	-8.770559e+02	4.609688e+00	2.242841e+01	1.744186e-01	1.941796e+00	1.319095e-02	9.684658e-01	6.145633e-02	9.904894e-01	2.946062e-02
11240000	-4.468117e+03	-8.904172e+02	4.734612e+00	2.315338e+01	1.627907e-01	2.522090e+00	8.102171e-03	9.855767e-01	3.507428e-02	6.798501e-01	3.028249e-02
11260000	-4.470354e+03	-8.539596e+02	4.321429e+00	2.013867e+01	2.674419e-01	3.248912e+00	1.574960e-02	9.509272e-01	1.146386e-01	8.786965e-01	2.782371e-02
11280000	-4.474394e+03	-8.469359e+02	4.843404e+00	2.210486e+01	2.209302e-01	2.556191e+00	2.826333e-02	9.315294e-01	7.705656e-02	7.181799e-01	3.118805e-02
11300000	-4.466611e+03	-8.694447e+02	4.584015e+00	2.407494e+01	2.790698e-01	2.007379e+00	1.021685e-02	9.704411e-01	6.800504e-02	8.761165e-01	2.949097e-02
11320000	-4.484501e+03	-8.577512e+02	4.352217e+00	1.980838e+01	2.325581e-01	2.284321e+00	4.078025e-02	8.882310e-01	8.625375e-02	7.301316e-01	2.752149e-02
11340000	-4.496552e+03	-8.427258e+02	4.573306e+00	2.019612e+01	2.790698e-01	1.993841e+00	3.392214e-02	8.972666e-01	1.170213e-01	7.614506e-01	2.904560e-02
11360000	-4.495791e+03	-8.256602e+02	5.093816e+00	2.356106e+01	2.906977e-01	2.023940e+00	1.618664e-02	9.498548e-01	1.001510e-01	9.810200e-01	3.254175e-02
11380000	-4.469863e+03	-8.437932e+02	5.372204e+00	2.416718e+01	2.674419e-01	2.655318e+00	2.331301e-02	9.064065e-01	1.549011e-01	1.034046e+00	3.454512e-02
11400000	-4.479681e+03	-8.468002e+02	5.499561e+00	2.485768e+01	2.093023e-01	2.498802e+00	3.315706e-02	9.064755e-01	8.549953e-02	1.038067e+00	3.530766e-02
11420000	-4.486043e+03	-8.505810e+02	6.057907e+00	2.988230e+01	2.558140e-01	2.104380e+00	1.518555e-02	9.510524e-01	8.969441e-02	7.290699e-01	3.896165e-02
11440000	-4.474260e+03	-8.612242e+02	4.827595e+00	2.354335e+01	2.325581e-01	2.165828e+00	2.991137e-02	9.211001e-01	7.661269e-02	8.167425e-01	3.082210e-02
11460000	-4.472403e+03	-8.621485e+02	4.864781e+00	2.251418e+01	2.558140e-01	2.026671e+00	4.332317e-02	8.756022e-01	1.298904e-01	8.085503e-01	3.128620e-02
11480000	-4.487296e+03	-8.623202e+02	4.627246e+00	2.277518e+01	2.790698e-01	1.857193e+00	1.674289e-02	9.197580e-01	1.953070e-01	7.869677e-01	2.941993e-02
11500000	-4.471886e+03	-8.596163e+02	4.510994e+00	2.168234e+01	2.790698e-01	2.176804e+00	5.325174e-03	9.789431e-01	1.334710e-01	9.932117e-01	2.891243e-02
11520000	-4.482547e+03	-8.428090e+02	5.881692e+00	2.702720e+01	2.209302e-01	2.455170e+00	3.703416e-02	9.166482e-01	6.936747e-02	1.199453e+00	3.789907e-02
11540000	-4.496413e+03	-8.950016e+02	3.805703e+00	1.959369e+01	1.976744e-01	1.850647e+00	2.715821e-02	9.214580e-01	6.503410e-02	8.244655e-01	2.392440e-02
11560000	-4.483849e+03	-8.924145e+02	4.104497e+00	1.978777e+01	2.325581e-01	2.201029e+00	2.434405e-02	9.373421e-01	5.928979e-02	1.038244e+00	2.621835e-02
11580000	-4.476553e+03	-8.809023e+02	3.921009e+00	1.951820e+01	2.093023e-01	2.087391e+00	2.110241e-02	9.321250e-01	1.129232e-01	1.130017e+00	2.510525e-02
11600000	-4.471869e+03	-8.507606e+02	4.188136e+00	2.138643e+01	3.255814e-01	1.847027e+00	1.148428e-02	9.460559e-01	1.452400e-01	8.836982e-01	2.687755e-02
11620000	-4.477836e+03	-8.622337e+02	5.382508e+00	2.713526e+01	2.558140e-01	2.313024e+00	1.699517e-02	9.344222e-01	1.051991e-01	1.211567e+00	3.459466e-02
11640000	-4.488340e+03	-8.678489e+02	4.118399e+00	2.178567e+01	2.558140e-01	2.408351e+00	8.149468e-03	9.688485e-01	1.178671e-01	8.708853e-01	2.654172e-02
11660000	-4.489807e+03	-8.547918e+02	4.257600e+00	2.163164e+01	3.139535e-01	1.957461e+00	2.090664e-02	9.164509e-01	1.350670e-01	8.464199e-01	2.743683e-02
11680000	-4.496626e+03	-8.595200e+02	4.778138e+00	2.434031e+01	1.744186e-01	2.274440e+00	1.925588e-02	9.660232e-01	3.492620e-02	9.096677e-01	3.082407e-02
11700000	-4.487149e+03	-8.933047e+02	4.303998e+00	2.169014e+01	1.744186e-01	2.471593e+00	4.910842e-02	8.910145e-01	6.054574e-02	9.981854e-01	2.772950e-02
11720000	-4.477258e+03	-8.474078e+02	4.836500e+00	2.247982e+01	2.906977e-01	2.086097e+00	3.519994e-02	8.886944e-01	1.228675e-01	6.839934e-01	3.115805e-02
11740000	-4.489188e+03	-8.524599e+02	5.155481e+00	2.487607e+01	2.325581e-01	2.611567e+00	3.650544e-02	9.035186e-01	7.580045e-02	9.661747e-01	3.316530e-02
11760000	-4.480045e+03	-8.427434e+02	4.467597e+00	2.077807e+01	2.790698e-01	2.981812e+00	1.244546e-02	9.390169e-01	2.149497e-01	8.884210e-01	2.852461e-02
11780000	-4.483905e+03	-8.670469e+02	4.110572e+00	2.019530e+01	1.976744e-01	2.324906e+00	1.161620e-02	9.687190e-01	7.087695e-02	7.884519e-01	2.639290e-02
11800000	-4.499834e+03	-8.424960e+02	5.434441e+00	2.591206e+01	3.255814e-01	1.844937e+00	2.224557e-02	9.086552e-01	1.784703e-01	7.029868e-01	3.447103e-02
11820000	-4.472442e+03	-8.340437e+02	5.053255e+00	2.162946e+01	2.209302e-01	2.757722e+00	1.998299e-02	9.491089e-01	7.835651e-02	9.037284e-01	3.258320e-02
11840000	-4.492993e+03	-8.658371e+02	4.133443e+00	1.910106e+01	1.395349e-01	2.452451e+00	3.637924e-02	9.338701e-01	5.593445e-02	9.166757e-01	2.656248e-02
11860000	-4.485066e+03	-8.510630e+02	4.192981e+00	1.898754e+01	2.325581e-01	2.167526e+00	2.288297e-02	9.237183e-01	1.180671e-01	7.157062e-01	2.655795e-02
11880000	-4.468667e+03	-8.599918e+02	3.845607e+00	1.993074e+01	2.093023e-01	2.019185e+00	1.933068e-02	9.292512e-01	1.023126e-01	6.222083e-01	2.465979e-02
11900000	-4.467562e+03	-8.525454e+02	6.366295e+00	3.137496e+01	2.209302e-01	2.157993e+00	4.267006e-02	8.593100e-01	9.605386e-02	8.718843e-01	3.995642e-02
11920000	-4.486375e+03	-8.442735e+02	5.514425e+00	2.603825e+01	2.441860e-01	2.238691e+00	1.789126e-02	9.554405e-01	6.206395e-02	1.236908e+00	3.454246e-02
11940000	-4.492419e+03	-8.455217e+02	5.606671e+00	2.682699e+01	2.790698e-01	1.917932e+00	2.353081e-02	9.372249e-01	6.540164e-02	9.107374e-01	3.563458e-02
11960000	-4.485368e+03	-8.424914e+02	6.091217e+00	2.852759e+01	2.209302e-01	2.550605e+00	1.714520e-02	9.414921e-01	1.318307e-01	8.742144e-01	3.830265e-02
11980000	-4.465657e+03	-8.446526e+02	5.712862e+00	2.501980e+01	1.395349e-01	2.831409e+00	1.787549e-02	9.605344e-01	5.587427e-02	1.212803e+00	3.645455e-02
12000000	-4.481258e+03	-8.266607e+02	6.809982e+00	2.933788e+01	2.209302e-01	2.254490e+00	2.003702e-02	9.386649e-01	1.074892e-01	1.503807e+00	4.331808e-02
12020000	-4.492301e+03	-8.324902e+02	6.382396e+00	2.813820e+01	2.441860e-01	2.089236e+00	1.326706e-02	9.661654e-01	6.879501e-02	1.092462e+00	4.111094e-02
12040000	-4.483811e+03	-8.324026e+02	5.140047e+00	2.290212e+01	3.139535e-01	2.519491e+00	2.694682e-02	8.973641e-01	1.757070e-01	7.789279e-01	3.285483e-02
12060000	-4.462920e+03	-8.670109e+02	3.971480e+00	1.899650e+01	2.093023e-01	2.423862e+00	2.698999e-02	9.009300e-01	1.330902e-01	7.761602e-01	2.561100e-02
12080000	-4.486827e+03	-8.640316e+02	5.277011e+00	2.548186e+01	2.093023e-01	2.029343e+00	2.460160e-02	9.472139e-01	4.136021e-02	9.607643e-01	3.404337e-02
12100000	-4.479846e+03	-8.398049e+02	5.867023e+00	2.413708e+01	3.372093e-01	2.113079e+00	3.110649e-02	9.006430e-01	1.305148e-01	9.937822e-01	3.627797e-02
12120000	-4.497076e+03	-8.982123e+02	4.040539e+00	2.037323e+01	2.093023e-01	2.160811e+00	1.490368e-02	9.650954e-01	5.693762e-02	1.032097e+00	2.565122e-02
12140000	-4.482029e+03	-8.800394e+02	5.079157e+00	2.426113e+01	2.209302e-01	2.166478e+00	1.530469e-02	9.618951e-01	6.901381e-02	1.118093e+00	3.247508e-02
12160000	-4.486030e+03	-8.527365e+02	5.501278e+00	2.512999e+01	2.325581e-01	1.986913e+00	1.522791e-02	9.571489e-01	7.448862e-02	8.850074e-01	3.414363e-02
12180000	-4.497459e+03	-8.476216e+02	5.160973e+00	2.433434e+01	2.558140e-01	2.266101e+00	3.921480e-02	9.021723e-01	9.695588e-02	1.000565e+00	3.294572e-02
12200000	-4.509951e+03	-8.567599e+02	5.728604e+00	2.802218e+01	2.093023e-01	2.280337e+00	2.695404e-02	8.881539e-01	1.673494e-01	7.385402e-01	3.656347e-02
12220000	-4.486370e+03	-8.540688e+02	5.016508e+00	2.309155e+01	1.976744e-01	2.270472e+00	1.891781e-02	9.530939e-01	5.375255e-02	8.607221e-01	3.231634e-02
12240000	-4.478373e+03	-8.447228e+02	4.534946e+00	2.100064e+01	2.674419e-01	2.722961e+00	1.258592e-02	9.447825e-01	1.812522e-01	7.403320e-01	2.894596e-02
12260000	-4.489888e+03	-8.747390e+02	4.225491e+00	1.973818e+01	3.139535e-01	2.360287e+00	8.402364e-03	9.703545e-01	1.241768e-01	8.067735e-01	2.713383e-02
12280000	-4.489089e+03	-8.668605e+02	5.099704e+00	2.311073e+01	3.023256e-01	2.189754e+00	2.592048e-02	9.203567e-01	9.086923e-02	9.570387e-01	3.284006e-02
12300000	-4.487283e+03	-8.379378e+02	7.066226e+00	3.029726e+01	2.209302e-01	2.319858e+00	1.311225e-02	9.454614e-01	1.400708e-01	1.397400e+00	4.546771e-02
12320000	-4.490187e+03	-8.537978e+02	5.303663e+00	2.515503e+01	2.093023e-01	1.924115e+00	1.093852e-02	9.511269e-01	1.428144e-01	1.135828e+00	3.373294e-02
12340000	-4.483947e+03	-8.596105e+02	4.691371e+00	2.362791e+01	3.255814e-01	3.184178e+00	1.678644e-02	9.452798e-01	9.581430e-02	8.436980e-01	3.016538e-02
12360000	-4.462274e+03	-8.594132e+02	4.388331e+00	2.062495e+01	3.255814e-01	2.587653e+00	2.057380e-02	8.966863e-01	1.675443e-01	7.487917e-01	2.749835e-02
12380000	-4.476511e+03	-8.436788e+02	4.709492e+00	2.171942e+01	3.372093e-01	2.782040e+00	1.433483e-02	9.446285e-01	1.233578e-01	7.437018e-01	2.955864e-02
12400000	-4.465343e+03	-8.665374e+02	4.332595e+00	2.026119e+01	1.976744e-01	3.556844e+00	1.563540e-02	9.600893e-01	6.212006e-02	1.180497e+00	2.745015e-02
12420000	-4.469830e+03	-8.640417e+02	4.267972e+00	2.082058e+01	2.906977e-01	1.997256e+00	1.082624e-02	9.601748e-01	1.130816e-01	9.593426e-01	2.727300e-02
12440000	-4.478496e+03	-8.896755e+02	4.409676e+00	2.095159e+01	2.325581e-01	1.811804e+00	1.572341e-02	9.464991e-01	1.091617e-01	1.448392e+00	2.743388e-02
12460000	-4.479286e+03	-8.837268e+02	5.012517e+00	2.634403e+01	1.860465e-01	2.649678e+00	1.408066e-02	9.634902e-01	5.660206e-02	1.378196e+00	3.185125e-02
12480000	-4.474938e+03	-9.062311e+02	4.101497e+00	2.151978e+01	1.860465e-01	2.551024e+00	1.061432e-02	9.765182e-01	3.856414e-02	9.954330e-01	2.622670e-02
12500000	-4.470857e+03	-8.719274e+02	4.142766e+00	2.070051e+01	2.906977e-01	2.292289e+00	2.793159e-02	8.918400e-01	1.317749e-01	1.007240e+00	2.612751e-02
12520000	-4.477405e+03	-8.519353e+02	4.711195e+00	2.217562e+01	2.906977e-01	2.202927e+00	2.733608e-02	9.026749e-01	1.488204e-01	8.548558e-01	3.011741e-02
12540000	-4.473803e+03	-8.472431e+02	4.846049e+00	2.365117e+01	2.906977e-01	2.365233e+00	2.455450e-02	9.062122e-01	1.250104e-01	1.138764e+00	3.120048e-02
12560000	-4.512481e+03	-8.634970e+02	4.230539e+00	2.201835e+01	3.255814e-01	2.282578e+00	1.737943e-02	9.104388e-01	2.069014e-01	8.584100e-01	2.711926e-02
12580000	-4.482367e+03	-8.845994e+02	4.070050e+00	2.058163e+01	2.906977e-01	2.863337e+00	2.733039e-02	8.588762e-01	1.843288e-01	8.876119e-01	2.604533e-02
12600000	-4.476093e+03	-8.304131e+02	5.919237e+00	2.713968e+01	2.906977e-01	2.124013e+00	1.539135e-02	9.476682e-01	1.082114e-01	9.674005e-01	3.816993e-02
12620000	-4.479963e+03	-8.099448e+02	6.609941e+00	2.941065e+01	3.604651e-01	1.970316e+00	3.178271e-02	8.409356e-01	2.298421e-01	1.051894e+00	4.236728e-02
12640000	-4.489904e+03	-8.377905e+02	4.325132e+00	2.042099e+01	4.069767e-01	2.052796e+00	3.039563e-03	9.844978e-01	2.068801e-01	6.820011e-01	2.787777e-02
12660000	-4.502455e+03	-8.777292e+02	4.736818e+00	2.396002e+01	2.558140e-01	2.637670e+00	2.880341e-02	9.155904e-01	8.416322e-02	1.296621e+00	3.019068e-02
12680000	-4.463154e+03	-8.620331e+02	4.114470e+00	2.008132e+01	2.558140e-01	2.262521e+00	1.147072e-02	9.701353e-01	5.918058e-02	8.589503e-01	2.646668e-02
12700000	-4.470849e+03	-8.588581e+02	5.565761e+00	2.749097e+01	2.209302e-01	1.869877e+00	2.426702e-02	9.553539e-01	3.317131e-02	1.069782e+00	3.434609e-02
12720000	-4.483459e+03	-8.699236e+02	4.891693e+00	2.508825e+01	1.627907e-01	2.020534e+00	1.441375e-02	9.673004e-01	5.071061e-02	1.205130e+00	3.152179e-02
12740000	-4.470313e+03	-8.832119e+02	5.186590e+00	2.761413e+01	1.744186e-01	2.458467e+00	1.925926e-02	9.737873e-01	1.454039e-02	1.190061e+00	3.343154e-02
12760000	-4.483041e+03	-8.578502e+02	5.425586e+00	2.704050e+01	2.325581e-01	2.249523e+00	1.378889e-02	9.790434e-01	2.374168e-02	8.801537e-01	3.419984e-02
12780000	-4.471855e+03	-8.891972e+02	4.441054e+00	2.200395e+01	2.093023e-01	2.367114e+00	1.923969e-02	9.589790e-01	4.338632e-02	6.547117e-01	2.779290e-02
12800000	-4.486489e+03	-8.685615e+02	4.208811e+00	2.075261e+01	2.325581e-01	1.788659e+00	4.453809e-03	9.878912e-01	6.210750e-02	7.705317e-01	2.638249e-02
12820000	-4.480296e+03	-8.701552e+02	5.401914e+00	2.746315e+01	2.325581e-01	2.183426e+00	2.152779e-02	9.267487e-01	1.089391e-01	1.100863e+00	3.470064e-02
12840000	-4.466722e+03	-8.554862e+02	4.633516e+00	2.309949e+01	2.441860e-01	2.872907e+00	2.402632e-02	9.348937e-01	8.566323e-02	9.199306e-01	2.985709e-02
12860000	-4.475985e+03	-8.611737e+02	4.412749e+00	2.186793e+01	1.744186e-01	2.220079e+00	2.124682e-02	9.597493e-01	3.816311e-02	8.175899e-01	2.816413e-02
12880000	-4.478555e+03	-8.454016e+02	4.348470e+00	2.185299e+01	2.558140e-01	2.333651e+00	6.286406e-03	9.822898e-01	7.579129e-02	8.248268e-01	2.753539e-02
12900000	-4.493125e+03	-8.534890e+02	5.046637e+00	2.512649e+01	2.906977e-01	2.344082e+00	1.759660e-02	9.264974e-01	1.581934e-01	9.430445e-01	3.249730e-02
12920000	-4.466182e+03	-8.592586e+02	5.155817e+00	2.722010e+01	2.325581e-01	2.507219e+00	2.262572e-02	9.399316e-01	6.349918e-02	9.810296e-01	3.325160e-02
12940000	-4.473873e+03	-8.654316e+02	4.707674e+00	2.281487e+01	2.325581e-01	1.857645e+00	1.756399e-02	9.541218e-01	6.549016e-02	8.149799e-01	3.017196e-02
12960000	-4.481903e+03	-8.499218e+02	5.529250e+00	2.656314e+01	1.860465e-01	2.859970e+00	6.902849e-03	9.864831e-01	4.074509e-02	1.072429e+00	3.563903e-02
12980000	-4.463618e+03	-8.623912e+02	4.857846e+00	2.491919e+01	2.093023e-01	2.386379e+00	4.264427e-03	9.831698e-01	1.435830e-01	1.023854e+00	3.104531e-02
13000000	-4.455221e+03	-8.710808e+02	4.775587e+00	2.615116e+01	2.093023e-01	2.863674e+00	7.472422e-03	9.755281e-01	7.319861e-02	9.125309e-01	3.021707e-02
13020000	-4.502066e+03	-8.527932e+02	4.747017e+00	2.345040e+01	3.488372e-01	1.744837e+00	2.569625e-02	8.423342e-01	2.871554e-01	7.375667e-01	3.025575e-02
13040000	-4.468748e+03	-8.547843e+02	4.824367e+00	2.356291e+01	2.093023e-01	2.013518e+00	4.148461e-03	9.898435e-01	7.027353e-02	7.009021e-01	3.075002e-02
13060000	-4.450133e+03	-8.643870e+02	4.651845e+00	2.278019e+01	2.558140e-01	2.786969e+00	2.096346e-02	9.178602e-01	1.090059e-01	9.623972e-01	2.991194e-02
13080000	-4.450414e+03	-8.546434e+02	4.829526e+00	2.401302e+01	2.906977e-01	2.332642e+00	1.888525e-02	9.451395e-01	7.284696e-02	9.460269e-01	3.110588e-02
13100000	-4.448167e+03	-8.844538e+02	4.525828e+00	2.230394e+01	2.441860e-01	2.211360e+00	4.881872e-03	9.801918e-01	1.453873e-01	1.088602e+00	2.873851e-02
13120000	-4.453061e+03	-9.007784e+02	4.536175e+00	2.353227e+01	1.860465e-01	2.182435e+00	8.547048e-03	9.820388e-01	3.559216e-02	1.216686e+00	2.856267e-02
13140000	-4.473983e+03	-8.752367e+02	3.919794e+00	2.129060e+01	2.209302e-01	2.490798e+00	7.680468e-03	9.758539e-01	7.063740e-02	9.058384e-01	2.522437e-02
13160000	-4.481370e+03	-8.856207e+02	4.369792e+00	2.398717e+01	1.511628e-01	2.075371e+00	1.936591e-02	9.576231e-01	3.672690e-02	1.083316e+00	2.760903e-02
13180000	-4.464621e+03	-8.481016e+02	5.326102e+00	2.687292e+01	2.325581e-01	2.499583e+00	1.785609e-02	9.612232e-01	5.728766e-02	1.083214e+00	3.429430e-02
13200000	-4.460215e+03	-8.630840e+02	4.841276e+00	2.448887e+01	2.441860e-01	2.350502e+00	9.836005e-03	9.604748e-01	1.535596e-01	1.148067e+00	3.119235e-02
13220000	-4.467710e+03	-8.930005e+02	4.150410e+00	2.358487e+01	1.976744e-01	2.268992e+00	1.420782e-02	9.574685e-01	6.078105e-02	1.123040e+00	2.674838e-02
13240000	-4.460166e+03	-9.003473e+02	3.728122e+00	2.032078e+01	2.209302e-01	2.113357e+00	4.947090e-03	9.888770e-01	3.978424e-02	6.867353e-01	2.322232e-02
13260000	-4.479156e+03	-8.847207e+02	4.515639e+00	2.370081e+01	2.325581e-01	2.189939e+00	2.659229e-02	9.121712e-01	7.382583e-02	8.883633e-01	2.909914e-02
13280000	-4.500767e+03	-8.665709e+02	5.484778e+00	2.968910e+01	1.744186e-01	1.917758e+00	6.415596e-03	9.725377e-01	9.389587e-02	1.629592e+00	3.455776e-02
13300000	-4.468476e+03	-8.586153e+02	4.956306e+00	2.672409e+01	2.093023e-01	2.134730e+00	8.614740e-03	9.719196e-01	6.936030e-02	1.136339e+00	3.103968e-02
13320000	-4.469951e+03	-9.193170e+02	3.372255e+00	1.921371e+01	2.209302e-01	2.329525e+00	8.019080e-03	9.553550e-01	1.977420e-01	1.025458e+00	2.168851e-02
13340000	-4.479921e+03	-8.574280e+02	4.526877e+00	2.269231e+01	3.255814e-01	2.234368e+00	2.432113e-03	9.899852e-01	1.157343e-01	9.519611e-01	2.846445e-02
13360000	-4.465502e+03	-8.703897e+02	4.745521e+00	2.423427e+01	2.441860e-01	2.269005e+00	6.276179e-03	9.706472e-01	1.185733e-01	9.406405e-01	2.956029e-02
13380000	-4.474201e+03	-8.652680e+02	4.089732e+00	1.956993e+01	2.441860e-01	2.621373e+00	2.541902e-03	9.898448e-01	1.290775e-01	9.169230e-01	2.629115e-02
13400000	-4.476031e+03	-8.764116e+02	4.362558e+00	2.368705e+01	2.209302e-01	2.609666e+00	3.862030e-03	9.896653e-01	5.845828e-02	9.683236e-01	2.737670e-02
13420000	-4.469465e+03	-8.601438e+02	6.029842e+00	3.161503e+01	1.744186e-01	2.255345e+00	7.741880e-03	9.768077e-01	6.102950e-02	1.106443e+00	3.874153e-02
13440000	-4.467360e+03	-8.620869e+02	4.833112e+00	2.422342e+01	1.860465e-01	2.977498e+00	2.253688e-02	9.211056e-01	1.265561e-01	8.820504e-01	3.091867e-02
13460000	-4.458265e+03	-8.463029e+02	5.702446e+00	2.714416e+01	1.976744e-01	2.554817e+00	3.274102e-02	9.335238e-01	5.299272e-02	9.463261e-01	3.639027e-02
13480000	-4.472484e+03	-8.340841e+02	4.660872e+00	2.109783e+01	2.790698e-01	2.063632e+00	1.651627e-02	9.502472e-01	1.009113e-01	7.999287e-01	2.995960e-02
13500000	-4.461552e+03	-8.281051e+02	5.077641e+00	2.366627e+01	2.906977e-01	2.851935e+00	1.070616e-02	9.653000e-01	1.009504e-01	8.599345e-01	3.257546e-02
13520000	-4.450621e+03	-8.576143e+02	4.958574e+00	2.672968e+01	2.441860e-01	2.700785e+00	1.811381e-02	9.458724e-01	7.328020e-02	1.008235e+00	3.184069e-02
13540000	-4.497456e+03	-8.703111e+02	4.258967e+00	2.219486e+01	2.209302e-01	2.403380e+00	1.374471e-02	9.535923e-01	1.258731e-01	6.796440e-01	2.744075e-02
13560000	-4.466664e+03	-9.096155e+02	4.628737e+00	2.634402e+01	1.511628e-01	2.279502e+00	2.246615e-02	9.651589e-01	1.592282e-02	1.322523e+00	2.923235e-02
13580000	-4.486493e+03	-8.917807e+02	3.844318e+00	2.008068e+01	2.093023e-01	2.247396e+00	1.329914e-02	9.555358e-01	8.569833e-02	8.027081e-01	2.415921e-02
13600000	-4.495334e+03	-8.554615e+02	3.847839e+00	1.852766e+01	2.558140e-01	2.311273e+00	1.846271e-02	9.485997e-01	9.135520e-02	6.737962e-01	2.479854e-02
13620000	-4.481466e+03	-8.490814e+02	4.986045e+00	2.385741e+01	2.790698e-01	2.290423e+00	3.207729e-02	8.997549e-01	1.184938e-01	7.443632e-01	3.209402e-02
13640000	-4.482638e+03	-8.532861e+02	5.409290e+00	2.534718e+01	2.906977e-01	1.930906e+00	2.572404e-02	9.172209e-01	1.091701e-01	1.163504e+00	3.473237e-02
13660000	-4.467353e+03	-8.716232e+02	4.438606e+00	2.085544e+01	1.976744e-01	1.952562e+00	3.118150e-02	9.443357e-01	2.942106e-02	7.312981e-01	2.812893e-02
13680000	-4.474281e+03	-8.297342e+02	6.019269e+00	2.949251e+01	2.906977e-01	1.862789e+00	2.032455e-02	9.199327e-01	1.174280e-01	1.454017e+00	3.864285e-02
13700000	-4.477667e+03	-8.339248e+02	5.835207e+00	2.765250e+01	3.255814e-01	2.205268e+00	2.575600e-02	9.075324e-01	1.268527e-01	1.228972e+00	3.750352e-02
13720000	-4.478554e+03	-8.271347e+02	6.502502e+00	2.811459e+01	2.325581e-01	2.085485e+00	1.028227e-02	9.692204e-01	9.623817e-02	7.723190e-01	4.171315e-02
13740000	-4.476297e+03	-8.649660e+02	5.060233e+00	2.475907e+01	2.674419e-01	2.385883e+00	7.869408e-03	9.757892e-01	7.978536e-02	8.155020e-01	3.234870e-02
13760000	-4.467270e+03	-8.739973e+02	3.675906e+00	1.747153e+01	2.325581e-01	2.848412e+00	1.396535e-02	9.544968e-01	9.190647e-02	8.950124e-01	2.361579e-02
13780000	-4.459935e+03	-8.670429e+02	4.319800e+00	2.076783e+01	2.790698e-01	2.169711e+00	1.667619e-02	9.379928e-01	1.083779e-01	8.308281e-01	2.717076e-02
13800000	-4.486106e+03	-8.672032e+02	5.473225e+00	2.708294e+01	2.209302e-01	2.123421e+00	1.225516e-02	9.576205e-01	1.019135e-01	1.143441e+00	3.478784e-02
13820000	-4.465023e+03	-8.523719e+02	5.837121e+00	2.837325e+01	2.209302e-01	2.133539e+00	1.627529e-02	9.549391e-01	6.043829e-02	9.957991e-01	3.727371e-02
13840000	-4.466226e+03	-8.551325e+02	4.925614e+00	2.455377e+01	1.860465e-01	2.034704e+00	1.334826e-02	9.730851e-01	4.368028e-02	8.793538e-01	3.130957e-02
13860000	-4.462923e+03	-9.080517e+02	4.505732e+00	2.370027e+01	2.093023e-01	1.948235e+00	3.283566e-02	9.016249e-01	6.673981e-02	1.149410e+00	2.902679e-02
13880000	-4.470946e+03	-8.730946e+02	4.111075e+00	2.009109e+01	1.395349e-01	2.247760e+00	1.187363e-02	9.694155e-01	6.381120e-02	9.096475e-01	2.629453e-02
13900000	-4.477346e+03	-8.814633e+02	3.777798e+00	1.894741e+01	2.093023e-01	2.200497e+00	1.547268e-02	9.674718e-01	4.191825e-02	7.916274e-01	2.432793e-02
13920000	-4.464459e+03	-8.712826e+02	4.345602e+00	2.065143e+01	2.093023e-01	2.385084e+00	2.300906e-02	9.193772e-01	1.114625e-01	1.032114e+00	2.801850e-02
13940000	-4.478830e+03	-8.692135e+02	4.449045e+00	2.386289e+01	1.511628e-01	2.008163e+00	1.067384e-02	9.796004e-01	3.189212e-02	8.828942e-01	2.859525e-02
13960000	-4.474598e+03	-8.380080e+02	4.620028e+00	2.142996e+01	2.558140e-01	2.556881e+00	7.417997e-03	9.738441e-01	1.156432e-01	1.051275e+00	2.952923e-02
13980000	-4.485049e+03	-8.702298e+02	4.628651e+00	2.417647e+01	2.441860e-01	2.051245e+00	1.673215e-02	9.382494e-01	9.843981e-02	1.021059e+00	2.962566e-02
14000000	-4.480697e+03	-8.482486e+02	4.523225e+00	2.151322e+01	2.209302e-01	1.609507e+00	1.203813e-02	9.678919e-01	7.320993e-02	8.600593e-01	2.901812e-02
14020000	-4.471665e+03	-8.402140e+02	5.208094e+00	2.535111e+01	3.372093e-01	2.394464e+00	2.640197e-02	9.003516e-01	1.344458e-01	7.326488e-01	3.356826e-02
14040000	-4.469788e+03	-8.371380e+02	5.494595e+00	2.517273e+01	2.441860e-01	1.959557e+00	1.675595e-02	9.203835e-01	1.705150e-01	7.045725e-01	3.520574e-02
14060000	-4.490534e+03	-8.458738e+02	5.456525e+00	2.584417e+01	2.558140e-01	1.798716e+00	1.966266e-02	9.417449e-01	8.911334e-02	9.553482e-01	3.466634e-02
14080000	-4.474884e+03	-8.559776e+02	5.216415e+00	2.450202e+01	2.325581e-01	2.148054e+00	1.415023e-02	9.584526e-01	8.634145e-02	1.108641e+00	3.351443e-02
14100000	-4.456362e+03	-8.485440e+02	5.614663e+00	2.752149e+01	2.093023e-01	2.291182e+00	2.585794e-02	9.287612e-01	7.473126e-02	1.040556e+00	3.576665e-02
14120000	-4.468948e+03	-8.396515e+02	6.607802e+00	3.250055e+01	2.093023e-01	2.663881e+00	1.374643e-02	9.505058e-01	9.807290e-02	1.372311e+00	4.230850e-02
14140000	-4.483470e+03	-8.523561e+02	6.280518e+00	3.008859e+01	1.860465e-01	1.917092e+00	1.775628e-02	9.384336e-01	1.078807e-01	1.035783e+00	4.007348e-02
14160000	-4.459927e+03	-8.696946e+02	4.529719e+00	2.221378e+01	2.325581e-01	2.426203e+00	8.318872e-03	9.753045e-01	7.021512e-02	1.282021e+00	2.893572e-02
14180000	-4.478545e+03	-8.892843e+02	4.145790e+00	2.296024e+01	1.511628e-01	2.222248e+00	1.780322e-02	9.655932e-01	2.980178e-02	9.205844e-01	2.666754e-02
14200000	-4.487611e+03	-8.474964e+02	3.849294e+00	1.864992e+01	3.604651e-01	2.342125e+00	1.036102e-02	9.254584e-01	2.738332e-01	5.593936e-01	2.431690e-02
14220000	-4.443145e+03	-8.917202e+02	4.107500e+00	2.214806e+01	2.558140e-01	2.288748e+00	7.030922e-03	9.777129e-01	7.513898e-02	8.343962e-01	2.569392e-02
14240000	-4.468733e+03	-8.855720e+02	3.637574e+00	1.843503e+01	2.441860e-01	2.350545e+00	1.234117e-02	9.431274e-01	1.697274e-01	7.287014e-01	2.340838e-02
14260000	-4.461696e+03	-8.914673e+02	3.244218e+00	1.849444e+01	2.558140e-01	2.574352e+00	1.492904e-02	9.504104e-01	6.723145e-02	6.887957e-01	2.088715e-02
14280000	-4.483038e+03	-8.890703e+02	3.920001e+00	2.172401e+01	2.209302e-01	2.470110e+00	3.002967e-03	9.882552e-01	1.023453e-01	1.023960e+00	2.472596e-02
14300000	-4.462970e+03	-8.728525e+02	4.046917e+00	2.056114e+01	2.674419e-01	2.251076e+00	1.538482e-02	9.398139e-01	1.130158e-01	9.401415e-01	2.581538e-02
14320000	-4.468045e+03	-8.611681e+02	4.724858e+00	2.273714e+01	2.093023e-01	2.157432e+00	1.685671e-02	9.612006e-01	5.657816e-02	8.311022e-01	3.018245e-02
14340000	-4.490003e+03	-8.991016e+02	3.341314e+00	1.796542e+01	1.976744e-01	2.468704e+00	9.374686e-03	9.710989e-01	6.774360e-02	7.985691e-01	2.145039e-02
14360000	-4.470146e+03	-8.797073e+02	3.720295e+00	1.874415e+01	2.209302e-01	2.455792e+00	1.410371e-02	9.680496e-01	3.993963e-02	1.333497e+00	2.364189e-02
14380000	-4.471574e+03	-8.661625e+02	4.458611e+00	2.304844e+01	2.558140e-01	2.046548e+00	1.549629e-02	9.382516e-01	1.239054e-01	9.922589e-01	2.873194e-02
14400000	-4.470649e+03	-8.960531e+02	3.863023e+00	2.093630e+01	1.511628e-01	2.169846e+00	1.672451e-03	9.958728e-01	4.137520e-02	8.849954e-01	2.484774e-02
14420000	-4.463724e+03	-8.769411e+02	3.702056e+00	1.909052e+01	2.325581e-01	1.868755e+00	1.813254e-03	9.941954e-01	7.750137e-02	8.517345e-01	2.296631e-02
14440000	-4.465255e+03	-8.666570e+02	4.519340e+00	2.242523e+01	2.325581e-01	2.229734e+00	7.549603e-03	9.784800e-01	6.059019e-02	8.926499e-01	2.836282e-02
14460000	-4.474652e+03	-8.646167e+02	4.679708e+00	2.232071e+01	1.976744e-01	2.013244e+00	5.333106e-03	9.851151e-01	5.590714e-02	8.564424e-01	2.922125e-02
14480000	-4.499246e+03	-8.590092e+02	4.616960e+00	2.221196e+01	3.139535e-01	1.899333e+00	1.438170e-02	9.481592e-01	1.179239e-01	8.460135e-01	2.937295e-02
14500000	-4.478382e+03	-8.663185e+02	4.121067e+00	2.039448e+01	2.441860e-01	1.714455e+00	8.709420e-03	9.626359e-01	1.575388e-01	9.928864e-01	2.641102e-02
14520000	-4.477878e+03	-8.700519e+02	5.299419e+00	2.700849e+01	1.976744e-01	2.379014e+00	3.896411e-02	9.002935e-01	7.620501e-02	1.546371e+00	3.406571e-02
14540000	-4.483519e+03	-8.420382e+02	5.625602e+00	2.702671e+01	1.395349e-01	1.992999e+00	2.297099e-02	9.483634e-01	4.986473e-02	1.067782e+00	3.613631e-02
14560000	-4.483942e+03	-8.812378e+02	5.037092e+00	2.357578e+01	1.395349e-01	2.260934e+00	2.478371e-02	9.511027e-01	3.561027e-02	1.213236e+00	3.242376e-02
14580000	-4.474599e+03	-8.814387e+02	4.208583e+00	2.066866e+01	1.860465e-01	2.682559e+00	3.033332e-02	9.373234e-01	4.086903e-02	1.119478e+00	2.710604e-02
14600000	-4.468294e+03	-8.722435e+02	4.377513e+00	2.188863e+01	2.325581e-01	2.320457e+00	2.739130e-02	9.341984e-01	5.329731e-02	9.381219e-01	2.816106e-02
14620000	-4.469962e+03	-8.703153e+02	4.654237e+00	2.361243e+01	2.441860e-01	1.958672e+00	2.458183e-02	9.201037e-01	8.360782e-02	1.203504e+00	2.950711e-02
14640000	-4.471443e+03	-8.859027e+02	4.113006e+00	2.192197e+01	2.906977e-01	2.456072e+00	2.818693e-02	8.872625e-01	1.150422e-01	1.068989e+00	2.625361e-02
14660000	-4.486526e+03	-8.666363e+02	4.235860e+00	1.984577e+01	2.093023e-01	2.021711e+00	1.639191e-02	9.642827e-01	6.017074e-02	1.016676e+00	2.709018e-02
14680000	-4.480678e+03	-8.430801e+02	4.706541e+00	2.293140e+01	2.558140e-01	2.033976e+00	2.176005e-02	9.092891e-01	1.699676e-01	9.501813e-01	2.966004e-02
14700000	-4.486049e+03	-8.526141e+02	5.309646e+00	2.490880e+01	2.674419e-01	2.298505e+00	1.117931e-02	9.503415e-01	1.563927e-01	1.013509e+00	3.397858e-02
14720000	-4.457861e+03	-8.806632e+02	4.271784e+00	2.076692e+01	2.790698e-01	2.504235e+00	4.081652e-02	9.057720e-01	7.121671e-02	9.840415e-01	2.704060e-02
14740000	-4.487238e+03	-8.967257e+02	4.025477e+00	1.950859e+01	2.093023e-01	2.330753e+00	4.722929e-02	8.861890e-01	7.463543e-02	9.197448e-01	2.589983e-02
14760000	-4.469746e+03	-8.628390e+02	4.978801e+00	2.236341e+01	2.209302e-01	1.819451e+00	2.424421e-02	9.565204e-01	4.460319e-02	8.029626e-01	3.180066e-02
14780000	-4.469059e+03	-8.588626e+02	5.530321e+00	2.669053e+01	2.093023e-01	2.179497e+00	2.312557e-02	9.278502e-01	9.120301e-02	1.317349e+00	3.538590e-02
14800000	-4.475377e+03	-8.535372e+02	4.762699e+00	2.176166e+01	2.209302e-01	2.132563e+00	1.827990e-02	9.339043e-01	1.357028e-01	9.166609e-01	3.020906e-02
14820000	-4.462636e+03	-8.550849e+02	4.523226e+00	2.243192e+01	2.906977e-01	2.653106e+00	3.456878e-02	8.882583e-01	9.273039e-02	1.157366e+00	2.881292e-02
14840000	-4.461629e+03	-8.828305e+02	4.303546e+00	2.264425e+01	2.674419e-01	2.354527e+00	3.638135e-02	7.902761e-01	2.958762e-01	1.032922e+00	2.766502e-02
14860000	-4.484765e+03	-8.774055e+02	4.281989e+00	2.274406e+01	1.860465e-01	2.259955e+00	8.391744e-03	9.785338e-01	4.920509e-02	9.668581e-01	2.755440e-02
14880000	-4.476387e+03	-8.954485e+02	3.600239e+00	1.943294e+01	2.906977e-01	2.736177e+00	8.296955e-03	9.659130e-01	1.083123e-01	1.070712e+00	2.321167e-02
14900000	-4.476357e+03	-8.549699e+02	3.944120e+00	1.877451e+01	3.023256e-01	2.606905e+00	1.319634e-02	9.382582e-01	2.086900e-01	6.581615e-01	2.540869e-02
14920000	-4.480121e+03	-8.537372e+02	5.162521e+00	2.494754e+01	1.744186e-01	1.884369e+00	1.559363e-02	9.577568e-01	6.613562e-02	9.005627e-01	3.318971e-02
14940000	-4.500068e+03	-8.548593e+02	4.713257e+00	2.257044e+01	2.558140e-01	1.808778e+00	9.863712e-03	9.696672e-01	8.146640e-02	1.150064e+00	3.034738e-02
14960000	-4.471746e+03	-8.533572e+02	4.961665e+00	2.343171e+01	1.976744e-01	2.972508e+00	1.309704e-02	9.655189e-01	7.195601e-02	1.089463e+00	3.187443e-02
14980000	-4.480937e+03	-8.698123e+02	3.728174e+00	1.761432e+01	1.976744e-01	1.932261e+00	1.140561e-02	9.737591e-01	5.911279e-02	9.542220e-01	2.311522e-02
15000000	-4.478982e+03	-8.584555e+02	4.281873e+00	2.039745e+01	2.325581e-01	2.609485e+00	6.554283e-03	9.825954e-01	6.045731e-02	8.268687e-01	2.734613e-02
15020000	-4.480251e+03	-8.788638e+02	3.280821e+00	1.768772e+01	2.441860e-01	2.455494e+00	1.384597e-02	9.197412e-01	2.077768e-01	6.369065e-01	2.113134e-02
15040000	-4.481602e+03	-8.711852e+02	4.421951e+00	2.154464e+01	2.209302e-01	2.196510e+00	1.843341e-02	9.540499e-01	6.806849e-02	1.099198e+00	2.851016e-02
15060000	-4.480025e+03	-8.877407e+02	3.885187e+00	1.975315e+01	2.674419e-01	2.243819e+00	4.772350e-03	9.860919e-01	7.878130e-02	9.779427e-01	2.453872e-02
15080000	-4.455385e+03	-8.670879e+02	4.935724e+00	2.660962e+01	1.511628e-01	1.866272e+00	8.656179e-03	9.809988e-01	4.209739e-02	1.494809e+00	3.146247e-02
15100000	-4.495080e+03	-8.631318e+02	4.251261e+00	2.329429e+01	2.441860e-01	2.476675e+00	2.196513e-02	9.356452e-01	7.125025e-02	7.993047e-01	2.735367e-02
15120000	-4.474717e+03	-8.692909e+02	4.386497e+00	2.298680e+01	1.976744e-01	2.237555e+00	4.155566e-03	9.864338e-01	8.552797e-02	8.002150e-01	2.761299e-02
15140000	-4.463702e+03	-8.535488e+02	4.311349e+00	2.208164e+01	2.441860e-01	2.631029e+00	1.392057e-02	9.506545e-01	9.113590e-02	7.106403e-01	2.732383e-02
15160000	-4.463800e+03	-9.008193e+02	4.875038e+00	2.533316e+01	1.860465e-01	2.155912e+00	1.796638e-02	9.630936e-01	3.951664e-02	1.167552e+00	3.062670e-02
15180000	-4.467029e+03	-8.541648e+02	5.368661e+00	2.542050e+01	1.976744e-01	2.694441e+00	2.763908e-02	9.166498e-01	7.896104e-02	1.091181e+00	3.422589e-02
15200000	-4.483249e+03	-8.586193e+02	4.366683e+00	2.076528e+01	3.139535e-01	1.773173e+00	1.121826e-02	9.486713e-01	1.542850e-01	8.927202e-01	2.776410e-02
15220000	-4.481242e+03	-8.711273e+02	4.299943e+00	2.230767e+01	2.674419e-01	2.237748e+00	3.315068e-03	9.895700e-01	8.439711e-02	6.706607e-01	2.695803e-02
15240000	-4.503109e+03	-8.506526e+02	5.504481e+00	2.595950e+01	2.209302e-01	1.995618e+00	2.927073e-02	9.255711e-01	6.572704e-02	8.534545e-01	3.475928e-02
15260000	-4.513279e+03	-8.549728e+02	4.253302e+00	1.997808e+01	1.744186e-01	2.258308e+00	3.103265e-02	9.223594e-01	6.233637e-02	1.170840e+00	2.743213e-02
15280000	-4.470132e+03	-8.862898e+02	4.605816e+00	2.401786e+01	1.395349e-01	2.220275e+00	2.174402e-02	9.601988e-01	3.124989e-02	7.490215e-01	2.964849e-02
15300000	-4.483100e+03	-8.803202e+02	4.466051e+00	2.227745e+01	1.744186e-01	2.660886e+00	3.397756e-02	9.086713e-01	6.771830e-02	1.096777e+00	2.869972e-02
15320000	-4.477726e+03	-8.721525e+02	4.137901e+00	2.067010e+01	2.674419e-01	2.203434e+00	3.179572e-02	8.960260e-01	9.994438e-02	8.741880e-01	2.590266e-02
15340000	-4.477718e+03	-8.727557e+02	3.814806e+00	1.855151e+01	3.023256e-01	2.540223e+00	1.683295e-02	9.320794e-01	1.295929e-01	1.110954e+00	2.455631e-02
15360000	-4.460689e+03	-8.904562e+02	4.100571e+00	2.145628e+01	2.674419e-01	1.793816e+00	1.730669e-02	9.335213e-01	1.066748e-01	1.290785e+00	2.616774e-02
15380000	-4.460243e+03	-9.100603e+02	3.512469e+00	2.053352e+01	2.325581e-01	2.429158e+00	1.624493e-02	9.565295e-01	5.180377e-02	1.063074e+00	2.245627e-02
15400000	-4.453131e+03	-8.895460e+02	3.812775e+00	1.956274e+01	2.558140e-01	2.017972e+00	1.840482e-03	9.944711e-01	8.680633e-02	1.232347e+00	2.416734e-02
15420000	-4.477029e+03	-8.664668e+02	4.419279e+00	2.268515e+01	2.906977e-01	2.142627e+00	1.947431e-02	9.225673e-01	1.212815e-01	1.016112e+00	2.844331e-02
15440000	-4.469600e+03	-8.586733e+02	4.752852e+00	2.437213e+01	2.674419e-01	1.900179e+00	3.168751e-02	8.693732e-01	1.568986e-01	1.090751e+00	3.056956e-02
15460000	-4.472493e+03	-8.533531e+02	5.224299e+00	2.527512e+01	1.860465e-01	1.754743e+00	2.079147e-02	9.498158e-01	5.661958e-02	8.799616e-01	3.363019e-02
15480000	-4.459781e+03	-8.322462e+02	4.791830e+00	2.323385e+01	3.372093e-01	2.080060e+00	6.808926e-03	9.715775e-01	1.166577e-01	8.567202e-01	3.084245e-02
15500000	-4.457728e+03	-8.861586e+02	3.822459e+00	1.904638e+01	2.790698e-01	2.308280e+00	2.636307e-02	9.168792e-01	1.117528e-01	8.764779e-01	2.454056e-02
15520000	-4.483448e+03	-8.702234e+02	4.592432e+00	2.230526e+01	2.209302e-01	2.272884e+00	1.430718e-02	9.478119e-01	1.131140e-01	8.685325e-01	2.939244e-02
15540000	-4.479481e+03	-8.472969e+02	4.357613e+00	2.146535e+01	2.790698e-01	2.258671e+00	9.204072e-03	9.659631e-01	1.212654e-01	6.831981e-01	2.793680e-02
15560000	-4.482643e+03	-8.626797e+02	4.294460e+00	2.060537e+01	2.674419e-01	2.115251e+00	1.078750e-02	9.580843e-01	1.131001e-01	1.131008e+00	2.758389e-02
15580000	-4.473818e+03	-8.596349e+02	4.962976e+00	2.330091e+01	2.558140e-01	2.342894e+00	1.624836e-02	9.561005e-01	8.116390e-02	9.139619e-01	3.196190e-02
15600000	-4.465332e+03	-8.695331e+02	5.129181e+00	2.666531e+01	1.511628e-01	2.466629e+00	4.779288e-03	9.859837e-01	6.517174e-02	1.168142e+00	3.303781e-02
15620000	-4.473877e+03	-8.739097e+02	4.718970e+00	2.315768e+01	1.860465e-01	2.648007e+00	3.847667e-03	9.868273e-01	1.158257e-01	1.050955e+00	3.036230e-02
15640000	-4.451676e+03	-8.727304e+02	4.147785e+00	2.110606e+01	2.558140e-01	2.245913e+00	3.444075e-03	9.867200e-01	1.106265e-01	1.046983e+00	2.672842e-02
15660000	-4.468212e+03	-8.608032e+02	4.965803e+00	2.357543e+01	2.209302e-01	2.079687e+00	2.196834e-02	9.625016e-01	3.285290e-02	1.046099e+00	3.200902e-02
15680000	-4.474615e+03	-8.904123e+02	3.629751e+00	1.994989e+01	2.790698e-01	2.458261e+00	1.512346e-02	9.552045e-01	7.311457e-02	6.588433e-01	2.290569e-02
15700000	-4.489988e+03	-8.551993e+02	4.274987e+00	2.072650e+01	2.906977e-01	2.258044e+00	1.197669e-02	9.531599e-01	1.529884e-01	6.303333e-01	2.733720e-02
15720000	-4.500332e+03	-8.743551e+02	4.330597e+00	2.089614e+01	3.023256e-01	2.194361e+00	1.513767e-02	9.117627e-01	2.590636e-01	7.133926e-01	2.767959e-02
15740000	-4.483291e+03	-8.746451e+02	4.223221e+00	2.166216e+01	1.860465e-01	2.820419e+00	1.862068e-02	9.642290e-01	4.293992e-02	1.024412e+00	2.625882e-02
15760000	-4.490240e+03	-8.493373e+02	5.222006e+00	2.560213e+01	3.837209e-01	2.018976e+00	2.377951e-02	8.629247e-01	2.358411e-01	9.849659e-01	3.275848e-02
15780000	-4.487122e+03	-8.590360e+02	4.496332e+00	2.272905e+01	2.906977e-01	2.065951e+00	5.538755e-03	9.839416e-01	9.033244e-02	7.967532e-01	2.893626e-02
15800000	-4.467405e+03	-8.880059e+02	4.188998e+00	2.365655e+01	2.325581e-01	2.157090e+00	3.000616e-02	9.136978e-01	6.805285e-02	7.689628e-01	2.696538e-02
15820000	-4.477932e+03	-8.827122e+02	3.561705e+00	1.970856e+01	2.790698e-01	2.253938e+00	2.051485e-03	9.921343e-01	1.002312e-01	7.836974e-01	2.284735e-02
15840000	-4.478975e+03	-8.811260e+02	4.285406e+00	2.178170e+01	2.325581e-01	2.640300e+00	6.136763e-03	9.875635e-01	3.879832e-02	8.924376e-01	2.757627e-02
15860000	-4.479100e+03	-8.690720e+02	4.102178e+00	2.041257e+01	2.209302e-01	2.325714e+00	4.960550e-03	9.835411e-01	8.609064e-02	6.733025e-01	2.639373e-02
15880000	-4.474028e+03	-8.410574e+02	4.632890e+00	2.088550e+01	2.441860e-01	2.380641e+00	2.483658e-03	9.921351e-01	1.047216e-01	5.267870e-01	2.980061e-02
15900000	-4.472960e+03	-8.634702e+02	4.016315e+00	2.053529e+01	3.139535e-01	2.324050e+00	1.746869e-03	9.907617e-01	1.575947e-01	6.205580e-01	2.586215e-02
15920000	-4.481313e+03	-8.876021e+02	4.688108e+00	2.458485e+01	1.744186e-01	2.732664e+00	1.592139e-02	9.684717e-01	4.036739e-02	1.046268e+00	3.018400e-02
15940000	-4.493444e+03	-8.782489e+02	4.421440e+00	2.310253e+01	2.674419e-01	2.086778e+00	3.937460e-02	8.932163e-01	7.031503e-02	1.487074e+00	2.841925e-02
15960000	-4.476186e+03	-8.580120e+02	3.969582e+00	1.839162e+01	3.953488e-01	1.814304e+00	3.123583e-03	9.847813e-01	1.622544e-01	9.913991e-01	2.555658e-02
15980000	-4.485179e+03	-8.520307e+02	4.589757e+00	2.170288e+01	2.558140e-01	2.315713e+00	2.858493e-02	9.348183e-01	6.332036e-02	9.339252e-01	2.954763e-02
16000000	-4.482981e+03	-8.374221e+02	4.454278e+00	2.045493e+01	3.139535e-01	2.596023e+00	1.651057e-03	9.944451e-01	1.123500e-01	7.189038e-01	2.818603e-02
16020000	-4.454928e+03	-8.635121e+02	5.333763e+00	2.690800e+01	1.395349e-01	2.426554e+00	5.967836e-03	9.899954e-01	2.688771e-02	9.046414e-01	3.411631e-02
16040000	-4.455182e+03	-8.733421e+02	4.727160e+00	2.404236e+01	1.976744e-01	2.460561e+00	3.957346e-03	9.903625e-01	5.408595e-02	1.074831e+00	3.045906e-02
16060000	-4.467306e+03	-8.566104e+02	4.973450e+00	2.403950e+01	3.488372e-01	2.121334e+00	2.786419e-02	8.643406e-01	1.788355e-01	1.181057e+00	3.193780e-02
16080000	-4.476582e+03	-8.454177e+02	4.907665e+00	2.229068e+01	3.139535e-01	2.286698e+00	1.837357e-02	9.173008e-01	1.522556e-01	8.441294e-01	3.145000e-02
16100000	-4.485894e+03	-8.671659e+02	5.061213e+00	2.429685e+01	2.441860e-01	2.477940e+00	1.743071e-02	9.511174e-01	9.647224e-02	9.463186e-01	3.179084e-02
16120000	-4.479706e+03	-8.758679e+02	4.913676e+00	2.151340e+01	2.325581e-01	3.014552e+00	1.201693e-02	9.631389e-01	7.797298e-02	9.658683e-01	3.169928e-02
16140000	-4.491281e+03	-8.563300e+02	5.564834e+00	2.790371e+01	2.209302e-01	2.407609e+00	1.158294e-02	9.694638e-01	6.176598e-02	1.232517e+00	3.536356e-02
16160000	-4.472759e+03	-8.556040e+02	5.776584e+00	2.574060e+01	1.744186e-01	2.892231e+00	1.399222e-02	9.624353e-01	8.685067e-02	1.075523e+00	3.719722e-02
16180000	-4.459670e+03	-8.685628e+02	4.197652e+00	2.104760e+01	2.441860e-01	2.237575e+00	1.407402e-02	9.649728e-01	5.549376e-02	1.206226e+00	2.707320e-02
16200000	-4.476911e+03	-8.444782e+02	5.192257e+00	2.552631e+01	2.209302e-01	2.436735e+00	1.721707e-02	9.444722e-01	9.444469e-02	9.139373e-01	3.323409e-02
16220000	-4.477935e+03	-8.615776e+02	4.617802e+00	2.238495e+01	2.674419e-01	2.190477e+00	1.350748e-02	9.481601e-01	1.229918e-01	8.167684e-01	2.919947e-02
16240000	-4.486876e+03	-8.833753e+02	4.032088e+00	1.973520e+01	2.209302e-01	2.291463e+00	9.864108e-03	9.690004e-01	7.329064e-02	8.335124e-01	2.586225e-02
16260000	-4.461539e+03	-8.903771e+02	4.256629e+00	2.318320e+01	2.441860e-01	2.031256e+00	1.948683e-02	9.199517e-01	1.018699e-01	1.095759e+00	2.710088e-02
16280000	-4.461583e+03	-8.668463e+02	4.285559e+00	2.217405e+01	3.139535e-01	2.554108e+00	1.036444e-02	9.599967e-01	1.162349e-01	1.277666e+00	2.738010e-02
16300000	-4.439657e+03	-8.628731e+02	5.019182e+00	2.332837e+01	2.558140e-01	1.902195e+00	9.478542e-03	9.732547e-01	1.051369e-01	1.030524e+00	3.192660e-02
16320000	-4.473059e+03	-8.693027e+02	5.331497e+00	2.395115e+01	1.162791e-01	2.178225e+00	2.759332e-02	9.691109e-01	1.762674e-02	1.269553e+00	3.429046e-02
16340000	-4.483117e+03	-8.606115e+02	4.969700e+00	2.215710e+01	1.976744e-01	2.072645e+00	2.835555e-02	9.476927e-01	4.572763e-02	9.415838e-01	3.185790e-02
16360000	-4.475781e+03	-8.474896e+02	5.923284e+00	2.798336e+01	1.279070e-01	2.019288e+00	2.694468e-02	9.503967e-01	3.935919e-02	1.240782e+00	3.779581e-02
16380000	-4.457980e+03	-8.648363e+02	5.593745e+00	2.893807e+01	1.860465e-01	2.180947e+00	7.471727e-03	9.698953e-01	1.242828e-01	1.044132e+00	3.574997e-02
16400000	-4.478612e+03	-8.677082e+02	4.934556e+00	2.640375e+01	2.093023e-01	2.053623e+00	2.201383e-02	9.371861e-01	7.002465e-02	8.496462e-01	3.144552e-02
16420000	-4.494363e+03	-8.909424e+02	3.427837e+00	1.911708e+01	2.093023e-01	2.476229e+00	3.720598e-02	9.030184e-01	6.704116e-02	8.713817e-01	2.209104e-02
16440000	-4.481055e+03	-8.617729e+02	3.483751e+00	1.651811e+01	3.255814e-01	2.845132e+00	2.764899e-02	8.979694e-01	1.221386e-01	8.964637e-01	2.245619e-02
16460000	-4.501481e+03	-8.442773e+02	3.943834e+00	1.933897e+01	3.139535e-01	2.704492e+00	1.205095e-02	9.526612e-01	1.281911e-01	6.612259e-01	2.467480e-02
16480000	-4.470070e+03	-8.577392e+02	4.235113e+00	2.026814e+01	3.372093e-01	2.247969e+00	2.700502e-03	9.810634e-01	2.768548e-01	1.211492e+00	2.723828e-02
16500000	-4.467394e+03	-8.491973e+02	5.740688e+00	2.961290e+01	2.325581e-01	1.894762e+00	1.185108e-02	9.677724e-01	6.694254e-02	7.576525e-01	3.668713e-02
16520000	-4.464807e+03	-8.601755e+02	5.196912e+00	2.576843e+01	2.558140e-01	2.471518e+00	2.254474e-02	9.066098e-01	1.674517e-01	9.652350e-01	3.339181e-02
16540000	-4.482418e+03	-8.794789e+02	3.900966e+00	2.035850e+01	2.441860e-01	2.365224e+00	2.003139e-02	9.432388e-01	9.216204e-02	7.297038e-01	2.508321e-02
16560000	-4.487189e+03	-8.482373e+02	5.837530e+00	2.980210e+01	2.558140e-01	2.190181e+00	2.094982e-02	9.209398e-01	1.227364e-01	1.265995e+00	3.721853e-02
16580000	-4.492304e+03	-8.767805e+02	3.931368e+00	1.938591e+01	2.093023e-01	2.161021e+00	1.816405e-02	9.421233e-01	8.642493e-02	8.549251e-01	2.525272e-02
16600000	-4.491478e+03	-9.004584e+02	3.880690e+00	1.900246e+01	1.976744e-01	2.143894e+00	2.704340e-02	8.986575e-01	1.084242e-01	7.756200e-01	2.479943e-02
16620000	-4.500934e+03	-8.652272e+02	4.344341e+00	2.249611e+01	2.441860e-01	2.349383e+00	1.506962e-02	9.633749e-01	6.337573e-02	7.031760e-01	2.791617e-02
16640000	-4.485751e+03	-8.691240e+02	4.415251e+00	2.414207e+01	2.441860e-01	2.396480e+00	2.091748e-02	9.333902e-01	7.088534e-02	7.995804e-01	2.780467e-02
16660000	-4.471871e+03	-8.516667e+02	4.536318e+00	1.997637e+01	2.674419e-01	1.858879e+00	1.286522e-02	9.572359e-01	1.152154e-01	8.341068e-01	2.905745e-02
16680000	-4.481431e+03	-8.643515e+02	4.282646e+00	2.154334e+01	2.558140e-01	2.550909e+00	1.171233e-02	9.646819e-01	8.651446e-02	5.139277e-01	2.757470e-02
16700000	-4.485117e+03	-8.610996e+02	4.669984e+00	2.294828e+01	2.325581e-01	2.756235e+00	1.952659e-02	9.184094e-01	1.367215e-01	9.015989e-01	2.962048e-02
16720000	-4.479412e+03	-8.626166e+02	4.321568e+00	2.052851e+01	1.744186e-01	2.464043e+00	2.582426e-02	9.289654e-01	8.017539e-02	8.579542e-01	2.755835e-02
16740000	-4.485704e+03	-8.673027e+02	3.903990e+00	1.948058e+01	1.976744e-01	3.056049e+00	1.767652e-02	9.618103e-01	5.370987e-02	9.895261e-01	2.513085e-02
16760000	-4.480068e+03	-8.805689e+02	4.308727e+00	2.247545e+01	2.209302e-01	2.331527e+00	6.442355e-03	9.732965e-01	1.319056e-01	1.056047e+00	2.763628e-02
16780000	-4.503412e+03	-8.853978e+02	3.875842e+00	2.049175e+01	2.093023e-01	2.378137e+00	5.974065e-03	9.873820e-01	4.237686e-02	1.374365e+00	2.494306e-02
16800000	-4.464200e+03	-8.423724e+02	5.030472e+00	2.317060e+01	2.325581e-01	2.152090e+00	1.044196e-02	9.672219e-01	9.708732e-02	7.412230e-01	3.228218e-02
16820000	-4.463939e+03	-8.548255e+02	5.492158e+00	2.498399e+01	2.325581e-01	2.226242e+00	2.771298e-02	9.136468e-01	9.803154e-02	8.566553e-01	3.513955e-02
16840000	-4.484714e+03	-8.632139e+02	4.286256e+00	1.965919e+01	2.674419e-01	2.670157e+00	2.853055e-02	8.903504e-01	1.255022e-01	9.914434e-01	2.743833e-02
16860000	-4.482044e+03	-8.748215e+02	4.150868e+00	2.022615e+01	2.674419e-01	2.043547e+00	1.658348e-02	9.493999e-01	1.011493e-01	1.044056e+00	2.666950e-02
16880000	-4.490466e+03	-8.341601e+02	5.009957e+00	2.113752e+01	2.790698e-01	2.030869e+00	2.603313e-02	9.366211e-01	8.869051e-02	6.593467e-01	3.228028e-02
16900000	-4.484187e+03	-8.536336e+02	4.458352e+00	1.947003e+01	2.209302e-01	2.219847e+00	1.673487e-02	9.620414e-01	5.416395e-02	8.400400e-01	2.870363e-02
16920000	-4.464353e+03	-8.580203e+02	5.234751e+00	2.366405e+01	2.674419e-01	1.796920e+00	4.137127e-02	8.110369e-01	2.277141e-01	1.090393e+00	3.353349e-02
16940000	-4.455787e+03	-8.375113e+02	6.044895e+00	2.653611e+01	3.255814e-01	2.223609e+00	4.184180e-02	8.950990e-01	8.485627e-02	1.145319e+00	3.876167e-02
16960000	-4.484811e+03	-8.616133e+02	5.346244e+00	2.491658e+01	2.093023e-01	2.214105e+00	3.565174e-02	9.001998e-01	7.352713e-02	1.151166e+00	3.387497e-02
16980000	-4.489446e+03	-8.679762e+02	4.182970e+00	2.280728e+01	2.441860e-01	2.220578e+00	2.877235e-02	8.995209e-01	9.978903e-02	1.006208e+00	2.696160e-02
17000000	-4.462165e+03	-8.393835e+02	5.190215e+00	2.456449e+01	2.674419e-01	2.607838e+00	1.457843e-02	9.543820e-01	1.159913e-01	1.367067e+00	3.341045e-02
17020000	-4.482677e+03	-8.718255e+02	3.859737e+00	1.946583e+01	2.325581e-01	2.188265e+00	1.172088e-02	9.470187e-01	1.310371e-01	9.414796e-01	2.429804e-02
17040000	-4.476770e+03	-8.623935e+02	5.337264e+00	2.559604e+01	1.162791e-01	2.634079e+00	7.233359e-03	9.890533e-01	1.936165e-02	1.079707e+00	3.392537e-02
17060000	-4.486387e+03	-8.760238e+02	3.906071e+00	2.049459e+01	1.860465e-01	2.254984e+00	6.666653e-03	9.833479e-01	5.655714e-02	1.490482e+00	2.508525e-02
17080000	-4.478733e+03	-8.913540e+02	4.222817e+00	2.249161e+01	1.511628e-01	2.682021e+00	6.641643e-03	9.808690e-01	6.184704e-02	1.034100e+00	2.720311e-02
17100000	-4.494268e+03	-8.762021e+02	4.394326e+00	2.193625e+01	1.627907e-01	2.240563e+00	1.447330e-02	9.771332e-01	2.489601e-02	9.118195e-01	2.823629e-02
17120000	-4.470480e+03	-9.013403e+02	3.913093e+00	2.159013e+01	1.162791e-01	2.480300e+00	1.675147e-02	9.732568e-01	3.065513e-02	1.002626e+00	2.520939e-02
17140000	-4.486998e+03	-8.744407e+02	4.238607e+00	2.269476e+01	2.325581e-01	2.165850e+00	2.087330e-02	9.445386e-01	7.548055e-02	1.149273e+00	2.725856e-02
17160000	-4.482699e+03	-8.667797e+02	4.874999e+00	2.424695e+01	2.325581e-01	2.378156e+00	2.124284e-02	9.400454e-01	8.214878e-02	8.859091e-01	3.014062e-02
17180000	-4.478036e+03	-8.624692e+02	4.367179e+00	2.164621e+01	2.209302e-01	2.340784e+00	1.893838e-02	9.665019e-01	5.114439e-02	6.701569e-01	2.813029e-02
17200000	-4.506643e+03	-8.630422e+02	4.755289e+00	2.225203e+01	2.093023e-01	2.118560e+00	1.678264e-02	9.533602e-01	9.573400e-02	7.403545e-01	3.037462e-02
17220000	-4.514932e+03	-8.281066e+02	4.909444e+00	2.048212e+01	3.139535e-01	2.280177e+00	2.419309e-02	9.282191e-01	1.129635e-01	8.488214e-01	3.150261e-02
17240000	-4.476673e+03	-8.671727e+02	4.734202e+00	2.335030e+01	2.790698e-01	2.241724e+00	1.284782e-02	9.402549e-01	1.828648e-01	9.445512e-01	3.044167e-02
17260000	-4.467845e+03	-8.679577e+02	5.426128e+00	2.645128e+01	2.674419e-01	2.213447e+00	9.801722e-03	9.719481e-01	7.988986e-02	1.157863e+00	3.458165e-02
17280000	-4.495652e+03	-8.505105e+02	4.780381e+00	2.072232e+01	3.255814e-01	2.131527e+00	1.006155e-02	9.542891e-01	1.710155e-01	8.097771e-01	3.054973e-02
17300000	-4.492334e+03	-8.778725e+02	3.803760e+00	1.754108e+01	2.558140e-01	2.647377e+00	1.144305e-02	9.554243e-01	1.282847e-01	6.269400e-01	2.431207e-02
17320000	-4.480710e+03	-8.640451e+02	4.915742e+00	2.339565e+01	2.558140e-01	2.583354e+00	1.289989e-02	9.626656e-01	8.588677e-02	1.260673e+00	3.101312e-02
17340000	-4.474098e+03	-8.635835e+02	4.321243e+00	1.995503e+01	2.790698e-01	2.406702e+00	2.212233e-02	9.219731e-01	1.018674e-01	1.017757e+00	2.770964e-02
17360000	-4.478116e+03	-8.765747e+02	3.555036e+00	1.722964e+01	2.325581e-01	2.673113e+00	4.743771e-03	9.850100e-01	9.520650e-02	7.204176e-01	2.271457e-02
17380000	-4.485004e+03	-8.841476e+02	3.785018e+00	1.812658e+01	2.209302e-01	2.725152e+00	3.642846e-02	8.833317e-01	1.197048e-01	8.554825e-01	2.435252e-02
17400000	-4.484437e+03	-8.667474e+02	5.084781e+00	2.475682e+01	1.976744e-01	2.238378e+00	2.413744e-02	9.326429e-01	9.620905e-02	9.473126e-01	3.253339e-02
17420000	-4.483988e+03	-8.336910e+02	4.709583e+00	2.125683e+01	3.139535e-01	2.701071e+00	9.990937e-03	9.639635e-01	1.284513e-01	6.792238e-01	3.025051e-02
17440000	-4.476540e+03	-8.501462e+02	4.915224e+00	2.280745e+01	1.976744e-01	2.543239e+00	9.672031e-03	9.820617e-01	4.253540e-02	8.314405e-01	3.153097e-02
17460000	-4.475334e+03	-8.594620e+02	4.804586e+00	2.140012e+01	1.627907e-01	2.410688e+00	1.838886e-02	9.828783e-01	1.292510e-02	1.154606e+00	3.090727e-02
17480000	-4.492895e+03	-8.428714e+02	4.875607e+00	2.101885e+01	2.674419e-01	2.140875e+00	4.044639e-02	9.118931e-01	5.668551e-02	9.242049e-01	3.138840e-02
17500000	-4.488532e+03	-8.491111e+02	5.081382e+00	2.192909e+01	2.674419e-01	2.093122e+00	1.385166e-02	9.487872e-01	1.342415e-01	9.044139e-01	3.260278e-02
17520000	-4.509580e+03	-8.282144e+02	5.341502e+00	2.244035e+01	3.488372e-01	2.264442e+00	6.949523e-03	9.753635e-01	1.116299e-01	9.229467e-01	3.438204e-02
17540000	-4.477871e+03	-8.614513e+02	3.874457e+00	2.049543e+01	2.674419e-01	2.414897e+00	7.636299e-03	9.774323e-01	7.186896e-02	6.606448e-01	2.462736e-02
17560000	-4.472258e+03	-8.878184e+02	3.378942e+00	1.909423e+01	2.209302e-01	2.481740e+00	1.292573e-02	9.573498e-01	7.357141e-02	7.477454e-01	2.178669e-02
17580000	-4.459789e+03	-8.836911e+02	3.676023e+00	1.913501e+01	2.325581e-01	2.589336e+00	2.749027e-02	9.391964e-01	5.217249e-02	7.011726e-01	2.352553e-02
17600000	-4.463688e+03	-8.584397e+02	4.196191e+00	2.004847e+01	2.441860e-01	2.252573e+00	3.883819e-02	8.863995e-01	8.063232e-02	6.212046e-01	2.692003e-02
17620000	-4.463703e+03	-8.460171e+02	4.393218e+00	2.198853e+01	2.674419e-01	2.423348e+00	1.462305e-02	9.455599e-01	1.256196e-01	8.065908e-01	2.833206e-02
17640000	-4.471986e+03	-8.926293e+02	3.884316e+00	1.957986e+01	2.209302e-01	2.008226e+00	4.141637e-02	8.728284e-01	8.803180e-02	1.073087e+00	2.484323e-02
17660000	-4.468143e+03	-8.812690e+02	3.755372e+00	2.001226e+01	2.325581e-01	2.548850e+00	1.179765e-02	9.545114e-01	1.275657e-01	7.128608e-01	2.381112e-02
17680000	-4.480559e+03	-8.523807e+02	5.476739e+00	2.544873e+01	2.906977e-01	2.432163e+00	3.301158e-02	8.694410e-01	1.714914e-01	1.404703e+00	3.528509e-02
17700000	-4.481940e+03	-8.617780e+02	4.583335e+00	2.361969e+01	2.790698e-01	2.866820e+00	1.172159e-02	9.565322e-01	1.011244e-01	7.640181e-01	2.942383e-02
17720000	-4.461611e+03	-8.462569e+02	5.024125e+00	2.315128e+01	3.023256e-01	1.934813e+00	1.033027e-02	9.501839e-01	2.483987e-01	8.080495e-01	3.202057e-02
17740000	-4.486050e+03	-8.813422e+02	4.582441e+00	2.337946e+01	1.860465e-01	1.980030e+00	1.659033e-02	9.622495e-01	3.959247e-02	1.116813e+00	2.868302e-02
17760000	-4.473085e+03	-8.704105e+02	5.306461e+00	2.485961e+01	2.209302e-01	2.289166e+00	1.590062e-02	9.539934e-01	7.946702e-02	1.012248e+00	3.371342e-02
17780000	-4.498903e+03	-8.241100e+02	4.983565e+00	2.204329e+01	3.488372e-01	2.375263e+00	1.054598e-02	9.536190e-01	1.660514e-01	7.317200e-01	3.189236e-02
17800000	-4.471073e+03	-8.548527e+02	4.194445e+00	1.948544e+01	2.209302e-01	2.977037e+00	8.394427e-03	9.799552e-01	6.915322e-02	7.560265e-01	2.633397e-02
17820000	-4.478809e+03	-8.438291e+02	4.407651e+00	2.082621e+01	2.093023e-01	2.181688e+00	6.468698e-03	9.878728e-01	3.760860e-02	6.979872e-01	2.792145e-02
17840000	-4.473519e+03	-8.800152e+02	4.188614e+00	2.018452e+01	1.744186e-01	2.789884e+00	1.123886e-02	9.791240e-01	4.303765e-02	8.609003e-01	2.678335e-02
17860000	-4.484254e+03	-8.364315e+02	5.558122e+00	2.531676e+01	1.744186e-01	1.979138e+00	1.222093e-02	9.716873e-01	5.759920e-02	7.132641e-01	3.531274e-02
17880000	-4.484024e+03	-8.475952e+02	5.213673e+00	2.515324e+01	1.976744e-01	2.198601e+00	5.048593e-03	9.873657e-01	5.912955e-02	9.952067e-01	3.328668e-02
17900000	-4.488551e+03	-8.635239e+02	5.500464e+00	2.668094e+01	1.744186e-01	2.312103e+00	9.633914e-03	9.730382e-01	6.411950e-02	1.180750e+00	3.519622e-02
17920000	-4.457511e+03	-8.350165e+02	5.919475e+00	2.664900e+01	2.790698e-01	1.932269e+00	6.108743e-03	9.779114e-01	1.657265e-01	8.091389e-01	3.769849e-02
17940000	-4.463611e+03	-8.408493e+02	5.463661e+00	2.497618e+01	1.976744e-01	2.535572e+00	2.620803e-03	9.929923e-01	7.541794e-02	1.077898e+00	3.473458e-02
17960000	-4.470859e+03	-8.290621e+02	5.905719e+00	2.737523e+01	3.023256e-01	2.113950e+00	1.508839e-02	9.319962e-01	1.820958e-01	1.170204e+00	3.791947e-02
17980000	-4.476120e+03	-8.194994e+02	5.524889e+00	2.529093e+01	3.720930e-01	1.995538e+00	3.275745e-03	9.867895e-01	1.581293e-01	8.735937e-01	3.543133e-02
18000000	-4.484455e+03	-8.482077e+02	5.375758e+00	2.486893e+01	1.976744e-01	2.131457e+00	1.289475e-02	9.757714e-01	5.164576e-02	1.027137e+00	3.463476e-02
18020000	-4.492880e+03	-8.636614e+02	5.492425e+00	2.630764e+01	2.558140e-01	2.291956e+00	1.085960e-02	9.658952e-01	9.618726e-02	1.436527e+00	3.528230e-02
18040000	-4.473498e+03	-8.635990e+02	5.187140e+00	2.477187e+01	1.279070e-01	2.431798e+00	2.959449e-02	9.650082e-01	2.161447e-02	1.009970e+00	3.341193e-02
18060000	-4.486255e+03	-8.607627e+02	4.048120e+00	1.884197e+01	3.023256e-01	2.382731e+00	1.194120e-02	9.377678e-01	1.805627e-01	1.037315e+00	2.590078e-02
18080000	-4.462472e+03	-8.603203e+02	4.272752e+00	1.889921e+01	2.558140e-01	2.301856e+00	1.504346e-02	9.516435e-01	1.009645e-01	1.089057e+00	2.738896e-02
18100000	-4.473762e+03	-8.477080e+02	5.220384e+00	2.463440e+01	2.906977e-01	2.275909e+00	2.608834e-02	8.952102e-01	1.426813e-01	1.060886e+00	3.356466e-02
18120000	-4.471824e+03	-8.395379e+02	5.903036e+00	2.644014e+01	3.255814e-01	2.091430e+00	2.539379e-02	8.925493e-01	1.772235e-01	7.623308e-01	3.807879e-02
18140000	-4.490377e+03	-8.552917e+02	4.392341e+00	2.068151e+01	2.790698e-01	2.676756e+00	2.075074e-02	9.268696e-01	1.263300e-01	8.272148e-01	2.776772e-02
18160000	-4.486837e+03	-8.537573e+02	4.894797e+00	2.348735e+01	3.139535e-01	2.131480e+00	1.016575e-02	9.690494e-01	9.285650e-02	6.167083e-01	3.046473e-02
18180000	-4.484155e+03	-8.890878e+02	3.652045e+00	1.925709e+01	2.441860e-01	1.870670e+00	9.860965e-03	9.519302e-01	1.479080e-01	7.320998e-01	2.280794e-02
18200000	-4.484715e+03	-8.779125e+02	3.431632e+00	1.806206e+01	3.488372e-01	3.292297e+00	1.535419e-02	9.203992e-01	1.709122e-01	7.403190e-01	2.200679e-02
18220000	-4.505872e+03	-8.893164e+02	3.331872e+00	1.553943e+01	3.255814e-01	2.275696e+00	2.286197e-02	8.880574e-01	1.560771e-01	8.104928e-01	2.140632e-02
18240000	-4.476627e+03	-8.897696e+02	3.490741e+00	1.817288e+01	2.209302e-01	2.677837e+00	1.977368e-02	9.405215e-01	1.003032e-01	9.068377e-01	2.245007e-02
18260000	-4.470951e+03	-8.504827e+02	4.791967e+00	2.290402e+01	3.488372e-01	1.891895e+00	2.721914e-02	8.831975e-01	1.651451e-01	9.748981e-01	3.089864e-02
18280000	-4.470081e+03	-8.425070e+02	5.667703e+00	2.694109e+01	2.674419e-01	2.364741e+00	2.200673e-02	9.137788e-01	1.190523e-01	9.250216e-01	3.639591e-02
18300000	-4.482998e+03	-8.689360e+02	4.780619e+00	2.177593e+01	1.279070e-01	2.125078e+00	3.921880e-02	9.540164e-01	2.509208e-02	7.757829e-01	3.043739e-02
18320000	-4.476429e+03	-8.632200e+02	5.182818e+00	2.301004e+01	2.093023e-01	2.695607e+00	1.160025e-02	9.626042e-01	8.444353e-02	1.109227e+00	3.321139e-02
18340000	-4.486513e+03	-8.827534e+02	4.167716e+00	1.987413e+01	1.976744e-01	1.960369e+00	2.930927e-02	9.265833e-01	7.146329e-02	9.502827e-01	2.664788e-02
18360000	-4.497363e+03	-8.606323e+02	4.458191e+00	2.131264e+01	3.023256e-01	1.959274e+00	1.861663e-02	9.202653e-01	1.210501e-01	7.855711e-01	2.830697e-02
18380000	-4.465006e+03	-8.798225e+02	3.963129e+00	2.045083e+01	1.860465e-01	1.891622e+00	2.225681e-02	9.394596e-01	5.879427e-02	9.239974e-01	2.549584e-02
18400000	-4.498920e+03	-8.136359e+02	4.563038e+00	2.012163e+01	3.953488e-01	2.098656e+00	1.528184e-02	9.299886e-01	1.845180e-01	7.573754e-01	2.929278e-02
18420000	-4.494150e+03	-8.557340e+02	4.540648e+00	2.103256e+01	2.441860e-01	2.670856e+00	1.158297e-02	9.694136e-01	7.923451e-02	5.959496e-01	2.926887e-02
18440000	-4.499451e+03	-8.292317e+02	5.422001e+00	2.428730e+01	3.255814e-01	2.279482e+00	2.781518e-02	9.183227e-01	1.335438e-01	6.988403e-01	3.494697e-02
18460000	-4.469290e+03	-8.400663e+02	5.045427e+00	2.158732e+01	3.139535e-01	2.281932e+00	1.761992e-02	9.234508e-01	1.524873e-01	6.224198e-01	3.234945e-02
18480000	-4.499436e+03	-8.647201e+02	4.312014e+00	1.973151e+01	3.372093e-01	2.402672e+00	7.914476e-03	9.622652e-01	1.783640e-01	1.233808e+00	2.707161e-02
18500000	-4.498128e+03	-8.530753e+02	4.153019e+00	1.918535e+01	2.325581e-01	3.036595e+00	1.708705e-02	9.511783e-01	6.846396e-02	5.727474e-01	2.637312e-02
18520000	-4.474968e+03	-8.693543e+02	5.250334e+00	2.309509e+01	1.976744e-01	2.172394e+00	3.958636e-02	9.034824e-01	7.885815e-02	1.095418e+00	3.384598e-02
18540000	-4.474482e+03	-8.578413e+02	4.820837e+00	2.131349e+01	2.674419e-01	2.375564e+00	2.420025e-02	9.384688e-01	7.827373e-02	1.080902e+00	3.095898e-02
18560000	-4.472509e+03	-8.843973e+02	4.661388e+00	2.285697e+01	2.093023e-01	2.145537e+00	2.063587e-02	9.346096e-01	9.966000e-02	1.252089e+00	2.993946e-02
18580000	-4.476299e+03	-8.601899e+02	5.399654e+00	2.425129e+01	2.209302e-01	2.811130e+00	1.769154e-02	9.343982e-01	1.333513e-01	1.406071e+00	3.444644e-02
18600000	-4.475544e+03	-8.671032e+02	4.875343e+00	2.279969e+01	2.674419e-01	2.405959e+00	1.994984e-02	9.228258e-01	1.396776e-01	9.488140e-01	3.079057e-02
18620000	-4.483453e+03	-8.461997e+02	4.752989e+00	2.192747e+01	2.674419e-01	2.028527e+00	2.315157e-02	9.378780e-01	8.305822e-02	9.472195e-01	3.004749e-02
18640000	-4.471878e+03	-8.596545e+02	4.518660e+00	2.181713e+01	2.325581e-01	2.257644e+00	1.367404e-02	9.500164e-01	1.038943e-01	6.962052e-01	2.904274e-02
18660000	-4.478887e+03	-8.328236e+02	4.881934e+00	2.086832e+01	3.023256e-01	2.238736e+00	2.524750e-02	8.796273e-01	2.085226e-01	7.983267e-01	3.123582e-02
18680000	-4.467911e+03	-8.380758e+02	4.345697e+00	2.012139e+01	3.604651e-01	2.407429e+00	1.524698e-02	9.389774e-01	1.404184e-01	6.613835e-01	2.797783e-02
18700000	-4.473139e+03	-8.922966e+02	3.526684e+00	1.798107e+01	2.674419e-01	2.144478e+00	9.935278e-03	9.627257e-01	1.309390e-01	7.231243e-01	2.275187e-02
18720000	-4.469663e+03	-8.695602e+02	4.236325e+00	2.107802e+01	3.139535e-01	2.440275e+00	3.859129e-02	8.437459e-01	1.446050e-01	8.488719e-01	2.713811e-02
18740000	-4.492424e+03	-9.025207e+02	4.112786e+00	2.122658e+01	2.093023e-01	1.873248e+00	1.933729e-02	9.385961e-01	6.634272e-02	7.938592e-01	2.638431e-02
18760000	-4.494777e+03	-8.444720e+02	4.065820e+00	1.875797e+01	3.023256e-01	2.573883e+00	1.457964e-02	9.301318e-01	1.681355e-01	6.366859e-01	2.609632e-02
18780000	-4.474064e+03	-8.725948e+02	4.807002e+00	2.472256e+01	1.860465e-01	1.752279e+00	1.897767e-02	9.700371e-01	2.520947e-02	9.304578e-01	3.091490e-02
18800000	-4.462930e+03	-8.867537e+02	3.885779e+00	2.070797e+01	1.744186e-01	2.512581e+00	1.064404e-02	9.684704e-01	7.342262e-02	8.463913e-01	2.489796e-02
18820000	-4.476516e+03	-8.270241e+02	4.846656e+00	2.141617e+01	3.255814e-01	2.281074e+00	1.643639e-02	9.345371e-01	1.343367e-01	7.308992e-01	3.116369e-02
18840000	-4.483275e+03	-8.272544e+02	5.236634e+00	2.125978e+01	3.372093e-01	2.115748e+00	1.284584e-02	9.397962e-01	2.004450e-01	7.093345e-01	3.343403e-02
18860000	-4.498040e+03	-8.556176e+02	4.546860e+00	2.076749e+01	2.790698e-01	2.254415e+00	1.589495e-02	9.289211e-01	1.594818e-01	9.196269e-01	2.896250e-02
18880000	-4.516291e+03	-8.886496e+02	3.653713e+00	1.965870e+01	2.209302e-01	2.510351e+00	4.556315e-03	9.873891e-01	5.946977e-02	8.810932e-01	2.305954e-02
18900000	-4.478413e+03	-8.517096e+02	5.705957e+00	2.661577e+01	3.023256e-01	1.983874e+00	2.783447e-02	8.962135e-01	1.408082e-01	8.618932e-01	3.590238e-02
18920000	-4.469146e+03	-8.622316e+02	4.994436e+00	2.320953e+01	1.627907e-01	2.131143e+00	7.071566e-03	9.837938e-01	5.896726e-02	8.455018e-01	3.214368e-02
18940000	-4.480977e+03	-8.614971e+02	4.663159e+00	2.273489e+01	2.209302e-01	2.102817e+00	1.776470e-02	9.584785e-01	5.320761e-02	7.177058e-01	3.008076e-02
18960000	-4.482425e+03	-8.478991e+02	4.575843e+00	2.198463e+01	2.558140e-01	2.002784e+00	1.124750e-02	9.591801e-01	1.009230e-01	8.126124e-01	2.949517e-02
18980000	-4.481118e+03	-8.193903e+02	5.787682e+00	2.495045e+01	3.720930e-01	2.783489e+00	9.009984e-03	9.615301e-01	1.350130e-01	1.027627e+00	3.728724e-02
19000000	-4.460444e+03	-8.402533e+02	6.454300e+00	3.016714e+01	3.023256e-01	1.970951e+00	3.624651e-03	9.849983e-01	1.055070e-01	9.375117e-01	4.160265e-02
19020000	-4.482534e+03	-8.898305e+02	3.906929e+00	2.011359e+01	2.441860e-01	1.966281e+00	2.190621e-02	9.164205e-01	1.442360e-01	9.912341e-01	2.491634e-02
19040000	-4.465807e+03	-8.696182e+02	4.554657e+00	2.223306e+01	2.674419e-01	2.004551e+00	1.285176e-02	9.418125e-01	1.438654e-01	1.368545e+00	2.918400e-02
19060000	-4.485873e+03	-8.698488e+02	6.057176e+00	3.219944e+01	1.395349e-01	2.153866e+00	1.070704e-02	9.811687e-01	2.713298e-02	1.321185e+00	3.816908e-02
19080000	-4.457436e+03	-8.650296e+02	4.862771e+00	2.407739e+01	3.023256e-01	2.266664e+00	1.924792e-02	9.296539e-01	1.179343e-01	1.029418e+00	3.128029e-02
19100000	-4.471144e+03	-8.538361e+02	4.739799e+00	2.374284e+01	1.860465e-01	2.125698e+00	2.734819e-02	9.561500e-01	3.845518e-02	1.218915e+00	3.054892e-02
19120000	-4.477364e+03	-8.846758e+02	4.176126e+00	2.096442e+01	2.558140e-01	1.930490e+00	3.055841e-02	9.159957e-01	8.667901e-02	9.521320e-01	2.677639e-02
19140000	-4.483454e+03	-8.713824e+02	4.121779e+00	2.060136e+01	2.441860e-01	2.329690e+00	2.163287e-02	9.063682e-01	1.227808e-01	1.074045e+00	2.657648e-02
19160000	-4.481834e+03	-8.635405e+02	5.637137e+00	2.781803e+01	2.209302e-01	2.344402e+00	3.081499e-02	9.193750e-01	7.215215e-02	1.079114e+00	3.595562e-02
19180000	-4.452431e+03	-8.515307e+02	4.996060e+00	2.430225e+01	2.325581e-01	2.284562e+00	1.954152e-02	9.436616e-01	7.892333e-02	7.662110e-01	3.172301e-02
19200000	-4.471569e+03	-8.405435e+02	4.564450e+00	2.092598e+01	2.790698e-01	1.770321e+00	2.387369e-02	9.377923e-01	7.207051e-02	7.266560e-01	2.937907e-02
19220000	-4.469196e+03	-8.614505e+02	5.253056e+00	2.545983e+01	9.302326e-02	1.844742e+00	2.217864e-02	9.771917e-01	1.869780e-02	1.427065e+00	3.385529e-02
19240000	-4.484666e+03	-8.552109e+02	4.083241e+00	2.233232e+01	2.209302e-01	2.240276e+00	6.523248e-03	9.759158e-01	8.619601e-02	7.591682e-01	2.607814e-02
19260000	-4.468839e+03	-8.847569e+02	5.159321e+00	2.773679e+01	1.976744e-01	2.555442e+00	9.000490e-03	9.740752e-01	7.459594e-02	9.943875e-01	3.307088e-02
19280000	-4.490849e+03	-8.739267e+02	4.639166e+00	2.325608e+01	2.906977e-01	1.976240e+00	7.367977e-03	9.557182e-01	1.740958e-01	9.989177e-01	2.983081e-02
19300000	-4.481362e+03	-8.822457e+02	3.849705e+00	2.134664e+01	2.209302e-01	2.661594e+00	2.650975e-02	8.691781e-01	1.592948e-01	7.347367e-01	2.466002e-02
19320000	-4.485616e+03	-8.478925e+02	5.446953e+00	2.709102e+01	1.976744e-01	2.363080e+00	6.352079e-03	9.846519e-01	6.811421e-02	1.268752e+00	3.497048e-02
19340000	-4.481456e+03	-8.773855e+02	4.568252e+00	2.283453e+01	2.558140e-01	2.294222e+00	1.463999e-02	9.345093e-01	1.453421e-01	8.051230e-01	2.917115e-02
19360000	-4.478867e+03	-8.707541e+02	4.220636e+00	2.104672e+01	1.627907e-01	1.903572e+00	4.595761e-02	9.106238e-01	5.277136e-02	9.013062e-01	2.714436e-02
19380000	-4.490880e+03	-8.379346e+02	5.239738e+00	2.616278e+01	2.674419e-01	2.428057e+00	1.706439e-02	9.353729e-01	1.094512e-01	1.188798e+00	3.379942e-02
19400000	-4.469008e+03	-8.739200e+02	4.333326e+00	2.225361e+01	2.441860e-01	2.351135e+00	4.134337e-02	8.764597e-01	7.872179e-02	9.907260e-01	2.771758e-02
19420000	-4.488052e+03	-8.533862e+02	4.498987e+00	2.274932e+01	3.023256e-01	2.731497e+00	1.115824e-02	9.284762e-01	2.003120e-01	8.147472e-01	2.872676e-02
19440000	-4.469241e+03	-8.706029e+02	4.391765e+00	2.462109e+01	2.209302e-01	2.628491e+00	3.297591e-02	8.941894e-01	6.312020e-02	8.955422e-01	2.766782e-02
19460000	-4.482227e+03	-8.867097e+02	4.371942e+00	2.147884e+01	2.209302e-01	2.160390e+00	2.882728e-02	9.339650e-01	4.514001e-02	7.946835e-01	2.807908e-02
19480000	-4.468707e+03	-8.517434e+02	5.679064e+00	2.601100e+01	2.209302e-01	2.466256e+00	2.465530e-02	9.486632e-01	4.327904e-02	1.316306e+00	3.600969e-02
19500000	-4.478433e+03	-8.650086e+02	4.312612e+00	2.032293e+01	1.744186e-01	2.534102e+00	2.130538e-02	9.483036e-01	7.260965e-02	1.173405e+00	2.758749e-02
19520000	-4.478761e+03	-8.829031e+02	4.205153e+00	2.005269e+01	1.395349e-01	2.544608e+00	3.077966e-02	9.433680e-01	4.118782e-02	1.183949e+00	2.673103e-02
19540000	-4.482648e+03	-8.726346e+02	3.897080e+00	1.923076e+01	2.325581e-01	2.408046e+00	2.929220e-02	9.222495e-01	7.136189e-02	7.056331e-01	2.483979e-02
19560000	-4.462985e+03	-8.907137e+02	4.200267e+00	2.138770e+01	2.558140e-01	1.996272e+00	1.044789e-02	9.642311e-01	1.023821e-01	9.392775e-01	2.686120e-02
19580000	-4.469064e+03	-8.905648e+02	4.052927e+00	2.239669e+01	1.162791e-01	2.562771e+00	1.256006e-02	9.859615e-01	1.525447e-02	8.301429e-01	2.610250e-02
19600000	-4.465463e+03	-8.527994e+02	5.251054e+00	2.682858e+01	2.441860e-01	2.649214e+00	1.317658e-02	9.487651e-01	1.190223e-01	9.453277e-01	3.354357e-02
19620000	-4.454903e+03	-8.871358e+02	4.305993e+00	2.289252e+01	2.325581e-01	2.113279e+00	2.838789e-02	8.982888e-01	1.215898e-01	1.335223e+00	2.777204e-02
19640000	-4.469920e+03	-8.526622e+02	5.493259e+00	2.802537e+01	1.976744e-01	1.995193e+00	3.099940e-02	9.232032e-01	5.538321e-02	1.163444e+00	3.535242e-02
19660000	-4.482316e+03	-8.499584e+02	5.312240e+00	2.540909e+01	2.441860e-01	1.811642e+00	5.763737e-03	9.830638e-01	9.385774e-02	8.702674e-01	3.388665e-02
19680000	-4.517817e+03	-8.463992e+02	5.705599e+00	2.568642e+01	2.906977e-01	1.768039e+00	1.552440e-02	9.591828e-01	6.801843e-02	1.088108e+00	3.623927e-02
19700000	-4.476120e+03	-8.636480e+02	5.232346e+00	2.719458e+01	1.976744e-01	2.319623e+00	2.122445e-02	9.489865e-01	5.126289e-02	7.551200e-01	3.263199e-02
19720000	-4.490355e+03	-8.767650e+02	4.236054e+00	2.001269e+01	2.441860e-01	2.149498e+00	1.692040e-02	9.171968e-01	1.467628e-01	7.944854e-01	2.701140e-02
19740000	-4.488173e+03	-8.566945e+02	5.092172e+00	2.641720e+01	1.860465e-01	2.327664e+00	2.956748e-02	9.393849e-01	3.646236e-02	1.201603e+00	3.248463e-02
19760000	-4.457702e+03	-8.600683e+02	5.923789e+00	2.977015e+01	1.860465e-01	1.812773e+00	1.576026e-02	9.571104e-01	7.527786e-02	1.134824e+00	3.809832e-02
19780000	-4.486893e+03	-8.753322e+02	4.611275e+00	2.422030e+01	2.325581e-01	2.630658e+00	2.675881e-02	9.009578e-01	1.083514e-01	8.053573e-01	2.953576e-02
19800000	-4.481399e+03	-8.676924e+02	4.319465e+00	2.033737e+01	2.674419e-01	2.766334e+00	1.076394e-02	9.691556e-01	1.060795e-01	9.897132e-01	2.771935e-02
19820000	-4.491958e+03	-8.466113e+02	4.914647e+00	2.381271e+01	3.139535e-01	2.204638e+00	1.943017e-02	9.240888e-01	1.307936e-01	1.156260e+00	3.158956e-02
19840000	-4.486385e+03	-8.790803e+02	4.631400e+00	2.404431e+01	1.976744e-01	2.576755e+00	1.447330e-02	9.505537e-01	1.165785e-01	9.219939e-01	2.971641e-02
19860000	-4.491653e+03	-8.421953e+02	4.446791e+00	2.060243e+01	2.674419e-01	2.591620e+00	2.264397e-02	9.176910e-01	1.328017e-01	8.917006e-01	2.861857e-02
19880000	-4.503906e+03	-8.621016e+02	4.595213e+00	2.266687e+01	2.906977e-01	2.183652e+00	1.437088e-02	9.396838e-01	1.340070e-01	6.925883e-01	2.941324e-02
19900000	-4.478859e+03	-8.497237e+02	6.240752e+00	2.973227e+01	2.441860e-01	2.107314e+00	1.639654e-02	9.407927e-01	1.045573e-01	9.104153e-01	4.003306e-02
19920000	-4.508321e+03	-8.362855e+02	5.460248e+00	2.756810e+01	2.906977e-01	2.209621e+00	7.689158e-03	9.687578e-01	1.376863e-01	1.169412e+00	3.492477e-02
19940000	-4.480747e+03	-8.731064e+02	3.996342e+00	2.014162e+01	2.674419e-01	2.060972e+00	1.823436e-02	9.223972e-01	1.222663e-01	1.336851e+00	2.556908e-02
19960000	-4.510706e+03	-8.681717e+02	4.728076e+00	2.524421e+01	2.790698e-01	2.083226e+00	1.865719e-02	9.247495e-01	1.157796e-01	1.331065e+00	3.049666e-02
19980000	-4.463932e+03	-8.589878e+02	4.511408e+00	2.059742e+01	2.790698e-01	2.484605e+00	7.600814e-03	9.753624e-01	1.059997e-01	8.461508e-01	2.907850e-02
20000000	-4.490418e+03	-8.659563e+02	4.333267e+00	1.975476e+01	1.976744e-01	1.993461e+00	4.386103e-02	8.894001e-01	7.474725e-02	7.979389e-01	2.794972e-02
20020000	-4.490265e+03	-8.623589e+02	4.470870e+00	2.260758e+01	2.209302e-01	1.998881e+00	2.598553e-02	9.518277e-01	3.092275e-02	9.813978e-01	2.876400e-02
20040000	-4.479593e+03	-8.489065e+02	5.929265e+00	2.530068e+01	2.325581e-01	2.094886e+00	1.675690e-02	9.492344e-01	8.100810e-02	9.177555e-01	3.820744e-02
20060000	-4.483160e+03	-8.317165e+02	5.495161e+00	2.459706e+01	2.790698e-01	2.380712e+00	1.705602e-02	9.549610e-01	8.387363e-02	1.223692e+00	3.543378e-02
20080000	-4.483626e+03	-8.604303e+02	4.812394e+00	2.284724e+01	2.558140e-01	3.271275e+00	3.516662e-02	8.629726e-01	1.883474e-01	7.842431e-01	3.090126e-02
20100000	-4.457038e+03	-8.852373e+02	4.031534e+00	1.848220e+01	1.511628e-01	2.379347e+00	1.893150e-02	9.565503e-01	6.613682e-02	7.063286e-01	2.600093e-02
20120000	-4.466175e+03	-8.650464e+02	5.033871e+00	2.339929e+01	2.558140e-01	2.103167e+00	9.580667e-03	9.655900e-01	1.140170e-01	1.070718e+00	3.236114e-02
20140000	-4.479641e+03	-8.532446e+02	4.223106e+00	2.044459e+01	2.441860e-01	2.033873e+00	1.320624e-02	9.685310e-01	5.784105e-02	8.330497e-01	2.724153e-02
20160000	-4.477002e+03	-8.773106e+02	4.420595e+00	2.172216e+01	2.325581e-01	2.073273e+00	2.274032e-02	9.375711e-01	7.307146e-02	7.021591e-01	2.848575e-02
20180000	-4.478094e+03	-8.691700e+02	4.464147e+00	2.239518e+01	1.860465e-01	2.285402e+00	1.462244e-02	9.423664e-01	1.085261e-01	7.831774e-01	2.861881e-02
20200000	-4.460951e+03	-8.694693e+02	4.492799e+00	2.078824e+01	3.139535e-01	2.208175e+00	5.260613e-03	9.793356e-01	1.445676e-01	1.258504e+00	2.876315e-02
20220000	-4.482355e+03	-8.806283e+02	3.918106e+00	1.836471e+01	2.441860e-01	2.274227e+00	3.006879e-02	9.370287e-01	7.026853e-02	9.550046e-01	2.520118e-02
20240000	-4.488526e+03	-8.553363e+02	5.003941e+00	2.383024e+01	2.558140e-01	2.275102e+00	2.701297e-02	9.256588e-01	9.337555e-02	9.232277e-01	3.207255e-02
20260000	-4.494876e+03	-8.521756e+02	4.431575e+00	2.104890e+01	3.255814e-01	2.738850e+00	2.975356e-02	8.673145e-01	1.741927e-01	7.828074e-01	2.858907e-02
20280000	-4.475129e+03	-8.379535e+02	4.421602e+00	2.092952e+01	3.139535e-01	2.548347e+00	1.225103e-02	9.545906e-01	1.102949e-01	6.596734e-01	2.834490e-02
20300000	-4.461415e+03	-8.887203e+02	3.785012e+00	1.858686e+01	2.674419e-01	2.424240e+00	1.075850e-02	9.586678e-01	1.289462e-01	7.940738e-01	2.369171e-02
20320000	-4.449468e+03	-8.745942e+02	4.448535e+00	2.268909e+01	2.325581e-01	2.592962e+00	8.075558e-03	9.739075e-01	1.181615e-01	7.923249e-01	2.841544e-02
20340000	-4.481268e+03	-8.636498e+02	4.294314e+00	2.134554e+01	2.209302e-01	2.195823e+00	2.485484e-02	9.432909e-01	6.938982e-02	1.052693e+00	2.759323e-02
20360000	-4.503847e+03	-8.656449e+02	4.561957e+00	2.193178e+01	2.209302e-01	2.031312e+00	1.548117e-02	9.587053e-01	7.283310e-02	7.675101e-01	2.909895e-02
20380000	-4.501926e+03	-8.486470e+02	5.030243e+00	2.132119e+01	2.558140e-01	2.057327e+00	3.223154e-02	9.190822e-01	7.501299e-02	9.012777e-01	3.226884e-02
20400000	-4.475013e+03	-8.682452e+02	4.800836e+00	2.196316e+01	2.325581e-01	2.709711e+00	1.589377e-02	9.542898e-01	8.718341e-02	9.099118e-01	3.087540e-02
20420000	-4.468130e+03	-8.719056e+02	4.816838e+00	2.586476e+01	2.558140e-01	2.277208e+00	3.208684e-02	9.191024e-01	6.818287e-02	8.722301e-01	3.089151e-02
20440000	-4.463174e+03	-9.042010e+02	3.788662e+00	2.066129e+01	2.093023e-01	2.599357e+00	1.985737e-02	9.106841e-01	1.421739e-01	1.007688e+00	2.439824e-02
20460000	-4.493134e+03	-8.619448e+02	4.003431e+00	1.940245e+01	1.860465e-01	2.386874e+00	3.075991e-02	9.381575e-01	4.967383e-02	6.947292e-01	2.550407e-02
20480000	-4.514129e+03	-8.398340e+02	5.097215e+00	2.369342e+01	2.209302e-01	2.050059e+00	2.230603e-02	9.429169e-01	5.511118e-02	7.548363e-01	3.253877e-02
20500000	-4.473540e+03	-8.391774e+02	5.929672e+00	2.468790e+01	2.209302e-01	2.575767e+00	2.004167e-02	9.513012e-01	8.529998e-02	1.163612e+00	3.776748e-02
20520000	-4.468093e+03	-8.657982e+02	4.882927e+00	2.266679e+01	2.790698e-01	2.952974e+00	2.356591e-02	9.198166e-01	1.162753e-01	1.262739e+00	3.094733e-02
20540000	-4.465322e+03	-8.461283e+02	6.043980e+00	2.901793e+01	2.674419e-01	2.811527e+00	2.301702e-02	9.220517e-01	1.422480e-01	1.326144e+00	3.830493e-02
20560000	-4.479389e+03	-8.155025e+02	6.328696e+00	2.737731e+01	3.255814e-01	2.262734e+00	2.720000e-02	9.119983e-01	1.265957e-01	9.061479e-01	4.057030e-02
20580000	-4.471685e+03	-8.242569e+02	6.143130e+00	2.687940e+01	3.372093e-01	2.268169e+00	2.090163e-02	9.114393e-01	1.670620e-01	1.086411e+00	3.951388e-02
20600000	-4.480397e+03	-8.315026e+02	4.920115e+00	2.065748e+01	3.372093e-01	2.540399e+00	5.820766e-03	9.819199e-01	1.103885e-01	7.568167e-01	3.159623e-02
20620000	-4.469578e+03	-8.690841e+02	4.685110e+00	2.207087e+01	2.674419e-01	2.107787e+00	6.278610e-03	9.813470e-01	7.315147e-02	7.937903e-01	3.010675e-02
20640000	-4.498707e+03	-8.838960e+02	4.793122e+00	2.524057e+01	2.558140e-01	1.590809e+00	2.183474e-02	9.279971e-01	8.556961e-02	8.543143e-01	3.005864e-02
20660000	-4.469817e+03	-8.553227e+02	5.214426e+00	2.501449e+01	2.441860e-01	1.704043e+00	1.073609e-02	9.758433e-01	5.263848e-02	1.007001e+00	3.341638e-02
20680000	-4.471808e+03	-8.592397e+02	4.348738e+00	1.939198e+01	3.023256e-01	2.244123e+00	1.510606e-02	9.657246e-01	5.529227e-02	1.372762e+00	2.755177e-02
20700000	-4.484678e+03	-8.458777e+02	5.509267e+00	2.372432e+01	3.139535e-01	2.456838e+00	8.326070e-03	9.710587e-01	1.246317e-01	1.025839e+00	3.438511e-02
20720000	-4.482007e+03	-8.397504e+02	5.076396e+00	2.092254e+01	3.604651e-01	2.609215e+00	3.257093e-02	8.549918e-01	1.722993e-01	1.321818e+00	3.185028e-02
20740000	-4.473864e+03	-8.409211e+02	4.530542e+00	1.843335e+01	3.255814e-01	2.870506e+00	1.758049e-02	9.347308e-01	1.434967e-01	1.097933e+00	2.880537e-02
20760000	-4.453938e+03	-8.468602e+02	5.315766e+00	2.221927e+01	2.325581e-01	2.062332e+00	2.535137e-02	9.306259e-01	1.109836e-01	1.079781e+00	3.412115e-02
20780000	-4.491298e+03	-8.529349e+02	4.742094e+00	2.223388e+01	2.441860e-01	1.954128e+00	1.630116e-02	9.451361e-01	1.404080e-01	9.231820e-01	3.048893e-02
20800000	-4.460926e+03	-8.301927e+02	5.793371e+00	2.443509e+01	2.790698e-01	2.163926e+00	1.828063e-02	9.239608e-01	1.279316e-01	8.198161e-01	3.736528e-02
20820000	-4.463279e+03	-8.471166e+02	4.666862e+00	2.322765e+01	3.372093e-01	2.256582e+00	2.143999e-02	9.103216e-01	1.606056e-01	8.863352e-01	2.983100e-02
20840000	-4.460290e+03	-8.716454e+02	4.307170e+00	2.125416e+01	1.976744e-01	2.176737e+00	1.637899e-02	9.668534e-01	3.510493e-02	8.306122e-01	2.762530e-02
20860000	-4.468771e+03	-8.694976e+02	4.778697e+00	2.463901e+01	2.558140e-01	1.897156e+00	3.093305e-02	9.010431e-01	1.020515e-01	9.673210e-01	3.047743e-02
20880000	-4.490691e+03	-8.691516e+02	4.495681e+00	2.383213e+01	2.325581e-01	2.402088e+00	1.275190e-02	9.637148e-01	6.580579e-02	1.175736e+00	2.864149e-02
20900000	-4.475492e+03	-8.623918e+02	4.407558e+00	2.096673e+01	2.209302e-01	2.347442e+00	1.664097e-02	9.647317e-01	4.271525e-02	7.779361e-01	2.825326e-02
20920000	-4.472978e+03	-8.284593e+02	4.932172e+00	2.159685e+01	3.488372e-01	2.304845e+00	6.100855e-03	9.829224e-01	7.891788e-02	6.661974e-01	3.157523e-02
20940000	-4.463403e+03	-8.307082e+02	5.088813e+00	2.292991e+01	2.790698e-01	2.097450e+00	2.725028e-03	9.922689e-01	1.000625e-01	6.868478e-01	3.282110e-02
20960000	-4.465969e+03	-8.493754e+02	5.476655e+00	2.376819e+01	1.860465e-01	1.968687e+00	1.857606e-02	9.773798e-01	1.777338e-02	8.776207e-01	3.512777e-02
20980000	-4.461673e+03	-8.607550e+02	5.306309e+00	2.514327e+01	1.744186e-01	2.526355e+00	5.909317e-03	9.823291e-01	1.033210e-01	1.111639e+00	3.401217e-02
21000000	-4.466820e+03	-8.562353e+02	5.534398e+00	2.527937e+01	1.744186e-01	2.191488e+00	1.029396e-02	9.755229e-01	5.140632e-02	1.034286e+00	3.552650e-02
21020000	-4.483627e+03	-8.603392e+02	4.394342e+00	1.988267e+01	3.488372e-01	1.855415e+00	1.565091e-02	9.426062e-01	1.471347e-01	7.517173e-01	2.818095e-02
21040000	-4.492003e+03	-8.607076e+02	4.202299e+00	1.953609e+01	3.255814e-01	2.440957e+00	1.769280e-02	9.193731e-01	1.530627e-01	1.168572e+00	2.708930e-02
21060000	-4.461817e+03	-8.913420e+02	4.592886e+00	2.363786e+01	1.279070e-01	2.050805e+00	3.292393e-02	9.436230e-01	2.944641e-02	1.089446e+00	2.899095e-02
21080000	-4.488563e+03	-8.651201e+02	4.781929e+00	2.407130e+01	2.674419e-01	2.142675e+00	4.937514e-03	9.820021e-01	1.045120e-01	8.206623e-01	3.081044e-02
21100000	-4.490931e+03	-8.687356e+02	5.107169e+00	2.712952e+01	1.744186e-01	2.168225e+00	1.270702e-02	9.662731e-01	5.886789e-02	1.032886e+00	3.285391e-02
21120000	-4.494270e+03	-8.633990e+02	4.278104e+00	2.029006e+01	2.093023e-01	3.600544e+00	1.570445e-02	9.601577e-01	6.426981e-02	8.913021e-01	2.744906e-02
21140000	-4.455711e+03	-8.728431e+02	5.083437e+00	2.709590e+01	1.860465e-01	2.561196e+00	1.168951e-02	9.582238e-01	1.007496e-01	8.613386e-01	3.270173e-02
21160000	-4.484410e+03	-8.654361e+02	5.420223e+00	2.662810e+01	1.744186e-01	2.372472e+00	1.927085e-02	9.544370e-01	4.727999e-02	9.404354e-01	3.477999e-02
21180000	-4.476170e+03	-8.732591e+02	4.567558e+00	2.288012e+01	1.860465e-01	2.467828e+00	2.540472e-02	9.234431e-01	1.030703e-01	9.387025e-01	2.928403e-02
21200000	-4.455205e+03	-8.572401e+02	5.817060e+00	3.028499e+01	2.209302e-01	2.187452e+00	1.118481e-02	9.523126e-01	1.374802e-01	1.096613e+00	3.724426e-02
21220000	-4.448977e+03	-8.795774e+02	4.627595e+00	2.562809e+01	1.511628e-01	2.439574e+00	1.755633e-02	9.499576e-01	6.029251e-02	9.609155e-01	2.928866e-02
21240000	-4.484427e+03	-8.775932e+02	4.384492e+00	2.261102e+01	2.441860e-01	1.860680e+00	7.955886e-03	9.633184e-01	1.476398e-01	1.039450e+00	2.790406e-02
21260000	-4.462067e+03	-8.833529e+02	4.389401e+00	2.177580e+01	1.744186e-01	2.200929e+00	6.732560e-03	9.790826e-01	9.855236e-02	1.254789e+00	2.811307e-02
21280000	-4.453085e+03	-8.786181e+02	4.544120e+00	2.185545e+01	1.744186e-01	2.185264e+00	6.080731e-03	9.846469e-01	6.297477e-02	9.616612e-01	2.915807e-02
21300000	-4.477354e+03	-8.953547e+02	3.045416e+00	1.619240e+01	1.627907e-01	2.112781e+00	6.928492e-03	9.806990e-01	7.615324e-02	8.232074e-01	1.964548e-02
21320000	-4.486874e+03	-8.618156e+02	4.435010e+00	2.177730e+01	1.860465e-01	2.254785e+00	1.830081e-02	9.588149e-01	4.881514e-02	8.283205e-01	2.860407e-02
21340000	-4.480418e+03	-8.542879e+02	5.181197e+00	2.716763e+01	3.139535e-01	2.438447e+00	6.664088e-03	9.640580e-01	1.747008e-01	8.303788e-01	3.330471e-02
21360000	-4.466263e+03	-8.853297e+02	4.667771e+00	2.322784e+01	2.325581e-01	2.396270e+00	2.943653e-02	8.895528e-01	1.112076e-01	1.152796e+00	2.947582e-02
21380000	-4.472691e+03	-8.581171e+02	4.683963e+00	2.586292e+01	2.674419e-01	3.055567e+00	2.618539e-02	8.938730e-01	1.122839e-01	9.978157e-01	2.977262e-02
21400000	-4.487814e+03	-8.513554e+02	4.431432e+00	2.197317e+01	2.325581e-01	2.816010e+00	3.396385e-02	8.812793e-01	1.092011e-01	7.515829e-01	2.844305e-02
21420000	-4.486333e+03	-8.915167e+02	4.107242e+00	2.302382e+01	1.976744e-01	1.911041e+00	2.201245e-02	9.236026e-01	8.266533e-02	9.968485e-01	2.586248e-02
21440000	-4.471902e+03	-9.008256e+02	3.922027e+00	2.257457e+01	2.790698e-01	2.132979e+00	2.413193e-02	8.947681e-01	1.108633e-01	1.324327e+00	2.448040e-02
21460000	-4.470627e+03	-8.704751e+02	4.293244e+00	2.195719e+01	2.674419e-01	2.041583e+00	1.130091e-02	9.545350e-01	1.120336e-01	8.521855e-01	2.713060e-02
21480000	-4.468832e+03	-8.988677e+02	3.635388e+00	1.897071e+01	2.674419e-01	2.454554e+00	6.014729e-03	9.747396e-01	1.302634e-01	1.130685e+00	2.344231e-02
21500000	-4.459937e+03	-8.616563e+02	4.809435e+00	2.371161e+01	2.558140e-01	2.307282e+00	2.759671e-02	9.217348e-01	6.988035e-02	9.636093e-01	3.101599e-02
21520000	-4.487066e+03	-8.455677e+02	5.324061e+00	2.520857e+01	2.674419e-01	1.979065e+00	7.978597e-03	9.768742e-01	8.458669e-02	9.289971e-01	3.426741e-02
21540000	-4.482367e+03	-9.037121e+02	3.782485e+00	2.016543e+01	2.093023e-01	1.851104e+00	9.267187e-03	9.808347e-01	3.337730e-02	1.155009e+00	2.397942e-02
21560000	-4.476882e+03	-8.606422e+02	4.413704e+00	2.183958e+01	2.325581e-01	1.634032e+00	2.584433e-02	9.350965e-01	7.633379e-02	9.519682e-01	2.844823e-02
21580000	-4.471012e+03	-8.555889e+02	4.460339e+00	2.058636e+01	2.209302e-01	2.213569e+00	6.801190e-03	9.787458e-01	1.312688e-01	8.975886e-01	2.865154e-02
21600000	-4.468552e+03	-8.746886e+02	4.722107e+00	2.211174e+01	2.093023e-01	2.172009e+00	6.019483e-03	9.806704e-01	1.197794e-01	9.652741e-01	3.031636e-02
21620000	-4.491141e+03	-8.797842e+02	4.090503e+00	2.053144e+01	2.209302e-01	2.880022e+00	1.444442e-02	9.603279e-01	6.304732e-02	9.578987e-01	2.634796e-02
21640000	-4.485693e+03	-8.803217e+02	5.547385e+00	2.811142e+01	1.860465e-01	2.431065e+00	2.917227e-02	9.421992e-01	4.669327e-02	1.502123e+00	3.574632e-02
21660000	-4.467523e+03	-8.752481e+02	4.477642e+00	2.407690e+01	2.209302e-01	2.341614e+00	2.580123e-02	9.385648e-01	5.569686e-02	8.710768e-01	2.875035e-02
21680000	-4.472077e+03	-8.647645e+02	4.545702e+00	2.440738e+01	2.325581e-01	2.085297e+00	2.158067e-02	9.329904e-01	7.029929e-02	6.875915e-01	2.897250e-02
21700000	-4.469395e+03	-8.845570e+02	4.248763e+00	2.194683e+01	2.325581e-01	2.371551e+00	2.457224e-02	9.262630e-01	8.492613e-02	9.951490e-01	2.690494e-02
21720000	-4.486260e+03	-8.777497e+02	4.900781e+00	2.570074e+01	1.860465e-01	2.451092e+00	9.673244e-03	9.820861e-01	3.450886e-02	1.060839e+00	3.138938e-02
21740000	-4.451334e+03	-8.955378e+02	3.931676e+00	2.138079e+01	1.744186e-01	2.137346e+00	1.381511e-02	9.562795e-01	8.675869e-02	8.020646e-01	2.503887e-02
21760000	-4.473638e+03	-8.925690e+02	4.220717e+00	2.151734e+01	1.744186e-01	2.119007e+00	7.099013e-02	8.555228e-01	3.830892e-02	7.846484e-01	2.656164e-02
21780000	-4.471810e+03	-8.812512e+02	4.540934e+00	2.532094e+01	1.627907e-01	2.989781e+00	1.237124e-02	9.670475e-01	5.152156e-02	1.139089e+00	2.839264e-02
21800000	-4.465741e+03	-8.976447e+02	3.842670e+00	1.915145e+01	1.744186e-01	2.421766e+00	1.851368e-02	9.548943e-01	5.466017e-02	8.351980e-01	2.343530e-02
21820000	-4.483346e+03	-8.595047e+02	5.020182e+00	2.534674e+01	1.860465e-01	2.122264e+00	2.602962e-02	9.319930e-01	7.646371e-02	9.216769e-01	3.238204e-02
21840000	-4.502238e+03	-8.783798e+02	3.978887e+00	2.165439e+01	1.976744e-01	2.480096e+00	1.902704e-02	9.313054e-01	9.658142e-02	6.320183e-01	2.560406e-02
21860000	-4.494427e+03	-8.934302e+02	3.966657e+00	2.154878e+01	2.674419e-01	1.790920e+00	1.069504e-02	9.518321e-01	1.374609e-01	9.419442e-01	2.530989e-02
21880000	-4.457645e+03	-8.785228e+02	3.738254e+00	2.023589e+01	2.441860e-01	2.213473e+00	7.255115e-03	9.649680e-01	1.277298e-01	1.237954e+00	2.384813e-02
21900000	-4.477857e+03	-9.065309e+02	3.259144e+00	1.864872e+01	1.744186e-01	3.077936e+00	1.008379e-02	9.754184e-01	3.553957e-02	8.235948e-01	2.101753e-02
21920000	-4.506419e+03	-8.443045e+02	5.321784e+00	2.610069e+01	2.325581e-01	1.990547e+00	2.679078e-02	9.319865e-01	7.469927e-02	1.078538e+00	3.431456e-02
21940000	-4.480071e+03	-8.222715e+02	6.443084e+00	2.719777e+01	2.209302e-01	2.912263e+00	2.263085e-02	9.369271e-01	8.891511e-02	1.192009e+00	4.129903e-02
21960000	-4.474534e+03	-8.301963e+02	4.586827e+00	2.026651e+01	2.790698e-01	2.746794e+00	1.874500e-02	9.442658e-01	9.755834e-02	7.606546e-01	2.922425e-02
21980000	-4.479696e+03	-8.302072e+02	5.171130e+00	2.237309e+01	3.139535e-01	1.747320e+00	3.438198e-02	8.255806e-01	2.431486e-01	7.278961e-01	3.327461e-02
22000000	-4.476774e+03	-8.178287e+02	5.906089e+00	2.570847e+01	3.837209e-01	2.287603e+00	1.523126e-02	9.029612e-01	2.490122e-01	1.178960e+00	3.786368e-02
22020000	-4.482166e+03	-8.683717e+02	5.133315e+00	2.363518e+01	2.674419e-01	2.436550e+00	1.348144e-02	9.619954e-01	7.879816e-02	1.202331e+00	3.270417e-02
22040000	-4.472338e+03	-8.926497e+02	4.553938e+00	2.287719e+01	2.093023e-01	2.582252e+00	1.050029e-02	9.687843e-01	8.337870e-02	1.303447e+00	2.917014e-02
22060000	-4.491467e+03	-8.565571e+02	5.067230e+00	2.393871e+01	3.023256e-01	2.597915e+00	2.227455e-02	8.924984e-01	1.575710e-01	8.335270e-01	3.223858e-02
22080000	-4.481831e+03	-8.722895e+02	5.616298e+00	2.586598e+01	2.093023e-01	2.577872e+00	2.806021e-02	9.083024e-01	7.935303e-02	9.740724e-01	3.596801e-02
22100000	-4.488257e+03	-8.552829e+02	5.432391e+00	2.464439e+01	2.674419e-01	2.525991e+00	4.114654e-02	8.232768e-01	1.678941e-01	9.124397e-01	3.485569e-02
22120000	-4.476918e+03	-8.162603e+02	4.613133e+00	1.907219e+01	3.372093e-01	2.382430e+00	2.614486e-02	9.077950e-01	1.516766e-01	8.006901e-01	2.925889e-02
22140000	-4.464403e+03	-8.414836e+02	4.843665e+00	1.997335e+01	2.325581e-01	2.465205e+00	1.299216e-02	9.653320e-01	9.625758e-02	6.955390e-01	3.103497e-02
22160000	-4.491325e+03	-8.421130e+02	4.912602e+00	2.137921e+01	2.674419e-01	2.014798e+00	1.031444e-02	9.651629e-01	1.257803e-01	8.423015e-01	3.156113e-02
22180000	-4.480695e+03	-8.375311e+02	6.371953e+00	2.798941e+01	2.093023e-01	2.474430e+00	1.308357e-02	9.746987e-01	4.204336e-02	1.117746e+00	4.081177e-02
22200000	-4.473639e+03	-8.285642e+02	6.034424e+00	2.684979e+01	2.093023e-01	2.059590e+00	9.167423e-03	9.802863e-01	5.356278e-02	1.142813e+00	3.864228e-02
22220000	-4.465671e+03	-8.150768e+02	7.383904e+00	3.064006e+01	2.441860e-01	2.274612e+00	1.505451e-02	9.675043e-01	5.999790e-02	1.250263e+00	4.757401e-02
22240000	-4.470923e+03	-8.523543e+02	5.527527e+00	2.452576e+01	1.976744e-01	2.779941e+00	2.600771e-02	9.199202e-01	1.114123e-01	1.252906e+00	3.538191e-02
22260000	-4.457483e+03	-8.453237e+02	7.042769e+00	3.291790e+01	1.744186e-01	2.483517e+00	3.302934e-02	9.027250e-01	1.025390e-01	1.170955e+00	4.529998e-02
22280000	-4.486868e+03	-8.612707e+02	4.424645e+00	2.050945e+01	2.558140e-01	3.351958e+00	2.184835e-02	9.440102e-01	4.891134e-02	6.897894e-01	2.808104e-02
22300000	-4.469677e+03	-8.444085e+02	5.329416e+00	2.434092e+01	2.441860e-01	2.468037e+00	1.102170e-02	9.634142e-01	8.104433e-02	8.797268e-01	3.372912e-02
22320000	-4.476608e+03	-8.563290e+02	5.230823e+00	2.531155e+01	1.627907e-01	2.862772e+00	1.141917e-02	9.751863e-01	4.647654e-02	9.429302e-01	3.329649e-02
22340000	-4.460058e+03	-8.484301e+02	5.443391e+00	2.589107e+01	2.325581e-01	2.305681e+00	9.270293e-03	9.642220e-01	1.537318e-01	1.072958e+00	3.501182e-02
22360000	-4.456700e+03	-8.833100e+02	5.101230e+00	2.737660e+01	1.627907e-01	2.450897e+00	1.104572e-02	9.807619e-01	2.193282e-02	1.233841e+00	3.278540e-02
22380000	-4.465935e+03	-8.620880e+02	4.290401e+00	2.260456e+01	2.093023e-01	2.885176e+00	1.599765e-02	9.558134e-01	8.147533e-02	1.034416e+00	2.725525e-02
22400000	-4.467807e+03	-8.776758e+02	3.794660e+00	2.064491e+01	2.790698e-01	2.072870e+00	2.314453e-02	9.255351e-01	8.236412e-02	8.464394e-01	2.428096e-02
22420000	-4.472275e+03	-8.541709e+02	5.189732e+00	2.481402e+01	1.860465e-01	2.275919e+00	3.268070e-03	9.903339e-01	7.120915e-02	1.022679e+00	3.324039e-02
22440000	-4.478168e+03	-8.654713e+02	4.189375e+00	2.016980e+01	2.790698e-01	2.077987e+00	2.778600e-02	9.221072e-01	8.425819e-02	8.164388e-01	2.689298e-02
22460000	-4.474258e+03	-8.474357e+02	4.934583e+00	2.159411e+01	2.558140e-01	2.686708e+00	2.707860e-03	9.928161e-01	7.138044e-02	1.020413e+00	3.166296e-02
22480000	-4.462701e+03	-8.406114e+02	4.780479e+00	2.113945e+01	3.372093e-01	2.443893e+00	1.215131e-02	9.431058e-01	1.718766e-01	9.020871e-01	3.052793e-02
22500000	-4.490030e+03	-8.476272e+02	5.059157e+00	2.262743e+01	2.906977e-01	2.702515e+00	2.004812e-02	9.291517e-01	1.349446e-01	9.885441e-01	3.252399e-02
22520000	-4.457927e+03	-8.381598e+02	5.732280e+00	2.496086e+01	2.209302e-01	1.984043e+00	1.580347e-02	9.485546e-01	1.078638e-01	1.089088e+00	3.681092e-02
22540000	-4.494391e+03	-8.791551e+02	4.064054e+00	2.014274e+01	1.395349e-01	2.753014e+00	1.864020e-02	9.626638e-01	4.608961e-02	8.817381e-01	2.615025e-02
22560000	-4.472396e+03	-8.664863e+02	5.000441e+00	2.524183e+01	2.209302e-01	2.091517e+00	1.507496e-02	9.463876e-01	8.723177e-02	1.351191e+00	3.217504e-02
22580000	-4.465510e+03	-8.632326e+02	4.794248e+00	2.271299e+01	2.558140e-01	1.918526e+00	1.911826e-02	9.511700e-01	7.800086e-02	9.364410e-01	3.092387e-02
22600000	-4.481673e+03	-8.531729e+02	4.593392e+00	2.196743e+01	1.976744e-01	2.387363e+00	2.467007e-02	9.361908e-01	6.839697e-02	1.230748e+00	2.936125e-02
22620000	-4.466694e+03	-8.826615e+02	3.838081e+00	2.004287e+01	2.441860e-01	2.900842e+00	1.084773e-02	9.663918e-01	8.492356e-02	1.040039e+00	2.466401e-02
22640000	-4.483466e+03	-8.723777e+02	4.246035e+00	2.034621e+01	1.976744e-01	2.339837e+00	6.985678e-03	9.838221e-01	7.390608e-02	7.789461e-01	2.734495e-02
22660000	-4.471443e+03	-8.662137e+02	4.027084e+00	2.078103e+01	1.860465e-01	3.055651e+00	7.537382e-03	9.834326e-01	3.972886e-02	7.762279e-01	2.551304e-02
22680000	-4.479750e+03	-8.296493e+02	5.688726e+00	2.433793e+01	3.139535e-01	2.392729e+00	2.235789e-02	9.218716e-01	1.359276e-01	1.071477e+00	3.628488e-02
22700000	-4.487593e+03	-8.214934e+02	4.996414e+00	2.240779e+01	3.837209e-01	2.015828e+00	1.500111e-02	9.038171e-01	2.346992e-01	9.367148e-01	3.192961e-02
22720000	-4.475760e+03	-8.419495e+02	6.163903e+00	2.634667e+01	2.209302e-01	2.548310e+00	6.187702e-03	9.750063e-01	1.400253e-01	1.087386e+00	3.969054e-02
22740000	-4.490785e+03	-8.566127e+02	4.232029e+00	1.940226e+01	2.441860e-01	2.586535e+00	2.470131e-02	9.385643e-01	7.692450e-02	9.135066e-01	2.708188e-02
22760000	-4.483209e+03	-8.756209e+02	4.638308e+00	2.272885e+01	1.511628e-01	2.228282e+00	2.621829e-02	9.484698e-01	4.169895e-02	8.753348e-01	2.949258e-02
22780000	-4.479728e+03	-8.325177e+02	4.841968e+00	2.059648e+01	2.790698e-01	2.249767e+00	1.797181e-02	9.456333e-01	1.103898e-01	7.165921e-01	3.106034e-02
22800000	-4.471262e+03	-8.222929e+02	5.037911e+00	2.059037e+01	2.209302e-01	2.542214e+00	3.807154e-03	9.899145e-01	8.671958e-02	6.033835e-01	3.243641e-02
22820000	-4.481335e+03	-8.456098e+02	4.787099e+00	2.118275e+01	2.674419e-01	1.974971e+00	2.532197e-03	9.935473e-01	6.968450e-02	9.231398e-01	3.077248e-02
22840000	-4.487405e+03	-8.423338e+02	4.144218e+00	1.743778e+01	2.558140e-01	2.114407e+00	3.441733e-03	9.908291e-01	1.072367e-01	6.060191e-01	2.656899e-02
22860000	-4.480214e+03	-8.343314e+02	5.814186e+00	2.568366e+01	2.093023e-01	1.522470e+00	4.511638e-03	9.916488e-01	3.955147e-02	9.165636e-01	3.703911e-02
22880000	-4.487293e+03	-8.635733e+02	5.111182e+00	2.418390e+01	1.860465e-01	2.604458e+00	5.260680e-03	9.866951e-01	6.221016e-02	9.248224e-01	3.292647e-02
22900000	-4.485661e+03	-8.325667e+02	5.868559e+00	2.630343e+01	2.093023e-01	2.349872e+00	4.883127e-03	9.874112e-01	6.899784e-02	1.062938e+00	3.751027e-02
22920000	-4.476981e+03	-8.776475e+02	4.578857e+00	2.163185e+01	2.325581e-01	2.233975e+00	8.390242e-03	9.748198e-01	7.389834e-02	8.751799e-01	2.949044e-02
22940000	-4.485153e+03	-8.548284e+02	4.615514e+00	2.104298e+01	1.976744e-01	3.470388e+00	1.351350e-02	9.760842e-01	3.601350e-02	6.060100e-01	2.950277e-02
22960000	-4.491893e+03	-8.513566e+02	4.161971e+00	1.752045e+01	3.488372e-01	2.912241e+00	2.518842e-02	9.087626e-01	1.453767e-01	9.074340e-01	2.671217e-02
22980000	-4.494983e+03	-8.613363e+02	4.325642e+00	2.028290e+01	2.441860e-01	3.138615e+00	3.045738e-02	9.276182e-01	5.794359e-02	8.838019e-01	2.789908e-02
23000000	-4.500699e+03	-8.649274e+02	4.159676e+00	1.960110e+01	1.976744e-01	2.130129e+00	3.836635e-02	8.861422e-01	9.115873e-02	8.297514e-01	2.636274e-02
23020000	-4.475225e+03	-8.361788e+02	6.503079e+00	3.030401e+01	1.627907e-01	1.966915e+00	1.226077e-02	9.772047e-01	4.595384e-02	9.515366e-01	4.183959e-02
23040000	-4.468403e+03	-8.612330e+02	3.832989e+00	1.893290e+01	3.023256e-01	2.164585e+00	5.217250e-03	9.857217e-01	6.361015e-02	8.414223e-01	2.425246e-02
23060000	-4.486399e+03	-8.600558e+02	3.645675e+00	1.894964e+01	2.558140e-01	2.284666e+00	2.668091e-03	9.914389e-01	7.632308e-02	6.514082e-01	2.351920e-02
23080000	-4.500337e+03	-8.511235e+02	5.637104e+00	2.529838e+01	2.441860e-01	2.213814e+00	9.216784e-03	9.781703e-01	6.559714e-02	8.680156e-01	3.623756e-02
23100000	-4.486015e+03	-8.472281e+02	5.422980e+00	2.336615e+01	2.209302e-01	1.682148e+00	1.144507e-02	9.763058e-01	4.280851e-02	9.616822e-01	3.491701e-02
23120000	-4.473816e+03	-8.400071e+02	5.580746e+00	2.423449e+01	2.906977e-01	2.251165e+00	9.560997e-03	9.652851e-01	1.501657e-01	8.335756e-01	3.569575e-02
23140000	-4.491025e+03	-8.247521e+02	5.894527e+00	2.587833e+01	2.093023e-01	2.194177e+00	5.722274e-03	9.887060e-01	4.475767e-02	1.207363e+00	3.784165e-02
23160000	-4.487229e+03	-8.388919e+02	5.275228e+00	2.348959e+01	2.325581e-01	2.345048e+00	6.139991e-03	9.883482e-01	5.418862e-02	9.313159e-01	3.378445e-02
23180000	-4.503906e+03	-8.493160e+02	4.838396e+00	2.068928e+01	2.325581e-01	1.909801e+00	2.628967e-02	9.427252e-01	6.364239e-02	8.942175e-01	2.986282e-02
23200000	-4.496368e+03	-8.130812e+02	5.763587e+00	2.431549e+01	3.372093e-01	1.888065e+00	2.673725e-02	9.104896e-01	1.323199e-01	9.455574e-01	3.643726e-02
23220000	-4.477164e+03	-8.391920e+02	5.185086e+00	2.213061e+01	2.674419e-01	2.170273e+00	3.585045e-02	8.745665e-01	1.112786e-01	9.163198e-01	3.210800e-02
23240000	-4.495254e+03	-8.432210e+02	5.411677e+00	2.315647e+01	2.325581e-01	2.046757e+00	5.205222e-02	8.992501e-01	5.486482e-02	7.573642e-01	3.445184e-02
23260000	-4.497388e+03	-8.203204e+02	4.776014e+00	2.061773e+01	3.372093e-01	3.408267e+00	2.220446e-02	8.931291e-01	2.199073e-01	6.303570e-01	3.066650e-02
23280000	-4.498145e+03	-8.470931e+02	5.178833e+00	2.407489e+01	2.325581e-01	2.732578e+00	9.349475e-03	9.705697e-01	8.367758e-02	7.824522e-01	3.311146e-02
23300000	-4.486016e+03	-8.462424e+02	3.544230e+00	1.645377e+01	3.139535e-01	2.433555e+00	1.494291e-02	9.327501e-01	1.557724e-01	5.907548e-01	2.275103e-02
23320000	-4.484498e+03	-8.509670e+02	4.998835e+00	2.200960e+01	2.790698e-01	2.551712e+00	1.275761e-02	9.305597e-01	2.323158e-01	1.016327e+00	3.209148e-02
23340000	-4.477670e+03	-8.253694e+02	5.881105e+00	2.561667e+01	2.558140e-01	2.243446e+00	1.288911e-02	9.698406e-01	6.570452e-02	1.116263e+00	3.772830e-02
23360000	-4.484658e+03	-8.373336e+02	4.649001e+00	1.991968e+01	3.372093e-01	2.024776e+00	6.704008e-03	9.698720e-01	2.479952e-01	6.634053e-01	2.972138e-02
23380000	-4.476460e+03	-8.946369e+02	4.154666e+00	2.360889e+01	1.627907e-01	2.176590e+00	9.839681e-03	9.704599e-01	6.820044e-02	1.074552e+00	2.671039e-02
23400000	-4.514666e+03	-8.380060e+02	5.568762e+00	2.471881e+01	2.441860e-01	2.710477e+00	1.017468e-02	9.696294e-01	8.076531e-02	7.749544e-01	3.552923e-02
23420000	-4.477580e+03	-8.461132e+02	6.021226e+00	2.960576e+01	2.441860e-01	1.855212e+00	4.150643e-03	9.822962e-01	1.182267e-01	9.740588e-01	3.809789e-02
23440000	-4.466573e+03	-8.641979e+02	5.463529e+00	2.521825e+01	2.325581e-01	2.335871e+00	6.627621e-03	9.840577e-01	4.664890e-02	8.223961e-01	3.420182e-02
23460000	-4.499776e+03	-8.279468e+02	5.843944e+00	2.577489e+01	2.790698e-01	2.116921e+00	1.137372e-02	9.527683e-01	1.781707e-01	1.158496e+00	3.738067e-02
23480000	-4.488381e+03	-8.264421e+02	5.911767e+00	2.828102e+01	2.441860e-01	1.892365e+00	7.764240e-03	9.770668e-01	8.308722e-02	6.752284e-01	3.774794e-02
23500000	-4.497437e+03	-8.648603e+02	4.105370e+00	2.073345e+01	2.093023e-01	2.379785e+00	2.254065e-02	9.472930e-01	5.268664e-02	8.109908e-01	2.642601e-02
23520000	-4.474748e+03	-8.570378e+02	5.063913e+00	2.309207e+01	2.325581e-01	2.598781e+00	1.826470e-02	9.409082e-01	1.000176e-01	1.022010e+00	3.264203e-02
23540000	-4.459428e+03	-8.698904e+02	5.234483e+00	2.549038e+01	1.279070e-01	2.571189e+00	2.742605e-02	9.429203e-01	4.069900e-02	8.833507e-01	3.344007e-02
23560000	-4.471291e+03	-8.643109e+02	4.297872e+00	2.145670e+01	2.674419e-01	2.382580e+00	1.804792e-02	9.285237e-01	1.098681e-01	8.383947e-01	2.739041e-02
23580000	-4.475828e+03	-8.310964e+02	6.619430e+00	3.224548e+01	2.325581e-01	2.181114e+00	2.422505e-02	9.256529e-01	1.364291e-01	1.324682e+00	4.229102e-02
23600000	-4.472957e+03	-8.588658e+02	5.341837e+00	2.647130e+01	1.976744e-01	2.573064e+00	1.590274e-02	9.476317e-01	9.637897e-02	1.209409e+00	3.439012e-02
23620000	-4.466959e+03	-8.772054e+02	4.570035e+00	2.437713e+01	2.209302e-01	2.380317e+00	1.489202e-02	9.586485e-01	8.401710e-02	1.010525e+00	2.918624e-02
23640000	-4.491593e+03	-8.640420e+02	3.917261e+00	1.953384e+01	2.325581e-01	1.720940e+00	1.579849e-02	9.621854e-01	5.943510e-02	7.713416e-01	2.511647e-02
23660000	-4.483206e+03	-8.639129e+02	4.044121e+00	2.011865e+01	1.976744e-01	3.225820e+00	1.471324e-02	9.406127e-01	1.225571e-01	6.194359e-01	2.564609e-02
23680000	-4.493652e+03	-8.656138e+02	4.447513e+00	2.197071e+01	2.325581e-01	2.509668e+00	1.343634e-02	9.540764e-01	1.083856e-01	9.345444e-01	2.805473e-02
23700000	-4.458404e+03	-9.060849e+02	3.638641e+00	1.983599e+01	2.093023e-01	2.600488e+00	2.424868e-02	9.349330e-01	6.139310e-02	1.221952e+00	2.314794e-02
23720000	-4.501012e+03	-8.679222e+02	4.281552e+00	2.116672e+01	1.511628e-01	2.578954e+00	3.112688e-02	9.591634e-01	2.453292e-02	7.970948e-01	2.743994e-02
23740000	-4.468775e+03	-8.589980e+02	3.957902e+00	1.951824e+01	2.790698e-01	3.173667e+00	2.650522e-02	9.073789e-01	9.342250e-02	7.066614e-01	2.522853e-02
23760000	-4.491779e+03	-8.720399e+02	3.973109e+00	1.903664e+01	2.209302e-01	2.870859e+00	2.659239e-02	9.321472e-01	6.946243e-02	8.507640e-01	2.545901e-02
23780000	-4.487742e+03	-8.464982e+02	4.137921e+00	1.863193e+01	2.674419e-01	2.615380e+00	4.020634e-02	9.054855e-01	8.709094e-02	5.805987e-01	2.653883e-02
23800000	-4.470691e+03	-8.996598e+02	3.643146e+00	2.115264e+01	1.162791e-01	2.435958e+00	1.985093e-02	9.674986e-01	1.751268e-02	8.100324e-01	2.295430e-02
23820000	-4.491840e+03	-8.635872e+02	4.788934e+00	2.327044e+01	1.744186e-01	2.185711e+00	2.078764e-02	9.324491e-01	1.116387e-01	1.013978e+00	3.077826e-02
23840000	-4.489388e+03	-8.955264e+02	4.375161e+00	2.178590e+01	1.860465e-01	2.447402e+00	9.046640e-03	9.694088e-01	1.014760e-01	1.143246e+00	2.797761e-02
23860000	-4.451459e+03	-8.984093e+02	4.151928e+00	2.148448e+01	2.790698e-01	2.813835e+00	2.980465e-02	8.866307e-01	1.432633e-01	1.077978e+00	2.650631e-02
23880000	-4.459074e+03	-9.023807e+02	3.684314e+00	1.985966e+01	2.674419e-01	2.232592e+00	8.733341e-03	9.550672e-01	1.732971e-01	1.012972e+00	2.291820e-02
23900000	-4.487879e+03	-8.717195e+02	3.762244e+00	1.905543e+01	2.209302e-01	2.056967e+00	5.219591e-03	9.845052e-01	6.551145e-02	8.373971e-01	2.426737e-02
23920000	-4.479159e+03	-8.763846e+02	4.334633e+00	2.182776e+01	2.093023e-01	2.098812e+00	6.866558e-03	9.806776e-01	9.271841e-02	9.904406e-01	2.792117e-02
23940000	-4.479145e+03	-8.812584e+02	4.085010e+00	2.051595e+01	2.209302e-01	2.216162e+00	1.860550e-02	9.358641e-01	8.742371e-02	8.753338e-01	2.626049e-02
23960000	-4.469599e+03	-8.467349e+02	4.911136e+00	2.385517e+01	3.023256e-01	2.418470e+00	9.896050e-03	9.526740e-01	1.710995e-01	9.814536e-01	3.152741e-02
23980000	-4.489305e+03	-8.506233e+02	5.117671e+00	2.422423e+01	2.790698e-01	2.410385e+00	1.948158e-02	9.250347e-01	1.436812e-01	9.705929e-01	3.260429e-02
24000000	-4.485662e+03	-8.661447e+02	4.402180e+00	2.295371e+01	1.860465e-01	2.468096e+00	2.187288e-02	9.427474e-01	6.349441e-02	8.562660e-01	2.828304e-02
24020000	-4.480038e+03	-8.272956e+02	5.777112e+00	2.543356e+01	2.906977e-01	2.383903e+00	2.208173e-03	9.933168e-01	8.278825e-02	1.017790e+00	3.727157e-02
24040000	-4.471647e+03	-8.674514e+02	4.712035e+00	2.233845e+01	2.093023e-01	2.383562e+00	2.479709e-03	9.946019e-01	5.259046e-02	5.879822e-01	3.022160e-02
24060000	-4.478104e+03	-8.684435e+02	4.823247e+00	2.538458e+01	1.046512e-01	2.173410e+00	1.755649e-02	9.651957e-01	3.795549e-02	1.169144e+00	3.049777e-02
24080000	-4.469919e+03	-8.582396e+02	4.437136e+00	1.975645e+01	1.860465e-01	2.266237e+00	1.022201e-02	9.887524e-01	1.585275e-02	9.712311e-01	2.842573e-02
24100000	-4.451704e+03	-8.413283e+02	5.578791e+00	2.435772e+01	2.441860e-01	1.921918e+00	6.057287e-03	9.855161e-01	7.401911e-02	1.197259e+00	3.592742e-02
24120000	-4.477182e+03	-8.448004e+02	4.933477e+00	2.292034e+01	2.325581e-01	2.500698e+00	1.623715e-02	9.601927e-01	6.121266e-02	8.883564e-01	3.165550e-02
24140000	-4.480793e+03	-8.495264e+02	5.100444e+00	2.458706e+01	2.441860e-01	2.906385e+00	1.027333e-02	9.712976e-01	8.515586e-02	8.522605e-01	3.280644e-02
24160000	-4.458369e+03	-8.335415e+02	4.010849e+00	1.838848e+01	3.023256e-01	2.330689e+00	5.273647e-03	9.815563e-01	1.134792e-01	8.625389e-01	2.576639e-02
24180000	-4.471251e+03	-8.656581e+02	5.119134e+00	2.227074e+01	2.558140e-01	2.293215e+00	2.256895e-03	9.924657e-01	8.024890e-02	9.347163e-01	3.222386e-02
24200000	-4.476564e+03	-8.549208e+02	5.619010e+00	2.418402e+01	1.627907e-01	2.657181e+00	8.136524e-03	9.839952e-01	5.469870e-02	1.204864e+00	3.579278e-02
24220000	-4.467232e+03	-8.580404e+02	5.434414e+00	2.555741e+01	1.976744e-01	2.772827e+00	8.480441e-03	9.779424e-01	7.145461e-02	7.790075e-01	3.410245e-02
24240000	-4.467562e+03	-8.484703e+02	5.652955e+00	2.499593e+01	1.860465e-01	3.132381e+00	2.601200e-02	9.471677e-01	5.696948e-02	1.329965e+00	3.551540e-02
24260000	-4.468176e+03	-8.421378e+02	5.913828e+00	2.590615e+01	1.976744e-01	2.022585e+00	2.333929e-02	9.343622e-01	8.944842e-02	1.156971e+00	3.815039e-02
24280000	-4.471422e+03	-8.414462e+02	5.330582e+00	2.292010e+01	2.093023e-01	2.104115e+00	2.601782e-02	9.091239e-01	1.078811e-01	9.659697e-01	3.362574e-02
24300000	-4.488066e+03	-8.464721e+02	5.800551e+00	2.915307e+01	1.860465e-01	2.292387e+00	1.825865e-02	9.459574e-01	7.635295e-02	1.112106e+00	3.738433e-02
24320000	-4.476791e+03	-8.720237e+02	4.381026e+00	2.336116e+01	1.511628e-01	2.183038e+00	1.546072e-02	9.671674e-01	4.399211e-02	1.254140e+00	2.823266e-02
24340000	-4.475941e+03	-8.440976e+02	6.526607e+00	3.232087e+01	2.441860e-01	2.980149e+00	5.810436e-03	9.815646e-01	1.067124e-01	1.156914e+00	4.189329e-02
24360000	-4.470623e+03	-8.496247e+02	5.858160e+00	2.904193e+01	1.162791e-01	2.285069e+00	2.959465e-02	9.591658e-01	2.264944e-02	1.325183e+00	3.753284e-02
24380000	-4.470333e+03	-8.801776e+02	4.981397e+00	2.399688e+01	2.441860e-01	2.163814e+00	1.306420e-02	9.566797e-01	1.156181e-01	1.278678e+00	3.199452e-02
24400000	-4.494371e+03	-8.572855e+02	5.288304e+00	2.223364e+01	2.209302e-01	2.341983e+00	1.249282e-02	9.727889e-01	7.227811e-02	9.551940e-01	3.394005e-02
24420000	-4.461559e+03	-8.575598e+02	4.691205e+00	2.206807e+01	2.790698e-01	1.976066e+00	1.213493e-02	9.561505e-01	1.007902e-01	1.553583e+00	3.014296e-02
24440000	-4.472111e+03	-8.448368e+02	5.118622e+00	2.456085e+01	2.790698e-01	2.980162e+00	1.350904e-02	9.282719e-01	1.703356e-01	8.798861e-01	3.295094e-02
24460000	-4.483552e+03	-8.664420e+02	4.026505e+00	2.055700e+01	2.209302e-01	2.293992e+00	1.555788e-02	9.447897e-01	9.147882e-02	8.086369e-01	2.578434e-02
24480000	-4.487110e+03	-8.410760e+02	4.606835e+00	2.072819e+01	3.139535e-01	2.577821e+00	2.548125e-02	9.252242e-01	9.135281e-02	8.683407e-01	2.925471e-02
24500000	-4.470493e+03	-8.625151e+02	4.512684e+00	2.045528e+01	2.441860e-01	2.036467e+00	7.321274e-03	9.798022e-01	8.835770e-02	1.113860e+00	2.910647e-02
24520000	-4.481396e+03	-8.469988e+02	4.521780e+00	2.162341e+01	2.558140e-01	2.008859e+00	1.179912e-02	9.746585e-01	4.502088e-02	8.476445e-01	2.896125e-02
24540000	-4.461300e+03	-8.491324e+02	4.832449e+00	2.363910e+01	2.325581e-01	2.105059e+00	1.262603e-02	9.732388e-01	5.077712e-02	9.270387e-01	3.114851e-02
24560000	-4.480786e+03	-8.457937e+02	5.393228e+00	2.439415e+01	1.976744e-01	2.079967e+00	2.591160e-02	9.382617e-01	7.016368e-02	7.585095e-01	3.477925e-02
24580000	-4.470435e+03	-8.470066e+02	5.584681e+00	2.655041e+01	2.325581e-01	2.542585e+00	1.301748e-02	9.700208e-01	5.412353e-02	1.133633e+00	3.591041e-02
24600000	-4.469051e+03	-8.969011e+02	3.955480e+00	1.852948e+01	2.093023e-01	2.458815e+00	2.140601e-02	9.700142e-01	2.025975e-02	1.140723e+00	2.510041e-02
24620000	-4.489782e+03	-8.692131e+02	3.627315e+00	1.758433e+01	2.325581e-01	2.324427e+00	6.176580e-03	9.809825e-01	6.954600e-02	7.755933e-01	2.313525e-02
24640000	-4.488595e+03	-8.823627e+02	4.224253e+00	2.052953e+01	1.976744e-01	2.444141e+00	8.187202e-03	9.714487e-01	1.251108e-01	1.210937e+00	2.713812e-02
24660000	-4.452895e+03	-9.073015e+02	3.582759e+00	2.097528e+01	1.162791e-01	2.465814e+00	2.780463e-02	9.117784e-01	8.096869e-02	1.061514e+00	2.266665e-02
24680000	-4.476871e+03	-8.805406e+02	3.886130e+00	1.816626e+01	2.093023e-01	2.260216e+00	1.380204e-02	9.686269e-01	6.180810e-02	9.415046e-01	2.475062e-02
24700000	-4.481985e+03	-8.503913e+02	5.092348e+00	2.355433e+01	3.023256e-01	2.201565e+00	4.504883e-03	9.864835e-01	9.887810e-02	7.892938e-01	3.228952e-02
24720000	-4.503796e+03	-8.783270e+02	4.422512e+00	2.267187e+01	2.441860e-01	1.892795e+00	1.098402e-02	9.660165e-01	8.670521e-02	1.009460e+00	2.820511e-02
24740000	-4.476221e+03	-8.508503e+02	4.717972e+00	2.381789e+01	2.558140e-01	1.969163e+00	1.543489e-02	9.453645e-01	1.107303e-01	7.870189e-01	3.032938e-02
24760000	-4.481561e+03	-8.685326e+02	3.857768e+00	1.924055e+01	3.023256e-01	2.581382e+00	1.551364e-02	9.333446e-01	1.394589e-01	7.723326e-01	2.471867e-02
24780000	-4.480267e+03	-8.413505e+02	4.834371e+00	2.270043e+01	2.209302e-01	2.246059e+00	1.915273e-02	9.578734e-01	5.415562e-02	1.240130e+00	3.110457e-02
24800000	-4.476155e+03	-8.548271e+02	5.017648e+00	2.405333e+01	2.325581e-01	1.780816e+00	1.497929e-02	9.675734e-01	7.038800e-02	1.272018e+00	3.215589e-02
24820000	-4.475708e+03	-8.644316e+02	4.277640e+00	2.001145e+01	2.558140e-01	2.542088e+00	2.237626e-02	9.181174e-01	1.423125e-01	9.418035e-01	2.718704e-02
24840000	-4.484394e+03	-8.614670e+02	4.110562e+00	2.076262e+01	2.674419e-01	2.428562e+00	1.152789e-02	9.616912e-01	1.032506e-01	6.997257e-01	2.636332e-02
24860000	-4.483212e+03	-8.392392e+02	5.839456e+00	2.583742e+01	2.209302e-01	2.143731e+00	1.251473e-02	9.716889e-01	6.611315e-02	7.630567e-01	3.765604e-02
24880000	-4.486330e+03	-8.317606e+02	7.046756e+00	3.122216e+01	2.325581e-01	2.065239e+00	1.052289e-02	9.659312e-01	1.547999e-01	1.081577e+00	4.492207e-02
24900000	-4.482753e+03	-8.541304e+02	4.138031e+00	1.960523e+01	2.906977e-01	2.011387e+00	2.077408e-02	9.082257e-01	1.932843e-01	6.639468e-01	2.635296e-02
24920000	-4.478691e+03	-8.548451e+02	4.459637e+00	2.102557e+01	2.441860e-01	2.387000e+00	5.201853e-03	9.851199e-01	7.748925e-02	1.261961e+00	2.872385e-02
24940000	-4.482767e+03	-8.441322e+02	5.235358e+00	2.531548e+01	2.441860e-01	2.287487e+00	5.676180e-03	9.841627e-01	6.825996e-02	9.211282e-01	3.374028e-02
24960000	-4.471338e+03	-8.504940e+02	4.852594e+00	2.279860e+01	2.906977e-01	2.840274e+00	9.276381e-03	9.746058e-01	8.810106e-02	8.760560e-01	3.129068e-02
24980000	-4.468239e+03	-8.538831e+02	5.567315e+00	2.745616e+01	2.558140e-01	2.688373e+00	5.399387e-03	9.751287e-01	1.500965e-01	1.552278e+00	3.532152e-02
25000000	-4.472106e+03	-8.847713e+02	4.293747e+00	2.189024e+01	2.325581e-01	2.405049e+00	2.027033e-02	9.260498e-01	1.194369e-01	1.228445e+00	2.759715e-02
25020000	-4.475332e+03	-8.624636e+02	5.440506e+00	2.524567e+01	1.744186e-01	2.656334e+00	2.281274e-02	9.458134e-01	6.257622e-02	1.144619e+00	3.501516e-02
25040000	-4.475650e+03	-8.595331e+02	4.705590e+00	2.151850e+01	2.209302e-01	2.372469e+00	9.505468e-03	9.683717e-01	9.464902e-02	1.102289e+00	3.034515e-02
25060000	-4.490181e+03	-8.423498e+02	4.433101e+00	2.014028e+01	2.906977e-01	2.090653e+00	5.553086e-03	9.753204e-01	1.522474e-01	6.810912e-01	2.843093e-02
25080000	-4.475930e+03	-8.855123e+02	4.319176e+00	2.247928e+01	2.093023e-01	2.357004e+00	1.044552e-02	9.653307e-01	8.256868e-02	1.092665e+00	2.779559e-02
25100000	-4.456631e+03	-8.680427e+02	4.540440e+00	2.347355e+01	2.325581e-01	2.467778e+00	2.344255e-02	9.435558e-01	4.671940e-02	8.815005e-01	2.902836e-02
25120000	-4.474196e+03	-8.498657e+02	5.601254e+00	2.766455e+01	1.860465e-01	2.474243e+00	1.487483e-02	9.564421e-01	8.814638e-02	1.000673e+00	3.596169e-02
25140000	-4.472694e+03	-8.739382e+02	4.302409e+00	2.271282e+01	1.976744e-01	2.397649e+00	2.024071e-02	9.472091e-01	7.047400e-02	1.192247e+00	2.761730e-02
25160000	-4.479026e+03	-8.634409e+02	4.289168e+00	2.010166e+01	1.860465e-01	2.366737e+00	1.902637e-02	9.442401e-01	7.767468e-02	9.279010e-01	2.756171e-02
25180000	-4.476415e+03	-8.472799e+02	4.729770e+00	2.326822e+01	1.744186e-01	3.092983e+00	2.588742e-02	9.507505e-01	3.828589e-02	7.739594e-01	3.017993e-02
25200000	-4.476146e+03	-8.728145e+02	4.589538e+00	2.391966e+01	2.441860e-01	2.422537e+00	2.101175e-02	9.172648e-01	1.135322e-01	1.065584e+00	2.948411e-02
25220000	-4.472626e+03	-8.624493e+02	4.333189e+00	2.001810e+01	1.627907e-01	2.789354e+00	1.654497e-02	9.678895e-01	4.005573e-02	6.572600e-01	2.792419e-02
25240000	-4.476640e+03	-8.468344e+02	4.730420e+00	2.262360e+01	3.023256e-01	2.504203e+00	2.669216e-02	9.211599e-01	1.000021e-01	5.578063e-01	3.044833e-02
25260000	-4.495172e+03	-8.874216e+02	4.054888e+00	2.229533e+01	1.744186e-01	1.842932e+00	1.310461e-02	9.704842e-01	5.096366e-02	6.912473e-01	2.603303e-02
25280000	-4.485285e+03	-8.581659e+02	4.142702e+00	1.944706e+01	2.325581e-01	2.097321e+00	1.829845e-02	9.032066e-01	1.976574e-01	7.861522e-01	2.670904e-02
25300000	-4.479747e+03	-8.356652e+02	5.049276e+00	2.112743e+01	2.906977e-01	2.533809e+00	3.422719e-02	8.803728e-01	1.493666e-01	7.060621e-01	3.226288e-02
25320000	-4.472669e+03	-8.595334e+02	4.423321e+00	2.085820e+01	3.139535e-01	3.274182e+00	2.466383e-02	8.656636e-01	2.014991e-01	9.041649e-01	2.847429e-02
25340000	-4.491473e+03	-8.435006e+02	5.085134e+00	2.391505e+01	2.441860e-01	1.740411e+00	1.043572e-02	9.820022e-01	2.625229e-02	7.893204e-01	3.272219e-02
25360000	-4.482417e+03	-8.592113e+02	5.060081e+00	2.500373e+01	2.441860e-01	2.066709e+00	8.262660e-03	9.714322e-01	7.733395e-02	1.235016e+00	3.229247e-02
25380000	-4.474546e+03	-8.864661e+02	4.986478e+00	2.492992e+01	1.279070e-01	2.521406e+00	2.130925e-02	9.585554e-01	4.296974e-02	9.863011e-01	3.156613e-02
25400000	-4.480826e+03	-8.845816e+02	4.089538e+00	2.044791e+01	2.558140e-01	1.949880e+00	2.832153e-02	9.112103e-01	7.847007e-02	1.022737e+00	2.623854e-02
25420000	-4.490550e+03	-8.585645e+02	5.639635e+00	2.787000e+01	2.558140e-01	2.188373e+00	1.853688e-02	9.428099e-01	7.727079e-02	7.611792e-01	3.611179e-02
25440000	-4.472223e+03	-8.527938e+02	4.965424e+00	2.362537e+01	1.744186e-01	1.892319e+00	3.596887e-02	9.279638e-01	4.101939e-02	9.209919e-01	3.163533e-02
25460000	-4.488979e+03	-8.271036e+02	6.077222e+00	2.624838e+01	1.976744e-01	2.130536e+00	1.958707e-02	9.520642e-01	8.447687e-02	8.005940e-01	3.907092e-02
25480000	-4.483987e+03	-8.331879e+02	6.930740e+00	2.998156e+01	2.325581e-01	2.827248e+00	9.205687e-03	9.767779e-01	6.298397e-02	9.694792e-01	4.467964e-02
25500000	-4.487421e+03	-8.634621e+02	5.973826e+00	2.816640e+01	1.744186e-01	2.122164e+00	1.065711e-02	9.675481e-01	9.481013e-02	1.188785e+00	3.837207e-02
25520000	-4.482881e+03	-8.655338e+02	5.542371e+00	2.759700e+01	1.860465e-01	2.488207e+00	3.972719e-02	9.038145e-01	6.376101e-02	8.768423e-01	3.561382e-02
25540000	-4.472607e+03	-8.442226e+02	5.237460e+00	2.338543e+01	2.906977e-01	2.554783e+00	3.772006e-02	8.528763e-01	1.721431e-01	9.709987e-01	3.334810e-02
25560000	-4.478922e+03	-8.852548e+02	3.961074e+00	1.979148e+01	2.790698e-01	1.925859e+00	2.567327e-02	9.372562e-01	7.692439e-02	8.489205e-01	2.548746e-02
25580000	-4.486277e+03	-8.486145e+02	3.792606e+00	1.745938e+01	2.558140e-01	2.502838e+00	1.208685e-02	9.683473e-01	6.452945e-02	6.981745e-01	2.441097e-02
25600000	-4.490517e+03	-8.424019e+02	5.714739e+00	2.734710e+01	1.860465e-01	2.406545e+00	2.278774e-02	9.380929e-01	6.881671e-02	6.722372e-01	3.667795e-02
25620000	-4.463197e+03	-8.656863e+02	4.452648e+00	2.232840e+01	2.325581e-01	2.146578e+00	1.462439e-02	9.524741e-01	1.048453e-01	8.198758e-01	2.845061e-02
25640000	-4.494587e+03	-8.474153e+02	5.199414e+00	2.458374e+01	2.558140e-01	2.757834e+00	2.926763e-02	9.084223e-01	1.008569e-01	8.221900e-01	3.332885e-02
25660000	-4.463737e+03	-8.378266e+02	6.105539e+00	2.924567e+01	2.558140e-01	2.297421e+00	2.687466e-02	9.284274e-01	9.085646e-02	9.281826e-01	3.935298e-02
25680000	-4.470396e+03	-8.564982e+02	5.378889e+00	2.492288e+01	2.441860e-01	2.708504e+00	3.152094e-02	9.067133e-01	9.817913e-02	7.954366e-01	3.437796e-02
25700000	-4.488077e+03	-8.522843e+02	4.475554e+00	2.232497e+01	2.906977e-01	2.132652e+00	1.011351e-02	9.582981e-01	1.241095e-01	9.069078e-01	2.883645e-02
25720000	-4.489367e+03	-8.612217e+02	4.478575e+00	2.160429e+01	2.209302e-01	2.513606e+00	1.259248e-02	9.637923e-01	6.901273e-02	8.741248e-01	2.887096e-02
25740000	-4.457593e+03	-8.709720e+02	4.065125e+00	1.980430e+01	3.023256e-01	2.165395e+00	1.463377e-02	9.620711e-01	6.463737e-02	7.878869e-01	2.604323e-02
25760000	-4.485057e+03	-8.733158e+02	3.695296e+00	1.956138e+01	2.558140e-01	2.328551e+00	2.226255e-02	9.250063e-01	1.083288e-01	5.882069e-01	2.370326e-02
25780000	-4.477094e+03	-8.465384e+02	4.888847e+00	2.264614e+01	2.674419e-01	2.161352e+00	1.894188e-02	9.400033e-01	1.057540e-01	6.274176e-01	3.075500e-02
25800000	-4.462358e+03	-8.950166e+02	4.524749e+00	2.219106e+01	2.325581e-01	2.088643e+00	1.325773e-02	9.553281e-01	7.546959e-02	1.030829e+00	2.901843e-02
25820000	-4.473907e+03	-8.825397e+02	3.871967e+00	1.907628e+01	2.325581e-01	2.078426e+00	1.105649e-02	9.594047e-01	9.873460e-02	9.155404e-01	2.491308e-02
25840000	-4.483650e+03	-8.340975e+02	5.294046e+00	2.367604e+01	2.906977e-01	1.793693e+00	1.099857e-02	9.587115e-01	1.361986e-01	9.376707e-01	3.397323e-02
25860000	-4.502970e+03	-8.440916e+02	5.337558e+00	2.322015e+01	2.441860e-01	1.974479e+00	2.512014e-02	9.203745e-01	8.535572e-02	9.497858e-01	3.436749e-02
25880000	-4.494389e+03	-8.207667e+02	6.170589e+00	2.663762e+01	2.093023e-01	2.932028e+00	8.210777e-03	9.695775e-01	1.232306e-01	1.137053e+00	3.938798e-02
25900000	-4.475542e+03	-8.538166e+02	4.903919e+00	2.471464e+01	1.627907e-01	2.252414e+00	1.298040e-02	9.642660e-01	6.826682e-02	9.463803e-01	3.150034e-02
25920000	-4.506644e+03	-8.540361e+02	4.837472e+00	2.284978e+01	2.093023e-01	2.072429e+00	3.880366e-02	9.241550e-01	4.807456e-02	6.552303e-01	3.046266e-02
25940000	-4.472220e+03	-8.933091e+02	3.140358e+00	1.710554e+01	2.558140e-01	2.251394e+00	7.750789e-03	9.760152e-01	4.866748e-02	9.678323e-01	1.989131e-02
25960000	-4.503336e+03	-8.717205e+02	4.366751e+00	2.130590e+01	1.627907e-01	2.210729e+00	4.884532e-02	9.218294e-01	4.350123e-02	6.472388e-01	2.763072e-02
25980000	-4.499389e+03	-8.618945e+02	4.209702e+00	1.892699e+01	2.325581e-01	2.539523e+00	1.024524e-02	9.634034e-01	1.110338e-01	6.290773e-01	2.706307e-02
26000000	-4.498407e+03	-8.559223e+02	3.820427e+00	1.819846e+01	2.906977e-01	2.353033e+00	3.313716e-02	8.786462e-01	1.488805e-01	7.508781e-01	2.464488e-02
26020000	-4.507817e+03	-8.610439e+02	4.708969e+00	2.177622e+01	2.093023e-01	2.145925e+00	3.839866e-02	8.994743e-01	9.873816e-02	8.021679e-01	3.027560e-02
26040000	-4.478471e+03	-8.830131e+02	4.098337e+00	2.104434e+01	1.860465e-01	2.037350e+00	1.691302e-02	9.610791e-01	3.976067e-02	8.409454e-01	2.578807e-02
26060000	-4.497390e+03	-8.813715e+02	3.875417e+00	2.100063e+01	1.511628e-01	1.949572e+00	2.587850e-02	9.353037e-01	5.346528e-02	6.982698e-01	2.476329e-02
26080000	-4.499206e+03	-8.395030e+02	4.959859e+00	2.332276e+01	2.790698e-01	2.101583e+00	1.159617e-02	9.470152e-01	1.822831e-01	8.781932e-01	3.191768e-02
26100000	-4.475995e+03	-8.335652e+02	5.271191e+00	2.408273e+01	2.674419e-01	1.863070e+00	3.043884e-02	8.996632e-01	1.175551e-01	8.216514e-01	3.399733e-02
26120000	-4.488950e+03	-8.509800e+02	4.571626e+00	2.122018e+01	2.325581e-01	2.455814e+00	3.710148e-02	8.931079e-01	1.042408e-01	6.918388e-01	2.903526e-02
26140000	-4.471660e+03	-8.565284e+02	4.906900e+00	2.304031e+01	2.558140e-01	2.089229e+00	1.680805e-02	9.385607e-01	1.027653e-01	8.263239e-01	3.160772e-02
26160000	-4.478193e+03	-8.661794e+02	4.396844e+00	2.167098e+01	2.441860e-01	2.424872e+00	2.475355e-02	9.235322e-01	7.725763e-02	8.950464e-01	2.831238e-02
26180000	-4.477181e+03	-8.821709e+02	4.111516e+00	2.105147e+01	1.976744e-01	2.558455e+00	9.228326e-03	9.811080e-01	3.313376e-02	9.760297e-01	2.650560e-02
26200000	-4.469580e+03	-8.856305e+02	4.726966e+00	2.388962e+01	2.558140e-01	1.911229e+00	5.398375e-04	9.976144e-01	1.099586e-01	1.345706e+00	2.900149e-02
26220000	-4.475642e+03	-8.788685e+02	4.879368e+00	2.576513e+01	2.558140e-01	1.829422e+00	4.599129e-04	9.985518e-01	6.363466e-02	9.268981e-01	3.072295e-02
26240000	-4.494657e+03	-8.848302e+02	3.730986e+00	1.898168e+01	1.860465e-01	2.321166e+00	4.956338e-04	9.987252e-01	7.028055e-02	8.666211e-01	2.393127e-02
26260000	-4.490043e+03	-8.757445e+02	3.927368e+00	2.139497e+01	3.023256e-01	2.598869e+00	5.928999e-03	9.639880e-01	2.063239e-01	7.773933e-01	2.528426e-02
26280000	-4.458984e+03	-9.121967e+02	4.350995e+00	2.336454e+01	1.162791e-01	2.454267e+00	1.514553e-02	9.784466e-01	1.851253e-02	1.198980e+00	2.806246e-02
26300000	-4.473173e+03	-8.377532e+02	5.506773e+00	2.462217e+01	3.372093e-01	2.401605e+00	6.695683e-03	9.725049e-01	1.512100e-01	8.641017e-01	3.510243e-02
26320000	-4.492843e+03	-8.407111e+02	6.225886e+00	2.825931e+01	3.139535e-01	2.015101e+00	2.970508e-02	8.864920e-01	1.500369e-01	8.768655e-01	4.015193e-02
26340000	-4.492863e+03	-8.681469e+02	4.754946e+00	2.322550e+01	1.976744e-01	3.034396e+00	3.085512e-02	8.927956e-01	1.449220e-01	1.076986e+00	3.067022e-02
26360000	-4.477400e+03	-8.556566e+02	4.847511e+00	2.209698e+01	2.093023e-01	2.596400e+00	3.143673e-02	9.281704e-01	7.939974e-02	7.013389e-01	3.123928e-02
26380000	-4.473767e+03	-8.553600e+02	4.120780e+00	1.901185e+01	3.255814e-01	2.381901e+00	4.373803e-02	7.976544e-01	1.831828e-01	8.140382e-01	2.652569e-02
26400000	-4.462058e+03	-8.896665e+02	3.695491e+00	1.892584e+01	1.744186e-01	2.945134e+00	1.592235e-02	9.475736e-01	9.456154e-02	9.363195e-01	2.379302e-02
26420000	-4.468613e+03	-8.362991e+02	4.609271e+00	2.100679e+01	3.604651e-01	2.585262e+00	9.831933e-03	9.545389e-01	1.726918e-01	7.835526e-01	2.973049e-02
26440000	-4.487468e+03	-8.425675e+02	5.457336e+00	2.599556e+01	3.255814e-01	1.906450e+00	6.561210e-03	9.762276e-01	1.011752e-01	7.797208e-01	3.464229e-02
26460000	-4.484840e+03	-8.634389e+02	5.050352e+00	2.440530e+01	2.325581e-01	2.260342e+00	7.489896e-03	9.827789e-01	4.946875e-02	9.802763e-01	3.188423e-02
26480000	-4.501082e+03	-8.565276e+02	4.536554e+00	2.084011e+01	2.558140e-01	1.949418e+00	1.007133e-02	9.659463e-01	1.217369e-01	1.107245e+00	2.902499e-02
26500000	-4.483104e+03	-8.564495e+02	5.078962e+00	2.546571e+01	1.279070e-01	1.918948e+00	3.276575e-02	9.330519e-01	5.729343e-02	1.414647e+00	3.257888e-02
26520000	-4.462200e+03	-8.655635e+02	4.193451e+00	2.003783e+01	2.093023e-01	2.325626e+00	2.800228e-02	9.227525e-01	9.312959e-02	7.807816e-01	2.702500e-02
26540000	-4.503026e+03	-8.526785e+02	3.988612e+00	1.874444e+01	3.372093e-01	2.566314e+00	1.413606e-02	9.406002e-01	1.863850e-01	7.170391e-01	2.572882e-02
26560000	-4.474211e+03	-8.583893e+02	5.692173e+00	2.810564e+01	1.976744e-01	1.558491e+00	1.106687e-02	9.725993e-01	5.763666e-02	9.198263e-01	3.661176e-02
26580000	-4.497029e+03	-8.526256e+02	5.123246e+00	2.371594e+01	1.860465e-01	2.629309e+00	4.687236e-02	9.024370e-01	5.397447e-02	6.796586e-01	3.277160e-02
26600000	-4.477024e+03	-8.783370e+02	4.183614e+00	2.181965e+01	2.325581e-01	2.512007e+00	1.647832e-02	9.560593e-01	5.786294e-02	1.136972e+00	2.692525e-02
26620000	-4.496294e+03	-8.777106e+02	4.142607e+00	2.190865e+01	2.558140e-01	2.504361e+00	8.611651e-03	9.745908e-01	8.346775e-02	9.542956e-01	2.657013e-02
26640000	-4.477591e+03	-9.023135e+02	4.288863e+00	2.266452e+01	1.511628e-01	2.045910e+00	1.592635e-02	9.760682e-01	1.209782e-02	7.656961e-01	2.760520e-02
26660000	-4.493053e+03	-8.541800e+02	5.164818e+00	2.454033e+01	1.860465e-01	2.406330e+00	2.736260e-02	9.597567e-01	2.882832e-02	9.670758e-01	3.327161e-02
26680000	-4.485178e+03	-8.652059e+02	4.657465e+00	2.279922e+01	1.860465e-01	2.730743e+00	2.732770e-02	9.359913e-01	6.368807e-02	1.254129e+00	3.004378e-02
26700000	-4.480436e+03	-8.604799e+02	4.997230e+00	2.345324e+01	2.093023e-01	2.245354e+00	3.754902e-02	9.316186e-01	4.106839e-02	1.118119e+00	3.213025e-02
26720000	-4.480314e+03	-8.342843e+02	5.574200e+00	2.536010e+01	3.139535e-01	2.562411e+00	1.140539e-02	9.561417e-01	1.307801e-01	1.088294e+00	3.543331e-02
26740000	-4.468861e+03	-8.384436e+02	5.685605e+00	2.667383e+01	3.139535e-01	2.443492e+00	2.077580e-02	8.925526e-01	1.746020e-01	1.155407e+00	3.658365e-02
26760000	-4.479348e+03	-8.584348e+02	5.307505e+00	2.572245e+01	2.674419e-01	2.316142e+00	1.598060e-02	9.573528e-01	8.211436e-02	1.092745e+00	3.397304e-02
26780000	-4.481636e+03	-8.669708e+02	4.242024e+00	2.105792e+01	3.023256e-01	2.288798e+00	2.827464e-02	8.672223e-01	1.658475e-01	9.098698e-01	2.726111e-02
26800000	-4.461543e+03	-8.627280e+02	4.984094e+00	2.655312e+01	2.790698e-01	2.518351e+00	4.866820e-03	9.810531e-01	9.169705e-02	1.238979e+00	3.142283e-02
26820000	-4.445787e+03	-8.843519e+02	5.659696e+00	3.012331e+01	1.744186e-01	2.115737e+00	4.380519e-03	9.849785e-01	8.394339e-02	1.145439e+00	3.570171e-02
26840000	-4.470628e+03	-8.676114e+02	5.276773e+00	2.870591e+01	1.860465e-01	2.269367e+00	6.883415e-03	9.786229e-01	8.031518e-02	1.206512e+00	3.374809e-02
26860000	-4.473981e+03	-8.795094e+02	4.364887e+00	2.287596e+01	1.976744e-01	2.436663e+00	1.483517e-02	9.518239e-01	9.280283e-02	7.635259e-01	2.799095e-02
26880000	-4.452986e+03	-8.512741e+02	4.666698e+00	2.305378e+01	2.093023e-01	1.992173e+00	4.765819e-03	9.871549e-01	7.239959e-02	8.978156e-01	3.008634e-02
26900000	-4.477149e+03	-8.632273e+02	5.632457e+00	2.940517e+01	1.279070e-01	2.190482e+00	6.204516e-03	9.920026e-01	1.651416e-02	1.084937e+00	3.583113e-02
26920000	-4.477128e+03	-8.603117e+02	5.249283e+00	2.451111e+01	2.209302e-01	2.462846e+00	1.607574e-02	9.692301e-01	4.624941e-02	9.727088e-01	3.327366e-02
26940000	-4.492670e+03	-8.658108e+02	4.714163e+00	2.383631e+01	2.093023e-01	2.243969e+00	1.512225e-02	9.530029e-01	1.034355e-01	1.046490e+00	2.991471e-02
26960000	-4.476005e+03	-8.805542e+02	4.500835e+00	2.237980e+01	1.627907e-01	2.271587e+00	1.247898e-02	9.632826e-01	7.154717e-02	1.234217e+00	2.857363e-02
26980000	-4.470410e+03	-8.868665e+02	4.717624e+00	2.345121e+01	1.744186e-01	2.679549e+00	3.592948e-02	9.142046e-01	6.562896e-02	1.028546e+00	3.030895e-02
27000000	-4.461391e+03	-8.724951e+02	4.509126e+00	2.098783e+01	1.627907e-01	2.569264e+00	2.186408e-02	9.686191e-01	2.743897e-02	1.126479e+00	2.903959e-02
27020000	-4.457865e+03	-8.614734e+02	4.509844e+00	2.153472e+01	1.976744e-01	1.905281e+00	1.909499e-02	9.587000e-01	4.461556e-02	7.270094e-01	2.893365e-02
27040000	-4.466313e+03	-8.641410e+02	6.376540e+00	2.900834e+01	1.162791e-01	2.091764e+00	1.763514e-02	9.695830e-01	3.978096e-02	1.445418e+00	4.077576e-02
27060000	-4.468581e+03	-8.651041e+02	5.510692e+00	2.788491e+01	1.162791e-01	1.929949e+00	1.106563e-02	9.788763e-01	4.599510e-02	1.016283e+00	3.499202e-02
27080000	-4.501370e+03	-8.628117e+02	4.813935e+00	2.533818e+01	2.558140e-01	2.185878e+00	2.074731e-02	9.131259e-01	1.244973e-01	1.138874e+00	3.090281e-02
27100000	-4.470502e+03	-8.842380e+02	4.396186e+00	2.529808e+01	1.162791e-01	2.185711e+00	6.625272e-03	9.882118e-01	2.194712e-02	1.118338e+00	2.836185e-02
27120000	-4.464664e+03	-8.952516e+02	4.118116e+00	2.396616e+01	1.279070e-01	2.385697e+00	1.284001e-02	9.765310e-01	2.380503e-02	9.783762e-01	2.648443e-02
27140000	-4.479337e+03	-8.777774e+02	4.161824e+00	2.204611e+01	1.744186e-01	2.388841e+00	2.081825e-02	9.339939e-01	1.088227e-01	1.129449e+00	2.677152e-02
27160000	-4.474001e+03	-8.831377e+02	4.216547e+00	2.158868e+01	1.627907e-01	2.399119e+00	1.558512e-02	9.638647e-01	5.794276e-02	7.386765e-01	2.717992e-02
27180000	-4.474069e+03	-8.670456e+02	4.296251e+00	2.137328e+01	1.395349e-01	2.108881e+00	9.681250e-03	9.792391e-01	4.802601e-02	1.063222e+00	2.757501e-02
27200000	-4.474819e+03	-8.391964e+02	5.011052e+00	2.577206e+01	2.674419e-01	2.232415e+00	1.133486e-02	9.613183e-01	8.856572e-02	9.953072e-01	3.217842e-02
27220000	-4.478143e+03	-8.541563e+02	5.478361e+00	2.679580e+01	2.674419e-01	2.635228e+00	1.744951e-02	9.499307e-01	9.773831e-02	9.978698e-01	3.516380e-02
27240000	-4.478789e+03	-8.911082e+02	4.208366e+00	2.284473e+01	1.627907e-01	2.193933e+00	4.607540e-03	9.852992e-01	9.743346e-02	9.184120e-01	2.691350e-02
27260000	-4.474206e+03	-8.725446e+02	4.628351e+00	2.314181e+01	1.860465e-01	2.147834e+00	1.647119e-02	9.503437e-01	7.247952e-02	9.965059e-01	2.967735e-02
27280000	-4.477634e+03	-8.837200e+02	3.944942e+00	1.948613e+01	1.860465e-01	2.647097e+00	1.589249e-02	9.575852e-01	7.902849e-02	7.791413e-01	2.542526e-02
27300000	-4.491770e+03	-8.841299e+02	4.755738e+00	2.130043e+01	1.395349e-01	2.776603e+00	4.813594e-02	9.140133e-01	4.547947e-02	7.598410e-01	3.013874e-02
27320000	-4.476221e+03	-8.839675e+02	4.222296e+00	2.172408e+01	1.395349e-01	2.179705e+00	1.166752e-02	9.751785e-01	4.297654e-02	8.968597e-01	2.659475e-02
27340000	-4.461863e+03	-8.683009e+02	4.361170e+00	2.199383e+01	2.674419e-01	2.054935e+00	2.123097e-02	9.452453e-01	7.179417e-02	8.201408e-01	2.766459e-02
27360000	-4.476927e+03	-8.801160e+02	4.867776e+00	2.343392e+01	1.744186e-01	1.799373e+00	1.540519e-02	9.671905e-01	6.404160e-02	1.051337e+00	3.123006e-02
27380000	-4.451722e+03	-8.466216e+02	4.972746e+00	2.380593e+01	3.372093e-01	2.234912e+00	9.347865e-03	9.546944e-01	1.803143e-01	1.026320e+00	3.196236e-02
27400000	-4.457121e+03	-8.651350e+02	4.561255e+00	2.440655e+01	2.790698e-01	2.149997e+00	1.867292e-02	9.126433e-01	1.568200e-01	1.037140e+00	2.923284e-02
27420000	-4.457574e+03	-8.818572e+02	5.023800e+00	2.345069e+01	2.558140e-01	2.654925e+00	4.130892e-02	8.403482e-01	1.655193e-01	1.399144e+00	3.200908e-02
27440000	-4.480231e+03	-8.572435e+02	5.072899e+00	2.306949e+01	2.209302e-01	2.572056e+00	7.780290e-03	9.867319e-01	3.762232e-02	9.383914e-01	3.271866e-02
27460000	-4.481405e+03	-8.426970e+02	4.294989e+00	1.941119e+01	3.488372e-01	2.312715e+00	1.419358e-02	9.352031e-01	1.907948e-01	8.533552e-01	2.770166e-02
27480000	-4.484222e+03	-8.321060e+02	5.195569e+00	2.323974e+01	2.790698e-01	3.307701e+00	9.041378e-03	9.716608e-01	1.303639e-01	8.371469e-01	3.351093e-02
27500000	-4.490207e+03	-8.734559e+02	4.147550e+00	2.020258e+01	2.441860e-01	2.642300e+00	1.204495e-02	9.631433e-01	9.916176e-02	7.420573e-01	2.672828e-02
27520000	-4.464038e+03	-8.697723e+02	4.398407e+00	1.987384e+01	2.558140e-01	2.051411e+00	6.882987e-03	9.782308e-01	1.078828e-01	7.107975e-01	2.754055e-02
27540000	-4.471287e+03	-8.617623e+02	4.707143e+00	2.063414e+01	2.558140e-01	2.326189e+00	5.572637e-03	9.743973e-01	1.748899e-01	7.630740e-01	2.994912e-02
27560000	-4.459997e+03	-8.649526e+02	5.367982e+00	2.437608e+01	1.976744e-01	1.776047e+00	7.467297e-03	9.818207e-01	6.605409e-02	1.240807e+00	3.395284e-02
27580000	-4.467032e+03	-8.642144e+02	4.776939e+00	2.429888e+01	2.209302e-01	2.192343e+00	2.670435e-02	9.306908e-01	7.206551e-02	1.128711e+00	3.020141e-02
27600000	-4.482295e+03	-8.900969e+02	3.734636e+00	1.736333e+01	2.093023e-01	1.919745e+00	2.471900e-02	9.393347e-01	6.404076e-02	1.159531e+00	2.402375e-02
27620000	-4.457906e+03	-8.694618e+02	4.636473e+00	2.194688e+01	1.744186e-01	2.043432e+00	2.668305e-02	9.369346e-01	5.666344e-02	8.183944e-01	2.982300e-02
27640000	-4.475961e+03	-8.516118e+02	4.673978e+00	2.098462e+01	2.790698e-01	1.812071e+00	4.680033e-02	8.722833e-01	6.775462e-02	8.551881e-01	3.012468e-02
27660000	-4.461097e+03	-8.430288e+02	5.142360e+00	2.318618e+01	2.093023e-01	2.048362e+00	3.122636e-02	9.169115e-01	8.470612e-02	1.190125e+00	3.314224e-02
27680000	-4.466904e+03	-8.543650e+02	4.961631e+00	2.393439e+01	2.325581e-01	1.877770e+00	8.983499e-03	9.780949e-01	5.670680e-02	1.099215e+00	3.184174e-02
27700000	-4.484773e+03	-8.730171e+02	4.518342e+00	2.204816e+01	2.325581e-01	2.352468e+00	1.041622e-02	9.644051e-01	8.124514e-02	1.210660e+00	2.906082e-02
27720000	-4.491466e+03	-8.684567e+02	3.992074e+00	2.012727e+01	2.441860e-01	2.156513e+00	6.202215e-03	9.803764e-01	8.437938e-02	8.428259e-01	2.539782e-02
27740000	-4.483560e+03	-8.591259e+02	4.452510e+00	2.339539e+01	3.255814e-01	2.128818e+00	3.202360e-03	9.865872e-01	1.331857e-01	8.753100e-01	2.839140e-02
27760000	-4.465410e+03	-8.740167e+02	4.117160e+00	2.004565e+01	2.441860e-01	2.136529e+00	2.154503e-02	9.393036e-01	9.161019e-02	7.874008e-01	2.638156e-02
27780000	-4.472225e+03	-8.746604e+02	3.892573e+00	1.985753e+01	2.906977e-01	1.991389e+00	3.731112e-02	9.047905e-01	6.644881e-02	6.779999e-01	2.508842e-02
27800000	-4.462011e+03	-8.548750e+02	5.243773e+00	2.362954e+01	2.790698e-01	2.439668e+00	4.401336e-03	9.771244e-01	1.905502e-01	8.283331e-01	3.381976e-02
27820000	-4.476498e+03	-8.518356e+02	4.630075e+00	2.226401e+01	2.441860e-01	2.114279e+00	2.139356e-02	9.502683e-01	6.583445e-02	7.710432e-01	2.986585e-02
27840000	-4.493332e+03	-8.845005e+02	4.161044e+00	2.116811e+01	1.976744e-01	2.134468e+00	3.359271e-02	9.304455e-01	4.753034e-02	6.152955e-01	2.682288e-02
27860000	-4.494671e+03	-8.330148e+02	5.440316e+00	2.488240e+01	3.139535e-01	2.697405e+00	2.212557e-02	9.171124e-01	1.247547e-01	9.564224e-01	3.501496e-02
27880000	-4.480494e+03	-8.171221e+02	6.009078e+00	2.521300e+01	3.372093e-01	2.549581e+00	8.652250e-03	9.712251e-01	1.264875e-01	9.339759e-01	3.825812e-02
27900000	-4.480250e+03	-8.568485e+02	4.404847e+00	1.984512e+01	2.790698e-01	2.136410e+00	8.977650e-03	9.750045e-01	9.017935e-02	8.056812e-01	2.737951e-02
27920000	-4.486344e+03	-8.698490e+02	4.095334e+00	2.091934e+01	2.093023e-01	1.828916e+00	1.552482e-02	9.588002e-01	6.958695e-02	7.891542e-01	2.638767e-02
27940000	-4.460666e+03	-8.721161e+02	4.135506e+00	2.135069e+01	2.209302e-01	2.467323e+00	2.280201e-02	9.524133e-01	3.914992e-02	8.836301e-01	2.652400e-02
27960000	-4.465132e+03	-8.570463e+02	4.811174e+00	2.305350e+01	2.441860e-01	2.451531e+00	2.827230e-02	9.115389e-01	9.153665e-02	8.239313e-01	3.040746e-02
27980000	-4.465309e+03	-8.691587e+02	4.204297e+00	2.115009e+01	2.441860e-01	2.273981e+00	1.945218e-02	9.321422e-01	1.251890e-01	1.078490e+00	2.689035e-02
28000000	-4.457190e+03	-9.233675e+02	3.595332e+00	2.372996e+01	2.093023e-01	2.362906e+00	2.527348e-02	8.977208e-01	9.861083e-02	9.537691e-01	2.295617e-02
28020000	-4.470897e+03	-8.762543e+02	4.744603e+00	2.457782e+01	2.674419e-01	2.156077e+00	1.932427e-02	9.342698e-01	9.892211e-02	9.485534e-01	3.001131e-02
28040000	-4.467570e+03	-8.710680e+02	4.464932e+00	2.198454e+01	2.209302e-01	2.199723e+00	2.322343e-02	9.179219e-01	1.307675e-01	7.909678e-01	2.849955e-02
28060000	-4.475314e+03	-8.380976e+02	5.328529e+00	2.536118e+01	3.488372e-01	2.188354e+00	2.083648e-02	9.115389e-01	1.745607e-01	7.895504e-01	3.396039e-02
28080000	-4.485126e+03	-8.666823e+02	6.021959e+00	2.973290e+01	1.627907e-01	2.558843e+00	1.638853e-02	9.637927e-01	6.329490e-02	1.493845e+00	3.860050e-02
28100000	-4.466585e+03	-8.584666e+02	3.905204e+00	2.083487e+01	2.790698e-01	2.267131e+00	1.035812e-02	9.547326e-01	1.088001e-01	5.887830e-01	2.498244e-02
28120000	-4.467576e+03	-8.794863e+02	4.630676e+00	2.423110e+01	2.325581e-01	2.379037e+00	1.838846e-02	9.468165e-01	6.718498e-02	1.029644e+00	2.973852e-02
28140000	-4.494098e+03	-8.443850e+02	5.495299e+00	2.651500e+01	2.325581e-01	2.277340e+00	2.392897e-02	9.378855e-01	9.234837e-02	6.825103e-01	3.483744e-02
28160000	-4.490123e+03	-8.367535e+02	4.775274e+00	2.017193e+01	3.720930e-01	2.213331e+00	1.714098e-02	9.307650e-01	1.509467e-01	9.109081e-01	3.014530e-02
28180000	-4.483290e+03	-8.416238e+02	5.397248e+00	2.370058e+01	2.906977e-01	2.288134e+00	2.010109e-02	9.304197e-01	1.382327e-01	1.059885e+00	3.475610e-02
28200000	-4.487132e+03	-8.463438e+02	5.823029e+00	2.743420e+01	2.325581e-01	2.100457e+00	4.332388e-02	9.023598e-01	8.356172e-02	1.278819e+00	3.722971e-02
28220000	-4.480456e+03	-8.733140e+02	4.258533e+00	2.317677e+01	2.558140e-01	2.284572e+00	9.454493e-03	9.756808e-01	4.695410e-02	8.638875e-01	2.738176e-02
28240000	-4.496695e+03	-8.681911e+02	4.179494e+00	2.093978e+01	2.325581e-01	2.566458e+00	1.257525e-02	9.559783e-01	1.036928e-01	7.290462e-01	2.692980e-02
28260000	-4.466024e+03	-8.809841e+02	3.845669e+00	2.237992e+01	2.325581e-01	2.433476e+00	7.057828e-03	9.743237e-01	1.006081e-01	7.162176e-01	2.446385e-02
28280000	-4.470644e+03	-8.484206e+02	4.171652e+00	1.968254e+01	3.139535e-01	1.866140e+00	1.673855e-02	9.335833e-01	1.507016e-01	9.788165e-01	2.689622e-02
28300000	-4.482319e+03	-8.539662e+02	4.672041e+00	2.318034e+01	2.790698e-01	1.923686e+00	2.385951e-02	8.990338e-01	1.649828e-01	7.434824e-01	3.013472e-02
28320000	-4.491022e+03	-8.510581e+02	3.760581e+00	1.821185e+01	3.372093e-01	2.197687e+00	1.560224e-03	9.928410e-01	1.511672e-01	7.135775e-01	2.411916e-02
28340000	-4.482261e+03	-8.229853e+02	5.017739e+00	2.289681e+01	3.720930e-01	2.616334e+00	7.058337e-03	9.629629e-01	2.051815e-01	6.531045e-01	3.236651e-02
28360000	-4.467190e+03	-8.487596e+02	4.098532e+00	1.766223e+01	3.372093e-01	2.100301e+00	1.126004e-02	9.473808e-01	1.857457e-01	7.326717e-01	2.643101e-02
28380000	-4.492996e+03	-8.898841e+02	3.981581e+00	2.159087e+01	2.325581e-01	2.542757e+00	1.497269e-02	9.488571e-01	9.413491e-02	7.451657e-01	2.565075e-02
28400000	-4.477598e+03	-8.840669e+02	4.349909e+00	2.366401e+01	1.860465e-01	2.277832e+00	2.196711e-02	9.401158e-01	5.329930e-02	1.132465e+00	2.781151e-02
28420000	-4.483446e+03	-8.672078e+02	4.115388e+00	1.925887e+01	2.906977e-01	2.396831e+00	2.047030e-02	9.080438e-01	1.859910e-01	8.861097e-01	2.647080e-02
28440000	-4.484872e+03	-8.619792e+02	4.210638e+00	2.210972e+01	2.906977e-01	2.107471e+00	9.956975e-03	9.574105e-01	1.373875e-01	9.654911e-01	2.709700e-02
28460000	-4.476405e+03	-8.536520e+02	5.797801e+00	2.865204e+01	2.906977e-01	2.177419e+00	1.724484e-02	9.394920e-01	1.021071e-01	1.063896e+00	3.674235e-02
28480000	-4.468785e+03	-8.468141e+02	5.420991e+00	2.825486e+01	1.744186e-01	2.428312e+00	1.624060e-02	9.506724e-01	8.952539e-02	1.452406e+00	3.492633e-02
28500000	-4.491462e+03	-8.876658e+02	4.000044e+00	2.170451e+01	2.209302e-01	2.312816e+00	2.044090e-02	9.406900e-01	4.760601e-02	1.257237e+00	2.579700e-02
28520000	-4.506960e+03	-8.392396e+02	5.931725e+00	2.871965e+01	3.255814e-01	2.132024e+00	2.650317e-02	8.985007e-01	1.392820e-01	1.051607e+00	3.819167e-02
28540000	-4.479945e+03	-8.652203e+02	4.153633e+00	2.080869e+01	2.674419e-01	2.461097e+00	1.948364e-02	9.391615e-01	1.071280e-01	8.478217e-01	2.581023e-02
28560000	-4.476816e+03	-8.843923e+02	3.742676e+00	1.769703e+01	2.790698e-01	2.508023e+00	1.179379e-02	9.535828e-01	1.015681e-01	7.161950e-01	2.388452e-02
28580000	-4.486043e+03	-8.312857e+02	5.258414e+00	2.417296e+01	2.790698e-01	2.746402e+00	1.188886e-02	9.528981e-01	1.239928e-01	1.033093e+00	3.337538e-02
28600000	-4.473744e+03	-8.741236e+02	4.180722e+00	2.034201e+01	2.093023e-01	2.678511e+00	1.904964e-02	9.319401e-01	1.062417e-01	9.392857e-01	2.664641e-02
28620000	-4.502075e+03	-8.825064e+02	3.330479e+00	1.670513e+01	2.441860e-01	2.651275e+00	8.512696e-03	9.738315e-01	8.867225e-02	8.653848e-01	2.135030e-02
28640000	-4.478835e+03	-8.908967e+02	4.240777e+00	2.202455e+01	1.511628e-01	1.874887e+00	2.919712e-02	9.371800e-01	3.599436e-02	9.243515e-01	2.697976e-02
28660000	-4.469159e+03	-8.998680e+02	3.766772e+00	2.018742e+01	1.627907e-01	2.709992e+00	1.012018e-02	9.682547e-01	5.815291e-02	7.738623e-01	2.409909e-02
28680000	-4.463257e+03	-8.744333e+02	4.009200e+00	2.007758e+01	2.558140e-01	2.519069e+00	2.160994e-02	9.361732e-01	7.418512e-02	9.202566e-01	2.536451e-02
28700000	-4.492983e+03	-8.720090e+02	4.104743e+00	2.044634e+01	2.790698e-01	2.916925e+00	1.147999e-02	9.595419e-01	9.162835e-02	7.102543e-01	2.597583e-02
28720000	-4.468754e+03	-8.489568e+02	5.245525e+00	2.802143e+01	1.511628e-01	2.380237e+00	2.284064e-02	9.564551e-01	3.646823e-02	1.220997e+00	3.352409e-02
28740000	-4.473140e+03	-8.535878e+02	4.846165e+00	2.344100e+01	3.023256e-01	2.900588e+00	3.846925e-02	8.871512e-01	7.583254e-02	1.188535e+00	3.090830e-02
28760000	-4.461864e+03	-8.647868e+02	5.290895e+00	2.509951e+01	2.209302e-01	2.845371e+00	2.995964e-02	9.472450e-01	5.727028e-02	1.045456e+00	3.394380e-02
28780000	-4.481203e+03	-8.714853e+02	4.629138e+00	2.295855e+01	1.744186e-01	3.085058e+00	3.730610e-02	9.274225e-01	3.943999e-02	9.812150e-01	2.978746e-02
28800000	-4.475525e+03	-8.615719e+02	4.970637e+00	2.353029e+01	2.558140e-01	1.944026e+00	1.967878e-02	9.253657e-01	1.312868e-01	9.752867e-01	3.201640e-02
28820000	-4.477340e+03	-8.630044e+02	3.529497e+00	1.656214e+01	2.674419e-01	2.569240e+00	9.031954e-03	9.732689e-01	8.440702e-02	8.521068e-01	2.274563e-02
28840000	-4.483012e+03	-8.516945e+02	4.481996e+00	2.123992e+01	1.860465e-01	1.879256e+00	1.843426e-02	9.506796e-01	7.383152e-02	6.177735e-01	2.885821e-02
28860000	-4.491358e+03	-8.468150e+02	4.314494e+00	1.979343e+01	1.860465e-01	1.940452e+00	1.335060e-02	9.744636e-01	4.436321e-02	6.525773e-01	2.778067e-02
28880000	-4.483112e+03	-8.564625e+02	5.855085e+00	3.112343e+01	1.976744e-01	2.357366e+00	1.162793e-02	9.567488e-01	9.636532e-02	1.605016e+00	3.776674e-02
28900000	-4.475760e+03	-8.742616e+02	5.413681e+00	2.960248e+01	1.744186e-01	2.163422e+00	2.795539e-02	9.278655e-01	6.619077e-02	1.351903e+00	3.478273e-02
28920000	-4.474623e+03	-8.694116e+02	4.658937e+00	2.657162e+01	1.744186e-01	1.918414e+00	2.152009e-02	9.397196e-01	4.899009e-02	9.244846e-01	2.995539e-02
28940000	-4.483482e+03	-8.541346e+02	4.006546e+00	1.901702e+01	2.790698e-01	1.736614e+00	2.453656e-02	8.972640e-01	1.664961e-01	6.744116e-01	2.583031e-02
28960000	-4.465611e+03	-8.489369e+02	5.340655e+00	2.437168e+01	2.441860e-01	1.922865e+00	4.572441e-03	9.858681e-01	9.865041e-02	1.152152e+00	3.444020e-02
28980000	-4.469014e+03	-8.906597e+02	3.639338e+00	1.812165e+01	1.627907e-01	2.697258e+00	1.705894e-02	9.519467e-01	9.339985e-02	7.763079e-01	2.339314e-02
29000000	-4.486587e+03	-8.702479e+02	4.577230e+00	2.282504e+01	1.860465e-01	2.236233e+00	2.871607e-02	9.354918e-01	4.897092e-02	1.429074e+00	2.883156e-02
29020000	-4.481413e+03	-8.601776e+02	4.696277e+00	2.332066e+01	1.976744e-01	2.071286e+00	1.929875e-02	9.651095e-01	4.292075e-02	9.577563e-01	3.023965e-02
29040000	-4.481207e+03	-8.330359e+02	5.230990e+00	2.510940e+01	3.255814e-01	2.538407e+00	1.865402e-02	9.405201e-01	1.324414e-01	8.884473e-01	3.347835e-02
29060000	-4.479914e+03	-8.656403e+02	3.860233e+00	1.831669e+01	3.139535e-01	2.665068e+00	1.384300e-02	9.396272e-01	1.301487e-01	7.749247e-01	2.487613e-02
29080000	-4.468797e+03	-8.607681e+02	4.738113e+00	2.426213e+01	2.906977e-01	2.302524e+00	1.300946e-02	9.327937e-01	1.843053e-01	8.511474e-01	3.020994e-02
29100000	-4.478847e+03	-8.732254e+02	4.176456e+00	2.034243e+01	1.976744e-01	2.042296e+00	1.682511e-02	9.496831e-01	7.647430e-02	1.239212e+00	2.688890e-02
29120000	-4.487766e+03	-8.411836e+02	5.067717e+00	2.288425e+01	2.674419e-01	2.721815e+00	1.648689e-02	9.437734e-01	1.064614e-01	8.707611e-01	3.264636e-02
29140000	-4.483405e+03	-8.610964e+02	4.754898e+00	2.367029e+01	1.627907e-01	2.387484e+00	2.609772e-02	9.191321e-01	1.013984e-01	7.741886e-01	3.024109e-02
29160000	-4.475370e+03	-8.432129e+02	4.225637e+00	1.980469e+01	2.790698e-01	2.176997e+00	1.480166e-02	9.510283e-01	9.780221e-02	7.504105e-01	2.722316e-02
29180000	-4.494640e+03	-8.471587e+02	4.948520e+00	2.319312e+01	2.790698e-01	2.352693e+00	4.216783e-02	8.432559e-01	1.574651e-01	8.977968e-01	3.168642e-02
29200000	-4.480524e+03	-8.567971e+02	5.047460e+00	2.456762e+01	2.906977e-01	2.511971e+00	1.123542e-02	9.329631e-01	2.313606e-01	1.014882e+00	3.193337e-02
29220000	-4.468165e+03	-8.794778e+02	4.514124e+00	2.403412e+01	2.209302e-01	2.173699e+00	2.264164e-02	9.208260e-01	1.090128e-01	1.082428e+00	2.901044e-02
29240000	-4.461618e+03	-8.503482e+02	5.258183e+00	2.627356e+01	3.023256e-01	2.073274e+00	1.017035e-02	9.570620e-01	1.239749e-01	1.484080e+00	3.387987e-02
29260000	-4.473403e+03	-8.486431e+02	5.827678e+00	2.950182e+01	2.441860e-01	1.769310e+00	7.970113e-03	9.793507e-01	6.061842e-02	1.391431e+00	3.714458e-02
29280000	-4.474175e+03	-8.597316e+02	5.691310e+00	2.791281e+01	2.441860e-01	2.900912e+00	4.513111e-02	8.400440e-01	1.218318e-01	8.937034e-01	3.565277e-02
29300000	-4.486353e+03	-8.505865e+02	5.225630e+00	2.847746e+01	2.558140e-01	2.820465e+00	2.761047e-02	8.927308e-01	1.277499e-01	1.624524e+00	3.310552e-02
29320000	-4.473474e+03	-8.553709e+02	4.840164e+00	2.223305e+01	3.023256e-01	2.031521e+00	1.345047e-02	9.583200e-01	9.737500e-02	9.164944e-01	3.112314e-02
29340000	-4.490517e+03	-8.512879e+02	5.047112e+00	2.308742e+01	3.023256e-01	2.093519e+00	1.680794e-02	9.353599e-01	1.294331e-01	1.300521e+00	3.222174e-02
29360000	-4.486204e+03	-8.556599e+02	4.627642e+00	2.092304e+01	3.372093e-01	1.856334e+00	1.417333e-02	9.604436e-01	8.335924e-02	8.641851e-01	2.959878e-02
29380000	-4.478678e+03	-8.517568e+02	4.500991e+00	1.993408e+01	2.790698e-01	2.955068e+00	1.537835e-02	9.534308e-01	8.160239e-02	6.559678e-01	2.902944e-02
29400000	-4.483439e+03	-8.408210e+02	5.588254e+00	2.420082e+01	2.325581e-01	2.079766e+00	2.949530e-02	9.465736e-01	3.758229e-02	8.816824e-01	3.599077e-02
29420000	-4.459230e+03	-8.680220e+02	5.145224e+00	2.523484e+01	1.511628e-01	2.440968e+00	2.373481e-02	9.509016e-01	5.372668e-02	9.749450e-01	3.301007e-02
29440000	-4.481273e+03	-8.603787e+02	4.087391e+00	1.836063e+01	1.860465e-01	2.673116e+00	2.668667e-02	9.377786e-01	7.317007e-02	6.929670e-01	2.604494e-02
29460000	-4.471751e+03	-8.870838e+02	4.006303e+00	1.877838e+01	1.860465e-01	2.626709e+00	2.286690e-02	9.503126e-01	4.239047e-02	1.129442e+00	2.535327e-02
29480000	-4.455932e+03	-8.693620e+02	4.623615e+00	2.203378e+01	2.558140e-01	1.907992e+00	1.836962e-02	9.476972e-01	8.746762e-02	8.660944e-01	2.948204e-02
29500000	-4.468538e+03	-8.735743e+02	4.721728e+00	2.410904e+01	1.744186e-01	1.992924e+00	1.669563e-02	9.600465e-01	5.281188e-02	1.261301e+00	3.029957e-02
29520000	-4.469331e+03	-8.628772e+02	4.910511e+00	2.352746e+01	2.906977e-01	2.058634e+00	1.421417e-02	9.509115e-01	9.977717e-02	9.365707e-01	3.065877e-02
29540000	-4.470561e+03	-8.725400e+02	4.484541e+00	1.997026e+01	2.790698e-01	2.794876e+00	3.351788e-02	9.152418e-01	8.407002e-02	8.135030e-01	2.859766e-02
29560000	-4.485911e+03	-8.429333e+02	4.825129e+00	2.153912e+01	2.906977e-01	2.341435e+00	2.359300e-02	9.350918e-01	9.744073e-02	6.729265e-01	3.091020e-02
29580000	-4.501024e+03	-8.537144e+02	4.716332e+00	2.155153e+01	2.674419e-01	2.314008e+00	1.944148e-02	9.422533e-01	8.493821e-02	7.903076e-01	2.998354e-02
29600000	-4.474723e+03	-8.388646e+02	6.223580e+00	2.864866e+01	2.674419e-01	2.357580e+00	7.566812e-03	9.649351e-01	1.734962e-01	1.390011e+00	3.984443e-02
29620000	-4.478721e+03	-8.564116e+02	5.833076e+00	2.674395e+01	1.976744e-01	2.690489e+00	2.713506e-02	9.223150e-01	7.368568e-02	1.334317e+00	3.736877e-02
29640000	-4.491375e+03	-8.573910e+02	4.428638e+00	1.962265e+01	2.558140e-01	2.423000e+00	2.325343e-02	9.388948e-01	8.060363e-02	7.859300e-01	2.792764e-02
29660000	-4.472601e+03	-8.388492e+02	4.826018e+00	2.114484e+01	2.906977e-01	1.994012e+00	1.708367e-02	9.410640e-01	1.083744e-01	6.754737e-01	3.075804e-02
29680000	-4.466546e+03	-8.521724e+02	4.815082e+00	2.389309e+01	2.674419e-01	2.234304e+00	7.207761e-03	9.752348e-01	1.072591e-01	8.754527e-01	3.077837e-02
29700000	-4.479548e+03	-8.424431e+02	6.075498e+00	2.693205e+01	1.744186e-01	2.038026e+00	2.068487e-02	9.433200e-01	1.071114e-01	1.116106e+00	3.914940e-02
29720000	-4.482761e+03	-8.614954e+02	5.620811e+00	2.616442e+01	2.674419e-01	2.176475e+00	1.620882e-02	9.228529e-01	1.932560e-01	1.058014e+00	3.614808e-02
29740000	-4.479892e+03	-8.393781e+02	5.247822e+00	2.394918e+01	3.023256e-01	2.079779e+00	1.453001e-02	9.432561e-01	1.522497e-01	1.005012e+00	3.345580e-02
29760000	-4.493703e+03	-8.286750e+02	6.435186e+00	2.956636e+01	2.674419e-01	2.150270e+00	2.074177e-02	9.236100e-01	1.237095e-01	9.318071e-01	4.147365e-02
29780000	-4.462670e+03	-8.521447e+02	4.741618e+00	2.206439e+01	3.023256e-01	1.999808e+00	1.861936e-02	9.329982e-01	1.292762e-01	6.639636e-01	3.032581e-02
29800000	-4.476332e+03	-8.498748e+02	4.427340e+00	2.230048e+01	3.139535e-01	2.114591e+00	9.314383e-03	9.621924e-01	1.523777e-01	9.059669e-01	2.820996e-02
29820000	-4.489425e+03	-8.671642e+02	4.705284e+00	2.289690e+01	1.627907e-01	2.682503e+00	1.421933e-02	9.786534e-01	2.997193e-02	1.135039e+00	3.009764e-02
29840000	-4.472855e+03	-8.769830e+02	4.456150e+00	2.176258e+01	1.860465e-01	2.292143e+00	1.268606e-02	9.764749e-01	3.737865e-02	1.084093e+00	2.869199e-02
29860000	-4.484347e+03	-8.708813e+02	4.843957e+00	2.267563e+01	2.093023e-01	2.213075e+00	2.138278e-02	9.388033e-01	9.088057e-02	1.265922e+00	3.077561e-02
29880000	-4.488088e+03	-8.678627e+02	4.369448e+00	2.388132e+01	2.790698e-01	2.041540e+00	7.601048e-03	9.646465e-01	1.282626e-01	1.075209e+00	2.817565e-02
29900000	-4.481982e+03	-8.726748e+02	3.843410e+00	1.891227e+01	1.744186e-01	2.121350e+00	5.819999e-03	9.865482e-01	5.732764e-02	9.003965e-01	2.472690e-02
29920000	-4.478544e+03	-8.912972e+02	3.776992e+00	2.004903e+01	2.325581e-01	2.191260e+00	2.352375e-02	9.423817e-01	5.262882e-02	1.066519e+00	2.391755e-02
29940000	-4.472612e+03	-8.905650e+02	3.824804e+00	1.854687e+01	1.860465e-01	2.532666e+00	2.442127e-02	9.463515e-01	6.248599e-02	1.138536e+00	2.426154e-02
29960000	-4.483856e+03	-8.644345e+02	4.482516e+00	2.403309e+01	2.209302e-01	2.049213e+00	2.153929e-02	9.322849e-01	8.277718e-02	1.201022e+00	2.865593e-02
29980000	-4.467706e+03	-8.857019e+02	3.982988e+00	1.960112e+01	1.395349e-01	2.303083e+00	1.383454e-02	9.731079e-01	4.395499e-02	8.551916e-01	2.547489e-02
30000000	-4.451667e+03	-8.634595e+02	5.548740e+00	2.996795e+01	2.674419e-01	2.267118e+00	1.403425e-02	9.390153e-01	1.528072e-01	1.363019e+00	3.548797e-02
30020000	-4.480207e+03	-8.735697e+02	4.393415e+00	2.371010e+01	1.976744e-01	2.178617e+00	2.187601e-02	9.371000e-01	7.487220e-02	1.070801e+00	2.813275e-02
30040000	-4.477665e+03	-8.805369e+02	4.078734e+00	2.170653e+01	1.976744e-01	2.291521e+00	1.531870e-02	9.552434e-01	9.621194e-02	7.163673e-01	2.590275e-02
30060000	-4.479924e+03	-8.914379e+02	3.506583e+00	1.757531e+01	3.255814e-01	1.614351e+00	8.183305e-03	9.421374e-01	2.549108e-01	1.003568e+00	2.224529e-02
30080000	-4.479303e+03	-8.869476e+02	3.711206e+00	2.000987e+01	2.906977e-01	2.150611e+00	1.221088e-02	9.269721e-01	2.404627e-01	8.483506e-01	2.375544e-02
30100000	-4.479748e+03	-8.532476e+02	5.615415e+00	2.920905e+01	2.209302e-01	2.105481e+00	2.890839e-02	9.156500e-01	8.601923e-02	1.166683e+00	3.618566e-02
30120000	-4.477138e+03	-8.247670e+02	5.193415e+00	2.358613e+01	3.255814e-01	2.163303e+00	1.170914e-02	9.470070e-01	1.641662e-01	8.870306e-01	3.344727e-02
30140000	-4.464827e+03	-8.480819e+02	5.102749e+00	2.463182e+01	2.674419e-01	2.587633e+00	1.825974e-02	9.359590e-01	1.031627e-01	9.882872e-01	3.276462e-02
30160000	-4.468565e+03	-8.490382e+02	5.694516e+00	2.555993e+01	2.558140e-01	2.303107e+00	1.059443e-02	9.785018e-01	4.709836e-02	1.030350e+00	3.650424e-02
30180000	-4.463787e+03	-8.553896e+02	4.811740e+00	2.252932e+01	2.093023e-01	2.665629e+00	9.600489e-03	9.805481e-01	3.928331e-02	9.972017e-01	3.096207e-02
30200000	-4.479439e+03	-8.577684e+02	5.073538e+00	2.390954e+01	2.093023e-01	1.999185e+00	3.479014e-03	9.882311e-01	9.567889e-02	1.055949e+00	3.261613e-02
30220000	-4.482706e+03	-8.601562e+02	5.743257e+00	2.631592e+01	1.976744e-01	1.916028e+00	4.162961e-03	9.874707e-01	1.062485e-01	1.108757e+00	3.696827e-02
30240000	-4.485892e+03	-8.432236e+02	5.154537e+00	2.212998e+01	2.558140e-01	2.166169e+00	1.560190e-02	9.532454e-01	1.091724e-01	1.105108e+00	3.309643e-02
30260000	-4.473886e+03	-8.727752e+02	4.038340e+00	1.904005e+01	2.441860e-01	2.520017e+00	1.380045e-02	9.403856e-01	1.466586e-01	1.009051e+00	2.597316e-02
30280000	-4.487140e+03	-8.114734e+02	5.183793e+00	2.214607e+01	3.488372e-01	1.893780e+00	1.131894e-02	9.524946e-01	1.674196e-01	7.766488e-01	3.341114e-02
30300000	-4.485224e+03	-8.552574e+02	4.323004e+00	2.219928e+01	2.558140e-01	2.210870e+00	8.554517e-03	9.630555e-01	1.320508e-01	9.994351e-01	2.764950e-02
30320000	-4.456870e+03	-8.590033e+02	4.825630e+00	2.513043e+01	2.674419e-01	2.722160e+00	2.306529e-02	9.291521e-01	8.977405e-02	9.715594e-01	3.108574e-02
30340000	-4.478390e+03	-8.749381e+02	4.670552e+00	2.291933e+01	1.162791e-01	2.437296e+00	2.526518e-03	9.930256e-01	6.854459e-02	1.008493e+00	3.012587e-02
30360000	-4.492592e+03	-8.364912e+02	5.773689e+00	2.573451e+01	1.976744e-01	2.075679e+00	8.001663e-03	9.856707e-01	3.906682e-02	1.154900e+00	3.685900e-02
30380000	-4.480397e+03	-8.364452e+02	6.357404e+00	2.921138e+01	1.627907e-01	1.831943e+00	6.088071e-03	9.880658e-01	5.052749e-02	1.068378e+00	4.040832e-02
30400000	-4.462219e+03	-8.215890e+02	5.467249e+00	2.461470e+01	3.372093e-01	2.211284e+00	4.271707e-03	9.814009e-01	1.675429e-01	9.653228e-01	3.521754e-02
30420000	-4.480309e+03	-8.590625e+02	3.584735e+00	1.738958e+01	3.023256e-01	2.250509e+00	8.783348e-03	9.513533e-01	2.471298e-01	6.661776e-01	2.304681e-02
30440000	-4.489469e+03	-8.249246e+02	6.055484e+00	2.595142e+01	2.674419e-01	2.230937e+00	2.517923e-02	9.258743e-01	1.084546e-01	9.753578e-01	3.898132e-02
30460000	-4.458524e+03	-8.306759e+02	5.801159e+00	2.694133e+01	2.325581e-01	2.365786e+00	1.712347e-02	9.566645e-01	6.993933e-02	9.288200e-01	3.725057e-02
30480000	-4.469529e+03	-8.303018e+02	5.921732e+00	2.592719e+01	2.558140e-01	2.140039e+00	5.361163e-03	9.811225e-01	1.344644e-01	1.235355e+00	3.805070e-02
30500000	-4.484667e+03	-8.664281e+02	4.363762e+00	2.217618e+01	2.325581e-01	2.097588e+00	4.668834e-03	9.807709e-01	1.210082e-01	8.540397e-01	2.803633e-02
30520000	-4.488716e+03	-8.675548e+02	4.646587e+00	2.075351e+01	2.325581e-01	2.978475e+00	2.590386e-02	9.169311e-01	1.195046e-01	7.477836e-01	2.914391e-02
30540000	-4.481927e+03	-8.692149e+02	4.115187e+00	2.099525e+01	2.093023e-01	2.192407e+00	1.640822e-02	9.451809e-01	9.407881e-02	7.101379e-01	2.624672e-02
30560000	-4.479266e+03	-8.713651e+02	4.472478e+00	2.251526e+01	2.093023e-01	2.180749e+00	2.775100e-02	9.100507e-01	1.269125e-01	8.796591e-01	2.824936e-02
30580000	-4.472468e+03	-8.487179e+02	4.667282e+00	2.368403e+01	3.372093e-01	2.881555e+00	1.078797e-02	9.541000e-01	1.194950e-01	7.893967e-01	2.958849e-02
30600000	-4.472790e+03	-8.337523e+02	4.800733e+00	2.448984e+01	3.720930e-01	1.748266e+00	2.426515e-02	8.945058e-01	1.414264e-01	7.727314e-01	3.094586e-02
30620000	-4.483851e+03	-8.682677e+02	4.019641e+00	2.170303e+01	2.325581e-01	1.980794e+00	2.418403e-02	9.306139e-01	6.580860e-02	5.241037e-01	2.580275e-02
30640000	-4.460158e+03	-8.626040e+02	5.299633e+00	2.537287e+01	1.976744e-01	2.057748e+00	2.591079e-02	9.490156e-01	4.440203e-02	1.092183e+00	3.410505e-02
30660000	-4.483509e+03	-8.771824e+02	4.961514e+00	2.498618e+01	1.860465e-01	2.212516e+00	1.788396e-02	9.612327e-01	4.991678e-02	1.107546e+00	3.196074e-02
30680000	-4.484811e+03	-8.938351e+02	3.956772e+00	2.135388e+01	2.093023e-01	2.729274e+00	3.787374e-02	8.769676e-01	1.003677e-01	1.114347e+00	2.520802e-02
30700000	-4.463229e+03	-8.738015e+02	4.350751e+00	2.198634e+01	1.976744e-01	3.149154e+00	2.908237e-02	9.176000e-01	9.135796e-02	9.640046e-01	2.806131e-02
30720000	-4.477982e+03	-8.580711e+02	4.811395e+00	2.278479e+01	2.209302e-01	2.339340e+00	2.474585e-02	9.443982e-01	6.389892e-02	8.902339e-01	3.098723e-02
30740000	-4.479007e+03	-8.823585e+02	4.023454e+00	2.073043e+01	2.558140e-01	2.504501e+00	1.146366e-02	9.483320e-01	2.130479e-01	8.470438e-01	2.595132e-02
30760000	-4.469047e+03	-8.719588e+02	4.374670e+00	2.183942e+01	1.976744e-01	2.075958e+00	1.293981e-02	9.488029e-01	1.111973e-01	9.089990e-01	2.817204e-02
30780000	-4.476520e+03	-8.629089e+02	4.246207e+00	2.299686e+01	2.441860e-01	2.482102e+00	1.257868e-02	9.606282e-01	7.825052e-02	8.967700e-01	2.736026e-02
30800000	-4.484206e+03	-8.630650e+02	3.910537e+00	1.845664e+01	3.372093e-01	2.765347e+00	1.792882e-02	9.162503e-01	1.867424e-01	9.059392e-01	2.501325e-02
30820000	-4.472221e+03	-8.476007e+02	4.833990e+00	2.272190e+01	3.837209e-01	2.437716e+00	2.275458e-02	8.799763e-01	2.398476e-01	8.069033e-01	3.088879e-02
30840000	-4.488946e+03	-8.346558e+02	5.871758e+00	2.715596e+01	3.255814e-01	2.644251e+00	8.178111e-03	9.674781e-01	1.418294e-01	1.387257e+00	3.748648e-02
30860000	-4.485958e+03	-8.460562e+02	5.329444e+00	2.533909e+01	3.255814e-01	2.169789e+00	2.375295e-02	8.818758e-01	1.821103e-01	9.473697e-01	3.407944e-02
30880000	-4.470212e+03	-8.654339e+02	4.796809e+00	2.618216e+01	1.046512e-01	2.296501e+00	1.475884e-02	9.732844e-01	2.842751e-02	1.186620e+00	3.081377e-02
30900000	-4.469930e+03	-8.858964e+02	4.189313e+00	2.196598e+01	1.860465e-01	3.220493e+00	7.282133e-03	9.779791e-01	7.969028e-02	9.025158e-01	2.692748e-02
30920000	-4.458991e+03	-8.821422e+02	4.046277e+00	2.041010e+01	2.790698e-01	2.697306e+00	2.019494e-02	9.285168e-01	8.003941e-02	1.390753e+00	2.607195e-02
30940000	-4.500622e+03	-8.931150e+02	3.796727e+00	2.084907e+01	2.325581e-01	2.917625e+00	1.852447e-02	9.225780e-01	1.087654e-01	8.808982e-01	2.441493e-02
30960000	-4.487953e+03	-8.666136e+02	4.824841e+00	2.284606e+01	1.511628e-01	2.796928e+00	1.830910e-02	9.584335e-01	5.055919e-02	9.292325e-01	3.108018e-02
30980000	-4.468828e+03	-8.942441e+02	3.329912e+00	1.756038e+01	1.744186e-01	2.856336e+00	2.057673e-02	9.693537e-01	1.915323e-02	9.074782e-01	2.135390e-02
31000000	-4.475357e+03	-8.524060e+02	4.774889e+00	2.223837e+01	2.325581e-01	2.306716e+00	1.307432e-02	9.563155e-01	1.358400e-01	6.361504e-01	3.068960e-02
31020000	-4.504323e+03	-8.355819e+02	5.390132e+00	2.503354e+01	2.441860e-01	3.175791e+00	9.291526e-03	9.696435e-01	9.901485e-02	9.208555e-01	3.451880e-02
31040000	-4.488484e+03	-8.782469e+02	4.078197e+00	2.152058e+01	1.744186e-01	2.252826e+00	1.401046e-02	9.589041e-01	6.173785e-02	6.640391e-01	2.579911e-02
31060000	-4.486092e+03	-8.814882e+02	3.807394e+00	2.033978e+01	1.627907e-01	1.791297e+00	2.552986e-02	9.357329e-01	5.713967e-02	8.691955e-01	2.453259e-02
31080000	-4.473173e+03	-8.887096e+02	3.707335e+00	2.079016e+01	1.744186e-01	2.586846e+00	7.140703e-03	9.889993e-01	1.456575e-02	8.615192e-01	2.332002e-02
31100000	-4.477345e+03	-8.595482e+02	4.474116e+00	2.001358e+01	2.209302e-01	2.230537e+00	1.462866e-02	9.669597e-01	4.817683e-02	1.144963e+00	2.837014e-02
31120000	-4.467267e+03	-8.575218e+02	4.968885e+00	2.360653e+01	2.325581e-01	1.981228e+00	7.133773e-03	9.696037e-01	1.423934e-01	1.140428e+00	3.181951e-02
31140000	-4.488697e+03	-8.754669e+02	3.942380e+00	2.031772e+01	1.162791e-01	2.087425e+00	3.099914e-02	9.327151e-01	4.407054e-02	9.628231e-01	2.531703e-02
31160000	-4.485058e+03	-8.870814e+02	3.837450e+00	1.881583e+01	3.023256e-01	2.141771e+00	6.757569e-03	9.745876e-01	1.000223e-01	1.023901e+00	2.449558e-02
31180000	-4.480169e+03	-8.638032e+02	4.262601e+00	2.102133e+01	1.511628e-01	2.770418e+00	2.059487e-02	9.659774e-01	3.278652e-02	7.234799e-01	2.724391e-02
31200000	-4.481096e+03	-8.447835e+02	4.196255e+00	2.019014e+01	2.790698e-01	2.280466e+00	4.993296e-03	9.768441e-01	1.794189e-01	5.880764e-01	2.670451e-02
31220000	-4.486369e+03	-8.743574e+02	4.689276e+00	2.204451e+01	2.674419e-01	1.851977e+00	1.675194e-02	9.495858e-01	7.265535e-02	1.156724e+00	2.965902e-02
31240000	-4.500173e+03	-8.515638e+02	4.898119e+00	2.373475e+01	1.511628e-01	2.162530e+00	5.205917e-02	9.129346e-01	3.359254e-02	8.522901e-01	3.154288e-02
31260000	-4.464437e+03	-8.852035e+02	4.058581e+00	1.987290e+01	1.395349e-01	2.073459e+00	1.460677e-02	9.724123e-01	3.633332e-02	1.183679e+00	2.598910e-02
31280000	-4.481991e+03	-8.576167e+02	4.758813e+00	2.255305e+01	3.604651e-01	2.192861e+00	1.387977e-02	9.424951e-01	1.323262e-01	1.175070e+00	3.049719e-02
31300000	-4.469037e+03	-8.740180e+02	3.984247e+00	1.879054e+01	3.139535e-01	2.566834e+00	8.743061e-03	9.654345e-01	1.235753e-01	8.428324e-01	2.543232e-02
31320000	-4.503762e+03	-8.393318e+02	5.101294e+00	2.311522e+01	3.139535e-01	2.035404e+00	2.291898e-02	8.986974e-01	1.930681e-01	9.558366e-01	3.262353e-02
31340000	-4.476018e+03	-8.465106e+02	4.891712e+00	2.258779e+01	3.139535e-01	1.879302e+00	3.207235e-02	8.631670e-01	2.052484e-01	8.348696e-01	3.142859e-02
31360000	-4.484545e+03	-8.762179e+02	4.545756e+00	2.364868e+01	1.976744e-01	2.173003e+00	2.391362e-02	9.363469e-01	6.195966e-02	9.288028e-01	2.931931e-02
31380000	-4.474461e+03	-9.054165e+02	4.102411e+00	2.237159e+01	2.209302e-01	2.700705e+00	1.203680e-02	9.585525e-01	8.867914e-02	1.311333e+00	2.573222e-02
31400000	-4.490837e+03	-8.898194e+02	3.816634e+00	2.007222e+01	1.511628e-01	2.385293e+00	1.520866e-02	9.542394e-01	7.044896e-02	1.079273e+00	2.437109e-02
31420000	-4.503466e+03	-8.496744e+02	4.956505e+00	2.366952e+01	1.860465e-01	2.166878e+00	1.481694e-02	9.653725e-01	6.068328e-02	8.897402e-01	3.193708e-02
31440000	-4.469823e+03	-8.784996e+02	4.406651e+00	2.389420e+01	2.209302e-01	2.038918e+00	2.177532e-02	9.094333e-01	1.436960e-01	9.074057e-01	2.835255e-02
31460000	-4.478668e+03	-8.371777e+02	4.936999e+00	2.066225e+01	3.255814e-01	2.781759e+00	2.551379e-02	9.002927e-01	1.844751e-01	9.481352e-01	3.176575e-02
31480000	-4.485850e+03	-8.647109e+02	4.637669e+00	2.281737e+01	1.744186e-01	2.414345e+00	3.066584e-02	9.400302e-01	4.480917e-02	1.152263e+00	2.982379e-02
31500000	-4.498178e+03	-8.708859e+02	3.816603e+00	1.816097e+01	2.558140e-01	2.354466e+00	2.487790e-02	9.093220e-01	1.344634e-01	7.384136e-01	2.456358e-02
31520000	-4.479702e+03	-8.430976e+02	5.838424e+00	2.694745e+01	2.441860e-01	2.616351e+00	3.763140e-02	9.043265e-01	7.144995e-02	7.780010e-01	3.734783e-02
31540000	-4.466719e+03	-8.681523e+02	4.709705e+00	2.377861e+01	2.906977e-01	2.317672e+00	4.055080e-02	8.404541e-01	1.533017e-01	1.157386e+00	3.016438e-02
31560000	-4.469509e+03	-8.487377e+02	6.068485e+00	3.046286e+01	2.906977e-01	1.842358e+00	1.378210e-02	9.284422e-01	1.730545e-01	1.389960e+00	3.905835e-02
31580000	-4.476970e+03	-8.667213e+02	4.259912e+00	2.127522e+01	2.906977e-01	2.468320e+00	7.820847e-03	9.738471e-01	1.225865e-01	9.266686e-01	2.715120e-02
31600000	-4.486765e+03	-8.701023e+02	4.873319e+00	2.502151e+01	2.209302e-01	2.416740e+00	2.388095e-02	9.227949e-01	1.072336e-01	8.314618e-01	3.004249e-02
31620000	-4.466245e+03	-8.431988e+02	6.190437e+00	3.134300e+01	2.209302e-01	2.148824e+00	1.457532e-02	9.625814e-01	6.663994e-02	1.335938e+00	3.894042e-02
31640000	-4.491652e+03	-8.637748e+02	4.235482e+00	1.998502e+01	2.093023e-01	1.972608e+00	1.541659e-02	9.571718e-01	5.839956e-02	8.144767e-01	2.684347e-02
31660000	-4.490840e+03	-8.616548e+02	4.562058e+00	2.145114e+01	3.023256e-01	2.967004e+00	1.969562e-02	9.252168e-01	1.137839e-01	9.424113e-01	2.859838e-02
31680000	-4.498359e+03	-8.512023e+02	4.754339e+00	2.328550e+01	2.441860e-01	2.576906e+00	8.068884e-03	9.661307e-01	1.443408e-01	7.820896e-01	3.064747e-02
31700000	-4.508078e+03	-8.464567e+02	5.236393e+00	2.399899e+01	2.441860e-01	2.389188e+00	1.891851e-02	9.501371e-01	7.767169e-02	1.107740e+00	3.372744e-02
31720000	-4.505650e+03	-8.551118e+02	4.304834e+00	1.987707e+01	2.558140e-01	2.377510e+00	4.904032e-03	9.849304e-01	9.503287e-02	8.696482e-01	2.758787e-02
31740000	-4.476936e+03	-8.500846e+02	4.313049e+00	2.028576e+01	2.674419e-01	2.481022e+00	1.439598e-03	9.950287e-01	1.145482e-01	8.275822e-01	2.782528e-02
31760000	-4.480715e+03	-8.585032e+02	4.784257e+00	2.339296e+01	2.558140e-01	2.810699e+00	3.028619e-02	9.152562e-01	8.633022e-02	8.201237e-01	3.071054e-02
31780000	-4.491259e+03	-8.719460e+02	4.213501e+00	1.954781e+01	2.325581e-01	2.094641e+00	2.328604e-02	9.245816e-01	1.003677e-01	1.111050e+00	2.705989e-02
31800000	-4.487372e+03	-8.960957e+02	3.122364e+00	1.718678e+01	2.558140e-01	2.658783e+00	2.559244e-02	8.891565e-01	1.051547e-01	7.864813e-01	1.961676e-02
31820000	-4.493614e+03	-8.235923e+02	5.126808e+00	2.210037e+01	3.255814e-01	2.021191e+00	2.401613e-02	9.054188e-01	1.816051e-01	7.276528e-01	3.296522e-02
31840000	-4.459532e+03	-8.588484e+02	4.950045e+00	2.411545e+01	2.441860e-01	2.101482e+00	1.839855e-02	9.496905e-01	7.736310e-02	1.084603e+00	3.190226e-02
31860000	-4.472813e+03	-8.671103e+02	5.092716e+00	2.410591e+01	2.558140e-01	2.770481e+00	1.314748e-02	9.600650e-01	1.117976e-01	1.233110e+00	3.246932e-02
31880000	-4.499408e+03	-8.582442e+02	4.714035e+00	2.317470e+01	2.674419e-01	2.030068e+00	1.649054e-02	9.583479e-01	6.489654e-02	7.768245e-01	3.039868e-02
31900000	-4.469502e+03	-8.412446e+02	6.933282e+00	3.286617e+01	2.441860e-01	2.140283e+00	2.112522e-02	9.383289e-01	9.708733e-02	1.191884e+00	4.422661e-02
31920000	-4.484441e+03	-8.662929e+02	3.778785e+00	1.831969e+01	2.790698e-01	2.766394e+00	1.823515e-02	9.207857e-01	1.537760e-01	6.868108e-01	2.409100e-02
31940000	-4.480561e+03	-8.521098e+02	5.056872e+00	2.571128e+01	3.023256e-01	2.187529e+00	2.328933e-02	8.931030e-01	1.655680e-01	7.747040e-01	3.237131e-02
31960000	-4.463120e+03	-8.803850e+02	4.876491e+00	2.584610e+01	1.976744e-01	1.998525e+00	4.514607e-02	9.141940e-01	3.541469e-02	9.813828e-01	3.132986e-02
31980000	-4.472035e+03	-8.754042e+02	3.452064e+00	1.676336e+01	2.790698e-01	3.062742e+00	1.865350e-02	9.069472e-01	1.704619e-01	7.181140e-01	2.194402e-02
32000000	-4.490310e+03	-8.893708e+02	3.902769e+00	1.929303e+01	2.093023e-01	1.977867e+00	2.256450e-03	9.940277e-01	6.219848e-02	1.001384e+00	2.511697e-02
32020000	-4.466635e+03	-8.334873e+02	5.386789e+00	2.499204e+01	2.790698e-01	2.536267e+00	1.404001e-02	9.299205e-01	2.418605e-01	9.979747e-01	3.439989e-02
32040000	-4.494063e+03	-8.185902e+02	6.967506e+00	3.053286e+01	2.674419e-01	2.290234e+00	4.186508e-02	8.986660e-01	7.745507e-02	1.011228e+00	4.486499e-02
32060000	-4.490773e+03	-8.522662e+02	4.713861e+00	2.198294e+01	2.558140e-01	2.891651e+00	2.590251e-02	9.301072e-01	7.885255e-02	9.443440e-01	2.987629e-02
32080000	-4.469782e+03	-9.017621e+02	4.059698e+00	2.282151e+01	9.302326e-02	2.006276e+00	2.575198e-03	9.948042e-01	3.637624e-02	1.005152e+00	2.607841e-02
32100000	-4.467332e+03	-8.803507e+02	3.477696e+00	1.740867e+01	3.255814e-01	2.261785e+00	3.194094e-03	9.812820e-01	1.720862e-01	9.151422e-01	2.187753e-02
32120000	-4.476477e+03	-8.696927e+02	4.954303e+00	2.611005e+01	1.976744e-01	2.001159e+00	1.270439e-03	9.964651e-01	8.236424e-02	1.394148e+00	3.192770e-02
32140000	-4.466309e+03	-9.037494e+02	4.509288e+00	2.493941e+01	1.162791e-01	2.540102e+00	1.836249e-03	9.972693e-01	2.142666e-02	1.385460e+00	2.901638e-02
32160000	-4.480981e+03	-8.812019e+02	4.107276e+00	1.955276e+01	1.395349e-01	2.385106e+00	1.355206e-02	9.770896e-01	2.630151e-02	1.006944e+00	2.504345e-02
32180000	-4.486583e+03	-8.872559e+02	4.329142e+00	2.244714e+01	1.162791e-01	2.178780e+00	4.389600e-02	9.429236e-01	1.665550e-02	9.125893e-01	2.760840e-02
32200000	-4.482019e+03	-8.774500e+02	4.977258e+00	2.453878e+01	2.325581e-01	2.169486e+00	7.432710e-03	9.652012e-01	1.229287e-01	1.117331e+00	3.116944e-02
32220000	-4.491823e+03	-8.726581e+02	4.389930e+00	2.221836e+01	2.093023e-01	2.145026e+00	1.972306e-02	9.179457e-01	1.585856e-01	7.942749e-01	2.811895e-02
32240000	-4.461501e+03	-8.895296e+02	4.593613e+00	2.562916e+01	1.860465e-01	2.372857e+00	1.092902e-02	9.755913e-01	4.676748e-02	1.045922e+00	2.933483e-02
32260000	-4.467076e+03	-8.800789e+02	4.186324e+00	2.109741e+01	2.906977e-01	1.898518e+00	6.374292e-03	9.687567e-01	1.790659e-01	9.259451e-01	2.680413e-02
32280000	-4.470753e+03	-8.728862e+02	4.159405e+00	2.027534e+01	2.790698e-01	2.271556e+00	1.565069e-02	9.234647e-01	1.761264e-01	9.048113e-01	2.682053e-02
32300000	-4.486536e+03	-8.404682e+02	4.835323e+00	2.206984e+01	2.674419e-01	2.199936e+00	3.889267e-02	9.059306e-01	7.554572e-02	6.936147e-01	3.111431e-02
32320000	-4.477727e+03	-8.718972e+02	3.929062e+00	1.864339e+01	2.558140e-01	2.496823e+00	1.359779e-02	9.574158e-01	7.167562e-02	8.131700e-01	2.529023e-02
32340000	-4.494252e+03	-8.522143e+02	4.501538e+00	2.123881e+01	3.139535e-01	1.783890e+00	1.056751e-02	9.654693e-01	1.015443e-01	8.460928e-01	2.875529e-02
32360000	-4.465773e+03	-8.592473e+02	5.225961e+00	2.527436e+01	2.441860e-01	2.248792e+00	2.330503e-02	9.362861e-01	8.229199e-02	8.556981e-01	3.356286e-02
32380000	-4.478437e+03	-8.525978e+02	5.111524e+00	2.348403e+01	2.790698e-01	1.857083e+00	2.368197e-02	8.835255e-01	2.304093e-01	9.567575e-01	3.267177e-02
32400000	-4.474836e+03	-8.355085e+02	5.520126e+00	2.567613e+01	1.511628e-01	2.017899e+00	2.352409e-02	9.502782e-01	4.800122e-02	8.520121e-01	3.559433e-02
32420000	-4.458939e+03	-8.435558e+02	4.798889e+00	2.096039e+01	2.093023e-01	2.848967e+00	2.636642e-02	9.465401e-01	5.844697e-02	7.895587e-01	3.060496e-02
32440000	-4.478808e+03	-8.579488e+02	4.212489e+00	1.974862e+01	2.325581e-01	3.230100e+00	2.107297e-02	9.434946e-01	7.053084e-02	7.886540e-01	2.700873e-02
32460000	-4.480160e+03	-8.656523e+02	4.586674e+00	2.071510e+01	2.558140e-01	1.949897e+00	1.071825e-02	9.691013e-01	8.274238e-02	7.615282e-01	2.904270e-02
32480000	-4.486963e+03	-8.401402e+02	4.871017e+00	2.186532e+01	2.906977e-01	2.179819e+00	2.090809e-02	9.397362e-01	1.143793e-01	7.368337e-01	3.136905e-02
32500000	-4.464994e+03	-8.361534e+02	5.078268e+00	1.984362e+01	2.790698e-01	2.106408e+00	3.011722e-02	9.166600e-01	1.081940e-01	1.116193e+00	3.203790e-02
32520000	-4.491489e+03	-8.438150e+02	5.140967e+00	2.155399e+01	3.139535e-01	1.795179e+00	1.738943e-02	9.234301e-01	1.864392e-01	7.890022e-01	3.286508e-02
32540000	-4.479154e+03	-8.818438e+02	4.543046e+00	2.217990e+01	2.674419e-01	2.376403e+00	4.323838e-02	8.941423e-01	7.956800e-02	8.446557e-01	2.878192e-02
32560000	-4.450870e+03	-9.143033e+02	3.374898e+00	1.905028e+01	2.325581e-01	2.376660e+00	2.073092e-02	8.974012e-01	1.492465e-01	1.064902e+00	2.154805e-02
32580000	-4.487670e+03	-8.346821e+02	5.927458e+00	2.446716e+01	3.139535e-01	2.623329e+00	3.425055e-02	8.691428e-01	2.295895e-01	1.107091e+00	3.814706e-02
32600000	-4.479687e+03	-8.073311e+02	6.929453e+00	2.715033e+01	3.372093e-01	1.866749e+00	2.736138e-02	8.991759e-01	1.767710e-01	1.065792e+00	4.409319e-02
32620000	-4.486211e+03	-8.370446e+02	5.649872e+00	2.502627e+01	2.790698e-01	2.321269e+00	1.500136e-02	9.307920e-01	1.975949e-01	1.100073e+00	3.628398e-02
32640000	-4.462920e+03	-8.534551e+02	5.187416e+00	2.184133e+01	1.511628e-01	2.132961e+00	9.764852e-03	9.824750e-01	5.214803e-02	9.304263e-01	3.317339e-02
32660000	-4.476986e+03	-8.401486e+02	5.095767e+00	2.091717e+01	2.674419e-01	2.038815e+00	1.222766e-02	9.659355e-01	9.648905e-02	1.034992e+00	3.276884e-02
32680000	-4.497147e+03	-8.591687e+02	4.517471e+00	2.032790e+01	2.093023e-01	1.884135e+00	2.469355e-02	9.314176e-01	1.078247e-01	7.392110e-01	2.894540e-02
32700000	-4.475721e+03	-8.518132e+02	4.302240e+00	1.903401e+01	2.674419e-01	2.662001e+00	1.722847e-02	9.575140e-01	8.044704e-02	9.138735e-01	2.742436e-02
32720000	-4.477428e+03	-8.502988e+02	5.073719e+00	2.198115e+01	1.627907e-01	2.545529e+00	1.815482e-02	9.809606e-01	1.521327e-02	9.324886e-01	3.263810e-02
32740000	-4.485302e+03	-8.226193e+02	5.347272e+00	2.261560e+01	4.069767e-01	2.088434e+00	9.277613e-03	9.478239e-01	2.578601e-01	1.237394e+00	3.431059e-02
32760000	-4.491747e+03	-8.309864e+02	4.975703e+00	2.083130e+01	3.488372e-01	2.402129e+00	1.659786e-02	9.295361e-01	2.233913e-01	1.039682e+00	3.201469e-02
32780000	-4.495004e+03	-8.229225e+02	5.825472e+00	2.497125e+01	3.139535e-01	2.106577e+00	1.234305e-02	9.564956e-01	1.383255e-01	9.129278e-01	3.681428e-02
32800000	-4.488407e+03	-8.434063e+02	5.355814e+00	2.345308e+01	2.790698e-01	2.201094e+00	8.693660e-03	9.634274e-01	2.014129e-01	1.017826e+00	3.360675e-02
32820000	-4.497957e+03	-8.602786e+02	4.722072e+00	2.195146e+01	2.325581e-01	2.344709e+00	8.471176e-03	9.734665e-01	1.038582e-01	9.280648e-01	3.027499e-02
32840000	-4.477726e+03	-8.762018e+02	4.833230e+00	2.295577e+01	2.441860e-01	2.212251e+00	2.528735e-02	9.157740e-01	1.469087e-01	1.242585e+00	3.091854e-02
32860000	-4.482131e+03	-8.608406e+02	3.542296e+00	1.686056e+01	2.093023e-01	2.187499e+00	8.840110e-03	9.789173e-01	5.324469e-02	5.803140e-01	2.272915e-02
32880000	-4.485876e+03	-8.830098e+02	4.422317e+00	2.346945e+01	1.744186e-01	2.392802e+00	1.879167e-02	9.457002e-01	5.937244e-02	7.673406e-01	2.762379e-02
32900000	-4.486713e+03	-8.484091e+02	4.580066e+00	2.262868e+01	2.674419e-01	2.351075e+00	1.979589e-02	9.361511e-01	9.026124e-02	6.493354e-01	2.887830e-02
32920000	-4.471080e+03	-8.551227e+02	5.499578e+00	2.496994e+01	2.441860e-01	2.307506e+00	1.102952e-02	9.733854e-01	7.288466e-02	8.672804e-01	3.497241e-02
32940000	-4.486960e+03	-8.558698e+02	5.164737e+00	2.178955e+01	2.790698e-01	1.884502e+00	9.004825e-03	9.731886e-01	1.282690e-01	8.200867e-01	3.325020e-02
32960000	-4.471720e+03	-8.546381e+02	4.700014e+00	2.288408e+01	2.325581e-01	2.864507e+00	6.328111e-03	9.856963e-01	5.166659e-02	8.052238e-01	2.981880e-02
32980000	-4.472341e+03	-8.376321e+02	6.076524e+00	2.653390e+01	2.674419e-01	2.376187e+00	2.352834e-02	9.395105e-01	8.873555e-02	1.009183e+00	3.878064e-02
33000000	-4.487477e+03	-8.566824e+02	4.282439e+00	2.140047e+01	2.558140e-01	2.086205e+00	1.095915e-02	9.499668e-01	1.283074e-01	7.399047e-01	2.715441e-02
33020000	-4.476424e+03	-8.508036e+02	4.443729e+00	2.242494e+01	2.325581e-01	1.968247e+00	1.933301e-02	9.432091e-01	8.830489e-02	1.026740e+00	2.833476e-02
33040000	-4.465831e+03	-8.683042e+02	4.564279e+00	2.284699e+01	2.674419e-01	2.617132e+00	2.517210e-02	8.979733e-01	1.487209e-01	6.860036e-01	2.917009e-02
33060000	-4.487679e+03	-8.353830e+02	5.001291e+00	2.296114e+01	3.023256e-01	2.049230e+00	1.265833e-02	9.550830e-01	1.185202e-01	9.794262e-01	3.160427e-02
33080000	-4.481240e+03	-8.591608e+02	4.732572e+00	2.134165e+01	2.674419e-01	2.832757e+00	7.135970e-03	9.673357e-01	1.742301e-01	9.545991e-01	3.010258e-02
33100000	-4.464361e+03	-8.879447e+02	4.050842e+00	2.201569e+01	2.325581e-01	2.079272e+00	1.891372e-02	9.543786e-01	4.858294e-02	8.690667e-01	2.584245e-02
33120000	-4.478605e+03	-8.702410e+02	3.627724e+00	1.703962e+01	2.790698e-01	3.126434e+00	1.534470e-02	9.339891e-01	2.076380e-01	1.045783e+00	2.323893e-02
33140000	-4.468176e+03	-8.711358e+02	4.199032e+00	1.933578e+01	1.860465e-01	2.842496e+00	2.826369e-02	9.366670e-01	5.656251e-02	8.825418e-01	2.703856e-02
33160000	-4.472149e+03	-8.982268e+02	3.577805e+00	2.057661e+01	1.976744e-01	1.917906e+00	2.255506e-02	9.265723e-01	6.799709e-02	9.676931e-01	2.298806e-02
33180000	-4.478612e+03	-8.703102e+02	5.045852e+00	2.268342e+01	2.558140e-01	2.110980e+00	1.394056e-02	9.574727e-01	1.171348e-01	1.220240e+00	3.212704e-02
33200000	-4.480910e+03	-9.057914e+02	4.290674e+00	2.404405e+01	1.395349e-01	2.502251e+00	3.223275e-02	8.952827e-01	1.015378e-01	9.740466e-01	2.713375e-02
33220000	-4.485830e+03	-8.930626e+02	4.487198e+00	2.362905e+01	1.860465e-01	2.331033e+00	3.933549e-02	9.254223e-01	3.187350e-02	8.742622e-01	2.894165e-02
33240000	-4.459815e+03	-8.623904e+02	5.400425e+00	2.689451e+01	2.209302e-01	2.162222e+00	8.826348e-03	9.759527e-01	5.670442e-02	1.085825e+00	3.455809e-02
33260000	-4.470869e+03	-8.598437e+02	5.647833e+00	2.624864e+01	2.093023e-01	2.041159e+00	9.844103e-03	9.679985e-01	8.262451e-02	1.080500e+00	3.634609e-02
33280000	-4.455996e+03	-8.648485e+02	4.184771e+00	2.078055e+01	2.325581e-01	2.245917e+00	7.562330e-03	9.721246e-01	1.000629e-01	1.020655e+00	2.691988e-02
33300000	-4.463316e+03	-8.598137e+02	4.461543e+00	2.086085e+01	2.674419e-01	2.150824e+00	1.207136e-02	9.519324e-01	1.247559e-01	7.995768e-01	2.867348e-02
33320000	-4.482956e+03	-8.737823e+02	3.699595e+00	1.872673e+01	2.674419e-01	2.285522e+00	1.911334e-02	9.401737e-01	9.759796e-02	6.476254e-01	2.362990e-02
33340000	-4.467585e+03	-8.766232e+02	3.825758e+00	2.072328e+01	3.023256e-01	2.104563e+00	1.858087e-02	9.249021e-01	1.003260e-01	8.808082e-01	2.464920e-02
33360000	-4.474372e+03	-8.696385e+02	3.963910e+00	2.097469e+01	2.441860e-01	2.284125e+00	2.974892e-02	8.797431e-01	1.230954e-01	7.387679e-01	2.538549e-02
33380000	-4.466718e+03	-9.012842e+02	3.515854e+00	1.932702e+01	1.744186e-01	1.965563e+00	1.420428e-02	9.581647e-01	7.746226e-02	6.870644e-01	2.266856e-02
33400000	-4.475401e+03	-8.647439e+02	5.526008e+00	2.689367e+01	2.906977e-01	2.288336e+00	1.459025e-02	9.500495e-01	9.438592e-02	9.090563e-01	3.554085e-02
33420000	-4.465834e+03	-8.916985e+02	3.775985e+00	2.030508e+01	3.023256e-01	1.840980e+00	3.577276e-03	9.869227e-01	9.991182e-02	9.465254e-01	2.414193e-02
33440000	-4.466772e+03	-8.628347e+02	4.976480e+00	2.547855e+01	2.209302e-01	2.917091e+00	4.441447e-03	9.856500e-01	7.193515e-02	1.114467e+00	3.170801e-02
33460000	-4.460303e+03	-8.953906e+02	4.154769e+00	2.474863e+01	1.162791e-01	2.249401e+00	3.836304e-03	9.928046e-01	1.719088e-02	9.052901e-01	2.588081e-02
33480000	-4.471081e+03	-8.876954e+02	4.252823e+00	2.598407e+01	1.511628e-01	2.167681e+00	4.878056e-03	9.894563e-01	2.720448e-02	9.864363e-01	2.652760e-02
33500000	-4.492069e+03	-8.486631e+02	4.988942e+00	2.363643e+01	2.558140e-01	1.904922e+00	2.809337e-03	9.877961e-01	1.401524e-01	9.736759e-01	3.170997e-02
33520000	-4.495660e+03	-8.647907e+02	4.237463e+00	2.228386e+01	2.790698e-01	1.738526e+00	2.457473e-02	9.077347e-01	1.276390e-01	7.420433e-01	2.655892e-02
33540000	-4.497434e+03	-8.478554e+02	5.105658e+00	2.445666e+01	2.790698e-01	1.725359e+00	3.191948e-02	8.959786e-01	1.001058e-01	8.594164e-01	3.285708e-02
33560000	-4.493167e+03	-8.654374e+02	4.256007e+00	2.023493e+01	2.674419e-01	2.179810e+00	1.732289e-02	9.412772e-01	1.023561e-01	7.233521e-01	2.738582e-02
33580000	-4.490475e+03	-8.791213e+02	4.317834e+00	2.264642e+01	1.511628e-01	2.522463e+00	2.276188e-02	9.661082e-01	2.024407e-02	8.509129e-01	2.753718e-02
33600000	-4.477198e+03	-8.644827e+02	4.813823e+00	2.333974e+01	2.093023e-01	2.250954e+00	9.079984e-03	9.755643e-01	7.053816e-02	8.356853e-01	3.093082e-02
33620000	-4.497869e+03	-8.622134e+02	4.684757e+00	2.120571e+01	2.674419e-01	2.158597e+00	9.978710e-03	9.606759e-01	1.656850e-01	1.042011e+00	3.016092e-02
33640000	-4.480057e+03	-8.659719e+02	4.878831e+00	2.216978e+01	2.441860e-01	2.768686e+00	2.359690e-02	9.380389e-01	7.344975e-02	7.323409e-01	3.130828e-02
33660000	-4.498559e+03	-8.382812e+02	5.009040e+00	2.268600e+01	3.139535e-01	2.018842e+00	1.605367e-02	9.158911e-01	1.902445e-01	7.331873e-01	3.211634e-02
33680000	-4.504832e+03	-8.829893e+02	4.122817e+00	2.165531e+01	2.209302e-01	2.220650e+00	1.656239e-02	9.553189e-01	5.319132e-02	6.443895e-01	2.636458e-02
33700000	-4.496732e+03	-8.861365e+02	3.859508e+00	1.911336e+01	1.976744e-01	2.487183e+00	1.624247e-02	9.397889e-01	8.649796e-02	7.916940e-01	2.459731e-02
33720000	-4.481392e+03	-8.637329e+02	4.306541e+00	2.038369e+01	1.860465e-01	2.692537e+00	3.358546e-03	9.887446e-01	1.150031e-01	8.809734e-01	2.765175e-02
33740000	-4.451705e+03	-8.640223e+02	5.088687e+00	2.444839e+01	3.023256e-01	2.658511e+00	2.212466e-02	9.186035e-01	1.260061e-01	1.029531e+00	3.277745e-02
33760000	-4.457008e+03	-8.575854e+02	5.042734e+00	2.300778e+01	2.558140e-01	2.881091e+00	1.182702e-02	9.472659e-01	1.530786e-01	9.782444e-01	3.185633e-02
33780000	-4.470557e+03	-8.519891e+02	4.181609e+00	1.932497e+01	3.023256e-01	1.902397e+00	1.902989e-02	9.514060e-01	6.963487e-02	7.689078e-01	2.684909e-02
33800000	-4.480856e+03	-8.613372e+02	3.629271e+00	1.713586e+01	2.558140e-01	2.723082e+00	1.552020e-02	9.554479e-01	1.086320e-01	7.337293e-01	2.334608e-02
33820000	-4.491489e+03	-8.679084e+02	3.831980e+00	1.928248e+01	2.558140e-01	2.958537e+00	1.883673e-02	9.307058e-01	9.489207e-02	8.843526e-01	2.445956e-02
33840000	-4.483140e+03	-8.615250e+02	3.514101e+00	1.752402e+01	2.790698e-01	2.271842e+00	9.104475e-03	9.652720e-01	1.053977e-01	6.354471e-01	2.258254e-02
33860000	-4.466175e+03	-8.721319e+02	4.698657e+00	2.298930e+01	2.790698e-01	2.309091e+00	1.564178e-02	9.410677e-01	1.287986e-01	9.738182e-01	3.030027e-02
33880000	-4.466374e+03	-8.563667e+02	4.555004e+00	2.245256e+01	1.627907e-01	3.507820e+00	2.331470e-02	9.557409e-01	4.315286e-02	5.801155e-01	2.880655e-02
33900000	-4.474353e+03	-8.706249e+02	3.530916e+00	1.669983e+01	1.860465e-01	1.884335e+00	4.844252e-03	9.891235e-01	5.126992e-02	8.563027e-01	2.256960e-02
33920000	-4.470576e+03	-8.452681e+02	5.169226e+00	2.368395e+01	2.209302e-01	1.890295e+00	6.996619e-03	9.838286e-01	6.824676e-02	9.988336e-01	3.319527e-02
33940000	-4.466749e+03	-8.608404e+02	4.381265e+00	2.175931e+01	3.255814e-01	2.232226e+00	2.538804e-02	8.849006e-01	1.792382e-01	1.018265e+00	2.813965e-02
33960000	-4.504508e+03	-8.745187e+02	4.372869e+00	2.218916e+01	3.023256e-01	1.851066e+00	2.473627e-02	8.924598e-01	1.591222e-01	8.191042e-01	2.800441e-02
33980000	-4.470615e+03	-8.408875e+02	5.158193e+00	2.357023e+01	2.093023e-01	2.187492e+00	1.149485e-02	9.672542e-01	9.501017e-02	8.181113e-01	3.280814e-02
34000000	-4.492273e+03	-8.516116e+02	5.167826e+00	2.451031e+01	2.209302e-01	1.776557e+00	2.160361e-02	9.280961e-01	1.039687e-01	7.605942e-01	3.279157e-02
34020000	-4.481936e+03	-8.414096e+02	5.285534e+00	2.278370e+01	2.093023e-01	2.237525e+00	2.819517e-02	9.357910e-01	9.032486e-02	8.853898e-01	3.377799e-02
34040000	-4.484245e+03	-8.348798e+02	5.096177e+00	2.338206e+01	3.023256e-01	3.053004e+00	2.871356e-02	9.254698e-01	7.840514e-02	8.394369e-01	3.282468e-02
34060000	-4.480456e+03	-8.397375e+02	5.003663e+00	2.309277e+01	3.139535e-01	2.159601e+00	1.437308e-02	9.350577e-01	1.998073e-01	1.022524e+00	3.217430e-02
34080000	-4.464877e+03	-8.527451e+02	4.609605e+00	2.196036e+01	3.139535e-01	1.985863e+00	4.153470e-03	9.876107e-01	1.025804e-01	9.717935e-01	2.915415e-02
34100000	-4.492384e+03	-8.430301e+02	4.659778e+00	2.231015e+01	3.488372e-01	1.727636e+00	5.389576e-03	9.749189e-01	1.580873e-01	8.097584e-01	2.948318e-02
34120000	-4.493781e+03	-8.577593e+02	4.442369e+00	2.051121e+01	1.976744e-01	1.867621e+00	4.086811e-03	9.917132e-01	4.055120e-02	7.837937e-01	2.829995e-02
34140000	-4.464929e+03	-8.750049e+02	3.414650e+00	1.781762e+01	2.209302e-01	3.098034e+00	5.860489e-03	9.841195e-01	6.768653e-02	4.810284e-01	2.156618e-02
34160000	-4.493486e+03	-8.326110e+02	5.133194e+00	2.245062e+01	3.023256e-01	2.535069e+00	1.150920e-02	9.709195e-01	8.951145e-02	6.616058e-01	3.304404e-02
34180000	-4.487861e+03	-8.347585e+02	4.437918e+00	2.137916e+01	3.604651e-01	2.427208e+00	4.900996e-03	9.778804e-01	1.209242e-01	6.820686e-01	2.781318e-02
34200000	-4.490869e+03	-8.427600e+02	4.428317e+00	1.973857e+01	2.674419e-01	2.695371e+00	2.623003e-02	9.207606e-01	1.083594e-01	7.215448e-01	2.837961e-02
34220000	-4.485416e+03	-8.479440e+02	4.632334e+00	1.928710e+01	2.441860e-01	2.274097e+00	1.315413e-02	9.520895e-01	1.400942e-01	6.806320e-01	2.972341e-02
34240000	-4.485828e+03	-8.461448e+02	4.083755e+00	1.742056e+01	3.837209e-01	2.148961e+00	3.179934e-02	8.567858e-01	2.181221e-01	8.126826e-01	2.584333e-02
34260000	-4.486303e+03	-8.420013e+02	5.131091e+00	2.191060e+01	2.790698e-01	2.321797e+00	4.319539e-02	8.633652e-01	1.262224e-01	6.843041e-01	3.202867e-02
34280000	-4.483507e+03	-8.396792e+02	4.755179e+00	1.953685e+01	3.488372e-01	2.510915e+00	3.238290e-02	8.367257e-01	2.469375e-01	7.735402e-01	3.014897e-02
34300000	-4.490900e+03	-8.475741e+02	4.345148e+00	1.890680e+01	3.139535e-01	2.649092e+00	3.716307e-02	8.859804e-01	1.089055e-01	8.545932e-01	2.767428e-02
34320000	-4.495783e+03	-8.808716e+02	3.866851e+00	1.872560e+01	1.627907e-01	2.135438e+00	1.712541e-02	9.526829e-01	6.513781e-02	1.001053e+00	2.486224e-02
34340000	-4.465554e+03	-8.663186e+02	4.344021e+00	2.285361e+01	2.209302e-01	1.652901e+00	2.429768e-02	9.180552e-01	9.338118e-02	8.793658e-01	2.755732e-02
34360000	-4.455246e+03	-8.835332e+02	4.695338e+00	2.457973e+01	2.558140e-01	2.182909e+00	1.871670e-02	9.307334e-01	1.304924e-01	9.900736e-01	2.936102e-02
34380000	-4.463988e+03	-8.570906e+02	4.911138e+00	2.341966e+01	1.744186e-01	2.429408e+00	2.562839e-02	9.462130e-01	5.409208e-02	8.523525e-01	3.104096e-02
34400000	-4.469744e+03	-8.391885e+02	4.843029e+00	2.219909e+01	3.139535e-01	2.314679e+00	3.109527e-02	8.823342e-01	1.265571e-01	8.541552e-01	3.113697e-02
34420000	-4.477934e+03	-8.528082e+02	4.517751e+00	2.031183e+01	2.790698e-01	1.893884e+00	1.554166e-02	9.432521e-01	1.007352e-01	7.114595e-01	2.867953e-02
34440000	-4.477802e+03	-8.466446e+02	4.531233e+00	2.034707e+01	2.558140e-01	2.446045e+00	8.153902e-03	9.744849e-01	1.238576e-01	7.789617e-01	2.897434e-02
34460000	-4.480744e+03	-8.540553e+02	4.295008e+00	2.040304e+01	2.906977e-01	2.029039e+00	9.489905e-03	9.741340e-01	7.534751e-02	8.095816e-01	2.758459e-02
34480000	-4.461029e+03	-8.568487e+02	4.450206e+00	2.079405e+01	2.558140e-01	1.945247e+00	1.261471e-02	9.612260e-01	7.674277e-02	8.948586e-01	2.866328e-02
34500000	-4.500719e+03	-8.913497e+02	3.933499e+00	2.225424e+01	2.790698e-01	2.467912e+00	2.649322e-02	8.577454e-01	1.599856e-01	8.838854e-01	2.485281e-02
34520000	-4.481967e+03	-8.698672e+02	4.339841e+00	2.306011e+01	2.209302e-01	3.443361e+00	2.349072e-02	9.395916e-01	7.193073e-02	7.834531e-01	2.769503e-02
34540000	-4.466577e+03	-8.569039e+02	4.857467e+00	2.523257e+01	2.209302e-01	2.071433e+00	1.983918e-02	9.279287e-01	9.550904e-02	8.259927e-01	3.113056e-02
34560000	-4.492011e+03	-8.532429e+02	5.552837e+00	2.723316e+01	1.279070e-01	2.650088e+00	1.499146e-02	9.678041e-01	4.737889e-02	1.324436e+00	3.544613e-02
34580000	-4.468003e+03	-8.349107e+02	4.915652e+00	2.324770e+01	2.906977e-01	2.195767e+00	2.591808e-02	9.080236e-01	1.199579e-01	9.242314e-01	3.158434e-02
34600000	-4.477876e+03	-8.722531e+02	4.222007e+00	2.004498e+01	1.976744e-01	2.580837e+00	1.803775e-02	9.437571e-01	9.474626e-02	8.474156e-01	2.696652e-02
34620000	-4.466065e+03	-8.581568e+02	5.168757e+00	2.553392e+01	2.558140e-01	2.067001e+00	7.941499e-03	9.596591e-01	2.001535e-01	8.777442e-01	3.281211e-02
34640000	-4.457990e+03	-8.472084e+02	5.675412e+00	2.835472e+01	1.976744e-01	1.917155e+00	1.233038e-02	9.692596e-01	5.325506e-02	1.216584e+00	3.649737e-02
34660000	-4.476278e+03	-8.643803e+02	4.187525e+00	2.083883e+01	3.023256e-01	2.417433e+00	4.348016e-03	9.837942e-01	1.010057e-01	9.325981e-01	2.683472e-02
34680000	-4.462446e+03	-8.715240e+02	4.078475e+00	2.160520e+01	2.790698e-01	2.137808e+00	4.990986e-03	9.805465e-01	1.347909e-01	1.306373e+00	2.613671e-02
34700000	-4.482784e+03	-8.380094e+02	5.617801e+00	2.716887e+01	2.325581e-01	2.909153e+00	2.612214e-02	9.443709e-01	4.820123e-02	1.773682e+00	3.619428e-02
34720000	-4.472178e+03	-8.979497e+02	4.335866e+00	2.282041e+01	1.744186e-01	1.914995e+00	1.314537e-02	9.697690e-01	4.066555e-02	9.322416e-01	2.758566e-02
34740000	-4.482951e+03	-8.329140e+02	5.608281e+00	2.543639e+01	2.790698e-01	2.091716e+00	1.571950e-02	9.588726e-01	7.007987e-02	1.007744e+00	3.602402e-02
34760000	-4.476270e+03	-8.273099e+02	6.086880e+00	2.873796e+01	2.906977e-01	2.048733e+00	2.791182e-02	9.111813e-01	9.867695e-02	1.030575e+00	3.918007e-02
34780000	-4.487222e+03	-8.586997e+02	4.810744e+00	2.310019e+01	2.441860e-01	2.409852e+00	1.078906e-02	9.700934e-01	6.234757e-02	8.746370e-01	3.084554e-02
34800000	-4.473685e+03	-8.459158e+02	5.476270e+00	2.393685e+01	2.093023e-01	2.116192e+00	3.087309e-02	9.482085e-01	2.967992e-02	8.124140e-01	3.497544e-02
34820000	-4.466622e+03	-8.657245e+02	4.764466e+00	2.170755e+01	3.139535e-01	2.936733e+00	3.356353e-02	9.138981e-01	9.105904e-02	9.785775e-01	3.014796e-02
34840000	-4.487690e+03	-8.280969e+02	5.586867e+00	2.422447e+01	3.139535e-01	1.969316e+00	1.144819e-02	9.557107e-01	1.580661e-01	7.981767e-01	3.557844e-02
34860000	-4.468983e+03	-8.540514e+02	4.978963e+00	2.304220e+01	2.209302e-01	2.149600e+00	1.610124e-02	9.485909e-01	9.826897e-02	1.295895e+00	3.204094e-02
34880000	-4.501484e+03	-8.639202e+02	4.102647e+00	1.864453e+01	2.906977e-01	2.421209e+00	3.004613e-02	8.847661e-01	1.490313e-01	6.546308e-01	2.646448e-02
34900000	-4.459232e+03	-8.528413e+02	4.876813e+00	2.255687e+01	2.325581e-01	2.318744e+00	1.551336e-02	9.406504e-01	1.277824e-01	9.119873e-01	3.106091e-02
34920000	-4.462213e+03	-8.303807e+02	6.070769e+00	2.898302e+01	2.441860e-01	2.197529e+00	2.263659e-02	9.359361e-01	9.656250e-02	1.173659e+00	3.914797e-02
34940000	-4.490422e+03	-8.585448e+02	5.087470e+00	2.615477e+01	2.558140e-01	2.614698e+00	2.074920e-02	8.999572e-01	2.092879e-01	9.551190e-01	3.269570e-02
34960000	-4.472807e+03	-8.849145e+02	4.363751e+00	2.118255e+01	2.093023e-01	1.900476e+00	1.695250e-02	9.367098e-01	1.281052e-01	8.324994e-01	2.795960e-02
34980000	-4.464152e+03	-8.369676e+02	4.719650e+00	2.201535e+01	3.372093e-01	2.203019e+00	2.460284e-02	8.799221e-01	1.884608e-01	7.014011e-01	3.029805e-02
35000000	-4.470114e+03	-8.456768e+02	5.060632e+00	2.363255e+01	3.255814e-01	2.536626e+00	1.236008e-02	9.562907e-01	1.271940e-01	9.724606e-01	3.256579e-02
35020000	-4.457734e+03	-8.756400e+02	4.508871e+00	2.430404e+01	2.325581e-01	1.786130e+00	1.474294e-02	9.669769e-01	4.336154e-02	1.237973e+00	2.907342e-02
35040000	-4.478057e+03	-8.651627e+02	4.500092e+00	2.186486e+01	2.325581e-01	2.539433e+00	2.332705e-02	9.446481e-01	5.576276e-02	1.121111e+00	2.890693e-02
35060000	-4.479452e+03	-8.392052e+02	4.157669e+00	1.884316e+01	2.790698e-01	2.219983e+00	1.836377e-02	9.376915e-01	1.044602e-01	8.341905e-01	2.668505e-02
35080000	-4.488830e+03	-8.627478e+02	4.731635e+00	2.273831e+01	1.744186e-01	1.911925e+00	2.648312e-02	9.548162e-01	2.551573e-02	6.186378e-01	3.023512e-02
35100000	-4.482781e+03	-8.502849e+02	4.064980e+00	1.982302e+01	2.674419e-01	2.344231e+00	1.521170e-02	9.354315e-01	1.289721e-01	7.949015e-01	2.584967e-02
35120000	-4.470960e+03	-8.717653e+02	4.292506e+00	2.225425e+01	2.093023e-01	2.446855e+00	3.529421e-02	9.002271e-01	7.587325e-02	7.159320e-01	2.757221e-02
35140000	-4.471118e+03	-8.722868e+02	4.583498e+00	2.571172e+01	1.395349e-01	2.203956e+00	1.495739e-02	9.524055e-01	8.879893e-02	9.809136e-01	2.942701e-02
35160000	-4.473210e+03	-8.920435e+02	3.849074e+00	2.180060e+01	2.441860e-01	2.191768e+00	1.049097e-02	9.561731e-01	1.178741e-01	7.117295e-01	2.458665e-02
35180000	-4.466748e+03	-8.806946e+02	3.682478e+00	2.021080e+01	2.209302e-01	2.442350e+00	1.051377e-02	9.637987e-01	8.934075e-02	7.568538e-01	2.360714e-02
35200000	-4.492424e+03	-8.482042e+02	4.648994e+00	2.083878e+01	2.674419e-01	1.763743e+00	4.681618e-03	9.796069e-01	1.676512e-01	7.483525e-01	2.990248e-02
35220000	-4.472899e+03	-8.533877e+02	4.912840e+00	2.302555e+01	1.976744e-01	2.267507e+00	5.065754e-03	9.891873e-01	4.521180e-02	1.022435e+00	3.144272e-02
35240000	-4.497272e+03	-8.314574e+02	5.342833e+00	2.299767e+01	3.023256e-01	2.334110e+00	1.419104e-02	9.394667e-01	1.690178e-01	1.056100e+00	3.444954e-02
35260000	-4.477229e+03	-8.531387e+02	5.915590e+00	2.758750e+01	1.744186e-01	1.868941e+00	2.190920e-02	9.501972e-01	6.219732e-02	1.086436e+00	3.810060e-02
35280000	-4.486612e+03	-8.147572e+02	7.494473e+00	3.192475e+01	2.209302e-01	2.148865e+00	1.619104e-02	9.421488e-01	1.139246e-01	1.532276e+00	4.793236e-02
35300000	-4.482142e+03	-8.355999e+02	5.401838e+00	2.355363e+01	2.558140e-01	1.982107e+00	1.311443e-02	9.543045e-01	1.105407e-01	1.232042e+00	3.483455e-02
35320000	-4.502394e+03	-8.266242e+02	5.313614e+00	2.312311e+01	3.139535e-01	2.639552e+00	1.507932e-02	9.529513e-01	1.246856e-01	7.265955e-01	3.423880e-02
35340000	-4.485337e+03	-8.309088e+02	4.947588e+00	2.188540e+01	2.325581e-01	2.165396e+00	2.174883e-02	9.328080e-01	1.135937e-01	8.118118e-01	3.191840e-02
35360000	-4.476611e+03	-8.599224e+02	4.775927e+00	2.391384e+01	2.325581e-01	2.054180e+00	2.570627e-02	9.043961e-01	1.107130e-01	7.450462e-01	3.042216e-02
35380000	-4.453462e+03	-8.608174e+02	4.939615e+00	2.157323e+01	2.674419e-01	2.124829e+00	3.620335e-02	8.986757e-01	1.027587e-01	1.052137e+00	3.098093e-02
35400000	-4.470349e+03	-8.455907e+02	4.943847e+00	2.198351e+01	2.674419e-01	2.085089e+00	4.828382e-02	8.434780e-01	1.152359e-01	1.066779e+00	3.189247e-02
35420000	-4.480070e+03	-8.361267e+02	6.139286e+00	2.737089e+01	1.860465e-01	2.374499e+00	3.392497e-02	9.039600e-01	9.456422e-02	1.230637e+00	3.956768e-02
35440000	-4.484194e+03	-8.533067e+02	5.557255e+00	2.445443e+01	1.627907e-01	2.156708e+00	3.104770e-02	9.163769e-01	8.434117e-02	9.799656e-01	3.521440e-02
35460000	-4.490732e+03	-8.629434e+02	4.550327e+00	2.353650e+01	2.209302e-01	3.151698e+00	1.749612e-02	9.476271e-01	7.873753e-02	8.595960e-01	2.888148e-02
35480000	-4.478845e+03	-8.610305e+02	5.138178e+00	2.294613e+01	1.860465e-01	2.757724e+00	3.213117e-02	9.345051e-01	5.450772e-02	1.002618e+00	3.268529e-02
35500000	-4.470597e+03	-8.308258e+02	5.787064e+00	2.555403e+01	2.790698e-01	2.073419e+00	3.054271e-02	9.091057e-01	9.700292e-02	1.030238e+00	3.665996e-02
35520000	-4.470148e+03	-8.441433e+02	5.980518e+00	2.619699e+01	2.674419e-01	2.120813e+00	1.449993e-02	9.554271e-01	8.494059e-02	9.713274e-01	3.830636e-02
35540000	-4.471235e+03	-8.848599e+02	4.565719e+00	2.296649e+01	1.860465e-01	2.418714e+00	3.635738e-02	8.739838e-01	1.068589e-01	1.020937e+00	2.913232e-02
35560000	-4.471224e+03	-8.729517e+02	4.494644e+00	2.143312e+01	1.395349e-01	1.829648e+00	3.084773e-02	9.435876e-01	3.664648e-02	8.715610e-01	2.846410e-02
35580000	-4.469132e+03	-8.414540e+02	4.871483e+00	2.234913e+01	3.604651e-01	2.428732e+00	1.839922e-02	9.148406e-01	1.617496e-01	6.507123e-01	3.083341e-02
35600000	-4.488105e+03	-8.500465e+02	4.516152e+00	2.089459e+01	3.023256e-01	2.532306e+00	1.594899e-02	9.348688e-01	1.452268e-01	8.407297e-01	2.866671e-02
35620000	-4.488154e+03	-8.512749e+02	4.847947e+00	2.427573e+01	3.023256e-01	1.887188e+00	4.763789e-03	9.769069e-01	1.656860e-01	1.120316e+00	3.101340e-02
35640000	-4.491332e+03	-8.832151e+02	4.380068e+00	2.300415e+01	1.511628e-01	2.012316e+00	3.370866e-02	8.970352e-01	7.449838e-02	1.137197e+00	2.777359e-02
35660000	-4.463924e+03	-8.799190e+02	6.039395e+00	2.763323e+01	1.046512e-01	2.864080e+00	2.389441e-02	9.619960e-01	3.675857e-02	1.145183e+00	3.743862e-02
35680000	-4.499552e+03	-8.402090e+02	4.565718e+00	2.029336e+01	3.604651e-01	2.090399e+00	1.670004e-02	9.289875e-01	2.077344e-01	7.936951e-01	2.931800e-02
35700000	-4.452932e+03	-8.720850e+02	4.909653e+00	2.484319e+01	1.976744e-01	2.284424e+00	1.687531e-02	9.491674e-01	6.973552e-02	7.271517e-01	3.029810e-02
35720000	-4.476688e+03	-8.801580e+02	4.584798e+00	2.213928e+01	1.976744e-01	2.325481e+00	3.050306e-02	9.223683e-01	6.438410e-02	1.148043e+00	2.821494e-02
35740000	-4.476465e+03	-8.697430e+02	4.526583e+00	2.157341e+01	2.441860e-01	2.607066e+00	3.055828e-02	9.077397e-01	8.555452e-02	7.897996e-01	2.918147e-02
35760000	-4.457353e+03	-9.001266e+02	3.839308e+00	2.013065e+01	2.325581e-01	2.435194e+00	2.360297e-02	9.343173e-01	8.565289e-02	9.739401e-01	2.423178e-02
35780000	-4.459685e+03	-8.726911e+02	4.376122e+00	2.031327e+01	2.209302e-01	2.550998e+00	1.601690e-02	9.528495e-01	8.211188e-02	1.079001e+00	2.811607e-02
35800000	-4.485357e+03	-8.598906e+02	4.571620e+00	2.186435e+01	1.976744e-01	2.965285e+00	2.891429e-02	9.375732e-01	4.327263e-02	1.234617e+00	2.933940e-02
35820000	-4.497671e+03	-8.702429e+02	4.364591e+00	2.159072e+01	2.093023e-01	2.775384e+00	3.216677e-02	9.288621e-01	7.097259e-02	6.620358e-01	2.751882e-02
35840000	-4.466755e+03	-8.553032e+02	5.178976e+00	2.554404e+01	2.441860e-01	2.425273e+00	8.618700e-03	9.665858e-01	1.152513e-01	8.973871e-01	3.328578e-02
35860000	-4.484310e+03	-8.597241e+02	4.348379e+00	1.993161e+01	2.325581e-01	2.854772e+00	3.175170e-02	9.118253e-01	7.563812e-02	8.362025e-01	2.774004e-02
35880000	-4.491208e+03	-8.402077e+02	5.249122e+00	2.389432e+01	3.372093e-01	1.598919e+00	1.011630e-02	9.536399e-01	1.678935e-01	8.359941e-01	3.364491e-02
35900000	-4.485400e+03	-8.531533e+02	4.690877e+00	2.258320e+01	2.325581e-01	2.322296e+00	2.317697e-02	9.400484e-01	5.422127e-02	1.015524e+00	3.024707e-02
35920000	-4.464123e+03	-8.545421e+02	4.822868e+00	2.405540e+01	3.139535e-01	2.236647e+00	8.412887e-03	9.568462e-01	1.686424e-01	8.041415e-01	3.063264e-02
35940000	-4.502811e+03	-8.583545e+02	3.535494e+00	1.691508e+01	3.023256e-01	2.703038e+00	1.087006e-02	9.479234e-01	1.705825e-01	8.043563e-01	2.277983e-02
35960000	-4.512212e+03	-8.551411e+02	4.122233e+00	1.971302e+01	2.558140e-01	1.894537e+00	1.459308e-02	9.516954e-01	9.550556e-02	7.688966e-01	2.651291e-02
35980000	-4.464932e+03	-8.449713e+02	4.946687e+00	2.306583e+01	1.976744e-01	2.583515e+00	1.891090e-02	9.605125e-01	4.573059e-02	9.045904e-01	3.189612e-02
36000000	-4.470531e+03	-8.722107e+02	4.415624e+00	2.140990e+01	1.976744e-01	1.871787e+00	1.017618e-02	9.709378e-01	8.263757e-02	1.060034e+00	2.843141e-02
36020000	-4.476872e+03	-8.737425e+02	4.155785e+00	2.089348e+01	3.023256e-01	3.027489e+00	5.555779e-03	9.749107e-01	1.430032e-01	1.039980e+00	2.669691e-02
36040000	-4.483092e+03	-8.951281e+02	3.752909e+00	1.906781e+01	1.860465e-01	2.293424e+00	1.401845e-02	9.742122e-01	3.776478e-02	8.871264e-01	2.416669e-02
36060000	-4.471860e+03	-8.918585e+02	4.115055e+00	2.140484e+01	2.093023e-01	2.045811e+00	2.969440e-02	8.870668e-01	1.177235e-01	8.844314e-01	2.611630e-02
36080000	-4.485517e+03	-8.603030e+02	5.107707e+00	2.567776e+01	2.790698e-01	2.612680e+00	3.411365e-02	8.517494e-01	1.712213e-01	6.738908e-01	3.254107e-02
36100000	-4.475963e+03	-8.801127e+02	4.170001e+00	2.215089e+01	2.093023e-01	2.157926e+00	1.311823e-02	9.587405e-01	8.031954e-02	8.420023e-01	2.645828e-02
36120000	-4.479574e+03	-8.799006e+02	3.776954e+00	2.136687e+01	2.209302e-01	2.174309e+00	7.925662e-03	9.690402e-01	1.251871e-01	1.067921e+00	2.431926e-02
36140000	-4.467205e+03	-8.804087e+02	4.678178e+00	2.298802e+01	2.093023e-01	2.980748e+00	1.522465e-02	9.674276e-01	4.349443e-02	1.034847e+00	2.963561e-02
36160000	-4.461009e+03	-9.033483e+02	3.589376e+00	2.129084e+01	2.325581e-01	1.874985e+00	1.983678e-02	9.484822e-01	4.913746e-02	1.044907e+00	2.306911e-02
36180000	-4.465785e+03	-8.942778e+02	3.978870e+00	2.139855e+01	1.860465e-01	2.465893e+00	2.045187e-02	9.595872e-01	4.200368e-02	1.227323e+00	2.537932e-02
36200000	-4.463180e+03	-8.764460e+02	4.341063e+00	2.311006e+01	2.209302e-01	2.511574e+00	1.286297e-02	9.601315e-01	7.620727e-02	9.545992e-01	2.798971e-02
36220000	-4.486669e+03	-8.623505e+02	4.141183e+00	2.156975e+01	2.093023e-01	3.146853e+00	7.389656e-03	9.796268e-01	8.072819e-02	6.646434e-01	2.668794e-02
36240000	-4.480975e+03	-8.610541e+02	5.431203e+00	2.799324e+01	1.395349e-01	2.175807e+00	8.862653e-03	9.819532e-01	3.354992e-02	1.050708e+00	3.461168e-02
36260000	-4.488901e+03	-8.617949e+02	5.170794e+00	2.719894e+01	2.325581e-01	2.571778e+00	7.932862e-03	9.719227e-01	9.194928e-02	9.382047e-01	3.312704e-02
36280000	-4.474878e+03	-8.783306e+02	3.801864e+00	2.090152e+01	1.744186e-01	2.565895e+00	6.322979e-03	9.893554e-01	2.900120e-02	6.441434e-01	2.448759e-02
36300000	-4.487946e+03	-9.037426e+02	3.570803e+00	1.924216e+01	2.209302e-01	2.566383e+00	1.844909e-02	9.400595e-01	7.704998e-02	1.139233e+00	2.294615e-02
36320000	-4.469682e+03	-8.622430e+02	4.349812e+00	2.215600e+01	1.860465e-01	2.201391e+00	5.143977e-03	9.892574e-01	4.056416e-02	7.006581e-01	2.796388e-02
36340000	-4.453428e+03	-8.810157e+02	4.237515e+00	2.204782e+01	2.325581e-01	2.270872e+00	1.319422e-02	9.600902e-01	9.039841e-02	8.384490e-01	2.679416e-02
36360000	-4.468857e+03	-8.580902e+02	5.181387e+00	2.549238e+01	2.674419e-01	2.715740e+00	5.533034e-03	9.765751e-01	1.404216e-01	7.140849e-01	3.309671e-02
36380000	-4.480971e+03	-8.819504e+02	4.802562e+00	2.423763e+01	1.627907e-01	2.306241e+00	4.225268e-03	9.919367e-01	3.841475e-02	9.319310e-01	3.084554e-02
36400000	-4.465368e+03	-8.519012e+02	5.986503e+00	3.085713e+01	2.441860e-01	2.343224e+00	6.567131e-03	9.805481e-01	9.405724e-02	1.285176e+00	3.843883e-02
36420000	-4.476589e+03	-8.582833e+02	3.655725e+00	1.717353e+01	3.023256e-01	2.372259e+00	1.235598e-02	9.497767e-01	1.325682e-01	6.719585e-01	2.326793e-02
36440000	-4.486826e+03	-8.743193e+02	3.757325e+00	1.690510e+01	2.674419e-01	2.260358e+00	2.163601e-02	9.157515e-01	1.251521e-01	8.020786e-01	2.396550e-02
36460000	-4.480604e+03	-8.722845e+02	4.663598e+00	2.443935e+01	2.093023e-01	2.510594e+00	3.992562e-03	9.849340e-01	9.564813e-02	1.002015e+00	2.986893e-02
36480000	-4.479347e+03	-8.529529e+02	5.456270e+00	2.449510e+01	2.093023e-01	2.401679e+00	3.609265e-02	8.967296e-01	1.060262e-01	1.102240e+00	3.516370e-02
36500000	-4.480310e+03	-8.517110e+02	4.698924e+00	1.990850e+01	2.906977e-01	2.103863e+00	2.240664e-02	9.518771e-01	6.992246e-02	7.518439e-01	3.019112e-02
36520000	-4.497580e+03	-8.681224e+02	4.296260e+00	2.019300e+01	2.209302e-01	2.628745e+00	8.535970e-03	9.795289e-01	6.025274e-02	8.460016e-01	2.737291e-02
36540000	-4.475566e+03	-8.728356e+02	4.479143e+00	2.102739e+01	1.744186e-01	2.610014e+00	7.798693e-03	9.820447e-01	5.140996e-02	9.031534e-01	2.866843e-02
36560000	-4.485679e+03	-8.412728e+02	5.259496e+00	2.450560e+01	3.023256e-01	2.332978e+00	1.986198e-02	9.308708e-01	9.999824e-02	8.703368e-01	3.386249e-02
36580000	-4.472840e+03	-8.779066e+02	3.946606e+00	1.912452e+01	2.790698e-01	2.210241e+00	1.877589e-02	9.161980e-01	1.740992e-01	6.221879e-01	2.530967e-02
36600000	-4.482243e+03	-8.891691e+02	4.188496e+00	1.894960e+01	2.209302e-01	2.105431e+00	2.252910e-02	9.551256e-01	4.870472e-02	1.151133e+00	2.688812e-02
36620000	-4.493483e+03	-8.365989e+02	6.575868e+00	3.099105e+01	1.860465e-01	1.943183e+00	1.652832e-02	9.488001e-01	9.534775e-02	1.237134e+00	4.227215e-02
36640000	-4.477031e+03	-8.382588e+02	6.077934e+00	2.801077e+01	1.976744e-01	2.152430e+00	3.415403e-02	9.322796e-01	4.457910e-02	1.472623e+00	3.890217e-02
36660000	-4.475670e+03	-8.444623e+02	5.552759e+00	2.537288e+01	2.558140e-01	2.131543e+00	2.480981e-02	9.410949e-01	6.656130e-02	1.127935e+00	3.562700e-02
36680000	-4.475101e+03	-8.624504e+02	4.606121e+00	2.158629e+01	2.325581e-01	2.446963e+00	3.142858e-02	8.941697e-01	1.443780e-01	7.988181e-01	2.942140e-02
36700000	-4.467610e+03	-8.538953e+02	4.680071e+00	2.265358e+01	3.604651e-01	1.999322e+00	3.538804e-02	8.436076e-01	1.498081e-01	9.409127e-01	3.010178e-02
36720000	-4.463759e+03	-8.713315e+02	4.350597e+00	2.179545e+01	2.790698e-01	2.358491e+00	2.676300e-02	9.041004e-01	8.883573e-02	1.145911e+00	2.773508e-02
36740000	-4.478059e+03	-8.574702e+02	5.260923e+00	2.662645e+01	1.279070e-01	1.973220e+00	7.992251e-03	9.874752e-01	2.344145e-02	1.086395e+00	3.333648e-02
36760000	-4.473810e+03	-8.605974e+02	5.458271e+00	2.687171e+01	2.790698e-01	2.306467e+00	1.618815e-02	9.365030e-01	1.129966e-01	1.309008e+00	3.473204e-02
36780000	-4.486197e+03	-8.315727e+02	5.702132e+00	2.568634e+01	2.790698e-01	2.249887e+00	2.240191e-02	9.176779e-01	1.483081e-01	1.102830e+00	3.636044e-02
36800000	-4.472423e+03	-8.341024e+02	6.611850e+00	3.235777e+01	2.906977e-01	1.826056e+00	2.094869e-02	9.006348e-01	1.632781e-01	9.758758e-01	4.253363e-02
36820000	-4.484225e+03	-8.322661e+02	5.030885e+00	2.395540e+01	3.837209e-01	2.022074e+00	1.724496e-02	9.015794e-01	2.389985e-01	8.453110e-01	3.239390e-02
36840000	-4.477298e+03	-8.751899e+02	5.406812e+00	2.584533e+01	2.441860e-01	2.923730e+00	1.786155e-02	9.554642e-01	8.627027e-02	1.215306e+00	3.412296e-02
36860000	-4.473501e+03	-8.695972e+02	4.709602e+00	2.290386e+01	1.511628e-01	2.518469e+00	8.737803e-03	9.845225e-01	3.686357e-02	9.147104e-01	3.006295e-02
36880000	-4.483833e+03	-8.661742e+02	4.575043e+00	2.283231e+01	1.860465e-01	1.829415e+00	1.133697e-02	9.679655e-01	6.504142e-02	9.071668e-01	2.920162e-02
36900000	-4.458573e+03	-8.649570e+02	4.227003e+00	2.113804e+01	2.906977e-01	2.022513e+00	2.417400e-02	9.201037e-01	8.577732e-02	7.779366e-01	2.618033e-02
36920000	-4.488970e+03	-8.609991e+02	4.099984e+00	2.260078e+01	3.139535e-01	1.907176e+00	1.273542e-02	9.491607e-01	9.148157e-02	6.954155e-01	2.613012e-02
36940000	-4.472725e+03	-8.756542e+02	4.636626e+00	2.347329e+01	2.558140e-01	2.133090e+00	2.127544e-02	9.488106e-01	8.252831e-02	9.276882e-01	2.966851e-02
36960000	-4.466517e+03	-8.809652e+02	4.175727e+00	1.889291e+01	2.558140e-01	2.131190e+00	1.561010e-02	9.485718e-01	1.097303e-01	1.199924e+00	2.605176e-02
36980000	-4.470634e+03	-8.730176e+02	4.823805e+00	2.388462e+01	1.744186e-01	2.139681e+00	1.373546e-02	9.699538e-01	5.433511e-02	1.349965e+00	3.078260e-02
37000000	-4.491915e+03	-8.545538e+02	4.662199e+00	2.210547e+01	3.372093e-01	2.299828e+00	8.381614e-03	9.675744e-01	1.275992e-01	5.530564e-01	2.891379e-02
37020000	-4.474186e+03	-8.615163e+02	4.602697e+00	2.088156e+01	2.558140e-01	2.224057e+00	1.733347e-02	9.572364e-01	5.833009e-02	7.508329e-01	2.967099e-02
37040000	-4.472938e+03	-8.617785e+02	4.049669e+00	1.712713e+01	2.325581e-01	3.005479e+00	2.853950e-02	9.090448e-01	1.505983e-01	8.181137e-01	2.598717e-02
37060000	-4.486125e+03	-8.610825e+02	5.454411e+00	2.471940e+01	2.209302e-01	2.143343e+00	3.279978e-02	9.270389e-01	7.110530e-02	1.144101e+00	3.473807e-02
37080000	-4.479328e+03	-8.789008e+02	4.395849e+00	1.890684e+01	2.790698e-01	2.668179e+00	1.512760e-02	9.469251e-01	1.366918e-01	1.153229e+00	2.813248e-02
37100000	-4.469437e+03	-8.680868e+02	4.781726e+00	2.102910e+01	2.325581e-01	2.359988e+00	1.290371e-02	9.381414e-01	2.103474e-01	1.184037e+00	3.083279e-02
37120000	-4.484236e+03	-8.520899e+02	4.686468e+00	1.931914e+01	3.139535e-01	2.360577e+00	1.921720e-02	9.225777e-01	1.596332e-01	8.219964e-01	3.011624e-02
37140000	-4.472284e+03	-8.560504e+02	4.663911e+00	1.968622e+01	2.441860e-01	2.365839e+00	2.188082e-02	9.515689e-01	7.526205e-02	1.039892e+00	3.008030e-02
37160000	-4.484206e+03	-8.614550e+02	4.623759e+00	2.263530e+01	1.860465e-01	2.181233e+00	2.045454e-02	9.407571e-01	8.001289e-02	8.180945e-01	2.980924e-02
37180000	-4.484852e+03	-8.569888e+02	4.343135e+00	2.105662e+01	2.558140e-01	2.546586e+00	9.682029e-03	9.605374e-01	1.269867e-01	8.519147e-01	2.793902e-02
37200000	-4.483129e+03	-8.723747e+02	4.231056e+00	2.017661e+01	1.395349e-01	2.261878e+00	4.020293e-02	9.048635e-01	7.999679e-02	7.485448e-01	2.715470e-02
37220000	-4.477314e+03	-8.389346e+02	5.241269e+00	2.208687e+01	2.209302e-01	2.279954e+00	1.013526e-02	9.809758e-01	4.752699e-02	1.171979e+00	3.349112e-02
37240000	-4.483099e+03	-8.426768e+02	6.200777e+00	2.770801e+01	2.209302e-01	2.066256e+00	7.680635e-03	9.808583e-01	7.632030e-02	9.008183e-01	3.962380e-02
37260000	-4.486007e+03	-8.340202e+02	5.549062e+00	2.535590e+01	2.906977e-01	1.980843e+00	1.092717e-03	9.947234e-01	1.382886e-01	8.594648e-01	3.556369e-02
37280000	-4.469865e+03	-8.567283e+02	4.946016e+00	2.327437e+01	2.325581e-01	2.566209e+00	1.827650e-03	9.953905e-01	5.968798e-02	1.258259e+00	3.176719e-02
37300000	-4.486496e+03	-8.830064e+02	4.880571e+00	2.514236e+01	2.325581e-01	1.948638e+00	8.112359e-03	9.852188e-01	3.411685e-02	1.264965e+00	3.105173e-02
37320000	-4.509950e+03	-8.371962e+02	5.013011e+00	2.123962e+01	2.674419e-01	2.375683e+00	3.019017e-03	9.890834e-01	1.158096e-01	8.129646e-01	3.197737e-02
37340000	-4.485650e+03	-8.610687e+02	4.138514e+00	1.969097e+01	2.790698e-01	1.931148e+00	2.742262e-03	9.883042e-01	1.131985e-01	7.354014e-01	2.652588e-02
37360000	-4.491147e+03	-8.595378e+02	4.743674e+00	2.198829e+01	2.906977e-01	2.089323e+00	4.109941e-03	9.834888e-01	1.720294e-01	1.026586e+00	3.057668e-02
37380000	-4.480679e+03	-8.486481e+02	4.995491e+00	2.272665e+01	2.558140e-01	2.237720e+00	1.516504e-02	9.591751e-01	8.186461e-02	1.080886e+00	3.187633e-02
37400000	-4.466593e+03	-8.473255e+02	4.675873e+00	1.955228e+01	2.558140e-01	2.501958e+00	2.134086e-02	9.441446e-01	8.301621e-02	9.086098e-01	2.966288e-02
37420000	-4.483658e+03	-8.563645e+02	5.055908e+00	2.741471e+01	2.674419e-01	2.304730e+00	7.966926e-03	9.658019e-01	1.108026e-01	1.345540e+00	3.246046e-02
37440000	-4.487816e+03	-8.124371e+02	5.064097e+00	2.027927e+01	3.604651e-01	2.524379e+00	2.790425e-02	8.839226e-01	1.965076e-01	5.208297e-01	3.261682e-02
37460000	-4.483686e+03	-8.454168e+02	4.860549e+00	2.016309e+01	2.674419e-01	2.158709e+00	2.696762e-02	9.063678e-01	1.705483e-01	6.555081e-01	3.115950e-02
37480000	-4.453844e+03	-8.324730e+02	5.695759e+00	2.344931e+01	2.209302e-01	2.274701e+00	3.539614e-02	9.028484e-01	1.158105e-01	7.918793e-01	3.660710e-02
37500000	-4.468099e+03	-8.187244e+02	5.833270e+00	2.477560e+01	2.441860e-01	2.590443e+00	1.436832e-02	9.574713e-01	8.784442e-02	5.760187e-01	3.759897e-02
37520000	-4.479423e+03	-8.756143e+02	4.015422e+00	1.939691e+01	2.325581e-01	2.135502e+00	1.067184e-02	9.763919e-01	4.422985e-02	9.644115e-01	2.545397e-02
37540000	-4.471785e+03	-8.503909e+02	4.996484e+00	2.338837e+01	1.744186e-01	2.607633e+00	3.622016e-02	9.394704e-01	4.215354e-02	9.548165e-01	3.192108e-02
37560000	-4.469187e+03	-8.232536e+02	6.205649e+00	2.713638e+01	2.790698e-01	1.754248e+00	2.782374e-02	9.240434e-01	9.321377e-02	9.030245e-01	3.998447e-02
37580000	-4.479169e+03	-8.213192e+02	5.475667e+00	2.282974e+01	2.674419e-01	2.466216e+00	2.520331e-02	9.231407e-01	1.317157e-01	6.155105e-01	3.461170e-02
37600000	-4.459906e+03	-8.615072e+02	4.338420e+00	1.965621e+01	2.558140e-01	2.443905e+00	2.978357e-02	9.328600e-01	7.273546e-02	8.659768e-01	2.754061e-02
37620000	-4.481345e+03	-8.658370e+02	4.583463e+00	2.180378e+01	2.674419e-01	2.226439e+00	2.305831e-02	9.344794e-01	6.659775e-02	8.791811e-01	2.956217e-02
37640000	-4.470400e+03	-8.756474e+02	4.761650e+00	2.654189e+01	2.209302e-01	2.454522e+00	2.668419e-02	8.844676e-01	1.358849e-01	1.107299e+00	2.991898e-02
37660000	-4.471391e+03	-8.759734e+02	5.029905e+00	2.595856e+01	1.627907e-01	1.692536e+00	1.548737e-02	9.642158e-01	3.945666e-02	1.077755e+00	3.187442e-02
37680000	-4.461242e+03	-8.780049e+02	4.045359e+00	2.140323e+01	2.558140e-01	2.632651e+00	2.130156e-02	9.047497e-01	1.651677e-01	9.380443e-01	2.607318e-02
37700000	-4.476281e+03	-8.560202e+02	4.418187e+00	2.204869e+01	2.441860e-01	2.639324e+00	1.408410e-02	9.516430e-01	1.094420e-01	7.474922e-01	2.844072e-02
37720000	-4.473199e+03	-8.790694e+02	4.534402e+00	2.372465e+01	1.279070e-01	2.177904e+00	3.130890e-02	9.443024e-01	2.987355e-02	7.672526e-01	2.880938e-02
37740000	-4.480768e+03	-8.564601e+02	4.963590e+00	2.343960e+01	2.558140e-01	2.440074e+00	4.182172e-02	8.870501e-01	1.037412e-01	7.984951e-01	3.181679e-02
37760000	-4.481308e+03	-8.741996e+02	4.535288e+00	2.319019e+01	1.976744e-01	2.681517e+00	9.602477e-03	9.762206e-01	6.409595e-02	1.115221e+00	2.909710e-02
37780000	-4.498079e+03	-8.354762e+02	4.754564e+00	2.107229e+01	3.139535e-01	2.233407e+00	1.371096e-02	9.333883e-01	2.000848e-01	7.231159e-01	2.965860e-02
37800000	-4.486844e+03	-8.544818e+02	4.991464e+00	2.253885e+01	2.441860e-01	2.360549e+00	3.713541e-02	8.884569e-01	1.115741e-01	1.063808e+00	3.185136e-02
37820000	-4.477221e+03	-8.524123e+02	5.675813e+00	2.562533e+01	2.558140e-01	2.247482e+00	7.974060e-03	9.701549e-01	1.192186e-01	1.042714e+00	3.555310e-02
37840000	-4.457487e+03	-8.613070e+02	5.482737e+00	2.609965e+01	2.325581e-01	2.581620e+00	1.237053e-02	9.550718e-01	1.388179e-01	1.324598e+00	3.412932e-02
37860000	-4.488310e+03	-8.860626e+02	4.553221e+00	2.189932e+01	1.860465e-01	2.507748e+00	2.135570e-02	9.410820e-01	5.802107e-02	1.289374e+00	2.891299e-02
37880000	-4.478438e+03	-8.554656e+02	4.370660e+00	1.942155e+01	2.093023e-01	2.599720e+00	2.532199e-02	9.503869e-01	5.315720e-02	8.804352e-01	2.792168e-02
37900000	-4.468567e+03	-8.314482e+02	4.826035e+00	2.139155e+01	2.906977e-01	2.384428e+00	4.316080e-02	8.397488e-01	1.568475e-01	1.241246e+00	3.077295e-02
37920000	-4.486426e+03	-8.444944e+02	5.015905e+00	2.332284e+01	3.372093e-01	2.650725e+00	4.968549e-03	9.773134e-01	1.607656e-01	7.991311e-01	3.230545e-02
37940000	-4.468891e+03	-8.466072e+02	5.355320e+00	2.389198e+01	2.558140e-01	2.286533e+00	5.700827e-03	9.844732e-01	8.097306e-02	9.929141e-01	3.454038e-02
37960000	-4.478569e+03	-8.560904e+02	4.715613e+00	2.186555e+01	2.441860e-01	2.680758e+00	1.334114e-02	9.555303e-01	1.068716e-01	7.112478e-01	3.035678e-02
37980000	-4.485484e+03	-8.351147e+02	4.288624e+00	1.882232e+01	3.023256e-01	2.378349e+00	1.008468e-02	9.598263e-01	1.811648e-01	6.480542e-01	2.739182e-02
38000000	-4.468672e+03	-8.851400e+02	3.906779e+00	1.886824e+01	2.209302e-01	2.235350e+00	2.947820e-02	9.350351e-01	6.133246e-02	7.916914e-01	2.515501e-02
38020000	-4.475135e+03	-8.445379e+02	4.739710e+00	2.062161e+01	2.674419e-01	2.004781e+00	2.064780e-02	9.475816e-01	7.900677e-02	8.081251e-01	3.052330e-02
38040000	-4.480014e+03	-8.708053e+02	4.930909e+00	2.398723e+01	1.744186e-01	1.979894e+00	2.124903e-02	9.243144e-01	9.013917e-02	1.266722e+00	3.164364e-02
38060000	-4.496273e+03	-8.600615e+02	5.004413e+00	2.416607e+01	2.093023e-01	2.194934e+00	2.439505e-02	9.438406e-01	6.277787e-02	9.106950e-01	3.199336e-02
38080000	-4.468309e+03	-8.692419e+02	4.819409e+00	2.461610e+01	2.790698e-01	2.570653e+00	1.937806e-02	9.149252e-01	1.787905e-01	1.103116e+00	3.046973e-02
38100000	-4.461923e+03	-8.807670e+02	4.017680e+00	2.081023e+01	9.302326e-02	2.096003e+00	1.031223e-02	9.858981e-01	1.623612e-02	8.940561e-01	2.568226e-02
38120000	-4.479180e+03	-8.582053e+02	5.992844e+00	2.979715e+01	2.093023e-01	2.223626e+00	1.864202e-02	9.547076e-01	6.349246e-02	1.177612e+00	3.832182e-02
38140000	-4.478874e+03	-8.545525e+02	5.322269e+00	2.719370e+01	1.627907e-01	2.242349e+00	1.048771e-02	9.806898e-01	4.106784e-02	9.935214e-01	3.433201e-02
38160000	-4.472884e+03	-8.831475e+02	3.689118e+00	1.863559e+01	3.023256e-01	2.205666e+00	1.792358e-02	9.177419e-01	1.750754e-01	1.136463e+00	2.366430e-02
38180000	-4.458094e+03	-8.821890e+02	4.419083e+00	2.190731e+01	2.325581e-01	2.405442e+00	2.888684e-02	9.125248e-01	7.911186e-02	1.062324e+00	2.849942e-02
38200000	-4.467095e+03	-8.693289e+02	5.267473e+00	2.427950e+01	2.441860e-01	2.538837e+00	2.263169e-02	9.417921e-01	8.153467e-02	9.503235e-01	3.394524e-02
38220000	-4.467100e+03	-8.483250e+02	4.864956e+00	2.114258e+01	2.906977e-01	2.173571e+00	2.089363e-02	9.229006e-01	1.489952e-01	7.456518e-01	3.086966e-02
38240000	-4.468523e+03	-8.477040e+02	5.258685e+00	2.318899e+01	3.139535e-01	2.520022e+00	5.892361e-03	9.694189e-01	2.495467e-01	8.700575e-01	3.365151e-02
38260000	-4.469643e+03	-8.354211e+02	6.635954e+00	2.911832e+01	2.558140e-01	2.567779e+00	1.264325e-02	9.524891e-01	1.346105e-01	1.004496e+00	4.141380e-02
38280000	-4.479195e+03	-8.491888e+02	5.332108e+00	2.288461e+01	2.558140e-01	2.565710e+00	2.100257e-02	9.596581e-01	4.644482e-02	1.566715e+00	3.386095e-02
38300000	-4.498792e+03	-8.173568e+02	5.418542e+00	2.275625e+01	3.372093e-01	2.093601e+00	2.197926e-02	8.998052e-01	1.981353e-01	8.622486e-01	3.463081e-02
38320000	-4.483344e+03	-8.637384e+02	4.832460e+00	2.234204e+01	1.976744e-01	2.143342e+00	4.197317e-02	8.939787e-01	8.195257e-02	8.419490e-01	3.107755e-02
38340000	-4.467726e+03	-8.379864e+02	5.539116e+00	2.410423e+01	2.906977e-01	2.481685e+00	3.080374e-02	8.879435e-01	1.311998e-01	9.977525e-01	3.566772e-02
38360000	-4.468007e+03	-8.491331e+02	5.385984e+00	2.296059e+01	2.325581e-01	2.223211e+00	2.029860e-02	9.545881e-01	6.129524e-02	9.565397e-01	3.407999e-02
38380000	-4.465875e+03	-8.300973e+02	6.494159e+00	2.815794e+01	2.906977e-01	2.157510e+00	2.269924e-02	9.352782e-01	8.790294e-02	1.121242e+00	4.176741e-02
38400000	-4.468652e+03	-8.244528e+02	5.151471e+00	2.305456e+01	3.372093e-01	1.779026e+00	5.759374e-03	9.719748e-01	1.705491e-01	8.774219e-01	3.291343e-02
38420000	-4.473305e+03	-8.400440e+02	5.702483e+00	2.743425e+01	2.558140e-01	2.270924e+00	1.349195e-02	9.482628e-01	1.221358e-01	1.158078e+00	3.611491e-02
38440000	-4.464903e+03	-8.170973e+02	6.367865e+00	2.787267e+01	3.488372e-01	2.248909e+00	3.526927e-03	9.839530e-01	1.869631e-01	9.022421e-01	4.079464e-02
38460000	-4.460487e+03	-8.427519e+02	5.552125e+00	2.511397e+01	2.441860e-01	2.534149e+00	6.020559e-03	9.865136e-01	5.782436e-02	8.759470e-01	3.562109e-02
38480000	-4.457392e+03	-8.360186e+02	5.528811e+00	2.484782e+01	3.139535e-01	1.900544e+00	2.617917e-02	8.642187e-01	2.422203e-01	9.711209e-01	3.556093e-02
38500000	-4.477148e+03	-8.390852e+02	6.150628e+00	2.781655e+01	2.558140e-01	2.537463e+00	5.530762e-03	9.822629e-01	9.755214e-02	9.861508e-01	3.956145e-02
38520000	-4.478146e+03	-8.382379e+02	7.244411e+00	2.966171e+01	2.325581e-01	2.416671e+00	2.054789e-03	9.929547e-01	1.642793e-01	1.266993e+00	4.661122e-02
38540000	-4.489415e+03	-8.364831e+02	6.140874e+00	2.614817e+01	1.976744e-01	2.403980e+00	3.263873e-03	9.900870e-01	1.164193e-01	1.372145e+00	3.874030e-02
38560000	-4.482671e+03	-8.328597e+02	6.793883e+00	2.745097e+01	2.209302e-01	1.901738e+00	6.350372e-03	9.878588e-01	6.249608e-02	1.224373e+00	4.370100e-02
38580000	-4.484005e+03	-8.517812e+02	4.801309e+00	2.331673e+01	1.976744e-01	3.109247e+00	2.237458e-02	9.514771e-01	4.259313e-02	9.611607e-01	3.053008e-02
38600000	-4.465873e+03	-8.640141e+02	4.657882e+00	2.214231e+01	1.511628e-01	3.210788e+00	7.179819e-03	9.807271e-01	5.843771e-02	8.183698e-01	2.941781e-02
38620000	-4.479334e+03	-8.729065e+02	3.461976e+00	1.774623e+01	1.744186e-01	2.363802e+00	1.983629e-02	9.305980e-01	8.953004e-02	7.185760e-01	2.188600e-02
38640000	-4.473456e+03	-8.687249e+02	4.731902e+00	2.387425e+01	1.744186e-01	2.197837e+00	1.755891e-02	9.424315e-01	7.979468e-02	8.586130e-01	3.014239e-02
38660000	-4.486176e+03	-8.601644e+02	4.532803e+00	2.235227e+01	2.209302e-01	1.829006e+00	4.268397e-02	8.634370e-01	9.055021e-02	1.203133e+00	2.917210e-02
38680000	-4.468512e+03	-8.370671e+02	5.057877e+00	2.163681e+01	2.674419e-01	2.174533e+00	2.633411e-02	9.185011e-01	1.172237e-01	8.452750e-01	3.244093e-02
38700000	-4.469700e+03	-8.611959e+02	5.023810e+00	2.232948e+01	2.325581e-01	2.295226e+00	2.185137e-02	9.288463e-01	1.103149e-01	1.244943e+00	3.204383e-02
38720000	-4.489798e+03	-8.715419e+02	5.223659e+00	2.372068e+01	2.325581e-01	1.782242e+00	2.670225e-02	9.330055e-01	5.900753e-02	1.427347e+00	3.348739e-02
38740000	-4.470493e+03	-8.420792e+02	5.703564e+00	2.745460e+01	2.906977e-01	1.898285e+00	1.191611e-02	9.556068e-01	1.282002e-01	8.013696e-01	3.668088e-02
38760000	-4.471617e+03	-8.568398e+02	5.462167e+00	2.557169e+01	1.627907e-01	1.909408e+00	4.471354e-02	9.413433e-01	2.465190e-02	1.079465e+00	3.511932e-02
38780000	-4.446251e+03	-8.701561e+02	4.522987e+00	2.227244e+01	2.325581e-01	2.685669e+00	1.159832e-02	9.647076e-01	9.352791e-02	6.760793e-01	2.904775e-02
38800000	-4.473236e+03	-8.487365e+02	4.990749e+00	2.408631e+01	2.906977e-01	2.189104e+00	1.419998e-02	9.453248e-01	1.296711e-01	1.010213e+00	3.214902e-02
38820000	-4.475368e+03	-8.718058e+02	5.933786e+00	2.751126e+01	2.093023e-01	2.145564e+00	3.782557e-02	8.746111e-01	1.102727e-01	1.270916e+00	3.804245e-02
38840000	-4.485366e+03	-8.727729e+02	4.393196e+00	2.018487e+01	2.093023e-01	2.178036e+00	3.268044e-02	8.893444e-01	1.260678e-01	8.611211e-01	2.811797e-02
38860000	-4.471697e+03	-8.439767e+02	5.956876e+00	2.465799e+01	3.023256e-01	1.850721e+00	1.629199e-02	9.427524e-01	1.429209e-01	1.103749e+00	3.833790e-02
38880000	-4.468176e+03	-8.451828e+02	4.502063e+00	2.070032e+01	3.139535e-01	2.548393e+00	1.668360e-02	9.346243e-01	1.642825e-01	8.650222e-01	2.879683e-02
38900000	-4.456361e+03	-8.803971e+02	4.339664e+00	2.019915e+01	2.790698e-01	2.104188e+00	1.446248e-02	9.498615e-01	1.007374e-01	1.035000e+00	2.775485e-02
38920000	-4.465147e+03	-8.253163e+02	5.005315e+00	2.151837e+01	3.837209e-01	2.421833e+00	1.244842e-02	9.575666e-01	1.334615e-01	8.447949e-01	3.215198e-02
38940000	-4.467985e+03	-8.298233e+02	5.200280e+00	2.280157e+01	3.255814e-01	2.648971e+00	1.184574e-02	9.516041e-01	1.668514e-01	9.548173e-01	3.344430e-02
38960000	-4.453865e+03	-8.507464e+02	5.021762e+00	2.259666e+01	2.441860e-01	1.992900e+00	2.610895e-02	9.324635e-01	8.118716e-02	9.884385e-01	3.234330e-02
38980000	-4.460999e+03	-8.685469e+02	3.911454e+00	1.855834e+01	2.558140e-01	2.828900e+00	4.372281e-02	8.694986e-01	9.839775e-02	6.973377e-01	2.493858e-02
39000000	-4.485890e+03	-8.779926e+02	3.900099e+00	2.040053e+01	1.162791e-01	2.231669e+00	1.914776e-02	9.573933e-01	4.217893e-02	8.716451e-01	2.514861e-02
39020000	-4.479032e+03	-8.598222e+02	4.578851e+00	2.195808e+01	1.860465e-01	1.965196e+00	1.632673e-02	9.565045e-01	6.846376e-02	8.324898e-01	2.903538e-02
39040000	-4.495938e+03	-8.324379e+02	4.341908e+00	2.042752e+01	3.604651e-01	2.788529e+00	1.895768e-02	9.192700e-01	1.495126e-01	7.128217e-01	2.798267e-02
39060000	-4.478530e+03	-8.530564e+02	4.277789e+00	2.034843e+01	3.139535e-01	1.994200e+00	2.159186e-02	9.004774e-01	1.626592e-01	6.869825e-01	2.743573e-02
39080000	-4.476184e+03	-8.559923e+02	4.736727e+00	2.295276e+01	2.674419e-01	2.024337e+00	2.548040e-02	9.042312e-01	1.243179e-01	8.311807e-01	3.045079e-02
39100000	-4.502737e+03	-8.314683e+02	5.615759e+00	2.426898e+01	3.372093e-01	2.009288e+00	1.546324e-02	9.413148e-01	1.947119e-01	7.571690e-01	3.573821e-02
39120000	-4.482293e+03	-8.555783e+02	4.539281e+00	1.980779e+01	2.674419e-01	2.176973e+00	1.374972e-02	9.411499e-01	1.998033e-01	9.899071e-01	2.878772e-02
39140000	-4.486147e+03	-8.286282e+02	6.220154e+00	2.790612e+01	2.558140e-01	2.587768e+00	1.407759e-02	9.496876e-01	1.234321e-01	1.114352e+00	4.005735e-02
39160000	-4.470292e+03	-8.257956e+02	6.083504e+00	2.768282e+01	2.441860e-01	2.360439e+00	2.625990e-02	9.339972e-01	1.006191e-01	1.317970e+00	3.905478e-02
39180000	-4.476668e+03	-8.617152e+02	4.753855e+00	2.314058e+01	1.860465e-01	2.244615e+00	8.582765e-03	9.754599e-01	8.611846e-02	8.646604e-01	3.044815e-02
39200000	-4.476276e+03	-8.627941e+02	4.239326e+00	2.267847e+01	3.023256e-01	1.884961e+00	1.742818e-02	9.153668e-01	1.555802e-01	9.083907e-01	2.713299e-02
39220000	-4.472023e+03	-8.605104e+02	4.795516e+00	2.313303e+01	2.209302e-01	2.496228e+00	6.487321e-03	9.722214e-01	1.215999e-01	9.875534e-01	3.084917e-02
39240000	-4.464477e+03	-8.717870e+02	3.711683e+00	1.814323e+01	2.906977e-01	2.032433e+00	1.743596e-02	9.224955e-01	1.443264e-01	6.717417e-01	2.379832e-02
39260000	-4.469110e+03	-8.887577e+02	3.881700e+00	2.075780e+01	1.976744e-01	2.190893e+00	3.047897e-02	9.223332e-01	6.838742e-02	7.033020e-01	2.499340e-02
39280000	-4.481212e+03	-9.051139e+02	3.330086e+00	1.834876e+01	1.279070e-01	2.380552e+00	1.947820e-02	9.674792e-01	2.887107e-02	9.292059e-01	2.137067e-02
39300000	-4.479781e+03	-8.540184e+02	4.577351e+00	2.266049e+01	2.441860e-01	2.363430e+00	1.947039e-02	9.245796e-01	1.261542e-01	9.908854e-01	2.871917e-02
39320000	-4.471591e+03	-8.905508e+02	4.390340e+00	2.376644e+01	1.744186e-01	2.856957e+00	2.572930e-02	9.522150e-01	2.725314e-02	1.137750e+00	2.751112e-02
39340000	-4.473116e+03	-8.564363e+02	5.116826e+00	2.312916e+01	2.209302e-01	2.108204e+00	1.587895e-02	9.492073e-01	1.118216e-01	1.037567e+00	3.283502e-02
39360000	-4.465461e+03	-8.298276e+02	5.499706e+00	2.466960e+01	3.255814e-01	3.073304e+00	1.228997e-02	9.463193e-01	1.404218e-01	1.185549e+00	3.505317e-02
39380000	-4.478699e+03	-8.390805e+02	5.111824e+00	2.393540e+01	2.790698e-01	2.152230e+00	1.819440e-02	9.495135e-01	9.076421e-02	8.839014e-01	3.292107e-02
39400000	-4.456003e+03	-8.457933e+02	5.707514e+00	2.589562e+01	2.790698e-01	2.751296e+00	5.456544e-02	8.225823e-01	1.239932e-01	1.042541e+00	3.624577e-02
39420000	-4.466537e+03	-8.444596e+02	5.296509e+00	2.442982e+01	2.441860e-01	2.279456e+00	1.443143e-02	9.576139e-01	8.596706e-02	1.006402e+00	3.342212e-02
39440000	-4.457508e+03	-8.942625e+02	3.940474e+00	2.093910e+01	1.162791e-01	3.132521e+00	1.280965e-02	9.756530e-01	2.271761e-02	9.530429e-01	2.464125e-02
39460000	-4.475415e+03	-8.846193e+02	4.706256e+00	2.326464e+01	1.744186e-01	2.631594e+00	8.729304e-03	9.790201e-01	5.302618e-02	1.039270e+00	2.965434e-02
39480000	-4.473627e+03	-8.666026e+02	6.026529e+00	2.984772e+01	1.627907e-01	2.446804e+00	1.053581e-02	9.798771e-01	3.314062e-02	1.188683e+00	3.772929e-02
39500000	-4.480299e+03	-8.844710e+02	3.863219e+00	1.976039e+01	2.209302e-01	2.287597e+00	1.660119e-02	9.375299e-01	1.406196e-01	8.023638e-01	2.427938e-02
39520000	-4.500226e+03	-8.671100e+02	4.142539e+00	2.032807e+01	2.093023e-01	2.359886e+00	2.842915e-02	9.296113e-01	9.421518e-02	8.714094e-01	2.604161e-02
39540000	-4.484507e+03	-8.393506e+02	5.259623e+00	2.490284e+01	2.441860e-01	2.217451e+00	1.412552e-02	9.461886e-01	1.176442e-01	8.992791e-01	3.390771e-02
39560000	-4.493238e+03	-8.577008e+02	3.982877e+00	1.935713e+01	2.441860e-01	2.501375e+00	1.329612e-02	9.518430e-01	1.002760e-01	8.757106e-01	2.557232e-02
39580000	-4.470242e+03	-8.509670e+02	4.288305e+00	2.078860e+01	2.441860e-01	2.660838e+00	9.289200e-03	9.637428e-01	1.051252e-01	7.362646e-01	2.766170e-02
39600000	-4.487482e+03	-8.946920e+02	3.905408e+00	1.823336e+01	2.441860e-01	2.297415e+00	2.871895e-02	9.128625e-01	9.556129e-02	1.363955e+00	2.485582e-02
39620000	-4.468351e+03	-8.742216e+02	3.749955e+00	1.786975e+01	2.790698e-01	2.190171e+00	1.438658e-02	9.404780e-01	1.405001e-01	9.626689e-01	2.386303e-02
39640000	-4.458556e+03	-8.668635e+02	3.745278e+00	1.826757e+01	2.558140e-01	2.884868e+00	1.490886e-02	9.609922e-01	5.786676e-02	8.524986e-01	2.399860e-02
39660000	-4.462685e+03	-8.615124e+02	4.261644e+00	2.140672e+01	1.976744e-01	1.849673e+00	1.343147e-02	9.601535e-01	7.261151e-02	8.674734e-01	2.704110e-02
39680000	-4.492301e+03	-8.477478e+02	5.516944e+00	2.242967e+01	2.674419e-01	2.372929e+00	2.907611e-02	8.880677e-01	1.613145e-01	7.569097e-01	3.496556e-02
39700000	-4.487087e+03	-8.578690e+02	4.859091e+00	1.957892e+01	2.441860e-01	1.907543e+00	1.915575e-02	9.449444e-01	1.310626e-01	1.165760e+00	3.089431e-02
39720000	-4.466571e+03	-8.725151e+02	4.506307e+00	2.124938e+01	2.441860e-01	2.528467e+00	1.722435e-02	9.467109e-01	8.438537e-02	8.016437e-01	2.865999e-02
39740000	-4.476314e+03	-8.407664e+02	4.667719e+00	2.120174e+01	3.255814e-01	2.586288e+00	5.235992e-03	9.769831e-01	1.543531e-01	1.200953e+00	2.980170e-02
39760000	-4.488958e+03	-8.362249e+02	4.312555e+00	1.819815e+01	3.139535e-01	2.383860e+00	4.301315e-03	9.880285e-01	8.601058e-02	1.033350e+00	2.769997e-02
39780000	-4.475975e+03	-8.553851e+02	3.760630e+00	1.803889e+01	2.674419e-01	1.988853e+00	8.652777e-03	9.678247e-01	1.052468e-01	5.979573e-01	2.405713e-02
39800000	-4.488543e+03	-8.282551e+02	6.059972e+00	2.739261e+01	2.790698e-01	2.392730e+00	1.313240e-02	9.601921e-01	1.109065e-01	1.179932e+00	3.867403e-02
39820000	-4.455961e+03	-8.799535e+02	4.232924e+00	2.344774e+01	1.860465e-01	2.482432e+00	5.757713e-03	9.696249e-01	1.541876e-01	8.847914e-01	2.665930e-02
39840000	-4.469645e+03	-8.991689e+02	4.052641e+00	2.301425e+01	2.558140e-01	3.119522e+00	1.853176e-02	9.470336e-01	5.902291e-02	1.033954e+00	2.557068e-02
39860000	-4.468020e+03	-8.750891e+02	4.580638e+00	2.380830e+01	1.395349e-01	2.566069e+00	1.446554e-02	9.726657e-01	3.762175e-02	1.087150e+00	2.946328e-02
39880000	-4.458931e+03	-8.812051e+02	4.278634e+00	2.238864e+01	1.976744e-01	2.379341e+00	2.819637e-02	9.038104e-01	1.230408e-01	8.095124e-01	2.737357e-02
39900000	-4.465320e+03	-8.681362e+02	4.035761e+00	1.942574e+01	2.441860e-01	1.767010e+00	1.423027e-02	9.541698e-01	8.230226e-02	8.142410e-01	2.588393e-02
39920000	-4.456543e+03	-8.846545e+02	4.201236e+00	2.161996e+01	1.627907e-01	2.345075e+00	2.965429e-02	9.263086e-01	5.988000e-02	8.060058e-01	2.698124e-02
39940000	-4.474449e+03	-8.822235e+02	4.267390e+00	2.300239e+01	2.441860e-01	2.280921e+00	5.741803e-03	9.792734e-01	7.348328e-02	9.971938e-01	2.744833e-02
[truncated: 8,003 more rows]
