# Supplementary material for: The rapid evolution of lungfish durophagy
Source: Nat Commun. 2022 May 2;13:2390. doi: 10.1038/s41467-022-30091-3 (PMC9061808; doi:10.1038/s41467-022-30091-3)
Supplement: Supplementary file 5 — Supplementary Software [file 41467_2022_30091_MOESM5_ESM.zip › Supplementary Software/MrBayes_tip_dating_analyses/unpartition_without_constraint_IGR/Cui_2021_5.run1.p]

[ID: 1365885798]
Gen	LnL	LnPr	TH	TL	prop_ancfossil	alpha	net_speciation	relative_extinction	relative_fossilization	igrvar	clockrate
0	-6.857746e+03	-3.694396e+03	5.812500e+00	1.235268e+02	0.000000e+00	1.000000e+00	1.000000e-01	9.000000e-01	1.000000e-01	1.000000e+00	2.500000e-02
20000	-4.646118e+03	-8.792782e+02	1.294658e+00	1.553175e+01	4.651163e-02	2.925237e+00	8.576420e-03	9.653625e-01	1.376527e-02	2.467065e-02	5.452050e-03
40000	-4.626730e+03	-8.430487e+02	1.472989e+00	1.577604e+01	3.488372e-02	1.776583e+00	4.747048e-03	9.826203e-01	1.418105e-02	2.355623e-02	6.390204e-03
60000	-4.616828e+03	-8.485037e+02	1.502084e+00	1.531551e+01	2.325581e-02	2.178551e+00	1.071680e-02	9.347753e-01	3.841964e-02	2.293511e-02	6.398298e-03
80000	-4.593921e+03	-8.475218e+02	1.481847e+00	1.423993e+01	4.651163e-02	2.064928e+00	1.570837e-02	9.483959e-01	1.324252e-02	2.955270e-02	6.541607e-03
100000	-4.574162e+03	-9.006113e+02	1.848689e+00	1.609195e+01	2.325581e-02	3.114750e+00	1.056988e-02	9.908392e-01	1.573908e-03	8.054100e-02	8.665218e-03
120000	-4.594409e+03	-8.297057e+02	1.895746e+00	1.525425e+01	1.162791e-02	2.068391e+00	5.995617e-03	9.890534e-01	6.982073e-03	4.421671e-02	8.593884e-03
140000	-4.571114e+03	-8.255448e+02	2.016554e+00	1.529788e+01	4.651163e-02	2.337139e+00	5.340900e-03	9.934254e-01	4.414764e-03	4.374471e-02	9.440381e-03
160000	-4.562534e+03	-8.470157e+02	2.099643e+00	1.606134e+01	4.651163e-02	2.338032e+00	7.484268e-03	9.916497e-01	3.229376e-03	6.711892e-02	1.040523e-02
180000	-4.516027e+03	-9.171897e+02	1.906600e+00	1.444507e+01	1.511628e-01	2.206423e+00	3.112460e-03	9.852067e-01	5.299342e-02	1.974482e-01	9.631022e-03
200000	-4.556916e+03	-8.337603e+02	2.218810e+00	1.527053e+01	5.813953e-02	1.836019e+00	1.488497e-02	9.771002e-01	9.065099e-03	8.568347e-02	1.136304e-02
220000	-4.564612e+03	-8.380175e+02	2.163174e+00	1.510815e+01	5.813953e-02	3.346894e+00	1.251027e-02	9.776841e-01	1.110448e-02	7.964826e-02	1.141241e-02
240000	-4.552160e+03	-8.458318e+02	2.168483e+00	1.607445e+01	1.046512e-01	3.232735e+00	7.756931e-03	9.695784e-01	4.049062e-02	9.075083e-02	1.147280e-02
260000	-4.509107e+03	-9.072746e+02	2.713118e+00	1.706124e+01	2.209302e-01	2.117002e+00	2.011175e-02	9.017037e-01	9.295183e-02	3.459026e-01	1.455768e-02
280000	-4.521802e+03	-8.731777e+02	2.133954e+00	1.415175e+01	8.139535e-02	2.701214e+00	6.206151e-03	9.873238e-01	1.558508e-02	1.661058e-01	1.221560e-02
300000	-4.539766e+03	-8.703769e+02	2.226452e+00	1.381835e+01	1.279070e-01	2.312323e+00	1.069150e-02	9.850829e-01	1.051899e-02	1.941707e-01	1.285549e-02
320000	-4.499978e+03	-8.999892e+02	2.922603e+00	1.754049e+01	1.744186e-01	1.782118e+00	9.371596e-03	9.746788e-01	3.976130e-02	4.051409e-01	1.606405e-02
340000	-4.501265e+03	-8.651519e+02	3.468187e+00	1.847083e+01	1.860465e-01	2.490077e+00	8.510773e-03	9.735138e-01	7.216886e-02	3.336386e-01	1.972490e-02
360000	-4.498004e+03	-8.756387e+02	3.175121e+00	1.951719e+01	2.674419e-01	3.391375e+00	5.319002e-03	9.621869e-01	2.142492e-01	3.562958e-01	1.825770e-02
380000	-4.492856e+03	-8.833603e+02	3.070347e+00	1.913715e+01	1.511628e-01	2.420024e+00	1.258688e-02	9.722094e-01	3.796611e-02	3.734085e-01	1.799824e-02
400000	-4.519268e+03	-8.904017e+02	2.839685e+00	1.740014e+01	1.511628e-01	2.198104e+00	5.523644e-03	9.835718e-01	5.370158e-02	5.189838e-01	1.681110e-02
420000	-4.513267e+03	-8.648528e+02	3.261874e+00	1.860278e+01	2.093023e-01	2.241714e+00	9.790862e-03	9.723194e-01	5.284308e-02	3.069715e-01	1.970101e-02
440000	-4.481272e+03	-8.408680e+02	3.175324e+00	1.688408e+01	3.139535e-01	2.251130e+00	4.786043e-03	9.772772e-01	1.421975e-01	4.324316e-01	2.015360e-02
460000	-4.473759e+03	-8.511309e+02	3.448293e+00	1.719445e+01	2.558140e-01	2.282070e+00	9.222516e-03	9.718757e-01	8.532590e-02	5.664983e-01	2.206394e-02
480000	-4.478999e+03	-8.639257e+02	3.787674e+00	1.998647e+01	2.209302e-01	2.133132e+00	1.807142e-02	9.456046e-01	7.609033e-02	4.523468e-01	2.432935e-02
500000	-4.481818e+03	-8.794952e+02	3.659571e+00	1.923500e+01	1.976744e-01	2.278373e+00	9.791943e-03	9.779034e-01	4.335015e-02	5.243709e-01	2.336917e-02
520000	-4.510021e+03	-8.567526e+02	4.177638e+00	2.092261e+01	2.906977e-01	2.448360e+00	2.147820e-02	8.991414e-01	1.391961e-01	5.530354e-01	2.686104e-02
540000	-4.477935e+03	-8.651296e+02	3.859693e+00	2.033987e+01	2.441860e-01	2.402448e+00	2.322069e-02	9.239113e-01	7.868067e-02	6.077938e-01	2.461134e-02
560000	-4.464199e+03	-8.705267e+02	3.714323e+00	1.899361e+01	1.860465e-01	2.661935e+00	1.855281e-02	9.576833e-01	5.079047e-02	6.846159e-01	2.360040e-02
580000	-4.494831e+03	-8.469495e+02	4.281754e+00	1.976817e+01	3.255814e-01	1.804618e+00	9.233554e-03	9.614313e-01	1.270980e-01	6.909325e-01	2.702899e-02
600000	-4.515334e+03	-8.528489e+02	5.355592e+00	2.597428e+01	2.325581e-01	1.714145e+00	3.335576e-02	8.825122e-01	1.162743e-01	7.033804e-01	3.438820e-02
620000	-4.508087e+03	-8.506728e+02	4.863012e+00	2.266784e+01	2.674419e-01	1.940896e+00	1.247234e-02	9.634730e-01	9.591710e-02	7.568261e-01	3.126839e-02
640000	-4.483310e+03	-8.432220e+02	4.053948e+00	1.988229e+01	3.488372e-01	2.582707e+00	5.358679e-03	9.714538e-01	1.957641e-01	6.485233e-01	2.580027e-02
660000	-4.492475e+03	-8.655378e+02	3.494592e+00	1.748770e+01	3.023256e-01	2.506401e+00	6.738791e-03	9.786971e-01	9.867930e-02	6.598025e-01	2.237944e-02
680000	-4.492742e+03	-8.695771e+02	3.939902e+00	2.007195e+01	2.674419e-01	1.999065e+00	9.361419e-03	9.775650e-01	6.017493e-02	7.633505e-01	2.504233e-02
700000	-4.483718e+03	-9.067433e+02	3.812923e+00	2.209247e+01	2.093023e-01	3.044469e+00	6.864979e-03	9.810477e-01	5.718927e-02	7.474811e-01	2.407692e-02
720000	-4.486486e+03	-8.701800e+02	3.805132e+00	1.982193e+01	3.023256e-01	2.246717e+00	1.329483e-02	9.369690e-01	1.567749e-01	7.205034e-01	2.433163e-02
740000	-4.499753e+03	-8.568014e+02	4.586302e+00	2.169871e+01	3.023256e-01	2.893151e+00	3.210875e-02	8.860351e-01	1.362356e-01	7.286425e-01	2.928311e-02
760000	-4.477408e+03	-8.505598e+02	4.827054e+00	2.200969e+01	2.441860e-01	2.373886e+00	2.482760e-02	9.020216e-01	1.502906e-01	8.509781e-01	3.111497e-02
780000	-4.478349e+03	-8.539717e+02	5.139985e+00	2.427671e+01	2.209302e-01	2.720032e+00	4.441893e-02	9.180675e-01	3.655919e-02	7.064978e-01	3.294496e-02
800000	-4.487709e+03	-8.559822e+02	4.989186e+00	2.361362e+01	1.627907e-01	2.475125e+00	1.362640e-02	9.717764e-01	5.070961e-02	1.007637e+00	3.212538e-02
820000	-4.477196e+03	-8.860133e+02	3.421155e+00	1.746178e+01	2.674419e-01	1.987869e+00	1.609557e-02	9.576435e-01	5.987620e-02	7.425886e-01	2.128655e-02
840000	-4.495482e+03	-8.646337e+02	4.474569e+00	2.095836e+01	2.906977e-01	2.375983e+00	2.734561e-02	8.889794e-01	1.876443e-01	9.676064e-01	2.879845e-02
860000	-4.469977e+03	-8.608895e+02	4.316883e+00	2.020965e+01	3.023256e-01	2.447688e+00	2.667805e-02	9.185661e-01	8.748358e-02	9.478071e-01	2.784206e-02
880000	-4.476845e+03	-8.871473e+02	5.162336e+00	2.755244e+01	1.860465e-01	1.971408e+00	2.134525e-02	9.337267e-01	8.875351e-02	9.529216e-01	3.221526e-02
900000	-4.470666e+03	-8.383618e+02	4.401303e+00	2.069414e+01	2.325581e-01	2.462250e+00	1.973327e-02	9.633869e-01	4.809561e-02	7.656090e-01	2.827166e-02
920000	-4.506287e+03	-8.551333e+02	3.721647e+00	1.761200e+01	1.976744e-01	2.265814e+00	7.903929e-03	9.747776e-01	1.112352e-01	6.312890e-01	2.398647e-02
940000	-4.477787e+03	-8.578612e+02	4.481618e+00	2.078358e+01	1.395349e-01	1.716248e+00	1.538821e-02	9.776285e-01	2.829798e-02	5.739805e-01	2.860208e-02
960000	-4.477925e+03	-8.867958e+02	3.615383e+00	1.702448e+01	2.093023e-01	2.492087e+00	1.371291e-02	9.616980e-01	8.533722e-02	8.646496e-01	2.303559e-02
980000	-4.473601e+03	-8.620265e+02	4.424063e+00	2.221457e+01	2.209302e-01	2.523359e+00	3.388255e-02	9.118088e-01	8.107032e-02	6.995630e-01	2.850837e-02
1000000	-4.469339e+03	-8.249592e+02	4.882397e+00	2.166274e+01	3.488372e-01	2.301902e+00	2.019112e-02	8.981215e-01	2.026483e-01	6.866866e-01	3.137818e-02
1020000	-4.471981e+03	-8.424878e+02	5.571319e+00	2.546614e+01	2.790698e-01	2.241791e+00	3.071558e-02	8.997700e-01	1.207009e-01	7.411498e-01	3.575108e-02
1040000	-4.473469e+03	-8.570387e+02	4.221173e+00	1.962089e+01	2.209302e-01	2.053428e+00	1.371208e-02	9.550651e-01	1.050129e-01	7.055321e-01	2.706595e-02
1060000	-4.463034e+03	-8.581948e+02	4.685940e+00	2.046792e+01	2.674419e-01	2.262961e+00	2.419071e-02	9.270642e-01	9.752434e-02	8.693384e-01	3.006037e-02
1080000	-4.487801e+03	-8.501868e+02	4.779156e+00	2.194176e+01	3.139535e-01	2.369465e+00	1.815861e-02	9.270158e-01	1.269410e-01	1.153895e+00	3.043793e-02
1100000	-4.485977e+03	-8.353917e+02	5.036177e+00	2.152134e+01	2.558140e-01	3.293636e+00	2.191914e-02	9.363348e-01	1.012601e-01	9.544216e-01	3.244024e-02
1120000	-4.464906e+03	-8.573985e+02	5.194781e+00	2.251380e+01	1.976744e-01	2.222108e+00	2.706159e-02	9.460764e-01	5.983927e-02	8.032910e-01	3.288513e-02
1140000	-4.452653e+03	-8.362145e+02	5.062943e+00	2.112550e+01	2.790698e-01	2.191912e+00	3.342165e-02	8.770299e-01	1.673226e-01	8.967292e-01	3.255977e-02
1160000	-4.460223e+03	-8.918514e+02	4.126889e+00	1.993043e+01	3.372093e-01	2.404244e+00	5.077195e-02	8.307887e-01	1.059461e-01	1.124092e+00	2.589972e-02
1180000	-4.454470e+03	-8.846967e+02	4.589235e+00	2.332687e+01	2.093023e-01	2.306441e+00	1.176259e-02	9.607093e-01	9.213374e-02	1.005889e+00	2.896374e-02
1200000	-4.475809e+03	-8.666990e+02	4.061459e+00	2.083455e+01	2.441860e-01	2.149395e+00	9.670227e-03	9.753587e-01	6.056314e-02	6.795628e-01	2.616470e-02
1220000	-4.463235e+03	-8.652068e+02	5.228268e+00	2.853072e+01	2.209302e-01	2.249911e+00	1.445849e-02	9.477313e-01	1.133595e-01	1.091579e+00	3.366945e-02
1240000	-4.461608e+03	-8.560585e+02	5.192077e+00	2.826737e+01	2.558140e-01	2.800138e+00	2.557166e-02	9.050045e-01	8.007560e-02	1.006980e+00	3.340549e-02
1260000	-4.473422e+03	-8.662827e+02	4.709074e+00	2.308881e+01	2.790698e-01	2.371209e+00	1.513120e-02	9.505893e-01	9.319390e-02	9.364907e-01	3.015112e-02
1280000	-4.471678e+03	-8.555252e+02	5.599003e+00	2.657438e+01	3.139535e-01	2.043833e+00	1.897559e-02	9.479842e-01	8.773258e-02	1.228851e+00	3.552867e-02
1300000	-4.479275e+03	-8.359175e+02	5.589429e+00	2.681608e+01	2.558140e-01	2.347868e+00	1.838119e-02	9.447170e-01	9.142567e-02	9.644615e-01	3.562074e-02
1320000	-4.493858e+03	-8.653198e+02	5.828393e+00	3.073450e+01	2.441860e-01	2.333622e+00	7.354123e-03	9.698113e-01	1.123805e-01	1.205893e+00	3.675163e-02
1340000	-4.467948e+03	-8.480726e+02	5.187531e+00	2.647560e+01	2.441860e-01	2.456689e+00	1.928306e-02	9.346171e-01	1.191052e-01	8.640154e-01	3.299076e-02
1360000	-4.460228e+03	-8.586901e+02	4.814676e+00	2.332704e+01	2.325581e-01	3.329358e+00	2.522822e-02	9.336924e-01	6.830585e-02	8.465559e-01	3.055607e-02
1380000	-4.477342e+03	-8.461716e+02	4.735602e+00	2.160441e+01	1.976744e-01	2.075563e+00	9.611879e-03	9.748463e-01	6.643239e-02	6.983597e-01	3.031811e-02
1400000	-4.481813e+03	-8.522236e+02	4.288359e+00	2.096312e+01	1.744186e-01	2.438134e+00	1.847431e-02	9.653697e-01	3.966218e-02	8.725651e-01	2.765043e-02
1420000	-4.504710e+03	-8.521950e+02	4.552799e+00	2.208831e+01	2.093023e-01	2.736830e+00	1.359154e-02	9.737718e-01	4.139498e-02	9.702222e-01	2.918222e-02
1440000	-4.484076e+03	-8.576326e+02	4.311646e+00	2.013419e+01	2.906977e-01	2.298420e+00	1.738109e-02	9.325721e-01	1.273742e-01	8.878608e-01	2.744327e-02
1460000	-4.469312e+03	-8.867617e+02	4.468417e+00	2.127908e+01	3.023256e-01	2.695486e+00	2.945314e-02	8.659138e-01	2.232167e-01	1.121729e+00	2.867084e-02
1480000	-4.479605e+03	-8.542693e+02	5.388906e+00	2.589360e+01	2.790698e-01	2.289439e+00	2.653453e-02	9.022349e-01	1.033021e-01	1.078284e+00	3.415786e-02
1500000	-4.485674e+03	-8.498261e+02	5.060335e+00	2.393908e+01	3.720930e-01	2.101612e+00	2.372712e-02	8.703104e-01	2.129335e-01	1.175346e+00	3.186988e-02
1520000	-4.497881e+03	-8.384382e+02	5.876379e+00	2.888658e+01	2.906977e-01	1.883478e+00	4.059047e-02	8.713529e-01	1.195395e-01	1.042377e+00	3.757088e-02
1540000	-4.458521e+03	-8.471535e+02	5.823183e+00	2.832540e+01	2.209302e-01	1.844606e+00	2.807166e-02	9.289613e-01	5.822153e-02	1.440280e+00	3.668515e-02
1560000	-4.472265e+03	-8.650697e+02	5.252734e+00	2.643127e+01	2.093023e-01	2.104827e+00	1.483908e-02	9.617076e-01	7.227503e-02	1.256530e+00	3.309686e-02
1580000	-4.472801e+03	-8.805351e+02	4.340058e+00	2.173976e+01	1.395349e-01	1.770397e+00	1.879355e-02	9.486418e-01	6.064676e-02	1.203221e+00	2.742581e-02
1600000	-4.462533e+03	-8.856834e+02	4.507762e+00	2.402380e+01	1.511628e-01	1.682477e+00	1.396033e-02	9.648822e-01	6.674891e-02	1.596628e+00	2.817060e-02
1620000	-4.454855e+03	-8.725730e+02	4.941528e+00	2.544200e+01	2.325581e-01	2.442419e+00	1.472788e-02	9.569387e-01	6.636427e-02	1.223435e+00	3.106764e-02
1640000	-4.463401e+03	-9.098895e+02	4.101155e+00	2.205347e+01	2.558140e-01	2.255388e+00	1.884884e-02	9.314631e-01	1.063972e-01	1.399541e+00	2.583235e-02
1660000	-4.460561e+03	-8.647881e+02	3.676862e+00	1.894463e+01	2.790698e-01	2.407757e+00	1.401557e-02	9.588589e-01	8.664744e-02	1.029707e+00	2.342345e-02
1680000	-4.465674e+03	-8.911134e+02	4.075051e+00	2.384960e+01	1.511628e-01	2.104539e+00	2.541519e-02	9.285500e-01	5.009723e-02	9.314702e-01	2.587472e-02
1700000	-4.469409e+03	-8.910210e+02	3.448344e+00	1.776683e+01	2.441860e-01	2.436414e+00	1.799083e-02	9.302275e-01	1.274221e-01	8.034567e-01	2.223091e-02
1720000	-4.474038e+03	-8.616143e+02	4.149721e+00	2.059634e+01	1.744186e-01	2.562573e+00	2.073462e-02	9.529275e-01	5.233109e-02	7.093283e-01	2.664056e-02
1740000	-4.485084e+03	-8.496814e+02	4.219562e+00	1.988567e+01	2.674419e-01	2.667575e+00	1.406835e-02	9.500949e-01	1.159450e-01	1.007847e+00	2.718409e-02
1760000	-4.497424e+03	-8.858770e+02	3.442819e+00	1.906363e+01	2.441860e-01	2.301662e+00	1.429444e-02	9.348858e-01	1.498461e-01	6.889968e-01	2.209332e-02
1780000	-4.478983e+03	-8.729764e+02	4.430592e+00	2.150199e+01	1.627907e-01	2.714108e+00	2.703701e-02	9.316464e-01	7.391903e-02	9.392696e-01	2.792317e-02
1800000	-4.499863e+03	-8.677639e+02	4.784101e+00	2.344248e+01	1.627907e-01	2.122911e+00	1.798978e-02	9.557992e-01	5.906974e-02	7.306461e-01	3.059871e-02
1820000	-4.468000e+03	-8.367059e+02	5.746750e+00	2.509121e+01	1.976744e-01	1.941766e+00	1.486682e-02	9.642147e-01	7.713557e-02	7.410463e-01	3.650276e-02
1840000	-4.491850e+03	-8.287364e+02	5.009475e+00	2.189463e+01	2.325581e-01	2.488717e+00	1.543657e-02	9.707863e-01	5.133652e-02	7.585978e-01	3.208409e-02
1860000	-4.475757e+03	-8.325977e+02	5.138186e+00	2.294034e+01	2.325581e-01	1.850514e+00	8.568819e-03	9.798817e-01	6.360153e-02	5.931430e-01	3.310608e-02
1880000	-4.461734e+03	-8.815512e+02	4.019406e+00	2.141873e+01	2.209302e-01	3.238389e+00	9.276422e-03	9.664429e-01	1.085693e-01	1.007538e+00	2.569501e-02
1900000	-4.467056e+03	-8.504917e+02	4.539327e+00	2.237532e+01	3.023256e-01	1.902685e+00	1.902054e-02	9.235171e-01	1.500945e-01	9.690684e-01	2.919101e-02
1920000	-4.477100e+03	-8.438087e+02	5.526645e+00	2.410503e+01	2.209302e-01	1.863170e+00	1.251809e-02	9.734183e-01	5.523497e-02	1.026802e+00	3.553401e-02
1940000	-4.465657e+03	-8.248709e+02	7.195687e+00	3.035666e+01	2.674419e-01	2.152205e+00	1.417299e-02	9.692447e-01	5.795853e-02	1.108929e+00	4.581699e-02
1960000	-4.478714e+03	-8.774596e+02	3.975633e+00	1.909210e+01	1.976744e-01	2.573690e+00	2.865654e-02	9.333421e-01	6.834580e-02	7.041759e-01	2.560247e-02
1980000	-4.475970e+03	-8.278519e+02	5.470472e+00	2.500921e+01	3.023256e-01	2.148011e+00	5.447118e-03	9.795996e-01	1.302210e-01	1.181056e+00	3.527333e-02
2000000	-4.469132e+03	-8.561737e+02	4.838087e+00	2.227702e+01	2.441860e-01	2.206726e+00	9.888461e-03	9.730192e-01	8.026738e-02	1.114997e+00	3.114872e-02
2020000	-4.460180e+03	-8.658540e+02	4.612872e+00	2.042692e+01	2.790698e-01	2.758366e+00	2.911042e-02	9.438784e-01	4.676764e-02	7.793450e-01	2.955576e-02
2040000	-4.482755e+03	-8.832635e+02	4.191770e+00	2.385768e+01	1.860465e-01	2.345389e+00	9.012913e-03	9.694998e-01	7.255924e-02	7.415195e-01	2.696998e-02
2060000	-4.470878e+03	-8.762572e+02	4.625504e+00	2.385516e+01	2.906977e-01	2.111984e+00	3.650166e-02	8.812957e-01	9.024523e-02	1.179806e+00	2.952425e-02
2080000	-4.483323e+03	-8.473096e+02	5.440859e+00	2.459475e+01	2.906977e-01	2.168939e+00	2.711632e-02	8.879202e-01	1.335796e-01	8.440996e-01	3.497457e-02
2100000	-4.471606e+03	-8.700122e+02	4.303055e+00	2.127115e+01	1.976744e-01	2.627433e+00	2.010993e-02	9.525327e-01	5.882485e-02	1.250913e+00	2.762507e-02
2120000	-4.483602e+03	-8.606217e+02	4.756250e+00	2.639720e+01	3.255814e-01	2.835219e+00	1.464393e-02	9.208022e-01	1.645582e-01	9.545482e-01	3.034539e-02
2140000	-4.471400e+03	-8.605578e+02	4.321805e+00	2.258598e+01	3.139535e-01	2.307368e+00	2.084072e-02	9.376411e-01	9.038812e-02	1.151187e+00	2.696602e-02
2160000	-4.454422e+03	-9.051110e+02	3.397310e+00	1.905560e+01	2.441860e-01	2.399325e+00	5.078236e-03	9.852603e-01	5.491925e-02	8.159962e-01	2.144352e-02
2180000	-4.469130e+03	-8.744988e+02	3.982133e+00	2.206193e+01	2.674419e-01	2.083759e+00	3.918969e-02	8.484067e-01	1.373331e-01	1.058049e+00	2.564506e-02
2200000	-4.464074e+03	-8.772257e+02	4.422824e+00	2.214424e+01	1.976744e-01	2.102259e+00	1.147650e-02	9.568328e-01	1.023632e-01	1.289937e+00	2.827514e-02
2220000	-4.472673e+03	-8.684705e+02	4.285411e+00	2.124204e+01	2.674419e-01	2.083866e+00	2.445946e-02	9.323697e-01	6.661797e-02	6.774891e-01	2.751335e-02
2240000	-4.471837e+03	-8.444681e+02	4.539320e+00	2.198656e+01	3.255814e-01	2.284198e+00	1.428808e-02	9.344409e-01	1.697574e-01	1.002435e+00	2.893941e-02
2260000	-4.478949e+03	-8.673770e+02	4.403799e+00	2.065987e+01	2.674419e-01	2.337491e+00	4.258577e-02	8.406409e-01	1.697394e-01	1.132942e+00	2.800877e-02
2280000	-4.494325e+03	-8.704808e+02	4.299040e+00	2.069102e+01	3.023256e-01	2.647879e+00	3.306396e-02	8.747795e-01	1.490382e-01	9.179206e-01	2.764252e-02
2300000	-4.491433e+03	-8.595811e+02	4.850545e+00	2.518953e+01	2.441860e-01	1.726126e+00	2.327566e-03	9.928609e-01	7.318614e-02	9.414980e-01	3.114475e-02
2320000	-4.495007e+03	-8.351916e+02	5.002042e+00	2.078580e+01	2.906977e-01	2.061884e+00	1.518992e-02	9.542629e-01	1.366280e-01	5.949577e-01	3.209125e-02
2340000	-4.491104e+03	-8.514044e+02	4.243980e+00	1.986354e+01	2.325581e-01	2.042797e+00	5.876795e-03	9.776186e-01	1.378920e-01	7.213766e-01	2.717947e-02
2360000	-4.469100e+03	-8.575864e+02	4.725503e+00	2.266463e+01	2.906977e-01	2.015434e+00	6.583634e-03	9.658691e-01	1.873160e-01	9.106396e-01	2.996243e-02
2380000	-4.485258e+03	-8.475429e+02	4.616174e+00	2.070715e+01	3.488372e-01	2.249629e+00	1.742061e-02	9.125341e-01	2.349826e-01	9.524653e-01	2.976906e-02
2400000	-4.486374e+03	-9.014077e+02	3.577150e+00	1.660646e+01	2.558140e-01	2.249376e+00	1.354467e-02	9.506857e-01	1.345944e-01	8.613587e-01	2.224759e-02
2420000	-4.480181e+03	-8.500227e+02	5.289182e+00	2.592061e+01	2.325581e-01	2.506719e+00	4.348679e-03	9.855570e-01	8.355262e-02	1.198874e+00	3.376484e-02
2440000	-4.501570e+03	-8.573627e+02	5.568586e+00	2.627247e+01	2.674419e-01	2.044468e+00	2.923602e-02	9.137831e-01	1.084024e-01	9.293604e-01	3.480416e-02
2460000	-4.463688e+03	-8.511346e+02	5.727996e+00	2.768158e+01	2.441860e-01	1.850854e+00	4.129089e-03	9.840597e-01	1.450839e-01	9.718215e-01	3.692603e-02
2480000	-4.478371e+03	-8.692805e+02	4.569924e+00	2.375174e+01	2.325581e-01	1.823436e+00	2.707617e-02	9.299062e-01	7.278850e-02	8.833711e-01	2.945640e-02
2500000	-4.489352e+03	-8.707292e+02	4.384072e+00	2.358059e+01	1.976744e-01	2.606324e+00	1.249277e-02	9.589081e-01	8.802685e-02	9.858080e-01	2.804597e-02
2520000	-4.466311e+03	-8.487807e+02	5.620730e+00	3.121442e+01	2.093023e-01	2.474866e+00	2.352914e-02	9.322095e-01	6.259775e-02	1.259668e+00	3.584872e-02
2540000	-4.485535e+03	-8.575266e+02	5.454574e+00	2.882673e+01	1.627907e-01	1.837256e+00	1.584714e-02	9.509078e-01	7.335434e-02	9.103547e-01	3.514039e-02
2560000	-4.475963e+03	-8.567598e+02	4.240187e+00	2.042566e+01	3.139535e-01	2.103014e+00	1.852846e-02	8.941716e-01	2.471725e-01	1.250871e+00	2.699276e-02
2580000	-4.478193e+03	-8.504613e+02	4.221755e+00	2.188508e+01	3.139535e-01	2.286599e+00	1.386929e-02	9.531016e-01	1.260476e-01	8.274100e-01	2.709406e-02
2600000	-4.470801e+03	-8.470497e+02	7.124468e+00	3.613930e+01	2.441860e-01	2.130942e+00	2.482053e-02	9.250707e-01	9.932479e-02	1.500295e+00	4.513305e-02
2620000	-4.480789e+03	-8.371203e+02	6.087276e+00	2.895820e+01	2.325581e-01	2.003553e+00	1.152869e-02	9.675718e-01	7.580554e-02	1.125747e+00	3.923367e-02
2640000	-4.472118e+03	-8.674166e+02	5.946341e+00	2.934069e+01	2.093023e-01	1.759589e+00	3.039515e-02	9.225263e-01	7.038182e-02	1.355576e+00	3.780029e-02
2660000	-4.472921e+03	-8.598553e+02	4.405955e+00	2.146962e+01	1.627907e-01	2.150118e+00	4.655740e-03	9.867477e-01	9.654849e-02	9.202556e-01	2.834146e-02
2680000	-4.477350e+03	-8.516222e+02	5.550465e+00	2.676138e+01	2.558140e-01	2.164619e+00	3.167591e-02	9.155130e-01	5.766304e-02	9.233100e-01	3.570232e-02
2700000	-4.471113e+03	-8.758291e+02	4.984710e+00	2.765986e+01	2.325581e-01	2.073900e+00	2.373996e-02	9.184421e-01	9.981362e-02	1.332505e+00	3.209108e-02
2720000	-4.484388e+03	-8.331103e+02	6.037007e+00	2.763578e+01	2.790698e-01	2.207436e+00	9.799193e-03	9.684397e-01	1.048656e-01	9.221666e-01	3.822793e-02
2740000	-4.456180e+03	-8.598068e+02	5.013730e+00	2.431405e+01	2.441860e-01	2.608475e+00	8.427208e-03	9.728857e-01	9.693253e-02	1.202194e+00	3.196886e-02
2760000	-4.487636e+03	-8.378002e+02	6.633032e+00	3.113621e+01	3.488372e-01	2.049465e+00	6.837886e-03	9.583798e-01	2.609495e-01	1.013388e+00	4.273118e-02
2780000	-4.476705e+03	-8.492675e+02	5.520600e+00	2.757219e+01	2.441860e-01	2.091824e+00	1.609257e-02	9.419922e-01	1.112296e-01	1.210993e+00	3.558151e-02
2800000	-4.459439e+03	-8.560109e+02	5.939985e+00	3.049337e+01	2.209302e-01	2.610488e+00	1.348284e-02	9.470222e-01	1.350299e-01	1.262082e+00	3.773306e-02
2820000	-4.457245e+03	-8.782018e+02	5.621800e+00	3.068612e+01	1.860465e-01	2.092952e+00	2.127650e-02	9.324305e-01	7.984667e-02	1.229669e+00	3.599232e-02
2840000	-4.503156e+03	-8.723539e+02	5.422800e+00	2.751070e+01	2.441860e-01	2.186666e+00	1.980354e-02	9.312926e-01	1.166743e-01	1.537223e+00	3.496387e-02
2860000	-4.478368e+03	-8.628638e+02	5.091131e+00	2.442007e+01	1.395349e-01	1.994429e+00	1.060921e-02	9.802344e-01	4.475230e-02	1.078519e+00	3.282135e-02
2880000	-4.480534e+03	-8.225931e+02	6.022091e+00	2.508608e+01	3.372093e-01	2.329756e+00	2.075367e-02	9.469566e-01	9.042810e-02	1.001339e+00	3.884806e-02
2900000	-4.470789e+03	-8.563022e+02	5.629514e+00	2.607273e+01	1.395349e-01	2.222129e+00	1.666582e-02	9.571560e-01	5.627295e-02	9.145428e-01	3.617461e-02
2920000	-4.490415e+03	-8.246723e+02	5.569028e+00	2.344488e+01	2.441860e-01	2.416291e+00	9.229633e-03	9.817430e-01	4.968158e-02	8.870138e-01	3.550317e-02
2940000	-4.480297e+03	-8.589058e+02	4.830586e+00	2.347724e+01	2.093023e-01	2.205564e+00	1.748832e-02	9.347010e-01	8.968751e-02	1.268894e+00	3.097489e-02
2960000	-4.496037e+03	-8.588854e+02	4.411185e+00	2.085978e+01	2.441860e-01	2.371264e+00	2.021550e-02	9.533744e-01	6.382072e-02	8.151078e-01	2.843006e-02
2980000	-4.484726e+03	-8.578657e+02	4.637676e+00	2.116760e+01	3.139535e-01	2.394791e+00	6.714222e-03	9.637870e-01	1.720633e-01	7.770543e-01	2.990784e-02
3000000	-4.479173e+03	-8.579796e+02	4.715821e+00	2.127633e+01	2.209302e-01	2.060671e+00	9.300884e-03	9.733349e-01	7.077996e-02	9.556757e-01	3.021546e-02
3020000	-4.474127e+03	-8.388681e+02	4.440658e+00	2.018730e+01	3.372093e-01	2.342304e+00	1.082927e-02	9.604091e-01	1.239035e-01	7.302246e-01	2.830702e-02
3040000	-4.481280e+03	-8.569708e+02	5.195457e+00	2.433814e+01	2.209302e-01	2.085560e+00	1.019021e-02	9.706180e-01	9.832117e-02	8.185749e-01	3.277474e-02
3060000	-4.478095e+03	-8.163317e+02	6.587791e+00	2.897202e+01	3.488372e-01	2.255561e+00	1.347222e-02	9.326872e-01	2.193698e-01	1.139188e+00	4.236162e-02
3080000	-4.497500e+03	-8.286534e+02	7.020891e+00	3.240175e+01	2.558140e-01	1.786234e+00	8.519188e-03	9.664816e-01	1.363514e-01	1.170253e+00	4.464236e-02
3100000	-4.472899e+03	-8.596059e+02	5.496429e+00	2.883721e+01	2.093023e-01	2.083280e+00	9.933197e-03	9.721637e-01	6.761813e-02	1.058348e+00	3.543004e-02
3120000	-4.467670e+03	-8.749854e+02	4.373385e+00	2.280301e+01	2.325581e-01	1.798503e+00	8.924657e-03	9.701766e-01	9.706532e-02	1.078022e+00	2.805036e-02
3140000	-4.462886e+03	-8.769517e+02	4.038688e+00	2.134907e+01	1.395349e-01	2.127197e+00	1.501853e-02	9.671935e-01	3.762991e-02	6.978138e-01	2.554545e-02
3160000	-4.490325e+03	-8.707186e+02	4.267507e+00	2.040454e+01	3.372093e-01	2.280067e+00	1.225995e-02	9.360901e-01	1.690290e-01	1.179933e+00	2.700279e-02
3180000	-4.455556e+03	-8.760526e+02	4.570866e+00	2.404594e+01	1.860465e-01	2.644756e+00	1.317032e-02	9.619378e-01	7.665167e-02	1.311250e+00	2.948434e-02
3200000	-4.494381e+03	-8.481011e+02	5.609358e+00	2.680136e+01	2.209302e-01	2.368178e+00	2.718988e-02	9.200181e-01	1.033391e-01	8.504107e-01	3.610499e-02
3220000	-4.474348e+03	-8.577631e+02	5.045424e+00	2.572421e+01	2.558140e-01	2.253736e+00	2.639986e-02	9.043899e-01	9.972694e-02	1.040587e+00	3.253255e-02
3240000	-4.470371e+03	-8.601128e+02	4.981974e+00	2.310948e+01	2.441860e-01	2.206943e+00	3.180323e-02	9.060135e-01	1.152928e-01	1.068254e+00	3.179415e-02
3260000	-4.485450e+03	-8.770732e+02	3.326896e+00	1.724107e+01	1.860465e-01	2.914564e+00	9.886586e-03	9.696822e-01	8.621853e-02	6.139269e-01	2.128540e-02
3280000	-4.482090e+03	-8.657087e+02	3.527604e+00	1.711037e+01	2.441860e-01	2.329463e+00	9.154367e-03	9.783266e-01	5.158125e-02	6.198870e-01	2.250522e-02
3300000	-4.487700e+03	-8.633424e+02	5.340602e+00	2.684073e+01	3.372093e-01	2.133335e+00	1.828059e-02	9.244663e-01	1.195970e-01	1.181705e+00	3.444646e-02
3320000	-4.508441e+03	-8.471203e+02	4.699766e+00	2.203416e+01	3.023256e-01	1.713919e+00	1.651187e-02	9.302284e-01	1.532175e-01	7.572707e-01	3.024619e-02
3340000	-4.501672e+03	-8.146810e+02	5.141546e+00	2.149745e+01	3.953488e-01	2.838379e+00	1.418883e-02	9.372969e-01	2.134071e-01	8.405849e-01	3.315619e-02
3360000	-4.487569e+03	-8.320324e+02	4.813834e+00	1.996399e+01	2.906977e-01	1.845943e+00	1.812126e-02	9.403056e-01	1.312887e-01	8.169726e-01	3.099809e-02
3380000	-4.480813e+03	-8.468508e+02	4.573418e+00	1.947624e+01	2.674419e-01	2.212339e+00	1.257822e-02	9.529297e-01	1.708452e-01	6.290379e-01	2.947151e-02
3400000	-4.472397e+03	-8.623273e+02	4.045042e+00	1.758327e+01	2.674419e-01	2.317133e+00	2.786672e-02	9.221770e-01	1.076595e-01	9.332794e-01	2.563537e-02
3420000	-4.496589e+03	-8.447822e+02	5.106414e+00	2.192478e+01	2.674419e-01	1.834363e+00	3.162157e-02	8.903065e-01	1.614294e-01	8.318784e-01	3.259820e-02
3440000	-4.484536e+03	-8.391432e+02	5.486496e+00	2.471515e+01	2.790698e-01	2.327904e+00	1.599426e-02	9.486044e-01	9.848427e-02	6.709072e-01	3.507804e-02
3460000	-4.488922e+03	-8.421061e+02	4.854535e+00	2.148623e+01	2.325581e-01	2.351871e+00	1.579416e-02	9.700891e-01	3.878498e-02	5.681161e-01	3.104948e-02
3480000	-4.479945e+03	-8.667698e+02	5.837672e+00	2.856116e+01	2.209302e-01	2.193262e+00	1.644795e-02	9.476659e-01	9.660613e-02	1.138931e+00	3.753058e-02
3500000	-4.495081e+03	-8.593557e+02	3.789829e+00	1.713804e+01	2.790698e-01	3.018207e+00	9.542921e-03	9.678609e-01	1.048132e-01	8.709068e-01	2.420210e-02
3520000	-4.485480e+03	-8.398000e+02	6.226511e+00	2.967152e+01	2.441860e-01	1.974457e+00	2.915694e-02	9.035658e-01	1.091620e-01	1.072136e+00	4.016208e-02
3540000	-4.488618e+03	-8.608373e+02	4.875072e+00	2.361332e+01	1.627907e-01	2.332872e+00	9.063984e-03	9.711773e-01	9.445724e-02	7.783663e-01	3.144682e-02
3560000	-4.491338e+03	-8.641956e+02	4.643614e+00	2.508352e+01	2.093023e-01	2.910753e+00	1.800400e-02	9.561413e-01	4.572276e-02	9.204764e-01	2.994023e-02
3580000	-4.491526e+03	-8.390009e+02	5.018759e+00	2.357702e+01	3.139535e-01	2.081810e+00	2.550770e-02	8.722637e-01	1.888851e-01	1.091728e+00	3.227473e-02
3600000	-4.481258e+03	-8.524620e+02	4.920748e+00	2.276972e+01	3.023256e-01	2.477998e+00	4.724615e-03	9.808150e-01	1.268824e-01	9.025288e-01	3.160574e-02
3620000	-4.498153e+03	-8.558922e+02	4.521388e+00	2.219984e+01	1.744186e-01	2.680431e+00	1.185860e-02	9.646311e-01	8.854209e-02	6.424550e-01	2.902261e-02
3640000	-4.484641e+03	-8.924158e+02	3.540017e+00	1.829661e+01	2.674419e-01	2.481516e+00	3.300992e-02	8.904365e-01	1.066372e-01	6.950958e-01	2.252485e-02
3660000	-4.483359e+03	-8.538483e+02	4.541448e+00	2.067757e+01	2.325581e-01	2.104444e+00	1.958253e-02	9.383152e-01	7.843528e-02	7.169843e-01	2.909309e-02
3680000	-4.491302e+03	-8.676553e+02	4.314072e+00	2.246486e+01	1.511628e-01	2.034449e+00	1.806761e-02	9.586225e-01	4.490873e-02	7.353240e-01	2.781736e-02
3700000	-4.491740e+03	-8.580269e+02	4.378411e+00	2.176833e+01	2.209302e-01	2.060842e+00	2.949419e-02	9.324014e-01	6.348772e-02	8.959609e-01	2.816938e-02
3720000	-4.488716e+03	-8.903685e+02	3.622203e+00	1.896144e+01	1.976744e-01	2.317914e+00	2.449880e-02	9.133709e-01	1.015125e-01	1.185118e+00	2.291530e-02
3740000	-4.482795e+03	-8.544135e+02	6.116541e+00	2.898541e+01	1.744186e-01	2.190490e+00	2.426732e-02	9.349766e-01	7.889655e-02	1.169784e+00	3.890633e-02
3760000	-4.487054e+03	-8.919838e+02	3.679640e+00	1.990767e+01	1.744186e-01	2.527889e+00	1.123493e-02	9.776621e-01	3.762239e-02	8.792166e-01	2.358902e-02
3780000	-4.476574e+03	-8.556969e+02	4.996117e+00	2.521470e+01	2.906977e-01	2.053908e+00	7.938546e-03	9.645677e-01	1.354847e-01	1.155741e+00	3.192334e-02
3800000	-4.493610e+03	-8.907436e+02	4.348122e+00	2.319212e+01	2.790698e-01	1.588764e+00	3.501168e-02	8.836840e-01	1.225377e-01	8.665671e-01	2.773371e-02
3820000	-4.471649e+03	-8.800973e+02	4.655263e+00	2.426481e+01	2.325581e-01	2.936902e+00	9.868036e-03	9.743815e-01	6.148485e-02	9.544476e-01	2.996144e-02
3840000	-4.476294e+03	-8.501096e+02	4.634318e+00	2.348544e+01	2.325581e-01	2.549359e+00	1.703644e-02	9.495454e-01	7.867875e-02	9.299426e-01	2.982269e-02
3860000	-4.495463e+03	-8.641094e+02	4.497213e+00	2.233880e+01	2.674419e-01	2.541523e+00	1.188366e-02	9.511667e-01	9.703295e-02	8.463098e-01	2.847510e-02
3880000	-4.466171e+03	-8.488350e+02	5.325016e+00	2.439743e+01	2.209302e-01	2.094024e+00	1.907033e-02	9.520259e-01	5.977826e-02	8.901915e-01	3.405999e-02
3900000	-4.476350e+03	-8.581979e+02	5.187598e+00	2.498578e+01	1.860465e-01	2.479275e+00	2.538616e-02	9.519688e-01	4.314996e-02	1.168468e+00	3.210460e-02
3920000	-4.475042e+03	-8.378734e+02	5.843980e+00	2.568438e+01	2.906977e-01	2.464104e+00	2.926872e-02	9.094136e-01	1.319390e-01	1.199173e+00	3.703249e-02
3940000	-4.478055e+03	-8.419616e+02	6.176570e+00	2.822527e+01	2.906977e-01	1.799231e+00	1.733235e-02	9.291274e-01	1.611708e-01	1.121341e+00	3.965702e-02
3960000	-4.482755e+03	-8.852976e+02	4.474930e+00	2.257569e+01	2.441860e-01	1.795598e+00	2.496214e-02	9.424339e-01	6.785533e-02	9.368610e-01	2.867514e-02
3980000	-4.474850e+03	-8.617334e+02	4.188409e+00	2.189402e+01	2.093023e-01	2.388185e+00	8.309653e-03	9.738545e-01	7.894847e-02	8.571954e-01	2.677450e-02
4000000	-4.468035e+03	-8.642575e+02	4.624375e+00	1.955738e+01	1.744186e-01	2.275203e+00	2.450392e-02	9.392396e-01	6.467365e-02	1.090133e+00	2.963882e-02
4020000	-4.499834e+03	-8.381699e+02	4.742136e+00	2.116028e+01	3.139535e-01	2.613510e+00	1.217005e-02	9.557325e-01	1.388785e-01	8.356877e-01	3.030473e-02
4040000	-4.485897e+03	-8.689651e+02	4.789008e+00	2.251769e+01	2.093023e-01	2.470362e+00	1.410282e-02	9.687620e-01	5.932484e-02	6.177579e-01	3.027885e-02
4060000	-4.475095e+03	-8.444392e+02	4.527824e+00	2.039659e+01	3.488372e-01	2.112337e+00	6.289832e-03	9.721071e-01	1.347836e-01	9.464320e-01	2.914358e-02
4080000	-4.478858e+03	-8.648161e+02	4.372588e+00	2.183301e+01	2.790698e-01	2.657903e+00	2.271271e-02	9.250317e-01	1.071490e-01	1.288519e+00	2.816981e-02
4100000	-4.476342e+03	-8.819392e+02	4.436663e+00	2.281175e+01	1.976744e-01	2.147933e+00	1.502550e-02	9.616873e-01	4.681922e-02	1.062170e+00	2.820828e-02
4120000	-4.470954e+03	-8.602794e+02	5.055428e+00	2.582491e+01	2.558140e-01	2.281678e+00	2.191083e-02	9.289206e-01	1.137167e-01	9.467568e-01	3.234370e-02
4140000	-4.498240e+03	-8.668995e+02	4.578627e+00	2.195947e+01	2.906977e-01	1.925491e+00	4.060461e-02	8.249308e-01	1.763278e-01	1.038951e+00	2.909641e-02
4160000	-4.484931e+03	-8.672740e+02	4.558653e+00	2.185807e+01	2.558140e-01	2.237071e+00	2.620502e-02	8.747370e-01	2.026400e-01	9.564053e-01	2.935411e-02
4180000	-4.477774e+03	-8.786529e+02	4.025466e+00	1.966304e+01	1.511628e-01	2.035472e+00	1.940478e-02	9.639840e-01	4.140944e-02	7.658426e-01	2.580964e-02
4200000	-4.506271e+03	-8.887372e+02	3.250787e+00	1.572607e+01	2.441860e-01	2.136314e+00	1.399599e-02	9.436359e-01	1.469069e-01	6.666233e-01	2.088671e-02
4220000	-4.483494e+03	-8.678419e+02	3.909888e+00	1.911906e+01	2.790698e-01	2.134616e+00	1.879287e-02	9.320516e-01	1.055587e-01	9.617945e-01	2.513673e-02
4240000	-4.469263e+03	-8.508050e+02	4.742414e+00	2.217667e+01	3.023256e-01	1.800116e+00	1.055519e-02	9.673913e-01	8.836735e-02	1.013476e+00	3.039733e-02
4260000	-4.496434e+03	-8.281521e+02	4.936081e+00	2.158168e+01	3.720930e-01	1.705067e+00	1.689264e-02	9.008862e-01	2.504113e-01	6.366881e-01	3.171095e-02
4280000	-4.476791e+03	-8.960364e+02	3.011989e+00	1.625915e+01	2.441860e-01	1.963492e+00	2.984683e-02	8.818744e-01	1.157892e-01	7.600254e-01	1.916051e-02
4300000	-4.496089e+03	-8.552298e+02	4.940387e+00	2.148337e+01	1.627907e-01	2.751920e+00	2.852872e-02	9.458672e-01	3.942841e-02	8.057442e-01	3.178422e-02
4320000	-4.473139e+03	-8.569683e+02	4.671561e+00	2.080522e+01	1.860465e-01	2.341836e+00	2.408214e-02	9.490435e-01	5.651592e-02	6.942919e-01	2.997304e-02
4340000	-4.490005e+03	-8.614533e+02	4.729335e+00	2.093484e+01	2.093023e-01	2.004456e+00	4.511633e-02	9.030718e-01	5.381917e-02	1.037187e+00	3.043816e-02
4360000	-4.483278e+03	-8.558281e+02	4.561543e+00	2.351858e+01	2.674419e-01	2.115090e+00	1.384924e-02	9.558430e-01	7.876257e-02	8.568238e-01	2.932782e-02
4380000	-4.449016e+03	-8.682602e+02	4.951899e+00	2.511540e+01	1.976744e-01	2.842774e+00	1.787265e-02	9.466660e-01	8.503109e-02	7.984363e-01	3.190992e-02
4400000	-4.481070e+03	-8.575174e+02	4.769017e+00	2.662836e+01	2.790698e-01	2.448167e+00	7.560342e-03	9.691608e-01	8.973037e-02	7.931630e-01	3.071788e-02
4420000	-4.468363e+03	-8.629290e+02	5.169036e+00	2.757729e+01	2.325581e-01	2.366302e+00	1.092585e-02	9.416404e-01	1.543501e-01	6.226489e-01	3.291291e-02
4440000	-4.490494e+03	-8.816098e+02	4.457484e+00	2.367096e+01	1.627907e-01	2.609611e+00	1.225933e-02	9.543154e-01	9.005579e-02	8.776459e-01	2.861807e-02
4460000	-4.479766e+03	-8.930075e+02	4.764719e+00	2.628844e+01	1.162791e-01	2.527664e+00	2.158133e-02	9.724512e-01	1.530407e-02	1.100166e+00	2.949481e-02
4480000	-4.482830e+03	-8.653844e+02	3.975131e+00	2.063312e+01	2.906977e-01	1.985453e+00	1.102505e-02	9.594670e-01	1.006164e-01	8.090539e-01	2.546901e-02
4500000	-4.499690e+03	-9.006192e+02	3.605369e+00	1.901593e+01	1.162791e-01	2.463970e+00	3.388546e-02	9.458179e-01	3.024559e-02	8.870891e-01	2.311918e-02
4520000	-4.485129e+03	-8.710721e+02	4.379088e+00	2.304448e+01	2.325581e-01	2.653599e+00	1.520997e-02	9.562547e-01	7.803559e-02	6.364395e-01	2.821771e-02
4540000	-4.471064e+03	-8.774484e+02	3.265794e+00	1.691123e+01	2.441860e-01	3.163809e+00	1.556924e-02	9.635974e-01	4.493831e-02	7.019388e-01	2.097620e-02
4560000	-4.484671e+03	-9.076584e+02	3.364139e+00	1.793988e+01	2.325581e-01	1.822027e+00	1.723029e-02	9.364632e-01	1.124054e-01	9.886674e-01	2.167517e-02
4580000	-4.496617e+03	-8.800358e+02	4.160082e+00	1.928780e+01	1.744186e-01	2.589826e+00	1.631192e-02	9.541275e-01	1.093733e-01	1.050506e+00	2.681393e-02
4600000	-4.478932e+03	-9.018964e+02	3.715410e+00	1.931497e+01	1.860465e-01	1.965171e+00	2.408457e-02	9.429515e-01	5.123274e-02	1.309629e+00	2.385912e-02
4620000	-4.493468e+03	-8.667326e+02	4.238638e+00	2.149866e+01	2.790698e-01	2.381581e+00	1.039118e-02	9.495470e-01	1.960768e-01	7.880317e-01	2.708591e-02
4640000	-4.495855e+03	-8.207044e+02	5.646138e+00	2.609595e+01	3.255814e-01	2.282517e+00	7.274435e-03	9.644412e-01	2.119281e-01	1.099820e+00	3.639827e-02
4660000	-4.463797e+03	-9.151681e+02	3.058360e+00	1.911848e+01	2.558140e-01	2.402756e+00	2.281983e-02	9.360682e-01	5.692639e-02	1.034761e+00	1.950712e-02
4680000	-4.482921e+03	-8.530314e+02	5.315626e+00	2.628279e+01	2.209302e-01	3.211580e+00	8.325816e-03	9.798134e-01	6.210492e-02	8.664279e-01	3.409140e-02
4700000	-4.483714e+03	-8.474303e+02	4.883868e+00	2.305306e+01	2.558140e-01	2.199235e+00	2.319470e-02	9.262504e-01	1.140034e-01	7.099085e-01	3.147641e-02
4720000	-4.469488e+03	-8.698837e+02	4.107441e+00	2.095234e+01	2.558140e-01	2.181665e+00	2.700536e-02	9.182741e-01	8.880147e-02	1.190968e+00	2.646935e-02
4740000	-4.481774e+03	-8.447203e+02	5.788390e+00	2.745232e+01	3.139535e-01	2.123274e+00	2.262377e-02	9.127551e-01	1.170742e-01	1.185967e+00	3.722457e-02
4760000	-4.472864e+03	-8.361738e+02	5.540196e+00	2.416426e+01	3.023256e-01	2.305623e+00	1.782334e-02	9.259942e-01	1.928432e-01	1.189650e+00	3.571308e-02
4780000	-4.499290e+03	-8.385274e+02	5.098088e+00	2.279612e+01	2.674419e-01	2.160034e+00	1.569076e-02	9.491495e-01	9.493422e-02	1.160432e+00	3.247655e-02
4800000	-4.473596e+03	-8.854926e+02	4.450221e+00	2.135182e+01	1.976744e-01	2.684731e+00	1.222342e-02	9.751272e-01	4.945062e-02	1.027540e+00	2.853548e-02
4820000	-4.495185e+03	-8.764568e+02	4.625627e+00	2.370650e+01	1.162791e-01	2.428290e+00	5.094534e-03	9.867189e-01	6.142985e-02	9.442465e-01	2.959559e-02
4840000	-4.479080e+03	-8.842153e+02	4.755633e+00	2.585512e+01	2.325581e-01	1.915737e+00	1.765788e-02	9.474760e-01	6.911641e-02	1.079354e+00	3.036748e-02
4860000	-4.479665e+03	-8.621510e+02	4.190106e+00	2.068282e+01	2.209302e-01	2.284695e+00	1.282434e-02	9.682489e-01	6.686983e-02	1.087250e+00	2.685164e-02
4880000	-4.481642e+03	-8.505993e+02	5.713127e+00	2.809035e+01	1.976744e-01	2.480307e+00	3.563797e-02	8.773805e-01	1.157914e-01	9.041677e-01	3.683978e-02
4900000	-4.492591e+03	-8.406990e+02	4.943130e+00	2.275568e+01	2.441860e-01	2.108412e+00	2.038936e-02	9.392587e-01	9.475501e-02	9.838297e-01	3.185397e-02
4920000	-4.494937e+03	-8.775446e+02	4.622124e+00	2.349597e+01	1.627907e-01	1.992499e+00	2.986234e-02	9.163275e-01	7.139770e-02	1.040822e+00	2.972126e-02
4940000	-4.480294e+03	-8.581809e+02	4.873489e+00	2.356209e+01	2.441860e-01	1.763221e+00	8.750608e-03	9.843073e-01	3.009939e-02	1.037119e+00	3.130679e-02
4960000	-4.465341e+03	-8.690333e+02	5.151698e+00	2.823734e+01	1.976744e-01	2.243161e+00	1.262817e-02	9.687589e-01	5.808118e-02	1.286332e+00	3.319421e-02
4980000	-4.467821e+03	-8.747801e+02	4.488361e+00	2.160699e+01	2.093023e-01	2.288673e+00	1.849082e-02	9.562668e-01	5.136734e-02	7.658817e-01	2.883710e-02
5000000	-4.476246e+03	-8.340133e+02	4.733779e+00	2.090096e+01	2.906977e-01	2.220236e+00	1.715880e-02	9.347607e-01	1.269759e-01	7.040678e-01	3.050523e-02
5020000	-4.462186e+03	-8.746138e+02	5.119165e+00	2.479502e+01	2.093023e-01	2.109494e+00	2.076711e-02	9.383396e-01	9.534233e-02	8.027947e-01	3.294574e-02
5040000	-4.484186e+03	-8.571858e+02	5.612623e+00	2.724577e+01	2.093023e-01	1.977190e+00	1.794754e-02	9.564520e-01	5.842132e-02	9.779085e-01	3.598912e-02
5060000	-4.472553e+03	-8.542137e+02	5.639620e+00	2.685246e+01	2.093023e-01	1.920827e+00	8.041886e-03	9.779566e-01	8.792645e-02	1.061135e+00	3.611008e-02
5080000	-4.477730e+03	-8.566227e+02	6.108147e+00	2.782657e+01	1.860465e-01	2.303965e+00	1.601000e-02	9.627588e-01	6.334793e-02	9.808620e-01	3.917106e-02
5100000	-4.477217e+03	-8.738987e+02	3.914773e+00	1.922863e+01	2.906977e-01	2.510826e+00	1.928063e-02	9.210945e-01	1.236057e-01	6.715635e-01	2.482636e-02
5120000	-4.482196e+03	-8.429055e+02	4.097129e+00	1.975984e+01	2.674419e-01	2.468669e+00	1.191327e-02	9.664020e-01	8.748048e-02	8.439815e-01	2.633296e-02
5140000	-4.468094e+03	-8.938811e+02	3.572483e+00	1.994234e+01	2.325581e-01	1.910087e+00	9.916262e-03	9.641146e-01	8.608643e-02	1.077703e+00	2.283450e-02
5160000	-4.485741e+03	-8.621120e+02	5.036016e+00	2.537497e+01	1.976744e-01	2.997349e+00	2.181479e-02	9.458352e-01	6.016586e-02	1.234952e+00	3.229159e-02
5180000	-4.471508e+03	-8.608394e+02	4.154115e+00	2.121841e+01	2.674419e-01	2.207231e+00	4.327924e-02	8.682683e-01	1.063221e-01	7.742254e-01	2.667394e-02
5200000	-4.462091e+03	-8.689511e+02	4.533393e+00	2.140912e+01	1.976744e-01	2.492628e+00	8.570659e-03	9.766906e-01	6.454917e-02	8.781155e-01	2.921964e-02
5220000	-4.487037e+03	-8.961685e+02	4.352258e+00	2.393398e+01	2.674419e-01	1.960468e+00	1.629002e-02	9.374806e-01	1.165113e-01	1.152779e+00	2.778882e-02
5240000	-4.468885e+03	-8.722692e+02	4.286529e+00	2.199964e+01	2.558140e-01	2.229434e+00	9.056846e-03	9.593003e-01	1.632532e-01	1.175925e+00	2.729722e-02
5260000	-4.484620e+03	-8.703290e+02	3.571525e+00	1.746168e+01	2.441860e-01	2.675797e+00	1.379151e-02	9.499754e-01	1.109282e-01	5.335573e-01	2.304020e-02
5280000	-4.473117e+03	-8.661792e+02	4.054063e+00	2.075646e+01	2.209302e-01	2.480630e+00	1.997365e-02	9.495434e-01	7.054467e-02	8.832248e-01	2.555509e-02
5300000	-4.470747e+03	-8.425371e+02	5.172469e+00	2.627352e+01	2.674419e-01	2.002030e+00	2.678678e-02	8.945948e-01	1.344953e-01	8.757406e-01	3.327626e-02
5320000	-4.471958e+03	-8.764925e+02	3.442582e+00	1.726157e+01	3.023256e-01	1.931839e+00	2.758218e-02	8.856825e-01	1.600422e-01	8.092715e-01	2.211173e-02
5340000	-4.462317e+03	-8.476087e+02	5.007739e+00	2.538003e+01	2.906977e-01	2.454697e+00	2.013231e-02	9.216670e-01	1.532557e-01	8.944544e-01	3.226342e-02
5360000	-4.483560e+03	-8.751826e+02	4.301459e+00	2.300555e+01	1.744186e-01	3.062666e+00	1.749793e-02	9.722376e-01	2.003223e-02	9.641513e-01	2.764016e-02
5380000	-4.470846e+03	-8.466963e+02	5.090827e+00	2.649819e+01	3.372093e-01	3.054795e+00	2.760457e-02	8.612072e-01	1.978727e-01	8.252421e-01	3.258123e-02
5400000	-4.485166e+03	-8.720253e+02	3.859725e+00	1.945863e+01	2.093023e-01	2.422969e+00	1.686877e-02	9.521697e-01	6.856807e-02	9.266450e-01	2.488136e-02
5420000	-4.468705e+03	-8.610630e+02	5.002717e+00	2.321059e+01	1.511628e-01	2.668514e+00	1.905340e-02	9.713473e-01	2.749325e-02	1.086270e+00	3.144840e-02
5440000	-4.471182e+03	-8.780300e+02	4.449785e+00	2.143780e+01	1.395349e-01	2.281095e+00	3.762002e-02	9.198945e-01	4.381117e-02	8.642479e-01	2.867875e-02
5460000	-4.459634e+03	-8.681553e+02	3.990587e+00	1.804058e+01	1.860465e-01	2.064795e+00	3.054467e-02	9.529067e-01	3.187688e-02	1.146268e+00	2.543600e-02
5480000	-4.471229e+03	-8.903442e+02	4.488210e+00	2.187754e+01	2.093023e-01	2.328702e+00	3.169112e-03	9.910056e-01	8.335740e-02	1.318070e+00	2.820466e-02
5500000	-4.475645e+03	-8.791983e+02	4.712694e+00	2.279701e+01	2.209302e-01	2.482794e+00	2.689547e-02	9.376181e-01	5.164543e-02	8.815952e-01	3.031201e-02
5520000	-4.468334e+03	-8.682433e+02	3.949288e+00	1.888344e+01	2.674419e-01	2.172004e+00	5.629792e-03	9.865904e-01	5.666927e-02	1.059448e+00	2.544621e-02
5540000	-4.485210e+03	-8.624338e+02	4.674036e+00	2.175250e+01	1.511628e-01	2.381210e+00	2.319116e-02	9.537580e-01	4.392175e-02	9.570511e-01	2.979527e-02
5560000	-4.483948e+03	-8.680834e+02	5.142354e+00	2.431217e+01	2.209302e-01	2.312434e+00	3.211320e-02	8.947490e-01	1.167658e-01	9.648116e-01	3.257967e-02
5580000	-4.468917e+03	-8.545941e+02	4.702019e+00	2.106464e+01	2.209302e-01	2.671031e+00	3.152402e-02	9.322066e-01	6.040489e-02	8.476322e-01	3.008606e-02
5600000	-4.487799e+03	-8.702246e+02	4.400968e+00	2.074349e+01	3.139535e-01	2.217551e+00	1.738820e-02	9.299290e-01	1.325512e-01	1.084584e+00	2.770800e-02
5620000	-4.470609e+03	-8.732799e+02	4.590805e+00	2.418475e+01	2.325581e-01	2.271124e+00	9.296611e-04	9.974840e-01	7.046439e-02	9.913968e-01	2.942020e-02
5640000	-4.502667e+03	-8.578827e+02	3.974955e+00	1.932474e+01	2.441860e-01	2.436432e+00	8.532137e-04	9.974506e-01	7.983456e-02	8.323142e-01	2.563637e-02
5660000	-4.473275e+03	-8.712101e+02	4.426855e+00	2.086006e+01	1.744186e-01	2.621022e+00	2.144144e-02	9.588056e-01	3.966931e-02	1.235641e+00	2.844146e-02
5680000	-4.476924e+03	-8.644049e+02	4.124071e+00	2.077290e+01	3.023256e-01	2.798869e+00	3.155434e-02	8.426278e-01	1.743228e-01	8.873968e-01	2.658965e-02
5700000	-4.474188e+03	-8.624040e+02	4.393670e+00	2.177934e+01	2.325581e-01	2.287329e+00	1.668486e-02	9.535882e-01	6.558214e-02	9.366724e-01	2.799462e-02
5720000	-4.464728e+03	-8.590220e+02	4.895401e+00	2.275494e+01	2.209302e-01	1.815162e+00	2.323006e-02	9.422019e-01	6.841161e-02	7.083605e-01	3.069306e-02
5740000	-4.479005e+03	-8.500905e+02	5.102634e+00	2.295816e+01	2.906977e-01	2.613720e+00	8.499233e-03	9.740386e-01	8.867322e-02	7.787162e-01	3.237084e-02
5760000	-4.486169e+03	-8.346087e+02	5.044673e+00	2.260637e+01	2.790698e-01	1.935588e+00	6.146244e-03	9.786497e-01	1.237909e-01	7.297476e-01	3.195640e-02
5780000	-4.508471e+03	-8.449519e+02	4.426988e+00	1.948788e+01	2.790698e-01	2.437520e+00	7.207432e-03	9.749949e-01	9.047854e-02	6.434259e-01	2.809493e-02
5800000	-4.477620e+03	-8.952073e+02	3.518174e+00	1.817274e+01	1.395349e-01	2.301007e+00	9.225044e-03	9.780932e-01	5.810327e-02	6.594049e-01	2.195593e-02
5820000	-4.467012e+03	-8.540593e+02	4.814930e+00	2.312288e+01	2.325581e-01	2.177714e+00	2.216664e-02	9.345523e-01	1.140981e-01	8.322243e-01	3.094033e-02
5840000	-4.465367e+03	-8.640607e+02	4.501604e+00	2.211375e+01	2.906977e-01	2.854246e+00	1.900382e-02	9.280673e-01	1.386577e-01	9.638571e-01	2.887517e-02
5860000	-4.487222e+03	-8.578397e+02	4.564372e+00	2.119673e+01	2.558140e-01	2.061236e+00	1.795834e-02	9.599729e-01	5.581690e-02	9.665053e-01	2.923212e-02
5880000	-4.458283e+03	-8.461665e+02	6.570085e+00	3.091855e+01	2.441860e-01	2.237873e+00	1.095851e-02	9.514333e-01	1.822384e-01	1.208212e+00	4.166929e-02
5900000	-4.472003e+03	-8.456603e+02	5.678852e+00	2.508025e+01	2.209302e-01	2.917158e+00	1.117542e-02	9.614744e-01	1.403377e-01	1.117273e+00	3.655567e-02
5920000	-4.497459e+03	-8.232478e+02	6.034800e+00	2.680200e+01	2.790698e-01	2.923368e+00	2.795357e-02	8.962028e-01	1.472131e-01	9.625061e-01	3.889245e-02
5940000	-4.488812e+03	-8.546552e+02	5.421297e+00	2.409973e+01	2.441860e-01	2.742536e+00	4.370141e-02	8.928535e-01	8.298170e-02	9.909888e-01	3.452829e-02
5960000	-4.466946e+03	-8.323837e+02	4.646410e+00	2.126410e+01	3.488372e-01	2.621211e+00	1.667864e-02	9.355506e-01	1.803867e-01	7.334394e-01	2.990498e-02
5980000	-4.494606e+03	-8.377041e+02	5.566047e+00	2.479285e+01	4.069767e-01	2.258813e+00	1.822897e-02	8.717211e-01	3.663276e-01	1.168555e+00	3.557031e-02
6000000	-4.484612e+03	-8.363297e+02	5.704776e+00	2.347268e+01	3.023256e-01	2.627630e+00	2.706188e-02	9.170595e-01	1.296546e-01	9.634153e-01	3.671122e-02
6020000	-4.469656e+03	-8.714666e+02	4.636596e+00	2.312882e+01	1.976744e-01	2.606273e+00	1.614453e-02	9.647618e-01	5.111795e-02	8.448575e-01	2.985618e-02
6040000	-4.483731e+03	-8.511730e+02	4.752622e+00	2.189126e+01	3.488372e-01	2.488601e+00	1.306703e-02	9.337063e-01	2.105293e-01	1.302292e+00	3.063161e-02
6060000	-4.483230e+03	-8.427924e+02	6.025522e+00	2.733097e+01	2.906977e-01	2.600495e+00	3.084305e-02	9.295830e-01	6.923399e-02	1.276953e+00	3.853002e-02
6080000	-4.460457e+03	-8.571195e+02	5.308516e+00	2.517514e+01	1.627907e-01	2.059347e+00	3.136870e-02	9.492825e-01	3.254763e-02	1.208061e+00	3.379311e-02
6100000	-4.469407e+03	-8.650643e+02	4.160568e+00	2.129495e+01	1.976744e-01	2.376518e+00	3.134504e-02	9.107638e-01	6.795921e-02	8.762198e-01	2.654903e-02
6120000	-4.473628e+03	-8.336907e+02	4.639780e+00	2.048737e+01	3.372093e-01	2.147168e+00	1.688704e-02	9.356394e-01	1.523716e-01	9.905044e-01	2.935009e-02
6140000	-4.501482e+03	-8.702726e+02	4.234662e+00	2.013958e+01	1.976744e-01	2.050662e+00	3.969184e-02	8.944253e-01	8.797499e-02	9.604152e-01	2.727679e-02
6160000	-4.482993e+03	-8.530483e+02	4.913914e+00	2.363734e+01	2.674419e-01	2.520760e+00	1.829226e-02	9.264487e-01	1.199246e-01	1.021742e+00	3.129436e-02
6180000	-4.498499e+03	-8.568218e+02	4.726052e+00	2.301310e+01	1.744186e-01	2.027264e+00	2.497128e-02	9.381544e-01	7.240686e-02	8.402049e-01	3.021394e-02
6200000	-4.500202e+03	-8.766165e+02	4.143889e+00	2.068861e+01	9.302326e-02	2.574010e+00	3.681092e-02	9.617540e-01	1.503768e-02	7.933195e-01	2.672055e-02
6220000	-4.468946e+03	-8.935285e+02	4.366388e+00	2.388940e+01	1.860465e-01	2.867682e+00	1.681733e-02	9.456248e-01	6.354903e-02	1.143214e+00	2.803247e-02
6240000	-4.462017e+03	-8.703839e+02	4.974700e+00	2.578226e+01	2.209302e-01	2.665748e+00	1.629278e-02	9.513238e-01	8.154203e-02	9.532693e-01	3.176186e-02
6260000	-4.468337e+03	-8.597566e+02	5.043170e+00	2.464020e+01	2.558140e-01	2.127154e+00	1.177805e-02	9.691992e-01	6.947317e-02	1.362770e+00	3.243528e-02
6280000	-4.469043e+03	-8.845782e+02	4.317908e+00	2.357218e+01	2.674419e-01	1.998098e+00	4.029937e-03	9.830390e-01	1.265193e-01	8.373213e-01	2.766002e-02
6300000	-4.464314e+03	-8.518973e+02	5.195932e+00	2.124482e+01	2.558140e-01	2.185054e+00	4.442230e-03	9.898968e-01	6.517897e-02	9.980481e-01	3.326668e-02
6320000	-4.475108e+03	-8.483551e+02	5.572026e+00	2.344904e+01	2.558140e-01	2.420637e+00	9.906877e-03	9.792853e-01	6.229493e-02	1.356931e+00	3.407237e-02
6340000	-4.479376e+03	-8.645515e+02	3.720317e+00	1.732294e+01	3.255814e-01	2.702107e+00	1.018399e-02	9.488484e-01	2.095639e-01	7.042027e-01	2.394166e-02
6360000	-4.481910e+03	-8.326290e+02	5.985715e+00	2.569354e+01	2.209302e-01	2.328499e+00	2.218787e-02	9.420883e-01	9.266876e-02	7.972848e-01	3.845622e-02
6380000	-4.493260e+03	-8.656807e+02	4.152862e+00	2.029575e+01	2.790698e-01	2.316311e+00	1.185893e-02	9.332289e-01	1.745942e-01	9.002079e-01	2.667614e-02
6400000	-4.498061e+03	-8.457903e+02	4.899882e+00	2.273721e+01	3.139535e-01	2.166953e+00	2.711579e-02	9.054270e-01	1.377590e-01	9.268484e-01	3.100599e-02
6420000	-4.451846e+03	-8.570750e+02	5.039985e+00	2.301083e+01	2.093023e-01	2.365209e+00	2.310207e-02	9.409867e-01	7.053029e-02	9.815479e-01	3.186633e-02
6440000	-4.465766e+03	-8.800638e+02	3.925212e+00	1.896068e+01	1.395349e-01	2.245514e+00	1.005438e-02	9.860873e-01	1.941341e-02	9.076289e-01	2.510477e-02
6460000	-4.484638e+03	-8.488304e+02	4.424430e+00	1.983508e+01	2.674419e-01	2.427654e+00	1.498669e-02	9.632656e-01	7.305588e-02	7.591217e-01	2.838886e-02
6480000	-4.488311e+03	-8.480031e+02	4.595468e+00	2.201821e+01	2.674419e-01	2.606287e+00	3.592287e-02	8.911557e-01	1.166158e-01	8.587330e-01	2.922001e-02
6500000	-4.488275e+03	-8.218870e+02	5.914078e+00	2.493104e+01	3.023256e-01	2.579361e+00	9.965098e-03	9.602071e-01	1.642786e-01	7.820353e-01	3.811630e-02
6520000	-4.475776e+03	-8.481059e+02	5.785561e+00	2.544094e+01	3.023256e-01	2.512372e+00	1.216347e-02	9.587856e-01	1.182623e-01	1.040246e+00	3.565391e-02
6540000	-4.503080e+03	-8.472210e+02	5.613204e+00	2.406526e+01	3.023256e-01	1.782147e+00	1.017008e-02	9.649457e-01	1.155296e-01	1.210768e+00	3.520569e-02
6560000	-4.468666e+03	-8.509340e+02	3.853699e+00	1.982019e+01	2.906977e-01	2.175711e+00	1.572807e-02	9.460223e-01	1.048510e-01	6.451242e-01	2.462889e-02
6580000	-4.474499e+03	-8.448688e+02	4.999295e+00	2.294906e+01	3.139535e-01	2.125617e+00	4.287052e-02	8.261058e-01	1.849503e-01	1.402386e+00	3.219108e-02
6600000	-4.486529e+03	-8.325438e+02	6.679536e+00	2.841596e+01	2.674419e-01	2.526971e+00	1.244714e-02	9.622562e-01	1.197601e-01	1.365758e+00	4.272768e-02
6620000	-4.490689e+03	-8.578158e+02	5.201084e+00	2.427875e+01	2.441860e-01	2.393935e+00	3.442580e-02	8.948765e-01	9.636903e-02	9.319193e-01	3.333470e-02
6640000	-4.479457e+03	-8.532882e+02	4.958659e+00	2.298125e+01	1.976744e-01	2.395682e+00	2.679669e-02	9.445354e-01	5.047700e-02	1.092268e+00	3.198474e-02
6660000	-4.482405e+03	-8.604212e+02	5.020525e+00	2.464953e+01	1.976744e-01	2.646342e+00	3.225055e-02	9.425913e-01	3.989781e-02	8.930139e-01	3.220347e-02
6680000	-4.489319e+03	-8.797953e+02	3.672941e+00	1.751518e+01	2.790698e-01	1.848093e+00	6.665848e-03	9.819070e-01	8.732531e-02	7.061330e-01	2.333830e-02
6700000	-4.466247e+03	-8.828092e+02	4.613951e+00	2.478790e+01	2.441860e-01	1.848678e+00	6.995312e-03	9.657668e-01	1.241393e-01	1.169970e+00	2.918215e-02
6720000	-4.486048e+03	-8.438753e+02	5.894632e+00	2.725489e+01	2.558140e-01	3.006984e+00	1.805337e-02	9.401390e-01	1.173630e-01	1.158124e+00	3.682923e-02
6740000	-4.464528e+03	-8.519152e+02	5.282189e+00	2.600320e+01	2.325581e-01	3.029142e+00	2.862289e-02	8.999198e-01	1.054288e-01	7.736598e-01	3.398964e-02
6760000	-4.460310e+03	-8.604001e+02	4.099078e+00	2.069635e+01	2.906977e-01	2.172649e+00	6.832765e-03	9.619937e-01	2.055010e-01	8.695349e-01	2.628471e-02
6780000	-4.468980e+03	-8.397457e+02	5.624042e+00	2.682634e+01	2.674419e-01	2.229673e+00	1.361798e-02	9.560075e-01	9.385693e-02	1.011116e+00	3.525026e-02
6800000	-4.497189e+03	-8.477488e+02	5.039614e+00	2.307070e+01	2.906977e-01	2.891672e+00	1.475323e-02	9.270491e-01	1.576597e-01	1.042355e+00	3.163713e-02
6820000	-4.474313e+03	-8.765092e+02	4.330211e+00	2.405418e+01	2.558140e-01	2.293657e+00	2.218956e-02	9.272413e-01	8.618020e-02	8.140439e-01	2.771184e-02
6840000	-4.459069e+03	-8.765303e+02	4.130781e+00	2.020266e+01	2.674419e-01	1.792865e+00	9.302297e-03	9.698028e-01	9.859569e-02	7.429893e-01	2.658461e-02
6860000	-4.473650e+03	-8.755534e+02	5.229881e+00	2.606957e+01	1.860465e-01	2.627674e+00	2.924755e-02	9.271916e-01	6.197246e-02	1.084522e+00	3.357166e-02
6880000	-4.469627e+03	-8.599241e+02	5.355757e+00	2.825236e+01	2.093023e-01	2.056110e+00	1.514183e-02	9.567221e-01	8.404299e-02	1.070491e+00	3.439910e-02
6900000	-4.474648e+03	-8.686796e+02	5.164670e+00	2.565948e+01	2.093023e-01	1.789021e+00	2.660587e-02	9.222043e-01	7.836197e-02	8.287764e-01	3.330642e-02
6920000	-4.466543e+03	-8.455297e+02	5.177329e+00	2.618412e+01	2.093023e-01	2.276834e+00	1.194876e-02	9.626899e-01	7.830150e-02	1.218342e+00	3.338172e-02
6940000	-4.468733e+03	-8.696978e+02	4.965941e+00	2.503043e+01	2.674419e-01	2.478160e+00	3.175100e-02	9.039114e-01	8.407283e-02	1.135481e+00	3.200631e-02
6960000	-4.480316e+03	-8.620472e+02	4.671581e+00	2.292952e+01	2.441860e-01	2.479802e+00	1.831963e-02	9.446666e-01	7.522861e-02	8.364007e-01	2.967023e-02
6980000	-4.465165e+03	-8.622872e+02	4.535146e+00	2.396018e+01	2.790698e-01	2.248244e+00	3.247416e-02	8.845859e-01	1.112181e-01	7.876110e-01	2.916552e-02
7000000	-4.469540e+03	-8.600547e+02	4.607496e+00	2.320585e+01	3.023256e-01	2.294264e+00	1.451119e-02	9.311071e-01	1.888864e-01	9.090524e-01	2.970587e-02
7020000	-4.503559e+03	-8.665382e+02	4.364605e+00	2.164306e+01	1.046512e-01	1.945385e+00	2.036798e-02	9.625732e-01	3.037183e-02	7.833664e-01	2.791515e-02
7040000	-4.472971e+03	-8.662880e+02	3.844542e+00	1.831710e+01	2.674419e-01	2.465457e+00	2.157347e-02	9.326805e-01	8.165952e-02	9.964146e-01	2.465282e-02
7060000	-4.495315e+03	-8.727351e+02	3.918978e+00	1.994016e+01	2.209302e-01	1.968253e+00	5.206649e-03	9.820249e-01	1.134911e-01	9.072639e-01	2.499516e-02
7080000	-4.486221e+03	-8.784594e+02	4.627162e+00	2.421498e+01	1.511628e-01	1.679268e+00	1.304795e-02	9.665050e-01	5.690811e-02	7.957135e-01	2.960713e-02
7100000	-4.473183e+03	-8.653430e+02	3.953112e+00	2.106034e+01	2.441860e-01	2.570323e+00	1.498075e-02	9.584086e-01	7.100335e-02	8.422251e-01	2.533150e-02
7120000	-4.475752e+03	-8.682091e+02	4.953631e+00	2.541265e+01	2.209302e-01	1.873628e+00	1.658683e-02	9.462055e-01	1.155289e-01	9.915696e-01	3.184163e-02
7140000	-4.470559e+03	-8.376505e+02	5.548412e+00	2.445028e+01	3.255814e-01	2.444227e+00	8.058940e-03	9.620936e-01	2.101716e-01	1.266272e+00	3.543537e-02
7160000	-4.495005e+03	-8.410471e+02	4.577132e+00	2.075560e+01	2.790698e-01	2.539053e+00	6.454717e-03	9.792614e-01	1.055569e-01	1.434334e+00	2.929824e-02
7180000	-4.501925e+03	-8.656403e+02	4.290899e+00	2.074451e+01	2.209302e-01	2.943519e+00	6.594994e-03	9.804561e-01	1.106843e-01	9.062136e-01	2.756843e-02
7200000	-4.493979e+03	-8.660356e+02	5.606947e+00	2.820569e+01	2.325581e-01	2.222727e+00	3.478001e-02	8.945851e-01	8.600448e-02	1.196874e+00	3.603951e-02
7220000	-4.491630e+03	-8.673935e+02	5.107617e+00	2.698737e+01	3.023256e-01	2.437748e+00	1.678318e-02	9.156716e-01	1.693549e-01	1.017713e+00	3.228348e-02
7240000	-4.488300e+03	-8.769058e+02	3.683665e+00	1.761812e+01	2.441860e-01	2.219665e+00	3.225735e-02	9.217478e-01	5.997657e-02	9.334130e-01	2.371881e-02
7260000	-4.494656e+03	-8.479828e+02	4.618240e+00	2.100808e+01	2.790698e-01	2.373451e+00	8.923616e-03	9.644164e-01	1.763164e-01	9.910276e-01	2.935495e-02
7280000	-4.472795e+03	-8.333490e+02	4.954988e+00	2.116214e+01	2.906977e-01	2.349001e+00	2.055294e-02	9.426251e-01	8.531283e-02	6.471650e-01	3.164870e-02
7300000	-4.494638e+03	-8.544500e+02	4.877325e+00	2.180844e+01	2.093023e-01	1.892151e+00	2.439573e-02	9.455553e-01	6.794884e-02	1.082312e+00	3.135057e-02
7320000	-4.468810e+03	-8.656610e+02	4.054603e+00	2.099758e+01	2.674419e-01	2.319171e+00	4.796027e-03	9.874866e-01	5.912433e-02	6.684860e-01	2.614184e-02
7340000	-4.477590e+03	-8.817831e+02	4.167633e+00	2.308078e+01	1.976744e-01	2.524308e+00	4.100380e-03	9.883457e-01	7.265361e-02	1.040851e+00	2.685885e-02
7360000	-4.481766e+03	-8.352989e+02	6.577241e+00	3.235416e+01	1.976744e-01	2.247944e+00	2.313455e-03	9.939621e-01	6.426671e-02	1.394224e+00	4.242554e-02
7380000	-4.488363e+03	-8.629786e+02	5.722349e+00	2.995069e+01	1.511628e-01	2.605035e+00	2.099260e-03	9.959123e-01	3.174915e-02	1.341095e+00	3.593332e-02
7400000	-4.481904e+03	-8.792223e+02	3.628607e+00	1.946388e+01	2.790698e-01	2.545794e+00	7.196259e-03	9.698145e-01	1.084143e-01	1.000372e+00	2.335536e-02
7420000	-4.448079e+03	-8.935550e+02	4.351288e+00	2.254527e+01	1.744186e-01	2.214333e+00	1.616022e-02	9.549218e-01	5.980493e-02	9.691109e-01	2.798701e-02
7440000	-4.478234e+03	-8.643567e+02	4.424173e+00	2.158879e+01	2.674419e-01	1.977079e+00	9.504835e-03	9.715760e-01	9.314046e-02	1.162659e+00	2.831427e-02
7460000	-4.477368e+03	-8.355843e+02	5.125984e+00	2.327956e+01	3.255814e-01	2.532499e+00	9.119442e-03	9.639817e-01	1.410616e-01	1.018765e+00	3.251083e-02
7480000	-4.473587e+03	-8.636934e+02	4.893382e+00	2.395513e+01	2.441860e-01	1.830143e+00	2.366342e-02	9.416394e-01	6.346081e-02	1.274435e+00	3.116291e-02
7500000	-4.463413e+03	-8.504474e+02	4.989895e+00	2.408504e+01	2.441860e-01	2.026788e+00	1.906796e-02	9.225516e-01	1.531818e-01	1.024475e+00	3.214160e-02
7520000	-4.458019e+03	-8.450097e+02	5.550301e+00	2.623031e+01	1.511628e-01	1.833362e+00	2.777485e-02	9.364690e-01	5.700570e-02	7.669078e-01	3.574375e-02
7540000	-4.485706e+03	-8.444291e+02	5.424002e+00	2.547060e+01	3.372093e-01	2.063565e+00	6.435552e-03	9.712798e-01	1.647720e-01	1.102527e+00	3.480508e-02
7560000	-4.467406e+03	-8.573008e+02	5.170341e+00	2.434007e+01	1.162791e-01	2.265024e+00	2.601151e-02	9.534326e-01	4.306212e-02	1.215960e+00	3.325081e-02
7580000	-4.465946e+03	-8.428927e+02	5.598947e+00	2.777096e+01	2.558140e-01	2.286254e+00	1.486266e-02	9.494920e-01	9.658409e-02	9.123619e-01	3.588910e-02
7600000	-4.479481e+03	-8.372051e+02	6.429985e+00	3.047495e+01	2.325581e-01	2.032284e+00	1.663234e-02	9.360891e-01	1.162230e-01	8.376370e-01	4.136338e-02
7620000	-4.468894e+03	-8.700937e+02	4.520539e+00	2.119962e+01	1.860465e-01	1.890538e+00	4.581901e-02	8.728153e-01	8.563563e-02	8.564411e-01	2.911856e-02
7640000	-4.471910e+03	-8.466772e+02	4.673203e+00	2.117860e+01	2.790698e-01	2.354487e+00	3.192514e-02	8.652107e-01	1.867110e-01	7.320693e-01	2.922890e-02
7660000	-4.455909e+03	-8.668163e+02	4.398197e+00	1.998020e+01	2.441860e-01	2.090787e+00	1.618590e-02	9.385026e-01	1.257536e-01	1.014082e+00	2.836427e-02
7680000	-4.479298e+03	-8.691790e+02	4.741652e+00	2.055391e+01	2.093023e-01	1.807466e+00	1.622755e-02	9.449975e-01	1.637558e-01	9.445345e-01	3.036306e-02
7700000	-4.487188e+03	-8.609659e+02	4.933299e+00	2.293215e+01	3.255814e-01	3.182467e+00	1.138049e-02	9.379021e-01	2.008594e-01	1.070733e+00	3.107371e-02
7720000	-4.451368e+03	-8.688806e+02	5.364154e+00	2.585841e+01	2.558140e-01	2.372653e+00	1.848599e-02	9.557298e-01	6.101972e-02	1.172319e+00	3.419075e-02
7740000	-4.474555e+03	-8.805579e+02	4.200885e+00	1.973691e+01	2.790698e-01	2.662084e+00	2.655874e-02	8.989704e-01	1.295670e-01	1.771990e+00	2.646475e-02
7760000	-4.487713e+03	-8.519901e+02	4.620051e+00	2.068478e+01	1.976744e-01	2.671247e+00	2.999594e-02	9.370035e-01	5.286731e-02	7.847154e-01	2.955792e-02
7780000	-4.475664e+03	-8.623399e+02	4.841502e+00	2.215412e+01	2.674419e-01	2.548093e+00	3.593420e-02	8.790308e-01	1.376679e-01	9.506640e-01	3.059360e-02
7800000	-4.462515e+03	-8.686994e+02	5.371947e+00	2.720921e+01	2.558140e-01	2.646818e+00	1.722040e-02	9.305246e-01	1.152542e-01	1.344596e+00	3.396786e-02
7820000	-4.454971e+03	-8.790725e+02	4.548783e+00	2.146710e+01	1.511628e-01	2.266176e+00	1.375291e-02	9.666280e-01	7.147247e-02	1.218101e+00	2.889656e-02
7840000	-4.459765e+03	-8.817818e+02	4.673744e+00	2.332779e+01	2.558140e-01	2.181679e+00	3.621981e-03	9.841201e-01	1.280039e-01	1.129428e+00	3.002912e-02
7860000	-4.492294e+03	-8.816844e+02	4.246797e+00	2.197260e+01	1.279070e-01	1.991703e+00	2.339685e-02	9.676656e-01	1.837003e-02	9.625718e-01	2.701579e-02
7880000	-4.479863e+03	-8.696509e+02	3.962476e+00	1.999488e+01	2.558140e-01	2.550677e+00	2.065454e-02	8.853538e-01	1.621806e-01	9.754385e-01	2.548992e-02
7900000	-4.459375e+03	-8.593548e+02	4.845348e+00	2.333821e+01	2.790698e-01	2.161790e+00	3.972154e-02	8.527198e-01	8.959986e-02	8.622560e-01	3.124056e-02
7920000	-4.494732e+03	-8.541828e+02	4.796634e+00	2.290984e+01	2.209302e-01	2.483106e+00	1.252196e-02	9.621459e-01	8.279176e-02	5.452794e-01	3.058649e-02
7940000	-4.477922e+03	-8.496334e+02	5.056684e+00	2.341098e+01	2.790698e-01	2.114003e+00	1.812985e-02	9.288772e-01	1.453424e-01	7.247194e-01	3.257915e-02
7960000	-4.482122e+03	-8.389361e+02	4.959189e+00	2.098541e+01	3.255814e-01	2.566428e+00	1.206658e-02	9.519142e-01	1.172654e-01	8.986289e-01	3.158449e-02
7980000	-4.488634e+03	-8.412514e+02	5.145091e+00	2.082404e+01	3.139535e-01	1.860256e+00	1.498997e-02	9.453918e-01	1.285376e-01	7.739309e-01	3.250142e-02
8000000	-4.479775e+03	-8.576418e+02	4.927658e+00	2.370549e+01	2.093023e-01	2.335897e+00	1.814652e-02	9.407128e-01	8.345933e-02	9.180472e-01	3.139901e-02
8020000	-4.464233e+03	-8.612782e+02	4.775763e+00	2.434775e+01	2.441860e-01	1.892522e+00	3.222769e-02	9.069213e-01	8.715320e-02	8.460571e-01	3.051351e-02
8040000	-4.498717e+03	-8.539400e+02	5.149533e+00	2.310750e+01	2.325581e-01	2.451679e+00	4.357274e-02	9.306758e-01	4.087896e-02	6.620803e-01	3.287428e-02
8060000	-4.462524e+03	-8.647204e+02	4.977774e+00	2.305792e+01	1.860465e-01	2.922368e+00	1.200905e-02	9.813361e-01	3.245809e-02	9.575827e-01	3.169071e-02
8080000	-4.476329e+03	-8.595564e+02	5.599491e+00	2.535225e+01	1.976744e-01	2.243985e+00	2.740370e-02	9.514906e-01	4.125199e-02	1.240373e+00	3.572741e-02
8100000	-4.472928e+03	-8.549249e+02	5.450891e+00	2.412951e+01	2.906977e-01	2.322296e+00	1.486423e-02	9.542342e-01	9.105875e-02	1.277439e+00	3.430583e-02
8120000	-4.475683e+03	-8.449852e+02	6.184795e+00	2.840603e+01	2.093023e-01	2.366197e+00	7.983621e-03	9.802572e-01	7.318109e-02	8.352113e-01	3.956162e-02
8140000	-4.472658e+03	-8.602318e+02	5.959557e+00	2.824628e+01	2.325581e-01	2.436695e+00	1.310745e-02	9.679649e-01	6.620866e-02	1.261682e+00	3.813300e-02
8160000	-4.482320e+03	-8.406059e+02	5.320631e+00	2.364416e+01	2.674419e-01	1.970452e+00	2.157862e-02	9.225867e-01	1.469252e-01	9.996479e-01	3.429941e-02
8180000	-4.494533e+03	-8.662548e+02	4.212709e+00	2.045651e+01	2.674419e-01	1.887918e+00	1.763612e-02	9.345169e-01	1.052159e-01	8.241899e-01	2.700636e-02
8200000	-4.472507e+03	-8.805881e+02	4.089143e+00	1.947343e+01	1.744186e-01	2.292398e+00	1.394532e-02	9.696124e-01	5.238449e-02	9.593240e-01	2.581644e-02
8220000	-4.495465e+03	-9.032003e+02	3.395240e+00	1.728566e+01	3.372093e-01	2.360326e+00	2.832485e-02	8.714912e-01	1.528626e-01	1.615340e+00	2.162323e-02
8240000	-4.500142e+03	-8.791806e+02	4.578955e+00	2.297703e+01	2.441860e-01	2.259538e+00	1.198142e-02	9.587126e-01	1.176181e-01	1.006540e+00	2.947061e-02
8260000	-4.492904e+03	-8.644422e+02	4.606126e+00	2.316462e+01	2.790698e-01	2.453932e+00	1.626174e-02	9.314684e-01	1.248423e-01	8.832174e-01	2.926744e-02
8280000	-4.486252e+03	-8.943401e+02	3.722370e+00	1.962634e+01	2.093023e-01	2.151546e+00	1.114145e-02	9.664940e-01	8.714036e-02	9.797981e-01	2.386506e-02
8300000	-4.491074e+03	-8.568314e+02	4.346947e+00	2.060949e+01	1.976744e-01	2.490294e+00	2.296072e-02	9.535482e-01	5.476919e-02	7.046514e-01	2.772528e-02
8320000	-4.472479e+03	-8.856670e+02	4.528744e+00	2.529467e+01	2.674419e-01	2.032655e+00	1.695693e-02	9.434618e-01	7.344990e-02	7.132900e-01	2.919197e-02
8340000	-4.479959e+03	-8.645221e+02	4.640120e+00	2.275570e+01	2.441860e-01	2.714855e+00	2.132014e-02	9.199236e-01	1.250346e-01	8.837044e-01	2.973052e-02
8360000	-4.472207e+03	-8.727198e+02	5.245775e+00	2.633016e+01	1.744186e-01	2.522023e+00	3.387701e-02	9.284558e-01	4.957275e-02	1.079081e+00	3.376787e-02
8380000	-4.460930e+03	-8.585723e+02	5.126634e+00	2.549060e+01	2.674419e-01	2.050110e+00	1.059028e-02	9.595374e-01	1.268714e-01	1.164653e+00	3.266524e-02
8400000	-4.471960e+03	-8.690510e+02	4.534476e+00	2.208903e+01	1.511628e-01	2.323123e+00	1.228409e-02	9.778830e-01	3.238441e-02	9.119344e-01	2.908075e-02
8420000	-4.470112e+03	-8.529704e+02	4.506678e+00	2.105524e+01	2.093023e-01	2.880879e+00	1.696554e-02	9.574916e-01	6.777683e-02	7.318977e-01	2.899019e-02
8440000	-4.492523e+03	-8.582839e+02	3.769147e+00	1.885370e+01	2.441860e-01	2.320258e+00	1.193435e-02	9.647145e-01	7.495709e-02	7.769192e-01	2.427899e-02
8460000	-4.494365e+03	-8.618924e+02	3.905061e+00	2.045534e+01	3.023256e-01	2.173839e+00	2.087505e-02	8.900723e-01	1.807869e-01	6.949400e-01	2.519139e-02
8480000	-4.492439e+03	-8.500865e+02	5.056370e+00	2.273232e+01	2.558140e-01	2.566470e+00	3.428107e-02	9.232299e-01	6.630348e-02	9.419214e-01	3.255946e-02
8500000	-4.472530e+03	-8.509284e+02	4.128049e+00	1.941426e+01	2.558140e-01	2.537972e+00	3.044992e-02	9.239466e-01	5.643766e-02	7.778424e-01	2.648468e-02
8520000	-4.473005e+03	-8.394156e+02	4.698302e+00	2.084959e+01	2.674419e-01	2.856493e+00	3.110246e-02	9.210391e-01	7.185590e-02	7.913652e-01	3.012745e-02
8540000	-4.465466e+03	-8.274351e+02	5.497372e+00	2.414165e+01	2.674419e-01	2.070086e+00	1.798075e-02	9.412819e-01	1.188860e-01	9.413184e-01	3.531257e-02
8560000	-4.484464e+03	-8.783105e+02	3.963226e+00	2.049790e+01	2.558140e-01	2.140076e+00	1.005032e-02	9.690764e-01	6.980386e-02	1.036430e+00	2.553743e-02
8580000	-4.482657e+03	-8.403597e+02	5.785931e+00	2.634776e+01	1.860465e-01	2.532724e+00	1.777574e-02	9.564786e-01	5.764848e-02	7.551171e-01	3.707184e-02
8600000	-4.477471e+03	-8.833016e+02	3.921308e+00	1.987192e+01	2.325581e-01	2.344006e+00	1.212627e-02	9.749073e-01	5.630429e-02	9.140969e-01	2.526892e-02
8620000	-4.467235e+03	-8.848716e+02	4.208723e+00	1.861597e+01	1.976744e-01	1.997189e+00	4.854174e-02	8.871545e-01	5.284877e-02	9.553726e-01	2.672624e-02
8640000	-4.458844e+03	-8.896100e+02	3.713711e+00	1.845010e+01	2.441860e-01	2.228641e+00	9.335987e-03	9.741469e-01	8.317853e-02	7.094280e-01	2.386831e-02
8660000	-4.514376e+03	-8.555597e+02	4.092334e+00	2.012072e+01	3.255814e-01	2.120448e+00	2.742652e-02	8.950622e-01	1.323917e-01	6.519352e-01	2.622950e-02
8680000	-4.494702e+03	-8.618337e+02	3.827088e+00	1.877793e+01	1.860465e-01	2.060266e+00	1.630333e-02	9.430719e-01	9.757590e-02	6.838541e-01	2.449571e-02
8700000	-4.481543e+03	-8.775308e+02	5.027832e+00	2.455658e+01	2.906977e-01	2.048989e+00	2.541661e-02	9.118083e-01	9.694039e-02	1.079050e+00	3.198886e-02
8720000	-4.492627e+03	-8.792649e+02	4.090807e+00	2.112478e+01	2.209302e-01	2.184632e+00	3.416231e-03	9.884501e-01	8.306606e-02	1.010358e+00	2.598533e-02
8740000	-4.503181e+03	-8.644605e+02	5.129352e+00	2.392278e+01	3.255814e-01	2.579746e+00	2.940387e-02	8.635772e-01	1.951355e-01	9.192537e-01	3.171754e-02
8760000	-4.500267e+03	-8.497764e+02	4.389264e+00	2.081428e+01	3.488372e-01	2.067070e+00	2.077811e-02	9.147753e-01	1.414088e-01	8.553151e-01	2.785921e-02
8780000	-4.494114e+03	-8.620033e+02	4.831233e+00	2.264944e+01	2.209302e-01	2.362435e+00	3.518705e-02	8.739394e-01	9.855076e-02	6.049307e-01	3.112391e-02
8800000	-4.467856e+03	-8.823173e+02	3.785879e+00	1.959769e+01	1.395349e-01	2.636320e+00	3.013125e-02	9.588788e-01	1.972180e-02	7.630349e-01	2.425766e-02
8820000	-4.473691e+03	-8.726280e+02	3.795781e+00	2.058508e+01	2.209302e-01	2.248860e+00	1.384497e-02	9.605557e-01	6.263296e-02	5.868465e-01	2.439090e-02
8840000	-4.475068e+03	-8.855405e+02	4.213520e+00	2.141708e+01	9.302326e-02	3.169041e+00	5.088150e-03	9.951542e-01	1.121233e-02	1.206595e+00	2.697998e-02
8860000	-4.496009e+03	-8.721429e+02	4.075969e+00	1.983645e+01	2.325581e-01	2.179565e+00	1.102410e-02	9.664430e-01	8.045042e-02	8.710439e-01	2.568554e-02
8880000	-4.468581e+03	-8.878145e+02	3.420382e+00	1.843720e+01	1.046512e-01	2.344080e+00	6.905068e-03	9.915499e-01	1.017606e-02	7.671967e-01	2.155983e-02
8900000	-4.505735e+03	-8.491986e+02	3.809370e+00	1.931178e+01	2.790698e-01	2.173244e+00	1.028599e-02	9.570067e-01	1.336842e-01	6.581445e-01	2.440958e-02
8920000	-4.485921e+03	-8.473891e+02	4.648543e+00	2.119294e+01	2.790698e-01	2.269625e+00	9.392076e-03	9.614030e-01	1.116191e-01	7.872135e-01	2.970120e-02
8940000	-4.481421e+03	-8.848761e+02	3.422806e+00	1.740728e+01	3.023256e-01	2.432133e+00	2.361662e-02	8.869210e-01	1.820414e-01	8.461101e-01	2.149089e-02
8960000	-4.470685e+03	-9.025123e+02	3.581908e+00	1.834105e+01	1.860465e-01	2.381115e+00	2.065971e-02	9.588690e-01	3.398764e-02	8.695639e-01	2.246809e-02
8980000	-4.488319e+03	-8.915703e+02	3.468330e+00	1.805996e+01	1.395349e-01	3.024514e+00	4.438081e-02	9.257078e-01	3.255611e-02	7.746827e-01	2.234048e-02
9000000	-4.478151e+03	-8.288931e+02	5.193675e+00	2.517818e+01	3.023256e-01	1.982585e+00	7.213224e-03	9.748051e-01	9.812717e-02	8.848675e-01	3.349810e-02
9020000	-4.484672e+03	-8.573658e+02	4.531344e+00	2.373260e+01	1.976744e-01	2.796481e+00	3.278755e-03	9.864282e-01	1.187666e-01	7.871492e-01	2.918660e-02
9040000	-4.491099e+03	-8.533676e+02	4.701266e+00	2.315951e+01	2.093023e-01	2.109641e+00	2.036461e-03	9.939802e-01	7.242397e-02	1.084487e+00	3.021717e-02
9060000	-4.479979e+03	-8.856891e+02	4.119818e+00	2.246148e+01	2.790698e-01	2.305999e+00	2.219727e-02	8.969483e-01	1.863268e-01	5.914987e-01	2.617339e-02
9080000	-4.493605e+03	-8.816333e+02	4.085188e+00	2.164523e+01	1.627907e-01	3.259118e+00	3.714755e-02	8.873255e-01	1.066562e-01	8.048854e-01	2.574959e-02
9100000	-4.473217e+03	-8.824260e+02	4.209736e+00	2.092605e+01	2.558140e-01	2.227197e+00	2.891814e-02	8.756690e-01	1.554700e-01	8.817118e-01	2.690030e-02
9120000	-4.480498e+03	-8.741925e+02	4.214865e+00	2.095014e+01	2.325581e-01	2.137995e+00	2.589106e-02	9.179911e-01	9.453052e-02	8.377461e-01	2.669389e-02
9140000	-4.498964e+03	-8.810522e+02	4.469366e+00	2.137169e+01	2.209302e-01	2.027468e+00	3.343544e-03	9.888337e-01	9.059290e-02	8.536561e-01	2.843126e-02
9160000	-4.495492e+03	-8.623642e+02	5.116504e+00	2.390760e+01	2.906977e-01	2.763677e+00	3.714776e-03	9.816706e-01	1.831063e-01	1.180722e+00	3.178346e-02
9180000	-4.470152e+03	-8.502549e+02	4.723931e+00	2.465093e+01	3.023256e-01	2.288537e+00	3.523150e-02	8.530327e-01	1.606263e-01	9.219202e-01	2.998467e-02
9200000	-4.464331e+03	-8.624940e+02	4.154084e+00	2.206520e+01	2.558140e-01	2.405419e+00	2.908457e-02	8.788434e-01	1.121917e-01	7.717192e-01	2.662230e-02
9220000	-4.469801e+03	-8.873043e+02	4.429800e+00	2.258052e+01	1.627907e-01	2.260910e+00	2.809449e-02	9.319672e-01	7.159090e-02	8.827422e-01	2.789547e-02
9240000	-4.478941e+03	-8.720104e+02	4.861690e+00	2.576106e+01	1.744186e-01	1.898255e+00	9.984641e-03	9.792566e-01	3.840485e-02	9.607901e-01	3.114879e-02
9260000	-4.499905e+03	-8.528777e+02	4.768599e+00	2.281428e+01	2.093023e-01	1.782023e+00	6.624524e-03	9.852569e-01	5.216230e-02	1.195958e+00	3.068452e-02
9280000	-4.486994e+03	-8.412512e+02	4.822860e+00	2.158320e+01	2.325581e-01	2.461481e+00	2.224732e-02	9.485950e-01	4.877403e-02	8.678904e-01	3.067041e-02
9300000	-4.468254e+03	-8.636606e+02	5.061359e+00	2.622690e+01	2.674419e-01	2.091349e+00	1.198938e-02	9.478523e-01	1.345489e-01	6.775758e-01	3.252793e-02
9320000	-4.474767e+03	-8.475640e+02	4.780937e+00	2.261812e+01	2.906977e-01	2.137153e+00	8.274159e-03	9.637520e-01	1.506218e-01	6.132840e-01	3.057416e-02
9340000	-4.488230e+03	-8.674799e+02	4.406150e+00	2.296148e+01	9.302326e-02	2.924364e+00	1.078985e-02	9.888211e-01	1.196791e-02	6.634462e-01	2.791176e-02
9360000	-4.487236e+03	-8.662315e+02	4.188761e+00	2.255332e+01	2.093023e-01	2.481629e+00	1.412728e-02	9.716170e-01	3.240681e-02	7.843053e-01	2.695904e-02
9380000	-4.487135e+03	-8.828805e+02	4.153075e+00	2.136022e+01	2.558140e-01	2.847179e+00	2.488776e-02	8.965529e-01	1.626964e-01	6.845089e-01	2.677711e-02
9400000	-4.476688e+03	-8.677340e+02	4.762513e+00	2.453238e+01	1.279070e-01	3.592416e+00	1.702004e-02	9.671678e-01	3.721509e-02	7.243495e-01	3.051000e-02
9420000	-4.490800e+03	-8.550696e+02	4.693050e+00	2.084224e+01	2.325581e-01	2.534735e+00	2.310317e-02	9.297712e-01	1.120495e-01	9.358886e-01	2.980243e-02
9440000	-4.519487e+03	-8.404146e+02	4.996675e+00	2.283699e+01	2.790698e-01	2.063134e+00	3.050676e-02	9.128226e-01	9.266701e-02	7.185515e-01	3.191436e-02
9460000	-4.484090e+03	-8.547821e+02	3.692741e+00	1.792142e+01	2.558140e-01	3.001818e+00	1.012770e-02	9.733165e-01	6.830857e-02	5.363203e-01	2.379828e-02
9480000	-4.479431e+03	-8.511127e+02	4.964386e+00	2.311677e+01	2.674419e-01	2.138103e+00	2.361491e-02	9.392972e-01	6.505398e-02	7.706154e-01	3.181133e-02
9500000	-4.484645e+03	-8.539253e+02	5.203881e+00	2.362821e+01	2.558140e-01	1.796961e+00	1.469189e-02	9.466463e-01	1.394132e-01	9.580122e-01	3.354824e-02
9520000	-4.476935e+03	-8.400137e+02	5.621984e+00	2.494104e+01	1.860465e-01	2.692165e+00	3.579822e-02	9.229940e-01	5.567813e-02	9.858929e-01	3.623470e-02
9540000	-4.485019e+03	-8.696964e+02	4.238575e+00	2.104361e+01	1.976744e-01	2.352847e+00	2.370072e-02	9.370841e-01	6.906693e-02	9.163395e-01	2.732212e-02
9560000	-4.474699e+03	-8.442435e+02	5.888541e+00	2.632859e+01	2.906977e-01	2.035687e+00	3.081744e-02	9.151280e-01	9.661235e-02	1.196347e+00	3.783118e-02
9580000	-4.488089e+03	-8.512045e+02	4.661051e+00	2.224967e+01	3.372093e-01	1.953218e+00	2.006336e-02	9.287070e-01	9.887599e-02	9.964020e-01	3.000915e-02
9600000	-4.490178e+03	-8.766125e+02	3.851070e+00	1.933637e+01	2.209302e-01	2.784953e+00	3.484075e-03	9.901430e-01	9.253626e-02	7.983477e-01	2.456480e-02
9620000	-4.460501e+03	-8.701177e+02	4.028196e+00	2.027276e+01	2.790698e-01	2.091917e+00	1.204442e-03	9.961742e-01	8.975099e-02	9.424636e-01	2.569857e-02
9640000	-4.473280e+03	-8.868619e+02	3.393438e+00	1.849779e+01	1.511628e-01	3.189584e+00	1.979404e-03	9.963950e-01	2.843657e-02	7.102094e-01	2.187530e-02
9660000	-4.468210e+03	-8.485103e+02	4.728617e+00	2.115213e+01	3.023256e-01	2.302502e+00	9.590420e-03	9.637717e-01	1.537832e-01	1.078569e+00	3.043928e-02
9680000	-4.491343e+03	-8.575584e+02	5.295833e+00	2.423817e+01	2.441860e-01	2.380559e+00	1.945342e-02	9.551242e-01	6.142275e-02	1.181985e+00	3.407735e-02
9700000	-4.472178e+03	-8.489924e+02	5.179771e+00	2.522867e+01	3.139535e-01	2.390868e+00	3.434888e-02	8.659080e-01	1.553195e-01	8.992157e-01	3.269141e-02
9720000	-4.475910e+03	-8.537696e+02	4.497278e+00	2.332790e+01	2.906977e-01	2.426119e+00	3.641827e-03	9.865013e-01	9.244795e-02	9.894775e-01	2.901185e-02
9740000	-4.469860e+03	-8.306181e+02	5.434135e+00	2.365765e+01	3.604651e-01	2.303280e+00	1.925877e-02	9.337376e-01	1.107001e-01	8.830694e-01	3.447967e-02
9760000	-4.475308e+03	-8.640204e+02	5.001532e+00	2.366839e+01	2.093023e-01	2.099083e+00	1.109294e-02	9.600452e-01	1.215102e-01	6.400122e-01	3.166866e-02
9780000	-4.484541e+03	-8.639849e+02	4.123646e+00	2.110046e+01	2.209302e-01	2.373437e+00	1.320249e-02	9.668237e-01	5.635579e-02	9.278770e-01	2.643353e-02
9800000	-4.491687e+03	-8.722011e+02	4.194473e+00	2.121433e+01	2.093023e-01	2.298107e+00	1.621090e-02	9.575578e-01	7.127036e-02	8.865533e-01	2.681577e-02
9820000	-4.486839e+03	-8.768627e+02	4.174613e+00	2.018531e+01	2.325581e-01	2.340722e+00	1.548967e-02	9.424013e-01	1.049015e-01	7.634271e-01	2.692854e-02
9840000	-4.476282e+03	-8.703987e+02	4.328444e+00	2.099589e+01	1.395349e-01	2.454054e+00	1.854097e-02	9.696882e-01	3.385111e-02	1.033482e+00	2.792444e-02
9860000	-4.469049e+03	-8.810401e+02	4.186209e+00	2.136262e+01	2.325581e-01	3.169845e+00	2.285924e-02	9.049598e-01	1.104690e-01	8.244155e-01	2.676194e-02
9880000	-4.475651e+03	-8.837889e+02	3.770458e+00	1.957078e+01	1.976744e-01	2.043806e+00	1.646551e-02	9.536466e-01	7.039900e-02	5.582600e-01	2.408934e-02
9900000	-4.481426e+03	-8.606739e+02	4.608942e+00	2.161564e+01	3.720930e-01	2.656487e+00	1.520919e-02	9.210344e-01	1.993309e-01	1.121461e+00	2.952752e-02
9920000	-4.483865e+03	-8.516618e+02	4.346592e+00	2.033098e+01	3.604651e-01	2.446385e+00	3.097118e-02	8.590036e-01	2.124111e-01	1.101480e+00	2.795315e-02
9940000	-4.485562e+03	-8.537301e+02	4.633195e+00	2.089482e+01	2.325581e-01	2.354282e+00	1.898492e-02	9.405291e-01	1.169559e-01	8.024376e-01	2.984903e-02
9960000	-4.494385e+03	-8.425695e+02	4.934628e+00	2.380221e+01	2.906977e-01	2.414496e+00	1.236157e-02	9.407577e-01	1.988640e-01	8.813200e-01	3.149546e-02
9980000	-4.479042e+03	-8.622138e+02	4.896544e+00	2.489491e+01	2.209302e-01	2.639355e+00	2.037903e-02	9.392615e-01	7.614277e-02	1.055819e+00	3.104498e-02
10000000	-4.476429e+03	-8.459787e+02	5.753085e+00	2.717903e+01	2.209302e-01	2.661257e+00	3.831578e-02	8.801280e-01	1.199352e-01	1.053536e+00	3.627071e-02
10020000	-4.464215e+03	-8.408016e+02	5.432678e+00	2.287641e+01	2.906977e-01	2.059701e+00	8.715113e-03	9.665699e-01	1.762424e-01	9.380721e-01	3.492604e-02
10040000	-4.475356e+03	-8.210297e+02	6.489874e+00	2.585841e+01	2.674419e-01	2.449570e+00	2.133152e-02	9.317294e-01	1.156837e-01	1.114222e+00	4.177933e-02
10060000	-4.474462e+03	-8.600863e+02	5.203893e+00	2.473149e+01	1.860465e-01	2.310731e+00	1.015812e-02	9.693668e-01	8.430645e-02	1.337064e+00	3.331341e-02
10080000	-4.479851e+03	-8.316698e+02	7.024126e+00	3.281328e+01	2.325581e-01	2.108736e+00	4.701715e-03	9.831559e-01	1.200957e-01	1.212469e+00	4.527700e-02
10100000	-4.470912e+03	-8.518349e+02	5.896743e+00	2.690327e+01	2.093023e-01	2.089910e+00	1.388654e-02	9.452802e-01	1.451210e-01	1.024730e+00	3.751927e-02
10120000	-4.463688e+03	-8.117811e+02	7.601567e+00	3.226997e+01	2.209302e-01	2.056139e+00	3.924017e-02	9.128780e-01	7.081429e-02	1.427347e+00	4.844198e-02
10140000	-4.463981e+03	-8.571602e+02	6.009811e+00	2.834979e+01	2.093023e-01	2.321501e+00	2.393455e-02	9.411312e-01	6.426711e-02	1.053273e+00	3.836227e-02
10160000	-4.467853e+03	-8.513091e+02	5.167892e+00	2.372543e+01	2.558140e-01	2.740897e+00	1.051992e-02	9.662219e-01	1.164364e-01	9.129210e-01	3.247753e-02
10180000	-4.483483e+03	-8.643407e+02	5.110778e+00	2.345735e+01	1.511628e-01	2.690328e+00	1.959884e-02	9.646446e-01	4.097641e-02	7.770376e-01	3.252908e-02
10200000	-4.474675e+03	-8.249441e+02	5.045648e+00	2.202052e+01	3.837209e-01	2.587973e+00	1.390983e-02	9.353739e-01	2.264666e-01	8.874105e-01	3.250940e-02
10220000	-4.468776e+03	-8.752553e+02	4.578526e+00	2.344384e+01	1.860465e-01	2.492148e+00	2.594473e-02	9.402823e-01	4.921683e-02	1.057060e+00	2.950689e-02
10240000	-4.489999e+03	-8.665158e+02	4.130424e+00	2.028134e+01	2.441860e-01	2.585511e+00	1.112948e-02	9.594028e-01	8.947968e-02	9.037217e-01	2.640891e-02
10260000	-4.476117e+03	-8.631383e+02	4.605372e+00	2.353511e+01	2.093023e-01	2.223908e+00	1.798290e-02	9.642152e-01	3.687631e-02	1.316902e+00	2.966083e-02
10280000	-4.477352e+03	-8.885423e+02	3.853121e+00	2.035028e+01	2.441860e-01	2.798608e+00	2.230377e-02	9.247220e-01	8.700756e-02	7.591567e-01	2.430465e-02
10300000	-4.486905e+03	-8.827111e+02	3.622391e+00	1.819725e+01	2.325581e-01	1.981951e+00	1.614979e-02	9.522012e-01	6.483422e-02	5.808615e-01	2.311868e-02
10320000	-4.470802e+03	-8.762136e+02	4.349344e+00	2.260363e+01	2.558140e-01	2.778745e+00	2.657344e-02	8.997149e-01	1.314494e-01	9.313667e-01	2.747661e-02
10340000	-4.469222e+03	-8.677990e+02	4.604098e+00	2.207757e+01	2.558140e-01	2.008852e+00	1.332251e-02	9.491785e-01	1.323055e-01	7.662842e-01	2.959954e-02
10360000	-4.472850e+03	-8.414508e+02	4.810886e+00	2.243249e+01	2.906977e-01	2.356004e+00	7.969975e-03	9.673975e-01	1.201940e-01	6.332275e-01	3.047973e-02
10380000	-4.490248e+03	-8.502330e+02	4.426809e+00	2.085790e+01	3.488372e-01	1.824345e+00	1.761020e-02	9.335921e-01	1.240784e-01	8.161709e-01	2.850208e-02
10400000	-4.458227e+03	-8.782362e+02	4.082186e+00	2.292569e+01	1.744186e-01	2.399738e+00	1.616848e-02	9.528198e-01	5.382204e-02	8.331853e-01	2.599837e-02
10420000	-4.487308e+03	-8.183661e+02	5.586815e+00	2.333273e+01	3.604651e-01	2.563627e+00	1.799834e-02	9.375719e-01	1.570264e-01	7.828752e-01	3.594785e-02
10440000	-4.461998e+03	-8.718281e+02	4.004190e+00	1.971185e+01	2.325581e-01	2.342723e+00	2.103799e-02	9.239896e-01	1.271820e-01	1.230579e+00	2.555320e-02
10460000	-4.483665e+03	-8.734464e+02	4.530645e+00	2.100081e+01	2.093023e-01	3.009493e+00	2.754751e-02	9.099968e-01	1.207787e-01	1.307684e+00	2.892244e-02
10480000	-4.496581e+03	-8.706300e+02	4.164778e+00	1.911444e+01	2.674419e-01	2.264540e+00	3.325003e-02	8.914777e-01	9.849185e-02	1.142607e+00	2.681729e-02
10500000	-4.469464e+03	-8.854140e+02	4.400713e+00	2.094560e+01	2.209302e-01	3.040392e+00	7.901386e-03	9.808180e-01	5.677938e-02	6.811806e-01	2.808992e-02
10520000	-4.489173e+03	-8.778896e+02	4.317853e+00	2.100180e+01	2.558140e-01	2.021904e+00	3.844534e-02	8.621149e-01	1.294228e-01	9.150146e-01	2.770882e-02
10540000	-4.472671e+03	-8.649625e+02	3.834506e+00	1.720171e+01	3.023256e-01	2.582936e+00	9.140876e-03	9.647802e-01	1.290591e-01	7.980696e-01	2.449024e-02
10560000	-4.480183e+03	-8.774008e+02	3.938307e+00	1.875747e+01	2.441860e-01	2.053312e+00	1.554612e-02	9.397875e-01	1.281380e-01	1.044079e+00	2.531301e-02
10580000	-4.501126e+03	-8.063838e+02	6.640463e+00	2.848364e+01	3.837209e-01	2.230907e+00	9.626054e-03	9.466075e-01	2.229899e-01	7.742278e-01	4.268061e-02
10600000	-4.485803e+03	-8.518463e+02	4.903076e+00	2.220460e+01	3.604651e-01	2.146795e+00	2.604094e-02	8.732782e-01	2.076938e-01	1.131162e+00	3.159988e-02
10620000	-4.500995e+03	-8.625905e+02	4.131695e+00	2.029061e+01	2.441860e-01	2.811788e+00	2.493726e-02	9.155981e-01	1.289475e-01	9.896166e-01	2.665171e-02
10640000	-4.482876e+03	-8.656121e+02	4.103876e+00	2.024153e+01	2.093023e-01	2.103632e+00	1.252820e-02	9.544967e-01	1.087148e-01	1.124924e+00	2.615510e-02
10660000	-4.506753e+03	-8.486771e+02	3.451234e+00	1.552559e+01	3.837209e-01	2.509926e+00	1.532594e-02	9.162175e-01	2.587451e-01	7.846248e-01	2.224500e-02
10680000	-4.490058e+03	-8.420337e+02	4.179440e+00	2.040050e+01	3.255814e-01	2.106333e+00	1.943914e-02	9.383374e-01	8.773296e-02	6.322371e-01	2.675971e-02
10700000	-4.483121e+03	-8.328786e+02	6.260436e+00	2.879842e+01	3.604651e-01	2.294481e+00	2.222828e-02	8.746343e-01	2.492782e-01	8.580110e-01	3.978533e-02
10720000	-4.501069e+03	-8.520525e+02	5.196675e+00	2.612102e+01	2.790698e-01	2.047161e+00	1.088836e-02	9.466780e-01	1.684565e-01	7.995445e-01	3.340321e-02
10740000	-4.490743e+03	-8.350968e+02	6.017003e+00	2.704420e+01	3.953488e-01	1.913506e+00	4.645633e-03	9.733223e-01	2.068829e-01	9.062626e-01	3.823497e-02
10760000	-4.483815e+03	-8.298117e+02	5.793508e+00	2.623929e+01	3.139535e-01	2.001189e+00	2.910450e-02	9.238938e-01	8.919965e-02	8.506174e-01	3.723634e-02
10780000	-4.511912e+03	-8.349036e+02	4.515986e+00	2.059666e+01	3.720930e-01	2.555520e+00	9.146439e-03	9.593590e-01	1.722933e-01	7.457895e-01	2.909716e-02
10800000	-4.498887e+03	-8.307766e+02	5.270710e+00	2.599360e+01	3.953488e-01	2.203725e+00	2.987681e-02	8.492671e-01	2.079610e-01	7.084371e-01	3.391248e-02
10820000	-4.491516e+03	-8.313926e+02	4.535188e+00	2.120903e+01	3.837209e-01	2.132969e+00	9.383641e-03	9.466625e-01	1.961360e-01	8.198686e-01	2.894649e-02
10840000	-4.489245e+03	-8.106258e+02	5.584835e+00	2.242995e+01	3.720930e-01	2.305954e+00	7.307896e-03	9.685028e-01	1.884146e-01	7.517971e-01	3.597221e-02
10860000	-4.497853e+03	-8.256460e+02	5.652855e+00	2.452868e+01	3.139535e-01	2.156229e+00	3.784921e-02	8.894215e-01	1.210141e-01	8.634991e-01	3.644778e-02
10880000	-4.510185e+03	-8.377103e+02	5.063566e+00	2.242450e+01	3.255814e-01	1.752693e+00	8.160973e-03	9.603608e-01	1.494213e-01	1.079886e+00	3.260880e-02
10900000	-4.486704e+03	-8.151409e+02	5.874295e+00	2.552447e+01	3.837209e-01	1.963664e+00	1.791033e-02	9.155131e-01	1.984605e-01	1.162176e+00	3.715410e-02
10920000	-4.487898e+03	-8.312783e+02	5.115898e+00	2.189854e+01	2.441860e-01	2.242341e+00	1.670423e-02	9.595049e-01	8.410915e-02	7.877300e-01	3.257516e-02
10940000	-4.493180e+03	-8.338985e+02	4.976472e+00	2.161109e+01	3.255814e-01	2.646976e+00	8.082928e-03	9.598200e-01	2.370149e-01	8.350295e-01	3.197130e-02
10960000	-4.485925e+03	-8.393630e+02	5.842492e+00	2.525256e+01	2.441860e-01	2.227738e+00	2.521694e-02	9.096692e-01	1.613029e-01	1.063855e+00	3.687572e-02
10980000	-4.485030e+03	-8.304636e+02	6.515953e+00	2.981553e+01	3.255814e-01	2.207549e+00	1.092584e-02	9.653684e-01	9.013059e-02	9.816566e-01	4.151473e-02
11000000	-4.486555e+03	-8.472160e+02	5.498430e+00	2.512117e+01	3.139535e-01	2.243244e+00	1.164419e-02	9.540576e-01	1.682772e-01	9.298181e-01	3.504038e-02
11020000	-4.481209e+03	-8.428093e+02	4.665403e+00	2.159061e+01	2.790698e-01	2.246317e+00	9.360294e-03	9.605820e-01	1.514158e-01	8.291188e-01	2.944147e-02
11040000	-4.479111e+03	-8.306655e+02	5.321036e+00	2.474552e+01	2.790698e-01	1.974319e+00	8.645609e-03	9.655676e-01	1.230907e-01	8.450374e-01	3.406164e-02
11060000	-4.490771e+03	-8.356199e+02	4.838442e+00	2.143246e+01	3.488372e-01	2.179756e+00	4.456340e-03	9.709083e-01	2.468497e-01	8.374778e-01	3.066636e-02
11080000	-4.500363e+03	-8.672038e+02	5.469502e+00	2.434876e+01	1.162791e-01	1.818969e+00	1.052486e-02	9.849622e-01	2.564399e-02	1.204584e+00	3.510615e-02
11100000	-4.474242e+03	-8.519977e+02	4.586990e+00	2.061699e+01	1.976744e-01	3.120243e+00	2.254349e-02	9.499771e-01	6.833599e-02	8.766674e-01	2.952920e-02
11120000	-4.484016e+03	-8.411952e+02	5.444183e+00	2.548412e+01	2.325581e-01	2.920543e+00	1.890726e-02	9.512108e-01	6.274694e-02	9.491170e-01	3.485680e-02
11140000	-4.486538e+03	-8.781687e+02	4.431702e+00	2.275499e+01	1.744186e-01	2.433456e+00	2.418294e-02	9.543663e-01	3.210840e-02	1.018785e+00	2.817907e-02
11160000	-4.474955e+03	-8.869265e+02	4.614392e+00	2.186717e+01	2.558140e-01	2.232710e+00	2.390558e-02	9.307857e-01	9.937125e-02	8.376315e-01	2.890976e-02
11180000	-4.494603e+03	-8.672544e+02	4.662612e+00	2.115335e+01	2.674419e-01	1.951456e+00	1.064205e-02	9.561120e-01	1.648398e-01	1.056051e+00	2.895561e-02
11200000	-4.471327e+03	-8.634821e+02	5.222848e+00	2.562346e+01	1.976744e-01	2.213997e+00	1.558805e-02	9.621383e-01	7.082064e-02	1.307030e+00	3.278175e-02
11220000	-4.471221e+03	-8.631166e+02	5.158329e+00	2.512503e+01	1.627907e-01	2.543962e+00	1.273740e-02	9.721742e-01	5.419792e-02	1.232398e+00	3.309678e-02
11240000	-4.482632e+03	-8.449786e+02	5.210290e+00	2.381189e+01	1.860465e-01	2.370084e+00	2.983090e-02	9.041284e-01	1.210794e-01	9.637477e-01	3.341632e-02
11260000	-4.477023e+03	-8.784214e+02	4.369276e+00	2.395262e+01	2.209302e-01	2.889745e+00	1.924868e-02	9.525680e-01	5.136853e-02	1.037978e+00	2.769852e-02
11280000	-4.492735e+03	-8.667546e+02	3.902970e+00	1.972622e+01	2.325581e-01	2.257429e+00	1.209777e-02	9.578107e-01	8.385978e-02	8.076387e-01	2.474776e-02
11300000	-4.464467e+03	-9.058012e+02	4.367948e+00	2.141033e+01	1.511628e-01	2.068990e+00	3.466106e-02	9.554589e-01	2.092129e-02	1.257713e+00	2.795337e-02
11320000	-4.502436e+03	-8.779761e+02	3.588093e+00	1.768431e+01	2.325581e-01	2.060155e+00	1.301837e-02	9.661207e-01	6.279995e-02	8.921537e-01	2.314064e-02
11340000	-4.477446e+03	-8.765160e+02	4.116189e+00	2.127069e+01	2.093023e-01	2.888190e+00	8.286758e-03	9.775197e-01	6.282888e-02	9.262041e-01	2.555943e-02
11360000	-4.465914e+03	-8.410460e+02	4.914088e+00	2.302749e+01	3.139535e-01	2.283660e+00	1.554300e-02	9.254025e-01	2.021867e-01	8.907905e-01	3.155278e-02
11380000	-4.461443e+03	-8.382238e+02	6.556365e+00	2.926850e+01	2.790698e-01	2.564745e+00	6.137464e-03	9.798754e-01	1.182620e-01	1.024609e+00	4.179677e-02
11400000	-4.468170e+03	-8.539253e+02	5.736620e+00	2.537207e+01	2.790698e-01	1.947893e+00	2.223228e-02	9.475829e-01	5.287879e-02	1.071573e+00	3.606127e-02
11420000	-4.485938e+03	-8.571565e+02	4.721242e+00	2.099798e+01	2.790698e-01	2.199451e+00	6.136546e-03	9.765551e-01	1.500138e-01	8.805290e-01	3.042672e-02
11440000	-4.485565e+03	-8.486225e+02	5.734327e+00	2.654191e+01	2.558140e-01	2.294960e+00	1.546789e-02	9.263601e-01	1.677212e-01	8.411397e-01	3.689093e-02
11460000	-4.467213e+03	-8.635671e+02	3.907706e+00	2.088370e+01	2.209302e-01	1.812217e+00	4.220953e-02	8.902626e-01	7.796487e-02	6.179357e-01	2.506049e-02
11480000	-4.501236e+03	-8.394978e+02	5.172957e+00	2.615392e+01	3.023256e-01	1.775973e+00	1.813751e-02	9.329556e-01	1.112154e-01	7.785477e-01	3.289147e-02
11500000	-4.470896e+03	-8.514765e+02	5.404446e+00	2.681324e+01	2.209302e-01	2.292507e+00	2.135495e-02	9.321090e-01	1.007286e-01	8.967518e-01	3.452269e-02
11520000	-4.471637e+03	-8.549116e+02	5.412761e+00	2.576602e+01	3.023256e-01	2.182940e+00	2.803528e-02	8.697889e-01	1.536163e-01	1.309647e+00	3.415683e-02
11540000	-4.494615e+03	-8.549165e+02	4.692479e+00	2.219004e+01	2.906977e-01	2.729524e+00	1.394488e-02	9.410732e-01	1.815863e-01	8.950010e-01	2.957834e-02
11560000	-4.478226e+03	-8.279561e+02	5.981906e+00	2.531937e+01	2.790698e-01	2.475773e+00	2.230812e-02	9.356473e-01	9.594283e-02	8.257910e-01	3.833780e-02
11580000	-4.480547e+03	-8.527000e+02	5.075653e+00	2.272201e+01	3.139535e-01	1.809277e+00	2.579545e-02	9.212130e-01	1.084090e-01	8.259552e-01	3.272324e-02
11600000	-4.485447e+03	-8.495978e+02	4.466636e+00	1.996991e+01	2.790698e-01	1.920132e+00	1.864379e-02	9.147009e-01	1.613213e-01	9.357281e-01	2.841515e-02
11620000	-4.463814e+03	-8.289017e+02	5.853015e+00	2.480849e+01	3.023256e-01	1.868578e+00	3.606514e-02	9.014196e-01	8.864058e-02	5.725721e-01	3.687892e-02
11640000	-4.467271e+03	-8.162237e+02	6.509146e+00	2.733675e+01	3.372093e-01	2.115783e+00	1.175034e-02	9.521745e-01	1.724175e-01	1.219697e+00	4.172459e-02
11660000	-4.488249e+03	-8.289861e+02	5.335507e+00	2.259405e+01	3.139535e-01	2.220244e+00	1.064778e-02	9.527353e-01	2.250999e-01	9.519315e-01	3.426310e-02
11680000	-4.486880e+03	-8.052220e+02	5.436513e+00	2.462854e+01	3.720930e-01	3.062547e+00	3.360017e-02	8.983723e-01	1.046280e-01	8.664314e-01	3.506170e-02
11700000	-4.467711e+03	-8.466272e+02	5.384003e+00	2.446841e+01	1.976744e-01	2.487862e+00	2.578670e-02	9.473824e-01	5.715044e-02	1.073012e+00	3.465815e-02
11720000	-4.473272e+03	-8.404916e+02	4.963560e+00	2.246677e+01	3.139535e-01	2.115464e+00	2.223426e-02	8.828235e-01	2.004138e-01	1.152867e+00	3.178863e-02
11740000	-4.462650e+03	-8.489319e+02	5.278275e+00	2.486151e+01	2.441860e-01	3.070650e+00	2.702828e-02	9.448672e-01	5.091452e-02	1.238947e+00	3.365328e-02
11760000	-4.482159e+03	-8.245086e+02	5.053736e+00	2.306333e+01	4.186047e-01	2.730628e+00	1.118966e-02	9.377074e-01	2.462224e-01	1.136725e+00	3.232552e-02
11780000	-4.449157e+03	-8.773194e+02	4.758404e+00	2.344836e+01	1.627907e-01	2.437198e+00	3.240956e-02	9.139957e-01	7.559716e-02	1.135244e+00	3.063921e-02
11800000	-4.460216e+03	-8.419466e+02	6.706688e+00	3.162884e+01	2.674419e-01	2.508062e+00	2.413213e-02	9.078077e-01	1.311559e-01	1.046189e+00	4.262546e-02
11820000	-4.475866e+03	-8.645957e+02	4.738977e+00	2.178188e+01	1.976744e-01	2.385798e+00	1.564689e-02	9.641217e-01	6.422100e-02	1.064759e+00	3.047388e-02
11840000	-4.503307e+03	-8.464912e+02	4.764875e+00	2.269697e+01	2.790698e-01	2.369258e+00	1.205511e-02	9.542763e-01	9.064328e-02	8.855318e-01	3.022240e-02
11860000	-4.492445e+03	-8.937840e+02	4.843859e+00	2.484819e+01	1.627907e-01	2.191938e+00	3.444755e-02	9.215358e-01	4.374147e-02	9.527242e-01	3.100491e-02
11880000	-4.493413e+03	-8.600869e+02	4.229577e+00	1.942663e+01	3.837209e-01	2.724837e+00	8.451911e-03	9.427582e-01	3.037090e-01	1.093898e+00	2.691714e-02
11900000	-4.479998e+03	-8.291482e+02	5.706084e+00	2.720400e+01	2.790698e-01	2.045036e+00	1.283802e-02	9.573991e-01	1.101110e-01	9.964362e-01	3.657048e-02
11920000	-4.478020e+03	-8.572609e+02	4.913665e+00	2.495577e+01	2.093023e-01	2.469236e+00	1.683640e-02	9.381585e-01	9.439162e-02	7.563821e-01	3.158039e-02
11940000	-4.470926e+03	-8.794804e+02	4.546554e+00	2.318193e+01	2.441860e-01	2.222109e+00	9.523032e-03	9.623597e-01	9.955027e-02	1.024864e+00	2.931987e-02
11960000	-4.496368e+03	-8.764009e+02	4.726743e+00	2.338572e+01	2.093023e-01	2.258414e+00	4.114555e-02	8.645565e-01	1.003656e-01	8.557668e-01	3.043284e-02
11980000	-4.484445e+03	-8.506261e+02	5.340718e+00	2.649316e+01	2.674419e-01	2.609811e+00	1.653412e-02	9.315816e-01	1.337699e-01	9.046283e-01	3.423937e-02
12000000	-4.464332e+03	-8.787502e+02	4.742550e+00	2.378088e+01	1.627907e-01	2.510676e+00	2.705237e-02	9.509705e-01	3.558222e-02	1.126135e+00	3.036154e-02
12020000	-4.465394e+03	-8.586388e+02	6.493194e+00	3.258803e+01	2.325581e-01	2.818534e+00	1.994535e-02	9.570952e-01	3.993466e-02	1.258660e+00	4.150776e-02
12040000	-4.480005e+03	-8.636902e+02	4.720288e+00	2.396044e+01	2.093023e-01	2.581453e+00	1.347415e-02	9.638132e-01	5.998149e-02	8.399001e-01	3.013845e-02
12060000	-4.483434e+03	-9.066902e+02	4.800034e+00	2.681027e+01	1.627907e-01	1.906709e+00	5.841364e-03	9.783720e-01	7.774015e-02	1.180708e+00	3.029946e-02
12080000	-4.481166e+03	-8.453495e+02	4.881542e+00	2.174632e+01	3.139535e-01	1.876148e+00	1.225085e-02	9.331282e-01	2.460289e-01	9.211946e-01	3.116022e-02
12100000	-4.478103e+03	-8.330211e+02	5.770306e+00	2.511261e+01	2.441860e-01	2.057403e+00	9.393476e-03	9.684263e-01	1.077230e-01	7.069002e-01	3.711697e-02
12120000	-4.475474e+03	-8.271599e+02	4.786143e+00	2.192183e+01	3.953488e-01	2.354601e+00	1.038071e-02	9.283280e-01	3.103940e-01	7.113359e-01	3.041098e-02
12140000	-4.466921e+03	-8.638338e+02	4.336332e+00	2.112834e+01	2.325581e-01	2.702859e+00	1.784390e-02	9.636089e-01	4.321572e-02	9.587070e-01	2.729764e-02
12160000	-4.471152e+03	-8.596667e+02	4.426592e+00	2.115715e+01	2.674419e-01	2.198205e+00	2.384074e-02	9.070019e-01	1.483551e-01	6.402672e-01	2.842110e-02
12180000	-4.489800e+03	-8.384881e+02	4.513974e+00	2.077492e+01	2.558140e-01	2.081651e+00	2.656203e-02	9.051609e-01	1.207644e-01	6.733922e-01	2.896847e-02
12200000	-4.467643e+03	-9.045913e+02	3.798684e+00	2.112485e+01	1.744186e-01	2.155885e+00	3.250873e-02	9.224725e-01	4.685619e-02	9.888008e-01	2.429766e-02
12220000	-4.485227e+03	-8.647209e+02	5.328415e+00	2.609124e+01	2.209302e-01	2.236003e+00	5.782469e-03	9.740190e-01	1.571640e-01	1.334792e+00	3.405603e-02
12240000	-4.459426e+03	-8.731089e+02	4.950706e+00	2.649904e+01	1.976744e-01	2.038935e+00	1.923666e-02	9.193360e-01	1.363096e-01	1.167103e+00	3.164377e-02
12260000	-4.461087e+03	-8.741330e+02	4.875346e+00	2.521398e+01	1.627907e-01	2.225238e+00	4.061459e-02	9.382377e-01	3.018634e-02	1.307051e+00	3.104280e-02
12280000	-4.484457e+03	-9.043745e+02	3.561897e+00	1.917104e+01	2.558140e-01	2.120994e+00	2.947193e-02	8.758291e-01	1.437864e-01	1.022462e+00	2.279460e-02
12300000	-4.483900e+03	-8.771577e+02	4.947129e+00	2.422021e+01	1.976744e-01	1.779371e+00	2.193466e-02	9.522965e-01	5.610729e-02	1.129432e+00	3.152088e-02
12320000	-4.493617e+03	-8.363435e+02	4.398220e+00	2.100686e+01	3.488372e-01	1.756192e+00	2.111213e-02	8.969524e-01	1.883544e-01	8.319828e-01	2.772306e-02
12340000	-4.476897e+03	-8.485314e+02	4.532035e+00	1.978897e+01	2.325581e-01	1.995065e+00	2.571460e-02	9.241132e-01	9.912507e-02	6.118889e-01	2.893963e-02
12360000	-4.475610e+03	-8.562698e+02	4.398901e+00	2.011703e+01	2.790698e-01	1.967332e+00	1.044322e-02	9.562039e-01	1.714204e-01	8.415222e-01	2.792905e-02
12380000	-4.469388e+03	-8.431710e+02	5.329385e+00	2.407643e+01	3.023256e-01	2.153747e+00	1.494682e-02	9.465718e-01	1.048977e-01	9.701688e-01	3.370653e-02
12400000	-4.493970e+03	-8.475863e+02	5.077796e+00	2.515363e+01	2.674419e-01	2.416484e+00	1.534545e-02	9.492423e-01	1.125963e-01	8.100607e-01	3.265028e-02
12420000	-4.469182e+03	-8.657314e+02	4.855917e+00	2.375703e+01	2.209302e-01	2.986518e+00	1.769174e-02	9.548833e-01	7.679800e-02	9.572836e-01	3.103737e-02
12440000	-4.477216e+03	-8.475643e+02	5.365495e+00	2.460178e+01	1.627907e-01	2.759315e+00	2.906520e-02	9.708355e-01	1.334511e-02	1.024904e+00	3.435884e-02
12460000	-4.462041e+03	-8.489040e+02	4.514485e+00	2.042840e+01	3.023256e-01	2.258637e+00	1.684799e-02	9.473650e-01	1.039237e-01	7.435655e-01	2.893180e-02
12480000	-4.479045e+03	-8.532994e+02	4.865508e+00	2.107658e+01	2.325581e-01	2.083780e+00	3.460230e-02	8.832523e-01	1.323019e-01	1.042820e+00	3.137132e-02
12500000	-4.490267e+03	-8.544778e+02	4.779864e+00	2.071942e+01	2.209302e-01	2.316473e+00	3.038012e-02	9.349845e-01	5.370859e-02	1.127333e+00	3.081028e-02
12520000	-4.464327e+03	-8.687897e+02	4.695361e+00	2.141564e+01	2.790698e-01	2.170029e+00	1.658341e-02	9.524638e-01	1.003088e-01	1.138235e+00	2.996221e-02
12540000	-4.465237e+03	-8.504471e+02	4.156356e+00	1.986674e+01	2.790698e-01	2.461259e+00	1.356241e-02	9.542643e-01	1.092261e-01	8.686537e-01	2.649584e-02
12560000	-4.489814e+03	-8.590185e+02	4.948300e+00	2.361492e+01	1.860465e-01	3.387159e+00	1.911644e-02	9.487893e-01	5.978243e-02	8.521960e-01	3.115820e-02
12580000	-4.479048e+03	-8.690267e+02	4.206881e+00	2.023975e+01	2.325581e-01	2.413083e+00	1.585984e-02	9.537654e-01	7.742564e-02	8.009160e-01	2.708715e-02
12600000	-4.459732e+03	-8.699527e+02	4.490541e+00	2.129125e+01	1.511628e-01	3.052761e+00	2.289704e-02	9.572684e-01	4.885884e-02	8.059817e-01	2.857670e-02
12620000	-4.470530e+03	-8.537408e+02	4.366166e+00	2.030436e+01	2.325581e-01	2.863315e+00	1.780894e-02	9.625193e-01	4.946343e-02	8.972299e-01	2.776793e-02
12640000	-4.473972e+03	-8.751006e+02	3.796226e+00	1.905918e+01	2.441860e-01	2.117925e+00	9.935839e-03	9.628139e-01	1.139037e-01	1.009244e+00	2.439731e-02
12660000	-4.495501e+03	-8.107654e+02	5.703233e+00	2.560410e+01	3.837209e-01	1.802814e+00	1.070565e-02	9.508006e-01	1.705955e-01	8.415988e-01	3.672797e-02
12680000	-4.479468e+03	-8.356440e+02	5.171229e+00	2.512477e+01	3.837209e-01	2.218612e+00	3.274774e-02	8.291382e-01	2.343885e-01	1.288036e+00	3.330553e-02
12700000	-4.463443e+03	-9.023408e+02	3.723982e+00	2.192780e+01	1.511628e-01	2.770131e+00	1.315016e-02	9.664574e-01	6.423054e-02	7.248169e-01	2.374297e-02
12720000	-4.474312e+03	-8.618391e+02	5.032348e+00	2.393375e+01	2.441860e-01	2.532477e+00	2.889657e-02	9.002367e-01	1.169042e-01	1.102432e+00	3.234965e-02
12740000	-4.456579e+03	-8.569439e+02	4.908738e+00	2.443321e+01	2.790698e-01	2.553341e+00	7.694604e-03	9.691170e-01	1.157120e-01	1.086306e+00	3.156574e-02
12760000	-4.486364e+03	-8.642770e+02	5.087331e+00	2.622546e+01	2.674419e-01	1.951468e+00	1.085155e-02	9.541284e-01	1.292555e-01	9.356021e-01	3.281115e-02
12780000	-4.484753e+03	-8.379279e+02	5.186037e+00	2.495145e+01	2.441860e-01	2.250526e+00	2.450377e-02	9.271963e-01	9.238225e-02	1.191396e+00	3.344488e-02
12800000	-4.468282e+03	-8.917543e+02	3.732077e+00	1.865791e+01	1.860465e-01	2.815779e+00	1.167166e-02	9.697198e-01	7.240562e-02	9.606216e-01	2.394015e-02
12820000	-4.468337e+03	-8.531264e+02	4.560076e+00	2.150604e+01	2.441860e-01	2.463405e+00	1.769837e-02	9.497050e-01	8.182727e-02	1.091423e+00	2.933723e-02
12840000	-4.470744e+03	-8.842738e+02	4.555967e+00	2.424891e+01	2.093023e-01	2.984072e+00	1.338370e-02	9.639023e-01	5.110391e-02	1.407435e+00	2.929959e-02
12860000	-4.457922e+03	-8.879480e+02	3.538526e+00	1.942049e+01	1.976744e-01	2.859896e+00	6.552358e-03	9.774847e-01	1.053980e-01	1.027693e+00	2.268564e-02
12880000	-4.459415e+03	-8.819778e+02	4.187346e+00	1.953962e+01	2.209302e-01	2.433584e+00	2.241586e-02	9.600978e-01	3.560846e-02	8.963185e-01	2.673799e-02
12900000	-4.473009e+03	-8.695258e+02	5.156924e+00	2.488774e+01	1.860465e-01	2.192629e+00	2.511909e-02	9.500003e-01	4.109870e-02	1.404067e+00	3.315744e-02
12920000	-4.463153e+03	-8.908026e+02	3.933363e+00	1.921351e+01	2.093023e-01	2.521038e+00	2.447253e-02	9.634705e-01	2.257059e-02	1.295739e+00	2.530100e-02
12940000	-4.464618e+03	-8.467003e+02	4.775229e+00	2.153711e+01	2.558140e-01	2.961339e+00	1.000516e-02	9.722666e-01	6.826426e-02	1.051367e+00	3.069229e-02
12960000	-4.465941e+03	-8.648904e+02	3.980342e+00	2.031773e+01	3.023256e-01	2.094115e+00	2.037692e-02	9.342083e-01	9.689270e-02	1.078195e+00	2.541121e-02
12980000	-4.480784e+03	-8.627039e+02	4.253734e+00	2.074280e+01	2.558140e-01	2.483486e+00	2.409318e-02	9.224340e-01	1.012554e-01	8.961726e-01	2.743561e-02
13000000	-4.484855e+03	-8.286604e+02	4.940184e+00	2.320781e+01	3.255814e-01	2.064739e+00	1.796053e-02	9.321806e-01	1.163045e-01	7.931465e-01	3.167487e-02
13020000	-4.466392e+03	-8.638386e+02	4.916470e+00	2.268130e+01	2.209302e-01	2.255594e+00	2.250588e-02	9.428653e-01	6.406733e-02	7.349491e-01	3.112670e-02
13040000	-4.454313e+03	-8.425108e+02	4.414747e+00	2.066568e+01	3.372093e-01	2.544730e+00	5.588894e-03	9.756922e-01	1.593890e-01	6.764247e-01	2.839170e-02
13060000	-4.460111e+03	-8.577259e+02	4.997744e+00	2.359119e+01	1.744186e-01	2.061286e+00	1.219623e-02	9.756154e-01	4.594664e-02	1.241675e+00	3.171232e-02
13080000	-4.468179e+03	-8.695166e+02	4.780617e+00	2.281518e+01	1.976744e-01	1.963771e+00	1.489884e-02	9.552361e-01	8.728462e-02	7.771033e-01	3.064681e-02
13100000	-4.477644e+03	-8.544057e+02	4.289435e+00	2.140576e+01	2.325581e-01	2.116413e+00	1.002558e-02	9.727852e-01	7.463028e-02	1.014693e+00	2.744124e-02
13120000	-4.473824e+03	-8.882612e+02	3.766333e+00	1.990316e+01	1.744186e-01	2.674869e+00	1.699631e-02	9.657040e-01	4.017128e-02	9.859433e-01	2.403638e-02
13140000	-4.455685e+03	-8.510669e+02	5.179581e+00	2.408829e+01	2.441860e-01	2.749519e+00	1.815700e-02	9.425790e-01	1.021868e-01	1.378336e+00	3.313996e-02
13160000	-4.462971e+03	-8.648025e+02	4.497914e+00	2.166715e+01	2.558140e-01	1.970748e+00	1.373239e-02	9.487113e-01	1.692079e-01	9.916491e-01	2.881609e-02
13180000	-4.503828e+03	-8.418377e+02	4.092304e+00	1.814109e+01	3.255814e-01	2.250463e+00	1.922942e-02	9.438624e-01	7.579077e-02	8.333865e-01	2.594815e-02
13200000	-4.497388e+03	-8.536428e+02	4.074672e+00	1.974955e+01	3.139535e-01	2.987091e+00	1.244010e-02	9.569189e-01	8.559657e-02	9.540339e-01	2.596837e-02
13220000	-4.494476e+03	-8.854724e+02	4.234172e+00	2.093684e+01	2.441860e-01	2.104587e+00	5.747819e-03	9.808404e-01	1.130219e-01	8.593160e-01	2.709785e-02
13240000	-4.466934e+03	-8.622712e+02	4.980044e+00	2.351321e+01	2.441860e-01	2.640047e+00	8.315793e-03	9.820514e-01	4.677437e-02	1.300229e+00	3.090570e-02
13260000	-4.487359e+03	-8.740535e+02	4.639134e+00	2.379166e+01	1.744186e-01	2.153131e+00	2.944894e-03	9.934210e-01	4.643921e-02	1.159165e+00	2.989366e-02
13280000	-4.453205e+03	-8.611063e+02	4.656553e+00	2.356536e+01	2.093023e-01	3.204419e+00	1.928237e-03	9.944783e-01	7.944289e-02	1.171461e+00	2.984749e-02
13300000	-4.492617e+03	-8.709434e+02	4.959660e+00	2.449664e+01	2.209302e-01	2.095732e+00	4.609500e-03	9.903707e-01	4.709774e-02	8.363969e-01	3.177953e-02
13320000	-4.478886e+03	-8.921772e+02	3.710363e+00	2.032514e+01	1.511628e-01	2.555481e+00	1.943501e-03	9.947912e-01	7.368676e-02	8.799997e-01	2.359927e-02
13340000	-4.480307e+03	-8.752116e+02	4.332003e+00	1.951062e+01	2.441860e-01	2.104824e+00	6.387337e-03	9.834981e-01	6.463078e-02	1.109015e+00	2.785883e-02
13360000	-4.471472e+03	-8.867259e+02	3.657597e+00	1.952659e+01	2.325581e-01	2.576887e+00	1.839388e-02	9.347475e-01	9.756477e-02	9.835889e-01	2.346548e-02
13380000	-4.466819e+03	-8.857419e+02	3.710533e+00	1.777763e+01	1.976744e-01	2.780525e+00	2.390148e-02	9.343595e-01	7.320710e-02	9.654652e-01	2.350709e-02
13400000	-4.492405e+03	-8.514177e+02	4.891169e+00	2.191673e+01	3.372093e-01	2.047763e+00	1.453935e-02	9.487297e-01	1.238890e-01	1.034244e+00	3.098194e-02
13420000	-4.478735e+03	-8.600156e+02	5.170958e+00	2.410419e+01	2.558140e-01	2.353664e+00	1.944632e-02	9.305995e-01	1.095042e-01	8.950969e-01	3.285132e-02
13440000	-4.481593e+03	-8.653459e+02	3.988315e+00	1.958095e+01	2.209302e-01	1.984557e+00	2.654646e-02	9.271509e-01	8.039022e-02	7.355008e-01	2.554654e-02
13460000	-4.495128e+03	-8.854059e+02	3.263544e+00	1.591015e+01	3.139535e-01	2.127147e+00	1.101816e-02	9.615855e-01	9.482224e-02	8.682401e-01	2.080309e-02
13480000	-4.483483e+03	-8.641370e+02	4.323157e+00	2.020594e+01	2.906977e-01	1.900545e+00	1.096753e-02	9.468473e-01	1.442563e-01	7.429286e-01	2.760545e-02
13500000	-4.475379e+03	-8.845637e+02	3.620082e+00	1.832676e+01	2.441860e-01	2.071811e+00	2.398023e-02	8.997385e-01	1.539428e-01	6.281941e-01	2.307614e-02
13520000	-4.476804e+03	-8.766022e+02	4.178484e+00	2.186813e+01	2.441860e-01	2.029228e+00	1.024920e-02	9.697954e-01	9.001845e-02	1.404918e+00	2.663979e-02
13540000	-4.490197e+03	-9.042408e+02	3.887556e+00	2.239888e+01	2.209302e-01	2.629157e+00	2.143815e-02	8.943276e-01	1.461529e-01	9.135122e-01	2.497465e-02
13560000	-4.492378e+03	-8.497172e+02	5.203041e+00	2.570310e+01	2.674419e-01	2.180489e+00	1.677670e-02	9.524989e-01	6.268335e-02	8.746378e-01	3.349711e-02
13580000	-4.472922e+03	-8.584140e+02	4.906572e+00	2.190620e+01	2.325581e-01	2.216673e+00	6.515024e-03	9.852215e-01	5.247681e-02	7.436939e-01	3.133847e-02
13600000	-4.467620e+03	-8.386127e+02	4.783718e+00	2.148020e+01	3.372093e-01	2.461539e+00	9.710752e-04	9.968735e-01	1.092068e-01	1.039603e+00	3.015481e-02
13620000	-4.473283e+03	-8.655298e+02	4.266250e+00	2.138748e+01	2.325581e-01	2.140411e+00	1.921584e-02	9.181684e-01	1.635948e-01	6.734888e-01	2.745743e-02
13640000	-4.483385e+03	-8.592506e+02	4.944837e+00	2.384584e+01	2.674419e-01	2.229340e+00	9.333341e-04	9.971439e-01	8.955490e-02	7.668086e-01	3.116912e-02
13660000	-4.477330e+03	-8.359243e+02	6.022063e+00	2.518772e+01	2.790698e-01	2.189096e+00	1.191581e-03	9.957785e-01	1.574453e-01	9.329465e-01	3.851361e-02
13680000	-4.464580e+03	-8.534999e+02	4.602067e+00	2.215916e+01	2.674419e-01	2.448645e+00	7.483709e-03	9.669011e-01	1.893157e-01	9.264956e-01	2.962581e-02
13700000	-4.467362e+03	-8.707164e+02	4.556847e+00	2.155578e+01	2.558140e-01	2.553508e+00	1.521849e-02	9.514418e-01	1.024731e-01	9.788711e-01	2.877706e-02
13720000	-4.477310e+03	-8.976988e+02	3.656183e+00	1.754224e+01	2.674419e-01	2.967789e+00	7.647764e-03	9.808062e-01	5.818902e-02	9.687435e-01	2.332772e-02
13740000	-4.475351e+03	-8.461806e+02	6.015728e+00	2.806970e+01	1.279070e-01	2.621146e+00	1.504806e-02	9.803261e-01	1.947307e-02	1.200116e+00	3.770729e-02
13760000	-4.459621e+03	-8.374027e+02	6.323393e+00	3.068273e+01	2.093023e-01	1.984344e+00	3.483925e-03	9.933963e-01	3.540203e-02	1.233617e+00	4.059892e-02
13780000	-4.461314e+03	-8.663292e+02	5.425450e+00	2.633200e+01	2.093023e-01	2.639648e+00	1.476682e-03	9.949014e-01	1.033556e-01	1.149369e+00	3.484310e-02
13800000	-4.469349e+03	-8.557974e+02	5.360927e+00	2.482279e+01	2.209302e-01	2.725624e+00	4.415720e-03	9.875342e-01	9.342593e-02	1.114541e+00	3.436726e-02
13820000	-4.488261e+03	-8.656089e+02	4.518575e+00	2.356291e+01	3.023256e-01	2.212916e+00	9.495193e-03	9.738686e-01	7.508731e-02	7.903776e-01	2.913726e-02
13840000	-4.464282e+03	-8.329906e+02	6.203216e+00	2.810617e+01	2.558140e-01	2.134593e+00	1.778980e-02	9.435500e-01	1.147953e-01	1.096681e+00	3.920139e-02
13860000	-4.473807e+03	-8.209645e+02	6.733270e+00	2.893007e+01	3.023256e-01	2.244662e+00	1.329619e-02	9.561445e-01	1.527746e-01	1.253929e+00	4.335759e-02
13880000	-4.481984e+03	-8.207605e+02	6.989737e+00	3.109834e+01	3.255814e-01	2.186047e+00	3.036812e-02	8.696365e-01	1.474146e-01	1.311438e+00	4.484831e-02
13900000	-4.475758e+03	-8.484734e+02	5.985728e+00	2.731606e+01	2.093023e-01	2.179935e+00	3.452002e-02	9.120060e-01	9.612311e-02	1.157543e+00	3.856235e-02
13920000	-4.475291e+03	-8.469088e+02	6.158320e+00	2.824171e+01	2.441860e-01	2.222645e+00	4.148797e-03	9.845906e-01	1.291716e-01	1.063523e+00	3.909504e-02
13940000	-4.467764e+03	-8.497060e+02	5.160183e+00	2.416794e+01	2.558140e-01	2.370834e+00	1.020622e-02	9.744736e-01	5.973512e-02	9.714472e-01	3.300967e-02
13960000	-4.463330e+03	-8.355699e+02	4.192269e+00	1.863308e+01	3.488372e-01	2.486772e+00	2.501774e-02	8.835318e-01	1.981357e-01	8.145111e-01	2.671760e-02
13980000	-4.472873e+03	-8.509679e+02	4.213462e+00	1.954442e+01	1.976744e-01	2.784808e+00	3.079006e-02	9.299951e-01	6.159128e-02	8.146758e-01	2.706907e-02
14000000	-4.484530e+03	-8.646921e+02	4.425024e+00	2.154598e+01	2.674419e-01	2.690508e+00	2.159445e-02	9.138899e-01	1.307922e-01	7.581158e-01	2.853259e-02
14020000	-4.456449e+03	-8.697650e+02	5.282130e+00	2.594970e+01	1.744186e-01	2.415353e+00	2.309451e-02	9.325355e-01	7.124425e-02	1.052099e+00	3.404664e-02
14040000	-4.470311e+03	-8.495124e+02	5.321995e+00	2.449174e+01	2.209302e-01	3.344735e+00	1.872902e-02	9.617879e-01	5.083852e-02	9.664892e-01	3.406954e-02
14060000	-4.457434e+03	-8.409422e+02	5.618929e+00	2.808049e+01	2.558140e-01	2.293974e+00	1.105766e-02	9.470222e-01	1.552991e-01	1.439526e+00	3.580935e-02
14080000	-4.464114e+03	-8.450391e+02	5.340093e+00	2.553383e+01	2.325581e-01	2.489812e+00	3.474079e-02	9.097582e-01	7.021496e-02	1.131790e+00	3.417522e-02
14100000	-4.478100e+03	-8.936671e+02	3.347998e+00	1.875878e+01	1.627907e-01	2.362057e+00	9.482719e-03	9.715791e-01	7.173793e-02	5.927468e-01	2.157449e-02
14120000	-4.465248e+03	-8.839110e+02	4.056183e+00	2.210678e+01	1.976744e-01	2.170378e+00	2.745003e-02	9.343179e-01	4.534175e-02	1.185414e+00	2.591386e-02
14140000	-4.481445e+03	-8.952118e+02	3.162138e+00	1.484511e+01	2.674419e-01	2.873503e+00	1.847295e-02	9.533592e-01	5.082420e-02	1.061719e+00	2.035206e-02
14160000	-4.475885e+03	-8.796649e+02	5.001358e+00	2.195953e+01	2.093023e-01	2.508438e+00	4.931188e-03	9.846393e-01	9.637076e-02	9.062337e-01	3.176882e-02
14180000	-4.483831e+03	-8.527716e+02	5.217442e+00	2.271040e+01	2.325581e-01	2.635832e+00	1.473367e-02	9.590742e-01	9.324987e-02	9.662078e-01	3.286765e-02
14200000	-4.484973e+03	-8.624945e+02	4.835920e+00	2.415738e+01	2.209302e-01	2.541946e+00	1.240661e-02	9.606749e-01	7.929001e-02	1.182737e+00	3.065339e-02
14220000	-4.477210e+03	-8.682158e+02	5.032356e+00	2.262131e+01	1.511628e-01	2.663321e+00	5.257458e-02	9.239194e-01	3.170485e-02	1.094678e+00	3.239163e-02
14240000	-4.468560e+03	-8.681837e+02	4.829446e+00	2.202170e+01	2.325581e-01	2.168489e+00	2.689249e-02	9.354869e-01	7.136625e-02	9.242917e-01	3.077028e-02
14260000	-4.486151e+03	-8.556277e+02	4.109235e+00	1.809661e+01	2.906977e-01	2.329639e+00	2.574682e-02	9.200320e-01	1.153325e-01	6.155318e-01	2.631744e-02
14280000	-4.476501e+03	-8.596324e+02	4.868789e+00	2.119926e+01	1.860465e-01	2.971614e+00	2.226538e-02	9.309518e-01	1.153361e-01	7.200426e-01	3.120393e-02
14300000	-4.466012e+03	-8.235926e+02	5.723470e+00	2.756038e+01	3.023256e-01	1.797000e+00	8.757056e-03	9.671378e-01	1.362815e-01	1.001451e+00	3.684860e-02
14320000	-4.472990e+03	-8.700687e+02	4.214977e+00	2.067782e+01	2.441860e-01	2.377135e+00	4.429159e-03	9.879830e-01	6.181452e-02	7.742119e-01	2.709245e-02
14340000	-4.474398e+03	-8.376097e+02	4.823465e+00	2.227668e+01	2.558140e-01	2.191173e+00	2.759761e-02	9.212440e-01	9.243091e-02	9.678523e-01	3.087688e-02
14360000	-4.473611e+03	-8.618764e+02	5.070971e+00	2.515377e+01	1.744186e-01	2.240173e+00	1.564823e-02	9.483525e-01	1.018851e-01	9.647914e-01	3.270279e-02
14380000	-4.476588e+03	-8.732892e+02	5.925806e+00	3.099823e+01	1.162791e-01	2.193621e+00	1.451241e-02	9.768217e-01	2.162635e-02	1.119825e+00	3.791200e-02
14400000	-4.469290e+03	-8.714941e+02	4.250840e+00	1.993796e+01	1.627907e-01	2.379010e+00	2.058702e-03	9.957080e-01	4.373662e-02	8.471507e-01	2.728427e-02
14420000	-4.488920e+03	-8.466158e+02	4.592353e+00	2.070740e+01	2.674419e-01	1.833339e+00	8.798198e-04	9.970121e-01	1.225515e-01	7.284402e-01	2.958487e-02
14440000	-4.496274e+03	-8.578321e+02	4.794177e+00	2.142807e+01	2.093023e-01	2.578967e+00	2.603650e-03	9.949748e-01	4.244978e-02	8.818474e-01	3.082562e-02
14460000	-4.503869e+03	-8.337680e+02	5.208870e+00	2.319368e+01	3.488372e-01	1.901242e+00	2.526892e-03	9.875172e-01	2.103109e-01	7.903128e-01	3.344124e-02
14480000	-4.487214e+03	-8.381631e+02	4.593332e+00	1.969488e+01	2.209302e-01	2.647025e+00	7.698272e-03	9.811938e-01	7.681753e-02	8.331205e-01	2.952571e-02
14500000	-4.488442e+03	-8.450993e+02	4.925111e+00	2.132721e+01	2.674419e-01	2.199198e+00	7.972968e-03	9.783632e-01	9.683927e-02	6.976369e-01	3.172397e-02
14520000	-4.470480e+03	-8.587991e+02	4.066957e+00	2.110899e+01	2.674419e-01	2.275269e+00	2.106829e-02	9.453146e-01	5.800164e-02	7.131231e-01	2.611305e-02
14540000	-4.488306e+03	-9.115444e+02	3.991430e+00	2.302217e+01	1.860465e-01	1.820571e+00	2.637790e-02	9.192649e-01	5.852076e-02	1.029295e+00	2.573306e-02
14560000	-4.470166e+03	-8.608419e+02	4.226887e+00	1.959317e+01	2.674419e-01	2.584015e+00	4.238840e-02	8.926703e-01	7.692789e-02	9.295213e-01	2.681596e-02
14580000	-4.481978e+03	-8.769006e+02	3.910853e+00	1.866588e+01	2.325581e-01	3.218730e+00	1.861069e-02	9.654951e-01	5.236775e-02	6.988900e-01	2.515018e-02
14600000	-4.459697e+03	-8.622656e+02	4.926566e+00	2.527887e+01	1.860465e-01	2.333811e+00	3.342248e-02	9.407154e-01	3.077420e-02	1.101699e+00	3.174752e-02
14620000	-4.464133e+03	-8.737142e+02	4.631904e+00	2.300796e+01	1.976744e-01	2.067335e+00	3.278448e-02	9.050352e-01	9.392018e-02	1.160045e+00	2.978766e-02
14640000	-4.462994e+03	-8.751806e+02	4.075544e+00	1.888879e+01	3.023256e-01	2.398911e+00	3.801632e-02	8.694441e-01	1.309167e-01	1.062022e+00	2.626137e-02
14660000	-4.487590e+03	-8.644000e+02	4.780869e+00	2.355371e+01	3.023256e-01	2.419290e+00	2.517077e-02	8.834775e-01	2.030552e-01	8.312212e-01	3.061995e-02
14680000	-4.482891e+03	-8.576999e+02	5.177613e+00	2.589259e+01	2.325581e-01	2.185383e+00	2.326235e-02	9.345610e-01	6.314888e-02	1.098266e+00	3.315328e-02
14700000	-4.467305e+03	-8.364909e+02	5.153450e+00	2.322717e+01	2.441860e-01	2.790370e+00	3.131351e-02	9.197956e-01	8.691571e-02	8.305550e-01	3.313274e-02
14720000	-4.473817e+03	-8.387936e+02	6.194646e+00	2.724932e+01	2.441860e-01	2.069634e+00	2.210117e-02	9.457312e-01	7.070562e-02	8.083500e-01	3.895289e-02
14740000	-4.487190e+03	-8.235182e+02	6.265027e+00	2.783208e+01	3.023256e-01	2.890742e+00	2.093602e-02	9.196471e-01	1.646193e-01	1.207716e+00	4.027182e-02
14760000	-4.467714e+03	-8.526773e+02	5.643213e+00	2.591571e+01	2.325581e-01	2.545970e+00	1.364390e-02	9.539890e-01	1.171259e-01	1.179900e+00	3.608974e-02
14780000	-4.491732e+03	-8.656034e+02	3.933890e+00	1.937894e+01	2.441860e-01	2.448495e+00	1.427944e-02	9.630690e-01	4.930526e-02	9.367121e-01	2.529085e-02
14800000	-4.471321e+03	-8.670983e+02	5.377008e+00	2.930298e+01	1.860465e-01	2.408445e+00	1.399754e-02	9.639811e-01	4.003901e-02	1.568018e+00	3.399324e-02
14820000	-4.486215e+03	-8.828032e+02	3.542208e+00	1.871241e+01	3.255814e-01	1.986239e+00	2.633613e-02	8.740771e-01	1.786282e-01	1.035292e+00	2.285179e-02
14840000	-4.476729e+03	-8.782014e+02	5.022039e+00	2.585706e+01	2.558140e-01	2.049319e+00	1.609677e-02	9.259392e-01	1.590248e-01	1.505128e+00	3.235124e-02
14860000	-4.461226e+03	-8.697459e+02	5.342310e+00	2.787398e+01	2.558140e-01	1.873033e+00	8.941085e-03	9.804555e-01	5.103033e-02	1.124607e+00	3.435183e-02
14880000	-4.466763e+03	-8.578131e+02	3.830323e+00	1.951301e+01	2.790698e-01	2.255344e+00	8.399426e-03	9.653247e-01	1.142921e-01	6.987714e-01	2.415993e-02
14900000	-4.465223e+03	-8.681879e+02	4.236571e+00	2.096788e+01	2.093023e-01	2.268019e+00	3.311868e-02	9.099265e-01	8.397183e-02	9.485124e-01	2.690084e-02
14920000	-4.480804e+03	-8.758721e+02	3.865484e+00	1.933524e+01	1.976744e-01	2.259451e+00	2.500383e-02	9.409925e-01	5.133164e-02	7.562355e-01	2.491264e-02
14940000	-4.489192e+03	-8.585407e+02	3.913437e+00	1.836414e+01	2.325581e-01	2.652190e+00	9.170462e-03	9.720199e-01	7.911819e-02	7.126127e-01	2.472071e-02
14960000	-4.466383e+03	-8.578666e+02	4.300349e+00	2.004704e+01	2.790698e-01	2.822888e+00	9.464544e-03	9.629944e-01	1.267000e-01	7.817423e-01	2.739828e-02
14980000	-4.487542e+03	-8.606228e+02	4.591403e+00	2.338384e+01	2.441860e-01	3.117351e+00	7.396481e-03	9.744304e-01	1.149503e-01	9.148909e-01	2.923128e-02
15000000	-4.460617e+03	-8.479085e+02	5.336514e+00	2.574856e+01	2.093023e-01	2.490424e+00	2.755042e-02	9.143995e-01	1.018826e-01	6.988154e-01	3.351496e-02
15020000	-4.477567e+03	-8.393642e+02	5.096756e+00	2.283723e+01	3.488372e-01	2.304915e+00	1.651902e-02	9.175916e-01	2.265028e-01	8.998826e-01	3.221293e-02
15040000	-4.461563e+03	-8.250253e+02	7.555286e+00	3.221788e+01	3.604651e-01	2.184746e+00	2.911304e-02	8.917387e-01	1.606268e-01	1.173231e+00	4.785706e-02
15060000	-4.484560e+03	-8.238353e+02	5.921055e+00	2.614667e+01	3.372093e-01	2.529902e+00	8.756527e-03	9.526489e-01	2.064359e-01	9.163880e-01	3.797033e-02
15080000	-4.480501e+03	-8.609555e+02	4.968564e+00	2.511584e+01	2.558140e-01	2.561029e+00	9.796515e-03	9.662965e-01	1.117133e-01	1.097046e+00	3.184169e-02
15100000	-4.474749e+03	-8.503881e+02	5.188608e+00	2.671935e+01	2.906977e-01	1.725131e+00	1.764017e-02	9.258375e-01	1.362437e-01	7.656575e-01	3.304118e-02
15120000	-4.503896e+03	-8.406981e+02	4.848345e+00	2.047827e+01	3.255814e-01	2.439710e+00	1.793364e-02	9.106551e-01	2.233190e-01	7.744183e-01	3.087664e-02
15140000	-4.470181e+03	-8.856516e+02	4.036335e+00	1.999795e+01	2.441860e-01	2.402091e+00	1.051332e-02	9.610471e-01	1.028887e-01	8.615570e-01	2.587588e-02
15160000	-4.470255e+03	-8.428549e+02	6.017178e+00	2.900950e+01	2.790698e-01	2.391761e+00	2.800691e-02	9.003207e-01	1.282783e-01	8.304525e-01	3.852561e-02
15180000	-4.461832e+03	-8.760627e+02	4.401371e+00	2.124265e+01	2.674419e-01	2.370491e+00	1.380374e-02	9.518429e-01	1.189671e-01	9.907784e-01	2.794743e-02
15200000	-4.457783e+03	-8.726437e+02	5.970803e+00	2.899786e+01	1.627907e-01	1.933748e+00	2.072275e-02	9.584609e-01	4.229169e-02	1.331739e+00	3.730164e-02
15220000	-4.484214e+03	-8.412716e+02	5.627166e+00	2.395982e+01	2.209302e-01	2.853146e+00	2.993169e-02	9.315058e-01	6.534806e-02	1.047402e+00	3.610371e-02
15240000	-4.481149e+03	-8.527161e+02	5.301770e+00	2.632969e+01	2.093023e-01	1.952469e+00	2.504492e-02	9.415570e-01	6.174543e-02	1.405904e+00	3.405867e-02
15260000	-4.473936e+03	-8.591050e+02	5.789117e+00	2.804284e+01	2.558140e-01	2.292059e+00	1.756234e-02	9.336199e-01	8.897970e-02	1.046822e+00	3.724893e-02
15280000	-4.487907e+03	-8.533783e+02	5.029687e+00	2.323401e+01	1.860465e-01	2.607494e+00	2.504384e-02	9.394670e-01	7.491536e-02	9.587466e-01	3.207609e-02
15300000	-4.462773e+03	-8.590154e+02	4.499027e+00	2.182155e+01	3.139535e-01	2.417723e+00	1.585584e-02	9.279193e-01	1.391051e-01	8.773455e-01	2.898841e-02
15320000	-4.475948e+03	-8.592669e+02	3.968919e+00	1.981933e+01	2.558140e-01	2.317413e+00	3.008185e-02	8.852354e-01	1.288487e-01	6.631149e-01	2.532994e-02
15340000	-4.477724e+03	-8.760516e+02	4.103350e+00	2.181994e+01	2.209302e-01	2.108877e+00	2.168451e-02	9.391836e-01	6.523448e-02	7.117226e-01	2.635895e-02
15360000	-4.469878e+03	-8.516756e+02	4.922567e+00	2.343715e+01	2.441860e-01	2.363544e+00	1.484641e-02	9.649912e-01	5.546156e-02	8.910801e-01	3.094224e-02
15380000	-4.496560e+03	-8.453389e+02	5.071141e+00	2.251405e+01	2.558140e-01	1.722554e+00	2.311053e-02	9.531684e-01	6.397335e-02	8.532079e-01	3.263953e-02
15400000	-4.474649e+03	-8.434614e+02	4.928603e+00	2.334416e+01	2.558140e-01	2.122547e+00	2.493817e-02	9.390849e-01	7.740679e-02	7.867226e-01	3.105678e-02
15420000	-4.464319e+03	-8.534632e+02	4.232994e+00	2.123421e+01	2.906977e-01	2.655576e+00	8.888668e-03	9.698238e-01	1.061300e-01	1.021620e+00	2.728148e-02
15440000	-4.464048e+03	-8.716788e+02	4.596414e+00	2.274930e+01	2.093023e-01	2.303057e+00	1.777388e-02	9.444489e-01	1.026251e-01	1.373914e+00	2.961415e-02
15460000	-4.468835e+03	-8.740265e+02	4.662636e+00	2.276261e+01	1.395349e-01	2.534859e+00	2.073751e-02	9.435027e-01	6.485008e-02	8.841418e-01	2.972135e-02
15480000	-4.493231e+03	-8.780023e+02	4.852963e+00	2.434905e+01	1.627907e-01	1.871384e+00	3.608144e-02	9.381709e-01	2.427623e-02	8.492747e-01	3.066289e-02
15500000	-4.459992e+03	-8.831392e+02	4.339985e+00	2.224759e+01	1.627907e-01	2.500041e+00	8.661504e-03	9.778042e-01	4.203980e-02	1.137050e+00	2.782394e-02
15520000	-4.477436e+03	-8.611918e+02	4.860832e+00	2.360383e+01	2.674419e-01	2.297584e+00	5.902846e-03	9.752349e-01	1.226544e-01	9.823397e-01	3.089429e-02
15540000	-4.477081e+03	-8.814648e+02	4.195993e+00	2.188976e+01	2.674419e-01	2.347961e+00	1.917742e-02	9.402621e-01	9.179234e-02	9.256626e-01	2.689035e-02
15560000	-4.470121e+03	-8.565207e+02	4.804886e+00	2.393170e+01	2.674419e-01	1.881878e+00	1.932343e-02	9.193488e-01	1.142653e-01	8.619498e-01	3.064647e-02
15580000	-4.480378e+03	-8.928165e+02	3.710167e+00	1.946668e+01	2.325581e-01	2.189955e+00	7.167958e-03	9.778693e-01	8.590152e-02	8.540931e-01	2.376053e-02
15600000	-4.462439e+03	-8.670260e+02	4.846415e+00	2.549035e+01	3.255814e-01	2.402872e+00	8.681431e-03	9.631940e-01	1.499164e-01	5.920091e-01	3.095234e-02
15620000	-4.472479e+03	-8.653289e+02	5.277902e+00	2.682621e+01	2.674419e-01	2.458055e+00	1.959985e-02	9.530369e-01	7.571951e-02	7.731210e-01	3.373193e-02
15640000	-4.457605e+03	-9.110372e+02	3.638326e+00	2.195982e+01	2.209302e-01	2.179558e+00	4.942873e-03	9.822638e-01	6.877290e-02	9.684232e-01	2.278143e-02
15660000	-4.479347e+03	-8.522942e+02	5.047062e+00	2.436756e+01	3.255814e-01	1.914779e+00	3.370969e-02	8.911907e-01	8.201087e-02	7.915768e-01	3.252265e-02
15680000	-4.485546e+03	-8.726052e+02	4.859365e+00	2.298129e+01	2.790698e-01	1.948493e+00	2.331392e-02	9.091829e-01	1.442845e-01	1.103068e+00	3.104218e-02
15700000	-4.469728e+03	-8.551144e+02	5.684518e+00	2.605896e+01	2.093023e-01	2.187627e+00	1.994174e-02	9.567797e-01	5.697796e-02	1.237085e+00	3.523834e-02
15720000	-4.483921e+03	-8.535610e+02	4.690755e+00	2.200098e+01	1.976744e-01	2.653652e+00	3.426977e-02	9.264619e-01	5.919399e-02	7.904611e-01	2.995739e-02
15740000	-4.433801e+03	-8.849456e+02	4.575696e+00	2.422165e+01	1.976744e-01	2.364890e+00	3.272586e-02	9.084412e-01	7.614611e-02	1.254398e+00	2.944873e-02
15760000	-4.471926e+03	-8.711925e+02	4.876720e+00	2.339694e+01	2.093023e-01	2.530017e+00	5.474820e-02	8.589831e-01	8.277423e-02	8.239176e-01	3.135519e-02
15780000	-4.487823e+03	-8.614870e+02	4.914410e+00	2.272421e+01	2.209302e-01	2.251249e+00	7.585049e-03	9.833562e-01	5.764027e-02	9.078164e-01	3.075448e-02
15800000	-4.473278e+03	-8.566464e+02	5.999169e+00	2.658702e+01	2.674419e-01	2.313631e+00	3.115334e-02	9.195109e-01	9.111317e-02	1.160358e+00	3.858091e-02
15820000	-4.492207e+03	-8.443622e+02	5.306128e+00	2.355485e+01	2.906977e-01	2.312081e+00	2.875851e-02	8.910561e-01	1.452685e-01	9.161494e-01	3.419256e-02
15840000	-4.483157e+03	-8.656949e+02	5.628804e+00	2.674973e+01	1.744186e-01	2.054375e+00	2.824629e-02	9.583993e-01	2.205420e-02	7.937758e-01	3.623862e-02
15860000	-4.480222e+03	-8.508706e+02	4.101726e+00	2.007623e+01	2.325581e-01	2.337567e+00	2.083626e-02	9.384912e-01	8.649014e-02	7.315968e-01	2.642521e-02
15880000	-4.471173e+03	-8.607781e+02	4.910971e+00	2.423500e+01	2.093023e-01	1.911113e+00	2.615226e-02	9.167982e-01	9.622679e-02	1.112582e+00	3.165219e-02
15900000	-4.467311e+03	-8.776685e+02	4.491428e+00	2.250564e+01	2.325581e-01	2.303649e+00	3.141844e-02	9.265206e-01	5.441268e-02	8.423470e-01	2.877410e-02
15920000	-4.492405e+03	-8.527866e+02	4.262528e+00	2.098799e+01	2.790698e-01	1.881586e+00	1.755926e-02	9.485760e-01	6.611050e-02	6.234639e-01	2.712714e-02
15940000	-4.478699e+03	-8.689352e+02	3.789761e+00	2.008001e+01	2.093023e-01	2.202817e+00	2.638187e-02	9.127823e-01	9.384531e-02	7.016724e-01	2.425795e-02
15960000	-4.480879e+03	-8.531813e+02	4.428041e+00	2.147352e+01	2.674419e-01	2.740900e+00	1.917067e-02	9.329490e-01	1.069323e-01	6.066136e-01	2.807451e-02
15980000	-4.495398e+03	-8.628880e+02	3.897653e+00	1.995476e+01	2.790698e-01	2.493301e+00	8.892882e-03	9.633756e-01	1.156720e-01	5.480811e-01	2.443657e-02
16000000	-4.462448e+03	-8.887037e+02	3.874650e+00	2.069657e+01	2.441860e-01	2.452219e+00	1.100523e-02	9.534886e-01	1.415684e-01	1.199705e+00	2.482538e-02
16020000	-4.472223e+03	-8.909142e+02	4.695466e+00	2.315371e+01	2.441860e-01	2.196123e+00	3.018829e-02	9.031125e-01	1.102936e-01	1.280368e+00	3.016659e-02
16040000	-4.478262e+03	-8.521179e+02	4.881263e+00	2.203269e+01	2.558140e-01	1.744970e+00	3.081283e-02	9.024047e-01	1.027041e-01	1.115087e+00	3.106830e-02
16060000	-4.486028e+03	-8.424292e+02	4.800394e+00	2.019750e+01	2.674419e-01	1.822248e+00	1.504960e-02	9.538962e-01	8.243999e-02	9.294477e-01	3.048501e-02
16080000	-4.490010e+03	-8.308928e+02	4.452294e+00	1.996012e+01	3.604651e-01	2.019301e+00	3.434148e-03	9.789415e-01	2.771150e-01	7.068804e-01	2.859997e-02
16100000	-4.480602e+03	-8.234598e+02	5.506823e+00	2.275297e+01	3.023256e-01	1.895532e+00	3.620551e-03	9.843818e-01	1.634847e-01	7.395372e-01	3.544397e-02
16120000	-4.492017e+03	-8.281234e+02	5.410441e+00	2.222646e+01	2.906977e-01	2.196069e+00	1.114470e-02	9.643667e-01	1.401955e-01	1.098091e+00	3.487717e-02
16140000	-4.471436e+03	-8.369589e+02	4.191923e+00	1.696549e+01	3.255814e-01	2.605309e+00	4.840607e-03	9.785006e-01	2.178440e-01	6.990094e-01	2.691016e-02
16160000	-4.483042e+03	-8.393618e+02	4.706961e+00	1.941596e+01	3.372093e-01	1.808179e+00	9.065105e-03	9.582090e-01	1.862740e-01	1.082252e+00	3.026492e-02
16180000	-4.457482e+03	-9.060311e+02	3.517664e+00	1.934541e+01	2.441860e-01	2.762200e+00	2.393315e-02	9.006555e-01	1.306844e-01	8.293494e-01	2.243294e-02
16200000	-4.474420e+03	-8.828202e+02	4.545109e+00	2.314749e+01	2.906977e-01	2.040573e+00	1.003612e-02	9.696880e-01	1.110247e-01	1.320215e+00	2.887862e-02
16220000	-4.474931e+03	-8.614278e+02	3.723555e+00	1.690842e+01	2.674419e-01	2.534719e+00	2.159626e-02	9.356208e-01	1.020343e-01	9.070843e-01	2.388220e-02
16240000	-4.469729e+03	-8.873112e+02	3.709221e+00	1.824976e+01	2.674419e-01	2.136501e+00	2.668920e-02	9.242779e-01	8.728136e-02	8.704718e-01	2.380895e-02
16260000	-4.478050e+03	-8.614188e+02	3.468514e+00	1.804029e+01	1.976744e-01	2.286434e+00	2.950321e-02	9.353327e-01	4.564669e-02	4.955221e-01	2.237313e-02
16280000	-4.465782e+03	-8.757693e+02	4.011374e+00	2.069579e+01	1.860465e-01	2.297664e+00	1.999360e-03	9.930348e-01	9.320272e-02	8.579016e-01	2.512510e-02
16300000	-4.471796e+03	-8.495369e+02	5.880721e+00	2.963289e+01	2.674419e-01	2.304842e+00	2.136206e-02	9.312743e-01	8.907783e-02	1.278177e+00	3.792292e-02
16320000	-4.454469e+03	-8.545282e+02	5.564386e+00	2.738632e+01	2.441860e-01	2.176215e+00	1.753550e-02	9.304216e-01	1.057549e-01	9.939598e-01	3.563675e-02
16340000	-4.464556e+03	-8.437219e+02	5.925865e+00	2.956580e+01	2.558140e-01	2.657827e+00	4.597207e-02	8.544938e-01	1.213110e-01	1.272055e+00	3.821854e-02
16360000	-4.471343e+03	-8.522339e+02	4.163475e+00	2.052059e+01	2.790698e-01	2.163072e+00	9.800477e-03	9.652753e-01	1.304785e-01	9.566531e-01	2.673197e-02
16380000	-4.461844e+03	-8.437604e+02	5.107131e+00	2.297394e+01	3.255814e-01	2.169911e+00	1.537414e-02	9.528119e-01	1.127622e-01	1.189472e+00	3.263063e-02
16400000	-4.463347e+03	-8.806688e+02	4.972268e+00	2.401294e+01	2.209302e-01	2.376078e+00	5.100080e-03	9.840932e-01	5.485617e-02	1.073254e+00	3.202159e-02
16420000	-4.468820e+03	-8.571321e+02	3.589307e+00	1.852575e+01	2.558140e-01	2.718276e+00	1.152704e-02	9.546748e-01	1.193049e-01	6.359791e-01	2.273854e-02
16440000	-4.456717e+03	-8.892513e+02	4.243410e+00	2.251397e+01	4.651163e-02	2.341263e+00	5.720249e-02	9.586656e-01	7.143283e-03	9.985460e-01	2.716695e-02
16460000	-4.467353e+03	-8.673396e+02	4.337791e+00	2.254257e+01	2.325581e-01	2.703611e+00	1.758237e-02	9.505554e-01	7.158443e-02	7.134254e-01	2.794186e-02
16480000	-4.483668e+03	-9.025901e+02	3.967190e+00	2.142871e+01	1.279070e-01	2.053607e+00	1.188942e-02	9.827704e-01	2.859265e-02	1.042826e+00	2.536441e-02
16500000	-4.480945e+03	-8.493156e+02	4.437701e+00	2.002460e+01	2.906977e-01	2.287067e+00	7.697327e-03	9.769560e-01	9.254656e-02	7.608478e-01	2.832197e-02
16520000	-4.487071e+03	-8.617621e+02	4.676304e+00	2.159116e+01	2.558140e-01	1.808180e+00	3.492185e-02	8.536140e-01	1.920784e-01	8.655857e-01	3.014245e-02
16540000	-4.484372e+03	-8.379689e+02	5.422109e+00	2.349466e+01	2.441860e-01	2.593642e+00	2.561164e-02	9.122093e-01	1.291547e-01	7.944078e-01	3.438001e-02
16560000	-4.491257e+03	-8.550572e+02	4.606810e+00	2.123043e+01	2.558140e-01	1.711168e+00	4.035536e-02	8.498597e-01	1.454784e-01	7.664230e-01	2.931342e-02
16580000	-4.459118e+03	-8.726755e+02	4.533545e+00	2.315782e+01	2.325581e-01	2.305991e+00	2.550283e-02	9.396597e-01	6.381511e-02	9.684149e-01	2.866790e-02
16600000	-4.481724e+03	-8.581362e+02	5.694918e+00	2.982626e+01	2.674419e-01	1.869279e+00	3.927466e-02	8.975939e-01	7.308094e-02	9.768919e-01	3.601559e-02
16620000	-4.466051e+03	-8.501445e+02	5.354595e+00	2.519753e+01	2.325581e-01	2.469328e+00	1.229320e-02	9.376292e-01	1.663992e-01	7.447821e-01	3.435634e-02
16640000	-4.469376e+03	-8.605455e+02	4.556092e+00	2.130360e+01	2.209302e-01	2.445188e+00	2.890582e-02	9.340886e-01	7.546098e-02	1.067825e+00	2.914478e-02
16660000	-4.469829e+03	-8.614682e+02	4.802284e+00	2.296894e+01	1.744186e-01	2.247601e+00	1.028017e-02	9.817429e-01	4.184223e-02	1.073544e+00	3.074394e-02
16680000	-4.491098e+03	-8.755064e+02	4.985499e+00	2.540043e+01	1.860465e-01	1.995024e+00	1.220213e-02	9.704708e-01	4.258075e-02	1.088818e+00	3.171688e-02
16700000	-4.483873e+03	-8.942407e+02	3.679706e+00	1.948443e+01	1.976744e-01	2.677726e+00	3.133712e-02	9.278866e-01	4.023864e-02	8.817365e-01	2.332637e-02
16720000	-4.465978e+03	-8.380291e+02	4.995674e+00	2.430475e+01	2.325581e-01	2.600135e+00	2.801970e-02	9.238531e-01	7.212709e-02	7.926615e-01	3.194599e-02
16740000	-4.482104e+03	-8.704020e+02	3.965171e+00	1.993328e+01	1.627907e-01	2.733853e+00	1.943314e-02	9.429708e-01	7.419927e-02	8.788158e-01	2.538529e-02
16760000	-4.445663e+03	-8.572119e+02	3.923476e+00	1.826741e+01	3.023256e-01	3.008194e+00	2.709441e-02	9.178142e-01	1.197346e-01	7.821689e-01	2.530261e-02
16780000	-4.465791e+03	-8.372831e+02	5.006899e+00	2.339079e+01	3.255814e-01	2.065231e+00	1.605975e-02	9.424408e-01	1.301291e-01	9.680263e-01	3.214957e-02
16800000	-4.471537e+03	-8.759240e+02	4.319966e+00	2.129559e+01	1.976744e-01	3.310389e+00	2.424327e-02	9.483186e-01	3.932590e-02	9.103173e-01	2.775222e-02
16820000	-4.460035e+03	-8.526080e+02	4.712750e+00	2.159800e+01	2.093023e-01	2.211500e+00	2.126324e-02	9.601936e-01	4.866201e-02	9.602863e-01	3.015109e-02
16840000	-4.486850e+03	-8.433144e+02	5.736752e+00	2.626584e+01	2.674419e-01	2.138526e+00	2.970406e-02	9.172695e-01	8.274732e-02	1.278760e+00	3.679921e-02
16860000	-4.477307e+03	-8.297761e+02	4.950651e+00	1.942351e+01	2.441860e-01	2.397838e+00	2.788597e-02	9.426877e-01	7.626339e-02	8.475038e-01	3.189503e-02
16880000	-4.479535e+03	-8.381811e+02	6.026160e+00	2.559378e+01	2.558140e-01	1.852556e+00	1.118087e-02	9.756876e-01	5.757528e-02	8.258749e-01	3.880828e-02
16900000	-4.469501e+03	-8.396586e+02	4.682511e+00	1.960439e+01	3.488372e-01	2.255917e+00	8.929044e-03	9.515029e-01	3.012336e-01	6.217606e-01	2.958677e-02
16920000	-4.478859e+03	-8.793679e+02	4.119695e+00	1.997518e+01	2.093023e-01	3.240654e+00	1.687545e-02	9.499681e-01	8.755306e-02	9.465073e-01	2.634098e-02
16940000	-4.486523e+03	-8.465704e+02	4.899505e+00	2.248137e+01	3.255814e-01	1.976138e+00	7.497936e-03	9.686419e-01	1.459533e-01	9.290208e-01	3.158301e-02
16960000	-4.467606e+03	-8.471064e+02	5.710812e+00	2.615932e+01	2.674419e-01	2.708826e+00	1.818788e-02	9.204333e-01	1.260286e-01	1.017839e+00	3.664471e-02
16980000	-4.475022e+03	-8.623547e+02	5.421288e+00	2.637875e+01	1.860465e-01	2.463898e+00	1.442529e-02	9.607713e-01	8.167669e-02	1.169189e+00	3.492495e-02
17000000	-4.477206e+03	-8.281688e+02	6.478923e+00	2.763313e+01	2.558140e-01	1.766879e+00	3.687709e-02	8.957959e-01	1.149788e-01	1.363431e+00	4.173737e-02
17020000	-4.481475e+03	-8.239369e+02	6.658532e+00	2.736741e+01	2.441860e-01	2.338664e+00	2.899497e-02	8.561319e-01	2.262568e-01	1.321119e+00	4.294532e-02
17040000	-4.472784e+03	-8.318115e+02	6.285574e+00	2.831937e+01	1.976744e-01	2.453992e+00	2.442298e-02	9.372212e-01	7.779788e-02	1.133606e+00	4.049570e-02
17060000	-4.471931e+03	-8.255790e+02	7.130759e+00	3.208091e+01	2.093023e-01	1.976744e+00	2.257924e-02	9.420927e-01	9.035190e-02	1.519564e+00	4.599067e-02
17080000	-4.469417e+03	-8.618712e+02	5.792581e+00	2.782058e+01	1.279070e-01	2.635879e+00	1.436381e-02	9.821232e-01	1.623765e-02	1.190014e+00	3.735777e-02
17100000	-4.465919e+03	-8.323080e+02	6.511911e+00	2.847593e+01	1.976744e-01	2.625511e+00	5.397676e-02	8.768584e-01	9.755125e-02	1.069168e+00	4.199242e-02
17120000	-4.477817e+03	-8.632539e+02	5.447134e+00	2.639785e+01	1.046512e-01	2.367982e+00	1.443075e-02	9.801654e-01	1.948536e-02	1.221320e+00	3.488687e-02
17140000	-4.473172e+03	-8.456718e+02	5.240612e+00	2.381667e+01	1.511628e-01	3.052800e+00	1.329622e-02	9.776409e-01	3.190581e-02	1.189704e+00	3.365797e-02
17160000	-4.479673e+03	-8.717080e+02	4.482346e+00	2.257234e+01	2.674419e-01	1.984065e+00	1.083177e-02	9.556410e-01	1.393730e-01	1.222258e+00	2.873714e-02
17180000	-4.463661e+03	-8.740567e+02	4.799597e+00	2.548057e+01	2.209302e-01	2.083700e+00	1.353799e-02	9.621081e-01	5.821725e-02	1.292626e+00	3.056374e-02
17200000	-4.470104e+03	-8.544138e+02	4.848699e+00	2.248284e+01	2.558140e-01	2.749394e+00	2.742821e-02	8.850560e-01	1.451793e-01	8.005678e-01	3.122543e-02
17220000	-4.451920e+03	-8.654434e+02	4.904972e+00	2.631026e+01	1.860465e-01	2.569917e+00	1.204702e-02	9.624552e-01	6.894955e-02	9.616357e-01	3.156895e-02
17240000	-4.474725e+03	-8.452017e+02	5.100217e+00	2.247942e+01	2.790698e-01	1.984442e+00	3.308824e-03	9.866265e-01	1.419138e-01	8.699520e-01	3.282246e-02
17260000	-4.477562e+03	-8.502992e+02	4.045315e+00	1.998327e+01	3.139535e-01	2.248682e+00	4.349057e-03	9.832138e-01	1.124864e-01	7.897870e-01	2.603576e-02
17280000	-4.482469e+03	-8.282859e+02	5.808882e+00	2.424302e+01	3.604651e-01	1.940792e+00	1.160267e-02	9.306506e-01	2.600248e-01	8.832318e-01	3.746705e-02
17300000	-4.500783e+03	-8.519121e+02	5.036401e+00	2.296208e+01	3.488372e-01	2.477881e+00	2.493551e-02	9.127270e-01	1.587500e-01	8.827425e-01	3.228710e-02
17320000	-4.470812e+03	-8.672589e+02	4.976103e+00	2.482977e+01	1.744186e-01	2.714027e+00	1.680944e-02	9.604409e-01	5.986758e-02	1.020405e+00	3.207331e-02
17340000	-4.478424e+03	-8.822150e+02	4.789347e+00	2.342087e+01	1.976744e-01	2.336028e+00	2.440474e-02	9.350275e-01	6.612971e-02	1.065635e+00	3.046740e-02
17360000	-4.468735e+03	-8.799296e+02	4.535140e+00	2.274072e+01	2.325581e-01	2.162765e+00	1.121790e-02	9.619114e-01	9.843918e-02	7.829992e-01	2.897118e-02
17380000	-4.496416e+03	-8.501749e+02	5.249139e+00	2.295859e+01	2.790698e-01	2.004943e+00	5.369458e-04	9.984918e-01	1.132712e-01	7.340980e-01	3.347007e-02
17400000	-4.479255e+03	-8.649286e+02	4.930874e+00	2.607780e+01	2.093023e-01	2.389492e+00	1.318741e-02	9.643467e-01	6.119439e-02	1.417616e+00	3.115346e-02
17420000	-4.469107e+03	-8.546834e+02	6.711243e+00	3.077930e+01	2.209302e-01	2.550562e+00	1.918906e-02	9.345491e-01	1.134942e-01	9.901689e-01	4.257029e-02
17440000	-4.488116e+03	-8.837113e+02	3.716151e+00	1.687957e+01	2.441860e-01	1.715694e+00	1.599883e-02	9.527015e-01	8.365434e-02	9.384385e-01	2.386524e-02
17460000	-4.461477e+03	-8.484009e+02	5.508540e+00	2.424310e+01	2.441860e-01	2.563534e+00	8.094577e-03	9.747741e-01	1.049474e-01	1.024207e+00	3.527871e-02
17480000	-4.483345e+03	-8.412748e+02	5.638629e+00	2.496741e+01	3.255814e-01	2.330265e+00	7.144953e-03	9.737972e-01	1.384168e-01	1.002108e+00	3.613052e-02
17500000	-4.467161e+03	-8.155547e+02	6.485806e+00	2.663346e+01	3.139535e-01	2.293130e+00	1.689268e-02	9.573268e-01	7.220702e-02	1.130532e+00	4.158872e-02
17520000	-4.472817e+03	-8.706545e+02	4.472662e+00	2.123130e+01	2.441860e-01	2.401582e+00	1.720546e-02	9.602535e-01	5.879659e-02	9.440415e-01	2.883661e-02
17540000	-4.478385e+03	-8.393046e+02	5.604780e+00	2.303804e+01	2.790698e-01	2.015388e+00	1.593881e-02	9.473301e-01	1.562360e-01	8.480919e-01	3.615917e-02
17560000	-4.476865e+03	-8.596007e+02	4.298979e+00	1.903735e+01	2.674419e-01	2.218805e+00	1.224890e-02	9.666820e-01	9.594955e-02	9.435631e-01	2.765773e-02
17580000	-4.461264e+03	-8.487431e+02	5.149462e+00	2.176947e+01	2.674419e-01	1.953009e+00	3.323780e-02	9.141209e-01	9.545871e-02	1.267790e+00	3.296301e-02
17600000	-4.460686e+03	-8.615192e+02	4.658202e+00	2.032883e+01	2.790698e-01	2.502435e+00	3.689695e-02	8.709727e-01	1.673229e-01	1.058379e+00	2.982828e-02
17620000	-4.477969e+03	-8.266855e+02	6.610013e+00	2.745199e+01	3.023256e-01	1.777025e+00	2.404328e-02	9.292051e-01	1.094657e-01	1.341346e+00	4.166518e-02
17640000	-4.473460e+03	-8.683130e+02	5.724638e+00	2.719763e+01	2.093023e-01	2.622267e+00	2.462891e-02	9.512195e-01	4.640217e-02	1.668299e+00	3.637788e-02
17660000	-4.473119e+03	-8.766542e+02	5.107740e+00	2.325247e+01	2.674419e-01	1.837137e+00	2.826487e-02	8.862107e-01	1.852335e-01	1.211422e+00	3.233098e-02
17680000	-4.460479e+03	-8.510404e+02	5.213657e+00	2.260776e+01	2.441860e-01	2.767797e+00	2.795696e-02	9.290249e-01	7.938574e-02	1.030970e+00	3.341363e-02
17700000	-4.489054e+03	-8.553223e+02	4.402147e+00	2.053313e+01	1.860465e-01	2.433593e+00	8.984750e-03	9.858495e-01	3.161710e-02	7.699218e-01	2.806420e-02
17720000	-4.488642e+03	-8.396181e+02	5.781864e+00	2.707781e+01	2.209302e-01	2.138341e+00	1.309979e-02	9.732958e-01	5.257791e-02	9.543577e-01	3.721511e-02
17740000	-4.469548e+03	-8.526714e+02	4.323073e+00	1.973401e+01	2.790698e-01	2.521641e+00	1.009157e-02	9.691705e-01	9.816642e-02	7.083596e-01	2.779887e-02
17760000	-4.470945e+03	-8.646464e+02	4.528229e+00	1.978969e+01	1.976744e-01	2.563343e+00	1.484398e-02	9.609750e-01	6.031335e-02	9.701281e-01	2.906470e-02
17780000	-4.464392e+03	-8.510648e+02	4.835132e+00	2.274970e+01	2.441860e-01	2.759954e+00	1.905635e-02	9.560862e-01	6.263522e-02	6.536101e-01	3.112341e-02
17800000	-4.494009e+03	-8.435041e+02	4.963208e+00	2.337340e+01	2.441860e-01	2.429521e+00	1.661345e-02	9.479109e-01	1.007487e-01	6.524319e-01	3.195423e-02
17820000	-4.496078e+03	-8.334314e+02	4.617611e+00	2.015920e+01	3.255814e-01	1.991709e+00	1.744480e-02	9.403203e-01	1.346614e-01	6.932381e-01	2.978384e-02
17840000	-4.493503e+03	-8.498687e+02	4.918474e+00	2.203901e+01	3.255814e-01	1.977801e+00	3.256529e-02	8.457442e-01	2.223247e-01	7.484610e-01	3.163260e-02
17860000	-4.486032e+03	-8.472102e+02	4.998676e+00	2.205773e+01	2.558140e-01	2.889371e+00	3.825726e-02	9.160444e-01	6.110118e-02	8.877654e-01	3.188231e-02
17880000	-4.469346e+03	-8.457187e+02	5.300558e+00	2.434931e+01	2.325581e-01	2.265729e+00	9.709043e-03	9.654188e-01	1.189161e-01	7.726699e-01	3.391335e-02
17900000	-4.479278e+03	-8.903755e+02	3.601305e+00	2.023676e+01	1.976744e-01	2.250829e+00	1.641317e-02	9.482356e-01	7.703907e-02	9.370724e-01	2.305983e-02
17920000	-4.473651e+03	-8.374966e+02	6.132882e+00	2.599146e+01	2.441860e-01	2.237036e+00	6.633094e-03	9.754175e-01	1.261459e-01	1.417968e+00	3.943360e-02
17940000	-4.478293e+03	-8.166973e+02	7.007438e+00	3.013061e+01	2.906977e-01	2.321089e+00	1.088729e-02	9.573878e-01	1.294287e-01	1.503692e+00	4.519056e-02
17960000	-4.471209e+03	-8.481806e+02	6.131060e+00	2.646749e+01	2.674419e-01	2.243833e+00	1.072891e-02	9.633541e-01	1.106075e-01	1.586498e+00	3.935249e-02
17980000	-4.487667e+03	-8.482528e+02	6.137183e+00	2.594594e+01	3.023256e-01	1.988331e+00	1.275691e-02	9.509862e-01	1.572635e-01	1.428433e+00	3.933180e-02
18000000	-4.484628e+03	-8.235604e+02	6.461347e+00	2.717269e+01	3.139535e-01	2.529360e+00	6.951341e-03	9.785786e-01	9.685822e-02	1.015286e+00	4.163036e-02
18020000	-4.473622e+03	-8.215251e+02	7.026413e+00	3.189519e+01	3.488372e-01	2.119417e+00	7.161348e-03	9.653026e-01	2.089111e-01	1.166923e+00	4.441997e-02
18040000	-4.462030e+03	-8.438552e+02	5.945842e+00	2.807115e+01	2.558140e-01	2.318685e+00	2.072240e-02	9.424001e-01	6.584144e-02	1.552996e+00	3.811752e-02
18060000	-4.478978e+03	-8.212754e+02	7.922842e+00	3.351298e+01	3.023256e-01	2.243713e+00	3.258353e-02	8.933867e-01	1.514293e-01	1.407452e+00	5.035940e-02
18080000	-4.476155e+03	-8.132216e+02	7.278225e+00	3.061439e+01	3.023256e-01	2.543721e+00	3.154415e-02	9.281297e-01	6.817076e-02	1.478400e+00	4.666269e-02
18100000	-4.485100e+03	-8.139194e+02	8.793541e+00	3.878234e+01	2.209302e-01	2.134287e+00	3.384631e-02	9.333264e-01	6.707770e-02	1.608592e+00	5.663356e-02
18120000	-4.472958e+03	-8.438076e+02	5.579892e+00	2.705488e+01	2.674419e-01	2.118895e+00	2.737670e-02	8.984791e-01	1.283109e-01	1.240898e+00	3.562365e-02
18140000	-4.456490e+03	-8.530276e+02	5.686349e+00	2.678324e+01	3.023256e-01	1.715271e+00	3.103143e-02	8.518599e-01	2.069212e-01	9.540510e-01	3.655104e-02
18160000	-4.469037e+03	-8.507992e+02	5.233357e+00	2.579680e+01	3.255814e-01	2.437195e+00	1.855920e-02	9.329351e-01	1.335053e-01	9.208914e-01	3.319085e-02
18180000	-4.482839e+03	-8.486872e+02	5.481215e+00	2.536059e+01	3.372093e-01	2.485834e+00	2.804759e-02	8.919181e-01	1.625771e-01	1.256872e+00	3.518299e-02
18200000	-4.483924e+03	-8.574860e+02	5.675177e+00	2.712604e+01	2.441860e-01	2.546839e+00	2.383144e-02	9.118737e-01	1.006694e-01	1.135224e+00	3.655605e-02
18220000	-4.490952e+03	-8.622194e+02	4.462643e+00	2.007803e+01	2.325581e-01	2.327591e+00	1.105460e-02	9.764626e-01	6.859979e-02	9.096069e-01	2.864997e-02
18240000	-4.484059e+03	-8.858565e+02	4.564172e+00	2.332599e+01	1.395349e-01	1.808275e+00	1.729647e-02	9.554582e-01	6.023594e-02	9.236395e-01	2.937528e-02
18260000	-4.472023e+03	-8.963366e+02	4.262613e+00	2.178450e+01	2.558140e-01	2.152897e+00	4.386099e-02	8.518919e-01	1.151991e-01	1.130274e+00	2.725498e-02
18280000	-4.492863e+03	-8.648371e+02	4.181775e+00	2.020174e+01	2.906977e-01	2.195930e+00	1.784811e-02	9.372215e-01	1.277056e-01	7.743730e-01	2.676779e-02
18300000	-4.508849e+03	-8.529769e+02	4.714902e+00	2.204829e+01	2.906977e-01	2.306356e+00	2.298689e-02	9.200341e-01	1.320862e-01	8.763867e-01	2.982611e-02
18320000	-4.469074e+03	-8.476968e+02	5.663652e+00	2.747439e+01	3.139535e-01	1.726913e+00	3.071803e-02	9.113763e-01	7.948703e-02	8.718887e-01	3.650056e-02
18340000	-4.472731e+03	-8.658859e+02	4.819211e+00	2.315138e+01	2.209302e-01	2.140879e+00	2.246386e-02	9.257287e-01	1.230277e-01	8.104195e-01	3.082144e-02
18360000	-4.456085e+03	-8.699444e+02	4.507624e+00	2.216280e+01	2.325581e-01	2.762522e+00	3.085901e-02	9.325909e-01	4.461987e-02	9.800176e-01	2.888972e-02
18380000	-4.469070e+03	-9.023836e+02	4.461552e+00	2.366423e+01	2.325581e-01	2.499759e+00	1.328620e-02	9.503158e-01	1.351660e-01	8.241920e-01	2.866693e-02
18400000	-4.463328e+03	-8.804699e+02	3.843702e+00	2.103247e+01	1.627907e-01	2.132731e+00	1.341558e-02	9.661438e-01	6.136355e-02	6.959033e-01	2.478758e-02
18420000	-4.471758e+03	-8.703919e+02	4.749342e+00	2.560035e+01	2.558140e-01	2.384543e+00	1.643418e-02	9.514150e-01	7.124953e-02	1.386778e+00	3.055786e-02
18440000	-4.481394e+03	-8.484423e+02	5.290659e+00	2.476367e+01	2.325581e-01	2.080001e+00	1.820093e-02	9.593000e-01	7.360527e-02	9.917881e-01	3.410078e-02
18460000	-4.476336e+03	-8.491025e+02	5.112319e+00	2.582814e+01	1.860465e-01	2.320064e+00	1.533675e-02	9.633135e-01	5.272382e-02	7.209195e-01	3.291993e-02
18480000	-4.463993e+03	-8.616191e+02	4.432073e+00	2.068425e+01	1.627907e-01	2.560307e+00	3.078073e-03	9.932939e-01	6.017548e-02	8.463052e-01	2.858183e-02
18500000	-4.487258e+03	-8.712903e+02	4.610595e+00	2.124755e+01	2.441860e-01	2.159190e+00	3.933500e-02	8.613153e-01	1.169977e-01	1.183875e+00	2.956728e-02
18520000	-4.457283e+03	-8.442129e+02	6.371413e+00	3.317119e+01	9.302326e-02	2.168909e+00	1.292206e-02	9.887832e-01	6.736916e-03	1.425004e+00	4.083785e-02
18540000	-4.493769e+03	-8.337727e+02	5.540440e+00	2.449782e+01	2.441860e-01	2.271335e+00	3.408085e-03	9.913322e-01	7.019472e-02	9.274652e-01	3.571999e-02
18560000	-4.487855e+03	-8.837442e+02	4.082208e+00	1.921276e+01	2.325581e-01	2.178527e+00	3.262847e-03	9.881884e-01	8.703196e-02	1.468817e+00	2.614167e-02
18580000	-4.472400e+03	-8.809579e+02	3.914447e+00	2.024715e+01	2.325581e-01	2.094180e+00	6.846850e-03	9.835587e-01	5.199895e-02	9.791175e-01	2.519215e-02
18600000	-4.463359e+03	-8.519483e+02	5.141109e+00	2.440184e+01	2.558140e-01	2.048596e+00	7.125922e-03	9.786993e-01	9.112693e-02	1.701176e+00	3.303293e-02
18620000	-4.494833e+03	-8.488197e+02	4.175975e+00	1.928142e+01	2.674419e-01	2.254849e+00	1.732519e-02	9.587628e-01	7.250346e-02	8.622813e-01	2.682868e-02
18640000	-4.489554e+03	-8.589528e+02	4.781123e+00	2.222630e+01	2.674419e-01	2.076056e+00	5.373416e-03	9.855190e-01	7.822728e-02	8.523257e-01	3.065580e-02
18660000	-4.496163e+03	-8.562660e+02	4.442317e+00	2.203357e+01	2.790698e-01	2.037891e+00	1.636156e-02	9.471393e-01	9.713166e-02	9.149559e-01	2.859089e-02
18680000	-4.503668e+03	-8.318424e+02	4.875325e+00	2.266727e+01	3.023256e-01	2.819145e+00	2.068878e-02	9.215488e-01	1.240670e-01	7.079255e-01	3.127600e-02
18700000	-4.480713e+03	-8.856399e+02	3.804835e+00	1.944867e+01	2.674419e-01	3.045136e+00	8.653555e-03	9.593361e-01	1.512542e-01	8.678896e-01	2.365488e-02
18720000	-4.461331e+03	-8.431087e+02	4.940360e+00	2.309400e+01	3.372093e-01	3.720252e+00	2.154143e-02	8.652912e-01	2.713132e-01	8.957658e-01	3.172572e-02
18740000	-4.474056e+03	-8.838883e+02	4.326033e+00	2.131127e+01	1.860465e-01	1.838738e+00	2.528094e-02	9.329261e-01	6.696121e-02	1.010785e+00	2.764242e-02
18760000	-4.474509e+03	-8.656010e+02	4.316379e+00	2.146016e+01	3.023256e-01	2.478607e+00	1.456330e-02	9.415516e-01	1.062765e-01	1.180400e+00	2.751866e-02
18780000	-4.479093e+03	-8.423195e+02	5.040788e+00	2.462428e+01	3.255814e-01	2.187183e+00	5.267525e-03	9.720106e-01	2.337538e-01	1.059384e+00	3.206340e-02
18800000	-4.471995e+03	-8.612145e+02	4.768857e+00	2.359951e+01	2.558140e-01	2.510214e+00	1.658161e-02	9.596631e-01	7.500815e-02	7.479059e-01	3.058337e-02
18820000	-4.479007e+03	-8.534341e+02	5.264133e+00	2.581061e+01	2.558140e-01	2.198748e+00	1.553395e-02	9.420697e-01	1.113617e-01	1.019072e+00	3.389853e-02
18840000	-4.484127e+03	-8.867319e+02	4.333641e+00	2.370004e+01	1.279070e-01	2.550043e+00	1.040377e-02	9.825813e-01	1.941200e-02	8.850584e-01	2.786107e-02
18860000	-4.461775e+03	-8.539910e+02	4.378546e+00	2.104452e+01	2.674419e-01	2.248570e+00	1.350768e-02	9.399543e-01	1.563712e-01	9.462577e-01	2.784389e-02
18880000	-4.491207e+03	-8.486632e+02	4.759738e+00	2.313197e+01	3.720930e-01	1.968275e+00	1.052753e-02	9.372408e-01	2.621847e-01	8.705353e-01	3.002469e-02
18900000	-4.479063e+03	-8.718768e+02	4.411066e+00	2.063884e+01	1.627907e-01	1.932360e+00	2.676792e-02	9.642563e-01	2.713894e-02	1.069960e+00	2.804364e-02
18920000	-4.479042e+03	-8.566371e+02	5.762686e+00	3.050454e+01	3.139535e-01	1.705898e+00	8.847922e-03	9.532464e-01	1.720985e-01	9.430561e-01	3.641270e-02
18940000	-4.487901e+03	-8.534245e+02	5.059537e+00	2.483369e+01	2.093023e-01	2.541335e+00	8.504560e-03	9.792085e-01	4.668017e-02	8.734800e-01	3.183249e-02
18960000	-4.478231e+03	-8.622526e+02	4.701887e+00	2.356871e+01	1.976744e-01	2.272998e+00	3.150017e-02	9.216533e-01	6.957098e-02	1.267894e+00	3.017034e-02
18980000	-4.480250e+03	-8.545538e+02	4.358899e+00	2.122395e+01	2.906977e-01	2.273873e+00	1.100116e-02	9.518144e-01	1.358583e-01	9.087254e-01	2.767974e-02
19000000	-4.499804e+03	-8.623429e+02	4.027279e+00	2.085722e+01	3.255814e-01	2.562730e+00	1.546447e-02	9.049064e-01	2.509747e-01	9.812636e-01	2.583464e-02
19020000	-4.490331e+03	-8.534781e+02	5.189565e+00	2.287736e+01	2.325581e-01	2.728098e+00	2.404726e-02	9.303354e-01	1.070309e-01	9.108174e-01	3.291144e-02
19040000	-4.498828e+03	-8.742865e+02	4.254781e+00	2.006864e+01	1.627907e-01	2.018607e+00	1.712451e-02	9.406968e-01	1.238987e-01	1.083143e+00	2.741544e-02
19060000	-4.488555e+03	-8.489571e+02	4.476769e+00	2.080938e+01	2.441860e-01	2.059858e+00	1.911498e-02	9.325386e-01	1.031609e-01	8.401810e-01	2.838635e-02
19080000	-4.463182e+03	-8.873306e+02	3.583141e+00	1.725092e+01	2.906977e-01	2.798085e+00	6.364624e-03	9.769838e-01	1.010277e-01	9.603895e-01	2.293453e-02
19100000	-4.466899e+03	-8.781224e+02	4.402185e+00	2.121949e+01	2.093023e-01	1.897926e+00	2.027262e-02	9.479954e-01	5.639400e-02	1.075546e+00	2.809720e-02
19120000	-4.473846e+03	-8.709331e+02	4.258892e+00	2.224484e+01	2.325581e-01	2.068214e+00	1.405576e-02	9.564578e-01	6.100524e-02	9.927748e-01	2.738626e-02
19140000	-4.496300e+03	-8.636261e+02	4.573042e+00	2.121501e+01	3.023256e-01	1.976467e+00	4.378403e-03	9.788142e-01	1.656210e-01	8.566741e-01	2.927998e-02
19160000	-4.475544e+03	-8.702697e+02	3.848851e+00	1.898329e+01	2.325581e-01	2.576556e+00	3.013054e-02	9.090573e-01	1.163192e-01	9.587679e-01	2.477105e-02
19180000	-4.469097e+03	-8.844605e+02	4.169492e+00	2.044320e+01	1.976744e-01	3.178470e+00	1.309056e-02	9.716008e-01	4.495649e-02	8.254219e-01	2.677624e-02
19200000	-4.484964e+03	-8.664586e+02	4.806915e+00	2.274479e+01	2.209302e-01	2.598830e+00	1.221716e-02	9.604832e-01	8.251550e-02	8.828488e-01	3.077182e-02
19220000	-4.474395e+03	-8.601249e+02	4.862788e+00	2.273998e+01	2.441860e-01	1.881111e+00	1.795140e-02	9.545321e-01	6.810928e-02	1.317521e+00	3.047970e-02
19240000	-4.485985e+03	-8.752535e+02	4.554728e+00	2.291480e+01	2.093023e-01	1.946809e+00	1.169147e-02	9.779876e-01	3.707288e-02	9.034687e-01	2.926806e-02
19260000	-4.466166e+03	-8.700636e+02	4.799052e+00	2.414730e+01	2.209302e-01	2.871059e+00	9.426591e-03	9.612040e-01	1.083091e-01	1.213114e+00	3.071071e-02
19280000	-4.478866e+03	-8.730202e+02	4.873785e+00	2.290285e+01	1.976744e-01	2.165164e+00	2.004059e-02	9.733420e-01	2.142685e-02	1.050204e+00	3.101538e-02
19300000	-4.492179e+03	-8.540864e+02	4.606369e+00	1.982680e+01	1.976744e-01	2.139284e+00	3.489485e-02	9.222684e-01	7.157751e-02	9.811099e-01	2.934252e-02
19320000	-4.464405e+03	-8.544839e+02	4.083388e+00	1.822911e+01	3.488372e-01	2.003641e+00	2.657683e-02	8.903864e-01	1.628771e-01	9.334377e-01	2.580285e-02
19340000	-4.495644e+03	-8.503497e+02	5.032280e+00	2.256065e+01	2.906977e-01	2.128989e+00	2.118793e-02	9.410161e-01	9.092994e-02	1.013483e+00	3.246560e-02
19360000	-4.492520e+03	-8.674433e+02	5.065557e+00	2.272800e+01	2.906977e-01	2.077138e+00	6.004870e-03	9.699124e-01	1.543931e-01	8.958111e-01	3.247570e-02
19380000	-4.474912e+03	-8.782576e+02	4.311815e+00	2.105493e+01	1.976744e-01	2.032856e+00	1.682024e-02	9.573715e-01	6.278176e-02	8.272893e-01	2.747614e-02
19400000	-4.479596e+03	-8.655447e+02	5.144385e+00	2.630317e+01	2.674419e-01	2.282190e+00	7.756162e-03	9.662930e-01	1.206765e-01	1.126537e+00	3.250882e-02
19420000	-4.468137e+03	-8.505236e+02	4.338759e+00	2.119370e+01	2.093023e-01	2.222998e+00	1.295091e-02	9.618178e-01	8.330010e-02	7.334496e-01	2.762043e-02
19440000	-4.496848e+03	-8.433028e+02	5.210328e+00	2.477448e+01	2.674419e-01	2.538238e+00	2.700128e-02	8.737993e-01	1.669121e-01	9.718803e-01	3.341925e-02
19460000	-4.508401e+03	-8.661313e+02	3.408781e+00	1.760367e+01	2.209302e-01	3.031808e+00	1.997191e-02	9.258199e-01	8.880790e-02	5.205758e-01	2.173669e-02
19480000	-4.468671e+03	-8.457993e+02	5.197316e+00	2.528737e+01	2.790698e-01	2.459140e+00	2.040902e-02	9.250275e-01	1.134925e-01	9.057113e-01	3.301554e-02
19500000	-4.466435e+03	-8.503931e+02	4.941069e+00	2.173420e+01	3.023256e-01	2.352085e+00	1.259496e-02	9.410952e-01	1.570956e-01	8.456868e-01	3.129243e-02
19520000	-4.482009e+03	-8.815376e+02	5.144930e+00	2.660806e+01	1.976744e-01	2.178885e+00	6.758291e-03	9.850575e-01	4.448938e-02	1.294836e+00	3.292961e-02
19540000	-4.469537e+03	-8.483698e+02	5.701816e+00	2.683888e+01	2.558140e-01	1.888686e+00	1.848951e-03	9.957716e-01	4.639558e-02	1.316250e+00	3.634330e-02
19560000	-4.480381e+03	-8.331319e+02	6.716747e+00	3.098382e+01	2.093023e-01	2.433443e+00	2.189919e-03	9.957265e-01	5.171983e-02	9.296110e-01	4.252168e-02
19580000	-4.464291e+03	-8.502856e+02	5.765114e+00	2.843411e+01	1.511628e-01	2.109875e+00	1.389013e-02	9.751051e-01	4.441722e-02	1.240222e+00	3.682954e-02
19600000	-4.483588e+03	-8.639413e+02	4.445939e+00	2.027091e+01	2.906977e-01	2.796413e+00	2.158544e-02	9.421134e-01	9.569045e-02	6.531212e-01	2.813303e-02
19620000	-4.479862e+03	-8.807856e+02	4.528717e+00	2.330070e+01	1.860465e-01	2.389284e+00	6.288950e-03	9.798540e-01	9.533294e-02	1.114953e+00	2.911907e-02
19640000	-4.484748e+03	-8.715882e+02	3.980402e+00	1.847210e+01	3.604651e-01	2.719179e+00	1.498995e-02	9.395504e-01	1.266222e-01	8.093704e-01	2.560936e-02
19660000	-4.482247e+03	-8.747714e+02	4.638288e+00	2.449892e+01	2.209302e-01	3.715654e+00	4.109504e-03	9.899151e-01	4.602004e-02	1.003353e+00	2.963818e-02
19680000	-4.482475e+03	-8.570225e+02	4.350748e+00	2.121047e+01	2.790698e-01	1.902990e+00	8.954953e-03	9.699726e-01	8.837765e-02	7.869747e-01	2.785797e-02
19700000	-4.481514e+03	-8.667651e+02	4.825892e+00	2.149247e+01	1.860465e-01	2.616386e+00	1.538087e-02	9.629724e-01	7.812769e-02	1.056856e+00	3.059378e-02
19720000	-4.493770e+03	-8.795296e+02	4.245829e+00	2.067557e+01	2.209302e-01	2.131550e+00	1.602497e-02	9.517236e-01	8.246700e-02	1.193364e+00	2.690008e-02
19740000	-4.468872e+03	-8.407873e+02	6.746490e+00	3.081878e+01	2.906977e-01	1.956819e+00	2.787589e-02	9.213087e-01	9.498407e-02	1.144782e+00	4.239359e-02
19760000	-4.473062e+03	-8.666076e+02	4.673145e+00	2.273707e+01	2.674419e-01	2.100025e+00	1.489523e-02	9.504691e-01	7.886790e-02	1.053209e+00	2.951181e-02
19780000	-4.467404e+03	-8.700585e+02	4.521825e+00	2.167449e+01	1.744186e-01	2.361589e+00	1.443499e-02	9.657397e-01	6.496337e-02	8.234186e-01	2.907234e-02
19800000	-4.485668e+03	-8.407157e+02	4.132846e+00	1.791842e+01	3.255814e-01	2.486146e+00	3.238804e-03	9.875018e-01	1.175982e-01	1.090325e+00	2.644855e-02
19820000	-4.460801e+03	-8.859854e+02	3.510301e+00	1.721868e+01	3.255814e-01	3.039783e+00	2.523853e-02	8.822065e-01	1.584824e-01	7.456655e-01	2.234586e-02
19840000	-4.488491e+03	-8.507663e+02	4.827419e+00	2.282472e+01	2.906977e-01	2.169757e+00	1.086188e-02	9.477202e-01	1.787731e-01	9.002709e-01	3.019136e-02
19860000	-4.464917e+03	-8.368224e+02	4.271412e+00	1.933104e+01	3.255814e-01	2.379354e+00	2.636459e-02	8.843221e-01	1.779639e-01	7.609006e-01	2.732776e-02
19880000	-4.464119e+03	-8.451414e+02	4.667744e+00	1.972925e+01	2.906977e-01	2.751637e+00	2.909993e-02	8.822245e-01	2.048394e-01	1.058312e+00	3.010042e-02
19900000	-4.488619e+03	-8.608351e+02	3.735580e+00	1.710554e+01	2.674419e-01	3.170628e+00	1.165886e-02	9.727491e-01	5.690826e-02	8.171425e-01	2.396170e-02
19920000	-4.475676e+03	-8.853836e+02	3.702069e+00	1.664323e+01	2.790698e-01	2.962606e+00	3.387179e-02	9.160161e-01	6.717002e-02	1.289039e+00	2.366340e-02
19940000	-4.474711e+03	-8.599687e+02	4.156847e+00	1.899097e+01	3.255814e-01	2.527345e+00	3.377956e-02	8.350153e-01	2.406119e-01	8.261142e-01	2.647735e-02
19960000	-4.497788e+03	-8.554699e+02	4.046045e+00	1.833635e+01	2.674419e-01	1.761790e+00	9.430934e-03	9.794756e-01	5.889881e-02	6.713024e-01	2.575817e-02
19980000	-4.492084e+03	-8.535965e+02	4.672277e+00	2.106833e+01	2.906977e-01	2.452427e+00	1.517168e-02	9.365093e-01	1.709395e-01	9.863454e-01	2.973863e-02
20000000	-4.477604e+03	-8.554181e+02	4.617146e+00	2.105296e+01	2.906977e-01	2.525088e+00	1.370452e-02	9.544601e-01	1.202465e-01	9.173248e-01	2.970686e-02
20020000	-4.473420e+03	-8.672109e+02	4.355814e+00	2.091391e+01	2.674419e-01	2.432640e+00	1.827935e-02	9.546500e-01	6.249211e-02	8.882313e-01	2.782032e-02
20040000	-4.464296e+03	-8.643340e+02	4.692824e+00	2.137442e+01	2.209302e-01	3.253750e+00	1.685764e-02	9.531079e-01	8.921302e-02	1.015418e+00	3.016762e-02
20060000	-4.466612e+03	-8.159329e+02	5.912291e+00	2.688085e+01	3.139535e-01	2.140197e+00	2.088775e-02	9.187141e-01	1.458842e-01	1.132550e+00	3.790437e-02
20080000	-4.480198e+03	-8.372569e+02	5.184972e+00	2.242815e+01	2.906977e-01	2.342519e+00	8.099413e-03	9.722408e-01	1.031410e-01	8.197616e-01	3.302652e-02
20100000	-4.462780e+03	-8.731717e+02	3.855714e+00	2.081320e+01	2.558140e-01	2.211904e+00	2.238183e-02	9.262503e-01	9.037169e-02	6.443150e-01	2.478246e-02
20120000	-4.475503e+03	-8.674273e+02	3.856188e+00	1.933055e+01	2.558140e-01	1.780893e+00	1.188063e-02	9.585227e-01	1.089717e-01	6.866172e-01	2.478153e-02
20140000	-4.474744e+03	-8.474126e+02	5.259866e+00	2.566130e+01	2.906977e-01	2.124327e+00	2.593947e-02	9.191162e-01	9.185623e-02	9.418764e-01	3.378762e-02
20160000	-4.481757e+03	-9.110984e+02	3.022913e+00	1.528863e+01	2.674419e-01	2.364454e+00	8.453901e-03	9.745535e-01	6.875740e-02	1.111185e+00	1.948237e-02
20180000	-4.471433e+03	-8.692251e+02	3.720312e+00	1.977507e+01	2.558140e-01	2.111807e+00	6.635742e-03	9.800314e-01	8.063236e-02	7.864214e-01	2.392994e-02
20200000	-4.470162e+03	-8.633094e+02	4.705928e+00	2.108734e+01	2.906977e-01	1.617518e+00	3.181900e-02	9.176883e-01	8.390827e-02	7.949797e-01	3.021085e-02
20220000	-4.475266e+03	-8.436126e+02	4.195474e+00	1.878464e+01	3.023256e-01	2.644660e+00	1.348700e-02	9.446760e-01	1.370990e-01	7.246679e-01	2.699953e-02
20240000	-4.491698e+03	-8.608458e+02	5.261138e+00	2.361005e+01	2.790698e-01	2.105715e+00	3.757706e-02	8.993266e-01	9.408595e-02	9.230804e-01	3.379438e-02
20260000	-4.473624e+03	-8.622963e+02	4.922103e+00	2.358659e+01	2.674419e-01	2.292559e+00	1.153808e-02	9.583867e-01	1.093042e-01	7.552966e-01	3.108612e-02
20280000	-4.496138e+03	-8.379040e+02	5.191274e+00	2.404120e+01	2.325581e-01	1.920291e+00	1.573030e-02	9.575120e-01	7.716589e-02	1.025595e+00	3.347515e-02
20300000	-4.488907e+03	-8.501861e+02	6.145389e+00	3.018598e+01	2.441860e-01	2.285690e+00	2.673432e-02	9.057834e-01	1.290801e-01	1.201224e+00	3.938597e-02
20320000	-4.475871e+03	-8.284765e+02	5.864932e+00	2.563352e+01	2.674419e-01	2.342982e+00	2.139838e-02	9.163348e-01	2.023339e-01	8.980162e-01	3.770357e-02
20340000	-4.487563e+03	-8.541938e+02	5.686002e+00	2.610966e+01	1.744186e-01	1.713413e+00	1.395033e-02	9.604931e-01	7.555330e-02	9.892266e-01	3.615080e-02
20360000	-4.486393e+03	-8.959574e+02	3.660350e+00	2.010347e+01	1.860465e-01	3.063361e+00	1.120840e-02	9.705519e-01	4.950901e-02	8.757187e-01	2.361398e-02
20380000	-4.463970e+03	-8.814621e+02	4.495700e+00	2.275679e+01	1.976744e-01	2.525218e+00	8.918352e-03	9.739038e-01	7.102497e-02	1.169973e+00	2.890687e-02
20400000	-4.486396e+03	-8.874501e+02	4.023956e+00	2.013538e+01	2.325581e-01	3.191997e+00	2.552520e-02	9.168137e-01	1.069945e-01	9.913970e-01	2.584719e-02
20420000	-4.480480e+03	-8.697681e+02	4.595075e+00	2.110560e+01	2.790698e-01	2.040297e+00	1.614119e-02	9.277209e-01	1.711678e-01	1.109672e+00	2.941520e-02
20440000	-4.482889e+03	-8.302471e+02	5.242602e+00	2.348278e+01	3.139535e-01	2.818891e+00	1.177063e-02	9.554939e-01	1.611175e-01	1.215165e+00	3.381540e-02
20460000	-4.484758e+03	-8.164894e+02	6.671077e+00	2.914063e+01	3.139535e-01	2.114566e+00	2.162913e-02	8.875328e-01	2.014177e-01	1.437079e+00	4.222260e-02
20480000	-4.476933e+03	-8.566433e+02	5.407641e+00	2.536632e+01	2.093023e-01	2.299681e+00	3.555019e-03	9.911130e-01	6.064038e-02	9.872376e-01	3.419151e-02
20500000	-4.482823e+03	-8.578583e+02	4.501942e+00	2.136497e+01	1.162791e-01	2.242342e+00	1.480423e-02	9.835638e-01	1.168879e-02	7.368375e-01	2.856307e-02
20520000	-4.473150e+03	-8.734846e+02	4.516159e+00	2.535362e+01	2.093023e-01	2.097163e+00	1.233762e-02	9.570309e-01	7.962095e-02	1.200449e+00	2.889000e-02
20540000	-4.454801e+03	-8.595656e+02	4.370680e+00	2.257708e+01	2.441860e-01	2.425871e+00	3.158395e-02	8.788110e-01	1.128521e-01	7.829224e-01	2.805325e-02
20560000	-4.495020e+03	-9.016798e+02	3.687555e+00	2.048195e+01	2.093023e-01	1.617380e+00	5.682720e-03	9.843285e-01	5.802461e-02	7.577621e-01	2.365649e-02
20580000	-4.470769e+03	-8.781599e+02	4.864631e+00	2.181335e+01	2.441860e-01	2.897152e+00	2.940069e-02	9.083431e-01	1.049585e-01	1.074262e+00	3.062298e-02
20600000	-4.467850e+03	-8.811338e+02	4.536429e+00	2.308006e+01	2.325581e-01	1.830394e+00	1.471915e-02	9.579961e-01	5.985244e-02	1.113641e+00	2.909802e-02
20620000	-4.481529e+03	-9.162304e+02	3.704750e+00	2.199999e+01	1.744186e-01	2.390596e+00	4.043794e-03	9.877204e-01	7.104548e-02	9.202444e-01	2.371427e-02
20640000	-4.492117e+03	-8.845145e+02	3.788934e+00	1.933806e+01	3.255814e-01	2.140732e+00	5.406362e-03	9.731739e-01	1.893934e-01	6.663038e-01	2.426687e-02
20660000	-4.470653e+03	-9.076021e+02	3.639980e+00	2.042705e+01	1.279070e-01	2.413968e+00	5.457778e-03	9.888387e-01	3.138819e-02	6.501801e-01	2.337591e-02
20680000	-4.484607e+03	-8.878040e+02	4.674987e+00	2.397680e+01	1.627907e-01	1.989427e+00	3.889889e-03	9.924039e-01	4.435476e-02	8.892780e-01	2.975611e-02
20700000	-4.492370e+03	-8.691214e+02	4.849252e+00	2.554136e+01	9.302326e-02	2.276504e+00	2.352956e-02	9.724566e-01	1.024659e-02	8.523674e-01	3.057126e-02
20720000	-4.456482e+03	-8.744052e+02	4.191153e+00	2.014430e+01	2.441860e-01	2.095432e+00	5.427946e-02	8.552945e-01	8.903578e-02	1.123994e+00	2.699761e-02
20740000	-4.459374e+03	-8.782944e+02	4.666950e+00	2.326240e+01	1.744186e-01	3.166866e+00	2.459525e-02	9.507663e-01	4.035071e-02	1.079240e+00	3.008395e-02
20760000	-4.473110e+03	-8.523955e+02	4.630504e+00	2.183746e+01	2.790698e-01	2.263746e+00	2.265594e-02	9.086456e-01	1.410040e-01	9.094214e-01	2.985270e-02
20780000	-4.474133e+03	-8.435931e+02	4.831117e+00	2.055674e+01	3.255814e-01	2.417546e+00	1.065796e-02	9.574461e-01	1.812210e-01	9.614590e-01	3.103217e-02
20800000	-4.472209e+03	-8.365006e+02	5.159940e+00	2.075297e+01	3.139535e-01	2.166674e+00	1.945319e-02	9.335152e-01	1.431758e-01	1.012660e+00	3.327590e-02
20820000	-4.475560e+03	-8.561939e+02	5.166935e+00	2.277855e+01	2.441860e-01	2.950110e+00	1.283621e-02	9.702682e-01	8.011398e-02	9.450778e-01	3.332181e-02
20840000	-4.458594e+03	-8.601235e+02	6.510352e+00	3.062051e+01	2.325581e-01	2.144662e+00	1.866812e-02	9.352095e-01	1.186562e-01	1.179640e+00	4.169688e-02
20860000	-4.472483e+03	-8.267815e+02	6.579077e+00	2.900081e+01	3.139535e-01	2.259769e+00	1.535960e-02	9.269290e-01	1.989449e-01	9.440354e-01	4.203500e-02
20880000	-4.470129e+03	-8.397652e+02	6.005275e+00	2.852507e+01	2.325581e-01	2.255007e+00	1.465745e-02	9.625815e-01	7.689529e-02	9.916240e-01	3.833860e-02
20900000	-4.483477e+03	-8.816458e+02	4.199766e+00	2.011823e+01	2.674419e-01	2.440541e+00	3.010580e-02	8.667616e-01	1.858164e-01	8.853322e-01	2.704304e-02
20920000	-4.473172e+03	-9.165083e+02	3.849549e+00	2.159836e+01	1.627907e-01	2.586179e+00	1.658681e-02	9.602086e-01	3.629779e-02	1.321512e+00	2.482532e-02
20940000	-4.451216e+03	-8.667199e+02	4.972863e+00	2.332548e+01	2.093023e-01	2.641093e+00	3.931770e-02	9.298025e-01	3.464449e-02	1.012145e+00	3.186517e-02
20960000	-4.474405e+03	-8.473361e+02	5.032032e+00	2.133444e+01	2.790698e-01	2.362948e+00	2.059363e-02	9.219100e-01	1.488173e-01	8.957772e-01	3.244765e-02
20980000	-4.497840e+03	-8.594710e+02	4.988273e+00	2.194917e+01	1.744186e-01	2.123620e+00	1.346579e-02	9.752273e-01	3.147077e-02	9.997534e-01	3.197499e-02
21000000	-4.486019e+03	-8.668759e+02	4.652526e+00	2.191418e+01	2.558140e-01	1.973669e+00	1.567035e-02	9.458232e-01	1.241735e-01	1.197268e+00	2.962147e-02
21020000	-4.480957e+03	-8.438128e+02	5.337373e+00	2.632756e+01	3.023256e-01	2.444173e+00	5.897896e-03	9.723583e-01	1.542946e-01	8.046455e-01	3.409073e-02
21040000	-4.479933e+03	-8.435813e+02	5.045234e+00	2.562862e+01	2.790698e-01	2.554600e+00	1.180676e-02	9.582247e-01	1.174393e-01	8.848889e-01	3.210954e-02
21060000	-4.462665e+03	-8.578860e+02	5.319932e+00	2.808439e+01	9.302326e-02	2.502908e+00	8.488996e-03	9.852669e-01	3.044384e-02	1.291186e+00	3.403024e-02
21080000	-4.461247e+03	-8.786668e+02	4.440417e+00	2.243191e+01	2.674419e-01	2.009906e+00	2.212574e-02	8.959856e-01	1.591761e-01	1.118313e+00	2.818355e-02
21100000	-4.468273e+03	-8.698093e+02	4.789212e+00	2.316755e+01	2.093023e-01	2.060021e+00	2.126763e-02	9.597797e-01	3.432478e-02	1.057098e+00	3.037497e-02
21120000	-4.483031e+03	-8.666461e+02	5.034313e+00	2.502418e+01	1.395349e-01	2.501449e+00	1.632473e-02	9.700777e-01	3.106245e-02	8.781858e-01	3.243479e-02
21140000	-4.461048e+03	-9.038909e+02	5.011828e+00	2.961397e+01	1.162791e-01	2.157758e+00	2.196279e-02	9.527504e-01	3.598016e-02	1.071990e+00	3.232354e-02
21160000	-4.468953e+03	-8.865981e+02	3.906507e+00	2.089927e+01	1.976744e-01	2.483666e+00	2.650008e-02	8.912753e-01	1.363389e-01	1.092908e+00	2.508538e-02
21180000	-4.477691e+03	-8.808875e+02	4.377526e+00	2.305433e+01	1.976744e-01	2.365308e+00	2.314864e-02	9.301739e-01	7.301352e-02	1.010290e+00	2.778112e-02
21200000	-4.477515e+03	-8.660728e+02	3.748055e+00	1.935323e+01	2.325581e-01	2.287048e+00	8.472080e-03	9.801206e-01	4.584912e-02	8.004036e-01	2.412764e-02
21220000	-4.479471e+03	-8.483909e+02	4.611319e+00	2.266217e+01	3.023256e-01	2.452024e+00	2.864550e-02	8.763537e-01	1.261884e-01	7.951475e-01	2.971934e-02
21240000	-4.477499e+03	-8.652096e+02	4.304319e+00	2.296913e+01	2.441860e-01	2.829754e+00	1.657342e-02	9.394538e-01	1.080358e-01	9.855060e-01	2.765983e-02
21260000	-4.469329e+03	-8.684142e+02	5.425544e+00	2.645927e+01	1.395349e-01	2.333387e+00	2.470780e-02	9.677750e-01	2.191551e-02	1.247511e+00	3.412717e-02
21280000	-4.455566e+03	-8.693060e+02	4.595850e+00	2.299857e+01	1.860465e-01	2.469187e+00	1.771518e-02	9.573312e-01	6.182992e-02	1.018798e+00	2.929240e-02
21300000	-4.475510e+03	-8.655694e+02	5.137299e+00	2.474415e+01	2.093023e-01	2.154095e+00	1.148204e-02	9.644638e-01	8.923443e-02	1.213199e+00	3.276461e-02
21320000	-4.480610e+03	-8.538244e+02	5.143311e+00	2.455265e+01	2.790698e-01	1.855542e+00	4.563918e-02	8.606705e-01	1.167836e-01	9.801985e-01	3.294159e-02
21340000	-4.470954e+03	-8.966652e+02	3.291849e+00	1.788925e+01	2.558140e-01	2.437960e+00	1.436833e-02	9.335529e-01	1.473163e-01	9.209012e-01	2.057076e-02
21360000	-4.455171e+03	-9.056411e+02	4.023113e+00	2.308735e+01	1.744186e-01	2.602198e+00	1.775057e-02	9.525254e-01	7.042270e-02	1.054093e+00	2.588483e-02
21380000	-4.471324e+03	-8.768914e+02	3.961264e+00	2.216423e+01	2.674419e-01	1.935473e+00	1.583976e-02	9.441065e-01	1.058343e-01	7.099709e-01	2.548555e-02
21400000	-4.473201e+03	-8.510506e+02	4.859120e+00	2.464062e+01	3.023256e-01	2.018297e+00	2.279667e-02	9.066815e-01	1.443840e-01	1.041847e+00	3.131493e-02
21420000	-4.480842e+03	-8.671917e+02	4.435548e+00	2.097553e+01	2.558140e-01	1.920921e+00	2.143460e-02	9.260346e-01	9.962232e-02	1.043583e+00	2.860806e-02
21440000	-4.494791e+03	-8.734407e+02	4.459823e+00	2.351844e+01	2.441860e-01	2.484894e+00	2.242159e-02	9.375996e-01	6.906040e-02	1.167066e+00	2.870923e-02
21460000	-4.470602e+03	-8.739475e+02	4.100483e+00	2.139864e+01	1.627907e-01	2.253069e+00	7.980022e-03	9.854303e-01	3.063675e-02	9.793655e-01	2.641429e-02
21480000	-4.491722e+03	-8.832389e+02	4.549113e+00	2.220441e+01	2.674419e-01	2.763990e+00	1.796704e-02	9.267395e-01	1.759613e-01	1.117322e+00	2.887416e-02
21500000	-4.494230e+03	-8.503535e+02	5.735932e+00	2.726844e+01	2.093023e-01	2.407835e+00	1.030254e-02	9.711690e-01	8.185203e-02	9.855196e-01	3.668148e-02
21520000	-4.472986e+03	-8.375114e+02	5.932678e+00	2.588475e+01	2.093023e-01	2.179313e+00	9.735157e-03	9.706953e-01	1.025349e-01	1.021011e+00	3.769571e-02
21540000	-4.465189e+03	-8.541319e+02	5.045659e+00	2.360790e+01	2.325581e-01	2.093419e+00	2.379766e-02	9.361689e-01	7.944514e-02	1.148296e+00	3.232688e-02
21560000	-4.482499e+03	-8.203538e+02	5.620641e+00	2.454424e+01	3.139535e-01	2.739233e+00	2.777816e-02	8.627123e-01	2.305664e-01	1.086568e+00	3.611577e-02
21580000	-4.476991e+03	-8.376284e+02	5.826441e+00	2.694940e+01	2.674419e-01	2.216059e+00	1.809282e-02	9.484159e-01	7.727416e-02	7.244754e-01	3.733020e-02
21600000	-4.464148e+03	-8.272871e+02	4.776730e+00	2.159206e+01	3.372093e-01	1.988980e+00	1.904719e-02	9.075396e-01	1.966147e-01	6.798552e-01	3.081692e-02
21620000	-4.477977e+03	-8.738276e+02	5.049847e+00	2.430533e+01	2.209302e-01	2.317329e+00	2.404951e-02	9.545733e-01	4.137313e-02	8.097102e-01	3.255012e-02
21640000	-4.463468e+03	-8.702703e+02	4.240521e+00	1.867791e+01	3.023256e-01	2.712904e+00	2.857423e-02	9.157583e-01	1.041381e-01	9.743127e-01	2.619504e-02
21660000	-4.497097e+03	-8.346321e+02	5.334863e+00	2.380528e+01	3.720930e-01	1.764980e+00	4.319640e-02	8.193038e-01	2.027188e-01	1.229917e+00	3.389375e-02
21680000	-4.474865e+03	-8.667782e+02	5.560847e+00	2.802245e+01	2.674419e-01	2.119179e+00	1.532330e-02	9.381667e-01	1.212168e-01	7.983780e-01	3.578717e-02
21700000	-4.495022e+03	-8.656619e+02	5.236207e+00	2.542959e+01	2.790698e-01	2.032120e+00	2.219654e-02	9.195436e-01	1.179779e-01	1.115963e+00	3.359495e-02
21720000	-4.483837e+03	-8.711887e+02	4.525163e+00	2.216762e+01	1.627907e-01	2.251221e+00	3.752190e-02	9.320539e-01	3.953180e-02	8.064554e-01	2.897764e-02
21740000	-4.482505e+03	-8.534802e+02	4.755976e+00	2.209011e+01	1.744186e-01	2.192323e+00	1.734019e-02	9.484395e-01	1.256046e-01	8.313153e-01	3.058902e-02
21760000	-4.480487e+03	-8.733717e+02	4.657228e+00	2.409856e+01	1.511628e-01	2.514391e+00	1.132968e-02	9.812254e-01	2.432814e-02	8.651410e-01	2.993296e-02
21780000	-4.491465e+03	-8.699170e+02	3.846574e+00	2.065838e+01	3.023256e-01	2.004615e+00	1.183708e-02	9.489782e-01	1.386872e-01	6.668910e-01	2.471637e-02
21800000	-4.442838e+03	-8.804189e+02	4.250132e+00	2.286604e+01	1.976744e-01	2.525062e+00	9.640047e-03	9.799815e-01	4.495851e-02	7.975700e-01	2.729531e-02
21820000	-4.471550e+03	-8.747025e+02	3.586478e+00	1.877787e+01	2.558140e-01	1.795159e+00	1.316337e-02	9.601965e-01	7.970277e-02	9.174026e-01	2.300113e-02
21840000	-4.471347e+03	-8.863838e+02	3.669561e+00	1.922736e+01	2.093023e-01	2.618739e+00	1.187883e-02	9.567028e-01	9.877445e-02	1.010532e+00	2.360258e-02
21860000	-4.476270e+03	-8.591877e+02	5.938520e+00	2.994491e+01	1.860465e-01	2.716084e+00	7.542468e-03	9.837045e-01	3.711340e-02	1.112336e+00	3.826105e-02
21880000	-4.474771e+03	-8.868703e+02	4.438322e+00	2.325508e+01	1.860465e-01	2.047892e+00	1.040837e-02	9.854529e-01	2.040627e-02	1.074335e+00	2.857901e-02
21900000	-4.466288e+03	-8.897225e+02	4.190941e+00	2.270470e+01	2.093023e-01	2.103713e+00	1.512598e-02	9.688798e-01	3.666180e-02	1.194094e+00	2.688153e-02
21920000	-4.463222e+03	-8.653373e+02	4.266259e+00	2.338765e+01	1.627907e-01	2.098714e+00	9.034625e-03	9.625657e-01	1.122777e-01	7.872906e-01	2.719342e-02
21940000	-4.477945e+03	-8.669975e+02	3.938303e+00	2.117455e+01	3.023256e-01	2.186340e+00	7.032838e-03	9.813331e-01	5.810771e-02	9.008140e-01	2.511591e-02
21960000	-4.458711e+03	-8.714305e+02	4.528904e+00	2.217523e+01	2.441860e-01	2.184564e+00	2.713691e-03	9.909043e-01	9.964791e-02	1.098425e+00	2.915064e-02
21980000	-4.487517e+03	-8.374882e+02	4.955070e+00	2.170199e+01	2.093023e-01	2.085522e+00	2.880569e-03	9.932019e-01	6.281838e-02	9.767624e-01	3.191277e-02
22000000	-4.473877e+03	-8.723240e+02	4.311288e+00	1.981695e+01	2.441860e-01	2.464039e+00	1.254456e-02	9.621006e-01	1.153778e-01	8.498125e-01	2.705088e-02
22020000	-4.477927e+03	-8.831899e+02	4.046614e+00	2.018503e+01	2.441860e-01	2.725333e+00	1.100315e-02	9.495062e-01	1.780959e-01	1.306988e+00	2.575016e-02
22040000	-4.476169e+03	-8.413613e+02	5.052006e+00	2.311844e+01	2.093023e-01	2.414708e+00	1.820882e-02	9.503800e-01	7.729106e-02	8.364270e-01	3.257551e-02
22060000	-4.493056e+03	-8.732719e+02	3.546484e+00	1.865778e+01	2.209302e-01	3.480843e+00	1.984370e-02	9.381332e-01	8.122506e-02	7.792975e-01	2.258001e-02
22080000	-4.479077e+03	-8.876836e+02	3.852842e+00	1.941109e+01	1.511628e-01	2.425111e+00	1.509927e-02	9.624585e-01	6.685145e-02	8.583811e-01	2.478343e-02
22100000	-4.463131e+03	-8.676508e+02	3.749660e+00	1.902931e+01	3.139535e-01	2.198827e+00	2.450447e-02	8.881505e-01	1.601664e-01	8.101895e-01	2.409415e-02
22120000	-4.467426e+03	-8.653993e+02	4.174509e+00	2.000272e+01	2.441860e-01	2.202360e+00	9.702759e-03	9.608091e-01	1.437209e-01	1.034564e+00	2.683360e-02
22140000	-4.473747e+03	-8.528352e+02	4.488540e+00	2.266129e+01	2.906977e-01	2.524525e+00	4.740898e-03	9.755308e-01	1.574355e-01	1.042567e+00	2.885684e-02
22160000	-4.478000e+03	-8.474897e+02	4.917354e+00	2.276610e+01	3.023256e-01	2.301763e+00	2.620654e-02	9.129123e-01	1.234441e-01	1.019827e+00	3.115924e-02
22180000	-4.477240e+03	-8.619723e+02	4.506757e+00	2.309014e+01	2.209302e-01	3.979740e+00	3.233951e-02	8.796069e-01	1.373954e-01	9.956772e-01	2.892464e-02
22200000	-4.470591e+03	-8.608091e+02	3.759383e+00	1.874375e+01	2.790698e-01	2.460721e+00	3.086528e-02	8.760487e-01	1.201091e-01	8.225522e-01	2.378997e-02
22220000	-4.470032e+03	-8.780254e+02	4.391631e+00	1.987174e+01	2.558140e-01	2.906761e+00	8.909080e-03	9.709448e-01	1.147033e-01	9.714507e-01	2.815920e-02
22240000	-4.471514e+03	-8.509563e+02	5.111893e+00	2.228533e+01	3.023256e-01	2.418805e+00	1.074624e-02	9.585891e-01	1.158684e-01	1.016297e+00	3.255088e-02
22260000	-4.467325e+03	-8.656838e+02	6.090362e+00	2.798094e+01	2.558140e-01	2.739745e+00	2.354114e-02	9.366557e-01	7.800161e-02	1.198006e+00	3.843817e-02
22280000	-4.452643e+03	-8.425025e+02	5.460621e+00	2.580268e+01	2.674419e-01	2.307007e+00	1.598686e-02	9.299789e-01	1.700734e-01	1.333058e+00	3.513910e-02
22300000	-4.452551e+03	-8.451935e+02	5.182473e+00	2.528125e+01	3.255814e-01	2.033124e+00	1.845847e-02	9.228969e-01	1.220718e-01	8.294961e-01	3.301086e-02
22320000	-4.472392e+03	-8.567266e+02	5.403548e+00	2.576567e+01	1.627907e-01	1.913305e+00	1.357186e-02	9.675537e-01	5.023036e-02	1.099336e+00	3.420844e-02
22340000	-4.467487e+03	-8.756993e+02	4.372039e+00	2.206232e+01	1.860465e-01	1.864731e+00	1.029700e-02	9.777926e-01	4.896175e-02	1.100656e+00	2.791306e-02
22360000	-4.461065e+03	-8.717200e+02	4.605179e+00	2.375435e+01	1.976744e-01	2.316082e+00	1.020255e-02	9.801842e-01	3.575163e-02	9.035526e-01	2.963745e-02
22380000	-4.465654e+03	-8.686961e+02	4.681248e+00	2.400938e+01	2.209302e-01	2.214165e+00	1.847924e-02	9.588476e-01	4.271507e-02	1.069144e+00	3.017749e-02
22400000	-4.483473e+03	-8.618017e+02	4.723225e+00	2.327936e+01	2.790698e-01	1.968204e+00	3.102467e-02	8.710572e-01	1.200028e-01	8.702444e-01	3.031162e-02
22420000	-4.467632e+03	-8.662607e+02	4.490069e+00	2.196189e+01	1.511628e-01	2.198456e+00	1.311916e-02	9.858958e-01	1.367780e-02	7.612804e-01	2.871558e-02
22440000	-4.476251e+03	-8.745442e+02	4.052728e+00	2.125262e+01	1.395349e-01	2.162063e+00	1.366527e-02	9.684526e-01	6.872152e-02	9.821788e-01	2.610164e-02
22460000	-4.487533e+03	-8.839886e+02	3.792456e+00	2.008602e+01	2.325581e-01	2.256716e+00	1.822205e-02	8.810221e-01	2.435302e-01	6.411179e-01	2.341073e-02
22480000	-4.461627e+03	-8.515411e+02	5.228754e+00	2.219633e+01	2.790698e-01	2.415494e+00	2.235025e-02	9.376006e-01	9.563590e-02	1.048019e+00	3.358401e-02
22500000	-4.465398e+03	-8.447721e+02	5.851670e+00	2.814303e+01	1.860465e-01	2.834714e+00	4.484445e-02	9.049911e-01	5.153376e-02	1.126422e+00	3.756207e-02
22520000	-4.484494e+03	-8.314677e+02	7.053727e+00	3.097448e+01	1.744186e-01	2.239625e+00	2.637222e-02	9.520266e-01	5.431098e-02	1.563037e+00	4.415860e-02
22540000	-4.474572e+03	-8.562394e+02	5.197226e+00	2.387212e+01	1.860465e-01	2.277753e+00	1.112196e-02	9.733048e-01	6.563612e-02	1.059775e+00	3.290650e-02
22560000	-4.453018e+03	-8.342310e+02	5.888592e+00	2.554056e+01	3.372093e-01	2.329586e+00	2.185189e-02	9.050067e-01	2.160862e-01	1.188069e+00	3.787213e-02
22580000	-4.478383e+03	-8.665701e+02	4.777155e+00	2.336850e+01	2.906977e-01	2.285278e+00	9.202916e-03	9.271766e-01	3.485013e-01	9.214520e-01	3.061223e-02
22600000	-4.479256e+03	-8.653382e+02	3.970954e+00	1.986376e+01	3.720930e-01	2.303781e+00	1.403721e-02	9.159319e-01	2.098061e-01	9.036357e-01	2.538736e-02
22620000	-4.486392e+03	-8.929183e+02	3.750366e+00	1.879585e+01	2.093023e-01	2.021575e+00	1.562364e-02	9.474190e-01	8.756598e-02	7.856284e-01	2.387818e-02
22640000	-4.463337e+03	-8.598809e+02	5.417252e+00	2.501977e+01	2.325581e-01	2.417734e+00	4.286816e-02	9.141679e-01	6.132058e-02	8.136118e-01	3.446466e-02
22660000	-4.455474e+03	-8.464293e+02	5.606862e+00	2.742779e+01	2.093023e-01	3.025030e+00	1.870862e-02	9.480362e-01	7.309899e-02	9.522921e-01	3.590507e-02
22680000	-4.463326e+03	-8.817991e+02	4.650134e+00	2.593038e+01	8.139535e-02	2.230427e+00	1.715808e-02	9.839045e-01	7.843876e-03	9.669746e-01	2.999880e-02
22700000	-4.474883e+03	-8.732236e+02	4.578346e+00	2.301958e+01	2.441860e-01	2.407495e+00	2.776893e-02	9.287939e-01	7.200090e-02	1.003534e+00	2.894355e-02
22720000	-4.478657e+03	-8.772981e+02	4.534075e+00	2.360303e+01	1.976744e-01	1.808131e+00	1.482955e-02	9.392141e-01	9.589693e-02	8.486616e-01	2.889333e-02
22740000	-4.486254e+03	-8.647599e+02	4.765245e+00	2.510957e+01	2.325581e-01	2.248244e+00	4.046055e-02	8.994465e-01	7.535001e-02	8.068932e-01	3.053453e-02
22760000	-4.467380e+03	-8.717175e+02	4.627954e+00	2.258606e+01	2.209302e-01	2.193292e+00	3.822288e-02	9.327381e-01	3.248235e-02	7.166388e-01	2.956242e-02
22780000	-4.496492e+03	-8.657746e+02	5.376120e+00	2.768222e+01	1.976744e-01	2.227937e+00	9.914855e-03	9.757315e-01	5.648328e-02	8.345763e-01	3.433903e-02
22800000	-4.453012e+03	-8.724822e+02	3.934869e+00	2.086654e+01	2.325581e-01	2.145650e+00	3.188149e-02	8.942997e-01	1.134166e-01	1.177378e+00	2.528537e-02
22820000	-4.468216e+03	-8.523558e+02	4.848476e+00	2.329361e+01	3.023256e-01	3.238970e+00	1.486134e-02	9.419170e-01	1.246937e-01	9.081796e-01	3.114195e-02
22840000	-4.495017e+03	-8.724538e+02	4.288153e+00	2.057376e+01	1.627907e-01	2.111093e+00	2.006709e-02	9.477016e-01	7.353518e-02	1.037449e+00	2.759857e-02
22860000	-4.468939e+03	-8.645438e+02	5.020375e+00	2.590716e+01	2.674419e-01	2.447481e+00	2.861377e-02	8.531388e-01	2.023547e-01	9.579807e-01	3.235499e-02
22880000	-4.483549e+03	-8.696045e+02	4.707191e+00	2.421178e+01	2.558140e-01	2.144778e+00	3.113760e-02	9.023117e-01	1.118809e-01	1.196444e+00	3.026231e-02
22900000	-4.467352e+03	-8.698327e+02	4.350784e+00	2.221690e+01	2.674419e-01	2.137112e+00	1.259733e-02	9.586538e-01	7.668599e-02	9.529526e-01	2.789340e-02
22920000	-4.475018e+03	-8.360908e+02	4.880782e+00	2.449953e+01	2.674419e-01	2.213207e+00	3.529599e-02	8.803106e-01	9.249380e-02	7.043863e-01	3.142247e-02
22940000	-4.490900e+03	-8.781370e+02	3.877766e+00	2.017355e+01	1.627907e-01	3.123424e+00	1.595395e-02	9.746819e-01	2.139991e-02	6.561921e-01	2.477642e-02
22960000	-4.476662e+03	-8.895049e+02	3.759714e+00	1.944149e+01	1.627907e-01	2.331149e+00	8.099131e-03	9.857324e-01	2.522809e-02	7.591755e-01	2.398089e-02
22980000	-4.478462e+03	-8.895471e+02	3.644663e+00	1.813724e+01	1.279070e-01	3.207295e+00	1.207247e-02	9.827905e-01	2.382471e-02	7.734230e-01	2.344291e-02
23000000	-4.470764e+03	-8.638544e+02	4.225421e+00	2.233896e+01	2.441860e-01	2.165599e+00	2.055136e-02	9.309160e-01	8.294651e-02	7.136716e-01	2.708892e-02
23020000	-4.473517e+03	-8.652757e+02	4.919038e+00	2.609813e+01	2.093023e-01	2.755867e+00	1.229219e-02	9.728765e-01	4.464394e-02	6.971289e-01	3.146192e-02
23040000	-4.465382e+03	-8.642265e+02	4.437013e+00	2.328074e+01	2.674419e-01	2.642464e+00	2.933398e-02	8.721033e-01	1.524892e-01	7.824143e-01	2.854336e-02
23060000	-4.462708e+03	-8.434150e+02	5.844686e+00	2.800551e+01	2.558140e-01	2.692929e+00	1.160896e-02	9.579680e-01	1.248300e-01	1.062937e+00	3.725562e-02
23080000	-4.467960e+03	-8.489500e+02	4.999756e+00	2.570965e+01	3.139535e-01	2.397934e+00	1.280795e-02	9.224387e-01	2.310893e-01	1.082321e+00	3.213672e-02
23100000	-4.469790e+03	-8.577595e+02	4.835795e+00	2.431528e+01	2.558140e-01	2.685796e+00	1.872646e-02	9.358373e-01	1.091562e-01	1.094249e+00	3.098775e-02
23120000	-4.468878e+03	-8.800797e+02	4.658415e+00	2.369647e+01	2.441860e-01	2.796239e+00	1.178312e-02	9.550758e-01	1.265139e-01	1.179912e+00	2.980011e-02
23140000	-4.502662e+03	-8.384057e+02	4.989282e+00	2.310420e+01	2.906977e-01	2.191061e+00	8.212672e-03	9.696200e-01	1.213902e-01	8.184075e-01	3.207211e-02
23160000	-4.478928e+03	-8.648199e+02	4.179226e+00	2.048335e+01	3.023256e-01	2.630091e+00	1.061322e-02	9.574402e-01	1.350243e-01	8.375293e-01	2.651384e-02
23180000	-4.486334e+03	-8.492930e+02	3.994737e+00	1.877322e+01	2.558140e-01	2.240441e+00	1.661429e-02	9.543866e-01	8.600886e-02	6.081373e-01	2.575230e-02
23200000	-4.469566e+03	-8.731069e+02	5.185701e+00	2.641265e+01	1.860465e-01	1.900778e+00	2.117179e-02	9.394665e-01	8.581433e-02	7.438491e-01	3.254689e-02
23220000	-4.469059e+03	-8.582319e+02	5.479616e+00	2.682596e+01	3.023256e-01	2.400167e+00	3.593321e-02	8.654060e-01	1.345704e-01	1.150871e+00	3.423843e-02
23240000	-4.483283e+03	-8.603978e+02	5.051425e+00	2.408189e+01	1.976744e-01	2.070490e+00	1.545494e-02	9.576679e-01	7.116812e-02	1.138206e+00	3.213457e-02
23260000	-4.475736e+03	-8.199122e+02	7.102878e+00	3.198143e+01	3.023256e-01	2.127273e+00	1.407588e-02	9.440477e-01	1.358570e-01	1.155546e+00	4.566472e-02
23280000	-4.479913e+03	-8.386434e+02	5.887342e+00	2.700567e+01	3.023256e-01	2.479828e+00	2.703281e-02	9.108055e-01	1.072819e-01	9.834424e-01	3.784948e-02
23300000	-4.480682e+03	-8.336865e+02	4.977024e+00	2.176980e+01	2.209302e-01	2.447123e+00	9.175851e-03	9.855833e-01	2.979374e-02	7.932150e-01	3.166312e-02
23320000	-4.483590e+03	-8.485751e+02	5.876033e+00	2.656554e+01	2.441860e-01	2.070922e+00	1.187727e-02	9.589081e-01	1.160764e-01	9.536397e-01	3.735105e-02
23340000	-4.465481e+03	-8.648805e+02	5.192596e+00	2.388660e+01	2.674419e-01	3.049572e+00	1.022971e-02	9.677264e-01	9.038362e-02	1.152877e+00	3.154386e-02
23360000	-4.482827e+03	-8.545328e+02	3.950719e+00	1.927878e+01	3.023256e-01	2.183325e+00	5.879602e-03	9.716283e-01	1.650637e-01	8.740895e-01	2.502484e-02
23380000	-4.477855e+03	-8.833635e+02	3.941277e+00	2.086966e+01	1.976744e-01	2.332468e+00	2.259590e-02	9.232712e-01	9.389964e-02	7.918757e-01	2.532780e-02
23400000	-4.485670e+03	-8.480707e+02	4.495760e+00	2.056693e+01	2.906977e-01	2.460509e+00	1.187918e-02	9.564198e-01	1.275402e-01	8.875328e-01	2.868743e-02
23420000	-4.465702e+03	-8.980997e+02	3.410435e+00	1.840535e+01	1.395349e-01	2.509884e+00	1.700071e-02	9.574625e-01	5.296536e-02	5.758161e-01	2.179761e-02
23440000	-4.486832e+03	-9.012846e+02	3.335245e+00	1.819142e+01	1.627907e-01	2.269147e+00	1.357562e-02	9.687376e-01	4.729355e-02	9.114678e-01	2.140554e-02
23460000	-4.506380e+03	-8.996016e+02	3.142203e+00	1.571618e+01	1.162791e-01	2.116057e+00	1.499683e-02	9.772185e-01	2.013664e-02	9.251781e-01	2.019839e-02
23480000	-4.503781e+03	-8.444377e+02	4.523954e+00	1.955930e+01	3.023256e-01	2.615774e+00	7.848851e-03	9.712933e-01	1.620125e-01	6.751485e-01	2.868580e-02
23500000	-4.487807e+03	-8.615348e+02	4.736870e+00	2.335404e+01	2.093023e-01	2.234102e+00	1.728528e-02	9.443961e-01	9.395767e-02	7.865059e-01	3.043104e-02
23520000	-4.483221e+03	-8.602223e+02	4.624093e+00	2.252505e+01	1.627907e-01	2.428281e+00	2.018535e-02	9.633761e-01	2.766554e-02	8.798869e-01	2.953706e-02
23540000	-4.469696e+03	-8.657559e+02	4.937011e+00	2.244791e+01	1.627907e-01	2.613497e+00	1.077707e-02	9.800128e-01	3.679867e-02	9.620059e-01	3.156619e-02
23560000	-4.502291e+03	-8.563524e+02	4.594245e+00	2.046895e+01	2.790698e-01	1.909734e+00	3.869711e-03	9.819627e-01	1.943768e-01	1.293682e+00	2.958264e-02
23580000	-4.490292e+03	-8.436215e+02	5.445602e+00	2.559456e+01	3.139535e-01	2.744386e+00	2.125876e-02	9.176631e-01	1.289213e-01	1.105828e+00	3.497085e-02
23600000	-4.483588e+03	-8.600106e+02	4.206114e+00	1.997238e+01	3.255814e-01	1.743741e+00	6.013444e-03	9.755179e-01	1.230818e-01	1.340818e+00	2.697001e-02
23620000	-4.474165e+03	-8.890727e+02	4.580580e+00	2.292967e+01	1.395349e-01	2.162793e+00	1.676606e-02	9.763758e-01	2.017121e-02	1.013815e+00	2.824115e-02
23640000	-4.482626e+03	-8.736437e+02	4.192873e+00	2.021370e+01	1.976744e-01	2.486112e+00	2.455510e-02	9.644613e-01	2.052549e-02	8.763337e-01	2.688710e-02
23660000	-4.479949e+03	-8.960578e+02	4.148117e+00	2.220281e+01	1.279070e-01	2.356588e+00	1.627852e-02	9.758220e-01	2.337203e-02	7.548836e-01	2.651735e-02
23680000	-4.485625e+03	-8.723988e+02	4.610758e+00	2.287442e+01	1.976744e-01	2.226308e+00	6.004614e-03	9.842516e-01	5.649155e-02	9.056226e-01	2.847084e-02
23700000	-4.465751e+03	-8.458634e+02	4.957496e+00	2.341217e+01	2.441860e-01	2.428593e+00	1.696316e-02	9.469983e-01	1.269818e-01	6.157321e-01	3.175603e-02
23720000	-4.483401e+03	-8.784535e+02	4.278744e+00	2.195561e+01	2.209302e-01	2.228787e+00	4.030840e-03	9.906226e-01	4.790915e-02	1.000619e+00	2.656876e-02
23740000	-4.481041e+03	-8.405201e+02	5.615947e+00	2.645245e+01	2.441860e-01	2.032465e+00	1.008507e-02	9.590687e-01	1.404543e-01	9.646544e-01	3.617089e-02
23760000	-4.478924e+03	-8.753721e+02	4.447864e+00	2.154215e+01	1.511628e-01	1.910112e+00	1.321489e-02	9.783970e-01	3.264356e-02	1.168735e+00	2.845455e-02
23780000	-4.481763e+03	-8.747908e+02	4.074042e+00	2.091787e+01	1.860465e-01	2.172576e+00	5.253002e-03	9.882832e-01	3.686692e-02	7.877698e-01	2.625024e-02
23800000	-4.492259e+03	-9.018195e+02	3.830186e+00	2.020718e+01	2.093023e-01	2.155889e+00	1.661417e-02	9.439937e-01	6.301231e-02	6.909870e-01	2.470973e-02
23820000	-4.467353e+03	-8.915617e+02	4.112656e+00	2.149799e+01	2.325581e-01	2.221160e+00	6.473825e-03	9.749341e-01	1.370498e-01	9.915170e-01	2.630492e-02
23840000	-4.494155e+03	-8.777158e+02	4.772510e+00	2.426971e+01	1.976744e-01	1.983064e+00	1.287884e-02	9.577233e-01	8.407034e-02	1.281154e+00	3.027252e-02
23860000	-4.492692e+03	-8.842284e+02	4.204863e+00	2.165861e+01	2.093023e-01	1.782516e+00	3.213992e-02	8.856336e-01	1.064954e-01	1.359386e+00	2.666333e-02
23880000	-4.488260e+03	-8.809461e+02	4.389530e+00	2.056479e+01	2.674419e-01	2.021887e+00	1.940336e-02	9.406173e-01	8.040648e-02	9.941895e-01	2.820442e-02
23900000	-4.490462e+03	-8.849375e+02	4.541252e+00	2.161061e+01	1.860465e-01	2.564107e+00	4.502022e-02	8.725175e-01	1.072562e-01	7.228641e-01	2.906968e-02
23920000	-4.477727e+03	-8.638885e+02	4.621718e+00	2.114059e+01	2.209302e-01	2.025851e+00	2.697797e-02	9.164914e-01	1.291783e-01	1.026638e+00	2.954843e-02
23940000	-4.493812e+03	-8.611854e+02	4.960787e+00	2.420052e+01	2.209302e-01	1.732215e+00	2.785563e-02	9.197460e-01	1.021013e-01	1.079684e+00	3.085563e-02
23960000	-4.492922e+03	-8.726916e+02	4.134067e+00	2.138759e+01	2.674419e-01	2.975458e+00	2.652568e-02	9.056695e-01	1.223452e-01	9.846789e-01	2.597338e-02
23980000	-4.483606e+03	-8.784006e+02	5.806251e+00	3.059527e+01	1.860465e-01	2.129516e+00	1.182862e-02	9.712373e-01	4.785674e-02	1.102824e+00	3.642143e-02
24000000	-4.474309e+03	-8.856762e+02	3.714645e+00	2.010566e+01	1.511628e-01	1.894967e+00	1.816072e-02	9.643639e-01	3.899278e-02	8.465524e-01	2.392055e-02
24020000	-4.491418e+03	-8.744167e+02	4.015587e+00	2.104730e+01	2.325581e-01	2.086997e+00	1.419288e-02	9.628140e-01	6.400968e-02	7.316373e-01	2.575109e-02
24040000	-4.480920e+03	-8.486238e+02	4.825391e+00	2.298136e+01	2.790698e-01	3.345794e+00	1.198572e-02	9.611966e-01	1.120803e-01	6.657347e-01	3.101982e-02
24060000	-4.489571e+03	-8.662810e+02	5.379844e+00	2.468187e+01	2.325581e-01	1.601992e+00	2.500634e-03	9.920842e-01	8.308765e-02	1.008207e+00	3.396708e-02
24080000	-4.494982e+03	-8.556441e+02	4.736074e+00	2.272859e+01	2.325581e-01	2.273476e+00	3.270881e-02	9.094649e-01	7.681006e-02	9.149688e-01	3.041681e-02
24100000	-4.476069e+03	-8.663394e+02	5.073911e+00	2.495773e+01	1.279070e-01	1.926843e+00	2.830742e-02	9.446639e-01	4.408183e-02	9.192312e-01	3.270941e-02
24120000	-4.479104e+03	-8.580521e+02	5.374740e+00	2.601273e+01	2.093023e-01	1.978943e+00	3.133113e-02	9.207309e-01	9.152946e-02	8.412514e-01	3.445281e-02
24140000	-4.479780e+03	-8.559192e+02	4.166906e+00	2.096808e+01	1.395349e-01	2.784403e+00	2.145504e-02	9.604169e-01	3.039344e-02	7.340479e-01	2.669352e-02
24160000	-4.461000e+03	-8.691903e+02	4.454265e+00	2.303788e+01	2.093023e-01	1.843648e+00	6.534780e-03	9.882469e-01	3.650020e-02	8.961450e-01	2.859451e-02
24180000	-4.465351e+03	-8.863559e+02	4.399575e+00	2.218607e+01	1.744186e-01	1.674026e+00	2.520353e-02	9.465238e-01	5.189996e-02	1.138161e+00	2.821214e-02
24200000	-4.464865e+03	-8.386128e+02	5.647464e+00	2.500530e+01	2.441860e-01	1.998485e+00	2.168610e-02	9.509025e-01	5.968157e-02	1.074682e+00	3.628348e-02
24220000	-4.489896e+03	-8.675362e+02	4.908655e+00	2.270752e+01	2.325581e-01	2.314925e+00	2.684291e-02	9.298376e-01	8.916816e-02	7.664222e-01	3.127181e-02
24240000	-4.478083e+03	-8.710191e+02	4.485698e+00	2.139142e+01	2.441860e-01	2.106792e+00	2.043858e-02	9.228027e-01	1.342818e-01	1.121945e+00	2.832132e-02
24260000	-4.473725e+03	-8.640418e+02	5.018580e+00	2.593034e+01	2.674419e-01	2.345250e+00	4.003531e-02	8.511314e-01	9.438373e-02	1.128204e+00	3.221872e-02
24280000	-4.482592e+03	-8.792138e+02	3.806535e+00	1.948603e+01	1.976744e-01	2.019631e+00	2.895570e-02	9.119191e-01	7.345246e-02	7.957204e-01	2.443320e-02
24300000	-4.473481e+03	-8.671813e+02	4.175734e+00	1.875551e+01	1.860465e-01	1.768560e+00	7.433190e-03	9.876358e-01	4.001105e-02	7.895254e-01	2.689806e-02
24320000	-4.466685e+03	-8.645921e+02	3.697883e+00	1.834746e+01	2.209302e-01	2.220000e+00	2.701799e-02	9.339375e-01	5.680571e-02	8.728274e-01	2.321964e-02
24340000	-4.470338e+03	-8.696874e+02	4.945135e+00	2.513971e+01	2.906977e-01	2.350146e+00	4.331262e-03	9.811938e-01	1.300678e-01	7.844184e-01	3.179224e-02
24360000	-4.484001e+03	-8.408957e+02	4.936423e+00	2.231954e+01	3.255814e-01	2.553099e+00	5.394670e-03	9.778340e-01	1.234308e-01	9.233084e-01	3.181163e-02
24380000	-4.474133e+03	-8.516946e+02	5.422963e+00	2.424360e+01	2.209302e-01	2.088557e+00	2.757701e-02	9.249564e-01	9.095404e-02	1.074796e+00	3.481170e-02
24400000	-4.463632e+03	-8.780813e+02	4.449343e+00	2.098750e+01	2.906977e-01	2.066863e+00	1.059298e-02	9.626150e-01	8.670856e-02	9.800899e-01	2.838126e-02
24420000	-4.491590e+03	-8.454606e+02	4.746141e+00	2.065147e+01	3.372093e-01	1.897683e+00	3.707299e-02	8.430030e-01	2.150164e-01	7.646283e-01	3.049750e-02
24440000	-4.461960e+03	-8.423451e+02	5.425817e+00	2.504757e+01	2.674419e-01	2.156576e+00	5.518403e-03	9.797230e-01	1.242257e-01	8.611021e-01	3.491127e-02
24460000	-4.469578e+03	-8.528802e+02	5.524667e+00	2.679988e+01	2.325581e-01	2.350758e+00	1.082684e-02	9.658643e-01	1.099672e-01	1.015785e+00	3.554249e-02
24480000	-4.484656e+03	-8.674269e+02	4.911914e+00	2.385400e+01	1.744186e-01	2.329775e+00	2.146515e-02	9.332068e-01	1.036250e-01	1.061585e+00	3.160027e-02
24500000	-4.461982e+03	-8.818765e+02	4.525889e+00	2.253542e+01	1.860465e-01	1.919744e+00	7.915055e-03	9.825203e-01	4.245323e-02	1.083473e+00	2.909245e-02
24520000	-4.476779e+03	-8.751373e+02	4.602201e+00	2.178967e+01	1.976744e-01	1.906715e+00	1.994423e-02	9.307875e-01	1.167065e-01	9.272167e-01	2.962620e-02
24540000	-4.482369e+03	-8.439393e+02	5.846694e+00	2.701135e+01	2.906977e-01	2.366805e+00	1.460554e-02	9.699028e-01	4.891677e-02	9.615824e-01	3.752758e-02
24560000	-4.454667e+03	-8.718185e+02	5.466203e+00	2.610257e+01	1.627907e-01	2.608834e+00	1.768801e-02	9.529912e-01	6.523423e-02	1.201307e+00	3.422419e-02
24580000	-4.472563e+03	-8.557787e+02	4.478945e+00	2.188468e+01	2.558140e-01	2.743848e+00	1.072023e-02	9.585822e-01	1.125923e-01	1.085138e+00	2.861680e-02
24600000	-4.505617e+03	-8.663442e+02	4.190110e+00	2.034654e+01	2.790698e-01	2.839437e+00	8.971593e-03	9.763782e-01	7.309977e-02	7.943913e-01	2.700818e-02
24620000	-4.469116e+03	-8.709751e+02	4.606968e+00	2.346135e+01	1.744186e-01	2.240354e+00	1.372546e-02	9.598063e-01	6.631069e-02	9.469973e-01	2.948676e-02
24640000	-4.484446e+03	-8.413531e+02	5.307758e+00	2.578253e+01	3.372093e-01	2.701478e+00	6.231012e-03	9.630989e-01	2.189643e-01	1.035534e+00	3.423865e-02
24660000	-4.485650e+03	-8.633221e+02	4.242693e+00	2.103685e+01	2.906977e-01	2.358133e+00	4.018424e-03	9.852005e-01	1.016603e-01	7.101897e-01	2.736403e-02
24680000	-4.474680e+03	-8.828520e+02	3.864660e+00	1.994949e+01	2.209302e-01	2.818664e+00	9.132521e-03	9.627268e-01	1.237280e-01	9.714055e-01	2.482181e-02
24700000	-4.458389e+03	-8.876819e+02	4.148904e+00	2.139941e+01	2.209302e-01	2.490123e+00	1.393751e-02	9.505575e-01	9.242382e-02	8.716149e-01	2.610068e-02
24720000	-4.471482e+03	-8.582251e+02	4.620797e+00	2.369106e+01	2.790698e-01	2.606662e+00	1.104066e-02	9.601047e-01	1.004864e-01	9.309553e-01	2.898486e-02
24740000	-4.497799e+03	-8.752876e+02	4.406389e+00	2.147836e+01	1.511628e-01	2.397746e+00	7.088991e-03	9.872568e-01	2.846814e-02	1.132420e+00	2.797113e-02
24760000	-4.467378e+03	-8.684099e+02	3.665311e+00	1.919439e+01	1.976744e-01	3.209201e+00	1.197451e-02	9.670938e-01	6.023744e-02	7.739410e-01	2.320514e-02
24780000	-4.480861e+03	-8.559501e+02	3.954844e+00	1.879869e+01	2.441860e-01	2.266140e+00	5.276628e-02	8.671442e-01	7.121699e-02	7.105158e-01	2.539971e-02
24800000	-4.472546e+03	-8.657410e+02	4.145395e+00	2.076962e+01	2.325581e-01	2.481735e+00	2.709508e-02	8.992224e-01	1.036334e-01	6.935200e-01	2.640531e-02
24820000	-4.484256e+03	-8.577459e+02	4.801598e+00	2.259436e+01	2.558140e-01	2.473209e+00	2.074071e-02	9.368894e-01	1.056885e-01	8.009565e-01	3.025542e-02
24840000	-4.472873e+03	-8.947318e+02	4.072854e+00	1.916131e+01	2.093023e-01	2.028516e+00	4.010311e-02	8.818557e-01	1.292887e-01	9.946640e-01	2.623366e-02
24860000	-4.487783e+03	-8.336281e+02	4.952627e+00	2.079038e+01	2.790698e-01	2.422291e+00	1.887786e-02	9.549477e-01	8.224914e-02	9.774587e-01	3.159143e-02
24880000	-4.452710e+03	-8.550482e+02	4.501888e+00	2.057933e+01	2.674419e-01	2.168499e+00	1.465030e-02	9.561341e-01	9.768557e-02	9.039366e-01	2.873251e-02
24900000	-4.479224e+03	-8.723696e+02	4.720515e+00	2.222943e+01	1.860465e-01	1.912569e+00	1.977568e-02	9.454709e-01	8.073724e-02	9.773138e-01	3.004462e-02
24920000	-4.491319e+03	-8.474747e+02	5.241835e+00	2.401983e+01	3.023256e-01	2.844897e+00	2.466294e-02	8.854200e-01	1.699474e-01	9.400104e-01	3.298697e-02
24940000	-4.465982e+03	-8.683572e+02	4.433331e+00	2.250364e+01	2.441860e-01	2.738894e+00	1.744212e-02	9.389981e-01	1.102936e-01	8.203542e-01	2.834815e-02
24960000	-4.478883e+03	-8.513039e+02	5.369994e+00	2.673369e+01	2.093023e-01	1.807180e+00	2.195081e-02	9.470572e-01	7.268097e-02	8.860957e-01	3.443292e-02
24980000	-4.494774e+03	-8.330385e+02	4.340183e+00	1.852258e+01	2.906977e-01	2.232137e+00	7.521143e-03	9.708376e-01	1.550973e-01	6.349776e-01	2.791543e-02
25000000	-4.474789e+03	-8.456236e+02	4.960937e+00	2.161451e+01	3.372093e-01	2.262553e+00	1.608585e-02	9.540424e-01	1.058891e-01	7.200636e-01	3.185811e-02
25020000	-4.478512e+03	-8.520849e+02	4.924409e+00	2.162188e+01	3.023256e-01	1.951505e+00	3.230579e-02	8.488893e-01	2.535920e-01	7.977704e-01	3.161310e-02
25040000	-4.485543e+03	-8.873863e+02	4.406076e+00	2.200323e+01	1.395349e-01	2.209283e+00	5.691456e-03	9.866788e-01	5.683407e-02	1.073195e+00	2.834176e-02
25060000	-4.476229e+03	-8.556603e+02	4.851479e+00	2.426427e+01	2.325581e-01	3.006100e+00	9.462139e-03	9.718469e-01	7.174264e-02	7.774693e-01	3.085461e-02
25080000	-4.461712e+03	-8.449703e+02	4.767475e+00	2.342541e+01	2.093023e-01	2.614656e+00	1.172907e-02	9.777729e-01	3.229538e-02	9.092002e-01	3.056638e-02
25100000	-4.494030e+03	-8.472330e+02	6.309887e+00	2.793341e+01	1.976744e-01	1.783839e+00	2.348370e-02	9.375990e-01	7.773798e-02	8.481537e-01	4.026528e-02
25120000	-4.469655e+03	-8.231881e+02	5.769158e+00	2.547201e+01	2.441860e-01	2.253380e+00	6.455974e-03	9.817455e-01	1.143496e-01	9.889002e-01	3.670828e-02
25140000	-4.489063e+03	-8.228201e+02	6.301451e+00	2.822740e+01	2.558140e-01	2.507207e+00	1.396901e-02	9.574318e-01	9.837445e-02	1.140570e+00	4.044536e-02
25160000	-4.468895e+03	-8.292076e+02	6.065304e+00	2.656905e+01	2.906977e-01	2.038446e+00	2.994694e-02	8.981162e-01	1.431080e-01	7.587060e-01	3.868134e-02
25180000	-4.453570e+03	-8.249217e+02	5.060133e+00	2.047936e+01	3.139535e-01	2.055724e+00	2.544295e-02	9.131033e-01	1.427525e-01	8.684787e-01	3.213318e-02
25200000	-4.469065e+03	-8.194957e+02	5.962382e+00	2.466340e+01	2.558140e-01	2.466457e+00	1.022256e-02	9.737545e-01	9.151696e-02	6.504444e-01	3.784077e-02
25220000	-4.486600e+03	-8.491972e+02	4.552411e+00	2.012294e+01	2.674419e-01	2.518314e+00	3.482477e-02	9.233551e-01	6.881390e-02	7.318766e-01	2.924693e-02
25240000	-4.479581e+03	-8.712664e+02	4.209454e+00	2.058400e+01	2.674419e-01	2.373050e+00	2.014488e-02	9.271820e-01	1.213820e-01	6.876282e-01	2.670462e-02
25260000	-4.498203e+03	-8.349861e+02	4.980889e+00	2.318776e+01	2.674419e-01	2.571926e+00	2.037465e-02	9.466727e-01	7.651898e-02	6.887549e-01	3.204120e-02
25280000	-4.464281e+03	-8.442309e+02	5.385463e+00	2.516367e+01	1.976744e-01	2.667698e+00	2.545132e-02	9.476835e-01	6.038914e-02	1.004602e+00	3.462891e-02
25300000	-4.488855e+03	-8.577444e+02	4.755714e+00	2.268501e+01	1.511628e-01	2.200459e+00	6.442801e-03	9.833852e-01	5.972283e-02	1.039305e+00	3.019181e-02
25320000	-4.475747e+03	-8.507967e+02	5.761826e+00	2.656021e+01	1.279070e-01	2.452303e+00	7.572860e-03	9.857051e-01	3.884411e-02	1.356541e+00	3.682454e-02
25340000	-4.458962e+03	-8.867224e+02	4.048029e+00	2.079478e+01	1.627907e-01	2.160806e+00	2.703077e-02	9.215098e-01	8.458571e-02	1.147397e+00	2.565271e-02
25360000	-4.472062e+03	-8.546335e+02	4.316975e+00	2.081857e+01	2.906977e-01	2.652072e+00	1.384385e-02	9.472516e-01	1.158494e-01	5.733559e-01	2.758571e-02
25380000	-4.466115e+03	-8.668175e+02	4.643116e+00	2.277582e+01	1.976744e-01	2.305014e+00	1.278533e-02	9.749883e-01	4.263250e-02	1.089243e+00	2.935665e-02
25400000	-4.487522e+03	-8.481645e+02	4.775481e+00	2.119698e+01	3.139535e-01	2.117518e+00	1.957549e-02	9.277681e-01	1.642867e-01	9.940245e-01	3.068272e-02
25420000	-4.496285e+03	-8.614455e+02	4.498593e+00	2.096633e+01	2.790698e-01	2.095177e+00	2.176768e-02	9.499757e-01	5.733556e-02	7.161649e-01	2.865212e-02
25440000	-4.514588e+03	-8.525219e+02	4.089589e+00	1.982665e+01	2.441860e-01	2.319091e+00	2.314909e-02	9.319520e-01	8.548391e-02	5.911162e-01	2.622660e-02
25460000	-4.465693e+03	-8.673014e+02	4.818533e+00	2.478541e+01	1.627907e-01	2.293091e+00	2.280121e-02	9.638777e-01	2.814195e-02	8.862629e-01	3.036311e-02
25480000	-4.475919e+03	-8.354499e+02	5.828419e+00	2.474277e+01	3.139535e-01	2.629524e+00	1.760127e-02	9.450465e-01	7.841152e-02	9.632602e-01	3.536332e-02
25500000	-4.471419e+03	-8.650181e+02	4.851671e+00	2.424266e+01	2.209302e-01	2.461244e+00	1.356198e-02	9.596092e-01	7.356799e-02	1.112683e+00	3.107149e-02
25520000	-4.475806e+03	-8.650845e+02	5.735341e+00	2.537892e+01	1.976744e-01	2.259316e+00	3.788160e-02	8.983563e-01	8.287377e-02	9.036010e-01	3.462783e-02
25540000	-4.466347e+03	-8.503274e+02	4.626786e+00	2.010515e+01	3.255814e-01	2.727672e+00	2.851125e-03	9.893693e-01	1.525727e-01	8.312138e-01	2.902922e-02
25560000	-4.470099e+03	-8.832411e+02	4.361838e+00	2.392593e+01	1.627907e-01	1.941665e+00	1.415431e-02	9.714593e-01	3.473009e-02	9.408814e-01	2.799370e-02
25580000	-4.460698e+03	-8.588407e+02	4.967010e+00	2.677420e+01	2.325581e-01	2.056788e+00	2.319986e-02	8.994006e-01	1.398325e-01	1.348398e+00	3.198488e-02
25600000	-4.470845e+03	-8.838567e+02	4.901462e+00	2.439151e+01	1.860465e-01	3.012305e+00	2.647637e-02	9.237397e-01	7.103861e-02	1.069094e+00	3.158266e-02
25620000	-4.496193e+03	-8.502411e+02	5.031954e+00	2.303951e+01	2.558140e-01	2.449852e+00	1.250668e-02	9.614888e-01	8.889143e-02	1.047419e+00	3.218623e-02
25640000	-4.455579e+03	-8.603196e+02	5.236559e+00	2.706502e+01	1.976744e-01	2.043113e+00	1.318674e-02	9.626272e-01	8.334491e-02	1.387456e+00	3.330626e-02
25660000	-4.470987e+03	-8.473349e+02	5.014030e+00	2.370296e+01	2.093023e-01	2.592596e+00	2.379172e-02	9.362450e-01	6.901540e-02	9.533955e-01	3.189435e-02
25680000	-4.476894e+03	-8.373369e+02	5.215773e+00	2.396449e+01	2.674419e-01	2.621483e+00	3.183230e-02	8.995285e-01	9.735222e-02	6.950940e-01	3.336715e-02
25700000	-4.466851e+03	-8.909895e+02	3.886904e+00	2.238835e+01	2.093023e-01	1.685160e+00	1.425966e-02	9.658249e-01	4.410385e-02	1.426060e+00	2.501361e-02
25720000	-4.464289e+03	-8.770225e+02	4.577769e+00	2.154574e+01	1.860465e-01	2.703491e+00	2.826810e-02	9.122134e-01	9.987902e-02	1.101061e+00	2.936570e-02
25740000	-4.459609e+03	-8.608717e+02	4.535641e+00	2.132851e+01	1.860465e-01	2.445742e+00	1.392647e-02	9.669862e-01	6.144033e-02	9.270879e-01	2.904429e-02
25760000	-4.460080e+03	-8.630607e+02	4.448454e+00	1.978439e+01	2.674419e-01	2.072424e+00	4.186360e-02	8.838502e-01	8.167091e-02	1.070027e+00	2.800952e-02
25780000	-4.475497e+03	-8.522110e+02	5.389074e+00	2.562327e+01	1.976744e-01	2.122970e+00	3.738149e-02	9.106158e-01	5.911830e-02	6.782710e-01	3.436655e-02
25800000	-4.459736e+03	-8.650110e+02	5.412101e+00	2.506347e+01	1.511628e-01	2.605545e+00	1.761356e-02	9.621580e-01	5.249282e-02	1.218466e+00	3.446042e-02
25820000	-4.453566e+03	-8.396617e+02	4.854275e+00	2.149882e+01	2.906977e-01	2.424480e+00	4.021405e-02	8.688189e-01	1.293354e-01	9.385768e-01	3.082689e-02
25840000	-4.459880e+03	-8.426086e+02	4.196678e+00	1.959550e+01	3.372093e-01	1.860838e+00	3.873215e-02	8.294127e-01	1.953745e-01	8.655706e-01	2.662105e-02
25860000	-4.468172e+03	-8.691498e+02	4.449061e+00	2.199858e+01	2.674419e-01	1.851117e+00	1.467540e-02	9.434540e-01	1.229388e-01	8.676725e-01	2.837426e-02
25880000	-4.462077e+03	-8.739279e+02	3.975292e+00	1.925940e+01	2.674419e-01	2.299891e+00	1.578052e-02	9.285220e-01	1.623656e-01	6.576394e-01	2.559758e-02
25900000	-4.468017e+03	-8.364694e+02	4.920784e+00	2.274573e+01	3.255814e-01	2.524875e+00	1.533100e-02	9.169873e-01	2.232683e-01	7.889348e-01	3.173481e-02
25920000	-4.472684e+03	-8.345807e+02	5.325390e+00	2.327435e+01	2.790698e-01	2.330567e+00	2.240157e-02	9.178794e-01	1.222456e-01	9.520896e-01	3.379899e-02
25940000	-4.469123e+03	-8.603641e+02	5.284758e+00	2.479183e+01	2.558140e-01	2.214605e+00	1.606855e-02	9.406403e-01	1.729693e-01	9.002251e-01	3.404094e-02
25960000	-4.488283e+03	-8.365121e+02	5.393370e+00	2.393878e+01	3.604651e-01	2.949978e+00	1.103456e-02	9.315128e-01	2.712427e-01	1.028755e+00	3.472668e-02
25980000	-4.474054e+03	-8.031727e+02	6.684803e+00	2.926897e+01	3.372093e-01	1.894013e+00	9.630192e-03	9.678754e-01	1.314644e-01	1.308728e+00	4.312108e-02
26000000	-4.473919e+03	-8.402540e+02	5.441889e+00	2.351172e+01	2.558140e-01	2.202761e+00	9.730116e-03	9.718067e-01	9.370365e-02	7.314092e-01	3.501059e-02
26020000	-4.479010e+03	-8.665791e+02	4.070487e+00	1.907925e+01	1.860465e-01	2.104435e+00	1.497359e-02	9.665285e-01	6.322868e-02	7.015276e-01	2.623142e-02
26040000	-4.476252e+03	-8.732871e+02	3.868281e+00	1.899370e+01	2.325581e-01	3.010749e+00	1.560371e-02	9.484571e-01	1.148730e-01	8.117999e-01	2.494758e-02
26060000	-4.483448e+03	-8.530150e+02	5.343709e+00	2.467683e+01	2.209302e-01	2.051282e+00	3.160938e-02	9.402284e-01	5.366305e-02	1.013489e+00	3.411866e-02
26080000	-4.483052e+03	-8.470937e+02	5.774311e+00	2.778634e+01	2.906977e-01	2.097400e+00	1.212346e-02	9.574803e-01	1.257769e-01	1.066910e+00	3.708096e-02
26100000	-4.483931e+03	-8.548461e+02	5.716315e+00	2.950385e+01	1.976744e-01	1.899937e+00	1.356751e-02	9.599737e-01	7.451482e-02	1.016373e+00	3.586547e-02
26120000	-4.472216e+03	-8.683035e+02	4.384913e+00	2.104709e+01	2.325581e-01	2.382204e+00	1.025535e-02	9.691219e-01	7.913053e-02	7.559424e-01	2.821895e-02
26140000	-4.473527e+03	-8.655392e+02	4.992335e+00	2.383833e+01	2.558140e-01	2.231219e+00	2.498788e-03	9.908330e-01	1.329711e-01	8.448168e-01	3.204386e-02
26160000	-4.468250e+03	-8.374362e+02	4.960225e+00	2.193996e+01	2.674419e-01	2.890159e+00	3.483043e-03	9.880770e-01	1.125116e-01	7.363226e-01	3.185548e-02
26180000	-4.468883e+03	-8.782362e+02	5.235649e+00	2.781162e+01	1.395349e-01	2.446325e+00	1.388354e-02	9.722553e-01	3.136140e-02	1.141693e+00	3.355669e-02
26200000	-4.463112e+03	-8.579418e+02	4.500381e+00	2.238270e+01	2.325581e-01	2.210926e+00	1.883897e-02	9.413728e-01	7.706133e-02	6.950611e-01	2.871344e-02
26220000	-4.478912e+03	-8.626125e+02	4.763530e+00	2.432646e+01	1.627907e-01	1.862144e+00	2.967596e-02	9.396931e-01	4.524961e-02	9.332644e-01	3.067411e-02
26240000	-4.490174e+03	-8.517710e+02	4.580810e+00	2.240433e+01	2.906977e-01	2.760672e+00	1.372106e-02	9.572414e-01	8.547684e-02	7.254261e-01	2.882387e-02
26260000	-4.461934e+03	-8.755965e+02	4.636069e+00	2.387629e+01	1.744186e-01	2.668659e+00	1.169773e-02	9.664332e-01	6.264452e-02	1.299806e+00	2.948921e-02
26280000	-4.457828e+03	-8.637596e+02	4.706071e+00	2.302673e+01	2.906977e-01	1.810194e+00	1.935922e-02	9.161716e-01	1.467741e-01	1.089136e+00	2.982536e-02
26300000	-4.492087e+03	-8.749947e+02	4.668136e+00	2.414505e+01	1.511628e-01	2.376834e+00	2.948882e-02	9.477914e-01	3.762554e-02	7.230154e-01	3.002934e-02
26320000	-4.483641e+03	-8.699109e+02	5.114964e+00	2.599236e+01	2.093023e-01	2.853426e+00	1.458515e-02	9.624606e-01	4.225818e-02	1.196419e+00	3.214495e-02
26340000	-4.484693e+03	-8.637958e+02	4.125283e+00	2.149290e+01	3.255814e-01	2.355473e+00	1.570960e-02	9.265432e-01	1.809258e-01	7.615056e-01	2.655982e-02
26360000	-4.476241e+03	-8.640344e+02	5.096976e+00	2.534317e+01	2.209302e-01	1.829948e+00	3.419489e-02	8.953410e-01	9.067147e-02	6.444044e-01	3.266748e-02
26380000	-4.474070e+03	-8.787902e+02	4.040143e+00	1.936474e+01	1.395349e-01	2.993411e+00	1.541871e-02	9.721010e-01	3.884381e-02	8.428095e-01	2.589529e-02
26400000	-4.492622e+03	-8.698957e+02	3.340562e+00	1.646595e+01	1.860465e-01	2.112286e+00	1.400286e-02	9.717641e-01	3.929311e-02	6.476825e-01	2.153227e-02
26420000	-4.494062e+03	-8.837763e+02	4.829771e+00	2.297015e+01	1.860465e-01	1.716774e+00	2.539637e-02	9.446677e-01	4.826990e-02	9.801531e-01	3.082015e-02
26440000	-4.481999e+03	-8.729119e+02	3.822521e+00	1.861270e+01	2.209302e-01	2.566334e+00	4.063422e-03	9.873355e-01	8.411282e-02	7.350923e-01	2.458926e-02
26460000	-4.461256e+03	-8.549165e+02	4.479075e+00	2.284784e+01	2.441860e-01	2.481261e+00	1.037874e-02	9.721738e-01	6.630153e-02	9.550249e-01	2.854513e-02
26480000	-4.478383e+03	-8.442307e+02	4.600722e+00	2.112719e+01	2.325581e-01	2.296252e+00	5.023264e-03	9.828774e-01	1.285311e-01	1.017324e+00	2.964545e-02
26500000	-4.484491e+03	-8.395316e+02	5.524596e+00	2.614042e+01	1.511628e-01	2.586412e+00	1.618259e-02	9.793257e-01	2.322015e-02	8.288397e-01	3.546121e-02
26520000	-4.455424e+03	-8.811966e+02	4.517961e+00	2.377486e+01	2.441860e-01	2.410782e+00	1.647518e-02	9.535823e-01	7.867103e-02	1.005774e+00	2.910199e-02
26540000	-4.477668e+03	-8.622967e+02	4.902806e+00	2.331741e+01	2.325581e-01	1.918659e+00	8.968437e-03	9.671927e-01	1.299372e-01	8.571035e-01	3.136056e-02
26560000	-4.478238e+03	-8.566534e+02	4.877294e+00	2.382940e+01	1.395349e-01	2.584355e+00	5.671957e-03	9.867991e-01	5.631758e-02	7.597545e-01	3.099357e-02
26580000	-4.483382e+03	-9.064303e+02	4.162399e+00	2.110007e+01	1.511628e-01	2.207325e+00	1.393594e-02	9.719274e-01	5.395966e-02	1.147538e+00	2.647704e-02
26600000	-4.467498e+03	-8.757812e+02	4.637283e+00	2.208365e+01	1.860465e-01	2.535405e+00	1.310482e-02	9.655855e-01	8.009786e-02	8.763355e-01	2.922438e-02
26620000	-4.496813e+03	-8.665206e+02	5.364154e+00	2.392894e+01	1.511628e-01	2.826319e+00	2.988459e-02	9.391917e-01	4.419903e-02	8.497702e-01	3.427972e-02
26640000	-4.454196e+03	-8.767664e+02	4.479914e+00	2.289172e+01	3.023256e-01	2.111851e+00	1.898617e-02	9.337141e-01	1.442213e-01	1.172599e+00	2.882981e-02
26660000	-4.463394e+03	-8.560794e+02	5.653901e+00	2.645366e+01	2.441860e-01	2.099771e+00	2.362288e-02	9.235815e-01	9.442710e-02	1.233950e+00	3.642542e-02
26680000	-4.484545e+03	-8.473335e+02	5.058768e+00	2.168079e+01	2.093023e-01	2.459415e+00	1.986482e-02	9.534187e-01	7.584119e-02	7.260228e-01	3.234990e-02
26700000	-4.500323e+03	-8.662529e+02	4.023427e+00	1.926870e+01	1.744186e-01	2.228551e+00	3.646450e-02	9.192718e-01	7.145886e-02	6.938721e-01	2.581043e-02
26720000	-4.489291e+03	-8.547506e+02	4.636840e+00	2.156217e+01	1.976744e-01	2.310692e+00	3.292412e-02	9.379341e-01	5.696626e-02	8.299881e-01	2.983615e-02
26740000	-4.473847e+03	-8.485113e+02	5.507299e+00	2.546599e+01	2.441860e-01	2.170784e+00	1.477993e-02	9.685445e-01	6.551170e-02	1.033018e+00	3.542039e-02
26760000	-4.464985e+03	-8.273599e+02	6.558062e+00	2.967264e+01	2.558140e-01	2.544724e+00	1.419976e-02	9.376218e-01	1.713433e-01	1.017460e+00	4.156675e-02
26780000	-4.454245e+03	-8.163868e+02	7.106432e+00	3.368443e+01	2.441860e-01	2.626455e+00	1.884201e-02	9.500227e-01	7.463495e-02	1.132699e+00	4.542551e-02
26800000	-4.493342e+03	-8.686876e+02	4.672058e+00	2.213865e+01	2.441860e-01	1.784159e+00	2.912690e-02	8.903200e-01	1.808630e-01	8.575142e-01	2.973090e-02
26820000	-4.466539e+03	-8.617274e+02	5.409445e+00	2.531104e+01	2.558140e-01	2.290796e+00	1.724392e-02	9.476378e-01	9.738606e-02	1.126595e+00	3.436366e-02
26840000	-4.469938e+03	-9.083869e+02	3.953164e+00	2.186597e+01	1.627907e-01	2.495520e+00	1.464513e-02	9.527953e-01	8.235757e-02	1.138657e+00	2.535108e-02
26860000	-4.479071e+03	-8.603870e+02	5.190742e+00	2.600308e+01	2.906977e-01	3.224477e+00	2.842102e-02	8.579288e-01	2.006654e-01	9.545165e-01	3.331882e-02
26880000	-4.479953e+03	-8.715983e+02	4.190943e+00	1.980083e+01	3.255814e-01	1.879386e+00	3.662317e-02	8.334863e-01	2.418223e-01	9.405267e-01	2.650780e-02
26900000	-4.488116e+03	-8.807189e+02	4.213397e+00	2.070288e+01	2.325581e-01	2.139197e+00	1.516825e-02	9.467915e-01	1.242331e-01	9.271962e-01	2.658434e-02
26920000	-4.465785e+03	-8.695988e+02	4.362114e+00	2.173822e+01	2.325581e-01	2.137248e+00	6.179315e-02	8.741875e-01	5.726487e-02	8.274801e-01	2.798659e-02
26940000	-4.459491e+03	-9.231332e+02	3.639522e+00	2.004819e+01	1.627907e-01	2.305580e+00	1.267094e-02	9.782271e-01	2.700639e-02	1.084585e+00	2.283383e-02
26960000	-4.457440e+03	-8.942026e+02	3.933948e+00	1.999179e+01	1.976744e-01	2.763488e+00	1.667220e-02	9.590672e-01	4.178920e-02	8.919675e-01	2.436296e-02
26980000	-4.459282e+03	-8.875542e+02	4.560125e+00	2.446406e+01	2.558140e-01	2.131973e+00	2.343973e-02	9.066480e-01	1.268621e-01	1.027806e+00	2.829691e-02
27000000	-4.491296e+03	-8.226769e+02	6.356345e+00	2.859929e+01	2.209302e-01	2.295136e+00	3.563566e-02	9.241544e-01	5.385356e-02	1.095439e+00	4.087219e-02
27020000	-4.464326e+03	-8.724667e+02	4.997519e+00	2.377288e+01	1.511628e-01	2.068636e+00	6.905723e-03	9.832846e-01	8.232009e-02	1.123618e+00	3.210719e-02
27040000	-4.469544e+03	-8.561068e+02	4.430603e+00	2.050475e+01	2.674419e-01	2.540718e+00	5.372142e-03	9.814892e-01	1.151803e-01	1.051834e+00	2.835153e-02
27060000	-4.492625e+03	-8.962325e+02	4.962033e+00	2.365795e+01	1.279070e-01	1.816371e+00	1.902239e-02	9.379941e-01	8.846445e-02	1.133766e+00	3.165507e-02
27080000	-4.464266e+03	-8.430253e+02	5.018531e+00	2.256671e+01	3.604651e-01	2.238779e+00	2.278299e-02	8.910328e-01	2.183195e-01	8.816499e-01	3.202140e-02
27100000	-4.476581e+03	-8.336876e+02	5.398047e+00	2.332103e+01	2.558140e-01	2.443665e+00	2.358734e-02	9.280706e-01	1.168409e-01	1.025023e+00	3.430679e-02
27120000	-4.480729e+03	-8.514845e+02	4.491264e+00	2.059713e+01	3.255814e-01	2.384477e+00	5.789302e-03	9.782437e-01	1.535257e-01	6.651607e-01	2.875876e-02
27140000	-4.454920e+03	-8.553498e+02	4.701648e+00	2.133794e+01	3.139535e-01	2.209676e+00	1.036328e-02	9.583639e-01	1.379560e-01	7.532541e-01	3.020780e-02
27160000	-4.492864e+03	-8.598214e+02	4.962505e+00	2.552470e+01	2.209302e-01	2.047882e+00	2.199017e-02	9.323857e-01	7.842948e-02	9.959498e-01	3.143032e-02
27180000	-4.470505e+03	-8.964847e+02	3.354731e+00	1.742793e+01	1.860465e-01	2.432582e+00	1.675108e-02	9.315740e-01	1.108587e-01	1.049963e+00	2.146742e-02
27200000	-4.485307e+03	-8.485304e+02	5.155819e+00	2.459399e+01	2.558140e-01	2.059527e+00	4.679198e-03	9.849853e-01	8.586931e-02	9.640830e-01	3.217958e-02
27220000	-4.478029e+03	-8.642868e+02	3.845227e+00	1.932722e+01	3.023256e-01	2.616849e+00	2.342798e-02	9.128316e-01	9.824604e-02	9.987152e-01	2.466217e-02
27240000	-4.473740e+03	-8.659782e+02	4.714051e+00	2.235943e+01	3.372093e-01	2.291896e+00	1.893724e-02	9.157602e-01	1.647064e-01	9.635481e-01	3.012290e-02
27260000	-4.464034e+03	-8.490676e+02	5.820067e+00	2.551572e+01	1.976744e-01	2.129828e+00	1.225545e-02	9.788541e-01	3.867088e-02	1.189267e+00	3.751935e-02
27280000	-4.469750e+03	-8.786263e+02	5.025492e+00	2.559122e+01	1.860465e-01	2.094237e+00	3.064641e-02	9.333264e-01	5.495669e-02	1.272688e+00	3.215532e-02
27300000	-4.495947e+03	-8.697176e+02	4.116247e+00	1.913357e+01	2.209302e-01	2.782612e+00	2.937630e-02	9.337886e-01	6.718323e-02	8.889498e-01	2.639758e-02
27320000	-4.467254e+03	-8.507569e+02	5.526149e+00	2.624202e+01	2.325581e-01	2.284475e+00	1.673518e-02	9.617353e-01	5.346978e-02	1.161081e+00	3.547265e-02
27340000	-4.468887e+03	-8.318418e+02	5.677413e+00	2.435452e+01	3.604651e-01	2.174086e+00	2.439936e-02	9.303136e-01	1.044129e-01	1.268173e+00	3.620029e-02
27360000	-4.483103e+03	-8.254994e+02	6.437578e+00	2.755010e+01	2.674419e-01	2.398306e+00	1.315772e-02	9.608080e-01	7.900265e-02	1.042311e+00	4.133637e-02
27380000	-4.477769e+03	-8.698815e+02	4.917862e+00	2.628755e+01	1.976744e-01	1.877797e+00	1.736376e-02	9.478491e-01	6.123046e-02	1.048277e+00	3.150789e-02
27400000	-4.489679e+03	-8.516267e+02	4.211949e+00	2.011960e+01	3.255814e-01	2.383978e+00	1.870152e-02	9.220132e-01	1.309253e-01	8.405085e-01	2.702953e-02
27420000	-4.492558e+03	-8.469043e+02	4.737816e+00	2.245193e+01	2.209302e-01	1.975619e+00	3.274278e-02	8.824091e-01	1.398398e-01	7.089957e-01	3.049226e-02
27440000	-4.494743e+03	-8.695541e+02	4.214686e+00	2.160153e+01	1.162791e-01	1.693829e+00	1.526960e-02	9.614344e-01	5.630664e-02	7.985022e-01	2.716141e-02
27460000	-4.478133e+03	-8.692729e+02	3.568595e+00	1.900780e+01	1.976744e-01	2.222836e+00	2.578637e-02	9.254894e-01	6.736384e-02	6.309666e-01	2.293085e-02
27480000	-4.478878e+03	-8.764625e+02	4.244202e+00	2.306880e+01	2.209302e-01	2.411266e+00	4.831562e-03	9.797301e-01	1.153339e-01	8.301668e-01	2.737792e-02
27500000	-4.480226e+03	-8.801807e+02	4.184902e+00	2.192203e+01	1.627907e-01	2.584972e+00	2.851496e-02	9.259063e-01	6.104253e-02	7.920662e-01	2.668843e-02
27520000	-4.475957e+03	-8.812570e+02	4.043241e+00	2.070051e+01	2.325581e-01	2.104596e+00	3.801960e-02	8.969187e-01	8.699801e-02	7.829341e-01	2.526411e-02
27540000	-4.460246e+03	-8.465066e+02	4.606425e+00	2.097802e+01	2.441860e-01	2.455608e+00	1.153479e-02	9.644386e-01	1.078081e-01	8.270242e-01	2.962023e-02
27560000	-4.463441e+03	-8.410419e+02	5.188851e+00	2.279196e+01	2.558140e-01	2.260598e+00	1.509125e-02	9.579943e-01	9.724638e-02	9.292517e-01	3.335356e-02
27580000	-4.458261e+03	-8.576130e+02	5.035913e+00	2.289260e+01	2.790698e-01	1.834078e+00	1.488200e-02	9.330026e-01	2.017359e-01	1.154919e+00	3.241580e-02
27600000	-4.454337e+03	-8.428859e+02	5.865399e+00	2.702834e+01	2.906977e-01	2.043272e+00	3.554973e-02	8.543128e-01	1.993789e-01	9.534318e-01	3.703112e-02
27620000	-4.473714e+03	-8.387295e+02	5.470975e+00	2.493680e+01	3.139535e-01	2.532433e+00	3.541644e-02	8.473593e-01	1.848071e-01	1.030985e+00	3.522956e-02
27640000	-4.492661e+03	-8.578779e+02	5.415902e+00	2.782039e+01	1.976744e-01	1.958513e+00	7.897248e-03	9.706455e-01	1.008852e-01	1.381615e+00	3.485449e-02
27660000	-4.466644e+03	-8.750527e+02	4.594778e+00	2.459238e+01	2.093023e-01	2.529212e+00	1.651582e-02	9.395169e-01	1.210708e-01	6.720216e-01	2.950163e-02
27680000	-4.490432e+03	-9.001308e+02	3.706513e+00	1.903741e+01	2.441860e-01	2.196544e+00	2.115288e-02	9.100879e-01	1.519449e-01	7.858696e-01	2.270188e-02
27700000	-4.466714e+03	-8.599307e+02	4.974481e+00	2.666663e+01	2.674419e-01	2.032329e+00	8.104487e-03	9.684515e-01	1.111657e-01	1.261207e+00	3.198210e-02
27720000	-4.474178e+03	-8.443849e+02	5.926946e+00	2.823840e+01	2.209302e-01	1.942504e+00	1.511451e-02	9.668135e-01	6.068051e-02	1.154952e+00	3.806262e-02
27740000	-4.485513e+03	-8.688084e+02	4.140903e+00	2.120305e+01	2.209302e-01	1.704681e+00	2.464199e-02	9.354601e-01	6.109461e-02	8.574328e-01	2.651329e-02
27760000	-4.480620e+03	-8.555277e+02	7.020411e+00	3.357659e+01	1.860465e-01	2.023578e+00	1.127112e-02	9.811470e-01	4.067339e-02	1.115864e+00	4.490876e-02
27780000	-4.467154e+03	-8.359648e+02	4.278763e+00	2.052188e+01	3.255814e-01	2.301850e+00	5.918501e-03	9.709744e-01	1.909781e-01	7.933091e-01	2.748612e-02
27800000	-4.490725e+03	-8.306355e+02	5.320973e+00	2.441414e+01	3.023256e-01	2.280847e+00	2.361260e-02	9.064115e-01	1.534498e-01	6.522453e-01	3.403018e-02
27820000	-4.463234e+03	-8.289679e+02	5.513969e+00	2.527908e+01	2.325581e-01	2.272996e+00	2.446705e-02	9.236910e-01	8.986408e-02	7.530224e-01	3.549054e-02
27840000	-4.467334e+03	-8.307734e+02	5.775934e+00	2.611657e+01	3.139535e-01	2.779773e+00	7.924087e-03	9.648965e-01	1.898308e-01	1.009167e+00	3.701993e-02
27860000	-4.483550e+03	-8.440683e+02	4.555643e+00	2.271848e+01	2.674419e-01	1.847675e+00	4.532408e-03	9.784814e-01	1.434981e-01	7.071546e-01	2.937936e-02
27880000	-4.484709e+03	-8.577507e+02	4.819220e+00	2.279092e+01	2.906977e-01	1.981377e+00	2.012398e-02	9.347338e-01	1.124533e-01	9.248952e-01	3.107025e-02
27900000	-4.468107e+03	-8.781902e+02	4.612206e+00	2.165487e+01	2.209302e-01	2.211561e+00	8.812331e-03	9.756416e-01	6.698559e-02	9.917445e-01	2.948766e-02
27920000	-4.462198e+03	-8.644576e+02	4.455874e+00	2.061352e+01	3.023256e-01	2.318690e+00	5.789348e-03	9.756738e-01	1.151488e-01	9.218144e-01	2.818801e-02
27940000	-4.473920e+03	-8.439469e+02	4.569825e+00	2.057756e+01	3.023256e-01	2.259013e+00	7.906854e-03	9.733564e-01	1.231610e-01	8.444270e-01	2.902884e-02
27960000	-4.498272e+03	-8.527193e+02	3.860613e+00	1.850082e+01	2.441860e-01	2.474905e+00	2.437163e-02	9.563477e-01	3.137709e-02	6.617664e-01	2.438784e-02
27980000	-4.474455e+03	-8.330987e+02	5.578004e+00	2.284066e+01	2.906977e-01	2.194162e+00	3.862105e-02	8.853768e-01	1.132622e-01	7.782367e-01	3.550442e-02
28000000	-4.477032e+03	-8.738878e+02	4.423095e+00	2.351460e+01	1.976744e-01	2.216917e+00	3.094164e-02	9.340234e-01	4.782539e-02	9.714641e-01	2.829257e-02
28020000	-4.454880e+03	-8.870066e+02	4.062844e+00	2.159755e+01	2.674419e-01	2.837975e+00	2.077670e-02	9.257377e-01	1.071947e-01	1.262822e+00	2.582222e-02
28040000	-4.477746e+03	-8.638117e+02	4.221453e+00	2.080869e+01	1.976744e-01	3.005966e+00	6.134327e-03	9.835493e-01	7.655877e-02	7.527667e-01	2.704825e-02
28060000	-4.482597e+03	-8.481788e+02	5.264710e+00	2.639599e+01	1.860465e-01	2.462515e+00	1.611250e-02	9.731078e-01	2.845691e-02	9.901992e-01	3.383356e-02
28080000	-4.465877e+03	-8.812471e+02	4.332727e+00	2.247290e+01	1.395349e-01	2.258913e+00	2.956088e-02	9.049752e-01	9.429324e-02	9.254928e-01	2.788176e-02
28100000	-4.472167e+03	-8.480874e+02	4.425000e+00	2.184038e+01	1.860465e-01	2.598746e+00	2.453096e-02	9.350200e-01	6.887451e-02	6.616884e-01	2.840788e-02
28120000	-4.473231e+03	-8.750855e+02	3.660197e+00	1.940757e+01	1.976744e-01	2.701328e+00	3.475410e-02	8.873639e-01	9.701520e-02	7.273345e-01	2.355782e-02
28140000	-4.466461e+03	-8.739918e+02	4.566457e+00	2.290140e+01	1.744186e-01	1.861851e+00	2.488339e-02	9.451817e-01	5.096494e-02	7.806887e-01	2.933351e-02
28160000	-4.464906e+03	-8.762619e+02	3.844210e+00	2.058977e+01	1.976744e-01	2.418835e+00	1.930129e-02	9.454164e-01	6.154185e-02	1.284935e+00	2.456303e-02
28180000	-4.471001e+03	-8.752760e+02	5.806279e+00	2.872876e+01	2.093023e-01	1.960563e+00	1.754625e-02	9.599061e-01	4.223609e-02	1.340869e+00	3.728816e-02
28200000	-4.469618e+03	-8.579558e+02	4.984790e+00	2.481072e+01	1.860465e-01	2.261395e+00	4.560104e-02	8.683533e-01	9.146593e-02	9.322069e-01	3.209052e-02
28220000	-4.460972e+03	-8.853463e+02	4.632467e+00	2.413102e+01	1.744186e-01	2.320949e+00	1.690819e-02	9.600078e-01	4.708755e-02	1.109338e+00	2.925439e-02
28240000	-4.489774e+03	-9.026833e+02	4.302284e+00	2.564614e+01	1.627907e-01	2.311073e+00	1.907423e-02	9.622363e-01	3.584869e-02	1.042322e+00	2.707302e-02
28260000	-4.470333e+03	-8.251807e+02	4.695027e+00	2.128363e+01	3.488372e-01	2.079490e+00	2.253029e-02	9.177067e-01	1.585527e-01	5.917075e-01	3.017763e-02
28280000	-4.469674e+03	-8.631946e+02	3.851767e+00	1.932700e+01	2.790698e-01	3.024296e+00	1.158445e-02	9.635021e-01	9.418961e-02	7.844506e-01	2.484297e-02
28300000	-4.489923e+03	-8.646749e+02	3.580534e+00	1.741485e+01	1.976744e-01	2.339417e+00	3.232778e-02	9.230078e-01	6.999096e-02	6.099165e-01	2.301823e-02
28320000	-4.494705e+03	-8.603693e+02	4.344834e+00	2.122000e+01	2.093023e-01	2.154548e+00	1.834360e-02	9.474190e-01	7.121792e-02	7.510237e-01	2.780602e-02
28340000	-4.480364e+03	-8.221627e+02	4.237693e+00	1.928392e+01	4.186047e-01	2.532807e+00	1.714584e-02	9.045543e-01	2.558433e-01	8.950624e-01	2.712638e-02
28360000	-4.474004e+03	-8.585427e+02	4.454830e+00	2.052382e+01	2.790698e-01	2.127929e+00	1.846672e-02	9.363486e-01	1.123946e-01	8.670059e-01	2.827205e-02
28380000	-4.495061e+03	-8.128232e+02	5.044990e+00	2.200900e+01	3.837209e-01	2.029678e+00	1.762692e-02	9.042235e-01	2.701630e-01	7.918628e-01	3.253563e-02
28400000	-4.471180e+03	-8.353581e+02	4.990834e+00	2.484389e+01	3.139535e-01	2.319047e+00	1.849672e-02	9.166231e-01	1.640054e-01	6.652973e-01	3.214435e-02
28420000	-4.492108e+03	-8.692439e+02	4.645233e+00	2.291599e+01	1.860465e-01	1.451621e+00	2.114523e-02	9.636842e-01	4.143187e-02	8.869264e-01	2.983331e-02
28440000	-4.473813e+03	-8.497935e+02	4.724821e+00	2.201093e+01	2.325581e-01	2.346689e+00	2.580161e-02	9.409220e-01	6.007373e-02	6.774728e-01	3.046708e-02
28460000	-4.472151e+03	-8.723653e+02	4.657910e+00	2.380095e+01	2.558140e-01	1.976826e+00	1.693152e-02	9.390671e-01	1.173022e-01	1.085361e+00	3.002597e-02
28480000	-4.490668e+03	-9.073775e+02	3.587257e+00	1.975894e+01	2.209302e-01	2.289099e+00	3.418911e-02	8.545265e-01	1.371914e-01	7.779811e-01	2.284261e-02
28500000	-4.478004e+03	-8.718414e+02	3.068435e+00	1.653510e+01	3.023256e-01	2.329966e+00	2.457172e-02	8.988159e-01	1.010653e-01	5.619838e-01	1.969983e-02
28520000	-4.461602e+03	-8.927516e+02	3.602681e+00	1.844911e+01	2.906977e-01	2.238543e+00	2.125451e-02	9.310094e-01	9.646185e-02	1.002878e+00	2.290905e-02
28540000	-4.485203e+03	-8.531560e+02	4.253264e+00	1.873109e+01	2.790698e-01	2.659287e+00	1.055012e-02	9.715638e-01	7.038697e-02	8.022401e-01	2.727006e-02
28560000	-4.471708e+03	-8.909466e+02	4.187036e+00	2.148646e+01	2.093023e-01	2.350775e+00	1.348053e-02	9.697123e-01	4.658506e-02	1.111740e+00	2.701074e-02
28580000	-4.483125e+03	-8.547740e+02	4.874698e+00	2.122681e+01	2.325581e-01	2.031752e+00	2.062882e-02	9.520783e-01	6.948447e-02	8.856368e-01	3.136697e-02
28600000	-4.480866e+03	-8.525633e+02	4.490293e+00	2.112594e+01	3.139535e-01	2.254946e+00	1.512108e-02	9.359449e-01	1.630887e-01	7.839527e-01	2.887759e-02
28620000	-4.466235e+03	-8.530482e+02	4.532168e+00	2.242770e+01	3.139535e-01	2.305650e+00	1.590755e-02	9.271001e-01	1.662691e-01	8.573154e-01	2.868100e-02
28640000	-4.486243e+03	-8.504697e+02	4.416225e+00	2.075534e+01	2.558140e-01	2.261388e+00	1.231846e-02	9.515020e-01	9.736969e-02	7.999070e-01	2.808319e-02
28660000	-4.476561e+03	-8.847723e+02	3.841700e+00	2.000307e+01	2.790698e-01	2.148376e+00	1.178556e-02	9.499759e-01	1.353138e-01	1.029885e+00	2.471626e-02
28680000	-4.488064e+03	-8.604454e+02	5.126912e+00	2.287241e+01	1.744186e-01	2.475286e+00	1.970991e-02	9.600894e-01	4.575932e-02	7.863829e-01	3.271812e-02
28700000	-4.480435e+03	-8.876326e+02	4.550799e+00	2.467288e+01	2.209302e-01	1.834804e+00	1.713173e-02	9.494379e-01	5.899583e-02	1.022093e+00	2.934321e-02
28720000	-4.473204e+03	-8.530322e+02	4.615304e+00	2.331792e+01	2.209302e-01	2.787624e+00	1.114524e-02	9.711668e-01	5.372560e-02	6.409003e-01	2.969486e-02
28740000	-4.472815e+03	-8.642826e+02	4.964841e+00	2.478939e+01	1.627907e-01	2.084481e+00	1.791833e-02	9.720465e-01	2.940878e-02	9.076653e-01	3.172594e-02
28760000	-4.480310e+03	-8.677961e+02	5.423445e+00	2.413842e+01	1.860465e-01	1.756393e+00	1.860464e-02	9.380114e-01	1.288491e-01	1.009514e+00	3.446618e-02
28780000	-4.486269e+03	-8.611178e+02	4.723276e+00	2.296430e+01	2.093023e-01	2.076101e+00	6.816254e-03	9.836894e-01	6.627183e-02	1.102552e+00	3.017938e-02
28800000	-4.471907e+03	-8.769349e+02	4.529047e+00	2.314686e+01	2.558140e-01	2.988316e+00	9.628958e-03	9.434965e-01	2.465567e-01	8.050631e-01	2.909532e-02
28820000	-4.480239e+03	-8.406166e+02	6.050394e+00	3.056606e+01	3.139535e-01	2.267391e+00	3.817048e-03	9.814999e-01	1.872989e-01	9.638662e-01	3.894993e-02
28840000	-4.465555e+03	-8.604445e+02	4.377829e+00	2.175401e+01	2.325581e-01	2.797204e+00	5.103888e-03	9.845126e-01	8.798014e-02	9.595364e-01	2.800186e-02
28860000	-4.463668e+03	-8.649289e+02	5.495067e+00	2.849995e+01	9.302326e-02	2.052779e+00	1.240521e-02	9.764501e-01	3.238373e-02	1.188830e+00	3.527904e-02
28880000	-4.482837e+03	-8.747832e+02	4.315138e+00	2.274096e+01	1.860465e-01	2.587589e+00	1.147288e-02	9.707266e-01	5.733950e-02	8.838406e-01	2.783503e-02
28900000	-4.484735e+03	-8.847247e+02	4.429892e+00	2.139892e+01	1.511628e-01	2.763821e+00	1.238117e-02	9.683573e-01	7.787851e-02	1.086000e+00	2.838774e-02
28920000	-4.501130e+03	-8.851375e+02	3.253147e+00	1.732033e+01	2.674419e-01	2.030554e+00	1.061285e-02	9.557949e-01	1.443892e-01	6.428029e-01	2.087015e-02
28940000	-4.475020e+03	-8.525160e+02	4.273816e+00	2.036454e+01	3.488372e-01	1.975548e+00	1.581977e-02	9.274944e-01	1.750589e-01	8.698157e-01	2.650193e-02
28960000	-4.470988e+03	-8.472594e+02	4.824439e+00	2.352426e+01	3.488372e-01	3.234062e+00	8.136611e-03	9.569625e-01	2.091973e-01	1.060762e+00	3.042404e-02
28980000	-4.458145e+03	-8.313222e+02	6.435589e+00	2.945718e+01	2.906977e-01	2.168298e+00	9.824221e-03	9.592272e-01	1.518822e-01	1.112188e+00	4.041415e-02
29000000	-4.467165e+03	-8.923232e+02	4.090373e+00	2.001817e+01	1.627907e-01	2.413821e+00	2.355673e-02	9.548704e-01	3.626959e-02	1.125639e+00	2.609176e-02
29020000	-4.480134e+03	-8.376810e+02	5.309131e+00	2.325162e+01	2.558140e-01	2.527231e+00	4.197193e-03	9.885911e-01	7.984791e-02	9.711096e-01	3.404128e-02
29040000	-4.480554e+03	-8.656949e+02	4.295923e+00	2.162281e+01	2.209302e-01	2.499511e+00	8.280060e-03	9.701543e-01	9.657203e-02	6.960245e-01	2.712078e-02
29060000	-4.478042e+03	-8.601610e+02	4.587516e+00	2.258807e+01	2.325581e-01	2.270654e+00	1.205193e-02	9.643342e-01	6.823657e-02	9.356662e-01	2.947369e-02
29080000	-4.484840e+03	-8.887980e+02	4.018588e+00	2.091300e+01	1.744186e-01	3.002268e+00	7.237771e-03	9.837865e-01	4.867595e-02	9.539238e-01	2.582319e-02
29100000	-4.485814e+03	-8.757225e+02	5.065135e+00	2.428128e+01	2.209302e-01	2.497253e+00	8.265396e-03	9.732947e-01	1.176716e-01	9.790383e-01	3.254031e-02
29120000	-4.485825e+03	-8.915214e+02	4.103676e+00	2.356835e+01	1.279070e-01	2.654730e+00	2.230751e-02	9.680756e-01	1.679100e-02	8.568692e-01	2.645526e-02
29140000	-4.476317e+03	-8.610702e+02	4.279272e+00	2.156005e+01	3.023256e-01	1.895896e+00	5.558322e-03	9.819247e-01	7.394551e-02	1.109679e+00	2.758655e-02
29160000	-4.467687e+03	-8.675222e+02	4.723288e+00	2.385436e+01	2.093023e-01	2.424076e+00	1.901492e-02	9.448957e-01	8.277568e-02	8.394639e-01	3.042135e-02
29180000	-4.465638e+03	-8.924551e+02	3.906532e+00	1.969615e+01	1.976744e-01	2.191280e+00	5.976930e-03	9.889402e-01	3.510534e-02	8.811751e-01	2.498904e-02
29200000	-4.490666e+03	-8.874391e+02	3.881179e+00	1.994291e+01	2.325581e-01	1.973239e+00	8.945406e-03	9.764964e-01	6.032347e-02	9.808718e-01	2.497787e-02
29220000	-4.494050e+03	-8.721947e+02	4.343162e+00	2.237708e+01	1.976744e-01	2.392611e+00	1.536018e-02	9.657937e-01	5.294549e-02	1.037440e+00	2.798399e-02
29240000	-4.484686e+03	-8.602673e+02	5.612084e+00	2.835840e+01	2.325581e-01	2.865372e+00	1.078715e-02	9.775927e-01	5.331945e-02	1.065928e+00	3.605793e-02
29260000	-4.472309e+03	-8.854628e+02	4.404899e+00	2.286763e+01	1.976744e-01	2.174764e+00	5.299741e-03	9.882141e-01	5.061111e-02	9.388767e-01	2.839164e-02
29280000	-4.481350e+03	-8.690284e+02	4.620571e+00	2.354852e+01	1.627907e-01	2.629893e+00	2.731956e-03	9.947090e-01	3.144904e-02	1.084681e+00	2.976777e-02
29300000	-4.477851e+03	-8.520578e+02	5.406318e+00	2.589355e+01	3.023256e-01	2.106315e+00	1.365755e-02	9.295203e-01	2.451748e-01	8.894068e-01	3.481113e-02
29320000	-4.497037e+03	-8.557726e+02	4.704594e+00	2.378637e+01	2.674419e-01	1.708293e+00	1.792363e-03	9.924719e-01	1.446568e-01	1.040295e+00	3.032154e-02
29340000	-4.450944e+03	-8.683254e+02	5.487433e+00	2.644692e+01	2.209302e-01	2.167367e+00	1.409006e-02	9.666725e-01	4.978276e-02	1.225250e+00	3.532667e-02
29360000	-4.465866e+03	-8.837906e+02	3.965366e+00	1.810282e+01	2.790698e-01	3.290760e+00	2.548427e-02	9.278629e-01	9.243178e-02	1.150544e+00	2.552533e-02
29380000	-4.476411e+03	-8.444633e+02	4.425121e+00	2.011471e+01	2.906977e-01	2.354256e+00	3.065655e-02	9.090046e-01	9.686182e-02	8.294266e-01	2.827462e-02
29400000	-4.462434e+03	-8.641434e+02	4.084671e+00	1.937764e+01	2.674419e-01	2.519265e+00	1.668607e-02	9.409623e-01	1.119669e-01	9.299986e-01	2.629123e-02
29420000	-4.455774e+03	-8.684133e+02	4.640580e+00	2.355610e+01	1.511628e-01	2.365588e+00	1.393168e-02	9.774048e-01	1.878050e-02	9.484362e-01	2.950204e-02
29440000	-4.495725e+03	-8.587644e+02	5.000813e+00	2.332598e+01	2.325581e-01	2.372449e+00	1.132606e-02	9.580093e-01	1.269161e-01	7.074514e-01	3.216577e-02
29460000	-4.478963e+03	-8.651599e+02	4.875755e+00	2.466321e+01	2.558140e-01	2.289626e+00	1.113538e-02	9.614881e-01	1.128603e-01	1.252261e+00	3.076970e-02
29480000	-4.467690e+03	-8.672070e+02	4.086785e+00	1.997151e+01	2.209302e-01	2.973299e+00	2.757737e-02	9.036269e-01	1.240738e-01	6.145403e-01	2.607770e-02
29500000	-4.446646e+03	-8.478330e+02	5.753026e+00	2.964582e+01	2.093023e-01	2.003389e+00	8.127519e-03	9.766277e-01	7.096044e-02	1.480705e+00	3.684083e-02
29520000	-4.458874e+03	-8.550669e+02	5.550316e+00	2.977401e+01	2.558140e-01	2.036789e+00	1.443049e-02	9.328017e-01	1.461895e-01	6.597759e-01	3.572362e-02
29540000	-4.460601e+03	-8.602970e+02	5.138277e+00	2.367884e+01	2.674419e-01	2.044633e+00	1.815658e-02	9.356437e-01	1.328208e-01	8.737780e-01	3.300122e-02
29560000	-4.474440e+03	-8.462728e+02	5.387954e+00	2.573950e+01	3.023256e-01	2.258004e+00	6.824740e-03	9.750176e-01	1.059907e-01	9.337098e-01	3.433780e-02
29580000	-4.482100e+03	-8.926543e+02	3.764080e+00	1.944596e+01	2.209302e-01	2.215606e+00	1.422952e-02	9.576123e-01	6.136845e-02	1.020045e+00	2.407251e-02
29600000	-4.489479e+03	-8.925413e+02	4.127394e+00	2.010171e+01	1.976744e-01	2.162892e+00	1.179727e-02	9.780350e-01	4.510990e-02	1.126007e+00	2.648195e-02
29620000	-4.475267e+03	-8.648300e+02	4.189665e+00	1.934573e+01	2.906977e-01	2.925857e+00	1.862441e-02	9.194931e-01	1.991884e-01	1.016411e+00	2.689677e-02
29640000	-4.487951e+03	-8.859007e+02	4.042152e+00	2.146484e+01	2.325581e-01	1.768390e+00	1.119725e-02	9.675263e-01	6.124491e-02	8.792617e-01	2.603971e-02
29660000	-4.492756e+03	-8.385306e+02	4.928713e+00	2.534001e+01	3.023256e-01	2.343935e+00	2.364699e-02	9.175637e-01	1.165404e-01	1.099895e+00	3.178936e-02
29680000	-4.481734e+03	-8.361063e+02	5.845209e+00	2.603374e+01	3.255814e-01	2.116798e+00	5.230973e-02	7.674770e-01	2.437944e-01	8.182692e-01	3.747231e-02
29700000	-4.476768e+03	-8.678423e+02	4.665804e+00	2.453211e+01	2.558140e-01	1.874028e+00	2.576988e-02	9.103786e-01	9.097820e-02	1.258183e+00	3.006388e-02
29720000	-4.490039e+03	-8.835024e+02	4.424212e+00	2.411586e+01	2.209302e-01	1.916979e+00	8.431713e-03	9.707940e-01	8.883095e-02	1.036830e+00	2.841369e-02
29740000	-4.468286e+03	-8.599078e+02	4.475838e+00	2.154116e+01	2.325581e-01	2.156783e+00	1.644909e-02	9.408848e-01	1.393716e-01	7.034872e-01	2.872468e-02
29760000	-4.466057e+03	-8.618346e+02	4.473481e+00	2.046988e+01	2.790698e-01	2.904199e+00	2.476605e-02	9.536321e-01	4.470557e-02	1.037452e+00	2.870506e-02
29780000	-4.465028e+03	-8.809974e+02	3.937022e+00	1.882013e+01	2.209302e-01	1.949920e+00	2.479582e-02	9.351792e-01	8.738165e-02	1.003513e+00	2.517434e-02
29800000	-4.467964e+03	-8.661157e+02	4.352644e+00	1.959993e+01	2.441860e-01	1.940659e+00	3.089067e-02	8.965628e-01	1.152938e-01	1.064152e+00	2.788710e-02
29820000	-4.473799e+03	-8.728912e+02	4.600315e+00	2.170015e+01	2.441860e-01	2.077869e+00	1.177590e-02	9.649691e-01	6.445798e-02	9.390014e-01	2.928021e-02
29840000	-4.479160e+03	-8.995119e+02	3.908321e+00	2.094552e+01	1.744186e-01	2.431455e+00	3.134077e-02	9.269924e-01	6.645803e-02	8.830827e-01	2.474462e-02
29860000	-4.491929e+03	-8.698460e+02	4.425677e+00	2.294643e+01	2.790698e-01	2.726228e+00	1.961524e-02	9.242131e-01	1.373338e-01	9.356202e-01	2.842550e-02
29880000	-4.484582e+03	-8.696250e+02	4.478326e+00	2.394945e+01	2.093023e-01	2.562113e+00	2.231310e-02	9.363201e-01	7.025931e-02	1.073082e+00	2.887207e-02
29900000	-4.468786e+03	-8.805790e+02	4.392773e+00	2.294432e+01	2.093023e-01	1.501477e+00	1.183434e-02	9.613764e-01	9.654668e-02	1.212526e+00	2.778510e-02
29920000	-4.487763e+03	-9.015314e+02	3.702223e+00	1.943573e+01	1.046512e-01	1.880474e+00	1.679080e-02	9.613531e-01	4.500043e-02	6.966618e-01	2.388363e-02
29940000	-4.468614e+03	-8.776600e+02	4.093469e+00	2.090993e+01	3.372093e-01	1.749712e+00	2.732701e-02	8.905375e-01	1.523297e-01	1.227394e+00	2.616261e-02
29960000	-4.470953e+03	-8.587425e+02	5.177599e+00	2.477729e+01	2.325581e-01	2.236383e+00	2.048410e-02	9.324605e-01	9.256231e-02	1.676886e+00	3.338030e-02
29980000	-4.487383e+03	-8.592064e+02	5.040667e+00	2.451596e+01	1.976744e-01	2.213504e+00	3.311927e-02	9.268771e-01	4.747590e-02	1.267614e+00	3.179762e-02
30000000	-4.495711e+03	-8.439149e+02	4.191113e+00	1.921192e+01	3.255814e-01	2.078388e+00	1.317533e-02	9.257888e-01	2.667274e-01	7.089447e-01	2.694788e-02
30020000	-4.475590e+03	-9.014437e+02	3.570816e+00	1.954764e+01	1.976744e-01	2.474107e+00	1.051757e-02	9.727985e-01	5.803196e-02	1.122910e+00	2.303737e-02
30040000	-4.478865e+03	-8.799983e+02	4.003570e+00	1.838451e+01	2.325581e-01	2.026016e+00	5.848841e-03	9.895289e-01	3.709456e-02	9.376709e-01	2.573489e-02
30060000	-4.495123e+03	-8.451606e+02	5.111120e+00	2.316086e+01	2.790698e-01	1.936965e+00	3.079199e-02	8.975385e-01	1.409874e-01	8.245115e-01	3.271706e-02
30080000	-4.478042e+03	-8.728249e+02	4.578230e+00	2.130201e+01	2.209302e-01	2.134717e+00	5.998677e-03	9.852261e-01	5.997287e-02	1.106064e+00	2.904068e-02
30100000	-4.483015e+03	-8.440794e+02	5.299826e+00	2.343285e+01	2.674419e-01	2.739007e+00	3.384983e-02	8.968995e-01	1.099344e-01	9.132533e-01	3.378094e-02
30120000	-4.481119e+03	-8.453286e+02	4.467240e+00	1.920694e+01	2.790698e-01	2.541579e+00	4.152029e-02	9.030799e-01	7.385280e-02	9.808110e-01	2.872459e-02
30140000	-4.496964e+03	-8.818038e+02	4.153411e+00	2.098210e+01	1.744186e-01	2.371392e+00	3.274922e-02	9.395294e-01	3.102094e-02	7.200226e-01	2.600314e-02
30160000	-4.465335e+03	-8.696277e+02	4.893200e+00	2.242560e+01	2.209302e-01	2.633028e+00	1.114365e-02	9.627033e-01	1.217516e-01	9.189229e-01	3.122316e-02
30180000	-4.495569e+03	-8.687311e+02	3.993881e+00	1.999304e+01	2.441860e-01	2.148552e+00	1.281113e-02	9.573152e-01	9.256603e-02	6.794950e-01	2.505612e-02
30200000	-4.472909e+03	-8.452432e+02	4.565961e+00	2.081662e+01	2.906977e-01	2.454141e+00	1.194373e-02	9.451440e-01	1.669692e-01	6.913641e-01	2.944049e-02
30220000	-4.485676e+03	-8.473084e+02	4.360363e+00	2.090116e+01	2.790698e-01	1.676121e+00	2.288588e-02	9.020786e-01	1.637342e-01	6.944453e-01	2.768915e-02
30240000	-4.481363e+03	-8.490803e+02	4.710305e+00	2.278657e+01	2.325581e-01	1.971411e+00	1.414861e-02	9.503560e-01	1.277212e-01	1.053696e+00	3.019414e-02
30260000	-4.480326e+03	-8.870839e+02	4.251116e+00	2.141963e+01	1.744186e-01	2.085771e+00	1.899533e-02	9.560760e-01	5.351230e-02	1.000029e+00	2.719244e-02
30280000	-4.478292e+03	-8.893091e+02	4.337219e+00	2.240258e+01	2.093023e-01	1.889850e+00	1.358918e-02	9.780195e-01	3.293187e-02	1.237925e+00	2.779472e-02
30300000	-4.479097e+03	-8.846475e+02	4.573871e+00	2.233159e+01	2.209302e-01	2.440494e+00	2.232546e-03	9.932867e-01	9.652863e-02	1.186164e+00	2.928096e-02
30320000	-4.473412e+03	-8.549985e+02	4.692462e+00	2.190540e+01	2.209302e-01	1.822745e+00	7.897440e-03	9.733978e-01	9.202880e-02	8.527448e-01	3.025570e-02
30340000	-4.484591e+03	-8.441011e+02	5.061024e+00	2.344939e+01	3.023256e-01	2.625909e+00	5.531391e-03	9.756161e-01	1.497332e-01	8.716839e-01	3.257472e-02
30360000	-4.479440e+03	-8.335063e+02	6.331420e+00	2.854038e+01	2.441860e-01	1.991522e+00	9.261450e-03	9.688104e-01	1.213834e-01	1.124622e+00	4.015281e-02
30380000	-4.470173e+03	-8.272450e+02	6.610899e+00	2.944146e+01	2.674419e-01	2.158997e+00	1.435114e-02	9.564425e-01	9.203256e-02	1.408325e+00	4.207898e-02
30400000	-4.487541e+03	-8.228687e+02	6.781160e+00	3.041217e+01	2.790698e-01	2.128813e+00	2.380774e-02	8.986160e-01	1.577550e-01	1.253840e+00	4.347887e-02
30420000	-4.470252e+03	-8.481230e+02	5.655923e+00	2.747165e+01	2.441860e-01	2.112838e+00	1.098328e-02	9.646690e-01	9.852998e-02	1.071757e+00	3.647665e-02
30440000	-4.471179e+03	-8.407404e+02	5.916365e+00	2.974176e+01	2.790698e-01	2.338618e+00	2.930131e-02	8.781960e-01	1.271303e-01	9.604628e-01	3.815480e-02
30460000	-4.478910e+03	-8.808233e+02	4.372301e+00	2.102679e+01	3.023256e-01	1.773299e+00	2.053117e-02	9.117659e-01	1.732046e-01	1.136571e+00	2.796899e-02
30480000	-4.494278e+03	-8.439499e+02	5.405845e+00	2.477878e+01	2.790698e-01	1.873698e+00	1.555752e-02	9.492419e-01	9.651434e-02	1.190546e+00	3.401628e-02
30500000	-4.483533e+03	-8.651129e+02	5.334242e+00	2.479206e+01	1.627907e-01	2.612893e+00	3.123414e-02	9.155194e-01	6.881361e-02	9.467761e-01	3.370559e-02
30520000	-4.506412e+03	-8.492903e+02	4.616557e+00	2.094593e+01	2.906977e-01	2.706510e+00	1.007027e-02	9.583964e-01	1.594411e-01	8.345818e-01	2.899194e-02
30540000	-4.479396e+03	-8.702924e+02	3.661276e+00	1.824788e+01	3.255814e-01	1.898871e+00	3.591436e-02	8.588095e-01	1.206565e-01	6.854361e-01	2.323483e-02
30560000	-4.482597e+03	-8.513247e+02	4.346119e+00	2.103333e+01	2.674419e-01	1.859951e+00	2.233702e-02	9.263954e-01	1.087478e-01	8.954993e-01	2.768517e-02
30580000	-4.484981e+03	-8.830819e+02	4.815367e+00	2.528424e+01	1.976744e-01	2.410574e+00	3.434356e-02	8.845448e-01	1.136824e-01	8.268575e-01	3.095334e-02
30600000	-4.471914e+03	-8.712533e+02	4.726193e+00	2.370373e+01	1.860465e-01	2.523418e+00	1.058093e-02	9.704348e-01	5.684500e-02	1.256657e+00	3.043893e-02
30620000	-4.480877e+03	-8.628177e+02	4.488746e+00	2.171102e+01	1.744186e-01	3.554369e+00	2.545341e-02	9.319284e-01	7.096850e-02	1.016902e+00	2.886400e-02
30640000	-4.461165e+03	-8.261828e+02	5.371522e+00	2.347148e+01	2.906977e-01	2.526546e+00	7.865740e-03	9.692565e-01	1.456880e-01	8.713737e-01	3.456660e-02
30660000	-4.489041e+03	-8.604274e+02	3.873886e+00	1.847772e+01	3.023256e-01	1.784391e+00	3.142168e-02	8.619097e-01	1.799155e-01	7.638236e-01	2.488190e-02
30680000	-4.465960e+03	-8.549168e+02	3.886494e+00	1.917669e+01	2.209302e-01	3.130791e+00	4.828478e-02	8.700795e-01	1.045403e-01	4.964861e-01	2.465800e-02
30700000	-4.500904e+03	-8.566043e+02	3.983136e+00	2.014328e+01	1.976744e-01	1.742698e+00	2.709092e-02	9.283880e-01	7.440550e-02	5.790539e-01	2.558868e-02
30720000	-4.492351e+03	-8.708997e+02	4.812419e+00	2.278162e+01	1.744186e-01	1.706455e+00	6.754952e-03	9.823330e-01	7.263994e-02	9.746546e-01	3.101097e-02
30740000	-4.499454e+03	-8.643189e+02	4.528733e+00	2.323157e+01	1.976744e-01	2.014639e+00	3.187198e-02	9.170206e-01	8.107232e-02	6.196428e-01	2.902237e-02
30760000	-4.486036e+03	-8.772315e+02	3.770071e+00	1.988804e+01	2.906977e-01	2.226049e+00	2.051265e-02	9.275288e-01	1.057091e-01	7.366720e-01	2.419817e-02
30780000	-4.470458e+03	-8.629077e+02	4.575540e+00	2.249159e+01	1.627907e-01	2.179571e+00	8.564854e-03	9.790010e-01	4.919780e-02	1.039802e+00	2.916619e-02
30800000	-4.492920e+03	-8.758777e+02	4.249122e+00	2.124735e+01	1.744186e-01	1.903417e+00	1.910386e-02	9.537015e-01	7.120307e-02	7.266272e-01	2.725516e-02
30820000	-4.490598e+03	-8.531713e+02	5.637655e+00	2.813693e+01	3.023256e-01	2.065938e+00	1.052199e-02	9.620984e-01	8.035377e-02	1.172274e+00	3.598150e-02
30840000	-4.479655e+03	-8.639463e+02	5.019960e+00	2.528567e+01	1.976744e-01	1.795783e+00	2.106405e-02	9.293586e-01	9.441672e-02	9.501838e-01	3.232157e-02
30860000	-4.470435e+03	-8.615002e+02	5.327530e+00	2.604073e+01	2.441860e-01	2.435649e+00	1.545273e-02	9.325311e-01	1.555929e-01	1.066385e+00	3.415433e-02
30880000	-4.484153e+03	-8.844206e+02	4.177263e+00	1.989130e+01	1.976744e-01	2.307274e+00	2.326274e-02	9.666794e-01	2.697103e-02	7.727552e-01	2.687776e-02
30900000	-4.475958e+03	-8.640283e+02	5.014478e+00	2.340457e+01	2.325581e-01	2.034449e+00	1.505947e-02	9.559336e-01	9.104415e-02	1.035985e+00	3.220594e-02
30920000	-4.475893e+03	-8.641987e+02	5.748756e+00	2.770603e+01	1.860465e-01	1.969910e+00	2.833276e-02	9.605996e-01	2.692927e-02	1.204119e+00	3.690544e-02
30940000	-4.469359e+03	-8.495470e+02	5.501822e+00	2.503831e+01	2.093023e-01	2.113705e+00	1.657971e-02	9.603256e-01	7.728869e-02	1.089104e+00	3.431954e-02
30960000	-4.455408e+03	-8.703039e+02	5.201101e+00	2.540886e+01	2.093023e-01	1.897765e+00	1.745250e-02	9.265106e-01	1.355011e-01	1.121781e+00	3.337478e-02
30980000	-4.454618e+03	-8.628098e+02	5.314823e+00	2.478733e+01	1.279070e-01	2.482442e+00	1.193489e-02	9.766362e-01	4.657498e-02	1.378517e+00	3.378176e-02
31000000	-4.488717e+03	-8.593762e+02	4.615734e+00	2.149454e+01	1.976744e-01	2.593576e+00	7.658118e-03	9.811796e-01	6.147509e-02	8.218394e-01	2.938925e-02
31020000	-4.495950e+03	-8.732386e+02	4.654284e+00	2.360142e+01	2.558140e-01	1.988630e+00	2.738769e-02	9.107922e-01	1.182675e-01	8.980404e-01	2.985180e-02
31040000	-4.476945e+03	-8.583424e+02	4.798207e+00	2.280617e+01	2.209302e-01	2.381859e+00	1.339379e-02	9.635269e-01	7.291748e-02	7.636478e-01	3.085105e-02
31060000	-4.484875e+03	-8.789762e+02	5.011050e+00	2.503209e+01	2.441860e-01	2.295215e+00	1.041436e-02	9.737805e-01	7.035154e-02	1.039239e+00	3.232244e-02
31080000	-4.491411e+03	-8.567593e+02	5.399113e+00	2.844879e+01	2.674419e-01	2.096922e+00	2.530983e-02	9.134160e-01	1.032374e-01	9.784584e-01	3.461381e-02
31100000	-4.472802e+03	-8.538996e+02	4.685137e+00	2.236883e+01	2.209302e-01	2.984036e+00	3.025934e-02	9.307756e-01	6.680414e-02	7.748590e-01	2.973264e-02
31120000	-4.479032e+03	-8.358596e+02	4.856813e+00	2.190670e+01	2.674419e-01	2.778448e+00	1.207294e-02	9.566506e-01	1.166578e-01	1.022312e+00	3.129012e-02
31140000	-4.474058e+03	-8.363264e+02	5.191960e+00	2.522975e+01	2.906977e-01	2.904996e+00	4.743788e-03	9.833312e-01	1.146205e-01	1.028624e+00	3.261868e-02
31160000	-4.476444e+03	-8.341343e+02	5.390570e+00	2.650056e+01	2.790698e-01	2.814131e+00	4.259921e-03	9.838775e-01	1.109167e-01	9.653617e-01	3.453665e-02
31180000	-4.473660e+03	-8.782931e+02	4.963910e+00	2.650094e+01	1.627907e-01	2.382033e+00	2.339712e-03	9.942986e-01	4.745029e-02	1.231841e+00	3.200909e-02
31200000	-4.486376e+03	-9.176956e+02	3.326853e+00	1.803428e+01	2.093023e-01	1.894709e+00	2.414116e-02	9.539729e-01	3.898322e-02	9.881720e-01	2.144584e-02
31220000	-4.499714e+03	-8.975903e+02	3.410825e+00	1.756259e+01	1.162791e-01	1.839750e+00	2.392434e-02	9.508961e-01	3.801767e-02	7.365712e-01	2.195186e-02
31240000	-4.459095e+03	-8.741809e+02	5.086171e+00	2.725827e+01	1.860465e-01	2.017176e+00	7.140933e-03	9.877392e-01	2.730461e-02	1.429413e+00	3.225598e-02
31260000	-4.481063e+03	-8.887209e+02	3.991233e+00	2.128791e+01	2.093023e-01	2.666918e+00	1.508636e-02	9.562237e-01	6.379966e-02	8.246377e-01	2.519877e-02
31280000	-4.472970e+03	-8.749470e+02	4.594264e+00	2.663547e+01	2.790698e-01	2.118595e+00	2.203304e-02	9.005031e-01	1.031455e-01	1.530907e+00	2.881201e-02
31300000	-4.478829e+03	-8.616797e+02	4.469189e+00	2.321724e+01	2.325581e-01	2.375617e+00	1.843424e-02	9.318666e-01	1.267150e-01	7.557410e-01	2.883309e-02
31320000	-4.471398e+03	-8.687527e+02	4.785687e+00	2.664681e+01	1.976744e-01	2.287272e+00	2.136561e-02	9.258012e-01	1.143056e-01	1.251486e+00	3.086553e-02
31340000	-4.474111e+03	-8.952105e+02	4.612804e+00	2.339383e+01	2.093023e-01	2.636569e+00	2.792193e-02	9.322922e-01	6.855226e-02	1.044091e+00	2.916601e-02
31360000	-4.474617e+03	-8.768424e+02	4.065833e+00	2.040676e+01	2.906977e-01	1.997302e+00	1.829430e-02	9.014715e-01	2.036655e-01	7.936850e-01	2.585842e-02
31380000	-4.496877e+03	-8.718298e+02	3.918128e+00	2.166680e+01	2.906977e-01	1.780621e+00	1.049142e-02	9.599119e-01	9.924503e-02	7.172854e-01	2.525682e-02
31400000	-4.496649e+03	-8.517962e+02	3.615198e+00	1.665539e+01	3.023256e-01	2.433840e+00	1.105855e-02	9.664112e-01	1.000708e-01	8.367237e-01	2.328676e-02
31420000	-4.472635e+03	-8.425341e+02	4.535442e+00	2.132239e+01	3.023256e-01	2.483459e+00	8.134743e-03	9.681143e-01	1.451392e-01	8.080076e-01	2.917118e-02
31440000	-4.487940e+03	-8.558117e+02	5.452598e+00	2.498903e+01	1.860465e-01	2.499456e+00	1.597952e-02	9.629752e-01	5.743504e-02	1.217499e+00	3.484919e-02
31460000	-4.469618e+03	-8.956552e+02	4.258507e+00	2.207747e+01	2.209302e-01	2.052258e+00	1.680882e-02	9.431502e-01	9.754881e-02	1.509620e+00	2.679605e-02
31480000	-4.475103e+03	-8.547674e+02	5.611321e+00	2.720758e+01	2.441860e-01	2.388076e+00	2.298451e-02	9.233851e-01	1.208670e-01	1.027135e+00	3.580138e-02
31500000	-4.468059e+03	-8.405090e+02	5.462336e+00	2.615458e+01	2.441860e-01	2.244223e+00	1.858719e-02	9.377331e-01	8.634741e-02	9.916791e-01	3.481281e-02
31520000	-4.483534e+03	-8.608076e+02	4.968399e+00	2.438870e+01	2.674419e-01	2.177416e+00	1.116207e-02	9.666153e-01	9.525033e-02	8.803422e-01	3.189297e-02
31540000	-4.475777e+03	-8.685116e+02	4.522271e+00	2.255011e+01	2.441860e-01	2.119921e+00	2.988223e-02	9.332785e-01	6.636723e-02	7.052522e-01	2.901524e-02
31560000	-4.476225e+03	-8.755789e+02	4.970420e+00	2.565394e+01	8.139535e-02	2.247520e+00	1.744685e-02	9.810058e-01	1.516844e-02	9.237799e-01	3.193124e-02
31580000	-4.462083e+03	-8.758532e+02	4.509288e+00	2.287595e+01	1.511628e-01	2.571864e+00	1.083527e-02	9.757853e-01	5.759450e-02	1.043384e+00	2.891175e-02
31600000	-4.484762e+03	-8.553995e+02	5.542555e+00	2.492532e+01	1.860465e-01	2.660775e+00	1.522510e-02	9.685274e-01	5.658044e-02	1.449853e+00	3.556671e-02
31620000	-4.462475e+03	-8.674512e+02	4.787575e+00	2.335409e+01	1.395349e-01	2.112547e+00	9.361481e-03	9.858523e-01	2.672618e-02	9.821501e-01	3.059822e-02
31640000	-4.477874e+03	-8.388266e+02	5.360552e+00	2.470257e+01	2.325581e-01	2.281360e+00	1.372345e-02	9.617011e-01	7.640854e-02	8.796696e-01	3.436973e-02
31660000	-4.485675e+03	-8.853034e+02	3.799454e+00	1.921447e+01	1.744186e-01	2.523640e+00	9.611540e-03	9.781552e-01	3.789631e-02	9.637958e-01	2.399208e-02
31680000	-4.474417e+03	-8.804585e+02	3.899698e+00	1.972206e+01	2.558140e-01	2.340402e+00	9.861935e-03	9.664995e-01	1.113627e-01	9.031565e-01	2.500656e-02
31700000	-4.487454e+03	-8.895762e+02	4.401919e+00	2.387005e+01	1.627907e-01	1.632130e+00	1.127512e-02	9.771248e-01	4.066886e-02	8.633933e-01	2.800189e-02
31720000	-4.473108e+03	-8.645615e+02	4.521074e+00	2.236399e+01	2.325581e-01	2.688770e+00	9.901336e-03	9.656153e-01	1.365040e-01	1.079014e+00	2.912760e-02
31740000	-4.465808e+03	-8.687088e+02	4.878306e+00	2.271664e+01	2.558140e-01	2.114630e+00	8.657137e-03	9.755348e-01	7.694961e-02	1.013447e+00	3.104979e-02
31760000	-4.481005e+03	-8.842794e+02	3.755847e+00	1.805686e+01	1.976744e-01	2.687282e+00	5.195035e-02	9.274041e-01	2.257507e-02	5.737670e-01	2.391541e-02
31780000	-4.485165e+03	-8.828243e+02	3.647242e+00	1.879780e+01	2.674419e-01	2.151956e+00	1.343870e-02	9.649447e-01	6.010365e-02	7.869847e-01	2.315590e-02
31800000	-4.499759e+03	-8.742028e+02	5.435821e+00	2.736557e+01	1.627907e-01	2.187233e+00	1.237683e-02	9.727424e-01	5.264584e-02	1.002673e+00	3.442801e-02
31820000	-4.487981e+03	-8.780280e+02	4.900877e+00	2.346977e+01	2.441860e-01	1.692283e+00	3.949860e-02	9.192553e-01	5.730864e-02	1.072069e+00	3.157698e-02
31840000	-4.478136e+03	-8.787949e+02	4.897641e+00	2.541245e+01	1.976744e-01	2.170710e+00	2.886735e-02	9.233348e-01	5.660241e-02	1.022287e+00	3.118507e-02
31860000	-4.454969e+03	-8.564663e+02	4.447656e+00	2.131597e+01	2.325581e-01	2.405194e+00	1.514209e-02	9.484230e-01	9.325248e-02	1.034977e+00	2.865921e-02
31880000	-4.463259e+03	-8.509908e+02	5.478534e+00	2.495188e+01	2.209302e-01	2.522365e+00	2.359792e-02	9.122162e-01	1.354055e-01	8.640657e-01	3.534400e-02
31900000	-4.467939e+03	-8.785385e+02	3.912159e+00	1.951406e+01	2.325581e-01	2.402567e+00	2.363271e-02	9.104759e-01	1.374724e-01	1.141232e+00	2.491519e-02
31920000	-4.471363e+03	-8.663740e+02	4.382691e+00	2.110988e+01	2.325581e-01	2.320777e+00	1.526950e-02	9.483207e-01	8.607478e-02	6.579370e-01	2.805164e-02
31940000	-4.487279e+03	-8.762802e+02	4.457313e+00	2.274160e+01	2.093023e-01	2.391658e+00	2.540396e-02	9.295730e-01	7.212328e-02	9.736584e-01	2.874830e-02
31960000	-4.482000e+03	-8.656978e+02	4.470304e+00	2.178409e+01	2.093023e-01	2.185488e+00	2.038706e-02	9.349036e-01	1.120330e-01	8.340946e-01	2.866993e-02
31980000	-4.459943e+03	-8.812434e+02	3.906790e+00	1.982191e+01	2.441860e-01	2.699887e+00	1.704485e-02	9.379018e-01	1.246117e-01	8.599957e-01	2.519405e-02
32000000	-4.475172e+03	-8.710338e+02	4.056663e+00	2.004278e+01	2.093023e-01	1.810433e+00	2.016859e-02	9.445856e-01	9.302429e-02	8.686235e-01	2.612870e-02
32020000	-4.456711e+03	-8.611692e+02	4.799072e+00	2.256162e+01	2.558140e-01	2.304274e+00	2.982094e-02	9.037157e-01	1.029094e-01	9.095277e-01	3.091000e-02
32040000	-4.474540e+03	-8.451023e+02	5.115742e+00	2.410958e+01	2.558140e-01	2.223344e+00	1.918147e-02	9.562395e-01	6.549039e-02	1.005268e+00	3.294558e-02
32060000	-4.496671e+03	-8.274425e+02	5.956546e+00	2.691904e+01	3.255814e-01	2.250725e+00	2.118389e-02	9.084441e-01	1.791116e-01	7.959470e-01	3.830795e-02
32080000	-4.472731e+03	-8.589619e+02	5.477065e+00	2.626580e+01	1.744186e-01	2.301100e+00	2.091588e-02	9.708416e-01	2.527689e-02	9.221632e-01	3.513291e-02
32100000	-4.447021e+03	-8.511489e+02	5.676332e+00	2.634808e+01	1.627907e-01	3.038297e+00	1.418984e-02	9.551814e-01	1.049232e-01	1.125340e+00	3.657003e-02
32120000	-4.468968e+03	-8.412468e+02	5.521621e+00	2.697564e+01	2.441860e-01	2.481735e+00	4.342808e-03	9.803829e-01	1.763089e-01	9.074396e-01	3.559895e-02
32140000	-4.469908e+03	-8.348100e+02	5.583473e+00	2.491204e+01	3.023256e-01	2.636003e+00	8.824298e-03	9.613578e-01	1.498874e-01	1.139355e+00	3.596908e-02
32160000	-4.489338e+03	-8.472550e+02	6.297138e+00	2.791896e+01	3.255814e-01	2.491137e+00	1.233598e-02	9.501589e-01	1.346375e-01	1.430187e+00	4.010706e-02
32180000	-4.480692e+03	-8.783397e+02	4.331684e+00	2.242049e+01	2.325581e-01	2.162219e+00	1.286397e-02	9.662815e-01	6.516493e-02	8.122517e-01	2.786706e-02
32200000	-4.496476e+03	-8.669151e+02	4.550952e+00	2.302608e+01	1.627907e-01	2.741881e+00	3.114595e-02	9.268832e-01	5.982602e-02	8.673322e-01	2.925137e-02
32220000	-4.481682e+03	-8.534285e+02	4.928453e+00	2.396501e+01	1.744186e-01	2.114328e+00	3.824444e-02	9.311271e-01	3.994986e-02	8.315908e-01	3.179105e-02
32240000	-4.471399e+03	-8.475121e+02	5.372186e+00	2.371897e+01	2.674419e-01	1.937315e+00	1.322981e-02	9.667999e-01	6.623584e-02	9.016949e-01	3.455804e-02
32260000	-4.470711e+03	-8.683600e+02	4.862362e+00	2.368147e+01	1.860465e-01	2.594077e+00	2.534626e-02	9.488707e-01	4.707847e-02	9.497377e-01	3.116158e-02
32280000	-4.481529e+03	-8.390553e+02	4.556452e+00	2.018805e+01	3.255814e-01	3.036685e+00	2.919034e-02	9.349659e-01	7.307039e-02	7.066298e-01	2.901758e-02
32300000	-4.484221e+03	-8.542020e+02	4.870323e+00	2.314845e+01	2.209302e-01	2.511489e+00	4.213958e-02	9.043174e-01	7.163649e-02	9.334116e-01	3.126777e-02
32320000	-4.476135e+03	-8.473507e+02	5.170676e+00	2.348712e+01	3.255814e-01	2.470856e+00	2.193289e-02	8.987191e-01	2.000291e-01	9.560069e-01	3.303953e-02
32340000	-4.475934e+03	-8.603474e+02	4.433044e+00	2.174153e+01	2.674419e-01	2.461621e+00	1.056680e-02	9.600517e-01	1.175974e-01	9.809535e-01	2.847217e-02
32360000	-4.479170e+03	-8.580661e+02	5.507398e+00	2.711957e+01	1.744186e-01	1.608625e+00	2.508225e-02	9.219434e-01	8.653722e-02	7.518910e-01	3.504244e-02
32380000	-4.475950e+03	-8.581078e+02	4.746722e+00	2.121685e+01	1.860465e-01	2.241219e+00	2.795337e-02	9.349275e-01	5.931984e-02	8.716122e-01	2.995503e-02
32400000	-4.456540e+03	-8.898348e+02	4.105821e+00	2.165910e+01	1.627907e-01	2.734010e+00	7.688107e-03	9.763205e-01	6.902025e-02	8.258492e-01	2.637592e-02
32420000	-4.464664e+03	-8.772618e+02	4.178612e+00	2.151875e+01	2.674419e-01	1.911953e+00	6.155748e-03	9.807397e-01	7.975875e-02	7.289627e-01	2.689014e-02
32440000	-4.466016e+03	-8.515890e+02	5.103479e+00	2.387933e+01	2.093023e-01	2.372088e+00	2.008145e-02	9.571613e-01	5.262042e-02	9.594593e-01	3.281618e-02
32460000	-4.481354e+03	-8.780861e+02	4.226426e+00	1.968637e+01	1.860465e-01	1.935209e+00	1.978407e-02	9.527631e-01	5.653649e-02	8.291450e-01	2.705211e-02
32480000	-4.482673e+03	-8.525486e+02	4.395683e+00	1.877857e+01	3.139535e-01	1.743143e+00	2.455306e-02	9.374427e-01	9.061294e-02	1.149286e+00	2.823932e-02
32500000	-4.484798e+03	-8.823175e+02	4.015288e+00	1.966009e+01	1.744186e-01	2.152658e+00	1.464271e-02	9.679852e-01	7.203345e-02	8.648806e-01	2.577674e-02
32520000	-4.481416e+03	-8.621215e+02	4.737462e+00	2.161128e+01	2.790698e-01	2.719786e+00	7.808886e-03	9.780231e-01	8.139830e-02	8.130395e-01	3.031573e-02
32540000	-4.488053e+03	-8.482281e+02	4.797889e+00	2.139551e+01	3.139535e-01	1.894649e+00	1.102875e-02	9.488960e-01	1.958128e-01	9.251309e-01	3.092821e-02
32560000	-4.500723e+03	-8.789389e+02	4.592623e+00	2.154366e+01	2.093023e-01	1.835938e+00	1.521390e-02	9.448270e-01	1.093384e-01	1.006957e+00	2.940718e-02
32580000	-4.485698e+03	-8.536220e+02	4.372574e+00	2.163797e+01	2.325581e-01	2.111813e+00	1.327056e-02	9.658836e-01	6.574879e-02	8.184525e-01	2.812921e-02
32600000	-4.461631e+03	-8.484403e+02	4.283466e+00	1.917368e+01	3.372093e-01	2.160706e+00	2.133430e-02	9.128600e-01	1.593591e-01	1.115938e+00	2.740124e-02
32620000	-4.465885e+03	-8.362217e+02	5.470812e+00	2.439474e+01	2.558140e-01	2.539349e+00	4.127960e-02	9.009971e-01	8.056604e-02	8.942574e-01	3.472662e-02
32640000	-4.471248e+03	-8.548858e+02	5.257742e+00	2.300028e+01	2.906977e-01	2.598420e+00	4.768235e-02	8.248339e-01	1.573398e-01	1.281755e+00	3.368718e-02
32660000	-4.471775e+03	-8.595991e+02	4.413069e+00	2.006651e+01	2.209302e-01	1.974273e+00	4.130341e-02	8.895967e-01	1.055891e-01	8.059947e-01	2.846217e-02
32680000	-4.486053e+03	-8.823024e+02	4.189548e+00	1.977727e+01	5.813953e-02	2.070475e+00	2.568664e-02	9.742918e-01	1.371769e-02	1.036475e+00	2.702677e-02
32700000	-4.485762e+03	-8.645566e+02	4.520225e+00	2.105239e+01	1.976744e-01	1.983944e+00	3.750703e-02	9.102040e-01	8.157951e-02	1.105333e+00	2.894014e-02
32720000	-4.486413e+03	-8.687169e+02	4.370351e+00	2.200482e+01	1.976744e-01	2.356786e+00	3.049083e-02	9.210802e-01	6.644840e-02	1.193832e+00	2.809923e-02
32740000	-4.480836e+03	-8.605674e+02	5.266942e+00	2.440362e+01	1.976744e-01	2.496968e+00	2.604433e-02	9.231480e-01	9.374820e-02	1.010982e+00	3.382300e-02
32760000	-4.484722e+03	-8.226700e+02	6.499927e+00	2.842857e+01	3.255814e-01	2.324081e+00	1.641627e-02	9.222977e-01	1.802582e-01	8.437495e-01	4.165136e-02
32780000	-4.472897e+03	-8.454976e+02	5.349051e+00	2.537744e+01	1.976744e-01	2.358854e+00	4.003410e-02	9.107480e-01	5.790592e-02	9.997777e-01	3.432885e-02
32800000	-4.492124e+03	-8.863443e+02	3.740377e+00	1.703783e+01	2.093023e-01	2.920132e+00	1.904441e-02	9.441092e-01	7.268855e-02	1.044038e+00	2.389697e-02
32820000	-4.477964e+03	-8.659592e+02	5.218226e+00	2.482749e+01	1.860465e-01	2.105874e+00	2.423118e-02	9.348366e-01	7.607933e-02	9.678985e-01	3.354715e-02
32840000	-4.461057e+03	-8.382104e+02	5.982385e+00	2.752095e+01	2.093023e-01	2.069758e+00	4.379133e-02	8.774394e-01	8.826906e-02	1.699328e+00	3.762595e-02
32860000	-4.464721e+03	-8.247124e+02	7.936595e+00	3.404721e+01	2.441860e-01	2.095533e+00	4.152871e-02	8.777885e-01	1.438187e-01	1.369200e+00	5.031664e-02
32880000	-4.455161e+03	-8.405817e+02	6.419174e+00	2.770410e+01	2.209302e-01	2.152379e+00	2.303652e-02	9.443593e-01	7.368104e-02	1.213283e+00	4.102040e-02
32900000	-4.481626e+03	-8.243820e+02	6.990553e+00	3.094179e+01	2.558140e-01	2.894299e+00	3.870454e-02	9.089377e-01	7.205655e-02	1.051567e+00	4.508699e-02
32920000	-4.473905e+03	-8.072505e+02	6.633446e+00	2.879872e+01	3.023256e-01	2.366578e+00	1.440695e-02	9.424963e-01	1.385422e-01	1.310654e+00	4.258420e-02
32940000	-4.461726e+03	-8.446127e+02	5.533313e+00	2.515383e+01	2.093023e-01	2.585605e+00	1.955486e-02	9.399960e-01	8.370145e-02	9.049554e-01	3.564495e-02
32960000	-4.480394e+03	-8.484505e+02	5.198230e+00	2.313597e+01	2.441860e-01	2.082487e+00	8.103494e-03	9.787785e-01	8.400507e-02	9.066149e-01	3.293967e-02
32980000	-4.491439e+03	-8.104874e+02	6.096380e+00	2.644759e+01	2.790698e-01	2.633154e+00	2.443516e-02	9.115680e-01	1.536081e-01	8.739794e-01	3.817375e-02
33000000	-4.466405e+03	-8.498659e+02	6.744111e+00	3.298191e+01	1.627907e-01	2.190366e+00	2.587067e-02	9.552978e-01	3.383348e-02	1.045874e+00	4.218841e-02
33020000	-4.480577e+03	-8.765254e+02	5.603354e+00	2.811738e+01	1.860465e-01	2.571263e+00	1.292632e-02	9.693337e-01	3.829272e-02	1.669749e+00	3.510991e-02
33040000	-4.481250e+03	-8.485906e+02	4.797799e+00	2.372108e+01	2.558140e-01	2.601033e+00	7.019394e-03	9.783027e-01	6.442544e-02	8.059534e-01	3.070632e-02
33060000	-4.487128e+03	-8.712992e+02	4.576852e+00	2.347014e+01	1.627907e-01	2.164210e+00	1.707635e-02	9.611811e-01	6.069824e-02	7.353560e-01	2.929221e-02
33080000	-4.464274e+03	-8.527442e+02	4.603578e+00	2.090072e+01	2.906977e-01	2.351252e+00	1.761481e-02	9.023636e-01	2.343474e-01	8.028910e-01	2.947882e-02
33100000	-4.452604e+03	-8.620958e+02	4.477033e+00	1.976411e+01	2.325581e-01	2.402164e+00	2.687185e-02	9.370293e-01	6.309238e-02	8.970787e-01	2.872484e-02
33120000	-4.469779e+03	-8.571975e+02	5.303362e+00	2.439420e+01	2.674419e-01	2.493424e+00	3.055559e-02	9.225352e-01	6.021544e-02	7.571348e-01	3.391650e-02
33140000	-4.477185e+03	-8.872795e+02	4.209826e+00	2.367238e+01	1.627907e-01	2.257752e+00	2.102860e-02	9.703410e-01	1.772444e-02	1.048679e+00	2.713499e-02
33160000	-4.474745e+03	-8.789871e+02	4.201507e+00	2.039369e+01	2.325581e-01	2.216018e+00	1.801387e-02	9.435860e-01	1.001486e-01	8.595262e-01	2.691676e-02
33180000	-4.470823e+03	-8.788908e+02	4.664615e+00	2.182187e+01	1.976744e-01	1.774702e+00	6.603647e-03	9.809696e-01	8.859976e-02	1.010958e+00	2.942950e-02
33200000	-4.468926e+03	-8.828496e+02	4.023873e+00	1.795834e+01	2.906977e-01	1.801502e+00	1.013781e-02	9.692838e-01	7.808173e-02	1.210015e+00	2.580248e-02
33220000	-4.489292e+03	-8.333208e+02	4.951981e+00	2.284560e+01	3.255814e-01	2.019061e+00	1.297385e-02	9.508597e-01	1.258541e-01	6.840022e-01	3.124935e-02
33240000	-4.478720e+03	-8.402724e+02	5.834865e+00	2.504257e+01	1.976744e-01	2.540803e+00	2.086130e-02	9.465755e-01	8.547157e-02	1.097884e+00	3.760971e-02
33260000	-4.447255e+03	-8.998666e+02	4.917916e+00	2.582678e+01	1.046512e-01	1.962637e+00	3.547814e-02	9.337909e-01	3.047904e-02	9.792212e-01	3.162831e-02
33280000	-4.458042e+03	-8.767558e+02	4.093540e+00	2.038573e+01	2.790698e-01	1.904495e+00	3.423239e-02	9.153263e-01	6.927864e-02	9.795793e-01	2.586797e-02
33300000	-4.453028e+03	-8.654521e+02	4.188784e+00	2.005710e+01	2.674419e-01	2.670858e+00	1.485060e-02	9.438086e-01	1.155570e-01	1.066155e+00	2.659158e-02
33320000	-4.459807e+03	-8.881120e+02	3.640658e+00	1.936477e+01	2.906977e-01	2.639182e+00	1.590031e-02	9.263877e-01	1.385744e-01	1.215386e+00	2.317753e-02
33340000	-4.472195e+03	-8.465015e+02	5.642226e+00	2.648485e+01	2.441860e-01	2.417052e+00	1.564949e-02	9.581142e-01	7.340792e-02	8.360035e-01	3.564981e-02
33360000	-4.463587e+03	-8.375045e+02	5.299143e+00	2.493132e+01	2.674419e-01	2.074420e+00	1.117759e-02	9.656863e-01	1.133880e-01	1.205720e+00	3.352017e-02
33380000	-4.479474e+03	-8.746846e+02	5.293540e+00	2.743033e+01	1.744186e-01	2.571668e+00	1.998102e-02	9.659639e-01	2.972660e-02	1.201619e+00	3.363539e-02
33400000	-4.492583e+03	-8.664478e+02	4.411433e+00	2.264856e+01	1.976744e-01	1.982408e+00	2.495367e-02	9.393488e-01	6.263335e-02	9.963824e-01	2.846080e-02
33420000	-4.458247e+03	-8.736423e+02	4.270070e+00	2.127546e+01	2.325581e-01	2.164728e+00	1.505312e-02	9.488964e-01	9.537647e-02	1.203538e+00	2.737956e-02
33440000	-4.470636e+03	-8.717061e+02	4.352990e+00	2.294761e+01	1.744186e-01	2.491848e+00	6.514258e-03	9.822523e-01	6.755729e-02	8.471612e-01	2.798440e-02
33460000	-4.485371e+03	-8.698974e+02	4.298892e+00	2.142787e+01	2.441860e-01	1.838804e+00	2.226906e-02	9.040533e-01	1.334056e-01	8.435941e-01	2.704168e-02
33480000	-4.484590e+03	-8.556324e+02	4.354679e+00	1.969385e+01	2.906977e-01	2.177928e+00	2.689278e-02	9.018519e-01	1.348953e-01	6.853659e-01	2.764688e-02
33500000	-4.477944e+03	-8.450651e+02	5.267550e+00	2.385975e+01	2.325581e-01	2.663309e+00	1.211951e-02	9.545214e-01	1.439935e-01	1.082726e+00	3.392265e-02
33520000	-4.484131e+03	-8.400340e+02	4.960275e+00	2.259059e+01	2.558140e-01	2.455678e+00	3.051942e-02	8.860888e-01	1.549432e-01	7.933176e-01	3.199017e-02
33540000	-4.474452e+03	-8.425434e+02	6.438433e+00	2.948698e+01	2.325581e-01	2.284515e+00	3.954200e-02	8.698981e-01	1.409758e-01	8.020475e-01	4.116788e-02
33560000	-4.483862e+03	-8.572650e+02	5.205476e+00	2.403290e+01	2.906977e-01	2.487973e+00	2.218989e-02	9.089623e-01	1.587331e-01	1.137813e+00	3.339750e-02
33580000	-4.456356e+03	-8.612065e+02	4.570569e+00	2.097337e+01	2.209302e-01	2.184874e+00	4.234846e-02	8.973048e-01	6.291421e-02	1.033577e+00	2.938234e-02
33600000	-4.476552e+03	-8.814870e+02	4.839234e+00	2.299164e+01	1.744186e-01	1.752636e+00	1.723207e-02	9.600707e-01	6.117193e-02	1.267980e+00	3.076097e-02
33620000	-4.494880e+03	-8.449844e+02	4.555942e+00	2.353835e+01	2.790698e-01	2.469020e+00	6.275502e-03	9.767794e-01	9.671403e-02	9.853905e-01	2.914836e-02
33640000	-4.483412e+03	-8.933735e+02	3.557827e+00	1.783744e+01	3.372093e-01	2.313025e+00	2.504276e-02	8.343706e-01	2.419139e-01	6.351135e-01	2.286868e-02
33660000	-4.477853e+03	-8.689618e+02	3.915919e+00	1.916591e+01	2.093023e-01	2.246891e+00	2.362026e-02	9.215676e-01	9.065388e-02	9.413693e-01	2.487737e-02
33680000	-4.472681e+03	-8.690319e+02	4.616591e+00	2.254532e+01	2.093023e-01	1.955807e+00	7.799738e-03	9.811260e-01	5.520217e-02	7.911745e-01	2.974957e-02
33700000	-4.474676e+03	-8.493108e+02	5.211036e+00	2.462996e+01	2.209302e-01	2.473150e+00	9.699730e-03	9.727863e-01	9.615029e-02	1.016747e+00	3.243091e-02
33720000	-4.478472e+03	-8.930283e+02	3.679111e+00	1.957840e+01	2.209302e-01	2.247275e+00	9.015526e-03	9.606679e-01	1.227895e-01	9.502192e-01	2.366172e-02
33740000	-4.479402e+03	-8.852817e+02	3.639612e+00	1.951600e+01	2.093023e-01	2.033373e+00	1.624721e-02	9.637188e-01	3.803079e-02	6.145930e-01	2.341202e-02
33760000	-4.479569e+03	-8.471693e+02	5.208925e+00	2.384518e+01	2.906977e-01	2.327355e+00	1.069138e-02	9.700229e-01	1.007386e-01	8.642598e-01	3.343559e-02
33780000	-4.481459e+03	-8.667679e+02	4.222844e+00	2.045825e+01	2.209302e-01	1.965639e+00	3.650765e-03	9.871901e-01	1.040112e-01	8.002074e-01	2.706258e-02
33800000	-4.470426e+03	-9.044785e+02	3.755395e+00	2.099206e+01	2.441860e-01	2.938178e+00	1.571804e-02	9.497089e-01	8.669735e-02	1.043270e+00	2.387606e-02
33820000	-4.462714e+03	-8.788240e+02	4.186990e+00	2.256655e+01	2.093023e-01	1.910262e+00	1.694245e-02	9.543591e-01	5.591357e-02	8.582569e-01	2.697542e-02
33840000	-4.467983e+03	-8.698485e+02	4.586855e+00	2.354679e+01	2.441860e-01	2.763141e+00	1.579949e-02	9.497372e-01	7.817592e-02	1.056428e+00	2.955945e-02
33860000	-4.470960e+03	-8.555670e+02	4.404831e+00	2.046445e+01	1.976744e-01	2.952168e+00	4.334609e-02	9.084979e-01	6.518540e-02	1.273378e+00	2.812657e-02
33880000	-4.470242e+03	-8.696480e+02	5.046323e+00	2.470679e+01	1.279070e-01	2.432337e+00	1.995890e-02	9.783321e-01	1.095530e-02	1.079066e+00	3.229333e-02
33900000	-4.476946e+03	-8.473296e+02	4.302466e+00	1.966116e+01	3.372093e-01	2.613653e+00	7.681860e-03	9.655170e-01	1.810707e-01	8.369818e-01	2.703196e-02
33920000	-4.457607e+03	-8.778927e+02	4.000836e+00	2.040714e+01	2.790698e-01	1.818446e+00	1.763046e-02	9.007548e-01	1.908267e-01	7.078745e-01	2.551875e-02
33940000	-4.473807e+03	-8.652061e+02	4.772252e+00	2.371662e+01	2.558140e-01	2.276762e+00	2.539884e-02	9.047798e-01	1.152610e-01	7.608504e-01	3.065012e-02
33960000	-4.468128e+03	-8.892571e+02	4.164937e+00	2.214895e+01	1.627907e-01	2.525733e+00	1.998004e-02	9.611128e-01	4.329370e-02	8.797968e-01	2.673293e-02
33980000	-4.467278e+03	-8.704830e+02	4.083140e+00	1.908674e+01	2.558140e-01	1.940134e+00	1.224520e-02	9.666956e-01	7.293115e-02	8.823978e-01	2.626710e-02
34000000	-4.482920e+03	-8.804567e+02	4.749068e+00	2.592663e+01	1.162791e-01	2.408107e+00	2.411935e-02	9.583491e-01	2.992156e-02	8.547479e-01	3.044865e-02
34020000	-4.487826e+03	-8.687379e+02	4.015910e+00	2.154262e+01	2.093023e-01	2.294850e+00	2.826624e-02	8.918074e-01	1.010630e-01	7.524721e-01	2.572738e-02
34040000	-4.469865e+03	-8.358352e+02	6.588914e+00	3.074208e+01	1.744186e-01	2.434254e+00	6.181518e-03	9.895963e-01	2.730685e-02	1.280607e+00	4.244886e-02
34060000	-4.464401e+03	-8.755685e+02	5.014379e+00	2.325166e+01	1.279070e-01	2.225697e+00	6.876528e-03	9.904831e-01	2.089783e-02	1.034623e+00	3.186619e-02
34080000	-4.466983e+03	-8.883444e+02	4.011533e+00	2.220574e+01	3.372093e-01	2.401130e+00	5.724820e-03	9.590803e-01	2.016269e-01	9.818677e-01	2.544879e-02
34100000	-4.466448e+03	-8.809093e+02	3.739544e+00	1.854488e+01	2.906977e-01	2.521000e+00	1.218947e-02	9.427893e-01	1.628081e-01	8.677944e-01	2.408584e-02
34120000	-4.474618e+03	-8.711692e+02	4.422382e+00	2.028889e+01	1.976744e-01	2.241529e+00	1.295256e-02	9.699800e-01	6.764898e-02	8.816846e-01	2.831674e-02
34140000	-4.474854e+03	-8.675058e+02	4.933956e+00	2.615693e+01	2.790698e-01	2.146938e+00	8.577168e-03	9.675816e-01	1.033083e-01	1.015325e+00	3.169338e-02
34160000	-4.467650e+03	-8.739249e+02	4.074854e+00	1.982260e+01	3.255814e-01	2.475674e+00	1.645957e-02	9.072191e-01	1.833880e-01	1.094519e+00	2.627796e-02
34180000	-4.469278e+03	-8.731495e+02	4.827296e+00	2.165919e+01	2.790698e-01	2.153281e+00	1.908483e-02	9.510356e-01	7.536625e-02	1.552634e+00	3.109158e-02
34200000	-4.463206e+03	-8.721243e+02	4.788749e+00	2.203032e+01	1.627907e-01	2.216057e+00	1.980269e-02	9.561438e-01	5.869644e-02	9.161185e-01	3.085771e-02
34220000	-4.473006e+03	-8.793374e+02	5.473304e+00	2.601855e+01	1.627907e-01	1.880901e+00	4.048748e-02	8.925871e-01	8.143041e-02	1.274903e+00	3.504778e-02
34240000	-4.481563e+03	-8.589937e+02	4.341093e+00	2.200777e+01	1.511628e-01	2.723864e+00	6.368627e-03	9.836543e-01	5.497349e-02	5.810611e-01	2.796923e-02
34260000	-4.487554e+03	-8.651987e+02	4.548781e+00	2.035953e+01	3.023256e-01	2.066985e+00	2.269355e-02	9.239991e-01	1.185807e-01	7.930030e-01	2.919037e-02
34280000	-4.496052e+03	-8.740216e+02	4.464758e+00	2.400027e+01	1.976744e-01	2.377447e+00	7.591038e-03	9.788747e-01	6.202034e-02	1.214855e+00	2.870997e-02
34300000	-4.463161e+03	-8.622256e+02	4.769979e+00	2.200555e+01	2.325581e-01	1.988646e+00	1.180670e-02	9.659380e-01	9.773040e-02	9.961948e-01	3.077360e-02
34320000	-4.466913e+03	-8.575062e+02	4.652838e+00	2.316712e+01	1.976744e-01	2.199571e+00	4.029789e-02	8.988877e-01	7.034930e-02	8.975164e-01	2.987593e-02
34340000	-4.493481e+03	-8.602127e+02	4.234265e+00	2.131311e+01	1.860465e-01	2.068382e+00	1.596577e-02	9.406587e-01	8.829703e-02	7.650702e-01	2.729324e-02
34360000	-4.484120e+03	-8.745767e+02	3.710852e+00	1.772374e+01	2.558140e-01	2.474509e+00	1.959295e-02	9.323215e-01	1.005800e-01	1.298721e+00	2.346231e-02
34380000	-4.464905e+03	-8.700581e+02	4.363144e+00	2.164128e+01	2.674419e-01	2.253602e+00	2.711834e-02	9.444815e-01	6.165326e-02	9.765499e-01	2.784886e-02
34400000	-4.471321e+03	-8.535153e+02	4.293252e+00	2.174298e+01	2.906977e-01	1.928354e+00	1.319476e-02	9.272288e-01	1.796844e-01	8.145822e-01	2.727354e-02
34420000	-4.480632e+03	-8.898501e+02	4.562221e+00	2.549908e+01	2.209302e-01	2.238989e+00	1.782590e-02	9.272579e-01	1.132978e-01	8.690099e-01	2.907790e-02
34440000	-4.477194e+03	-8.624154e+02	4.303605e+00	2.108877e+01	3.023256e-01	2.436033e+00	2.710533e-03	9.914403e-01	8.804211e-02	7.268221e-01	2.772974e-02
34460000	-4.478800e+03	-8.491798e+02	4.860079e+00	2.240059e+01	2.558140e-01	2.838965e+00	1.632887e-02	9.387214e-01	1.176371e-01	8.757108e-01	3.104351e-02
34480000	-4.498573e+03	-8.735237e+02	4.434979e+00	2.256791e+01	2.325581e-01	2.428190e+00	2.140098e-02	9.259410e-01	7.827366e-02	7.214996e-01	2.834072e-02
34500000	-4.486764e+03	-8.607795e+02	6.072514e+00	3.000249e+01	1.860465e-01	2.484637e+00	2.693613e-02	9.472126e-01	4.098864e-02	1.119893e+00	3.916750e-02
34520000	-4.470883e+03	-8.598654e+02	5.425842e+00	2.787057e+01	2.441860e-01	2.026823e+00	1.158370e-02	9.722318e-01	5.218075e-02	1.170869e+00	3.499457e-02
34540000	-4.490660e+03	-8.082730e+02	5.214705e+00	2.314512e+01	3.139535e-01	2.630064e+00	2.530833e-02	9.085744e-01	1.371970e-01	6.132138e-01	3.352138e-02
34560000	-4.495753e+03	-8.170795e+02	5.022517e+00	2.098386e+01	3.604651e-01	2.235993e+00	1.903738e-02	8.900788e-01	2.895547e-01	7.704818e-01	3.209925e-02
34580000	-4.472484e+03	-8.387861e+02	5.796242e+00	2.671861e+01	2.674419e-01	1.838424e+00	2.463191e-02	9.285032e-01	9.656517e-02	9.050503e-01	3.711254e-02
34600000	-4.492139e+03	-8.252818e+02	5.994675e+00	2.408964e+01	3.372093e-01	2.148552e+00	1.803491e-02	9.278957e-01	1.955404e-01	7.549380e-01	3.830645e-02
34620000	-4.491745e+03	-8.526451e+02	5.744907e+00	2.752108e+01	2.674419e-01	2.219200e+00	1.543661e-02	9.515375e-01	6.785726e-02	1.042824e+00	3.683561e-02
34640000	-4.501816e+03	-8.523675e+02	4.961997e+00	2.345186e+01	2.093023e-01	1.890967e+00	1.259898e-02	9.794998e-01	3.098516e-02	9.985989e-01	3.131402e-02
34660000	-4.475151e+03	-8.564791e+02	5.504516e+00	2.610383e+01	1.627907e-01	2.516965e+00	1.843254e-02	9.680100e-01	4.522667e-02	8.848629e-01	3.541398e-02
34680000	-4.490480e+03	-8.527219e+02	5.624389e+00	2.453810e+01	2.441860e-01	2.094703e+00	2.368798e-02	9.209274e-01	1.117449e-01	1.058057e+00	3.626279e-02
34700000	-4.479355e+03	-8.277442e+02	5.174504e+00	2.301303e+01	2.906977e-01	2.420538e+00	1.330433e-02	9.648841e-01	7.735608e-02	8.814888e-01	3.337785e-02
34720000	-4.498465e+03	-8.458076e+02	4.809234e+00	2.362729e+01	2.790698e-01	2.126967e+00	2.346902e-02	8.880816e-01	1.669097e-01	7.609326e-01	3.101489e-02
34740000	-4.467964e+03	-8.757456e+02	4.393950e+00	2.315626e+01	2.558140e-01	2.098826e+00	4.477563e-03	9.789268e-01	1.366885e-01	8.141847e-01	2.794166e-02
34760000	-4.495629e+03	-8.928681e+02	3.738540e+00	1.817310e+01	2.558140e-01	2.329810e+00	1.240885e-02	9.606125e-01	9.724536e-02	1.016216e+00	2.408008e-02
34780000	-4.486418e+03	-8.622499e+02	4.642799e+00	2.409125e+01	2.790698e-01	2.517575e+00	7.010750e-03	9.761364e-01	1.035936e-01	7.977334e-01	2.985946e-02
34800000	-4.483646e+03	-8.621403e+02	5.198676e+00	2.728707e+01	2.790698e-01	2.632817e+00	2.740350e-02	8.887621e-01	1.421953e-01	1.086417e+00	3.320222e-02
34820000	-4.487614e+03	-8.611080e+02	4.638626e+00	2.387582e+01	2.209302e-01	2.749241e+00	3.572933e-02	8.923664e-01	9.680140e-02	1.054475e+00	2.960822e-02
34840000	-4.502571e+03	-8.394637e+02	5.346302e+00	2.364397e+01	2.790698e-01	2.184164e+00	2.792919e-02	9.251841e-01	7.978389e-02	9.092924e-01	3.382578e-02
34860000	-4.485373e+03	-8.801166e+02	4.194947e+00	1.877444e+01	1.976744e-01	2.084008e+00	4.564382e-02	8.891636e-01	6.196283e-02	7.705810e-01	2.659764e-02
34880000	-4.498403e+03	-8.434864e+02	4.933478e+00	2.316686e+01	2.441860e-01	2.589070e+00	8.589252e-03	9.716561e-01	9.031972e-02	8.024104e-01	3.156005e-02
34900000	-4.480172e+03	-8.400077e+02	5.008613e+00	2.319201e+01	3.488372e-01	1.746721e+00	1.589352e-02	9.253924e-01	1.763624e-01	1.059737e+00	3.213565e-02
34920000	-4.473399e+03	-8.610248e+02	4.661998e+00	2.219204e+01	2.674419e-01	2.019232e+00	1.880887e-02	9.224634e-01	1.423845e-01	1.031608e+00	2.950568e-02
34940000	-4.454047e+03	-9.028491e+02	3.668662e+00	1.807842e+01	1.395349e-01	2.361698e+00	2.223399e-02	9.605647e-01	3.221036e-02	5.607266e-01	2.332379e-02
34960000	-4.494965e+03	-8.522087e+02	4.586071e+00	2.166959e+01	2.906977e-01	1.846122e+00	7.904828e-03	9.728319e-01	8.205479e-02	8.485983e-01	2.949492e-02
34980000	-4.471482e+03	-8.669827e+02	4.662865e+00	1.965270e+01	2.558140e-01	2.107722e+00	2.462900e-02	9.248519e-01	1.209443e-01	1.154856e+00	2.979252e-02
35000000	-4.498958e+03	-8.447079e+02	4.635286e+00	1.940567e+01	2.558140e-01	2.127470e+00	1.843512e-02	9.419782e-01	9.289696e-02	8.657800e-01	2.981713e-02
35020000	-4.486562e+03	-8.485173e+02	4.415955e+00	2.253589e+01	2.674419e-01	2.535557e+00	6.457101e-03	9.747189e-01	1.329696e-01	6.137142e-01	2.837282e-02
35040000	-4.471964e+03	-8.511384e+02	3.944176e+00	2.023954e+01	2.674419e-01	2.374271e+00	3.230032e-02	8.869348e-01	9.960917e-02	7.236639e-01	2.525177e-02
35060000	-4.462510e+03	-8.640983e+02	4.112082e+00	2.111208e+01	2.209302e-01	2.147248e+00	1.805832e-02	9.396784e-01	1.064448e-01	8.597517e-01	2.651813e-02
35080000	-4.452508e+03	-8.764527e+02	4.813328e+00	2.581091e+01	2.441860e-01	2.502731e+00	4.259044e-03	9.814433e-01	1.432454e-01	9.836654e-01	3.044387e-02
35100000	-4.494323e+03	-8.338089e+02	5.259807e+00	2.254867e+01	3.139535e-01	2.439895e+00	1.613445e-02	9.250273e-01	2.032210e-01	7.421024e-01	3.388706e-02
35120000	-4.489370e+03	-8.548412e+02	4.075895e+00	1.906649e+01	2.209302e-01	2.718256e+00	2.524054e-02	8.929371e-01	1.826622e-01	6.238570e-01	2.625186e-02
35140000	-4.474480e+03	-8.732265e+02	3.811159e+00	1.873998e+01	1.511628e-01	2.736638e+00	1.469637e-02	9.735375e-01	3.887186e-02	6.745281e-01	2.444027e-02
35160000	-4.499516e+03	-8.538470e+02	3.540110e+00	1.873677e+01	3.023256e-01	2.023660e+00	3.378408e-03	9.861550e-01	1.033854e-01	7.049866e-01	2.271943e-02
35180000	-4.484429e+03	-8.966718e+02	3.622552e+00	1.935546e+01	2.441860e-01	2.862399e+00	5.946488e-03	9.768912e-01	1.021082e-01	8.560085e-01	2.331401e-02
35200000	-4.464649e+03	-8.718166e+02	3.979037e+00	1.991596e+01	2.674419e-01	1.721235e+00	1.007507e-02	9.590571e-01	1.620072e-01	8.912917e-01	2.564057e-02
35220000	-4.454384e+03	-8.767455e+02	3.648806e+00	1.852964e+01	3.139535e-01	2.417636e+00	8.204273e-03	9.670182e-01	1.339287e-01	7.399228e-01	2.346018e-02
35240000	-4.462018e+03	-8.531192e+02	3.456053e+00	1.671161e+01	4.302326e-01	3.253680e+00	8.155475e-03	9.480239e-01	2.554436e-01	8.855172e-01	2.229212e-02
35260000	-4.461330e+03	-8.573147e+02	4.524001e+00	2.121915e+01	2.790698e-01	2.341050e+00	1.880668e-02	9.228194e-01	1.008188e-01	7.037742e-01	2.916411e-02
35280000	-4.453473e+03	-8.874564e+02	3.674259e+00	2.025754e+01	2.441860e-01	1.925403e+00	7.374206e-03	9.749623e-01	9.021288e-02	9.677815e-01	2.367076e-02
35300000	-4.465869e+03	-8.752403e+02	4.219357e+00	2.031682e+01	2.558140e-01	2.013452e+00	3.066708e-02	9.024831e-01	1.222911e-01	7.336371e-01	2.708770e-02
35320000	-4.467592e+03	-8.859128e+02	4.039758e+00	2.141315e+01	2.558140e-01	2.254270e+00	1.457966e-02	9.262495e-01	1.563380e-01	1.260892e+00	2.580378e-02
35340000	-4.462225e+03	-8.700039e+02	4.246364e+00	2.170819e+01	2.558140e-01	2.102018e+00	2.659384e-02	8.955343e-01	1.290951e-01	7.551114e-01	2.731679e-02
35360000	-4.459562e+03	-8.394900e+02	4.920603e+00	2.306094e+01	2.325581e-01	2.123544e+00	1.008978e-02	9.753493e-01	7.242309e-02	7.997944e-01	3.159281e-02
35380000	-4.473234e+03	-8.780494e+02	4.952174e+00	2.552013e+01	1.744186e-01	1.894576e+00	3.821369e-02	9.058111e-01	6.034521e-02	1.142961e+00	3.149177e-02
35400000	-4.477013e+03	-8.495714e+02	5.635759e+00	2.716972e+01	2.093023e-01	2.692583e+00	9.990912e-03	9.667045e-01	1.022693e-01	1.066924e+00	3.624690e-02
35420000	-4.479719e+03	-8.664184e+02	4.096096e+00	2.136227e+01	1.860465e-01	2.462850e+00	2.139844e-02	9.340803e-01	7.008757e-02	8.805488e-01	2.628310e-02
35440000	-4.462204e+03	-8.653177e+02	5.079865e+00	2.592574e+01	1.279070e-01	2.403548e+00	1.077501e-02	9.782411e-01	3.979940e-02	9.276477e-01	3.273459e-02
35460000	-4.447847e+03	-8.642289e+02	5.386297e+00	2.717986e+01	1.162791e-01	2.678993e+00	3.506150e-02	9.587839e-01	1.729435e-02	1.155403e+00	3.445582e-02
35480000	-4.453232e+03	-8.647600e+02	5.336165e+00	2.661372e+01	2.093023e-01	2.777447e+00	1.090326e-02	9.718712e-01	6.583257e-02	1.185697e+00	3.431480e-02
35500000	-4.476639e+03	-8.614748e+02	6.025814e+00	2.812569e+01	1.860465e-01	2.996230e+00	1.849622e-02	9.712515e-01	2.525752e-02	9.063343e-01	3.873914e-02
35520000	-4.478607e+03	-8.329946e+02	6.514500e+00	3.216833e+01	2.441860e-01	1.923295e+00	1.846956e-02	9.403714e-01	7.913316e-02	1.141471e+00	4.150809e-02
35540000	-4.484308e+03	-8.518580e+02	5.680764e+00	2.640930e+01	1.976744e-01	1.977748e+00	4.047902e-02	9.332730e-01	3.625375e-02	1.243789e+00	3.604216e-02
35560000	-4.458190e+03	-8.863838e+02	3.896859e+00	2.084392e+01	2.325581e-01	2.753356e+00	2.419157e-02	9.331436e-01	6.969118e-02	9.130251e-01	2.507077e-02
35580000	-4.488716e+03	-8.751933e+02	4.051553e+00	2.100218e+01	1.860465e-01	2.312005e+00	2.047326e-02	9.413826e-01	8.380709e-02	7.347262e-01	2.588786e-02
35600000	-4.476635e+03	-8.498595e+02	4.000383e+00	1.863237e+01	3.255814e-01	2.628694e+00	8.203007e-03	9.628925e-01	1.558371e-01	9.791168e-01	2.567220e-02
35620000	-4.492336e+03	-8.686037e+02	3.870083e+00	1.806099e+01	2.209302e-01	2.611038e+00	2.682437e-02	9.487387e-01	4.363518e-02	9.465859e-01	2.474502e-02
35640000	-4.469264e+03	-8.876365e+02	3.280534e+00	1.666802e+01	1.627907e-01	2.551318e+00	2.305936e-02	9.342481e-01	8.128268e-02	6.072848e-01	2.087438e-02
35660000	-4.457992e+03	-8.749798e+02	3.927401e+00	2.050666e+01	1.511628e-01	2.884555e+00	9.771478e-03	9.828104e-01	2.883909e-02	8.850864e-01	2.442702e-02
35680000	-4.467177e+03	-8.864272e+02	3.876166e+00	1.981935e+01	1.860465e-01	1.886361e+00	2.701877e-02	9.208504e-01	9.706224e-02	8.999691e-01	2.480183e-02
35700000	-4.485716e+03	-8.665796e+02	4.418321e+00	2.172276e+01	1.744186e-01	2.312746e+00	2.984850e-02	9.495381e-01	2.951732e-02	7.235029e-01	2.825429e-02
35720000	-4.490714e+03	-8.607608e+02	4.479232e+00	2.301550e+01	2.209302e-01	2.252888e+00	1.334753e-02	9.538378e-01	9.233849e-02	7.713095e-01	2.793985e-02
35740000	-4.461414e+03	-8.630298e+02	4.853020e+00	2.391033e+01	2.093023e-01	2.689587e+00	1.359558e-02	9.713983e-01	3.610838e-02	1.004615e+00	3.075078e-02
35760000	-4.476652e+03	-8.490111e+02	4.743575e+00	2.326867e+01	2.558140e-01	2.437333e+00	6.267997e-03	9.834946e-01	7.451644e-02	9.390964e-01	3.048396e-02
35780000	-4.469802e+03	-8.609371e+02	4.428544e+00	2.219737e+01	2.674419e-01	2.435010e+00	7.282756e-03	9.723130e-01	1.096633e-01	8.019620e-01	2.833872e-02
35800000	-4.470744e+03	-8.862587e+02	3.714700e+00	1.789773e+01	1.976744e-01	1.656718e+00	1.078238e-02	9.702317e-01	7.104213e-02	1.205665e+00	2.378267e-02
35820000	-4.496727e+03	-8.912996e+02	4.161806e+00	2.220657e+01	1.976744e-01	2.659482e+00	1.304624e-02	9.564957e-01	8.919571e-02	9.958307e-01	2.653198e-02
35840000	-4.471897e+03	-8.922370e+02	4.254231e+00	2.162682e+01	1.627907e-01	2.590364e+00	1.716366e-02	9.434984e-01	9.753167e-02	9.163625e-01	2.742771e-02
35860000	-4.469009e+03	-9.083300e+02	3.075945e+00	1.506952e+01	2.209302e-01	2.618329e+00	1.166947e-02	9.788675e-01	3.956668e-02	1.284860e+00	1.965441e-02
35880000	-4.477378e+03	-8.392704e+02	5.941756e+00	2.552867e+01	2.674419e-01	2.430722e+00	2.160504e-02	9.213896e-01	1.115783e-01	8.863549e-01	3.788849e-02
35900000	-4.485424e+03	-8.538923e+02	5.429088e+00	2.366040e+01	2.325581e-01	2.474321e+00	1.979858e-02	9.611457e-01	5.167142e-02	1.099249e+00	3.496226e-02
35920000	-4.463668e+03	-8.652240e+02	4.656849e+00	2.152975e+01	2.441860e-01	1.951799e+00	1.549038e-02	9.208333e-01	1.629539e-01	1.049769e+00	2.966453e-02
35940000	-4.486716e+03	-8.528714e+02	5.555832e+00	2.511101e+01	2.093023e-01	2.346966e+00	1.167340e-02	9.778318e-01	4.506147e-02	9.309689e-01	3.573767e-02
35960000	-4.444747e+03	-8.963446e+02	3.805841e+00	2.032463e+01	1.744186e-01	1.990052e+00	1.379566e-02	9.622611e-01	6.941146e-02	1.177051e+00	2.452437e-02
35980000	-4.455455e+03	-8.584038e+02	4.527414e+00	2.035664e+01	2.325581e-01	2.506056e+00	3.079331e-02	9.041126e-01	1.156034e-01	1.105583e+00	2.899661e-02
36000000	-4.459427e+03	-9.079325e+02	3.696360e+00	2.088347e+01	1.860465e-01	1.979319e+00	5.089895e-03	9.829473e-01	6.821954e-02	1.168164e+00	2.371085e-02
36020000	-4.481364e+03	-8.654155e+02	4.440105e+00	2.401538e+01	1.627907e-01	3.114724e+00	1.317478e-02	9.769560e-01	2.440315e-02	9.963604e-01	2.841408e-02
36040000	-4.483734e+03	-8.596717e+02	4.809876e+00	2.381910e+01	2.209302e-01	2.620110e+00	4.498993e-03	9.823300e-01	1.066636e-01	8.546235e-01	3.091485e-02
36060000	-4.467878e+03	-8.500376e+02	4.519281e+00	2.240415e+01	3.139535e-01	2.178681e+00	4.570716e-03	9.863439e-01	7.195867e-02	9.177202e-01	2.915662e-02
36080000	-4.465363e+03	-8.936999e+02	4.189134e+00	2.320118e+01	1.627907e-01	2.260545e+00	5.937030e-03	9.852235e-01	5.672049e-02	1.053731e+00	2.686472e-02
36100000	-4.459632e+03	-8.557839e+02	4.695667e+00	2.401390e+01	2.093023e-01	3.066440e+00	6.467533e-03	9.802191e-01	8.493666e-02	1.371038e+00	3.008029e-02
36120000	-4.470236e+03	-8.510643e+02	5.895222e+00	2.918253e+01	2.209302e-01	2.479437e+00	6.424502e-03	9.768677e-01	1.186652e-01	1.318555e+00	3.708613e-02
36140000	-4.470488e+03	-8.419974e+02	5.325339e+00	2.677682e+01	3.488372e-01	2.313875e+00	6.159966e-03	9.627264e-01	1.750074e-01	1.210293e+00	3.432305e-02
36160000	-4.454819e+03	-8.645617e+02	4.489042e+00	2.281105e+01	2.674419e-01	1.958339e+00	1.149336e-02	9.616485e-01	1.028864e-01	1.005146e+00	2.892900e-02
36180000	-4.470119e+03	-8.432263e+02	5.472190e+00	2.789999e+01	2.441860e-01	2.166781e+00	3.307046e-02	9.063318e-01	8.592748e-02	1.148542e+00	3.527120e-02
36200000	-4.464489e+03	-8.599261e+02	5.431591e+00	2.853518e+01	1.627907e-01	2.112403e+00	1.130729e-02	9.737060e-01	5.731178e-02	1.186401e+00	3.496416e-02
36220000	-4.450657e+03	-8.548049e+02	4.504614e+00	2.247916e+01	3.139535e-01	3.231404e+00	1.271693e-03	9.949312e-01	1.411248e-01	7.927883e-01	2.891009e-02
36240000	-4.480844e+03	-8.626136e+02	5.340967e+00	2.751295e+01	1.976744e-01	1.675519e+00	1.419492e-02	9.705634e-01	4.041888e-02	1.115299e+00	3.411567e-02
36260000	-4.473124e+03	-8.607214e+02	4.882086e+00	2.473386e+01	2.209302e-01	1.976508e+00	1.448887e-02	9.612322e-01	6.959710e-02	9.354064e-01	3.102817e-02
36280000	-4.473519e+03	-8.654837e+02	4.889759e+00	2.295370e+01	1.627907e-01	2.159636e+00	4.958609e-02	8.511991e-01	9.844957e-02	8.511964e-01	3.147221e-02
36300000	-4.460116e+03	-8.766467e+02	4.351460e+00	2.165557e+01	2.558140e-01	2.427190e+00	1.723736e-03	9.925313e-01	1.673397e-01	9.771982e-01	2.785459e-02
36320000	-4.476962e+03	-8.642435e+02	4.159389e+00	1.972929e+01	3.139535e-01	2.107035e+00	1.807160e-02	9.281211e-01	1.333818e-01	8.343490e-01	2.662991e-02
36340000	-4.481243e+03	-8.665672e+02	3.618366e+00	1.713554e+01	2.674419e-01	2.594948e+00	1.529378e-02	9.577545e-01	8.147176e-02	6.694137e-01	2.311026e-02
36360000	-4.457674e+03	-8.515468e+02	5.251163e+00	2.634265e+01	2.674419e-01	2.924714e+00	2.434925e-02	9.273260e-01	7.437522e-02	8.019185e-01	3.350276e-02
36380000	-4.477996e+03	-8.774043e+02	3.574089e+00	1.873532e+01	3.139535e-01	2.603798e+00	2.496036e-02	8.955535e-01	1.480253e-01	1.015055e+00	2.294736e-02
36400000	-4.460102e+03	-8.606836e+02	4.712981e+00	2.167948e+01	2.441860e-01	3.351345e+00	1.148179e-02	9.621564e-01	1.039911e-01	7.568398e-01	3.030316e-02
36420000	-4.464548e+03	-8.619163e+02	4.629622e+00	2.244931e+01	1.860465e-01	2.409330e+00	6.946452e-03	9.804915e-01	6.075137e-02	1.058975e+00	2.930688e-02
36440000	-4.475485e+03	-8.559005e+02	5.410143e+00	2.701688e+01	2.209302e-01	1.999851e+00	2.846576e-03	9.936710e-01	5.127606e-02	8.830210e-01	3.487949e-02
36460000	-4.492787e+03	-8.472405e+02	5.355535e+00	2.501865e+01	2.790698e-01	2.282878e+00	1.008666e-02	9.627233e-01	1.145235e-01	1.061062e+00	3.454144e-02
36480000	-4.494253e+03	-8.738769e+02	3.865731e+00	1.828612e+01	2.906977e-01	2.276793e+00	9.033279e-03	9.688068e-01	1.000720e-01	7.471655e-01	2.392076e-02
36500000	-4.469490e+03	-8.569405e+02	5.944629e+00	2.652370e+01	1.860465e-01	1.633118e+00	1.889506e-02	9.607658e-01	4.517869e-02	1.365889e+00	3.789388e-02
36520000	-4.493082e+03	-8.607564e+02	5.115803e+00	2.522865e+01	2.093023e-01	2.166996e+00	2.474871e-02	9.154722e-01	1.323644e-01	1.086310e+00	3.283043e-02
36540000	-4.498367e+03	-8.599540e+02	5.009965e+00	2.334558e+01	2.441860e-01	2.881572e+00	2.642294e-02	9.115163e-01	1.309442e-01	1.088078e+00	3.229341e-02
36560000	-4.483001e+03	-8.429773e+02	4.928771e+00	2.267604e+01	2.790698e-01	2.139963e+00	2.296314e-02	9.391765e-01	5.772864e-02	6.704670e-01	3.132976e-02
36580000	-4.492152e+03	-8.365625e+02	5.231354e+00	2.458530e+01	2.325581e-01	1.904290e+00	1.654977e-02	9.510698e-01	8.997146e-02	9.271257e-01	3.315790e-02
36600000	-4.495227e+03	-8.552244e+02	6.071396e+00	2.842723e+01	2.093023e-01	2.306253e+00	1.488793e-02	9.623111e-01	6.220515e-02	1.393420e+00	3.874007e-02
36620000	-4.501233e+03	-8.619084e+02	4.421111e+00	2.366139e+01	2.209302e-01	1.952805e+00	2.356325e-02	8.913267e-01	1.684069e-01	8.579130e-01	2.788917e-02
36640000	-4.483441e+03	-8.789575e+02	3.683184e+00	1.946395e+01	1.511628e-01	2.412477e+00	2.373690e-02	9.721825e-01	1.417992e-02	5.604307e-01	2.332609e-02
36660000	-4.509200e+03	-8.877085e+02	5.263053e+00	2.921430e+01	1.744186e-01	1.765874e+00	1.183755e-02	9.712777e-01	3.958044e-02	9.241101e-01	3.333170e-02
36680000	-4.484347e+03	-8.759582e+02	4.368752e+00	2.246279e+01	2.674419e-01	2.674137e+00	1.369961e-02	9.444435e-01	1.633505e-01	9.608292e-01	2.770591e-02
36700000	-4.468657e+03	-8.363416e+02	5.250166e+00	2.481563e+01	3.023256e-01	1.915579e+00	1.839106e-02	9.256866e-01	1.297875e-01	1.034550e+00	3.368800e-02
36720000	-4.477123e+03	-8.661360e+02	5.303438e+00	2.390430e+01	1.744186e-01	2.637109e+00	3.032403e-02	9.090372e-01	9.994008e-02	1.165076e+00	3.395062e-02
36740000	-4.481145e+03	-8.668040e+02	4.785654e+00	2.492407e+01	2.558140e-01	2.494098e+00	1.053781e-02	9.644223e-01	9.585461e-02	1.203946e+00	3.047302e-02
36760000	-4.480705e+03	-8.612691e+02	5.011352e+00	2.412159e+01	2.093023e-01	2.491255e+00	1.756202e-02	9.481515e-01	9.712704e-02	1.492301e+00	3.200371e-02
36780000	-4.473809e+03	-8.786298e+02	4.155731e+00	2.052759e+01	1.627907e-01	2.232300e+00	2.106175e-02	9.674852e-01	1.893720e-02	8.980385e-01	2.676583e-02
36800000	-4.473700e+03	-8.656797e+02	4.619466e+00	2.347663e+01	1.860465e-01	2.194026e+00	1.754447e-02	9.568155e-01	4.794427e-02	1.058927e+00	2.959607e-02
36820000	-4.475916e+03	-8.389521e+02	4.534105e+00	1.889285e+01	3.139535e-01	2.518423e+00	4.619192e-02	8.549465e-01	1.093593e-01	6.973827e-01	2.871495e-02
36840000	-4.472366e+03	-8.692674e+02	4.152652e+00	2.028902e+01	2.441860e-01	2.307652e+00	1.896032e-02	9.344675e-01	1.098238e-01	7.831438e-01	2.604848e-02
36860000	-4.481115e+03	-8.881089e+02	3.545841e+00	1.818583e+01	2.325581e-01	2.091462e+00	3.996256e-02	8.623411e-01	1.135143e-01	9.657786e-01	2.218947e-02
36880000	-4.463598e+03	-8.897002e+02	4.310275e+00	2.315684e+01	2.906977e-01	2.220610e+00	1.093991e-02	9.500206e-01	1.097490e-01	8.545980e-01	2.770037e-02
36900000	-4.462179e+03	-8.477228e+02	4.371590e+00	2.191271e+01	3.023256e-01	1.996371e+00	9.924728e-03	9.484724e-01	1.646201e-01	1.004469e+00	2.811312e-02
36920000	-4.503304e+03	-8.810725e+02	4.856577e+00	2.304204e+01	1.744186e-01	1.816039e+00	2.195581e-02	9.553519e-01	3.329590e-02	1.136647e+00	3.127110e-02
36940000	-4.489917e+03	-8.806364e+02	3.961391e+00	2.030080e+01	2.209302e-01	2.647205e+00	1.632282e-02	9.532080e-01	7.549107e-02	7.063719e-01	2.548282e-02
36960000	-4.506718e+03	-8.574719e+02	4.070686e+00	2.080785e+01	2.558140e-01	2.945659e+00	1.201049e-02	9.407509e-01	1.330416e-01	6.936411e-01	2.624375e-02
36980000	-4.487440e+03	-8.711337e+02	4.353592e+00	2.085827e+01	2.674419e-01	1.955904e+00	4.645326e-02	8.494241e-01	1.458820e-01	1.163445e+00	2.795188e-02
37000000	-4.483879e+03	-8.544824e+02	4.930139e+00	2.409338e+01	2.209302e-01	2.155408e+00	9.336730e-03	9.763836e-01	6.567007e-02	8.254183e-01	3.173679e-02
37020000	-4.454560e+03	-8.675272e+02	5.324960e+00	2.541403e+01	2.209302e-01	2.560206e+00	2.623223e-02	9.417149e-01	6.995331e-02	1.422242e+00	3.426696e-02
37040000	-4.466471e+03	-8.480208e+02	5.083727e+00	2.320870e+01	2.093023e-01	1.916121e+00	1.413992e-02	9.731004e-01	4.147575e-02	1.279308e+00	3.244892e-02
37060000	-4.456267e+03	-8.409071e+02	5.891842e+00	2.633847e+01	2.441860e-01	2.209727e+00	6.814279e-03	9.862794e-01	4.393524e-02	1.239703e+00	3.772772e-02
37080000	-4.467916e+03	-8.534396e+02	5.564888e+00	2.774220e+01	2.209302e-01	2.036216e+00	1.664877e-02	9.610515e-01	5.042727e-02	1.303168e+00	3.562853e-02
37100000	-4.480420e+03	-8.581029e+02	4.063151e+00	2.021953e+01	2.558140e-01	2.283802e+00	1.211376e-02	9.556267e-01	1.187886e-01	8.795610e-01	2.617431e-02
37120000	-4.493430e+03	-8.715031e+02	4.150842e+00	2.123212e+01	2.558140e-01	2.493120e+00	9.021425e-03	9.749982e-01	6.298917e-02	6.214284e-01	2.672826e-02
37140000	-4.489121e+03	-8.762336e+02	3.806495e+00	1.913843e+01	2.674419e-01	3.218851e+00	1.964589e-02	9.152470e-01	1.414611e-01	7.312710e-01	2.451213e-02
37160000	-4.478289e+03	-8.763199e+02	4.698913e+00	2.233384e+01	2.325581e-01	2.201833e+00	3.112729e-02	9.250259e-01	6.848295e-02	1.125151e+00	2.987650e-02
37180000	-4.489241e+03	-8.631023e+02	4.760861e+00	2.325330e+01	1.860465e-01	2.041988e+00	1.024170e-02	9.747413e-01	5.201914e-02	1.175781e+00	3.050525e-02
37200000	-4.454594e+03	-8.829625e+02	4.797378e+00	2.621745e+01	1.279070e-01	1.960959e+00	9.793718e-03	9.823729e-01	3.354872e-02	1.273827e+00	3.024574e-02
37220000	-4.477433e+03	-8.481943e+02	5.859978e+00	2.805926e+01	1.395349e-01	2.423204e+00	2.580337e-02	9.624235e-01	2.789367e-02	1.094855e+00	3.704388e-02
37240000	-4.450067e+03	-8.504624e+02	5.343477e+00	2.336060e+01	2.093023e-01	2.495295e+00	4.424834e-02	8.938728e-01	8.718606e-02	9.050417e-01	3.419588e-02
37260000	-4.453551e+03	-8.561961e+02	5.219012e+00	2.484068e+01	1.976744e-01	2.070839e+00	1.706920e-02	9.547880e-01	7.384073e-02	1.009964e+00	3.362934e-02
37280000	-4.483987e+03	-8.607358e+02	5.388456e+00	2.495294e+01	2.441860e-01	2.638263e+00	1.473721e-02	9.340196e-01	1.790684e-01	9.409725e-01	3.468370e-02
37300000	-4.459019e+03	-8.479159e+02	5.093049e+00	2.445209e+01	1.976744e-01	2.405159e+00	2.033556e-02	9.521587e-01	5.781415e-02	9.201265e-01	3.243067e-02
37320000	-4.474146e+03	-8.648819e+02	4.650119e+00	2.196723e+01	1.860465e-01	1.689670e+00	1.621922e-02	9.702933e-01	3.703566e-02	8.695069e-01	2.975506e-02
37340000	-4.463690e+03	-8.467990e+02	4.275192e+00	2.101982e+01	2.674419e-01	2.915721e+00	8.929179e-03	9.664081e-01	1.299130e-01	8.683638e-01	2.753217e-02
37360000	-4.457322e+03	-8.559750e+02	4.024448e+00	1.964233e+01	2.906977e-01	2.679125e+00	2.358226e-02	9.214955e-01	1.063523e-01	9.788806e-01	2.590514e-02
37380000	-4.477564e+03	-8.650403e+02	4.936595e+00	2.369394e+01	1.976744e-01	2.899660e+00	2.534228e-02	9.356439e-01	6.766813e-02	7.895987e-01	3.168463e-02
37400000	-4.489015e+03	-8.742559e+02	3.522900e+00	1.715583e+01	2.558140e-01	3.277423e+00	9.179661e-03	9.621006e-01	1.130600e-01	7.901482e-01	2.256893e-02
37420000	-4.476340e+03	-8.661234e+02	4.090263e+00	2.082795e+01	2.093023e-01	2.075716e+00	1.796712e-02	9.464619e-01	8.113181e-02	9.394524e-01	2.590370e-02
37440000	-4.457662e+03	-8.933974e+02	4.607849e+00	2.361467e+01	1.627907e-01	2.864487e+00	4.849584e-02	9.232112e-01	2.747747e-02	7.855528e-01	2.938400e-02
37460000	-4.458745e+03	-8.660778e+02	4.730920e+00	2.407776e+01	1.627907e-01	1.759957e+00	1.392666e-02	9.702635e-01	5.043385e-02	9.473668e-01	3.019609e-02
37480000	-4.464577e+03	-8.845746e+02	4.029068e+00	2.036842e+01	1.860465e-01	2.268599e+00	9.790269e-03	9.887010e-01	1.459920e-02	7.055445e-01	2.586422e-02
37500000	-4.494501e+03	-8.655404e+02	4.826952e+00	2.225261e+01	2.093023e-01	2.039039e+00	1.173067e-02	9.669083e-01	9.374777e-02	1.048156e+00	3.094715e-02
37520000	-4.454912e+03	-8.781601e+02	4.405174e+00	2.334870e+01	2.093023e-01	2.286216e+00	3.142152e-02	8.936459e-01	8.287185e-02	7.967916e-01	2.814156e-02
37540000	-4.501256e+03	-9.005272e+02	3.511280e+00	1.770584e+01	2.093023e-01	2.588930e+00	7.359825e-03	9.770331e-01	8.773210e-02	1.231049e+00	2.235977e-02
37560000	-4.478471e+03	-8.867155e+02	3.771880e+00	1.799372e+01	1.744186e-01	2.544246e+00	2.791497e-02	9.592471e-01	2.396493e-02	9.398570e-01	2.428366e-02
37580000	-4.481028e+03	-8.887908e+02	4.500080e+00	2.162484e+01	1.860465e-01	2.671233e+00	1.340178e-02	9.660239e-01	7.293171e-02	9.889314e-01	2.869617e-02
37600000	-4.475872e+03	-9.017067e+02	4.004770e+00	2.111592e+01	2.441860e-01	2.008170e+00	2.521038e-02	8.950873e-01	1.364253e-01	7.151598e-01	2.536917e-02
37620000	-4.468779e+03	-8.719966e+02	4.141787e+00	2.080287e+01	2.441860e-01	2.788375e+00	1.714920e-02	9.296842e-01	1.207388e-01	9.198595e-01	2.629055e-02
37640000	-4.475002e+03	-8.345502e+02	5.170824e+00	2.300524e+01	2.325581e-01	2.970090e+00	1.264102e-02	9.607072e-01	7.675421e-02	9.696086e-01	3.285812e-02
37660000	-4.484162e+03	-8.459061e+02	4.489341e+00	1.980071e+01	2.906977e-01	2.473833e+00	2.085353e-02	9.062988e-01	1.806084e-01	6.478193e-01	2.856586e-02
37680000	-4.460346e+03	-8.400553e+02	5.165609e+00	2.317275e+01	2.790698e-01	2.515429e+00	1.451476e-02	9.685093e-01	6.471797e-02	1.056485e+00	3.327807e-02
37700000	-4.488716e+03	-8.670058e+02	4.225179e+00	2.167129e+01	2.093023e-01	2.850376e+00	1.726950e-02	9.711915e-01	2.989141e-02	6.457772e-01	2.688506e-02
37720000	-4.493907e+03	-8.734563e+02	3.923978e+00	2.101509e+01	1.627907e-01	2.597261e+00	7.307960e-03	9.840307e-01	3.825699e-02	7.145493e-01	2.507470e-02
37740000	-4.481534e+03	-8.744888e+02	4.623075e+00	2.156273e+01	2.209302e-01	2.350366e+00	3.227288e-02	9.252453e-01	5.582431e-02	1.017292e+00	2.944123e-02
37760000	-4.475727e+03	-8.665739e+02	4.691316e+00	2.329260e+01	1.511628e-01	2.424389e+00	3.283482e-02	9.269046e-01	5.202358e-02	8.347144e-01	2.968720e-02
37780000	-4.468511e+03	-8.549604e+02	4.971083e+00	2.382894e+01	2.674419e-01	2.380802e+00	1.670679e-02	9.483561e-01	8.869096e-02	8.581933e-01	3.186803e-02
37800000	-4.475595e+03	-8.481509e+02	4.610744e+00	2.209593e+01	2.325581e-01	2.263487e+00	1.013259e-02	9.606322e-01	1.377436e-01	7.914169e-01	2.939736e-02
37820000	-4.470205e+03	-8.798495e+02	4.309655e+00	2.177405e+01	1.976744e-01	2.208159e+00	3.381466e-02	9.156468e-01	7.003741e-02	1.135163e+00	2.688449e-02
37840000	-4.508001e+03	-8.227123e+02	6.317792e+00	2.798192e+01	2.790698e-01	2.050686e+00	1.654727e-02	9.349984e-01	1.765409e-01	1.189189e+00	4.012785e-02
37860000	-4.504535e+03	-8.401033e+02	5.600574e+00	2.637452e+01	2.790698e-01	2.225864e+00	2.676619e-02	8.948641e-01	1.323455e-01	9.143234e-01	3.612781e-02
37880000	-4.476851e+03	-8.823657e+02	4.062981e+00	2.170836e+01	3.604651e-01	2.342003e+00	1.096163e-02	9.394658e-01	1.882354e-01	1.173324e+00	2.617383e-02
37900000	-4.472165e+03	-8.895030e+02	3.563122e+00	1.996731e+01	1.744186e-01	2.243997e+00	7.180243e-03	9.847178e-01	3.955596e-02	9.377230e-01	2.260122e-02
37920000	-4.473450e+03	-8.801028e+02	4.329838e+00	2.216668e+01	2.209302e-01	2.481380e+00	4.880242e-03	9.890863e-01	3.950353e-02	8.365268e-01	2.742288e-02
37940000	-4.481226e+03	-8.660507e+02	4.507612e+00	2.390963e+01	2.558140e-01	2.437420e+00	1.429611e-02	9.504443e-01	9.214861e-02	9.888589e-01	2.883683e-02
37960000	-4.486056e+03	-8.764631e+02	4.014877e+00	2.140245e+01	2.093023e-01	2.584874e+00	1.031016e-02	9.736725e-01	6.330890e-02	8.494933e-01	2.588867e-02
37980000	-4.486008e+03	-8.687712e+02	4.310081e+00	2.176256e+01	1.511628e-01	2.147723e+00	4.128387e-02	9.286354e-01	3.682994e-02	9.936156e-01	2.776933e-02
38000000	-4.470739e+03	-8.325459e+02	5.911869e+00	3.032264e+01	2.790698e-01	2.430244e+00	4.293354e-02	8.726788e-01	1.138566e-01	1.302082e+00	3.774647e-02
38020000	-4.455594e+03	-8.555833e+02	4.992957e+00	2.297500e+01	2.441860e-01	2.264817e+00	9.267454e-03	9.788462e-01	6.584283e-02	1.050650e+00	3.206627e-02
38040000	-4.472728e+03	-8.713731e+02	4.664273e+00	2.275725e+01	1.976744e-01	2.209858e+00	2.599476e-02	9.219682e-01	9.418692e-02	7.561503e-01	2.980090e-02
38060000	-4.466715e+03	-8.632918e+02	4.379945e+00	2.271844e+01	2.441860e-01	1.949646e+00	2.394667e-02	9.228034e-01	1.072712e-01	7.166850e-01	2.797659e-02
38080000	-4.476895e+03	-8.899152e+02	3.809231e+00	2.260340e+01	1.279070e-01	2.629810e+00	1.845728e-02	9.635075e-01	3.309273e-02	1.289660e+00	2.434845e-02
38100000	-4.485046e+03	-8.874955e+02	3.775357e+00	1.879602e+01	2.674419e-01	2.109581e+00	9.531135e-03	9.579858e-01	1.374428e-01	1.090314e+00	2.424911e-02
38120000	-4.484390e+03	-9.027128e+02	3.501348e+00	1.916876e+01	2.325581e-01	2.377084e+00	2.125998e-02	9.359060e-01	5.975323e-02	7.595815e-01	2.244847e-02
38140000	-4.481471e+03	-8.600788e+02	5.107902e+00	2.622585e+01	1.860465e-01	2.731392e+00	9.336085e-03	9.747332e-01	6.236617e-02	1.288002e+00	3.259345e-02
38160000	-4.467370e+03	-8.605852e+02	4.488667e+00	2.331640e+01	2.674419e-01	2.133262e+00	1.626258e-02	9.445776e-01	8.387580e-02	1.051295e+00	2.893034e-02
38180000	-4.455145e+03	-8.563266e+02	4.622669e+00	2.460318e+01	2.906977e-01	2.599386e+00	1.917042e-02	9.351520e-01	8.977843e-02	9.393842e-01	2.975551e-02
38200000	-4.461930e+03	-8.773583e+02	4.893866e+00	2.686341e+01	1.976744e-01	2.051867e+00	1.592606e-02	9.499724e-01	8.128189e-02	8.018397e-01	3.111343e-02
38220000	-4.471543e+03	-8.912762e+02	4.147479e+00	2.332803e+01	1.744186e-01	2.267656e+00	2.182175e-02	9.554823e-01	3.544315e-02	7.475038e-01	2.643557e-02
38240000	-4.479235e+03	-8.535119e+02	5.233551e+00	2.128089e+01	2.790698e-01	1.897664e+00	1.102903e-02	9.674488e-01	1.022193e-01	1.062937e+00	3.323601e-02
38260000	-4.475918e+03	-8.348400e+02	5.371321e+00	2.390955e+01	2.558140e-01	2.613907e+00	1.503583e-02	9.515099e-01	1.189609e-01	8.557354e-01	3.455185e-02
38280000	-4.459259e+03	-8.887289e+02	4.052277e+00	2.191463e+01	1.279070e-01	2.855738e+00	5.441736e-03	9.892274e-01	2.670392e-02	1.126906e+00	2.604329e-02
38300000	-4.470439e+03	-8.607199e+02	4.328734e+00	1.891218e+01	2.325581e-01	2.499555e+00	2.890128e-02	9.099735e-01	1.122443e-01	8.646420e-01	2.791125e-02
38320000	-4.487711e+03	-8.590985e+02	5.176199e+00	2.411841e+01	2.209302e-01	1.788177e+00	4.789196e-03	9.827208e-01	1.083160e-01	8.363934e-01	3.284475e-02
38340000	-4.461333e+03	-8.917040e+02	3.456970e+00	1.858550e+01	1.860465e-01	2.130434e+00	1.595357e-02	9.684140e-01	3.938529e-02	6.643186e-01	2.199403e-02
38360000	-4.466793e+03	-8.538520e+02	3.701143e+00	1.808384e+01	3.023256e-01	1.941671e+00	1.937374e-02	9.198536e-01	1.469293e-01	5.145687e-01	2.311628e-02
38380000	-4.468490e+03	-8.608017e+02	4.227886e+00	2.231765e+01	2.906977e-01	2.930337e+00	1.748959e-02	9.086993e-01	1.695783e-01	8.286875e-01	2.644469e-02
38400000	-4.465174e+03	-8.672423e+02	4.469709e+00	2.296648e+01	2.441860e-01	2.491615e+00	1.648601e-02	9.489252e-01	8.980925e-02	7.553388e-01	2.875154e-02
38420000	-4.480804e+03	-8.927332e+02	3.560525e+00	1.847724e+01	2.441860e-01	2.392756e+00	9.698871e-03	9.644050e-01	1.115258e-01	7.620323e-01	2.257342e-02
38440000	-4.462141e+03	-8.831772e+02	4.962490e+00	2.445961e+01	1.511628e-01	2.032355e+00	4.059897e-02	9.141829e-01	4.626425e-02	8.159436e-01	3.152939e-02
38460000	-4.465055e+03	-8.732028e+02	3.909408e+00	1.909812e+01	2.209302e-01	3.778835e+00	4.512158e-03	9.893275e-01	6.215964e-02	8.388556e-01	2.510596e-02
38480000	-4.491431e+03	-8.526143e+02	4.611767e+00	2.204666e+01	3.488372e-01	2.327137e+00	4.081486e-03	9.741072e-01	2.302238e-01	8.302307e-01	2.928720e-02
38500000	-4.458534e+03	-8.383357e+02	5.230835e+00	2.463721e+01	3.372093e-01	2.315283e+00	3.533028e-03	9.846988e-01	1.476589e-01	9.163514e-01	3.352108e-02
38520000	-4.461982e+03	-8.247207e+02	6.133125e+00	2.674141e+01	2.558140e-01	2.036633e+00	3.633028e-03	9.882457e-01	9.481377e-02	1.057789e+00	3.936002e-02
38540000	-4.490235e+03	-8.646137e+02	4.106768e+00	2.033270e+01	2.441860e-01	2.306738e+00	1.568927e-02	9.556455e-01	8.085433e-02	7.624510e-01	2.646185e-02
38560000	-4.495118e+03	-8.662163e+02	5.517094e+00	2.624009e+01	1.860465e-01	2.528131e+00	4.382554e-03	9.921270e-01	2.676222e-02	1.003928e+00	3.455337e-02
38580000	-4.489272e+03	-8.598784e+02	4.452962e+00	2.130517e+01	3.139535e-01	1.915523e+00	1.377800e-02	9.341205e-01	1.725865e-01	1.246305e+00	2.814777e-02
38600000	-4.464955e+03	-8.331871e+02	5.199512e+00	2.308495e+01	3.023256e-01	2.195964e+00	3.397207e-02	8.805076e-01	1.246042e-01	8.894487e-01	3.340410e-02
38620000	-4.473846e+03	-8.409360e+02	4.816435e+00	2.407988e+01	3.139535e-01	2.083395e+00	2.090360e-02	8.903567e-01	1.853570e-01	9.158919e-01	3.062773e-02
38640000	-4.485635e+03	-8.917564e+02	4.923708e+00	3.095549e+01	1.627907e-01	2.196760e+00	1.186078e-02	9.664126e-01	5.883105e-02	9.721034e-01	3.051719e-02
38660000	-4.485531e+03	-8.444364e+02	5.111278e+00	2.051764e+01	2.441860e-01	3.012675e+00	1.364029e-02	9.663107e-01	8.029530e-02	9.022165e-01	3.259380e-02
38680000	-4.481548e+03	-8.305941e+02	6.287854e+00	2.907609e+01	3.023256e-01	2.706487e+00	1.772953e-02	9.294536e-01	1.716206e-01	1.103013e+00	4.030579e-02
38700000	-4.493059e+03	-8.632556e+02	4.689018e+00	2.196402e+01	2.325581e-01	2.600669e+00	2.151422e-02	9.475711e-01	7.170075e-02	9.351992e-01	3.018138e-02
38720000	-4.477138e+03	-8.741866e+02	3.805964e+00	1.668847e+01	2.093023e-01	2.671471e+00	2.833013e-02	9.341116e-01	6.800201e-02	9.247269e-01	2.424444e-02
38740000	-4.481797e+03	-8.648915e+02	4.161071e+00	2.082121e+01	2.674419e-01	2.504601e+00	2.833462e-02	8.956433e-01	1.233880e-01	8.689999e-01	2.668364e-02
38760000	-4.462896e+03	-8.634345e+02	3.959891e+00	1.737814e+01	3.255814e-01	2.961403e+00	2.770594e-02	8.769355e-01	1.768273e-01	7.527229e-01	2.533265e-02
38780000	-4.473348e+03	-8.347879e+02	5.220612e+00	2.324023e+01	3.720930e-01	2.318624e+00	1.788821e-02	8.902467e-01	2.913117e-01	9.843174e-01	3.359670e-02
38800000	-4.465450e+03	-8.526299e+02	5.024812e+00	2.238397e+01	2.906977e-01	2.080983e+00	1.125124e-02	9.528235e-01	1.801363e-01	9.414184e-01	3.237810e-02
38820000	-4.481168e+03	-8.648792e+02	4.016202e+00	1.808411e+01	1.860465e-01	2.414989e+00	1.218061e-03	9.959678e-01	9.191279e-02	7.890178e-01	2.563098e-02
38840000	-4.479637e+03	-8.746630e+02	4.704355e+00	2.391071e+01	1.511628e-01	2.639049e+00	1.822070e-03	9.952602e-01	5.667597e-02	7.457898e-01	3.015380e-02
38860000	-4.496018e+03	-8.839727e+02	4.709948e+00	2.347605e+01	2.093023e-01	2.093140e+00	1.503050e-02	9.800014e-01	1.493605e-02	1.003722e+00	3.025112e-02
38880000	-4.484926e+03	-8.219546e+02	5.372142e+00	2.274898e+01	2.906977e-01	2.558413e+00	1.177988e-03	9.961376e-01	1.208360e-01	8.256571e-01	3.421986e-02
38900000	-4.496014e+03	-8.484578e+02	4.967942e+00	2.237935e+01	2.558140e-01	2.255611e+00	4.048245e-03	9.901192e-01	6.207925e-02	7.150845e-01	3.189814e-02
38920000	-4.482075e+03	-8.349773e+02	4.700366e+00	1.954891e+01	3.372093e-01	2.745815e+00	3.002406e-03	9.824087e-01	2.695534e-01	6.809110e-01	3.032262e-02
38940000	-4.489633e+03	-8.663068e+02	4.308151e+00	2.096166e+01	2.906977e-01	2.116962e+00	1.649244e-02	9.121513e-01	1.730231e-01	9.160610e-01	2.778326e-02
38960000	-4.474956e+03	-8.194524e+02	6.668900e+00	2.896050e+01	2.325581e-01	2.109500e+00	1.784091e-02	9.398027e-01	1.021957e-01	8.104601e-01	4.278732e-02
38980000	-4.486354e+03	-8.375721e+02	6.234182e+00	2.724391e+01	2.441860e-01	2.499720e+00	1.494050e-02	9.489965e-01	1.497891e-01	8.581382e-01	3.914574e-02
39000000	-4.497181e+03	-8.451273e+02	4.544184e+00	1.986723e+01	2.209302e-01	2.097840e+00	1.597294e-02	9.616181e-01	6.846653e-02	1.115284e+00	2.905418e-02
39020000	-4.480828e+03	-8.426964e+02	4.837683e+00	1.947402e+01	3.139535e-01	2.156627e+00	1.307843e-02	9.502883e-01	1.827644e-01	1.012482e+00	3.106551e-02
39040000	-4.502221e+03	-8.348163e+02	4.843257e+00	1.975708e+01	3.023256e-01	1.865183e+00	1.417364e-02	9.429111e-01	1.474343e-01	8.886973e-01	3.093018e-02
39060000	-4.472370e+03	-8.428860e+02	4.546698e+00	2.052762e+01	3.023256e-01	2.363400e+00	1.384091e-02	9.573032e-01	1.196017e-01	8.838750e-01	2.927760e-02
39080000	-4.489857e+03	-8.536775e+02	4.080757e+00	1.910919e+01	3.023256e-01	1.778177e+00	9.401461e-03	9.619771e-01	1.704181e-01	8.816204e-01	2.630675e-02
39100000	-4.490190e+03	-8.559985e+02	4.159111e+00	1.866547e+01	2.674419e-01	2.750326e+00	1.116587e-02	9.624481e-01	1.202175e-01	6.357790e-01	2.681533e-02
39120000	-4.491159e+03	-8.436170e+02	4.939262e+00	2.150341e+01	2.906977e-01	2.186983e+00	2.413771e-02	9.055190e-01	1.219821e-01	8.216659e-01	3.183526e-02
39140000	-4.484775e+03	-8.100210e+02	5.171376e+00	2.059535e+01	3.720930e-01	2.002649e+00	1.430098e-02	9.448799e-01	2.132846e-01	5.530711e-01	3.317551e-02
39160000	-4.497478e+03	-8.494064e+02	4.867760e+00	2.470641e+01	2.674419e-01	2.347842e+00	4.051587e-03	9.836813e-01	1.439788e-01	6.139932e-01	3.094098e-02
39180000	-4.494851e+03	-8.452494e+02	4.623111e+00	2.034388e+01	2.674419e-01	2.031159e+00	3.014493e-02	9.400830e-01	5.679165e-02	8.990910e-01	2.956791e-02
39200000	-4.464193e+03	-8.742996e+02	5.034860e+00	2.809031e+01	1.511628e-01	2.158395e+00	2.876649e-02	9.610101e-01	1.421514e-02	1.121205e+00	3.246107e-02
39220000	-4.468158e+03	-8.529725e+02	5.845489e+00	2.848717e+01	2.441860e-01	2.424874e+00	1.376061e-02	9.486452e-01	1.357668e-01	9.225483e-01	3.767280e-02
39240000	-4.457552e+03	-8.511574e+02	4.580624e+00	2.253384e+01	2.558140e-01	2.401128e+00	1.791304e-02	9.457289e-01	9.397292e-02	8.219743e-01	2.954041e-02
39260000	-4.476560e+03	-8.671559e+02	4.363284e+00	2.203987e+01	2.906977e-01	2.188686e+00	9.444196e-03	9.575666e-01	1.387221e-01	9.126056e-01	2.813700e-02
39280000	-4.505794e+03	-8.416864e+02	4.987082e+00	2.258455e+01	3.488372e-01	1.837889e+00	9.120561e-03	9.565454e-01	2.411283e-01	9.935214e-01	3.179385e-02
39300000	-4.520097e+03	-8.355494e+02	4.678229e+00	2.036850e+01	3.953488e-01	1.926927e+00	5.520851e-03	9.597885e-01	3.021467e-01	9.453557e-01	2.996992e-02
39320000	-4.488975e+03	-8.500047e+02	4.622454e+00	2.111337e+01	2.209302e-01	2.097915e+00	3.297577e-02	9.155432e-01	7.239311e-02	8.470881e-01	2.944815e-02
39340000	-4.486439e+03	-8.396757e+02	5.392875e+00	2.668410e+01	2.790698e-01	1.831577e+00	1.237801e-02	9.465306e-01	1.618530e-01	8.797645e-01	3.475704e-02
39360000	-4.475585e+03	-8.653350e+02	4.718203e+00	2.352782e+01	2.441860e-01	2.457099e+00	7.738577e-03	9.743345e-01	8.521560e-02	1.016332e+00	2.995252e-02
39380000	-4.470391e+03	-8.666089e+02	4.948015e+00	2.444999e+01	1.627907e-01	2.392751e+00	1.077141e-02	9.766676e-01	4.629928e-02	1.008153e+00	3.143776e-02
39400000	-4.486027e+03	-8.662912e+02	4.826590e+00	2.412471e+01	1.395349e-01	2.707279e+00	8.967098e-03	9.821851e-01	3.893626e-02	9.327944e-01	3.108302e-02
39420000	-4.467506e+03	-8.560061e+02	6.038930e+00	2.790237e+01	1.279070e-01	2.161203e+00	7.407973e-03	9.874121e-01	2.868816e-02	1.090127e+00	3.880396e-02
39440000	-4.492680e+03	-8.920613e+02	4.467840e+00	2.297973e+01	1.744186e-01	2.781407e+00	2.055752e-02	9.453118e-01	6.513076e-02	1.025252e+00	2.870823e-02
39460000	-4.464572e+03	-8.554218e+02	5.232698e+00	2.496994e+01	2.790698e-01	2.595343e+00	8.509331e-03	9.732256e-01	9.676642e-02	8.944775e-01	3.329332e-02
39480000	-4.465178e+03	-8.248605e+02	6.041996e+00	2.721516e+01	3.720930e-01	1.974428e+00	2.663828e-03	9.814937e-01	2.834868e-01	1.024918e+00	3.851985e-02
39500000	-4.474911e+03	-8.488551e+02	5.740915e+00	2.528765e+01	1.976744e-01	2.477704e+00	9.867507e-03	9.746602e-01	6.694134e-02	8.139488e-01	3.669881e-02
39520000	-4.484508e+03	-8.490531e+02	5.058736e+00	2.233082e+01	2.790698e-01	1.962519e+00	2.032018e-02	9.373474e-01	1.083293e-01	8.078348e-01	3.211208e-02
39540000	-4.471056e+03	-8.798292e+02	4.751850e+00	2.257713e+01	1.744186e-01	1.955437e+00	2.286573e-02	9.409617e-01	6.826040e-02	1.018786e+00	2.995775e-02
39560000	-4.466631e+03	-9.005511e+02	4.130042e+00	2.073912e+01	2.325581e-01	2.320401e+00	1.909482e-02	9.446335e-01	6.251556e-02	9.712247e-01	2.584353e-02
39580000	-4.472029e+03	-8.857319e+02	4.543319e+00	2.185998e+01	1.511628e-01	1.954385e+00	3.548225e-02	9.392414e-01	3.827144e-02	9.386811e-01	2.925897e-02
39600000	-4.476829e+03	-8.513277e+02	4.127174e+00	1.904848e+01	2.906977e-01	2.802406e+00	3.199379e-02	8.599291e-01	1.815407e-01	6.043607e-01	2.645454e-02
39620000	-4.487878e+03	-8.509663e+02	4.932663e+00	2.303314e+01	2.906977e-01	2.046286e+00	5.111535e-02	8.195971e-01	1.562981e-01	1.005727e+00	3.141446e-02
39640000	-4.482044e+03	-8.334380e+02	5.684832e+00	2.554663e+01	3.488372e-01	1.988224e+00	1.158595e-02	9.264213e-01	2.680336e-01	9.530933e-01	3.665309e-02
39660000	-4.470072e+03	-8.535253e+02	4.436614e+00	2.048091e+01	2.558140e-01	2.557028e+00	2.737133e-02	9.313635e-01	8.217284e-02	7.475850e-01	2.845117e-02
39680000	-4.472510e+03	-8.673543e+02	4.273159e+00	2.007999e+01	2.093023e-01	2.585198e+00	3.431994e-02	9.097830e-01	7.338670e-02	8.889258e-01	2.732596e-02
39700000	-4.474764e+03	-8.576397e+02	4.089812e+00	1.778749e+01	3.023256e-01	2.062521e+00	1.555083e-02	9.515192e-01	7.184618e-02	8.001086e-01	2.616940e-02
39720000	-4.468762e+03	-8.730376e+02	4.668603e+00	2.223967e+01	2.325581e-01	1.975824e+00	2.758377e-02	9.058529e-01	1.381094e-01	9.925374e-01	2.995999e-02
39740000	-4.473319e+03	-8.363728e+02	5.339825e+00	2.309320e+01	3.023256e-01	1.784433e+00	1.242975e-02	9.531996e-01	1.664443e-01	8.010102e-01	3.443117e-02
39760000	-4.483432e+03	-8.648922e+02	4.903163e+00	2.325164e+01	2.441860e-01	1.660821e+00	1.287948e-02	9.572580e-01	1.156779e-01	8.350117e-01	3.134580e-02
39780000	-4.473301e+03	-8.674555e+02	4.474704e+00	2.090071e+01	3.139535e-01	2.134671e+00	2.211066e-02	9.077433e-01	1.292816e-01	1.062797e+00	2.798993e-02
39800000	-4.470165e+03	-8.799856e+02	4.066280e+00	2.005405e+01	2.674419e-01	2.546871e+00	2.475742e-02	9.239297e-01	9.191542e-02	9.686409e-01	2.580990e-02
39820000	-4.487651e+03	-8.572480e+02	4.540870e+00	2.199224e+01	3.255814e-01	2.134381e+00	1.825034e-02	9.059456e-01	2.287700e-01	9.519112e-01	2.926985e-02
39840000	-4.487349e+03	-8.426377e+02	4.783491e+00	2.094314e+01	2.790698e-01	1.835705e+00	1.250138e-02	9.556901e-01	1.564257e-01	8.067974e-01	3.066650e-02
39860000	-4.495401e+03	-8.718010e+02	4.932750e+00	2.368764e+01	2.441860e-01	1.622673e+00	2.238614e-02	9.426241e-01	7.128276e-02	6.301593e-01	3.146712e-02
39880000	-4.465722e+03	-8.997778e+02	3.751628e+00	2.121693e+01	1.860465e-01	2.345362e+00	1.009024e-02	9.641473e-01	9.905715e-02	8.906957e-01	2.358295e-02
39900000	-4.475302e+03	-8.667454e+02	5.116765e+00	2.423479e+01	2.674419e-01	2.087802e+00	6.986732e-03	9.809039e-01	5.687125e-02	9.586981e-01	3.283171e-02
39920000	-4.491123e+03	-8.592318e+02	5.334529e+00	2.473517e+01	1.976744e-01	2.110696e+00	3.868754e-03	9.855312e-01	1.267518e-01	1.063463e+00	3.419114e-02
39940000	-4.482643e+03	-8.713379e+02	4.585422e+00	2.148826e+01	1.627907e-01	2.516967e+00	1.807279e-02	9.727408e-01	3.473979e-02	9.996205e-01	2.956590e-02
[truncated: 8,003 more rows]
