# Supplementary material for: The rapid evolution of lungfish durophagy
Source: Nat Commun. 2022 May 2;13:2390. doi: 10.1038/s41467-022-30091-3 (PMC9061808; doi:10.1038/s41467-022-30091-3)
Supplement: Supplementary file 5 — Supplementary Software [file 41467_2022_30091_MOESM5_ESM.zip › Supplementary Software/MrBayes_tip_dating_analyses/unpartition_without_constraint_IGR/unconstraint_unpartition_IGR.log]

                            MrBayes 3.2.7b x86_64

                      (Bayesian Analysis of Phylogeny)

                             (Parallel version)
                         (8 processors available)

              Distributed under the GNU General Public License


               Type "help" or "help <command>" for information
                     on the commands that are available.

                   Type "about" for authorship and general
                       information about the program.


   Executing file "Cui_2021.nex"
   UNIX line termination
   Longest line length = 366
   Parsing file
   Reading data block
      Allocated taxon set
      Allocated matrix
      Defining new matrix with 88 taxa and 277 characters
      Data is Standard
      Gaps coded as -
      Missing data coded as ?
      WARNING: MrBayes does not support 'symbols' specification; default symbols assumed
      Taxon  1 -> Guiyu_oneris
      Taxon  2 -> Adololopas_moyasmithae
      Taxon  3 -> Adelargo_schultzei
      Taxon  4 -> Amadeodipterus_kencampbelli
      Taxon  5 -> Andreyevichthys_epitomus
      Taxon  6 -> Archaeonectes_pertusus
      Taxon  7 -> Asthenorhynchus_meemannae
      Taxon  8 -> Barwickia_downunda
      Taxon  9 -> Chirodipterus_australis
      Taxon 10 -> Chirodipterus_onawayensis
      Taxon 11 -> Dipterus_valenciennesi
      Taxon 12 -> Chirodipterus_wildungensis
      Taxon 13 -> Chirodipterus_liangchengi
      Taxon 14 -> Dipnorhynchus_cathlesae
      Taxon 15 -> Dipnorhynchus_sussmilchi
      Taxon 16 -> Dipnorhynchus_kiandrensis
      Taxon 17 -> Dipnorhynchus_kurikae
      Taxon 18 -> Eoctenodus_microsoma
      Taxon 19 -> Fleurantia_denticulata
      Taxon 20 -> Gogodipterus_paddyensis
      Taxon 21 -> Griphognathus_minutidens
      Taxon 22 -> Griphognathus_sculpta
      Taxon 23 -> Griphognathus_whitei
      Taxon 24 -> Grossipterus_crassus
      Taxon 25 -> Holodipterus_elderae
      Taxon 26 -> Holodipterus_gogoensis
      Taxon 27 -> Howidipterus_donnae
      Taxon 28 -> Ichnomylax_kurnai
      Taxon 29 -> Iowadipterus_halli
      Taxon 30 -> Jarvikia_arctica
      Taxon 31 -> Jessenia_concentrica
      Taxon 32 -> Melanognathus_canadensis
      Taxon 33 -> Nielsenia_nordica
      Taxon 34 -> Oervigia_nordica
      Taxon 35 -> Orlovichthys_limnatis
      Taxon 36 -> Palaeodaphus_insignis
      Taxon 37 -> Pentlandia_macroptera
      Taxon 38 -> Phaneropleuron_andersoni
      Taxon 39 -> Pillararhynchus_longi
      Taxon 40 -> Robinsondipterus_longi
      Taxon 41 -> Scaumenacia_curta
      Taxon 42 -> Soederberghia_groenlandica
      Taxon 43 -> Sorbitorhynchus_deleaskitus
      Taxon 44 -> Speonesydrion_iani
      Taxon 45 -> Stomiahykus_thlaodus
      Taxon 46 -> Tarachomylax_oepiki
      Taxon 47 -> Uranolophus_wyomingensis
      Taxon 48 -> Conchopoma_gadiforme
      Taxon 49 -> Delatitia_breviceps
      Taxon 50 -> Uronemus_splendens
      Taxon 51 -> Gnathorhiza_serrata
      Taxon 52 -> Megapleuron_zangerli
      Taxon 53 -> Palaeophichthys_parvulus
      Taxon 54 -> Parasagenodus_sibiricus
      Taxon 55 -> Sagenodus_inaequalis
      Taxon 56 -> Straitonia_waterstoni
      Taxon 57 -> Tranodis_castrensis
      Taxon 58 -> Ctenodus
      Taxon 59 -> Xylognathus_macrustenus
      Taxon 60 -> Limanichthys_fraseri
      Taxon 61 -> Apatorhynchus_opistheretmus
      Taxon 62 -> Erikia_jarviki
      Taxon 63 -> Dipnotuberculus_gnathodus
      Taxon 64 -> Cathlorhynchus_trismodipterus
      Taxon 65 -> Harajicadipterus_youngi
      Taxon 66 -> Xeradipterus_hatcheri
      Taxon 67 -> Rhinodipterus_ulrichi
      Taxon 68 -> Rhinodipterus_kimberleyensis
      Taxon 69 -> Rhinodipterus_secans
      Taxon 70 -> Westollrhynchus_lehmanni
      Taxon 71 -> Rhynchodipterus_elginensis
      Taxon 72 -> Persephonichthys
      Taxon 73 -> Celsiodon
      Taxon 74 -> Sinodipterus_beibei
      Taxon 75 -> Porolepis
      Taxon 76 -> Durialepis
      Taxon 77 -> Glyptolepis
      Taxon 78 -> Holoptychius
      Taxon 79 -> Laccognathus
      Taxon 80 -> Nasogaluakus_chorni
      Taxon 81 -> Quebecius_quebecensis
      Taxon 82 -> Psarolepis
      Taxon 83 -> Youngolepis
      Taxon 84 -> Powichthys
      Taxon 85 -> Diabolepis_speratus
      Taxon 86 -> Meemannia
      Taxon 87 -> Raynerius_splendens
      Taxon 88 -> Cheirolepis
      Successfully read matrix
      Matrix contains polymorphisms, interpreted as ambiguity
      Setting default partition (does not divide up characters)
      Setting model defaults
      Seed (for generating default start values) = 1635648108
      WARNING: There are 5 characters incompatible with the specified
               coding bias. These characters will be excluded.
      Setting output file names to "Cui_2021.nex.run<i>.<p|t>"
   Reading mrbayes block
      Setting autoclose to yes
      Setting nowarnings to yes
      Setting userlevel to Developer
      WARNING: There are 5 characters incompatible with the specified
               coding bias. These characters will be excluded.
      Setting characters to ordered
      Ctype was applied to 5 standard characters
      Enabling Coding Variable
      Setting Rates to Gamma
      Successfully set likelihood model parameters
      WARNING: There are 5 characters incompatible with the specified
               coding bias. These characters will be excluded.
      Setting Clockratepr to Exponential(40.00)
      Successfully set prior model parameters
      WARNING: There are 5 characters incompatible with the specified
               coding bias. These characters will be excluded.
      Setting Clockvarpr to IGR
      Successfully set prior model parameters
      WARNING: There are 5 characters incompatible with the specified
               coding bias. These characters will be excluded.
      Setting IGRvarpr to Exponential(1.00)
      Successfully set prior model parameters
      WARNING: There are 5 characters incompatible with the specified
               coding bias. These characters will be excluded.
      Defining constraint called 'node1'
      Setting age of taxon 'Conchopoma_gadiforme' to Fixed(0.00)
      Setting age of taxon 'Gnathorhiza_serrata' to Fixed(0.00)
      Setting age of taxon 'Persephonichthys' to Uniform(20.57,25.95)
      Setting age of taxon 'Ctenodus' to Uniform(25.95,85.95)
      Setting age of taxon 'Sagenodus_inaequalis' to Uniform(25.95,50.25)
      Setting age of taxon 'Palaeophichthys_parvulus' to Uniform(34.05,42.25)
      Setting age of taxon 'Megapleuron_zangerli' to Uniform(34.05,42.25)
      Setting age of taxon 'Tranodis_castrensis' to Uniform(50.25,57.95)
      Setting age of taxon 'Uronemus_splendens' to Uniform(50.25,73.75)
      Setting age of taxon 'Straitonia_waterstoni' to Uniform(57.95,73.75)
      Setting age of taxon 'Delatitia_breviceps' to Uniform(73.75,85.95)
      Setting age of taxon 'Limanichthys_fraseri' to Uniform(73.75,85.95)
      Setting age of taxon 'Xylognathus_macrustenus' to Uniform(73.75,85.95)
      Setting age of taxon 'Parasagenodus_sibiricus' to Uniform(73.75,85.95)
      Setting age of taxon 'Phaneropleuron_andersoni' to Uniform(85.95,99.25)
      Setting age of taxon 'Rhynchodipterus_elginensis' to Uniform(85.95,99.25)
      Setting age of taxon 'Apatorhynchus_opistheretmus' to Uniform(85.95,99.25)
      Setting age of taxon 'Jarvikia_arctica' to Uniform(85.95,99.25)
      Setting age of taxon 'Nielsenia_nordica' to Uniform(85.95,99.25)
      Setting age of taxon 'Holoptychius' to Uniform(85.95,109.75)
      Setting age of taxon 'Adelargo_schultzei' to Uniform(85.95,99.25)
      Setting age of taxon 'Celsiodon' to Uniform(85.95,99.25)
      Setting age of taxon 'Oervigia_nordica' to Uniform(85.95,99.25)
      Setting age of taxon 'Soederberghia_groenlandica' to Uniform(85.95,99.25)
      Setting age of taxon 'Andreyevichthys_epitomus' to Uniform(85.95,99.25)
      Setting age of taxon 'Orlovichthys_limnatis' to Uniform(85.95,99.25)
      Setting age of taxon 'Griphognathus_sculpta' to Uniform(99.25,109.75)
      Setting age of taxon 'Adololopas_moyasmithae' to Uniform(99.25,109.75)
      Setting age of taxon 'Asthenorhynchus_meemannae' to Uniform(99.25,109.75)
      Setting age of taxon 'Chirodipterus_australis' to Uniform(99.25,109.75)
      Setting age of taxon 'Fleurantia_denticulata' to Uniform(99.25,109.75)
      Setting age of taxon 'Gogodipterus_paddyensis' to Uniform(99.25,109.75)
      Setting age of taxon 'Griphognathus_whitei' to Uniform(99.25,109.75)
      Setting age of taxon 'Holodipterus_elderae' to Uniform(99.25,109.75)
      Setting age of taxon 'Holodipterus_gogoensis' to Uniform(99.25,109.75)
      Setting age of taxon 'Pillararhynchus_longi' to Uniform(99.25,109.75)
      Setting age of taxon 'Robinsondipterus_longi' to Uniform(99.25,109.75)
      Setting age of taxon 'Scaumenacia_curta' to Uniform(99.25,109.75)
      Setting age of taxon 'Xeradipterus_hatcheri' to Uniform(99.25,109.75)
      Setting age of taxon 'Glyptolepis' to Uniform(99.25,120.35)
      Setting age of taxon 'Chirodipterus_liangchengi' to Uniform(99.25,109.75)
      Setting age of taxon 'Palaeodaphus_insignis' to Uniform(99.25,109.75)
      Setting age of taxon 'Quebecius_quebecensis' to Uniform(99.25,109.75)
      Setting age of taxon 'Cheirolepis' to Uniform(99.25,114.75)
      Setting age of taxon 'Harajicadipterus_youngi' to Uniform(99.25,114.75)
      Setting age of taxon 'Iowadipterus_halli' to Uniform(99.25,114.75)
      Setting age of taxon 'Rhinodipterus_ulrichi' to Uniform(99.25,114.75)
      Setting age of taxon 'Laccognathus' to Uniform(99.25,114.75)
      Setting age of taxon 'Chirodipterus_wildungensis' to Uniform(99.25,109.75)
      Setting age of taxon 'Rhinodipterus_kimberleyensis' to Uniform(99.25,114.75)
      Setting age of taxon 'Raynerius_splendens' to Uniform(99.25,109.75)
      Setting age of taxon 'Eoctenodus_microsoma' to Uniform(99.25,114.75)
      Setting age of taxon 'Dipterus_valenciennesi' to Uniform(109.75,114.75)
      Setting age of taxon 'Archaeonectes_pertusus' to Uniform(109.75,114.75)
      Setting age of taxon 'Dipnotuberculus_gnathodus' to Uniform(109.75,114.75)
      Setting age of taxon 'Barwickia_downunda' to Uniform(109.75,114.75)
      Setting age of taxon 'Howidipterus_donnae' to Uniform(109.75,114.75)
      Setting age of taxon 'Pentlandia_macroptera' to Uniform(109.75,114.75)
      Setting age of taxon 'Griphognathus_minutidens' to Uniform(109.75,114.75)
      Setting age of taxon 'Grossipterus_crassus' to Uniform(109.75,114.75)
      Setting age of taxon 'Rhinodipterus_secans' to Uniform(109.75,114.75)
      Setting age of taxon 'Chirodipterus_onawayensis' to Uniform(109.75,114.75)
      Setting age of taxon 'Stomiahykus_thlaodus' to Uniform(114.75,120.35)
      Setting age of taxon 'Amadeodipterus_kencampbelli' to Uniform(114.75,134.65)
      Setting age of taxon 'Sinodipterus_beibei' to Uniform(114.75,120.35)
      Setting age of taxon 'Durialepis' to Uniform(120.35,134.65)
      Setting age of taxon 'Erikia_jarviki' to Uniform(120.35,134.65)
      Setting age of taxon 'Jessenia_concentrica' to Uniform(120.35,134.65)
      Setting age of taxon 'Cathlorhynchus_trismodipterus' to Uniform(120.35,134.65)
      Setting age of taxon 'Dipnorhynchus_kiandrensis' to Uniform(120.35,134.65)
      Setting age of taxon 'Dipnorhynchus_kurikae' to Uniform(120.35,134.65)
      Setting age of taxon 'Dipnorhynchus_sussmilchi' to Uniform(120.35,134.65)
      Setting age of taxon 'Melanognathus_canadensis' to Uniform(120.35,134.65)
      Setting age of taxon 'Nasogaluakus_chorni' to Uniform(120.35,134.65)
      Setting age of taxon 'Sorbitorhynchus_deleaskitus' to Uniform(120.35,134.65)
      Setting age of taxon 'Speonesydrion_iani' to Uniform(120.35,134.65)
      Setting age of taxon 'Tarachomylax_oepiki' to Uniform(120.35,134.65)
      Setting age of taxon 'Dipnorhynchus_cathlesae' to Uniform(120.35,134.65)
      Setting age of taxon 'Ichnomylax_kurnai' to Uniform(120.35,137.85)
      Setting age of taxon 'Porolepis' to Uniform(120.35,137.85)
      Setting age of taxon 'Powichthys' to Uniform(134.65,146.25)
      Setting age of taxon 'Uranolophus_wyomingensis' to Uniform(134.65,137.85)
      Setting age of taxon 'Westollrhynchus_lehmanni' to Uniform(134.65,137.85)
      Setting age of taxon 'Diabolepis_speratus' to Uniform(137.85,146.25)
      Setting age of taxon 'Youngolepis' to Uniform(137.85,146.25)
      Setting age of taxon 'Meemannia' to Uniform(137.85,146.25)
      Setting age of taxon 'Psarolepis' to Uniform(137.85,154.45)
      Setting age of taxon 'Guiyu_oneris' to Uniform(150.05,154.45)
      Setting Nodeagepr to Calibrated
      Successfully set prior model parameters
      WARNING: There are 5 characters incompatible with the specified
               coding bias. These characters will be excluded.
      Setting Brlenspr to Clock:Fossilization
      Successfully set prior model parameters
      WARNING: There are 5 characters incompatible with the specified
               coding bias. These characters will be excluded.
      Setting SampleStrat to Random
      Successfully set prior model parameters
      WARNING: There are 5 characters incompatible with the specified
               coding bias. These characters will be excluded.
      Setting Sampleprob to 1.00000000
      Successfully set prior model parameters
      WARNING: There are 5 characters incompatible with the specified
               coding bias. These characters will be excluded.
      Setting Speciationpr to Uniform(0.00,10.00)
      Successfully set prior model parameters
      WARNING: There are 5 characters incompatible with the specified
               coding bias. These characters will be excluded.
      Setting Extinctionpr to Beta(1.00,1.00)
      Successfully set prior model parameters
      WARNING: There are 5 characters incompatible with the specified
               coding bias. These characters will be excluded.
      Setting Fossilizationpr to Beta(1.00,1.00)
      Successfully set prior model parameters
      WARNING: There are 5 characters incompatible with the specified
               coding bias. These characters will be excluded.
      Setting Treeagepr to Offsetexponential(155.00,160.00)
      Successfully set prior model parameters
      WARNING: There are 5 characters incompatible with the specified
               coding bias. These characters will be excluded.
      Setting Topologypr to Constraints
      Successfully set prior model parameters
      WARNING: There are 5 characters incompatible with the specified
               coding bias. These characters will be excluded.
      Setting number of generations to 200000000
      Setting sample frequency to 20000
      Setting print frequency to 50000
      Setting diagnosing frequency to 500000
      Successfully set chain parameters
      Setting heating parameter to 0.080000
      Setting chain output file names to "Cui_2021_5.run<i>.<p/t>"
      Successfully set chain parameters
      Running Markov chain
      MCMC stamp = 1365885798
      Seed = 1128914940
      Swapseed = 1635648108
      Model settings:

         Data not partitioned --
            Datatype  = Standard
            Coding    = Variable
            # States  = Variable, up to 24
                        State frequencies are fixed to be equal
            Rates     = Gamma
                        The distribution is approximated using 4 categories.
                        Shape parameter is exponentially
                        distributed with parameter (1.00).

      Active parameters: 

         Parameters
         ---------------------
         Statefreq           1
         Shape               2
         Ratemultiplier      3
         Topology            4
         Brlens              5
         Speciationrate      6
         Extinctionrate      7
         Fossilizationrate   8
         IGRvar              9
         IGRbranchrates     10
         Clockrate          11
         ---------------------

         1 --  Parameter  = Alpha_symdir
               Type       = Symmetric diricihlet/beta distribution alpha_i parameter
               Prior      = Symmetric dirichlet with all parameters fixed to infinity

         2 --  Parameter  = Alpha
               Type       = Shape of scaled gamma distribution of site rates
               Prior      = Exponential(1.00)

         3 --  Parameter  = Ratemultiplier
               Type       = Partition-specific rate multiplier
               Prior      = Fixed(1.0)

         4 --  Parameter  = Tau
               Type       = Topology
               Prior      = Prior on topology obeys the following constraints:
                            -- Hard constraint "node1"
               Subparam.  = V

         5 --  Parameter  = V
               Type       = Branch lengths
               Prior      = Clock:Fossilization
                            Node depths are constrained by the following age constraints:
                            -- The age of terminal "Guiyu_oneris" is Uniform(150.05,154.45)
                            -- The age of terminal "Adololopas_moyasmithae" is Uniform(99.25,109.75)
                            -- The age of terminal "Adelargo_schultzei" is Uniform(85.95,99.25)
                            -- The age of terminal "Amadeodipterus_kencampbelli" is Uniform(114.75,134.65)
                            -- The age of terminal "Andreyevichthys_epitomus" is Uniform(85.95,99.25)
                            -- The age of terminal "Archaeonectes_pertusus" is Uniform(109.75,114.75)
                            -- The age of terminal "Asthenorhynchus_meemannae" is Uniform(99.25,109.75)
                            -- The age of terminal "Barwickia_downunda" is Uniform(109.75,114.75)
                            -- The age of terminal "Chirodipterus_australis" is Uniform(99.25,109.75)
                            -- The age of terminal "Chirodipterus_onawayensis" is Uniform(109.75,114.75)
                            -- The age of terminal "Dipterus_valenciennesi" is Uniform(109.75,114.75)
                            -- The age of terminal "Chirodipterus_wildungensis" is Uniform(99.25,109.75)
                            -- The age of terminal "Chirodipterus_liangchengi" is Uniform(99.25,109.75)
                            -- The age of terminal "Dipnorhynchus_cathlesae" is Uniform(120.35,134.65)
                            -- The age of terminal "Dipnorhynchus_sussmilchi" is Uniform(120.35,134.65)
                            -- The age of terminal "Dipnorhynchus_kiandrensis" is Uniform(120.35,134.65)
                            -- The age of terminal "Dipnorhynchus_kurikae" is Uniform(120.35,134.65)
                            -- The age of terminal "Eoctenodus_microsoma" is Uniform(99.25,114.75)
                            -- The age of terminal "Fleurantia_denticulata" is Uniform(99.25,109.75)
                            -- The age of terminal "Gogodipterus_paddyensis" is Uniform(99.25,109.75)
                            -- The age of terminal "Griphognathus_minutidens" is Uniform(109.75,114.75)
                            -- The age of terminal "Griphognathus_sculpta" is Uniform(99.25,109.75)
                            -- The age of terminal "Griphognathus_whitei" is Uniform(99.25,109.75)
                            -- The age of terminal "Grossipterus_crassus" is Uniform(109.75,114.75)
                            -- The age of terminal "Holodipterus_elderae" is Uniform(99.25,109.75)
                            -- The age of terminal "Holodipterus_gogoensis" is Uniform(99.25,109.75)
                            -- The age of terminal "Howidipterus_donnae" is Uniform(109.75,114.75)
                            -- The age of terminal "Ichnomylax_kurnai" is Uniform(120.35,137.85)
                            -- The age of terminal "Iowadipterus_halli" is Uniform(99.25,114.75)
                            -- The age of terminal "Jarvikia_arctica" is Uniform(85.95,99.25)
                            -- The age of terminal "Jessenia_concentrica" is Uniform(120.35,134.65)
                            -- The age of terminal "Melanognathus_canadensis" is Uniform(120.35,134.65)
                            -- The age of terminal "Nielsenia_nordica" is Uniform(85.95,99.25)
                            -- The age of terminal "Oervigia_nordica" is Uniform(85.95,99.25)
                            -- The age of terminal "Orlovichthys_limnatis" is Uniform(85.95,99.25)
                            -- The age of terminal "Palaeodaphus_insignis" is Uniform(99.25,109.75)
                            -- The age of terminal "Pentlandia_macroptera" is Uniform(109.75,114.75)
                            -- The age of terminal "Phaneropleuron_andersoni" is Uniform(85.95,99.25)
                            -- The age of terminal "Pillararhynchus_longi" is Uniform(99.25,109.75)
                            -- The age of terminal "Robinsondipterus_longi" is Uniform(99.25,109.75)
                            -- The age of terminal "Scaumenacia_curta" is Uniform(99.25,109.75)
                            -- The age of terminal "Soederberghia_groenlandica" is Uniform(85.95,99.25)
                            -- The age of terminal "Sorbitorhynchus_deleaskitus" is Uniform(120.35,134.65)
                            -- The age of terminal "Speonesydrion_iani" is Uniform(120.35,134.65)
                            -- The age of terminal "Stomiahykus_thlaodus" is Uniform(114.75,120.35)
                            -- The age of terminal "Tarachomylax_oepiki" is Uniform(120.35,134.65)
                            -- The age of terminal "Uranolophus_wyomingensis" is Uniform(134.65,137.85)
                            -- The age of terminal "Conchopoma_gadiforme" is Fixed(0.00)
                            -- The age of terminal "Delatitia_breviceps" is Uniform(73.75,85.95)
                            -- The age of terminal "Uronemus_splendens" is Uniform(50.25,73.75)
                            -- The age of terminal "Gnathorhiza_serrata" is Fixed(0.00)
                            -- The age of terminal "Megapleuron_zangerli" is Uniform(34.05,42.25)
                            -- The age of terminal "Palaeophichthys_parvulus" is Uniform(34.05,42.25)
                            -- The age of terminal "Parasagenodus_sibiricus" is Uniform(73.75,85.95)
                            -- The age of terminal "Sagenodus_inaequalis" is Uniform(25.95,50.25)
                            -- The age of terminal "Straitonia_waterstoni" is Uniform(57.95,73.75)
                            -- The age of terminal "Tranodis_castrensis" is Uniform(50.25,57.95)
                            -- The age of terminal "Ctenodus" is Uniform(25.95,85.95)
                            -- The age of terminal "Xylognathus_macrustenus" is Uniform(73.75,85.95)
                            -- The age of terminal "Limanichthys_fraseri" is Uniform(73.75,85.95)
                            -- The age of terminal "Apatorhynchus_opistheretmus" is Uniform(85.95,99.25)
                            -- The age of terminal "Erikia_jarviki" is Uniform(120.35,134.65)
                            -- The age of terminal "Dipnotuberculus_gnathodus" is Uniform(109.75,114.75)
                            -- The age of terminal "Cathlorhynchus_trismodipterus" is Uniform(120.35,134.65)
                            -- The age of terminal "Harajicadipterus_youngi" is Uniform(99.25,114.75)
                            -- The age of terminal "Xeradipterus_hatcheri" is Uniform(99.25,109.75)
                            -- The age of terminal "Rhinodipterus_ulrichi" is Uniform(99.25,114.75)
                            -- The age of terminal "Rhinodipterus_kimberleyensis" is Uniform(99.25,114.75)
                            -- The age of terminal "Rhinodipterus_secans" is Uniform(109.75,114.75)
                            -- The age of terminal "Westollrhynchus_lehmanni" is Uniform(134.65,137.85)
                            -- The age of terminal "Rhynchodipterus_elginensis" is Uniform(85.95,99.25)
                            -- The age of terminal "Persephonichthys" is Uniform(20.57,25.95)
                            -- The age of terminal "Celsiodon" is Uniform(85.95,99.25)
                            -- The age of terminal "Sinodipterus_beibei" is Uniform(114.75,120.35)
                            -- The age of terminal "Porolepis" is Uniform(120.35,137.85)
                            -- The age of terminal "Durialepis" is Uniform(120.35,134.65)
                            -- The age of terminal "Glyptolepis" is Uniform(99.25,120.35)
                            -- The age of terminal "Holoptychius" is Uniform(85.95,109.75)
                            -- The age of terminal "Laccognathus" is Uniform(99.25,114.75)
                            -- The age of terminal "Nasogaluakus_chorni" is Uniform(120.35,134.65)
                            -- The age of terminal "Quebecius_quebecensis" is Uniform(99.25,109.75)
                            -- The age of terminal "Psarolepis" is Uniform(137.85,154.45)
                            -- The age of terminal "Youngolepis" is Uniform(137.85,146.25)
                            -- The age of terminal "Powichthys" is Uniform(134.65,146.25)
                            -- The age of terminal "Diabolepis_speratus" is Uniform(137.85,146.25)
                            -- The age of terminal "Meemannia" is Uniform(137.85,146.25)
                            -- The age of terminal "Raynerius_splendens" is Uniform(99.25,109.75)
                            -- The age of terminal "Cheirolepis" is Uniform(99.25,114.75)
                            -- Tree age has a Offsetexponential(155.00,160.00) distribution
               Subparam.  = IgrBrlens

         6 --  Parameter  = Net_speciation
               Type       = Speciation rate
               Prior      = Uniform(0.00,10.00)

         7 --  Parameter  = Relative_extinction
               Type       = Extinction rate
               Prior      = Beta(1.00,1.00)

         8 --  Parameter  = Relative_fossilization
               Type       = Fossilization rate
               Prior      = Beta(1.00,1.00)

         9 --  Parameter  = IGRvar
               Type       = Variance of IGR model branch rates
               Prior      = Exponential(1.00)
               Subparam.  = IgrBrlens

        10 --  Parameter  = IgrBrlens
               Type       = Branch lengths of IGR relaxed clock
               Prior      = Gamma (expectation = 1.0, variance = IGRvar) 

        11 --  Parameter  = Clockrate
               Type       = Base rate of clock
               Prior      = Exponential(40.00)
                            The clock rate varies according to an independent gamma model


      Number of chains per MPI processor = 1

      The MCMC sampler will use the following moves:
         With prob.  Chain will use move
            0.77 %   Multiplier(Alpha)
            9.23 %   ExtSPRClock(Tau,V)
           15.38 %   NNIClock(Tau,V)
            6.15 %   ParsSPRClock(Tau,V)
            6.15 %   AddBranch(V)
            6.15 %   DelBranch(V)
           23.08 %   NodesliderClock(V)
            2.31 %   TreeStretch(V)
            2.31 %   Multiplier(Net_speciation)
            2.31 %   Slider(Relative_extinction)
            2.31 %   Slider(Relative_fossilization)
            1.54 %   Multiplier(IGRvar)
           19.23 %   Multiplier(IgrBrlens)
            3.08 %   Multiplier(Clockrate)

      Division 1 has 274 unique site patterns
      Initializing conditional likelihoods
      Using standard non-SSE likelihood calculator for division 1 (single-precision)

      Initial log likelihoods and log prior probs for run 1:
         Chain 1 -- -6857.745602 -- -3694.396421

      There are 7 more chains on other processor(s)


      Using a relative burnin of 25.0 % for diagnostics

      Chain results (200000000 generations requested):

         0 -- [-6857.746] [...7 remote chains...] 
      50000 -- (-4571.408) [...7 remote chains...] -- 51:05:54
      100000 -- (-4569.221) [...7 remote chains...] -- 51:05:08
      150000 -- (-4542.724) [...7 remote chains...] -- 51:26:34
      200000 -- (-4555.676) [...7 remote chains...] -- 51:53:33
      250000 -- (-4526.436) [...7 remote chains...] -- 51:56:06
      300000 -- (-4538.174) [...7 remote chains...] -- 52:19:43
      350000 -- (-4556.661) [...7 remote chains...] -- 52:36:22
      400000 -- (-4536.597) [...7 remote chains...] -- 53:05:17
      450000 -- (-4529.081) [...7 remote chains...] -- 53:27:34
      500000 -- (-4537.794) [...7 remote chains...] -- 53:51:54

      Average standard deviation of split frequencies: 0.080998

      550000 -- (-4529.463) [...7 remote chains...] -- 54:17:41
      600000 -- (-4519.795) [...7 remote chains...] -- 54:39:01
      650000 -- (-4523.941) [...7 remote chains...] -- 54:51:49
      700000 -- (-4553.327) [...7 remote chains...] -- 55:02:41
      750000 -- (-4522.171) [...7 remote chains...] -- 55:16:24
      800000 -- (-4497.922) [...7 remote chains...] -- 55:28:17
      850000 -- (-4504.269) [...7 remote chains...] -- 55:42:35
      900000 -- (-4509.612) [...7 remote chains...] -- 55:51:31
      950000 -- (-4522.811) [...7 remote chains...] -- 56:02:53
      1000000 -- (-4503.027) [...7 remote chains...] -- 56:16:22

      Average standard deviation of split frequencies: 0.071395

      1050000 -- (-4502.727) [...7 remote chains...] -- 56:25:18
      1100000 -- (-4508.213) [...7 remote chains...] -- 56:33:21
      1150000 -- (-4487.189) [...7 remote chains...] -- 56:43:30
      1200000 -- (-4487.930) [...7 remote chains...] -- 56:52:44
      1250000 -- [-4470.586] [...7 remote chains...] -- 56:58:30
      1300000 -- [-4479.275] [...7 remote chains...] -- 57:06:18
      1350000 -- [-4486.914] [...7 remote chains...] -- 57:15:54
      1400000 -- [-4481.813] [...7 remote chains...] -- 57:22:23
      1450000 -- (-4515.724) [...7 remote chains...] -- 57:30:39
      1500000 -- (-4502.524) [...7 remote chains...] -- 57:36:06

      Average standard deviation of split frequencies: 0.075702

      1550000 -- (-4489.520) [...7 remote chains...] -- 57:43:16
      1600000 -- (-4489.318) [...7 remote chains...] -- 57:47:52
      1650000 -- (-4518.092) [...7 remote chains...] -- 57:50:07
      1700000 -- (-4506.993) [...7 remote chains...] -- 57:54:08
      1750000 -- (-4529.023) [...7 remote chains...] -- 57:57:52
      1800000 -- (-4525.342) [...7 remote chains...] -- 58:01:20
      1850000 -- (-4499.624) [...7 remote chains...] -- 58:04:35
      1900000 -- (-4491.336) [...7 remote chains...] -- 58:07:36
      1950000 -- (-4487.453) [...7 remote chains...] -- 58:12:06
      2000000 -- (-4507.665) [...7 remote chains...] -- 58:16:20

      Average standard deviation of split frequencies: 0.065689

      2050000 -- (-4470.245) [...7 remote chains...] -- 58:18:43
      2100000 -- (-4497.977) [...7 remote chains...] -- 58:20:56
      2150000 -- (-4513.191) [...7 remote chains...] -- 58:21:29
      2200000 -- (-4522.720) [...7 remote chains...] -- 58:23:27
      2250000 -- (-4526.071) [...7 remote chains...] -- 58:26:46
      2300000 -- (-4490.105) [...7 remote chains...] -- 58:29:53
      2350000 -- (-4463.752) [...7 remote chains...] -- 58:32:50
      2400000 -- [-4486.374] [...7 remote chains...] -- 58:35:38
      2450000 -- (-4526.186) [...7 remote chains...] -- 58:38:16
      2500000 -- (-4493.544) [...7 remote chains...] -- 58:39:27

      Average standard deviation of split frequencies: 0.053973

      2550000 -- (-4475.287) [...7 remote chains...] -- 58:40:32
      2600000 -- (-4491.556) [...7 remote chains...] -- 58:42:49
      2650000 -- (-4513.918) [...7 remote chains...] -- 58:44:59
      2700000 -- (-4491.670) [...7 remote chains...] -- 58:48:15
      2750000 -- (-4485.938) [...7 remote chains...] -- 58:50:10
      2800000 -- (-4490.442) [...7 remote chains...] -- 58:51:59
      2850000 -- (-4509.042) [...7 remote chains...] -- 58:53:42
      2900000 -- (-4497.210) [...7 remote chains...] -- 58:54:12
      2950000 -- (-4511.298) [...7 remote chains...] -- 58:55:46
      3000000 -- (-4501.668) [...7 remote chains...] -- 58:57:14

      Average standard deviation of split frequencies: 0.051496

      3050000 -- (-4503.903) [...7 remote chains...] -- 58:57:33
      3100000 -- (-4507.046) [...7 remote chains...] -- 58:58:54
      3150000 -- (-4507.297) [...7 remote chains...] -- 59:01:13
      3200000 -- [-4494.381] [...7 remote chains...] -- 59:01:22
      3250000 -- (-4494.737) [...7 remote chains...] -- 59:03:31
      3300000 -- [-4487.700] [...7 remote chains...] -- 59:04:34
      3350000 -- [-4512.602] [...7 remote chains...] -- 59:05:34
      3400000 -- [-4472.397] [...7 remote chains...] -- 59:06:30
      3450000 -- (-4502.129) [...7 remote chains...] -- 59:08:20
      3500000 -- [-4495.081] [...7 remote chains...] -- 59:09:09

      Average standard deviation of split frequencies: 0.047424

      3550000 -- [-4500.656] [...7 remote chains...] -- 59:10:51
      3600000 -- [-4481.258] [...7 remote chains...] -- 59:11:34
      3650000 -- (-4508.446) [...7 remote chains...] -- 59:13:07
      3700000 -- (-4503.712) [...7 remote chains...] -- 59:14:37
      3750000 -- (-4500.836) [...7 remote chains...] -- 59:16:03
      3800000 -- (-4490.566) [...7 remote chains...] -- 59:16:33
      3850000 -- (-4509.443) [...7 remote chains...] -- 59:17:52
      3900000 -- (-4478.619) [...7 remote chains...] -- 59:19:07
      3950000 -- (-4466.889) [...7 remote chains...] -- 59:20:20
      4000000 -- (-4504.168) [...7 remote chains...] -- 59:20:40

      Average standard deviation of split frequencies: 0.041127

      4050000 -- (-4484.129) [...7 remote chains...] -- 59:22:34
      4100000 -- [-4476.342] [...7 remote chains...] -- 59:23:37
      4150000 -- (-4503.598) [...7 remote chains...] -- 59:24:37
      4200000 -- (-4499.940) [...7 remote chains...] -- 59:25:34
      4250000 -- (-4491.253) [...7 remote chains...] -- 59:27:15
      4300000 -- (-4510.302) [...7 remote chains...] -- 59:28:06
      4350000 -- (-4492.590) [...7 remote chains...] -- 59:28:10
      4400000 -- (-4496.205) [...7 remote chains...] -- 59:28:57
      4450000 -- (-4491.112) [...7 remote chains...] -- 59:28:58
      4500000 -- (-4487.248) [...7 remote chains...] -- 59:28:57

      Average standard deviation of split frequencies: 0.037313

      4550000 -- [-4484.927] [...7 remote chains...] -- 59:28:12
      4600000 -- (-4522.101) [...7 remote chains...] -- 59:28:10
      4650000 -- (-4495.121) [...7 remote chains...] -- 59:28:06
      4700000 -- (-4507.297) [...7 remote chains...] -- 59:27:20
      4750000 -- (-4496.219) [...7 remote chains...] -- 59:27:56
      4800000 -- (-4484.860) [...7 remote chains...] -- 59:27:49
      4850000 -- (-4523.562) [...7 remote chains...] -- 59:28:21
      4900000 -- (-4478.026) [...7 remote chains...] -- 59:29:32
      4950000 -- [-4479.186] [...7 remote chains...] -- 59:29:20
      5000000 -- [-4476.246] [...7 remote chains...] -- 59:29:48

      Average standard deviation of split frequencies: 0.034630

      5050000 -- [-4473.736] [...7 remote chains...] -- 59:30:13
      5100000 -- (-4485.295) [...7 remote chains...] -- 59:29:58
      5150000 -- (-4480.308) [...7 remote chains...] -- 59:29:43
      5200000 -- (-4461.185) [...7 remote chains...] -- 59:29:27
      5250000 -- (-4482.654) [...7 remote chains...] -- 59:29:10
      5300000 -- (-4487.795) [...7 remote chains...] -- 59:28:53
      5350000 -- (-4479.923) [...7 remote chains...] -- 59:28:35
      5400000 -- [-4485.166] [...7 remote chains...] -- 59:28:52
      5450000 -- [-4480.232] [...7 remote chains...] -- 59:29:07
      5500000 -- [-4475.645] [...7 remote chains...] -- 59:29:22

      Average standard deviation of split frequencies: 0.033057

      5550000 -- (-4491.813) [...7 remote chains...] -- 59:29:35
      5600000 -- [-4487.799] [...7 remote chains...] -- 59:29:12
      5650000 -- (-4500.572) [...7 remote chains...] -- 59:29:23
      5700000 -- (-4515.071) [...7 remote chains...] -- 59:29:33
      5750000 -- (-4493.923) [...7 remote chains...] -- 59:29:41
      5800000 -- [-4477.620] [...7 remote chains...] -- 59:29:15
      5850000 -- [-4482.872] [...7 remote chains...] -- 59:29:55
      5900000 -- (-4470.592) [...7 remote chains...] -- 59:31:06
      5950000 -- [-4478.577] [...7 remote chains...] -- 59:31:42
      6000000 -- (-4476.959) [...7 remote chains...] -- 59:31:45

      Average standard deviation of split frequencies: 0.033514

      6050000 -- [-4472.162] [...7 remote chains...] -- 59:31:46
      6100000 -- [-4469.407] [...7 remote chains...] -- 59:32:18
      6150000 -- (-4504.245) [...7 remote chains...] -- 59:32:18
      6200000 -- [-4500.202] [...7 remote chains...] -- 59:32:16
      6250000 -- [-4467.770] [...7 remote chains...] -- 59:32:14
      6300000 -- (-4524.617) [...7 remote chains...] -- 59:32:10
      6350000 -- (-4501.988) [...7 remote chains...] -- 59:32:06
      6400000 -- (-4492.711) [...7 remote chains...] -- 59:32:01
      6450000 -- (-4488.171) [...7 remote chains...] -- 59:31:55
      6500000 -- (-4495.051) [...7 remote chains...] -- 59:31:48

      Average standard deviation of split frequencies: 0.032647

      6550000 -- (-4505.507) [...7 remote chains...] -- 59:31:41
      6600000 -- (-4537.245) [...7 remote chains...] -- 59:31:03
      6650000 -- (-4510.217) [...7 remote chains...] -- 59:31:24
      6700000 -- (-4513.430) [...7 remote chains...] -- 59:31:14
      6750000 -- (-4514.273) [...7 remote chains...] -- 59:31:32
      6800000 -- (-4522.483) [...7 remote chains...] -- 59:31:21
      6850000 -- (-4490.691) [...7 remote chains...] -- 59:31:37
      6900000 -- (-4481.901) [...7 remote chains...] -- 59:31:25
      6950000 -- (-4481.426) [...7 remote chains...] -- 59:31:11
      7000000 -- (-4522.974) [...7 remote chains...] -- 59:30:57

      Average standard deviation of split frequencies: 0.031984

      7050000 -- (-4469.367) [...7 remote chains...] -- 59:31:10
      7100000 -- (-4502.758) [...7 remote chains...] -- 59:30:27
      7150000 -- [-4481.518] [...7 remote chains...] -- 59:29:44
      7200000 -- (-4491.234) [...7 remote chains...] -- 59:29:28
      7250000 -- [-4479.869] [...7 remote chains...] -- 59:29:11
      7300000 -- [-4494.638] [...7 remote chains...] -- 59:28:54
      7350000 -- (-4481.590) [...7 remote chains...] -- 59:29:02
      7400000 -- (-4480.841) [...7 remote chains...] -- 59:28:44
      7450000 -- [-4483.517] [...7 remote chains...] -- 59:28:25
      7500000 -- [-4463.413] [...7 remote chains...] -- 59:27:39

      Average standard deviation of split frequencies: 0.033125

      7550000 -- (-4479.781) [...7 remote chains...] -- 59:27:20
      7600000 -- (-4469.369) [...7 remote chains...] -- 59:26:34
      7650000 -- (-4474.093) [...7 remote chains...] -- 59:26:13
      7700000 -- (-4478.517) [...7 remote chains...] -- 59:25:52
      7750000 -- (-4483.801) [...7 remote chains...] -- 59:25:06
      7800000 -- (-4517.999) [...7 remote chains...] -- 59:24:44
      7850000 -- (-4497.312) [...7 remote chains...] -- 59:24:21
      7900000 -- [-4459.375] [...7 remote chains...] -- 59:23:58
      7950000 -- (-4479.857) [...7 remote chains...] -- 59:23:35
      8000000 -- (-4496.501) [...7 remote chains...] -- 59:23:36

      Average standard deviation of split frequencies: 0.033015

      8050000 -- (-4487.885) [...7 remote chains...] -- 59:23:11
      8100000 -- (-4501.685) [...7 remote chains...] -- 59:22:47
      8150000 -- (-4517.370) [...7 remote chains...] -- 59:21:58
      8200000 -- (-4533.609) [...7 remote chains...] -- 59:21:33
      8250000 -- (-4498.251) [...7 remote chains...] -- 59:20:44
      8300000 -- (-4511.721) [...7 remote chains...] -- 59:19:55
      8350000 -- (-4487.726) [...7 remote chains...] -- 59:19:06
      8400000 -- (-4488.662) [...7 remote chains...] -- 59:18:39
      8450000 -- (-4510.030) [...7 remote chains...] -- 59:17:50
      8500000 -- (-4492.735) [...7 remote chains...] -- 59:17:23

      Average standard deviation of split frequencies: 0.032091

      8550000 -- (-4475.259) [...7 remote chains...] -- 59:16:33
      8600000 -- [-4477.471] [...7 remote chains...] -- 59:15:21
      8650000 -- (-4468.449) [...7 remote chains...] -- 59:14:54
      8700000 -- (-4511.415) [...7 remote chains...] -- 59:14:26
      8750000 -- (-4511.798) [...7 remote chains...] -- 59:13:58
      8800000 -- (-4501.710) [...7 remote chains...] -- 59:14:34
      8850000 -- (-4518.934) [...7 remote chains...] -- 59:17:41
      8900000 -- [-4505.735] [...7 remote chains...] -- 59:17:53
      8950000 -- (-4498.723) [...7 remote chains...] -- 59:17:22
      9000000 -- [-4478.151] [...7 remote chains...] -- 59:16:50

      Average standard deviation of split frequencies: 0.033374

      9050000 -- [-4476.825] [...7 remote chains...] -- 59:16:18
      9100000 -- [-4473.217] [...7 remote chains...] -- 59:15:46
      9150000 -- (-4489.850) [...7 remote chains...] -- 59:15:13
      9200000 -- [-4464.331] [...7 remote chains...] -- 59:15:01
      9250000 -- [-4482.485] [...7 remote chains...] -- 59:14:28
      9300000 -- [-4468.254] [...7 remote chains...] -- 59:13:34
      9350000 -- (-4467.286) [...7 remote chains...] -- 59:12:20
      9400000 -- [-4476.688] [...7 remote chains...] -- 59:11:06
      9450000 -- (-4490.541) [...7 remote chains...] -- 59:10:12
      9500000 -- (-4495.983) [...7 remote chains...] -- 59:09:18

      Average standard deviation of split frequencies: 0.032429

      9550000 -- (-4501.378) [...7 remote chains...] -- 59:08:25
      9600000 -- [-4490.178] [...7 remote chains...] -- 59:07:31
      9650000 -- (-4477.441) [...7 remote chains...] -- 59:06:57
      9700000 -- (-4512.053) [...7 remote chains...] -- 59:06:03
      9750000 -- (-4492.153) [...7 remote chains...] -- 59:05:09
      9800000 -- (-4497.335) [...7 remote chains...] -- 59:04:54
      9850000 -- (-4500.473) [...7 remote chains...] -- 59:06:53
      9900000 -- (-4491.330) [...7 remote chains...] -- 59:08:12
      9950000 -- (-4515.935) [...7 remote chains...] -- 59:07:35
      10000000 -- (-4484.879) [...7 remote chains...] -- 59:07:18

      Average standard deviation of split frequencies: 0.033047

      10050000 -- (-4471.632) [...7 remote chains...] -- 59:06:59
      10100000 -- (-4480.515) [...7 remote chains...] -- 59:06:59
      10150000 -- (-4492.439) [...7 remote chains...] -- 59:07:36
      10200000 -- (-4475.506) [...7 remote chains...] -- 59:10:03
      10250000 -- (-4530.428) [...7 remote chains...] -- 59:12:29
      10300000 -- (-4488.068) [...7 remote chains...] -- 59:15:11
      10350000 -- (-4511.323) [...7 remote chains...] -- 59:19:04
      10400000 -- (-4498.167) [...7 remote chains...] -- 59:22:35
      10450000 -- (-4475.787) [...7 remote chains...] -- 59:24:34
      10500000 -- (-4488.632) [...7 remote chains...] -- 59:23:48

      Average standard deviation of split frequencies: 0.033769

      10550000 -- (-4484.832) [...7 remote chains...] -- 59:23:56
      10600000 -- (-4491.089) [...7 remote chains...] -- 59:24:03
      10650000 -- (-4503.173) [...7 remote chains...] -- 59:23:34
      10700000 -- (-4489.964) [...7 remote chains...] -- 59:23:40
      10750000 -- (-4493.849) [...7 remote chains...] -- 59:22:53
      10800000 -- (-4529.269) [...7 remote chains...] -- 59:22:05
      10850000 -- (-4473.342) [...7 remote chains...] -- 59:21:01
      10900000 -- (-4525.874) [...7 remote chains...] -- 59:20:48
      10950000 -- (-4496.160) [...7 remote chains...] -- 59:21:09
      11000000 -- (-4506.743) [...7 remote chains...] -- 59:23:13

      Average standard deviation of split frequencies: 0.034250

      11050000 -- (-4486.156) [...7 remote chains...] -- 59:25:32
      11100000 -- [-4474.242] [...7 remote chains...] -- 59:28:40
      11150000 -- [-4475.799] [...7 remote chains...] -- 59:32:20
      11200000 -- [-4471.327] [...7 remote chains...] -- 59:35:57
      11250000 -- [-4480.327] [...7 remote chains...] -- 59:38:58
      11300000 -- (-4483.128) [...7 remote chains...] -- 59:42:14
      11350000 -- (-4524.786) [...7 remote chains...] -- 59:45:44
      11400000 -- (-4521.218) [...7 remote chains...] -- 59:48:38
      11450000 -- (-4528.452) [...7 remote chains...] -- 59:48:12
      11500000 -- (-4511.928) [...7 remote chains...] -- 59:49:25

      Average standard deviation of split frequencies: 0.033824

      11550000 -- [-4491.312] [...7 remote chains...] -- 59:49:31
      11600000 -- (-4503.932) [...7 remote chains...] -- 59:48:15
      11650000 -- (-4540.866) [...7 remote chains...] -- 59:47:48
      11700000 -- (-4556.523) [...7 remote chains...] -- 59:46:17
      11750000 -- (-4531.069) [...7 remote chains...] -- 59:46:05
      11800000 -- (-4524.605) [...7 remote chains...] -- 59:48:17
      11850000 -- (-4511.433) [...7 remote chains...] -- 59:50:43
      11900000 -- (-4501.729) [...7 remote chains...] -- 59:53:23
      11950000 -- (-4482.374) [...7 remote chains...] -- 59:56:01
      12000000 -- (-4511.844) [...7 remote chains...] -- 59:58:38

      Average standard deviation of split frequencies: 0.030891

      12050000 -- (-4500.543) [...7 remote chains...] -- 60:01:43
      12100000 -- (-4477.353) [...7 remote chains...] -- 60:05:02
      12150000 -- (-4493.103) [...7 remote chains...] -- 60:08:49
      12200000 -- (-4489.515) [...7 remote chains...] -- 60:08:59
      12250000 -- [-4457.636] [...7 remote chains...] -- 60:08:22
      12300000 -- (-4482.632) [...7 remote chains...] -- 60:07:45
      12350000 -- (-4477.439) [...7 remote chains...] -- 60:06:52
      12400000 -- [-4493.970] [...7 remote chains...] -- 60:06:45
      12450000 -- [-4476.792] [...7 remote chains...] -- 60:05:52
      12500000 -- (-4520.795) [...7 remote chains...] -- 60:04:44

      Average standard deviation of split frequencies: 0.030489

      12550000 -- [-4482.795] [...7 remote chains...] -- 60:03:52
      12600000 -- [-4459.732] [...7 remote chains...] -- 60:04:13
      12650000 -- (-4468.982) [...7 remote chains...] -- 60:03:20
      12700000 -- [-4463.443] [...7 remote chains...] -- 60:02:41
      12750000 -- (-4468.269) [...7 remote chains...] -- 60:02:03
      12800000 -- (-4495.120) [...7 remote chains...] -- 60:01:24
      12850000 -- (-4495.898) [...7 remote chains...] -- 60:01:14
      12900000 -- (-4489.821) [...7 remote chains...] -- 60:00:35
      12950000 -- (-4476.991) [...7 remote chains...] -- 60:00:10
      13000000 -- (-4495.163) [...7 remote chains...] -- 59:59:01

      Average standard deviation of split frequencies: 0.030514

      13050000 -- (-4513.397) [...7 remote chains...] -- 59:58:22
      13100000 -- (-4491.800) [...7 remote chains...] -- 59:57:56
      13150000 -- (-4513.180) [...7 remote chains...] -- 60:00:35
      13200000 -- (-4476.621) [...7 remote chains...] -- 60:02:44
      13250000 -- [-4480.184] [...7 remote chains...] -- 60:04:37
      13300000 -- [-4492.617] [...7 remote chains...] -- 60:06:57
      13350000 -- [-4492.461] [...7 remote chains...] -- 60:09:01
      13400000 -- (-4513.145) [...7 remote chains...] -- 60:11:04
      13450000 -- (-4498.190) [...7 remote chains...] -- 60:13:34
      13500000 -- (-4510.369) [...7 remote chains...] -- 60:15:34

      Average standard deviation of split frequencies: 0.031176

      13550000 -- (-4494.129) [...7 remote chains...] -- 60:17:32
      13600000 -- [-4467.620] [...7 remote chains...] -- 60:20:51
      13650000 -- [-4466.743] [...7 remote chains...] -- 60:23:14
      13700000 -- (-4498.990) [...7 remote chains...] -- 60:24:00
      13750000 -- (-4484.808) [...7 remote chains...] -- 60:23:38
      13800000 -- (-4513.570) [...7 remote chains...] -- 60:23:28
      13850000 -- (-4491.185) [...7 remote chains...] -- 60:23:19
      13900000 -- (-4523.198) [...7 remote chains...] -- 60:23:08
      13950000 -- (-4509.864) [...7 remote chains...] -- 60:22:58
      14000000 -- (-4469.784) [...7 remote chains...] -- 60:24:20

      Average standard deviation of split frequencies: 0.032201

      14050000 -- (-4501.556) [...7 remote chains...] -- 60:23:42
      14100000 -- [-4478.100] [...7 remote chains...] -- 60:24:36
      14150000 -- (-4494.849) [...7 remote chains...] -- 60:26:35
      14200000 -- (-4494.680) [...7 remote chains...] -- 60:29:25
      14250000 -- (-4522.838) [...7 remote chains...] -- 60:37:13
      14300000 -- (-4497.451) [...7 remote chains...] -- 60:41:29
      14350000 -- (-4512.137) [...7 remote chains...] -- 60:44:13
      14400000 -- (-4515.755) [...7 remote chains...] -- 60:47:33
      14450000 -- (-4480.581) [...7 remote chains...] -- 60:50:51
      14500000 -- (-4493.926) [...7 remote chains...] -- 60:54:33

      Average standard deviation of split frequencies: 0.031912

      14550000 -- [-4503.183] [...7 remote chains...] -- 60:59:55
      14600000 -- (-4489.025) [...7 remote chains...] -- 61:08:25
      14650000 -- (-4476.335) [...7 remote chains...] -- 61:13:15
      14700000 -- (-4479.419) [...7 remote chains...] -- 61:13:00
      14750000 -- (-4504.901) [...7 remote chains...] -- 61:13:23
      14800000 -- (-4494.380) [...7 remote chains...] -- 61:13:08
      14850000 -- [-4473.431] [...7 remote chains...] -- 61:12:39
      14900000 -- (-4509.129) [...7 remote chains...] -- 61:12:11
      14950000 -- (-4483.447) [...7 remote chains...] -- 61:10:52
      15000000 -- (-4461.808) [...7 remote chains...] -- 61:10:24

      Average standard deviation of split frequencies: 0.032325

      15050000 -- (-4494.895) [...7 remote chains...] -- 61:09:05
      15100000 -- (-4492.619) [...7 remote chains...] -- 61:07:35
      15150000 -- [-4480.842] [...7 remote chains...] -- 61:06:42
      15200000 -- (-4502.597) [...7 remote chains...] -- 61:05:12
      15250000 -- [-4482.919] [...7 remote chains...] -- 61:04:30
      15300000 -- (-4468.696) [...7 remote chains...] -- 61:03:37
      15350000 -- (-4485.326) [...7 remote chains...] -- 61:02:31
      15400000 -- (-4482.669) [...7 remote chains...] -- 61:01:49
      15450000 -- [-4486.852] [...7 remote chains...] -- 61:00:20
      15500000 -- [-4459.992] [...7 remote chains...] -- 61:02:01

      Average standard deviation of split frequencies: 0.032107

      15550000 -- (-4490.740) [...7 remote chains...] -- 61:03:06
      15600000 -- (-4493.820) [...7 remote chains...] -- 61:01:47
      15650000 -- (-4514.173) [...7 remote chains...] -- 61:00:41
      15700000 -- (-4510.347) [...7 remote chains...] -- 60:59:23
      15750000 -- (-4495.622) [...7 remote chains...] -- 60:57:53
      15800000 -- (-4521.987) [...7 remote chains...] -- 60:56:59
      15850000 -- [-4477.699] [...7 remote chains...] -- 60:55:18
      15900000 -- (-4489.314) [...7 remote chains...] -- 60:54:47
      15950000 -- (-4483.764) [...7 remote chains...] -- 60:53:29
      16000000 -- (-4517.526) [...7 remote chains...] -- 60:52:01

      Average standard deviation of split frequencies: 0.032533

      16050000 -- (-4520.096) [...7 remote chains...] -- 60:52:15
      16100000 -- (-4498.248) [...7 remote chains...] -- 60:51:09
      16150000 -- (-4478.914) [...7 remote chains...] -- 60:50:26
      16200000 -- (-4495.888) [...7 remote chains...] -- 60:49:42
      16250000 -- (-4505.931) [...7 remote chains...] -- 60:48:02
      16300000 -- (-4512.926) [...7 remote chains...] -- 60:47:30
      16350000 -- (-4496.562) [...7 remote chains...] -- 60:46:13
      16400000 -- (-4506.835) [...7 remote chains...] -- 60:44:45
      16450000 -- (-4492.487) [...7 remote chains...] -- 60:44:13
      16500000 -- (-4506.691) [...7 remote chains...] -- 60:42:56

      Average standard deviation of split frequencies: 0.031868

      16550000 -- (-4510.897) [...7 remote chains...] -- 60:42:12
      16600000 -- (-4510.878) [...7 remote chains...] -- 60:40:55
      16650000 -- (-4476.637) [...7 remote chains...] -- 60:39:50
      16700000 -- (-4495.965) [...7 remote chains...] -- 60:39:06
      16750000 -- (-4497.975) [...7 remote chains...] -- 60:37:38
      16800000 -- (-4492.468) [...7 remote chains...] -- 60:36:11
      16850000 -- (-4480.992) [...7 remote chains...] -- 60:36:00
      16900000 -- (-4507.653) [...7 remote chains...] -- 60:34:33
      16950000 -- (-4511.883) [...7 remote chains...] -- 60:33:27
      17000000 -- (-4499.908) [...7 remote chains...] -- 60:32:33

      Average standard deviation of split frequencies: 0.031284

      17050000 -- (-4493.191) [...7 remote chains...] -- 60:31:38
      17100000 -- (-4480.817) [...7 remote chains...] -- 60:31:04
      17150000 -- (-4517.936) [...7 remote chains...] -- 60:29:38
      17200000 -- (-4512.065) [...7 remote chains...] -- 60:28:32
      17250000 -- (-4486.809) [...7 remote chains...] -- 60:27:27
      17300000 -- (-4512.872) [...7 remote chains...] -- 60:26:21
      17350000 -- (-4497.965) [...7 remote chains...] -- 60:25:27
      17400000 -- (-4501.417) [...7 remote chains...] -- 60:24:21
      17450000 -- (-4503.920) [...7 remote chains...] -- 60:23:48
      17500000 -- (-4502.913) [...7 remote chains...] -- 60:22:42

      Average standard deviation of split frequencies: 0.031842

      17550000 -- (-4510.853) [...7 remote chains...] -- 60:21:16
      17600000 -- (-4533.880) [...7 remote chains...] -- 60:20:42
      17650000 -- (-4513.487) [...7 remote chains...] -- 60:19:26
      17700000 -- (-4514.756) [...7 remote chains...] -- 60:18:42
      17750000 -- (-4501.460) [...7 remote chains...] -- 60:17:16
      17800000 -- (-4491.727) [...7 remote chains...] -- 60:16:11
      17850000 -- (-4505.821) [...7 remote chains...] -- 60:15:57
      17900000 -- [-4479.278] [...7 remote chains...] -- 60:14:31
      17950000 -- (-4495.926) [...7 remote chains...] -- 60:13:47
      18000000 -- (-4530.648) [...7 remote chains...] -- 60:13:02

      Average standard deviation of split frequencies: 0.030998

      18050000 -- (-4520.232) [...7 remote chains...] -- 60:11:46
      18100000 -- (-4501.131) [...7 remote chains...] -- 60:11:22
      18150000 -- (-4527.354) [...7 remote chains...] -- 60:09:46
      18200000 -- (-4522.797) [...7 remote chains...] -- 60:08:31
      18250000 -- (-4517.099) [...7 remote chains...] -- 60:07:36
      18300000 -- [-4508.849] [...7 remote chains...] -- 60:06:11
      18350000 -- (-4512.787) [...7 remote chains...] -- 60:05:07
      18400000 -- (-4524.774) [...7 remote chains...] -- 60:04:31
      18450000 -- (-4503.829) [...7 remote chains...] -- 60:03:17
      18500000 -- (-4513.215) [...7 remote chains...] -- 60:02:41

      Average standard deviation of split frequencies: 0.031223

      18550000 -- (-4494.925) [...7 remote chains...] -- 60:01:46
      18600000 -- (-4496.372) [...7 remote chains...] -- 60:00:22
      18650000 -- [-4482.748] [...7 remote chains...] -- 59:59:17
      18700000 -- (-4518.411) [...7 remote chains...] -- 59:57:53
      18750000 -- (-4476.029) [...7 remote chains...] -- 59:56:29
      18800000 -- (-4491.161) [...7 remote chains...] -- 59:55:34
      18850000 -- (-4528.404) [...7 remote chains...] -- 59:54:10
      18900000 -- (-4528.367) [...7 remote chains...] -- 59:53:24
      18950000 -- (-4489.753) [...7 remote chains...] -- 59:52:58
      19000000 -- (-4478.600) [...7 remote chains...] -- 59:51:53

      Average standard deviation of split frequencies: 0.030552

      19050000 -- [-4508.123] [...7 remote chains...] -- 59:50:30
      19100000 -- (-4534.658) [...7 remote chains...] -- 59:49:54
      19150000 -- (-4502.516) [...7 remote chains...] -- 59:49:27
      19200000 -- (-4495.163) [...7 remote chains...] -- 59:49:56
      19250000 -- (-4533.446) [...7 remote chains...] -- 59:50:44
      19300000 -- (-4491.430) [...7 remote chains...] -- 59:50:44
      19350000 -- (-4486.916) [...7 remote chains...] -- 59:49:20
      19400000 -- (-4500.709) [...7 remote chains...] -- 59:48:24
      19450000 -- (-4530.589) [...7 remote chains...] -- 59:48:24
      19500000 -- (-4488.546) [...7 remote chains...] -- 59:48:24

      Average standard deviation of split frequencies: 0.030010

      19550000 -- (-4489.720) [...7 remote chains...] -- 59:48:41
      19600000 -- (-4503.442) [...7 remote chains...] -- 59:48:21
      19650000 -- (-4486.107) [...7 remote chains...] -- 59:48:56
      19700000 -- (-4479.093) [...7 remote chains...] -- 59:48:27
      19750000 -- (-4502.216) [...7 remote chains...] -- 59:47:57
      19800000 -- [-4485.668] [...7 remote chains...] -- 59:47:18
      19850000 -- (-4498.089) [...7 remote chains...] -- 59:46:48
      19900000 -- (-4505.020) [...7 remote chains...] -- 59:45:51
      19950000 -- (-4499.973) [...7 remote chains...] -- 59:45:03
      20000000 -- (-4500.066) [...7 remote chains...] -- 59:44:15

      Average standard deviation of split frequencies: 0.028477

      20050000 -- (-4499.293) [...7 remote chains...] -- 59:42:50
      20100000 -- (-4476.500) [...7 remote chains...] -- 59:41:44
      20150000 -- (-4479.961) [...7 remote chains...] -- 59:42:16
      20200000 -- (-4497.678) [...7 remote chains...] -- 59:42:56
      20250000 -- (-4491.036) [...7 remote chains...] -- 59:42:34
      20300000 -- [-4488.907] [...7 remote chains...] -- 59:41:36
      20350000 -- (-4496.772) [...7 remote chains...] -- 59:41:13
      20400000 -- (-4483.632) [...7 remote chains...] -- 59:39:58
      20450000 -- (-4464.769) [...7 remote chains...] -- 59:39:00
      20500000 -- (-4473.878) [...7 remote chains...] -- 59:38:19

      Average standard deviation of split frequencies: 0.027165

      20550000 -- (-4534.432) [...7 remote chains...] -- 59:37:47
      20600000 -- (-4500.014) [...7 remote chains...] -- 59:36:40
      20650000 -- (-4501.584) [...7 remote chains...] -- 59:35:59
      20700000 -- (-4531.010) [...7 remote chains...] -- 59:35:53
      20750000 -- (-4497.803) [...7 remote chains...] -- 59:34:46
      20800000 -- (-4510.616) [...7 remote chains...] -- 59:33:56
      20850000 -- (-4530.591) [...7 remote chains...] -- 59:33:07
      20900000 -- (-4538.202) [...7 remote chains...] -- 59:32:17
      20950000 -- (-4467.856) [...7 remote chains...] -- 59:31:01
      21000000 -- (-4487.558) [...7 remote chains...] -- 59:30:45

      Average standard deviation of split frequencies: 0.025948

      21050000 -- (-4513.693) [...7 remote chains...] -- 59:29:47
      21100000 -- (-4509.947) [...7 remote chains...] -- 59:28:31
      21150000 -- (-4516.768) [...7 remote chains...] -- 59:27:24
      21200000 -- (-4474.492) [...7 remote chains...] -- 59:26:43
      21250000 -- (-4488.774) [...7 remote chains...] -- 59:25:28
      21300000 -- (-4503.239) [...7 remote chains...] -- 59:24:21
      21350000 -- (-4514.926) [...7 remote chains...] -- 59:23:56
      21400000 -- (-4499.106) [...7 remote chains...] -- 59:22:32
      21450000 -- [-4494.060] [...7 remote chains...] -- 59:21:25
      21500000 -- [-4494.230] [...7 remote chains...] -- 59:20:43

      Average standard deviation of split frequencies: 0.025673

      21550000 -- [-4463.913] [...7 remote chains...] -- 59:19:53
      21600000 -- [-4464.148] [...7 remote chains...] -- 59:18:30
      21650000 -- (-4505.801) [...7 remote chains...] -- 59:17:31
      21700000 -- (-4489.722) [...7 remote chains...] -- 59:17:05
      21750000 -- [-4493.999] [...7 remote chains...] -- 59:15:42
      21800000 -- (-4495.718) [...7 remote chains...] -- 59:14:27
      21850000 -- (-4499.025) [...7 remote chains...] -- 59:14:01
      21900000 -- (-4517.640) [...7 remote chains...] -- 59:12:38
      21950000 -- (-4485.685) [...7 remote chains...] -- 59:11:24
      22000000 -- (-4510.641) [...7 remote chains...] -- 59:11:06

      Average standard deviation of split frequencies: 0.026264

      22050000 -- [-4478.319] [...7 remote chains...] -- 59:10:07
      22100000 -- [-4463.131] [...7 remote chains...] -- 59:08:52
      22150000 -- [-4478.644] [...7 remote chains...] -- 59:08:26
      22200000 -- [-4470.591] [...7 remote chains...] -- 59:07:59
      22250000 -- [-4469.544] [...7 remote chains...] -- 59:06:44
      22300000 -- [-4452.551] [...7 remote chains...] -- 59:05:45
      22350000 -- (-4487.163) [...7 remote chains...] -- 59:05:26
      22400000 -- (-4465.843) [...7 remote chains...] -- 59:04:20
      22450000 -- [-4476.395] [...7 remote chains...] -- 59:03:37
      22500000 -- [-4465.398] [...7 remote chains...] -- 59:03:17

      Average standard deviation of split frequencies: 0.025398

      22550000 -- [-4458.050] [...7 remote chains...] -- 59:01:55
      22600000 -- [-4479.256] [...7 remote chains...] -- 59:00:40
      22650000 -- [-4457.689] [...7 remote chains...] -- 58:59:57
      22700000 -- (-4518.307) [...7 remote chains...] -- 58:59:45
      22750000 -- (-4491.867) [...7 remote chains...] -- 58:58:30
      22800000 -- [-4453.012] [...7 remote chains...] -- 58:58:02
      22850000 -- (-4491.011) [...7 remote chains...] -- 58:57:26
      22900000 -- [-4467.352] [...7 remote chains...] -- 58:56:04
      22950000 -- [-4485.589] [...7 remote chains...] -- 58:55:12
      23000000 -- [-4470.764] [...7 remote chains...] -- 58:53:50

      Average standard deviation of split frequencies: 0.024466

      23050000 -- [-4462.460] [...7 remote chains...] -- 58:54:00
      23100000 -- [-4469.790] [...7 remote chains...] -- 58:54:10
      23150000 -- (-4503.046) [...7 remote chains...] -- 58:54:19
      23200000 -- (-4468.132) [...7 remote chains...] -- 58:54:20
      23250000 -- (-4504.950) [...7 remote chains...] -- 58:54:44
      23300000 -- (-4491.444) [...7 remote chains...] -- 58:54:30
      23350000 -- (-4477.864) [...7 remote chains...] -- 58:55:01
      23400000 -- (-4481.885) [...7 remote chains...] -- 58:55:08
      23450000 -- (-4523.859) [...7 remote chains...] -- 58:55:00
      23500000 -- (-4520.971) [...7 remote chains...] -- 58:55:15

      Average standard deviation of split frequencies: 0.024153

      23550000 -- (-4496.025) [...7 remote chains...] -- 58:55:14
      23600000 -- (-4498.017) [...7 remote chains...] -- 58:55:28
      23650000 -- (-4491.338) [...7 remote chains...] -- 58:56:04
      23700000 -- (-4486.285) [...7 remote chains...] -- 58:56:24
      23750000 -- (-4499.714) [...7 remote chains...] -- 58:56:22
      23800000 -- (-4499.050) [...7 remote chains...] -- 58:56:20
      23850000 -- (-4489.968) [...7 remote chains...] -- 58:56:17
      23900000 -- (-4493.926) [...7 remote chains...] -- 58:56:29
      23950000 -- [-4472.413] [...7 remote chains...] -- 58:56:33
      24000000 -- (-4472.096) [...7 remote chains...] -- 58:56:37

      Average standard deviation of split frequencies: 0.023694

      24050000 -- (-4498.331) [...7 remote chains...] -- 58:57:02
      24100000 -- (-4478.542) [...7 remote chains...] -- 58:57:05
      24150000 -- [-4490.660] [...7 remote chains...] -- 58:57:16
      24200000 -- (-4475.137) [...7 remote chains...] -- 58:57:18
      24250000 -- [-4443.899] [...7 remote chains...] -- 58:57:28
      24300000 -- (-4474.920) [...7 remote chains...] -- 58:57:29
      24350000 -- (-4499.933) [...7 remote chains...] -- 58:57:31
      24400000 -- [-4463.632] [...7 remote chains...] -- 58:57:25
      24450000 -- (-4473.972) [...7 remote chains...] -- 58:57:26
      24500000 -- [-4461.982] [...7 remote chains...] -- 58:57:27

      Average standard deviation of split frequencies: 0.023017

      24550000 -- [-4457.285] [...7 remote chains...] -- 58:57:49
      24600000 -- (-4487.528) [...7 remote chains...] -- 58:57:49
      24650000 -- (-4472.636) [...7 remote chains...] -- 58:57:56
      24700000 -- (-4493.036) [...7 remote chains...] -- 58:57:42
      24750000 -- (-4478.213) [...7 remote chains...] -- 58:57:41
      24800000 -- [-4472.546] [...7 remote chains...] -- 58:57:33
      24850000 -- (-4491.066) [...7 remote chains...] -- 58:57:32
      24900000 -- [-4479.224] [...7 remote chains...] -- 58:57:58
      24950000 -- (-4476.946) [...7 remote chains...] -- 58:58:32
      25000000 -- (-4487.681) [...7 remote chains...] -- 58:58:09

      Average standard deviation of split frequencies: 0.022490

      25050000 -- (-4494.687) [...7 remote chains...] -- 58:58:34
      25100000 -- (-4484.883) [...7 remote chains...] -- 58:58:52
      25150000 -- (-4508.352) [...7 remote chains...] -- 58:58:35
      25200000 -- (-4476.593) [...7 remote chains...] -- 58:58:46
      25250000 -- (-4473.856) [...7 remote chains...] -- 58:58:22
      25300000 -- [-4488.855] [...7 remote chains...] -- 58:58:25
      25350000 -- [-4478.650] [...7 remote chains...] -- 58:58:21
      25400000 -- (-4499.284) [...7 remote chains...] -- 58:57:42
      25450000 -- [-4453.819] [...7 remote chains...] -- 58:56:43
      25500000 -- (-4511.536) [...7 remote chains...] -- 58:55:16

      Average standard deviation of split frequencies: 0.021804

      25550000 -- (-4504.489) [...7 remote chains...] -- 58:53:50
      25600000 -- (-4513.058) [...7 remote chains...] -- 58:52:23
      25650000 -- (-4513.085) [...7 remote chains...] -- 58:51:04
      25700000 -- (-4504.196) [...7 remote chains...] -- 58:50:05
      25750000 -- (-4526.698) [...7 remote chains...] -- 58:49:05
      25800000 -- (-4495.075) [...7 remote chains...] -- 58:48:20
      25850000 -- (-4466.804) [...7 remote chains...] -- 58:47:27
      25900000 -- [-4468.017] [...7 remote chains...] -- 58:46:28
      25950000 -- [-4486.401] [...7 remote chains...] -- 58:44:55
      26000000 -- [-4473.919] [...7 remote chains...] -- 58:43:30

      Average standard deviation of split frequencies: 0.021222

      26050000 -- [-4474.908] [...7 remote chains...] -- 58:41:57
      26100000 -- [-4483.931] [...7 remote chains...] -- 58:40:38
      26150000 -- (-4482.679) [...7 remote chains...] -- 58:39:19
      26200000 -- (-4464.938) [...7 remote chains...] -- 58:38:27
      26250000 -- (-4496.885) [...7 remote chains...] -- 58:37:15
      26300000 -- (-4494.442) [...7 remote chains...] -- 58:36:09
      26350000 -- (-4485.261) [...7 remote chains...] -- 58:34:37
      26400000 -- (-4477.425) [...7 remote chains...] -- 58:33:12
      26450000 -- (-4500.249) [...7 remote chains...] -- 58:31:53
      26500000 -- (-4504.216) [...7 remote chains...] -- 58:31:01

      Average standard deviation of split frequencies: 0.020609

      26550000 -- [-4484.757] [...7 remote chains...] -- 58:30:15
      26600000 -- [-4467.498] [...7 remote chains...] -- 58:29:23
      26650000 -- (-4489.515) [...7 remote chains...] -- 58:28:24
      26700000 -- (-4487.748) [...7 remote chains...] -- 58:27:19
      26750000 -- [-4465.684] [...7 remote chains...] -- 58:26:01
      26800000 -- [-4493.342] [...7 remote chains...] -- 58:24:36
      26850000 -- (-4484.101) [...7 remote chains...] -- 58:23:18
      26900000 -- [-4488.116] [...7 remote chains...] -- 58:22:06
      26950000 -- [-4476.602] [...7 remote chains...] -- 58:21:40
      27000000 -- [-4491.296] [...7 remote chains...] -- 58:20:41

      Average standard deviation of split frequencies: 0.020115

      27050000 -- [-4460.944] [...7 remote chains...] -- 58:20:01
      27100000 -- [-4476.581] [...7 remote chains...] -- 58:18:43
      27150000 -- [-4473.263] [...7 remote chains...] -- 58:17:31
      27200000 -- (-4472.841) [...7 remote chains...] -- 58:16:14
      27250000 -- [-4470.488] [...7 remote chains...] -- 58:15:15
      27300000 -- [-4495.947] [...7 remote chains...] -- 58:14:22
      27350000 -- [-4482.491] [...7 remote chains...] -- 58:13:30
      27400000 -- [-4489.679] [...7 remote chains...] -- 58:12:37
      27450000 -- [-4487.404] [...7 remote chains...] -- 58:11:20
      27500000 -- [-4480.226] [...7 remote chains...] -- 58:10:02

      Average standard deviation of split frequencies: 0.019530

      27550000 -- [-4468.954] [...7 remote chains...] -- 58:08:38
      27600000 -- [-4454.337] [...7 remote chains...] -- 58:07:39
      27650000 -- [-4481.456] [...7 remote chains...] -- 58:06:34
      27700000 -- (-4500.416) [...7 remote chains...] -- 58:05:48
      27750000 -- (-4488.640) [...7 remote chains...] -- 58:05:02
      27800000 -- [-4490.725] [...7 remote chains...] -- 58:03:44
      27850000 -- [-4470.361] [...7 remote chains...] -- 58:02:21
      27900000 -- [-4468.107] [...7 remote chains...] -- 58:00:57
      27950000 -- (-4492.969) [...7 remote chains...] -- 57:59:34
      28000000 -- (-4481.259) [...7 remote chains...] -- 57:58:05

      Average standard deviation of split frequencies: 0.018829

      28050000 -- [-4479.825] [...7 remote chains...] -- 57:57:43
      28100000 -- [-4472.167] [...7 remote chains...] -- 57:56:56
      28150000 -- (-4467.998) [...7 remote chains...] -- 57:56:10
      28200000 -- (-4460.279) [...7 remote chains...] -- 57:55:05
      28250000 -- (-4482.631) [...7 remote chains...] -- 57:53:42
      28300000 -- (-4492.575) [...7 remote chains...] -- 57:52:19
      28350000 -- [-4483.055] [...7 remote chains...] -- 57:50:56
      28400000 -- [-4471.180] [...7 remote chains...] -- 57:49:27
      28450000 -- [-4492.635] [...7 remote chains...] -- 57:48:41
      28500000 -- (-4472.057) [...7 remote chains...] -- 57:48:06

      Average standard deviation of split frequencies: 0.018160

      28550000 -- [-4473.124] [...7 remote chains...] -- 57:47:32
      28600000 -- (-4476.181) [...7 remote chains...] -- 57:46:27
      28650000 -- (-4514.094) [...7 remote chains...] -- 57:45:16
      28700000 -- [-4480.435] [...7 remote chains...] -- 57:44:05
      28750000 -- [-4469.356] [...7 remote chains...] -- 57:42:43
      28800000 -- [-4471.907] [...7 remote chains...] -- 57:41:21
      28850000 -- [-4474.233] [...7 remote chains...] -- 57:40:16
      28900000 -- [-4484.735] [...7 remote chains...] -- 57:39:29
      28950000 -- [-4462.148] [...7 remote chains...] -- 57:38:25
      29000000 -- (-4482.774) [...7 remote chains...] -- 57:37:20

      Average standard deviation of split frequencies: 0.017389

      29050000 -- [-4470.415] [...7 remote chains...] -- 57:36:04
      29100000 -- (-4510.480) [...7 remote chains...] -- 57:34:59
      29150000 -- (-4483.479) [...7 remote chains...] -- 57:33:49
      29200000 -- (-4498.860) [...7 remote chains...] -- 57:32:33
      29250000 -- (-4503.185) [...7 remote chains...] -- 57:30:59
      29300000 -- (-4517.989) [...7 remote chains...] -- 57:30:13
      29350000 -- (-4497.564) [...7 remote chains...] -- 57:29:08
      29400000 -- (-4522.546) [...7 remote chains...] -- 57:28:10
      29450000 -- (-4524.759) [...7 remote chains...] -- 57:26:48
      29500000 -- (-4498.765) [...7 remote chains...] -- 57:25:26

      Average standard deviation of split frequencies: 0.016362

      29550000 -- (-4531.427) [...7 remote chains...] -- 57:24:05
      29600000 -- (-4497.664) [...7 remote chains...] -- 57:22:38
      29650000 -- (-4505.644) [...7 remote chains...] -- 57:21:45
      29700000 -- (-4514.838) [...7 remote chains...] -- 57:20:58
      29750000 -- (-4525.712) [...7 remote chains...] -- 57:20:17
      29800000 -- (-4494.157) [...7 remote chains...] -- 57:19:01
      29850000 -- (-4509.887) [...7 remote chains...] -- 57:17:46
      29900000 -- (-4507.951) [...7 remote chains...] -- 57:16:25
      29950000 -- (-4528.956) [...7 remote chains...] -- 57:14:58
      30000000 -- (-4529.479) [...7 remote chains...] -- 57:13:31

      Average standard deviation of split frequencies: 0.015975

      30050000 -- (-4486.081) [...7 remote chains...] -- 57:12:05
      30100000 -- (-4511.141) [...7 remote chains...] -- 57:11:18
      30150000 -- (-4487.533) [...7 remote chains...] -- 57:10:36
      30200000 -- (-4506.092) [...7 remote chains...] -- 57:09:38
      30250000 -- (-4480.758) [...7 remote chains...] -- 57:08:23
      30300000 -- (-4511.742) [...7 remote chains...] -- 57:07:02
      30350000 -- [-4493.436] [...7 remote chains...] -- 57:05:42
      30400000 -- (-4483.486) [...7 remote chains...] -- 57:04:38
      30450000 -- (-4473.623) [...7 remote chains...] -- 57:03:17
      30500000 -- (-4510.018) [...7 remote chains...] -- 57:02:25

      Average standard deviation of split frequencies: 0.015095

      30550000 -- (-4487.769) [...7 remote chains...] -- 57:01:15
      30600000 -- (-4520.614) [...7 remote chains...] -- 57:00:17
      30650000 -- (-4523.464) [...7 remote chains...] -- 56:58:57
      30700000 -- (-4520.515) [...7 remote chains...] -- 56:57:37
      30750000 -- (-4474.683) [...7 remote chains...] -- 56:56:16
      30800000 -- (-4496.821) [...7 remote chains...] -- 56:54:51
      30850000 -- (-4510.291) [...7 remote chains...] -- 56:54:04
      30900000 -- (-4501.648) [...7 remote chains...] -- 56:52:55
      30950000 -- (-4505.779) [...7 remote chains...] -- 56:51:35
      31000000 -- (-4498.130) [...7 remote chains...] -- 56:50:04

      Average standard deviation of split frequencies: 0.014567

      31050000 -- (-4500.495) [...7 remote chains...] -- 56:49:22
      31100000 -- (-4477.191) [...7 remote chains...] -- 56:48:24
      31150000 -- (-4495.759) [...7 remote chains...] -- 56:47:15
      31200000 -- (-4497.591) [...7 remote chains...] -- 56:46:07
      31250000 -- (-4497.174) [...7 remote chains...] -- 56:44:47
      31300000 -- (-4515.962) [...7 remote chains...] -- 56:43:27
      31350000 -- (-4512.573) [...7 remote chains...] -- 56:42:46
      31400000 -- (-4503.466) [...7 remote chains...] -- 56:41:31
      31450000 -- (-4516.158) [...7 remote chains...] -- 56:40:17
      31500000 -- (-4516.379) [...7 remote chains...] -- 56:39:03

      Average standard deviation of split frequencies: 0.013821

      31550000 -- (-4506.224) [...7 remote chains...] -- 56:38:27
      31600000 -- (-4511.387) [...7 remote chains...] -- 56:37:39
      31650000 -- (-4510.700) [...7 remote chains...] -- 56:36:31
      31700000 -- (-4497.334) [...7 remote chains...] -- 56:35:17
      31750000 -- (-4475.974) [...7 remote chains...] -- 56:33:58
      31800000 -- (-4512.878) [...7 remote chains...] -- 56:32:54
      31850000 -- (-4481.045) [...7 remote chains...] -- 56:32:12
      31900000 -- (-4473.591) [...7 remote chains...] -- 56:31:09
      31950000 -- (-4490.937) [...7 remote chains...] -- 56:29:55
      32000000 -- (-4511.588) [...7 remote chains...] -- 56:28:42

      Average standard deviation of split frequencies: 0.013215

      32050000 -- (-4480.538) [...7 remote chains...] -- 56:27:12
      32100000 -- (-4487.518) [...7 remote chains...] -- 56:26:14
      32150000 -- (-4516.267) [...7 remote chains...] -- 56:25:06
      32200000 -- (-4471.805) [...7 remote chains...] -- 56:24:13
      32250000 -- (-4494.262) [...7 remote chains...] -- 56:22:54
      32300000 -- (-4471.353) [...7 remote chains...] -- 56:22:12
      32350000 -- (-4466.086) [...7 remote chains...] -- 56:21:25
      32400000 -- (-4481.769) [...7 remote chains...] -- 56:20:52
      32450000 -- [-4473.050] [...7 remote chains...] -- 56:19:39
      32500000 -- (-4494.027) [...7 remote chains...] -- 56:18:15

      Average standard deviation of split frequencies: 0.013463

      32550000 -- [-4484.880] [...7 remote chains...] -- 56:17:07
      32600000 -- [-4461.631] [...7 remote chains...] -- 56:16:45
      32650000 -- [-4470.446] [...7 remote chains...] -- 56:15:37
      32700000 -- [-4485.762] [...7 remote chains...] -- 56:14:23
      32750000 -- [-4481.926] [...7 remote chains...] -- 56:13:15
      32800000 -- [-4492.124] [...7 remote chains...] -- 56:11:52
      32850000 -- [-4452.409] [...7 remote chains...] -- 56:11:04
      32900000 -- [-4481.626] [...7 remote chains...] -- 56:10:21
      32950000 -- [-4462.101] [...7 remote chains...] -- 56:09:08
      33000000 -- [-4466.405] [...7 remote chains...] -- 56:07:50

      Average standard deviation of split frequencies: 0.012869

      33050000 -- [-4461.861] [...7 remote chains...] -- 56:07:27
      33100000 -- [-4452.604] [...7 remote chains...] -- 56:06:24
      33150000 -- [-4456.004] [...7 remote chains...] -- 56:05:11
      33200000 -- [-4468.926] [...7 remote chains...] -- 56:03:53
      33250000 -- (-4457.540) [...7 remote chains...] -- 56:02:34
      33300000 -- [-4453.028] [...7 remote chains...] -- 56:01:26
      33350000 -- (-4481.093) [...7 remote chains...] -- 56:00:48
      33400000 -- [-4492.583] [...7 remote chains...] -- 55:59:46
      33450000 -- (-4487.906) [...7 remote chains...] -- 55:58:33
      33500000 -- (-4479.870) [...7 remote chains...] -- 55:57:15

      Average standard deviation of split frequencies: 0.012613

      33550000 -- (-4516.612) [...7 remote chains...] -- 55:55:52
      33600000 -- (-4500.218) [...7 remote chains...] -- 55:55:09
      33650000 -- (-4479.287) [...7 remote chains...] -- 55:54:21
      33700000 -- (-4474.114) [...7 remote chains...] -- 55:53:03
      33750000 -- (-4493.599) [...7 remote chains...] -- 55:51:45
      33800000 -- (-4488.121) [...7 remote chains...] -- 55:50:52
      33850000 -- [-4466.390] [...7 remote chains...] -- 55:50:19
      33900000 -- (-4477.509) [...7 remote chains...] -- 55:49:31
      33950000 -- (-4478.950) [...7 remote chains...] -- 55:48:18
      34000000 -- (-4468.022) [...7 remote chains...] -- 55:47:00

      Average standard deviation of split frequencies: 0.012148

      34050000 -- [-4463.117] [...7 remote chains...] -- 55:45:48
      34100000 -- (-4486.495) [...7 remote chains...] -- 55:45:14
      34150000 -- (-4489.919) [...7 remote chains...] -- 55:44:40
      34200000 -- [-4463.206] [...7 remote chains...] -- 55:43:52
      34250000 -- (-4485.973) [...7 remote chains...] -- 55:42:44
      34300000 -- [-4463.161] [...7 remote chains...] -- 55:41:27
      34350000 -- (-4524.700) [...7 remote chains...] -- 55:40:24
      34400000 -- (-4498.279) [...7 remote chains...] -- 55:39:16
      34450000 -- (-4495.227) [...7 remote chains...] -- 55:38:28
      34500000 -- (-4500.935) [...7 remote chains...] -- 55:37:20

      Average standard deviation of split frequencies: 0.011905

      34550000 -- (-4496.419) [...7 remote chains...] -- 55:36:08
      34600000 -- (-4500.648) [...7 remote chains...] -- 55:35:05
      34650000 -- (-4512.261) [...7 remote chains...] -- 55:34:26
      34700000 -- (-4490.263) [...7 remote chains...] -- 55:33:18
      34750000 -- (-4484.023) [...7 remote chains...] -- 55:32:15
      34800000 -- (-4507.458) [...7 remote chains...] -- 55:30:58
      34850000 -- (-4505.569) [...7 remote chains...] -- 55:29:37
      34900000 -- (-4512.548) [...7 remote chains...] -- 55:28:53
      34950000 -- (-4500.643) [...7 remote chains...] -- 55:28:04
      35000000 -- (-4510.087) [...7 remote chains...] -- 55:27:01

      Average standard deviation of split frequencies: 0.012169

      35050000 -- (-4491.722) [...7 remote chains...] -- 55:25:49
      35100000 -- (-4509.841) [...7 remote chains...] -- 55:25:10
      35150000 -- (-4498.495) [...7 remote chains...] -- 55:23:58
      35200000 -- (-4477.508) [...7 remote chains...] -- 55:23:23
      35250000 -- (-4496.029) [...7 remote chains...] -- 55:22:20
      35300000 -- (-4476.199) [...7 remote chains...] -- 55:20:59
      35350000 -- (-4456.510) [...7 remote chains...] -- 55:20:00
      35400000 -- (-4496.238) [...7 remote chains...] -- 55:19:35
      35450000 -- (-4497.928) [...7 remote chains...] -- 55:18:37
      35500000 -- (-4503.264) [...7 remote chains...] -- 55:17:20

      Average standard deviation of split frequencies: 0.012214

      35550000 -- (-4499.083) [...7 remote chains...] -- 55:16:03
      35600000 -- (-4467.214) [...7 remote chains...] -- 55:14:42
      35650000 -- (-4485.049) [...7 remote chains...] -- 55:13:53
      35700000 -- (-4488.671) [...7 remote chains...] -- 55:12:50
      35750000 -- (-4506.567) [...7 remote chains...] -- 55:11:34
      35800000 -- (-4492.225) [...7 remote chains...] -- 55:10:17
      35850000 -- (-4502.106) [...7 remote chains...] -- 55:09:28
      35900000 -- (-4498.506) [...7 remote chains...] -- 55:08:39
      35950000 -- (-4482.804) [...7 remote chains...] -- 55:07:41
      36000000 -- (-4487.289) [...7 remote chains...] -- 55:06:29

      Average standard deviation of split frequencies: 0.012304

      36050000 -- [-4468.236] [...7 remote chains...] -- 55:05:13
      36100000 -- [-4459.632] [...7 remote chains...] -- 55:04:06
      36150000 -- (-4469.136) [...7 remote chains...] -- 55:03:12
      36200000 -- [-4464.489] [...7 remote chains...] -- 55:02:05
      36250000 -- (-4495.573) [...7 remote chains...] -- 55:01:02
      36300000 -- (-4480.182) [...7 remote chains...] -- 54:59:51
      36350000 -- [-4455.154] [...7 remote chains...] -- 54:58:30
      36400000 -- [-4460.102] [...7 remote chains...] -- 54:57:37
      36450000 -- [-4457.706] [...7 remote chains...] -- 54:56:48
      36500000 -- [-4469.490] [...7 remote chains...] -- 54:55:45

      Average standard deviation of split frequencies: 0.012046

      36550000 -- (-4486.124) [...7 remote chains...] -- 54:54:33
      36600000 -- [-4495.227] [...7 remote chains...] -- 54:53:53
      36650000 -- [-4474.015] [...7 remote chains...] -- 54:53:22
      36700000 -- (-4481.217) [...7 remote chains...] -- 54:52:32
      36750000 -- (-4464.672) [...7 remote chains...] -- 54:51:16
      36800000 -- [-4473.700] [...7 remote chains...] -- 54:50:01
      36850000 -- (-4491.677) [...7 remote chains...] -- 54:48:45
      36900000 -- (-4484.353) [...7 remote chains...] -- 54:48:13
      36950000 -- (-4509.444) [...7 remote chains...] -- 54:47:19
      37000000 -- (-4484.044) [...7 remote chains...] -- 54:46:08

      Average standard deviation of split frequencies: 0.011819

      37050000 -- (-4506.251) [...7 remote chains...] -- 54:45:01
      37100000 -- (-4479.439) [...7 remote chains...] -- 54:43:45
      37150000 -- (-4480.449) [...7 remote chains...] -- 54:43:00
      37200000 -- (-4511.847) [...7 remote chains...] -- 54:41:57
      37250000 -- (-4522.808) [...7 remote chains...] -- 54:40:46
      37300000 -- (-4502.076) [...7 remote chains...] -- 54:39:26
      37350000 -- (-4513.347) [...7 remote chains...] -- 54:38:45
      37400000 -- (-4493.769) [...7 remote chains...] -- 54:38:09
      37450000 -- (-4523.544) [...7 remote chains...] -- 54:37:15
      37500000 -- [-4494.501] [...7 remote chains...] -- 54:36:13

      Average standard deviation of split frequencies: 0.012295

      37550000 -- [-4492.707] [...7 remote chains...] -- 54:34:57
      37600000 -- (-4501.067) [...7 remote chains...] -- 54:34:07
      37650000 -- (-4502.776) [...7 remote chains...] -- 54:33:35
      37700000 -- (-4474.058) [...7 remote chains...] -- 54:32:32
      37750000 -- (-4499.353) [...7 remote chains...] -- 54:31:30
      37800000 -- (-4486.704) [...7 remote chains...] -- 54:30:23
      37850000 -- (-4478.896) [...7 remote chains...] -- 54:29:16
      37900000 -- (-4516.768) [...7 remote chains...] -- 54:28:35
      37950000 -- (-4514.472) [...7 remote chains...] -- 54:27:28
      38000000 -- (-4488.726) [...7 remote chains...] -- 54:26:13

      Average standard deviation of split frequencies: 0.012066

      38050000 -- (-4473.148) [...7 remote chains...] -- 54:24:53
      38100000 -- [-4485.046] [...7 remote chains...] -- 54:24:25
      38150000 -- [-4458.771] [...7 remote chains...] -- 54:23:39
      38200000 -- (-4468.856) [...7 remote chains...] -- 54:22:45
      38250000 -- [-4480.297] [...7 remote chains...] -- 54:21:38
      38300000 -- [-4470.439] [...7 remote chains...] -- 54:20:23
      38350000 -- (-4495.224) [...7 remote chains...] -- 54:19:29
      38400000 -- (-4506.627) [...7 remote chains...] -- 54:18:56
      38450000 -- [-4473.014] [...7 remote chains...] -- 54:17:53
      38500000 -- (-4496.830) [...7 remote chains...] -- 54:16:42

      Average standard deviation of split frequencies: 0.012071

      38550000 -- (-4493.872) [...7 remote chains...] -- 54:15:52
      38600000 -- (-4523.305) [...7 remote chains...] -- 54:14:49
      38650000 -- (-4492.675) [...7 remote chains...] -- 54:14:03
      38700000 -- (-4504.036) [...7 remote chains...] -- 54:12:57
      38750000 -- (-4488.087) [...7 remote chains...] -- 54:11:46
      38800000 -- (-4502.533) [...7 remote chains...] -- 54:10:31
      38850000 -- [-4460.720] [...7 remote chains...] -- 54:10:01
      38900000 -- (-4480.602) [...7 remote chains...] -- 54:09:07
      38950000 -- (-4490.375) [...7 remote chains...] -- 54:08:00
      39000000 -- (-4476.138) [...7 remote chains...] -- 54:06:41

      Average standard deviation of split frequencies: 0.011615

      39050000 -- (-4511.036) [...7 remote chains...] -- 54:05:22
      39100000 -- (-4469.313) [...7 remote chains...] -- 54:04:36
      39150000 -- (-4519.868) [...7 remote chains...] -- 54:03:38
      39200000 -- (-4511.775) [...7 remote chains...] -- 54:02:43
      39250000 -- (-4500.518) [...7 remote chains...] -- 54:01:29
      39300000 -- (-4517.526) [...7 remote chains...] -- 54:00:42
      39350000 -- (-4486.674) [...7 remote chains...] -- 54:00:13
      39400000 -- [-4486.027] [...7 remote chains...] -- 53:59:14
      39450000 -- (-4490.189) [...7 remote chains...] -- 53:58:07
      39500000 -- (-4495.760) [...7 remote chains...] -- 53:56:53

      Average standard deviation of split frequencies: 0.011451

      39550000 -- [-4460.725] [...7 remote chains...] -- 53:55:42
      39600000 -- [-4476.829] [...7 remote chains...] -- 53:55:08
      39650000 -- [-4481.283] [...7 remote chains...] -- 53:54:05
      39700000 -- [-4474.764] [...7 remote chains...] -- 53:52:55
      39750000 -- [-4487.145] [...7 remote chains...] -- 53:51:40
      39800000 -- [-4470.165] [...7 remote chains...] -- 53:50:21
      39850000 -- [-4452.523] [...7 remote chains...] -- 53:49:19
      39900000 -- (-4473.263) [...7 remote chains...] -- 53:48:24
      39950000 -- [-4474.924] [...7 remote chains...] -- 53:47:22
      40000000 -- (-4507.675) [...7 remote chains...] -- 53:46:04

      Average standard deviation of split frequencies: 0.011527

      40050000 -- (-4489.352) [...7 remote chains...] -- 53:44:53
      40100000 -- (-4482.122) [...7 remote chains...] -- 53:44:15
      40150000 -- (-4507.261) [...7 remote chains...] -- 53:43:20
      40200000 -- [-4475.766] [...7 remote chains...] -- 53:42:10
      40250000 -- [-4465.467] [...7 remote chains...] -- 53:40:59
      40300000 -- [-4479.855] [...7 remote chains...] -- 53:39:41
      40350000 -- [-4462.056] [...7 remote chains...] -- 53:38:58
      40400000 -- [-4462.290] [...7 remote chains...] -- 53:38:04
      40450000 -- (-4471.215) [...7 remote chains...] -- 53:37:05
      40500000 -- (-4468.495) [...7 remote chains...] -- 53:35:55

      Average standard deviation of split frequencies: 0.011278

      40550000 -- (-4489.226) [...7 remote chains...] -- 53:34:41
      40600000 -- (-4505.245) [...7 remote chains...] -- 53:33:39
      40650000 -- (-4493.169) [...7 remote chains...] -- 53:32:52
      40700000 -- (-4499.149) [...7 remote chains...] -- 53:31:42
      40750000 -- (-4488.976) [...7 remote chains...] -- 53:30:28
      40800000 -- (-4472.474) [...7 remote chains...] -- 53:29:21
      40850000 -- (-4510.465) [...7 remote chains...] -- 53:28:46
      40900000 -- [-4485.762] [...7 remote chains...] -- 53:27:55
      40950000 -- (-4494.179) [...7 remote chains...] -- 53:26:49
      41000000 -- (-4499.954) [...7 remote chains...] -- 53:25:35

      Average standard deviation of split frequencies: 0.011308

      41050000 -- (-4527.003) [...7 remote chains...] -- 53:24:21
      41100000 -- (-4498.653) [...7 remote chains...] -- 53:23:46
      41150000 -- [-4453.769] [...7 remote chains...] -- 53:22:40
      41200000 -- (-4462.855) [...7 remote chains...] -- 53:21:34
      41250000 -- (-4492.737) [...7 remote chains...] -- 53:20:20
      41300000 -- [-4458.444] [...7 remote chains...] -- 53:19:40
      41350000 -- (-4469.365) [...7 remote chains...] -- 53:19:01
      41400000 -- (-4492.027) [...7 remote chains...] -- 53:17:51
      41450000 -- (-4495.194) [...7 remote chains...] -- 53:16:45
      41500000 -- [-4491.577] [...7 remote chains...] -- 53:15:31

      Average standard deviation of split frequencies: 0.011616

      41550000 -- (-4474.431) [...7 remote chains...] -- 53:14:36
      41600000 -- [-4487.333] [...7 remote chains...] -- 53:13:53
      41650000 -- (-4501.590) [...7 remote chains...] -- 53:12:47
      41700000 -- (-4494.272) [...7 remote chains...] -- 53:11:41
      41750000 -- (-4494.839) [...7 remote chains...] -- 53:10:27
      41800000 -- [-4484.742] [...7 remote chains...] -- 53:09:17
      41850000 -- (-4474.272) [...7 remote chains...] -- 53:08:26
      41900000 -- [-4494.029] [...7 remote chains...] -- 53:07:16
      41950000 -- (-4485.165) [...7 remote chains...] -- 53:06:03
      42000000 -- (-4483.682) [...7 remote chains...] -- 53:04:49

      Average standard deviation of split frequencies: 0.011967

      42050000 -- (-4473.713) [...7 remote chains...] -- 53:04:21
      42100000 -- [-4474.064] [...7 remote chains...] -- 53:03:30
      42150000 -- [-4474.035] [...7 remote chains...] -- 53:02:24
      42200000 -- [-4465.647] [...7 remote chains...] -- 53:01:06
      42250000 -- (-4461.518) [...7 remote chains...] -- 52:59:53
      42300000 -- [-4481.598] [...7 remote chains...] -- 52:59:17
      42350000 -- (-4484.120) [...7 remote chains...] -- 52:58:18
      42400000 -- (-4497.848) [...7 remote chains...] -- 52:57:09
      42450000 -- (-4502.663) [...7 remote chains...] -- 52:56:03
      42500000 -- (-4484.168) [...7 remote chains...] -- 52:54:46

      Average standard deviation of split frequencies: 0.011576

      42550000 -- (-4479.989) [...7 remote chains...] -- 52:53:43
      42600000 -- (-4487.426) [...7 remote chains...] -- 52:52:52
      42650000 -- (-4484.828) [...7 remote chains...] -- 52:51:46
      42700000 -- (-4481.489) [...7 remote chains...] -- 52:50:37
      42750000 -- (-4477.073) [...7 remote chains...] -- 52:49:46
      42800000 -- (-4488.548) [...7 remote chains...] -- 52:49:09
      42850000 -- (-4486.829) [...7 remote chains...] -- 52:48:10
      42900000 -- [-4458.964] [...7 remote chains...] -- 52:47:05
      42950000 -- (-4516.503) [...7 remote chains...] -- 52:45:51
      43000000 -- (-4475.712) [...7 remote chains...] -- 52:44:38

      Average standard deviation of split frequencies: 0.011446

      43050000 -- [-4493.305] [...7 remote chains...] -- 52:44:05
      43100000 -- (-4511.942) [...7 remote chains...] -- 52:43:07
      43150000 -- (-4477.203) [...7 remote chains...] -- 52:42:04
      43200000 -- (-4464.641) [...7 remote chains...] -- 52:40:59
      43250000 -- (-4502.735) [...7 remote chains...] -- 52:39:45
      43300000 -- (-4511.252) [...7 remote chains...] -- 52:38:51
      43350000 -- (-4498.840) [...7 remote chains...] -- 52:37:45
      43400000 -- (-4493.869) [...7 remote chains...] -- 52:36:32
      43450000 -- (-4503.973) [...7 remote chains...] -- 52:35:22
      43500000 -- (-4494.489) [...7 remote chains...] -- 52:34:31

      Average standard deviation of split frequencies: 0.011476

      43550000 -- (-4521.033) [...7 remote chains...] -- 52:33:50
      43600000 -- (-4531.332) [...7 remote chains...] -- 52:32:45
      43650000 -- (-4507.173) [...7 remote chains...] -- 52:31:35
      43700000 -- (-4505.240) [...7 remote chains...] -- 52:30:19
      43750000 -- (-4509.259) [...7 remote chains...] -- 52:29:13
      43800000 -- (-4491.004) [...7 remote chains...] -- 52:28:32
      43850000 -- (-4487.722) [...7 remote chains...] -- 52:27:27
      43900000 -- [-4461.307] [...7 remote chains...] -- 52:26:14
      43950000 -- (-4486.542) [...7 remote chains...] -- 52:25:08
      44000000 -- (-4500.274) [...7 remote chains...] -- 52:24:34

      Average standard deviation of split frequencies: 0.011633

      44050000 -- (-4473.961) [...7 remote chains...] -- 52:23:36
      44100000 -- [-4460.332] [...7 remote chains...] -- 52:22:27
      44150000 -- [-4463.397] [...7 remote chains...] -- 52:21:17
      44200000 -- (-4495.649) [...7 remote chains...] -- 52:19:58
      44250000 -- [-4488.128] [...7 remote chains...] -- 52:19:03
      44300000 -- (-4502.151) [...7 remote chains...] -- 52:18:18
      44350000 -- (-4497.103) [...7 remote chains...] -- 52:17:19
      44400000 -- (-4508.881) [...7 remote chains...] -- 52:16:07
      44450000 -- (-4510.601) [...7 remote chains...] -- 52:14:54
      44500000 -- (-4488.298) [...7 remote chains...] -- 52:13:49

      Average standard deviation of split frequencies: 0.011693

      44550000 -- (-4494.230) [...7 remote chains...] -- 52:13:01
      44600000 -- (-4498.285) [...7 remote chains...] -- 52:11:52
      44650000 -- (-4496.319) [...7 remote chains...] -- 52:10:39
      44700000 -- [-4504.291] [...7 remote chains...] -- 52:09:34
      44750000 -- (-4503.547) [...7 remote chains...] -- 52:08:49
      44800000 -- (-4500.613) [...7 remote chains...] -- 52:07:54
      44850000 -- (-4505.747) [...7 remote chains...] -- 52:06:59
      44900000 -- (-4502.944) [...7 remote chains...] -- 52:05:50
      44950000 -- (-4505.022) [...7 remote chains...] -- 52:04:37
      45000000 -- (-4489.286) [...7 remote chains...] -- 52:03:42

      Average standard deviation of split frequencies: 0.012202

      45050000 -- (-4500.630) [...7 remote chains...] -- 52:02:43
      45100000 -- (-4499.160) [...7 remote chains...] -- 52:01:38
      45150000 -- (-4508.010) [...7 remote chains...] -- 52:00:29
      45200000 -- (-4491.486) [...7 remote chains...] -- 51:59:17
      45250000 -- (-4494.324) [...7 remote chains...] -- 51:58:08
      45300000 -- (-4497.513) [...7 remote chains...] -- 51:57:20
      45350000 -- (-4513.099) [...7 remote chains...] -- 51:56:18
      45400000 -- (-4511.291) [...7 remote chains...] -- 51:55:09
      45450000 -- (-4483.243) [...7 remote chains...] -- 51:53:53
      45500000 -- (-4492.175) [...7 remote chains...] -- 51:53:05

      Average standard deviation of split frequencies: 0.012587

      45550000 -- (-4521.514) [...7 remote chains...] -- 51:52:13
      45600000 -- (-4485.629) [...7 remote chains...] -- 51:51:11
      45650000 -- (-4523.174) [...7 remote chains...] -- 51:50:09
      45700000 -- (-4489.896) [...7 remote chains...] -- 51:48:50
      45750000 -- (-4511.727) [...7 remote chains...] -- 51:47:48
      45800000 -- (-4519.929) [...7 remote chains...] -- 51:46:57
      45850000 -- (-4495.357) [...7 remote chains...] -- 51:45:51
      45900000 -- (-4492.774) [...7 remote chains...] -- 51:44:43
      45950000 -- (-4495.024) [...7 remote chains...] -- 51:43:47
      46000000 -- (-4471.421) [...7 remote chains...] -- 51:42:52

      Average standard deviation of split frequencies: 0.013130

      46050000 -- (-4490.578) [...7 remote chains...] -- 51:41:54
      46100000 -- (-4490.266) [...7 remote chains...] -- 51:40:52
      46150000 -- [-4493.106] [...7 remote chains...] -- 51:39:43
      46200000 -- (-4479.420) [...7 remote chains...] -- 51:38:28
      46250000 -- [-4480.490] [...7 remote chains...] -- 51:37:36
      46300000 -- [-4480.505] [...7 remote chains...] -- 51:36:44
      46350000 -- (-4507.786) [...7 remote chains...] -- 51:35:39
      46400000 -- (-4496.165) [...7 remote chains...] -- 51:34:33
      46450000 -- (-4515.086) [...7 remote chains...] -- 51:33:22
      46500000 -- (-4508.018) [...7 remote chains...] -- 51:32:16

      Average standard deviation of split frequencies: 0.013075

      46550000 -- (-4479.068) [...7 remote chains...] -- 51:31:41
      46600000 -- (-4507.582) [...7 remote chains...] -- 51:30:39
      46650000 -- (-4491.576) [...7 remote chains...] -- 51:29:24
      46700000 -- (-4506.803) [...7 remote chains...] -- 51:28:19
      46750000 -- (-4467.938) [...7 remote chains...] -- 51:27:40
      46800000 -- (-4491.095) [...7 remote chains...] -- 51:26:48
      46850000 -- (-4480.597) [...7 remote chains...] -- 51:25:43
      46900000 -- (-4521.402) [...7 remote chains...] -- 51:24:31
      46950000 -- (-4527.825) [...7 remote chains...] -- 51:23:26
      47000000 -- (-4487.296) [...7 remote chains...] -- 51:22:47

      Average standard deviation of split frequencies: 0.012579

      47050000 -- (-4519.773) [...7 remote chains...] -- 51:21:55
      47100000 -- (-4489.681) [...7 remote chains...] -- 51:20:46
      47150000 -- (-4534.529) [...7 remote chains...] -- 51:19:38
      47200000 -- [-4488.724] [...7 remote chains...] -- 51:18:26
      47250000 -- (-4509.440) [...7 remote chains...] -- 51:17:11
      47300000 -- (-4508.194) [...7 remote chains...] -- 51:15:57
      47350000 -- (-4503.927) [...7 remote chains...] -- 51:14:42
      47400000 -- (-4508.207) [...7 remote chains...] -- 51:13:30
      47450000 -- (-4469.794) [...7 remote chains...] -- 51:12:16
      47500000 -- [-4473.678] [...7 remote chains...] -- 51:11:08

      Average standard deviation of split frequencies: 0.012843

      47550000 -- [-4459.163] [...7 remote chains...] -- 51:09:56
      47600000 -- (-4484.830) [...7 remote chains...] -- 51:08:42
      47650000 -- (-4493.598) [...7 remote chains...] -- 51:07:27
      47700000 -- (-4467.922) [...7 remote chains...] -- 51:06:16
      47750000 -- (-4473.903) [...7 remote chains...] -- 51:05:05
      47800000 -- [-4466.979] [...7 remote chains...] -- 51:03:54
      47850000 -- [-4463.982] [...7 remote chains...] -- 51:02:46
      47900000 -- (-4500.674) [...7 remote chains...] -- 51:01:31
      47950000 -- (-4471.263) [...7 remote chains...] -- 51:00:20
      48000000 -- (-4490.667) [...7 remote chains...] -- 50:59:06

      Average standard deviation of split frequencies: 0.012734

      48050000 -- (-4476.739) [...7 remote chains...] -- 50:57:55
      48100000 -- (-4471.936) [...7 remote chains...] -- 50:56:41
      48150000 -- (-4488.920) [...7 remote chains...] -- 50:55:26
      48200000 -- (-4494.667) [...7 remote chains...] -- 50:54:15
      48250000 -- [-4477.355] [...7 remote chains...] -- 50:53:05
      48300000 -- (-4490.222) [...7 remote chains...] -- 50:51:57
      48350000 -- [-4475.387] [...7 remote chains...] -- 50:50:49
      48400000 -- (-4491.107) [...7 remote chains...] -- 50:49:38
      48450000 -- (-4490.440) [...7 remote chains...] -- 50:48:27
      48500000 -- (-4480.498) [...7 remote chains...] -- 50:47:17

      Average standard deviation of split frequencies: 0.012318

      48550000 -- [-4489.758] [...7 remote chains...] -- 50:46:03
      48600000 -- (-4495.830) [...7 remote chains...] -- 50:44:52
      48650000 -- (-4481.025) [...7 remote chains...] -- 50:43:41
      48700000 -- (-4480.268) [...7 remote chains...] -- 50:42:31
      48750000 -- (-4528.758) [...7 remote chains...] -- 50:41:20
      48800000 -- (-4512.341) [...7 remote chains...] -- 50:40:06
      48850000 -- (-4479.005) [...7 remote chains...] -- 50:38:56
      48900000 -- (-4500.929) [...7 remote chains...] -- 50:37:42
      48950000 -- (-4502.334) [...7 remote chains...] -- 50:36:31
      49000000 -- (-4493.471) [...7 remote chains...] -- 50:35:24

      Average standard deviation of split frequencies: 0.012178

      49050000 -- (-4486.656) [...7 remote chains...] -- 50:34:14
      49100000 -- (-4487.755) [...7 remote chains...] -- 50:33:03
      49150000 -- (-4476.869) [...7 remote chains...] -- 50:31:53
      49200000 -- (-4483.311) [...7 remote chains...] -- 50:30:42
      49250000 -- (-4493.475) [...7 remote chains...] -- 50:29:38
      49300000 -- [-4480.730] [...7 remote chains...] -- 50:28:31
      49350000 -- (-4486.864) [...7 remote chains...] -- 50:27:20
      49400000 -- (-4510.282) [...7 remote chains...] -- 50:26:10
      49450000 -- (-4501.085) [...7 remote chains...] -- 50:25:00
      49500000 -- (-4510.403) [...7 remote chains...] -- 50:23:50

      Average standard deviation of split frequencies: 0.012728

      49550000 -- (-4492.389) [...7 remote chains...] -- 50:22:42
      49600000 -- [-4505.618] [...7 remote chains...] -- 50:21:32
      49650000 -- (-4506.660) [...7 remote chains...] -- 50:20:22
      49700000 -- (-4523.381) [...7 remote chains...] -- 50:19:12
      49750000 -- (-4495.858) [...7 remote chains...] -- 50:18:02
      49800000 -- (-4497.751) [...7 remote chains...] -- 50:16:55
      49850000 -- [-4479.122] [...7 remote chains...] -- 50:15:45
      49900000 -- (-4481.887) [...7 remote chains...] -- 50:14:32
      49950000 -- (-4528.558) [...7 remote chains...] -- 50:13:24
      50000000 -- (-4483.066) [...7 remote chains...] -- 50:12:15

      Average standard deviation of split frequencies: 0.013251

      50050000 -- (-4506.281) [...7 remote chains...] -- 50:11:05
      50100000 -- [-4471.889] [...7 remote chains...] -- 50:09:55
      50150000 -- [-4488.783] [...7 remote chains...] -- 50:08:54
      50200000 -- [-4470.146] [...7 remote chains...] -- 50:07:44
      50250000 -- [-4481.001] [...7 remote chains...] -- 50:06:37
      50300000 -- [-4487.739] [...7 remote chains...] -- 50:05:33
      50350000 -- [-4488.142] [...7 remote chains...] -- 50:04:29
      50400000 -- [-4473.557] [...7 remote chains...] -- 50:03:19
      50450000 -- [-4460.764] [...7 remote chains...] -- 50:02:09
      50500000 -- [-4490.954] [...7 remote chains...] -- 50:01:06

      Average standard deviation of split frequencies: 0.013436

      50550000 -- (-4489.615) [...7 remote chains...] -- 49:59:59
      50600000 -- [-4482.966] [...7 remote chains...] -- 49:58:58
      50650000 -- [-4464.500] [...7 remote chains...] -- 49:57:51
      50700000 -- [-4470.346] [...7 remote chains...] -- 49:56:41
      50750000 -- [-4473.199] [...7 remote chains...] -- 49:55:41
      50800000 -- (-4465.673) [...7 remote chains...] -- 49:54:37
      50850000 -- (-4492.354) [...7 remote chains...] -- 49:53:33
      50900000 -- [-4494.554] [...7 remote chains...] -- 49:52:26
      50950000 -- (-4519.002) [...7 remote chains...] -- 49:51:20
      51000000 -- [-4477.611] [...7 remote chains...] -- 49:50:22

      Average standard deviation of split frequencies: 0.013651

      51050000 -- (-4466.219) [...7 remote chains...] -- 49:49:15
      51100000 -- (-4518.613) [...7 remote chains...] -- 49:48:11
      51150000 -- (-4492.839) [...7 remote chains...] -- 49:47:11
      51200000 -- [-4477.228] [...7 remote chains...] -- 49:46:07
      51250000 -- (-4495.371) [...7 remote chains...] -- 49:45:06
      51300000 -- (-4476.204) [...7 remote chains...] -- 49:44:02
      51350000 -- (-4489.989) [...7 remote chains...] -- 49:43:02
      51400000 -- (-4488.638) [...7 remote chains...] -- 49:42:01
      51450000 -- (-4484.253) [...7 remote chains...] -- 49:41:00
      51500000 -- (-4481.601) [...7 remote chains...] -- 49:40:11

      Average standard deviation of split frequencies: 0.013626

      51550000 -- [-4487.238] [...7 remote chains...] -- 49:39:13
      51600000 -- (-4475.845) [...7 remote chains...] -- 49:38:09
      51650000 -- [-4466.836] [...7 remote chains...] -- 49:37:06
      51700000 -- (-4484.003) [...7 remote chains...] -- 49:36:05
      51750000 -- (-4486.856) [...7 remote chains...] -- 49:35:07
      51800000 -- (-4478.174) [...7 remote chains...] -- 49:34:06
      51850000 -- [-4478.271] [...7 remote chains...] -- 49:33:08
      51900000 -- (-4499.636) [...7 remote chains...] -- 49:32:04
      51950000 -- (-4495.412) [...7 remote chains...] -- 49:30:58
      52000000 -- [-4472.587] [...7 remote chains...] -- 49:30:03

      Average standard deviation of split frequencies: 0.013991

      52050000 -- (-4477.156) [...7 remote chains...] -- 49:28:56
      52100000 -- (-4507.568) [...7 remote chains...] -- 49:27:56
      52150000 -- (-4478.555) [...7 remote chains...] -- 49:27:01
      52200000 -- (-4516.107) [...7 remote chains...] -- 49:26:03
      52250000 -- (-4493.470) [...7 remote chains...] -- 49:25:10
      52300000 -- (-4515.109) [...7 remote chains...] -- 49:24:10
      52350000 -- (-4504.606) [...7 remote chains...] -- 49:23:12
      52400000 -- (-4502.575) [...7 remote chains...] -- 49:22:11
      52450000 -- (-4493.425) [...7 remote chains...] -- 49:21:16
      52500000 -- (-4493.791) [...7 remote chains...] -- 49:20:29

      Average standard deviation of split frequencies: 0.013815

      52550000 -- (-4497.663) [...7 remote chains...] -- 49:19:36
      52600000 -- (-4518.996) [...7 remote chains...] -- 49:18:38
      52650000 -- (-4476.527) [...7 remote chains...] -- 49:17:43
      52700000 -- (-4517.209) [...7 remote chains...] -- 49:16:54
      52750000 -- (-4475.486) [...7 remote chains...] -- 49:15:50
      52800000 -- (-4504.946) [...7 remote chains...] -- 49:14:49
      52850000 -- (-4493.183) [...7 remote chains...] -- 49:14:05
      52900000 -- [-4494.917] [...7 remote chains...] -- 49:13:15
      52950000 -- (-4481.615) [...7 remote chains...] -- 49:12:20
      53000000 -- (-4503.979) [...7 remote chains...] -- 49:11:22

      Average standard deviation of split frequencies: 0.014040

      53050000 -- [-4472.780] [...7 remote chains...] -- 49:10:26
      53100000 -- (-4516.403) [...7 remote chains...] -- 49:09:28
      53150000 -- [-4469.819] [...7 remote chains...] -- 49:08:33
      53200000 -- (-4492.870) [...7 remote chains...] -- 49:07:46
      53250000 -- (-4470.508) [...7 remote chains...] -- 49:06:56
      53300000 -- (-4498.500) [...7 remote chains...] -- 49:05:58
      53350000 -- (-4496.321) [...7 remote chains...] -- 49:04:57
      53400000 -- [-4476.161] [...7 remote chains...] -- 49:03:56
      53450000 -- [-4471.994] [...7 remote chains...] -- 49:03:03
      53500000 -- (-4505.082) [...7 remote chains...] -- 49:02:13

      Average standard deviation of split frequencies: 0.014344

      53550000 -- [-4470.727] [...7 remote chains...] -- 49:01:12
      53600000 -- (-4496.369) [...7 remote chains...] -- 49:00:17
      53650000 -- (-4481.895) [...7 remote chains...] -- 48:59:30
      53700000 -- (-4499.284) [...7 remote chains...] -- 48:58:42
      53750000 -- (-4473.532) [...7 remote chains...] -- 48:57:50
      53800000 -- (-4534.581) [...7 remote chains...] -- 48:56:51
      53850000 -- (-4475.785) [...7 remote chains...] -- 48:55:53
      53900000 -- (-4504.330) [...7 remote chains...] -- 48:54:55
      53950000 -- (-4515.166) [...7 remote chains...] -- 48:54:07
      54000000 -- [-4464.970] [...7 remote chains...] -- 48:53:14

      Average standard deviation of split frequencies: 0.014018

      54050000 -- [-4498.638] [...7 remote chains...] -- 48:52:16
      54100000 -- (-4474.931) [...7 remote chains...] -- 48:51:20
      54150000 -- (-4504.376) [...7 remote chains...] -- 48:50:30
      54200000 -- (-4482.860) [...7 remote chains...] -- 48:49:37
      54250000 -- (-4502.051) [...7 remote chains...] -- 48:48:34
      54300000 -- (-4488.181) [...7 remote chains...] -- 48:47:43
      54350000 -- [-4461.260] [...7 remote chains...] -- 48:46:45
      54400000 -- [-4487.262] [...7 remote chains...] -- 48:46:00
      54450000 -- [-4494.610] [...7 remote chains...] -- 48:45:10
      54500000 -- [-4461.520] [...7 remote chains...] -- 48:44:16

      Average standard deviation of split frequencies: 0.014191

      54550000 -- [-4464.330] [...7 remote chains...] -- 48:43:23
      54600000 -- (-4455.409) [...7 remote chains...] -- 48:42:36
      54650000 -- [-4477.186] [...7 remote chains...] -- 48:42:04
      54700000 -- (-4467.017) [...7 remote chains...] -- 48:41:16
      54750000 -- [-4466.642] [...7 remote chains...] -- 48:40:17
      54800000 -- [-4454.131] [...7 remote chains...] -- 48:39:22
      54850000 -- [-4478.991] [...7 remote chains...] -- 48:38:28
      54900000 -- [-4466.326] [...7 remote chains...] -- 48:37:38
      54950000 -- [-4480.006] [...7 remote chains...] -- 48:36:47
      55000000 -- [-4482.098] [...7 remote chains...] -- 48:35:49

      Average standard deviation of split frequencies: 0.014461

      55050000 -- [-4509.463] [...7 remote chains...] -- 48:35:06
      55100000 -- [-4481.664] [...7 remote chains...] -- 48:34:18
      55150000 -- [-4463.238] [...7 remote chains...] -- 48:33:22
      55200000 -- (-4471.801) [...7 remote chains...] -- 48:32:34
      55250000 -- (-4466.175) [...7 remote chains...] -- 48:31:46
      55300000 -- (-4490.659) [...7 remote chains...] -- 48:30:50
      55350000 -- [-4475.885] [...7 remote chains...] -- 48:30:04
      55400000 -- (-4512.123) [...7 remote chains...] -- 48:29:10
      55450000 -- (-4505.058) [...7 remote chains...] -- 48:28:14
      55500000 -- (-4493.162) [...7 remote chains...] -- 48:27:21

      Average standard deviation of split frequencies: 0.014458

      55550000 -- (-4491.163) [...7 remote chains...] -- 48:26:27
      55600000 -- [-4481.338] [...7 remote chains...] -- 48:25:37
      55650000 -- (-4489.605) [...7 remote chains...] -- 48:24:48
      55700000 -- (-4556.752) [...7 remote chains...] -- 48:24:00
      55750000 -- (-4517.747) [...7 remote chains...] -- 48:23:14
      55800000 -- (-4511.060) [...7 remote chains...] -- 48:22:33
      55850000 -- (-4480.119) [...7 remote chains...] -- 48:21:37
      55900000 -- (-4490.514) [...7 remote chains...] -- 48:20:56
      55950000 -- (-4495.936) [...7 remote chains...] -- 48:20:13
      56000000 -- (-4487.438) [...7 remote chains...] -- 48:19:30

      Average standard deviation of split frequencies: 0.014061

      56050000 -- (-4502.410) [...7 remote chains...] -- 48:18:49
      56100000 -- (-4504.648) [...7 remote chains...] -- 48:17:55
      56150000 -- (-4482.749) [...7 remote chains...] -- 48:17:09
      56200000 -- (-4485.877) [...7 remote chains...] -- 48:16:17
      56250000 -- [-4472.680] [...7 remote chains...] -- 48:15:39
      56300000 -- (-4495.671) [...7 remote chains...] -- 48:14:53
      56350000 -- (-4490.612) [...7 remote chains...] -- 48:14:09
      56400000 -- [-4481.773] [...7 remote chains...] -- 48:13:23
      56450000 -- (-4484.265) [...7 remote chains...] -- 48:12:36
      56500000 -- (-4480.721) [...7 remote chains...] -- 48:11:53

      Average standard deviation of split frequencies: 0.013983

      56550000 -- (-4504.744) [...7 remote chains...] -- 48:11:04
      56600000 -- (-4516.450) [...7 remote chains...] -- 48:10:25
      56650000 -- (-4491.210) [...7 remote chains...] -- 48:09:38
      56700000 -- (-4500.464) [...7 remote chains...] -- 48:08:57
      56750000 -- (-4492.946) [...7 remote chains...] -- 48:08:08
      56800000 -- (-4483.811) [...7 remote chains...] -- 48:07:16
      56850000 -- (-4495.548) [...7 remote chains...] -- 48:06:27
      56900000 -- (-4481.863) [...7 remote chains...] -- 48:05:35
      56950000 -- (-4514.419) [...7 remote chains...] -- 48:04:49
      57000000 -- (-4488.859) [...7 remote chains...] -- 48:04:02

      Average standard deviation of split frequencies: 0.013882

      57050000 -- (-4518.056) [...7 remote chains...] -- 48:03:10
      57100000 -- (-4513.882) [...7 remote chains...] -- 48:02:14
      57150000 -- (-4527.408) [...7 remote chains...] -- 48:01:22
      57200000 -- (-4480.133) [...7 remote chains...] -- 48:00:30
      57250000 -- (-4511.385) [...7 remote chains...] -- 47:59:43
      57300000 -- (-4508.396) [...7 remote chains...] -- 47:58:51
      57350000 -- (-4497.575) [...7 remote chains...] -- 47:58:07
      57400000 -- (-4511.590) [...7 remote chains...] -- 47:57:25
      57450000 -- (-4501.398) [...7 remote chains...] -- 47:56:25
      57500000 -- (-4501.780) [...7 remote chains...] -- 47:55:39

      Average standard deviation of split frequencies: 0.013810

      57550000 -- (-4498.895) [...7 remote chains...] -- 47:54:56
      57600000 -- (-4489.477) [...7 remote chains...] -- 47:54:14
      57650000 -- (-4515.256) [...7 remote chains...] -- 47:53:37
      57700000 -- (-4502.981) [...7 remote chains...] -- 47:52:47
      57750000 -- (-4488.792) [...7 remote chains...] -- 47:52:00
      57800000 -- (-4503.055) [...7 remote chains...] -- 47:51:08
      57850000 -- (-4497.023) [...7 remote chains...] -- 47:50:26
      57900000 -- [-4484.231] [...7 remote chains...] -- 47:49:31
      57950000 -- [-4486.643] [...7 remote chains...] -- 47:48:39
      58000000 -- (-4524.945) [...7 remote chains...] -- 47:47:49

      Average standard deviation of split frequencies: 0.013729

      58050000 -- [-4472.510] [...7 remote chains...] -- 47:46:59
      58100000 -- [-4495.602] [...7 remote chains...] -- 47:46:12
      58150000 -- (-4482.252) [...7 remote chains...] -- 47:45:22
      58200000 -- (-4486.357) [...7 remote chains...] -- 47:44:25
      58250000 -- (-4489.367) [...7 remote chains...] -- 47:43:42
      58300000 -- [-4505.017] [...7 remote chains...] -- 47:43:00
      58350000 -- [-4492.411] [...7 remote chains...] -- 47:42:15
      58400000 -- [-4467.965] [...7 remote chains...] -- 47:41:20
      58450000 -- (-4472.751) [...7 remote chains...] -- 47:40:27
      58500000 -- (-4490.574) [...7 remote chains...] -- 47:39:35

      Average standard deviation of split frequencies: 0.013369

      58550000 -- [-4499.336] [...7 remote chains...] -- 47:38:55
      58600000 -- (-4504.391) [...7 remote chains...] -- 47:38:12
      58650000 -- (-4496.394) [...7 remote chains...] -- 47:37:19
      58700000 -- (-4491.204) [...7 remote chains...] -- 47:36:36
      58750000 -- (-4514.414) [...7 remote chains...] -- 47:35:51
      58800000 -- (-4481.474) [...7 remote chains...] -- 47:35:08
      58850000 -- (-4495.109) [...7 remote chains...] -- 47:34:25
      58900000 -- (-4508.276) [...7 remote chains...] -- 47:33:44
      58950000 -- (-4510.459) [...7 remote chains...] -- 47:32:51
      59000000 -- [-4486.735] [...7 remote chains...] -- 47:32:03

      Average standard deviation of split frequencies: 0.013036

      59050000 -- (-4495.567) [...7 remote chains...] -- 47:31:20
      59100000 -- (-4492.907) [...7 remote chains...] -- 47:30:30
      59150000 -- (-4484.830) [...7 remote chains...] -- 47:29:46
      59200000 -- (-4498.599) [...7 remote chains...] -- 47:29:08
      59250000 -- (-4496.549) [...7 remote chains...] -- 47:28:27
      59300000 -- (-4509.934) [...7 remote chains...] -- 47:27:46
      59350000 -- (-4509.484) [...7 remote chains...] -- 47:26:55
      59400000 -- (-4482.347) [...7 remote chains...] -- 47:26:09
      59450000 -- (-4465.430) [...7 remote chains...] -- 47:25:21
      59500000 -- [-4496.189] [...7 remote chains...] -- 47:24:30

      Average standard deviation of split frequencies: 0.012773

      59550000 -- (-4494.024) [...7 remote chains...] -- 47:23:44
      59600000 -- [-4476.976] [...7 remote chains...] -- 47:22:58
      59650000 -- [-4477.452] [...7 remote chains...] -- 47:22:15
      59700000 -- [-4477.284] [...7 remote chains...] -- 47:21:31
      59750000 -- (-4463.811) [...7 remote chains...] -- 47:20:47
      59800000 -- (-4473.843) [...7 remote chains...] -- 47:19:52
      59850000 -- (-4512.871) [...7 remote chains...] -- 47:19:06
      59900000 -- (-4503.169) [...7 remote chains...] -- 47:18:12
      59950000 -- (-4496.784) [...7 remote chains...] -- 47:17:21
      60000000 -- (-4522.728) [...7 remote chains...] -- 47:16:28

      Average standard deviation of split frequencies: 0.012543

      60050000 -- (-4492.528) [...7 remote chains...] -- 47:15:47
      60100000 -- (-4488.525) [...7 remote chains...] -- 47:15:07
      60150000 -- (-4472.639) [...7 remote chains...] -- 47:14:18
      60200000 -- (-4497.135) [...7 remote chains...] -- 47:13:27
      60250000 -- (-4476.857) [...7 remote chains...] -- 47:12:43
      60300000 -- [-4471.200] [...7 remote chains...] -- 47:11:55
      60350000 -- [-4491.326] [...7 remote chains...] -- 47:11:03
      60400000 -- (-4479.085) [...7 remote chains...] -- 47:10:15
      60450000 -- (-4495.251) [...7 remote chains...] -- 47:09:23
      60500000 -- (-4500.418) [...7 remote chains...] -- 47:08:32

      Average standard deviation of split frequencies: 0.012246

      60550000 -- (-4506.229) [...7 remote chains...] -- 47:07:41
      60600000 -- (-4502.170) [...7 remote chains...] -- 47:06:59
      60650000 -- (-4497.795) [...7 remote chains...] -- 47:06:05
      60700000 -- (-4497.609) [...7 remote chains...] -- 47:05:21
      60750000 -- (-4473.370) [...7 remote chains...] -- 47:04:30
      60800000 -- (-4480.487) [...7 remote chains...] -- 47:03:45
      60850000 -- (-4500.800) [...7 remote chains...] -- 47:03:01
      60900000 -- (-4497.794) [...7 remote chains...] -- 47:02:16
      60950000 -- [-4458.167] [...7 remote chains...] -- 47:01:25
      61000000 -- [-4480.032] [...7 remote chains...] -- 47:00:35

      Average standard deviation of split frequencies: 0.012004

      61050000 -- (-4526.306) [...7 remote chains...] -- 46:59:48
      61100000 -- (-4492.423) [...7 remote chains...] -- 46:59:02
      61150000 -- [-4477.535] [...7 remote chains...] -- 46:58:01
      61200000 -- [-4482.606] [...7 remote chains...] -- 46:57:12
      61250000 -- (-4488.946) [...7 remote chains...] -- 46:56:31
      61300000 -- (-4489.642) [...7 remote chains...] -- 46:55:44
      61350000 -- (-4511.908) [...7 remote chains...] -- 46:54:59
      61400000 -- (-4497.919) [...7 remote chains...] -- 46:54:10
      61450000 -- (-4519.713) [...7 remote chains...] -- 46:53:34
      61500000 -- (-4518.925) [...7 remote chains...] -- 46:52:45

      Average standard deviation of split frequencies: 0.011610

      61550000 -- (-4480.694) [...7 remote chains...] -- 46:51:57
      61600000 -- (-4479.664) [...7 remote chains...] -- 46:51:03
      61650000 -- (-4492.210) [...7 remote chains...] -- 46:50:16
      61700000 -- [-4477.955] [...7 remote chains...] -- 46:49:40
      61750000 -- [-4478.774] [...7 remote chains...] -- 46:48:52
      61800000 -- [-4486.362] [...7 remote chains...] -- 46:48:01
      61850000 -- [-4467.174] [...7 remote chains...] -- 46:47:13
      61900000 -- [-4486.408] [...7 remote chains...] -- 46:46:37
      61950000 -- [-4475.984] [...7 remote chains...] -- 46:45:49
      62000000 -- [-4471.436] [...7 remote chains...] -- 46:44:57

      Average standard deviation of split frequencies: 0.011612

      62050000 -- (-4488.012) [...7 remote chains...] -- 46:44:07
      62100000 -- [-4483.639] [...7 remote chains...] -- 46:43:15
      62150000 -- [-4462.430] [...7 remote chains...] -- 46:42:32
      62200000 -- [-4462.820] [...7 remote chains...] -- 46:41:42
      62250000 -- (-4490.109) [...7 remote chains...] -- 46:40:52
      62300000 -- [-4468.506] [...7 remote chains...] -- 46:40:02
      62350000 -- [-4473.383] [...7 remote chains...] -- 46:39:19
      62400000 -- [-4481.145] [...7 remote chains...] -- 46:38:29
      62450000 -- [-4479.048] [...7 remote chains...] -- 46:37:41
      62500000 -- [-4490.171] [...7 remote chains...] -- 46:36:49

      Average standard deviation of split frequencies: 0.011391

      62550000 -- [-4465.871] [...7 remote chains...] -- 46:36:01
      62600000 -- [-4475.352] [...7 remote chains...] -- 46:35:11
      62650000 -- [-4475.011] [...7 remote chains...] -- 46:34:30
      62700000 -- (-4489.591) [...7 remote chains...] -- 46:33:35
      62750000 -- (-4493.696) [...7 remote chains...] -- 46:32:47
      62800000 -- (-4509.511) [...7 remote chains...] -- 46:31:59
      62850000 -- [-4486.822] [...7 remote chains...] -- 46:31:15
      62900000 -- [-4497.908] [...7 remote chains...] -- 46:30:25
      62950000 -- (-4492.785) [...7 remote chains...] -- 46:29:32
      63000000 -- [-4497.366] [...7 remote chains...] -- 46:28:44

      Average standard deviation of split frequencies: 0.011168

      63050000 -- (-4508.212) [...7 remote chains...] -- 46:28:03
      63100000 -- (-4492.970) [...7 remote chains...] -- 46:27:27
      63150000 -- (-4494.038) [...7 remote chains...] -- 46:26:35
      63200000 -- (-4527.928) [...7 remote chains...] -- 46:25:51
      63250000 -- (-4518.699) [...7 remote chains...] -- 46:25:05
      63300000 -- (-4496.150) [...7 remote chains...] -- 46:24:08
      63350000 -- (-4489.332) [...7 remote chains...] -- 46:23:22
      63400000 -- (-4484.084) [...7 remote chains...] -- 46:22:29
      63450000 -- [-4466.768] [...7 remote chains...] -- 46:21:34
      63500000 -- [-4507.887] [...7 remote chains...] -- 46:20:56

      Average standard deviation of split frequencies: 0.011210

      63550000 -- (-4495.587) [...7 remote chains...] -- 46:20:08
      63600000 -- (-4471.827) [...7 remote chains...] -- 46:19:15
      63650000 -- (-4485.100) [...7 remote chains...] -- 46:18:26
      63700000 -- (-4491.142) [...7 remote chains...] -- 46:17:38
      63750000 -- (-4492.859) [...7 remote chains...] -- 46:16:51
      63800000 -- (-4492.979) [...7 remote chains...] -- 46:16:11
      63850000 -- (-4481.773) [...7 remote chains...] -- 46:15:23
      63900000 -- (-4515.955) [...7 remote chains...] -- 46:14:36
      63950000 -- (-4492.957) [...7 remote chains...] -- 46:14:00
      64000000 -- (-4485.760) [...7 remote chains...] -- 46:13:11

      Average standard deviation of split frequencies: 0.011075

      64050000 -- [-4488.300] [...7 remote chains...] -- 46:12:31
      64100000 -- (-4489.788) [...7 remote chains...] -- 46:11:31
      64150000 -- (-4489.875) [...7 remote chains...] -- 46:10:21
      64200000 -- (-4500.026) [...7 remote chains...] -- 46:09:09
      64250000 -- (-4481.741) [...7 remote chains...] -- 46:07:59
      64300000 -- [-4482.773] [...7 remote chains...] -- 46:06:49
      64350000 -- [-4479.006] [...7 remote chains...] -- 46:05:37
      64400000 -- (-4488.848) [...7 remote chains...] -- 46:04:27
      64450000 -- [-4472.424] [...7 remote chains...] -- 46:03:17
      64500000 -- (-4506.472) [...7 remote chains...] -- 46:02:10

      Average standard deviation of split frequencies: 0.010874

      64550000 -- (-4488.679) [...7 remote chains...] -- 46:01:00
      64600000 -- (-4479.306) [...7 remote chains...] -- 45:59:48
      64650000 -- (-4487.575) [...7 remote chains...] -- 45:58:38
      64700000 -- (-4475.113) [...7 remote chains...] -- 45:57:28
      64750000 -- (-4491.554) [...7 remote chains...] -- 45:56:18
      64800000 -- (-4498.431) [...7 remote chains...] -- 45:55:11
      64850000 -- (-4498.274) [...7 remote chains...] -- 45:53:59
      64900000 -- (-4476.502) [...7 remote chains...] -- 45:52:51
      64950000 -- (-4481.579) [...7 remote chains...] -- 45:51:56
      65000000 -- (-4475.032) [...7 remote chains...] -- 45:50:48

      Average standard deviation of split frequencies: 0.010731

      65050000 -- (-4471.877) [...7 remote chains...] -- 45:49:41
      65100000 -- (-4478.284) [...7 remote chains...] -- 45:48:31
      65150000 -- (-4477.501) [...7 remote chains...] -- 45:47:30
      65200000 -- (-4485.996) [...7 remote chains...] -- 45:46:33
      65250000 -- [-4483.603] [...7 remote chains...] -- 45:45:33
      65300000 -- (-4471.244) [...7 remote chains...] -- 45:44:34
      65350000 -- (-4503.521) [...7 remote chains...] -- 45:43:28
      65400000 -- [-4478.826] [...7 remote chains...] -- 45:42:23
      65450000 -- [-4484.398] [...7 remote chains...] -- 45:41:19
      65500000 -- [-4474.838] [...7 remote chains...] -- 45:40:12

      Average standard deviation of split frequencies: 0.010785

      65550000 -- [-4472.626] [...7 remote chains...] -- 45:39:08
      65600000 -- [-4476.855] [...7 remote chains...] -- 45:37:59
      65650000 -- (-4497.694) [...7 remote chains...] -- 45:36:53
      65700000 -- (-4495.748) [...7 remote chains...] -- 45:35:48
      65750000 -- (-4488.957) [...7 remote chains...] -- 45:34:41
      65800000 -- (-4477.357) [...7 remote chains...] -- 45:33:35
      65850000 -- (-4495.970) [...7 remote chains...] -- 45:32:24
      65900000 -- (-4503.259) [...7 remote chains...] -- 45:31:16
      65950000 -- (-4502.593) [...7 remote chains...] -- 45:30:11
      66000000 -- (-4473.847) [...7 remote chains...] -- 45:29:01

      Average standard deviation of split frequencies: 0.010707

      66050000 -- (-4504.224) [...7 remote chains...] -- 45:27:56
      66100000 -- (-4460.905) [...7 remote chains...] -- 45:26:51
      66150000 -- [-4456.400] [...7 remote chains...] -- 45:25:41
      66200000 -- [-4479.558] [...7 remote chains...] -- 45:24:32
      66250000 -- (-4492.204) [...7 remote chains...] -- 45:23:27
      66300000 -- (-4484.979) [...7 remote chains...] -- 45:22:21
      66350000 -- (-4478.338) [...7 remote chains...] -- 45:21:12
      66400000 -- [-4481.005] [...7 remote chains...] -- 45:20:03
      66450000 -- (-4468.665) [...7 remote chains...] -- 45:19:00
      66500000 -- [-4476.692] [...7 remote chains...] -- 45:17:50

      Average standard deviation of split frequencies: 0.010946

      66550000 -- [-4467.025] [...7 remote chains...] -- 45:16:41
      66600000 -- [-4470.160] [...7 remote chains...] -- 45:15:32
      66650000 -- (-4491.331) [...7 remote chains...] -- 45:14:27
      66700000 -- (-4456.889) [...7 remote chains...] -- 45:13:21
      66750000 -- [-4472.531] [...7 remote chains...] -- 45:12:14
      66800000 -- (-4483.963) [...7 remote chains...] -- 45:11:09
      66850000 -- [-4464.126] [...7 remote chains...] -- 45:10:06
      66900000 -- [-4469.837] [...7 remote chains...] -- 45:09:01
      66950000 -- [-4492.217] [...7 remote chains...] -- 45:07:52
      67000000 -- [-4491.582] [...7 remote chains...] -- 45:06:48

      Average standard deviation of split frequencies: 0.011148

      67050000 -- (-4479.522) [...7 remote chains...] -- 45:05:41
      67100000 -- (-4460.178) [...7 remote chains...] -- 45:04:38
      67150000 -- [-4481.990] [...7 remote chains...] -- 45:03:33
      67200000 -- [-4462.258] [...7 remote chains...] -- 45:02:28
      67250000 -- [-4460.155] [...7 remote chains...] -- 45:01:21
      67300000 -- (-4483.036) [...7 remote chains...] -- 45:00:16
      67350000 -- (-4516.696) [...7 remote chains...] -- 44:59:09
      67400000 -- (-4489.745) [...7 remote chains...] -- 44:58:02
      67450000 -- (-4494.221) [...7 remote chains...] -- 44:56:59
      67500000 -- (-4498.796) [...7 remote chains...] -- 44:55:52

      Average standard deviation of split frequencies: 0.011246

      67550000 -- (-4485.419) [...7 remote chains...] -- 44:54:45
      67600000 -- (-4514.640) [...7 remote chains...] -- 44:53:38
      67650000 -- (-4527.973) [...7 remote chains...] -- 44:52:31
      67700000 -- (-4490.451) [...7 remote chains...] -- 44:51:22
      67750000 -- (-4501.645) [...7 remote chains...] -- 44:50:17
      67800000 -- (-4483.385) [...7 remote chains...] -- 44:49:10
      67850000 -- (-4481.491) [...7 remote chains...] -- 44:48:01
      67900000 -- [-4466.822] [...7 remote chains...] -- 44:46:54
      67950000 -- [-4472.707] [...7 remote chains...] -- 44:45:47
      68000000 -- [-4472.396] [...7 remote chains...] -- 44:44:42

      Average standard deviation of split frequencies: 0.011147

      68050000 -- [-4491.070] [...7 remote chains...] -- 44:43:37
      68100000 -- [-4457.345] [...7 remote chains...] -- 44:42:32
      68150000 -- [-4462.237] [...7 remote chains...] -- 44:41:29
      68200000 -- [-4480.263] [...7 remote chains...] -- 44:40:23
      68250000 -- (-4474.105) [...7 remote chains...] -- 44:39:20
      68300000 -- [-4489.402] [...7 remote chains...] -- 44:38:15
      68350000 -- (-4509.147) [...7 remote chains...] -- 44:37:12
      68400000 -- [-4492.238] [...7 remote chains...] -- 44:36:03
      68450000 -- (-4506.444) [...7 remote chains...] -- 44:34:56
      68500000 -- (-4493.398) [...7 remote chains...] -- 44:33:55

      Average standard deviation of split frequencies: 0.011277

      68550000 -- (-4511.290) [...7 remote chains...] -- 44:33:06
      68600000 -- (-4511.065) [...7 remote chains...] -- 44:32:22
      68650000 -- (-4481.092) [...7 remote chains...] -- 44:31:34
      68700000 -- (-4523.552) [...7 remote chains...] -- 44:30:29
      68750000 -- (-4496.081) [...7 remote chains...] -- 44:29:25
      68800000 -- (-4515.276) [...7 remote chains...] -- 44:28:20
      68850000 -- (-4502.722) [...7 remote chains...] -- 44:27:15
      68900000 -- (-4525.317) [...7 remote chains...] -- 44:26:08
      68950000 -- (-4495.267) [...7 remote chains...] -- 44:25:01
      69000000 -- [-4461.449] [...7 remote chains...] -- 44:24:02

      Average standard deviation of split frequencies: 0.011045

      69050000 -- [-4459.573] [...7 remote chains...] -- 44:22:57
      69100000 -- [-4454.452] [...7 remote chains...] -- 44:21:53
      69150000 -- [-4486.796] [...7 remote chains...] -- 44:20:46
      69200000 -- [-4450.112] [...7 remote chains...] -- 44:19:43
      69250000 -- [-4472.989] [...7 remote chains...] -- 44:18:36
      69300000 -- [-4455.023] [...7 remote chains...] -- 44:17:32
      69350000 -- [-4495.826] [...7 remote chains...] -- 44:16:27
      69400000 -- [-4464.125] [...7 remote chains...] -- 44:15:22
      69450000 -- [-4472.519] [...7 remote chains...] -- 44:14:15
      69500000 -- [-4484.275] [...7 remote chains...] -- 44:13:13

      Average standard deviation of split frequencies: 0.010969

      69550000 -- (-4519.926) [...7 remote chains...] -- 44:12:08
      69600000 -- (-4490.372) [...7 remote chains...] -- 44:11:07
      69650000 -- (-4513.237) [...7 remote chains...] -- 44:10:00
      69700000 -- [-4479.191] [...7 remote chains...] -- 44:08:56
      69750000 -- [-4482.798] [...7 remote chains...] -- 44:07:45
      69800000 -- [-4480.029] [...7 remote chains...] -- 44:06:35
      69850000 -- (-4488.250) [...7 remote chains...] -- 44:05:27
      69900000 -- (-4483.194) [...7 remote chains...] -- 44:04:16
      69950000 -- (-4489.472) [...7 remote chains...] -- 44:03:06
      70000000 -- (-4497.956) [...7 remote chains...] -- 44:01:56

      Average standard deviation of split frequencies: 0.010779

      70050000 -- (-4503.050) [...7 remote chains...] -- 44:00:48
      70100000 -- (-4503.002) [...7 remote chains...] -- 43:59:37
      70150000 -- (-4516.576) [...7 remote chains...] -- 43:58:29
      70200000 -- [-4478.172] [...7 remote chains...] -- 43:57:19
      70250000 -- (-4503.157) [...7 remote chains...] -- 43:56:11
      70300000 -- (-4492.389) [...7 remote chains...] -- 43:55:03
      70350000 -- (-4512.752) [...7 remote chains...] -- 43:53:54
      70400000 -- (-4494.875) [...7 remote chains...] -- 43:52:44
      70450000 -- (-4510.765) [...7 remote chains...] -- 43:51:36
      70500000 -- (-4493.467) [...7 remote chains...] -- 43:50:28

      Average standard deviation of split frequencies: 0.010476

      70550000 -- (-4475.409) [...7 remote chains...] -- 43:49:20
      70600000 -- (-4532.677) [...7 remote chains...] -- 43:48:13
      70650000 -- (-4495.952) [...7 remote chains...] -- 43:47:05
      70700000 -- (-4497.149) [...7 remote chains...] -- 43:45:55
      70750000 -- (-4501.528) [...7 remote chains...] -- 43:44:45
      70800000 -- (-4511.064) [...7 remote chains...] -- 43:43:37
      70850000 -- (-4478.009) [...7 remote chains...] -- 43:42:51
      70900000 -- [-4478.411] [...7 remote chains...] -- 43:41:43
      70950000 -- (-4493.800) [...7 remote chains...] -- 43:40:31
      71000000 -- (-4475.494) [...7 remote chains...] -- 43:39:21

      Average standard deviation of split frequencies: 0.010481

      71050000 -- (-4476.770) [...7 remote chains...] -- 43:38:13
      71100000 -- (-4497.309) [...7 remote chains...] -- 43:37:05
      71150000 -- (-4494.744) [...7 remote chains...] -- 43:35:56
      71200000 -- (-4496.502) [...7 remote chains...] -- 43:34:48
      71250000 -- (-4479.423) [...7 remote chains...] -- 43:33:40
      71300000 -- (-4483.046) [...7 remote chains...] -- 43:32:32
      71350000 -- (-4504.457) [...7 remote chains...] -- 43:31:24
      71400000 -- (-4473.586) [...7 remote chains...] -- 43:30:16
      71450000 -- (-4485.198) [...7 remote chains...] -- 43:29:06
      71500000 -- (-4525.965) [...7 remote chains...] -- 43:27:58

      Average standard deviation of split frequencies: 0.010096

      71550000 -- [-4461.593] [...7 remote chains...] -- 43:26:52
      71600000 -- (-4509.523) [...7 remote chains...] -- 43:25:44
      71650000 -- (-4476.354) [...7 remote chains...] -- 43:24:37
      71700000 -- (-4492.811) [...7 remote chains...] -- 43:23:29
      71750000 -- (-4488.967) [...7 remote chains...] -- 43:22:21
      71800000 -- [-4476.164] [...7 remote chains...] -- 43:21:11
      71850000 -- (-4498.361) [...7 remote chains...] -- 43:20:04
      71900000 -- [-4458.288] [...7 remote chains...] -- 43:18:56
      71950000 -- [-4498.532] [...7 remote chains...] -- 43:17:50
      72000000 -- [-4482.776] [...7 remote chains...] -- 43:16:44

      Average standard deviation of split frequencies: 0.010103

      72050000 -- [-4487.316] [...7 remote chains...] -- 43:15:38
      72100000 -- [-4477.778] [...7 remote chains...] -- 43:14:30
      72150000 -- [-4487.172] [...7 remote chains...] -- 43:13:23
      72200000 -- (-4465.442) [...7 remote chains...] -- 43:12:15
      72250000 -- [-4462.030] [...7 remote chains...] -- 43:11:06
      72300000 -- [-4486.721] [...7 remote chains...] -- 43:10:00
      72350000 -- [-4469.576] [...7 remote chains...] -- 43:08:52
      72400000 -- [-4488.262] [...7 remote chains...] -- 43:07:44
      72450000 -- [-4463.417] [...7 remote chains...] -- 43:06:37
      72500000 -- (-4478.143) [...7 remote chains...] -- 43:05:29

      Average standard deviation of split frequencies: 0.010234

      72550000 -- [-4488.191] [...7 remote chains...] -- 43:04:22
      72600000 -- (-4475.077) [...7 remote chains...] -- 43:03:14
      72650000 -- [-4460.922] [...7 remote chains...] -- 43:02:05
      72700000 -- [-4464.187] [...7 remote chains...] -- 43:00:59
      72750000 -- [-4478.034] [...7 remote chains...] -- 42:59:51
      72800000 -- [-4477.605] [...7 remote chains...] -- 42:58:44
      72850000 -- [-4467.519] [...7 remote chains...] -- 42:57:38
      72900000 -- [-4482.071] [...7 remote chains...] -- 42:56:31
      72950000 -- [-4467.105] [...7 remote chains...] -- 42:55:25
      73000000 -- [-4479.146] [...7 remote chains...] -- 42:54:18

      Average standard deviation of split frequencies: 0.010317

      73050000 -- (-4472.356) [...7 remote chains...] -- 42:53:10
      73100000 -- [-4485.198] [...7 remote chains...] -- 42:52:06
      73150000 -- (-4481.810) [...7 remote chains...] -- 42:51:04
      73200000 -- [-4472.495] [...7 remote chains...] -- 42:49:57
      73250000 -- [-4484.759] [...7 remote chains...] -- 42:48:53
      73300000 -- (-4483.579) [...7 remote chains...] -- 42:47:45
      73350000 -- [-4464.117] [...7 remote chains...] -- 42:46:36
      73400000 -- (-4495.347) [...7 remote chains...] -- 42:45:29
      73450000 -- (-4484.905) [...7 remote chains...] -- 42:44:20
      73500000 -- (-4525.169) [...7 remote chains...] -- 42:43:13

      Average standard deviation of split frequencies: 0.010161

      73550000 -- [-4513.607] [...7 remote chains...] -- 42:42:05
      73600000 -- (-4499.593) [...7 remote chains...] -- 42:40:58
      73650000 -- (-4534.048) [...7 remote chains...] -- 42:39:51
      73700000 -- (-4495.120) [...7 remote chains...] -- 42:38:42
      73750000 -- (-4492.751) [...7 remote chains...] -- 42:37:34
      73800000 -- (-4520.418) [...7 remote chains...] -- 42:36:29
      73850000 -- (-4506.316) [...7 remote chains...] -- 42:35:22
      73900000 -- (-4483.795) [...7 remote chains...] -- 42:34:16
      73950000 -- (-4477.072) [...7 remote chains...] -- 42:33:11
      74000000 -- (-4509.783) [...7 remote chains...] -- 42:32:05

      Average standard deviation of split frequencies: 0.009787

      74050000 -- (-4490.526) [...7 remote chains...] -- 42:30:58
      74100000 -- (-4494.345) [...7 remote chains...] -- 42:29:53
      74150000 -- (-4512.259) [...7 remote chains...] -- 42:28:47
      74200000 -- (-4515.740) [...7 remote chains...] -- 42:27:43
      74250000 -- (-4496.313) [...7 remote chains...] -- 42:26:36
      74300000 -- (-4504.490) [...7 remote chains...] -- 42:25:31
      74350000 -- (-4487.134) [...7 remote chains...] -- 42:24:24
      74400000 -- (-4503.399) [...7 remote chains...] -- 42:23:20
      74450000 -- (-4530.483) [...7 remote chains...] -- 42:22:13
      74500000 -- (-4531.138) [...7 remote chains...] -- 42:21:08

      Average standard deviation of split frequencies: 0.009787

      74550000 -- (-4507.200) [...7 remote chains...] -- 42:19:59
      74600000 -- (-4510.749) [...7 remote chains...] -- 42:18:52
      74650000 -- (-4504.884) [...7 remote chains...] -- 42:17:45
      74700000 -- (-4492.677) [...7 remote chains...] -- 42:16:38
      74750000 -- (-4505.447) [...7 remote chains...] -- 42:15:31
      74800000 -- (-4545.841) [...7 remote chains...] -- 42:14:24
      74850000 -- [-4456.166] [...7 remote chains...] -- 42:13:19
      74900000 -- [-4497.208] [...7 remote chains...] -- 42:12:13
      74950000 -- (-4491.007) [...7 remote chains...] -- 42:11:06
      75000000 -- (-4481.843) [...7 remote chains...] -- 42:10:00

      Average standard deviation of split frequencies: 0.009769

      75050000 -- [-4469.044] [...7 remote chains...] -- 42:08:53
      75100000 -- [-4460.546] [...7 remote chains...] -- 42:07:46
      75150000 -- [-4467.211] [...7 remote chains...] -- 42:06:37
      75200000 -- [-4456.519] [...7 remote chains...] -- 42:05:30
      75250000 -- [-4486.173] [...7 remote chains...] -- 42:04:27
      75300000 -- (-4492.658) [...7 remote chains...] -- 42:03:22
      75350000 -- (-4492.966) [...7 remote chains...] -- 42:02:15
      75400000 -- (-4489.984) [...7 remote chains...] -- 42:01:10
      75450000 -- (-4489.411) [...7 remote chains...] -- 42:00:03
      75500000 -- (-4516.586) [...7 remote chains...] -- 41:58:54

      Average standard deviation of split frequencies: 0.009830

      75550000 -- (-4495.085) [...7 remote chains...] -- 41:57:49
      75600000 -- (-4497.134) [...7 remote chains...] -- 41:56:42
      75650000 -- (-4535.652) [...7 remote chains...] -- 41:55:36
      75700000 -- (-4488.263) [...7 remote chains...] -- 41:54:29
      75750000 -- (-4485.243) [...7 remote chains...] -- 41:53:24
      75800000 -- (-4506.153) [...7 remote chains...] -- 41:52:15
      75850000 -- (-4497.515) [...7 remote chains...] -- 41:51:09
      75900000 -- (-4505.089) [...7 remote chains...] -- 41:50:00
      75950000 -- (-4516.402) [...7 remote chains...] -- 41:48:55
      76000000 -- (-4509.391) [...7 remote chains...] -- 41:47:47

      Average standard deviation of split frequencies: 0.009659

      76050000 -- (-4482.773) [...7 remote chains...] -- 41:46:40
      76100000 -- (-4479.584) [...7 remote chains...] -- 41:45:34
      76150000 -- (-4483.350) [...7 remote chains...] -- 41:44:27
      76200000 -- (-4501.637) [...7 remote chains...] -- 41:43:20
      76250000 -- (-4486.533) [...7 remote chains...] -- 41:42:14
      76300000 -- (-4533.077) [...7 remote chains...] -- 41:41:07
      76350000 -- (-4510.289) [...7 remote chains...] -- 41:40:02
      76400000 -- (-4482.827) [...7 remote chains...] -- 41:38:56
      76450000 -- (-4507.624) [...7 remote chains...] -- 41:37:51
      76500000 -- (-4487.906) [...7 remote chains...] -- 41:36:44

      Average standard deviation of split frequencies: 0.009708

      76550000 -- (-4486.657) [...7 remote chains...] -- 41:35:39
      76600000 -- (-4493.174) [...7 remote chains...] -- 41:34:33
      76650000 -- (-4501.534) [...7 remote chains...] -- 41:33:26
      76700000 -- (-4522.452) [...7 remote chains...] -- 41:32:20
      76750000 -- [-4488.524] [...7 remote chains...] -- 41:31:12
      76800000 -- (-4470.825) [...7 remote chains...] -- 41:30:05
      76850000 -- [-4469.344] [...7 remote chains...] -- 41:28:59
      76900000 -- (-4500.236) [...7 remote chains...] -- 41:27:52
      76950000 -- (-4488.367) [...7 remote chains...] -- 41:26:47
      77000000 -- (-4477.185) [...7 remote chains...] -- 41:25:41

      Average standard deviation of split frequencies: 0.009913

      77050000 -- (-4514.762) [...7 remote chains...] -- 41:24:35
      77100000 -- (-4495.993) [...7 remote chains...] -- 41:23:30
      77150000 -- (-4492.137) [...7 remote chains...] -- 41:22:23
      77200000 -- (-4507.508) [...7 remote chains...] -- 41:21:19
      77250000 -- (-4511.260) [...7 remote chains...] -- 41:20:14
      77300000 -- (-4506.395) [...7 remote chains...] -- 41:19:09
      77350000 -- [-4481.580] [...7 remote chains...] -- 41:18:04
      77400000 -- (-4487.002) [...7 remote chains...] -- 41:17:01
      77450000 -- [-4472.653] [...7 remote chains...] -- 41:15:55
      77500000 -- (-4488.482) [...7 remote chains...] -- 41:14:50

      Average standard deviation of split frequencies: 0.009957

      77550000 -- [-4471.430] [...7 remote chains...] -- 41:13:45
      77600000 -- (-4480.584) [...7 remote chains...] -- 41:12:42
      77650000 -- (-4460.339) [...7 remote chains...] -- 41:11:37
      77700000 -- [-4453.846] [...7 remote chains...] -- 41:10:34
      77750000 -- (-4504.090) [...7 remote chains...] -- 41:09:33
      77800000 -- (-4504.256) [...7 remote chains...] -- 41:08:30
      77850000 -- (-4502.289) [...7 remote chains...] -- 41:07:25
      77900000 -- (-4497.816) [...7 remote chains...] -- 41:06:20
      77950000 -- (-4509.872) [...7 remote chains...] -- 41:05:14
      78000000 -- (-4536.871) [...7 remote chains...] -- 41:04:06

      Average standard deviation of split frequencies: 0.009857

      78050000 -- (-4484.330) [...7 remote chains...] -- 41:03:00
      78100000 -- (-4487.521) [...7 remote chains...] -- 41:01:54
      78150000 -- (-4509.219) [...7 remote chains...] -- 41:00:46
      78200000 -- (-4509.630) [...7 remote chains...] -- 40:59:42
      78250000 -- (-4519.952) [...7 remote chains...] -- 40:58:37
      78300000 -- (-4505.208) [...7 remote chains...] -- 40:57:32
      78350000 -- (-4512.165) [...7 remote chains...] -- 40:56:28
      78400000 -- (-4507.818) [...7 remote chains...] -- 40:55:20
      78450000 -- (-4496.638) [...7 remote chains...] -- 40:54:14
      78500000 -- (-4489.614) [...7 remote chains...] -- 40:53:08

      Average standard deviation of split frequencies: 0.009774

      78550000 -- (-4500.506) [...7 remote chains...] -- 40:52:03
      78600000 -- (-4478.487) [...7 remote chains...] -- 40:50:57
      78650000 -- (-4508.868) [...7 remote chains...] -- 40:49:50
      78700000 -- (-4478.087) [...7 remote chains...] -- 40:48:44
      78750000 -- (-4484.117) [...7 remote chains...] -- 40:47:38
      78800000 -- [-4472.975] [...7 remote chains...] -- 40:46:31
      78850000 -- (-4495.886) [...7 remote chains...] -- 40:45:27
      78900000 -- [-4490.690] [...7 remote chains...] -- 40:44:19
      78950000 -- [-4494.266] [...7 remote chains...] -- 40:43:13
      79000000 -- (-4486.956) [...7 remote chains...] -- 40:42:07

      Average standard deviation of split frequencies: 0.009785

      79050000 -- [-4466.195] [...7 remote chains...] -- 40:41:00
      79100000 -- [-4470.092] [...7 remote chains...] -- 40:39:54
      79150000 -- [-4477.434] [...7 remote chains...] -- 40:38:50
      79200000 -- (-4492.308) [...7 remote chains...] -- 40:37:45
      79250000 -- [-4474.433] [...7 remote chains...] -- 40:36:38
      79300000 -- [-4499.013] [...7 remote chains...] -- 40:35:32
      79350000 -- [-4484.773] [...7 remote chains...] -- 40:34:26
      79400000 -- (-4476.480) [...7 remote chains...] -- 40:33:21
      79450000 -- (-4491.616) [...7 remote chains...] -- 40:32:16
      79500000 -- [-4489.536] [...7 remote chains...] -- 40:31:10

      Average standard deviation of split frequencies: 0.009710

      79550000 -- (-4496.673) [...7 remote chains...] -- 40:30:04
      79600000 -- (-4525.740) [...7 remote chains...] -- 40:28:58
      79650000 -- (-4512.914) [...7 remote chains...] -- 40:27:52
      79700000 -- (-4519.370) [...7 remote chains...] -- 40:26:46
      79750000 -- (-4502.447) [...7 remote chains...] -- 40:25:40
      79800000 -- (-4483.122) [...7 remote chains...] -- 40:24:35
      79850000 -- (-4466.579) [...7 remote chains...] -- 40:23:29
      79900000 -- (-4491.346) [...7 remote chains...] -- 40:22:23
      79950000 -- (-4492.587) [...7 remote chains...] -- 40:21:17
      80000000 -- (-4498.844) [...7 remote chains...] -- 40:20:12

      Average standard deviation of split frequencies: 0.009593

      80050000 -- (-4500.115) [...7 remote chains...] -- 40:19:07
      80100000 -- (-4477.597) [...7 remote chains...] -- 40:18:00
      80150000 -- (-4498.641) [...7 remote chains...] -- 40:16:54
      80200000 -- (-4493.648) [...7 remote chains...] -- 40:15:49
      80250000 -- (-4511.100) [...7 remote chains...] -- 40:14:44
      80300000 -- (-4494.526) [...7 remote chains...] -- 40:13:39
      80350000 -- (-4507.725) [...7 remote chains...] -- 40:12:33
      80400000 -- (-4488.738) [...7 remote chains...] -- 40:11:26
      80450000 -- (-4501.519) [...7 remote chains...] -- 40:10:19
      80500000 -- [-4496.493] [...7 remote chains...] -- 40:09:13

      Average standard deviation of split frequencies: 0.009675

      80550000 -- [-4452.766] [...7 remote chains...] -- 40:08:04
      80600000 -- (-4474.970) [...7 remote chains...] -- 40:06:59
      80650000 -- (-4493.337) [...7 remote chains...] -- 40:05:53
      80700000 -- (-4491.120) [...7 remote chains...] -- 40:04:46
      80750000 -- (-4500.789) [...7 remote chains...] -- 40:03:40
      80800000 -- (-4502.985) [...7 remote chains...] -- 40:02:33
      80850000 -- (-4488.546) [...7 remote chains...] -- 40:01:35
      80900000 -- (-4499.689) [...7 remote chains...] -- 40:00:30
      80950000 -- (-4474.948) [...7 remote chains...] -- 39:59:24
      81000000 -- (-4470.269) [...7 remote chains...] -- 39:58:20

      Average standard deviation of split frequencies: 0.009616

      81050000 -- (-4480.447) [...7 remote chains...] -- 39:57:14
      81100000 -- [-4489.260] [...7 remote chains...] -- 39:56:07
      81150000 -- [-4486.173] [...7 remote chains...] -- 39:55:00
      81200000 -- (-4478.971) [...7 remote chains...] -- 39:53:56
      81250000 -- (-4492.859) [...7 remote chains...] -- 39:52:55
      81300000 -- (-4453.202) [...7 remote chains...] -- 39:51:50
      81350000 -- (-4479.355) [...7 remote chains...] -- 39:50:46
      81400000 -- [-4485.870] [...7 remote chains...] -- 39:49:39
      81450000 -- [-4453.128] [...7 remote chains...] -- 39:48:33
      81500000 -- [-4472.770] [...7 remote chains...] -- 39:47:26

      Average standard deviation of split frequencies: 0.009607

      81550000 -- [-4482.920] [...7 remote chains...] -- 39:46:25
      81600000 -- (-4500.168) [...7 remote chains...] -- 39:45:20
      81650000 -- (-4478.065) [...7 remote chains...] -- 39:44:12
      81700000 -- (-4522.676) [...7 remote chains...] -- 39:43:05
      81750000 -- (-4511.639) [...7 remote chains...] -- 39:41:59
      81800000 -- (-4498.971) [...7 remote chains...] -- 39:40:55
      81850000 -- (-4498.633) [...7 remote chains...] -- 39:39:49
      81900000 -- (-4507.999) [...7 remote chains...] -- 39:38:43
      81950000 -- (-4511.068) [...7 remote chains...] -- 39:37:38
      82000000 -- (-4467.256) [...7 remote chains...] -- 39:36:32

      Average standard deviation of split frequencies: 0.009490

      82050000 -- [-4478.123] [...7 remote chains...] -- 39:35:27
      82100000 -- [-4478.440] [...7 remote chains...] -- 39:34:22
      82150000 -- (-4491.735) [...7 remote chains...] -- 39:33:15
      82200000 -- (-4509.603) [...7 remote chains...] -- 39:32:11
      82250000 -- (-4512.690) [...7 remote chains...] -- 39:31:06
      82300000 -- (-4495.359) [...7 remote chains...] -- 39:30:02
      82350000 -- (-4512.031) [...7 remote chains...] -- 39:28:57
      82400000 -- (-4495.179) [...7 remote chains...] -- 39:27:53
      82450000 -- [-4483.061] [...7 remote chains...] -- 39:26:46
      82500000 -- [-4473.121] [...7 remote chains...] -- 39:25:41

      Average standard deviation of split frequencies: 0.009305

      82550000 -- (-4494.427) [...7 remote chains...] -- 39:24:36
      82600000 -- [-4482.954] [...7 remote chains...] -- 39:23:30
      82650000 -- [-4477.288] [...7 remote chains...] -- 39:22:24
      82700000 -- (-4521.422) [...7 remote chains...] -- 39:21:17
      82750000 -- (-4471.442) [...7 remote chains...] -- 39:20:11
      82800000 -- (-4495.678) [...7 remote chains...] -- 39:19:04
      82850000 -- (-4509.596) [...7 remote chains...] -- 39:17:56
      82900000 -- (-4516.521) [...7 remote chains...] -- 39:16:49
      82950000 -- (-4485.978) [...7 remote chains...] -- 39:15:43
      83000000 -- (-4495.412) [...7 remote chains...] -- 39:14:38

      Average standard deviation of split frequencies: 0.008919

      83050000 -- [-4476.683] [...7 remote chains...] -- 39:13:31
      83100000 -- [-4461.084] [...7 remote chains...] -- 39:12:25
      83150000 -- [-4468.213] [...7 remote chains...] -- 39:11:21
      83200000 -- [-4462.130] [...7 remote chains...] -- 39:10:16
      83250000 -- [-4461.492] [...7 remote chains...] -- 39:09:11
      83300000 -- (-4466.889) [...7 remote chains...] -- 39:08:04
      83350000 -- (-4481.556) [...7 remote chains...] -- 39:06:59
      83400000 -- [-4450.712] [...7 remote chains...] -- 39:05:54
      83450000 -- (-4482.819) [...7 remote chains...] -- 39:04:49
      83500000 -- [-4473.357] [...7 remote chains...] -- 39:03:43

      Average standard deviation of split frequencies: 0.008897

      83550000 -- (-4458.688) [...7 remote chains...] -- 39:02:36
      83600000 -- [-4464.679] [...7 remote chains...] -- 39:01:31
      83650000 -- (-4470.964) [...7 remote chains...] -- 39:00:25
      83700000 -- (-4495.549) [...7 remote chains...] -- 38:59:20
      83750000 -- (-4482.759) [...7 remote chains...] -- 38:58:15
      83800000 -- (-4498.670) [...7 remote chains...] -- 38:57:10
      83850000 -- (-4508.770) [...7 remote chains...] -- 38:56:05
      83900000 -- (-4495.187) [...7 remote chains...] -- 38:54:59
      83950000 -- (-4490.755) [...7 remote chains...] -- 38:53:52
      84000000 -- (-4494.555) [...7 remote chains...] -- 38:52:47

      Average standard deviation of split frequencies: 0.009022

      84050000 -- (-4495.946) [...7 remote chains...] -- 38:51:42
      84100000 -- (-4495.300) [...7 remote chains...] -- 38:50:37
      84150000 -- [-4466.513] [...7 remote chains...] -- 38:49:31
      84200000 -- (-4528.538) [...7 remote chains...] -- 38:48:25
      84250000 -- (-4500.732) [...7 remote chains...] -- 38:47:19
      84300000 -- [-4487.920] [...7 remote chains...] -- 38:46:14
      84350000 -- [-4469.136] [...7 remote chains...] -- 38:45:09
      84400000 -- [-4463.340] [...7 remote chains...] -- 38:44:03
      84450000 -- [-4463.044] [...7 remote chains...] -- 38:43:01
      84500000 -- [-4482.304] [...7 remote chains...] -- 38:41:54

      Average standard deviation of split frequencies: 0.008927

      84550000 -- (-4475.838) [...7 remote chains...] -- 38:40:51
      84600000 -- [-4471.340] [...7 remote chains...] -- 38:39:46
      84650000 -- [-4469.334] [...7 remote chains...] -- 38:38:41
      84700000 -- [-4459.732] [...7 remote chains...] -- 38:37:36
      84750000 -- (-4483.727) [...7 remote chains...] -- 38:36:32
      84800000 -- (-4502.694) [...7 remote chains...] -- 38:35:27
      84850000 -- (-4488.524) [...7 remote chains...] -- 38:34:21
      84900000 -- (-4515.996) [...7 remote chains...] -- 38:33:16
      84950000 -- (-4515.293) [...7 remote chains...] -- 38:32:11
      85000000 -- [-4456.576] [...7 remote chains...] -- 38:31:07

      Average standard deviation of split frequencies: 0.009010

      85050000 -- (-4491.680) [...7 remote chains...] -- 38:30:02
      85100000 -- (-4517.179) [...7 remote chains...] -- 38:28:57
      85150000 -- (-4480.029) [...7 remote chains...] -- 38:27:52
      85200000 -- (-4481.151) [...7 remote chains...] -- 38:26:50
      85250000 -- (-4505.280) [...7 remote chains...] -- 38:25:43
      85300000 -- (-4484.972) [...7 remote chains...] -- 38:24:40
      85350000 -- (-4485.616) [...7 remote chains...] -- 38:23:35
      85400000 -- (-4474.831) [...7 remote chains...] -- 38:22:32
      85450000 -- (-4478.841) [...7 remote chains...] -- 38:21:26
      85500000 -- (-4485.850) [...7 remote chains...] -- 38:20:21

      Average standard deviation of split frequencies: 0.008867

      85550000 -- (-4497.468) [...7 remote chains...] -- 38:19:16
      85600000 -- (-4509.106) [...7 remote chains...] -- 38:18:12
      85650000 -- (-4472.800) [...7 remote chains...] -- 38:17:06
      85700000 -- (-4518.030) [...7 remote chains...] -- 38:16:01
      85750000 -- (-4489.706) [...7 remote chains...] -- 38:15:02
      85800000 -- (-4505.953) [...7 remote chains...] -- 38:14:14
      85850000 -- (-4481.620) [...7 remote chains...] -- 38:13:24
      85900000 -- (-4480.729) [...7 remote chains...] -- 38:12:29
      85950000 -- (-4503.844) [...7 remote chains...] -- 38:11:36
      86000000 -- (-4489.018) [...7 remote chains...] -- 38:10:42

      Average standard deviation of split frequencies: 0.008868

      86050000 -- (-4495.861) [...7 remote chains...] -- 38:09:52
      86100000 -- (-4514.001) [...7 remote chains...] -- 38:09:04
      86150000 -- (-4514.574) [...7 remote chains...] -- 38:08:08
      86200000 -- (-4506.119) [...7 remote chains...] -- 38:07:15
      86250000 -- (-4486.316) [...7 remote chains...] -- 38:06:24
      86300000 -- [-4470.752] [...7 remote chains...] -- 38:05:36
      86350000 -- (-4481.235) [...7 remote chains...] -- 38:04:44
      86400000 -- [-4485.943] [...7 remote chains...] -- 38:03:52
      86450000 -- (-4488.715) [...7 remote chains...] -- 38:02:59
      86500000 -- (-4482.682) [...7 remote chains...] -- 38:02:06

      Average standard deviation of split frequencies: 0.008905

      86550000 -- (-4480.001) [...7 remote chains...] -- 38:01:17
      86600000 -- [-4484.094] [...7 remote chains...] -- 38:00:27
      86650000 -- (-4495.364) [...7 remote chains...] -- 37:59:37
      86700000 -- (-4488.654) [...7 remote chains...] -- 37:58:49
      86750000 -- [-4471.573] [...7 remote chains...] -- 37:57:56
      86800000 -- [-4482.266] [...7 remote chains...] -- 37:57:07
      86850000 -- (-4487.138) [...7 remote chains...] -- 37:56:13
      86900000 -- (-4499.981) [...7 remote chains...] -- 37:55:21
      86950000 -- (-4491.449) [...7 remote chains...] -- 37:54:31
      87000000 -- (-4504.668) [...7 remote chains...] -- 37:53:39

      Average standard deviation of split frequencies: 0.009038

      87050000 -- (-4466.702) [...7 remote chains...] -- 37:52:50
      87100000 -- (-4480.145) [...7 remote chains...] -- 37:51:58
      87150000 -- (-4488.079) [...7 remote chains...] -- 37:51:06
      87200000 -- (-4480.818) [...7 remote chains...] -- 37:50:16
      87250000 -- [-4473.432] [...7 remote chains...] -- 37:49:27
      87300000 -- [-4480.228] [...7 remote chains...] -- 37:48:33
      87350000 -- (-4480.174) [...7 remote chains...] -- 37:47:43
      87400000 -- [-4473.612] [...7 remote chains...] -- 37:46:51
      87450000 -- (-4474.241) [...7 remote chains...] -- 37:45:57
      87500000 -- (-4475.101) [...7 remote chains...] -- 37:45:05

      Average standard deviation of split frequencies: 0.009059

      87550000 -- (-4469.134) [...7 remote chains...] -- 37:44:13
      87600000 -- (-4492.986) [...7 remote chains...] -- 37:43:55
      87650000 -- (-4511.539) [...7 remote chains...] -- 37:44:05
      87700000 -- (-4472.067) [...7 remote chains...] -- 37:43:08
      87750000 -- (-4480.438) [...7 remote chains...] -- 37:42:14
      87800000 -- (-4490.546) [...7 remote chains...] -- 37:41:22
      87850000 -- (-4497.071) [...7 remote chains...] -- 37:40:34
      87900000 -- (-4478.526) [...7 remote chains...] -- 37:39:41
      87950000 -- [-4491.642] [...7 remote chains...] -- 37:38:50
      88000000 -- (-4479.791) [...7 remote chains...] -- 37:38:01

      Average standard deviation of split frequencies: 0.008950

      88050000 -- [-4487.333] [...7 remote chains...] -- 37:37:09
      88100000 -- (-4499.454) [...7 remote chains...] -- 37:36:16
      88150000 -- (-4481.452) [...7 remote chains...] -- 37:35:23
      88200000 -- (-4516.983) [...7 remote chains...] -- 37:34:31
      88250000 -- (-4488.774) [...7 remote chains...] -- 37:33:40
      88300000 -- (-4510.453) [...7 remote chains...] -- 37:32:47
      88350000 -- (-4498.804) [...7 remote chains...] -- 37:31:52
      88400000 -- (-4515.601) [...7 remote chains...] -- 37:30:59
      88450000 -- (-4486.726) [...7 remote chains...] -- 37:30:06
      88500000 -- (-4487.243) [...7 remote chains...] -- 37:29:17

      Average standard deviation of split frequencies: 0.008997

      88550000 -- (-4516.658) [...7 remote chains...] -- 37:28:27
      88600000 -- (-4492.100) [...7 remote chains...] -- 37:27:36
      88650000 -- (-4495.320) [...7 remote chains...] -- 37:26:46
      88700000 -- (-4505.018) [...7 remote chains...] -- 37:25:58
      88750000 -- (-4498.876) [...7 remote chains...] -- 37:25:07
      88800000 -- (-4493.018) [...7 remote chains...] -- 37:24:13
      88850000 -- (-4498.363) [...7 remote chains...] -- 37:23:18
      88900000 -- (-4497.353) [...7 remote chains...] -- 37:22:24
      88950000 -- [-4479.789] [...7 remote chains...] -- 37:21:29
      89000000 -- [-4479.722] [...7 remote chains...] -- 37:20:34

      Average standard deviation of split frequencies: 0.008896

      89050000 -- (-4511.747) [...7 remote chains...] -- 37:19:43
      89100000 -- (-4490.113) [...7 remote chains...] -- 37:18:52
      89150000 -- (-4498.135) [...7 remote chains...] -- 37:18:04
      89200000 -- (-4516.190) [...7 remote chains...] -- 37:17:14
      89250000 -- (-4499.909) [...7 remote chains...] -- 37:16:26
      89300000 -- (-4517.098) [...7 remote chains...] -- 37:15:40
      89350000 -- (-4481.559) [...7 remote chains...] -- 37:14:52
      89400000 -- (-4503.079) [...7 remote chains...] -- 37:14:04
      89450000 -- (-4496.212) [...7 remote chains...] -- 37:13:14
      89500000 -- [-4468.500] [...7 remote chains...] -- 37:12:22

      Average standard deviation of split frequencies: 0.008829

      89550000 -- (-4479.999) [...7 remote chains...] -- 37:11:33
      89600000 -- (-4510.791) [...7 remote chains...] -- 37:10:48
      89650000 -- (-4479.878) [...7 remote chains...] -- 37:09:58
      89700000 -- (-4488.548) [...7 remote chains...] -- 37:09:09
      89750000 -- (-4473.445) [...7 remote chains...] -- 37:08:20
      89800000 -- (-4481.643) [...7 remote chains...] -- 37:07:30
      89850000 -- (-4492.410) [...7 remote chains...] -- 37:06:40
      89900000 -- (-4501.498) [...7 remote chains...] -- 37:05:50
      89950000 -- (-4499.132) [...7 remote chains...] -- 37:04:57
      90000000 -- (-4501.072) [...7 remote chains...] -- 37:04:10

      Average standard deviation of split frequencies: 0.008574

      90050000 -- (-4486.692) [...7 remote chains...] -- 37:03:20
      90100000 -- (-4503.255) [...7 remote chains...] -- 37:02:33
      90150000 -- (-4483.940) [...7 remote chains...] -- 37:01:45
      90200000 -- (-4489.460) [...7 remote chains...] -- 37:00:54
      90250000 -- (-4493.675) [...7 remote chains...] -- 37:00:03
      90300000 -- (-4517.798) [...7 remote chains...] -- 36:59:12
      90350000 -- (-4503.921) [...7 remote chains...] -- 36:58:25
      90400000 -- (-4526.042) [...7 remote chains...] -- 36:57:36
      90450000 -- (-4463.752) [...7 remote chains...] -- 36:56:46
      90500000 -- (-4498.641) [...7 remote chains...] -- 36:55:55

      Average standard deviation of split frequencies: 0.008365

      90550000 -- (-4503.590) [...7 remote chains...] -- 36:55:04
      90600000 -- (-4491.911) [...7 remote chains...] -- 36:54:14
      90650000 -- (-4496.146) [...7 remote chains...] -- 36:53:20
      90700000 -- (-4481.579) [...7 remote chains...] -- 36:52:36
      90750000 -- (-4492.966) [...7 remote chains...] -- 36:51:49
      90800000 -- (-4487.930) [...7 remote chains...] -- 36:51:01
      90850000 -- (-4499.454) [...7 remote chains...] -- 36:50:12
      90900000 -- (-4525.415) [...7 remote chains...] -- 36:49:23
      90950000 -- (-4503.200) [...7 remote chains...] -- 36:48:32
      91000000 -- (-4493.841) [...7 remote chains...] -- 36:47:42

      Average standard deviation of split frequencies: 0.008258

      91050000 -- (-4495.708) [...7 remote chains...] -- 36:46:52
      91100000 -- [-4482.042] [...7 remote chains...] -- 36:46:09
      91150000 -- (-4507.875) [...7 remote chains...] -- 36:45:20
      91200000 -- (-4473.876) [...7 remote chains...] -- 36:44:31
      91250000 -- (-4481.316) [...7 remote chains...] -- 36:43:40
      91300000 -- [-4464.391] [...7 remote chains...] -- 36:42:51
      91350000 -- (-4487.882) [...7 remote chains...] -- 36:42:06
      91400000 -- (-4497.883) [...7 remote chains...] -- 36:41:17
      91450000 -- [-4448.035] [...7 remote chains...] -- 36:40:27
      91500000 -- (-4465.355) [...7 remote chains...] -- 36:39:36

      Average standard deviation of split frequencies: 0.008203

      91550000 -- (-4498.343) [...7 remote chains...] -- 36:38:45
      91600000 -- (-4487.662) [...7 remote chains...] -- 36:37:56
      91650000 -- [-4471.792] [...7 remote chains...] -- 36:37:01
      91700000 -- (-4506.052) [...7 remote chains...] -- 36:36:14
      91750000 -- (-4532.115) [...7 remote chains...] -- 36:35:24
      91800000 -- (-4524.273) [...7 remote chains...] -- 36:34:32
      91850000 -- (-4507.909) [...7 remote chains...] -- 36:33:42
      91900000 -- (-4486.911) [...7 remote chains...] -- 36:32:56
      91950000 -- (-4501.991) [...7 remote chains...] -- 36:32:09
      92000000 -- (-4511.963) [...7 remote chains...] -- 36:31:21

      Average standard deviation of split frequencies: 0.008240

      92050000 -- (-4486.689) [...7 remote chains...] -- 36:30:29
      92100000 -- (-4487.757) [...7 remote chains...] -- 36:29:42
      92150000 -- (-4484.590) [...7 remote chains...] -- 36:28:53
      92200000 -- (-4487.485) [...7 remote chains...] -- 36:28:08
      92250000 -- (-4491.348) [...7 remote chains...] -- 36:27:16
      92300000 -- [-4460.684] [...7 remote chains...] -- 36:26:28
      92350000 -- [-4476.888] [...7 remote chains...] -- 36:25:41
      92400000 -- (-4480.564) [...7 remote chains...] -- 36:24:52
      92450000 -- (-4496.836) [...7 remote chains...] -- 36:24:05
      92500000 -- (-4490.457) [...7 remote chains...] -- 36:23:22

      Average standard deviation of split frequencies: 0.008349

      92550000 -- (-4517.774) [...7 remote chains...] -- 36:22:33
      92600000 -- (-4495.003) [...7 remote chains...] -- 36:21:47
      92650000 -- (-4505.090) [...7 remote chains...] -- 36:20:58
      92700000 -- (-4500.606) [...7 remote chains...] -- 36:20:09
      92750000 -- (-4518.249) [...7 remote chains...] -- 36:19:22
      92800000 -- (-4492.236) [...7 remote chains...] -- 36:18:37
      92850000 -- (-4490.261) [...7 remote chains...] -- 36:17:48
      92900000 -- (-4468.941) [...7 remote chains...] -- 36:16:59
      92950000 -- (-4494.781) [...7 remote chains...] -- 36:16:11
      93000000 -- (-4497.095) [...7 remote chains...] -- 36:15:21

      Average standard deviation of split frequencies: 0.008091

      93050000 -- (-4491.268) [...7 remote chains...] -- 36:14:30
      93100000 -- [-4487.939] [...7 remote chains...] -- 36:13:44
      93150000 -- (-4477.223) [...7 remote chains...] -- 36:12:57
      93200000 -- (-4487.393) [...7 remote chains...] -- 36:12:10
      93250000 -- [-4477.009] [...7 remote chains...] -- 36:11:19
      93300000 -- (-4478.248) [...7 remote chains...] -- 36:10:24
      93350000 -- (-4491.699) [...7 remote chains...] -- 36:09:32
      93400000 -- (-4482.412) [...7 remote chains...] -- 36:08:42
      93450000 -- (-4514.224) [...7 remote chains...] -- 36:07:49
      93500000 -- (-4502.014) [...7 remote chains...] -- 36:06:46

      Average standard deviation of split frequencies: 0.008118

      93550000 -- (-4541.358) [...7 remote chains...] -- 36:05:44
      93600000 -- (-4524.439) [...7 remote chains...] -- 36:04:39
      93650000 -- (-4512.681) [...7 remote chains...] -- 36:03:38
      93700000 -- (-4501.268) [...7 remote chains...] -- 36:02:36
      93750000 -- (-4516.024) [...7 remote chains...] -- 36:01:34
      93800000 -- (-4491.324) [...7 remote chains...] -- 36:00:29
      93850000 -- (-4487.694) [...7 remote chains...] -- 35:59:25
      93900000 -- (-4485.747) [...7 remote chains...] -- 35:58:20
      93950000 -- (-4484.288) [...7 remote chains...] -- 35:57:17
      94000000 -- (-4509.812) [...7 remote chains...] -- 35:56:15

      Average standard deviation of split frequencies: 0.008239

      94050000 -- (-4497.127) [...7 remote chains...] -- 35:55:11
      94100000 -- (-4496.380) [...7 remote chains...] -- 35:54:09
      94150000 -- (-4494.212) [...7 remote chains...] -- 35:53:08
      94200000 -- (-4509.173) [...7 remote chains...] -- 35:52:03
      94250000 -- (-4496.106) [...7 remote chains...] -- 35:50:59
      94300000 -- (-4513.928) [...7 remote chains...] -- 35:49:56
      94350000 -- (-4497.265) [...7 remote chains...] -- 35:48:53
      94400000 -- (-4498.479) [...7 remote chains...] -- 35:47:50
      94450000 -- (-4494.924) [...7 remote chains...] -- 35:46:45
      94500000 -- (-4510.734) [...7 remote chains...] -- 35:45:42

      Average standard deviation of split frequencies: 0.008188

      94550000 -- [-4465.741] [...7 remote chains...] -- 35:44:36
      94600000 -- (-4489.019) [...7 remote chains...] -- 35:43:33
      94650000 -- (-4493.755) [...7 remote chains...] -- 35:42:28
      94700000 -- (-4499.697) [...7 remote chains...] -- 35:41:23
      94750000 -- (-4514.526) [...7 remote chains...] -- 35:40:18
      94800000 -- (-4495.586) [...7 remote chains...] -- 35:39:12
      94850000 -- (-4493.605) [...7 remote chains...] -- 35:38:07
      94900000 -- (-4491.125) [...7 remote chains...] -- 35:37:02
      94950000 -- (-4521.506) [...7 remote chains...] -- 35:35:56
      95000000 -- (-4496.686) [...7 remote chains...] -- 35:34:52

      Average standard deviation of split frequencies: 0.007958

      95050000 -- (-4492.411) [...7 remote chains...] -- 35:33:47
      95100000 -- (-4504.238) [...7 remote chains...] -- 35:32:45
      95150000 -- (-4483.280) [...7 remote chains...] -- 35:31:43
      95200000 -- (-4501.635) [...7 remote chains...] -- 35:30:42
      95250000 -- (-4511.614) [...7 remote chains...] -- 35:29:39
      95300000 -- (-4484.222) [...7 remote chains...] -- 35:28:34
      95350000 -- (-4503.449) [...7 remote chains...] -- 35:27:29
      95400000 -- (-4510.374) [...7 remote chains...] -- 35:26:24
      95450000 -- (-4501.399) [...7 remote chains...] -- 35:25:20
      95500000 -- (-4517.552) [...7 remote chains...] -- 35:24:13

      Average standard deviation of split frequencies: 0.007778

      95550000 -- (-4516.608) [...7 remote chains...] -- 35:23:11
      95600000 -- (-4500.881) [...7 remote chains...] -- 35:22:10
      95650000 -- (-4524.737) [...7 remote chains...] -- 35:21:07
      95700000 -- (-4505.832) [...7 remote chains...] -- 35:20:04
      95750000 -- (-4505.939) [...7 remote chains...] -- 35:19:02
      95800000 -- (-4509.647) [...7 remote chains...] -- 35:17:59
      95850000 -- (-4510.164) [...7 remote chains...] -- 35:16:58
      95900000 -- (-4508.514) [...7 remote chains...] -- 35:15:56
      95950000 -- (-4492.320) [...7 remote chains...] -- 35:14:56
      96000000 -- (-4500.451) [...7 remote chains...] -- 35:13:54

      Average standard deviation of split frequencies: 0.007800

      96050000 -- (-4485.922) [...7 remote chains...] -- 35:12:51
      96100000 -- (-4481.564) [...7 remote chains...] -- 35:11:47
      96150000 -- (-4517.749) [...7 remote chains...] -- 35:10:42
      96200000 -- (-4488.959) [...7 remote chains...] -- 35:09:39
      96250000 -- (-4490.407) [...7 remote chains...] -- 35:08:41
      96300000 -- (-4468.595) [...7 remote chains...] -- 35:07:38
      96350000 -- (-4514.156) [...7 remote chains...] -- 35:06:33
      96400000 -- (-4514.460) [...7 remote chains...] -- 35:05:30
      96450000 -- (-4531.024) [...7 remote chains...] -- 35:04:25
      96500000 -- (-4496.416) [...7 remote chains...] -- 35:03:21

      Average standard deviation of split frequencies: 0.007729

      96550000 -- (-4513.925) [...7 remote chains...] -- 35:02:16
      96600000 -- (-4524.859) [...7 remote chains...] -- 35:01:12
      96650000 -- [-4500.343] [...7 remote chains...] -- 35:00:07
      96700000 -- [-4499.455] [...7 remote chains...] -- 34:59:05
      96750000 -- (-4486.334) [...7 remote chains...] -- 34:58:02
      96800000 -- [-4475.796] [...7 remote chains...] -- 34:56:58
      96850000 -- [-4488.762] [...7 remote chains...] -- 34:55:53
      96900000 -- [-4507.765] [...7 remote chains...] -- 34:54:50
      96950000 -- (-4491.842) [...7 remote chains...] -- 34:53:47
      97000000 -- (-4503.735) [...7 remote chains...] -- 34:52:45

      Average standard deviation of split frequencies: 0.007600

      97050000 -- (-4478.106) [...7 remote chains...] -- 34:51:42
      97100000 -- (-4495.415) [...7 remote chains...] -- 34:50:40
      97150000 -- (-4503.000) [...7 remote chains...] -- 34:49:39
      97200000 -- (-4496.882) [...7 remote chains...] -- 34:48:38
      97250000 -- (-4501.754) [...7 remote chains...] -- 34:47:34
      97300000 -- (-4500.846) [...7 remote chains...] -- 34:46:34
      97350000 -- (-4527.595) [...7 remote chains...] -- 34:45:33
      97400000 -- (-4488.695) [...7 remote chains...] -- 34:44:31
      97450000 -- (-4485.089) [...7 remote chains...] -- 34:43:31
      97500000 -- (-4511.170) [...7 remote chains...] -- 34:42:26

      Average standard deviation of split frequencies: 0.007270

      97550000 -- [-4483.711] [...7 remote chains...] -- 34:41:20
      97600000 -- (-4497.732) [...7 remote chains...] -- 34:40:13
      97650000 -- (-4502.701) [...7 remote chains...] -- 34:39:07
      97700000 -- (-4487.473) [...7 remote chains...] -- 34:38:01
      97750000 -- (-4509.121) [...7 remote chains...] -- 34:36:56
      97800000 -- (-4490.951) [...7 remote chains...] -- 34:35:52
      97850000 -- (-4498.281) [...7 remote chains...] -- 34:34:49
      97900000 -- (-4488.340) [...7 remote chains...] -- 34:33:45
      97950000 -- (-4502.917) [...7 remote chains...] -- 34:32:42
      98000000 -- (-4515.386) [...7 remote chains...] -- 34:31:40

      Average standard deviation of split frequencies: 0.007024

      98050000 -- (-4519.366) [...7 remote chains...] -- 34:30:36
      98100000 -- (-4496.943) [...7 remote chains...] -- 34:29:33
      98150000 -- (-4494.774) [...7 remote chains...] -- 34:28:29
      98200000 -- (-4470.650) [...7 remote chains...] -- 34:27:26
      98250000 -- [-4481.038] [...7 remote chains...] -- 34:26:21
      98300000 -- [-4461.642] [...7 remote chains...] -- 34:25:18
      98350000 -- [-4455.223] [...7 remote chains...] -- 34:24:15
      98400000 -- (-4487.168) [...7 remote chains...] -- 34:23:11
      98450000 -- [-4459.757] [...7 remote chains...] -- 34:22:11
      98500000 -- [-4484.670] [...7 remote chains...] -- 34:21:11

      Average standard deviation of split frequencies: 0.006757

      98550000 -- [-4492.061] [...7 remote chains...] -- 34:20:08
      98600000 -- [-4454.433] [...7 remote chains...] -- 34:19:07
      98650000 -- (-4503.375) [...7 remote chains...] -- 34:18:04
      98700000 -- [-4470.124] [...7 remote chains...] -- 34:17:02
      98750000 -- [-4451.001] [...7 remote chains...] -- 34:16:04
      98800000 -- (-4472.037) [...7 remote chains...] -- 34:15:01
      98850000 -- [-4486.104] [...7 remote chains...] -- 34:13:58
      98900000 -- [-4473.331] [...7 remote chains...] -- 34:12:54
      98950000 -- (-4503.593) [...7 remote chains...] -- 34:11:52
      99000000 -- (-4482.974) [...7 remote chains...] -- 34:10:48

      Average standard deviation of split frequencies: 0.006610

      99050000 -- (-4487.449) [...7 remote chains...] -- 34:09:45
      99100000 -- [-4471.928] [...7 remote chains...] -- 34:08:42
      99150000 -- (-4492.651) [...7 remote chains...] -- 34:07:40
      99200000 -- [-4475.656] [...7 remote chains...] -- 34:06:39
      99250000 -- [-4462.107] [...7 remote chains...] -- 34:05:38
      99300000 -- (-4485.211) [...7 remote chains...] -- 34:04:36
      99350000 -- (-4496.335) [...7 remote chains...] -- 34:03:34
      99400000 -- (-4486.536) [...7 remote chains...] -- 34:02:32
      99450000 -- (-4515.194) [...7 remote chains...] -- 34:01:32
      99500000 -- (-4499.110) [...7 remote chains...] -- 34:00:30

      Average standard deviation of split frequencies: 0.006710

      99550000 -- (-4502.377) [...7 remote chains...] -- 33:59:27
      99600000 -- (-4494.543) [...7 remote chains...] -- 33:58:22
      99650000 -- (-4511.046) [...7 remote chains...] -- 33:57:20
      99700000 -- (-4491.231) [...7 remote chains...] -- 33:56:17
      99750000 -- (-4502.952) [...7 remote chains...] -- 33:55:14
      99800000 -- (-4529.898) [...7 remote chains...] -- 33:54:13
      99850000 -- (-4493.322) [...7 remote chains...] -- 33:53:10
      99900000 -- (-4499.178) [...7 remote chains...] -- 33:52:07
      99950000 -- (-4513.491) [...7 remote chains...] -- 33:51:07
      100000000 -- (-4474.677) [...7 remote chains...] -- 33:50:05

      Average standard deviation of split frequencies: 0.006682

      100050000 -- (-4520.978) [...7 remote chains...] -- 33:49:04
      100100000 -- (-4496.596) [...7 remote chains...] -- 33:48:04
      100150000 -- (-4496.211) [...7 remote chains...] -- 33:47:02
      100200000 -- (-4511.400) [...7 remote chains...] -- 33:46:00
      100250000 -- (-4485.438) [...7 remote chains...] -- 33:44:58
      100300000 -- (-4487.372) [...7 remote chains...] -- 33:43:59
      100350000 -- (-4495.304) [...7 remote chains...] -- 33:42:56
      100400000 -- [-4481.081] [...7 remote chains...] -- 33:41:53
      100450000 -- (-4482.786) [...7 remote chains...] -- 33:40:51
      100500000 -- [-4473.182] [...7 remote chains...] -- 33:39:50

      Average standard deviation of split frequencies: 0.006829

      100550000 -- [-4469.840] [...7 remote chains...] -- 33:38:48
      100600000 -- [-4462.768] [...7 remote chains...] -- 33:37:50
      100650000 -- [-4474.198] [...7 remote chains...] -- 33:36:49
      100700000 -- [-4458.801] [...7 remote chains...] -- 33:35:51
      100750000 -- [-4466.180] [...7 remote chains...] -- 33:34:49
      100800000 -- [-4463.378] [...7 remote chains...] -- 33:33:48
      100850000 -- (-4491.656) [...7 remote chains...] -- 33:32:45
      100900000 -- (-4511.457) [...7 remote chains...] -- 33:31:41
      100950000 -- (-4475.960) [...7 remote chains...] -- 33:30:38
      101000000 -- [-4456.757] [...7 remote chains...] -- 33:29:36

      Average standard deviation of split frequencies: 0.006883

      101050000 -- [-4480.431] [...7 remote chains...] -- 33:28:34
      101100000 -- [-4472.120] [...7 remote chains...] -- 33:27:32
      101150000 -- [-4481.971] [...7 remote chains...] -- 33:26:32
      101200000 -- (-4492.780) [...7 remote chains...] -- 33:25:30
      101250000 -- (-4483.012) [...7 remote chains...] -- 33:24:28
      101300000 -- (-4479.441) [...7 remote chains...] -- 33:23:26
      101350000 -- [-4490.580] [...7 remote chains...] -- 33:22:22
      101400000 -- [-4493.617] [...7 remote chains...] -- 33:21:19
      101450000 -- (-4482.990) [...7 remote chains...] -- 33:20:20
      101500000 -- [-4483.003] [...7 remote chains...] -- 33:19:17

      Average standard deviation of split frequencies: 0.006921

      101550000 -- [-4482.420] [...7 remote chains...] -- 33:18:14
      101600000 -- [-4504.416] [...7 remote chains...] -- 33:17:12
      101650000 -- (-4489.867) [...7 remote chains...] -- 33:16:09
      101700000 -- (-4500.482) [...7 remote chains...] -- 33:15:08
      101750000 -- (-4469.624) [...7 remote chains...] -- 33:14:06
      101800000 -- (-4503.651) [...7 remote chains...] -- 33:13:04
      101850000 -- (-4493.115) [...7 remote chains...] -- 33:12:02
      101900000 -- (-4484.709) [...7 remote chains...] -- 33:11:00
      101950000 -- (-4480.724) [...7 remote chains...] -- 33:09:57
      102000000 -- [-4476.373] [...7 remote chains...] -- 33:08:57

      Average standard deviation of split frequencies: 0.006954

      102050000 -- [-4489.708] [...7 remote chains...] -- 33:07:57
      102100000 -- [-4473.636] [...7 remote chains...] -- 33:06:58
      102150000 -- [-4477.409] [...7 remote chains...] -- 33:05:58
      102200000 -- (-4455.424) [...7 remote chains...] -- 33:04:58
      102250000 -- (-4510.333) [...7 remote chains...] -- 33:03:57
      102300000 -- (-4507.938) [...7 remote chains...] -- 33:02:58
      102350000 -- (-4529.825) [...7 remote chains...] -- 33:01:56
      102400000 -- (-4495.374) [...7 remote chains...] -- 33:00:55
      102450000 -- (-4494.161) [...7 remote chains...] -- 32:59:54
      102500000 -- (-4510.248) [...7 remote chains...] -- 32:58:55

      Average standard deviation of split frequencies: 0.006971

      102550000 -- (-4505.148) [...7 remote chains...] -- 32:57:54
      102600000 -- (-4499.941) [...7 remote chains...] -- 32:56:56
      102650000 -- (-4508.250) [...7 remote chains...] -- 32:55:59
      102700000 -- (-4507.796) [...7 remote chains...] -- 32:54:59
      102750000 -- (-4505.146) [...7 remote chains...] -- 32:53:58
      102800000 -- (-4490.366) [...7 remote chains...] -- 32:52:59
      102850000 -- (-4507.251) [...7 remote chains...] -- 32:51:58
      102900000 -- (-4532.862) [...7 remote chains...] -- 32:50:57
      102950000 -- (-4541.456) [...7 remote chains...] -- 32:49:55
      103000000 -- (-4522.071) [...7 remote chains...] -- 32:48:52

      Average standard deviation of split frequencies: 0.006844

      103050000 -- (-4508.605) [...7 remote chains...] -- 32:47:50
      103100000 -- (-4525.626) [...7 remote chains...] -- 32:46:49
      103150000 -- (-4528.290) [...7 remote chains...] -- 32:45:50
      103200000 -- [-4494.009] [...7 remote chains...] -- 32:44:49
      103250000 -- (-4500.633) [...7 remote chains...] -- 32:43:49
      103300000 -- (-4487.976) [...7 remote chains...] -- 32:42:49
      103350000 -- (-4501.499) [...7 remote chains...] -- 32:41:51
      103400000 -- (-4498.929) [...7 remote chains...] -- 32:40:51
      103450000 -- (-4493.190) [...7 remote chains...] -- 32:39:50
      103500000 -- (-4487.608) [...7 remote chains...] -- 32:38:48

      Average standard deviation of split frequencies: 0.006749

      103550000 -- (-4506.791) [...7 remote chains...] -- 32:37:47
      103600000 -- [-4470.977] [...7 remote chains...] -- 32:36:47
      103650000 -- (-4483.791) [...7 remote chains...] -- 32:35:49
      103700000 -- (-4528.585) [...7 remote chains...] -- 32:34:50
      103750000 -- (-4513.773) [...7 remote chains...] -- 32:33:48
      103800000 -- (-4499.955) [...7 remote chains...] -- 32:32:49
      103850000 -- (-4516.581) [...7 remote chains...] -- 32:31:48
      103900000 -- (-4475.220) [...7 remote chains...] -- 32:30:48
      103950000 -- (-4510.022) [...7 remote chains...] -- 32:29:51
      104000000 -- (-4487.161) [...7 remote chains...] -- 32:28:54

      Average standard deviation of split frequencies: 0.006713

      104050000 -- (-4497.742) [...7 remote chains...] -- 32:27:53
      104100000 -- (-4481.360) [...7 remote chains...] -- 32:26:50
      104150000 -- (-4528.203) [...7 remote chains...] -- 32:25:49
      104200000 -- (-4485.584) [...7 remote chains...] -- 32:24:51
      104250000 -- (-4490.823) [...7 remote chains...] -- 32:23:50
      104300000 -- (-4489.965) [...7 remote chains...] -- 32:22:47
      104350000 -- (-4478.938) [...7 remote chains...] -- 32:21:46
      104400000 -- (-4509.080) [...7 remote chains...] -- 32:20:43
      104450000 -- (-4514.388) [...7 remote chains...] -- 32:19:41
      104500000 -- (-4486.401) [...7 remote chains...] -- 32:18:40

      Average standard deviation of split frequencies: 0.006615

      104550000 -- [-4475.860] [...7 remote chains...] -- 32:17:38
      104600000 -- [-4463.013] [...7 remote chains...] -- 32:16:39
      104650000 -- [-4475.406] [...7 remote chains...] -- 32:15:41
      104700000 -- (-4485.482) [...7 remote chains...] -- 32:14:43
      104750000 -- [-4487.057] [...7 remote chains...] -- 32:13:42
      104800000 -- (-4491.919) [...7 remote chains...] -- 32:12:40
      104850000 -- (-4508.308) [...7 remote chains...] -- 32:11:40
      104900000 -- (-4504.477) [...7 remote chains...] -- 32:10:41
      104950000 -- (-4484.245) [...7 remote chains...] -- 32:09:40
      105000000 -- (-4480.685) [...7 remote chains...] -- 32:08:40

      Average standard deviation of split frequencies: 0.006533

      105050000 -- (-4517.125) [...7 remote chains...] -- 32:07:42
      105100000 -- (-4513.991) [...7 remote chains...] -- 32:06:44
      105150000 -- (-4491.153) [...7 remote chains...] -- 32:05:44
      105200000 -- (-4495.026) [...7 remote chains...] -- 32:04:44
      105250000 -- (-4508.519) [...7 remote chains...] -- 32:03:43
      105300000 -- (-4521.304) [...7 remote chains...] -- 32:02:41
      105350000 -- (-4481.228) [...7 remote chains...] -- 32:01:39
      105400000 -- (-4497.260) [...7 remote chains...] -- 32:00:37
      105450000 -- [-4461.708] [...7 remote chains...] -- 31:59:37
      105500000 -- (-4464.257) [...7 remote chains...] -- 31:58:36

      Average standard deviation of split frequencies: 0.006380

      105550000 -- (-4481.917) [...7 remote chains...] -- 31:57:34
      105600000 -- [-4472.951] [...7 remote chains...] -- 31:56:34
      105650000 -- (-4500.402) [...7 remote chains...] -- 31:55:31
      105700000 -- (-4484.257) [...7 remote chains...] -- 31:54:32
      105750000 -- (-4491.801) [...7 remote chains...] -- 31:53:34
      105800000 -- (-4501.505) [...7 remote chains...] -- 31:52:32
      105850000 -- (-4491.755) [...7 remote chains...] -- 31:51:30
      105900000 -- (-4500.524) [...7 remote chains...] -- 31:50:28
      105950000 -- (-4494.291) [...7 remote chains...] -- 31:49:27
      106000000 -- (-4513.666) [...7 remote chains...] -- 31:48:27

      Average standard deviation of split frequencies: 0.006411

      106050000 -- (-4495.622) [...7 remote chains...] -- 31:47:27
      106100000 -- (-4474.136) [...7 remote chains...] -- 31:46:28
      106150000 -- [-4467.486] [...7 remote chains...] -- 31:45:29
      106200000 -- (-4502.237) [...7 remote chains...] -- 31:44:29
      106250000 -- (-4481.102) [...7 remote chains...] -- 31:43:31
      106300000 -- (-4502.403) [...7 remote chains...] -- 31:42:34
      106350000 -- (-4513.959) [...7 remote chains...] -- 31:41:36
      106400000 -- (-4519.585) [...7 remote chains...] -- 31:40:38
      106450000 -- [-4492.495] [...7 remote chains...] -- 31:39:38
      106500000 -- [-4492.378] [...7 remote chains...] -- 31:38:38

      Average standard deviation of split frequencies: 0.006406

      106550000 -- [-4474.455] [...7 remote chains...] -- 31:37:38
      106600000 -- [-4475.011] [...7 remote chains...] -- 31:36:39
      106650000 -- [-4471.283] [...7 remote chains...] -- 31:35:35
      106700000 -- [-4483.414] [...7 remote chains...] -- 31:34:32
      106750000 -- [-4489.801] [...7 remote chains...] -- 31:33:28
      106800000 -- [-4489.422] [...7 remote chains...] -- 31:32:23
      106850000 -- [-4464.410] [...7 remote chains...] -- 31:31:21
      106900000 -- [-4445.980] [...7 remote chains...] -- 31:30:19
      106950000 -- [-4473.494] [...7 remote chains...] -- 31:29:16
      107000000 -- (-4469.177) [...7 remote chains...] -- 31:28:13

      Average standard deviation of split frequencies: 0.006324

      107050000 -- [-4480.298] [...7 remote chains...] -- 31:27:10
      107100000 -- (-4472.323) [...7 remote chains...] -- 31:26:08
      107150000 -- [-4469.220] [...7 remote chains...] -- 31:25:05
      107200000 -- [-4477.423] [...7 remote chains...] -- 31:24:06
      107250000 -- (-4493.641) [...7 remote chains...] -- 31:23:02
      107300000 -- (-4507.836) [...7 remote chains...] -- 31:21:56
      107350000 -- (-4475.485) [...7 remote chains...] -- 31:20:56
      107400000 -- [-4489.150] [...7 remote chains...] -- 31:19:51
      107450000 -- [-4476.660] [...7 remote chains...] -- 31:18:47
      107500000 -- (-4499.598) [...7 remote chains...] -- 31:17:47

      Average standard deviation of split frequencies: 0.006203

      107550000 -- [-4474.949] [...7 remote chains...] -- 31:16:45
      107600000 -- [-4495.321] [...7 remote chains...] -- 31:15:41
      107650000 -- [-4472.749] [...7 remote chains...] -- 31:14:42
      107700000 -- [-4493.592] [...7 remote chains...] -- 31:13:39
      107750000 -- [-4486.081] [...7 remote chains...] -- 31:12:34
      107800000 -- (-4506.370) [...7 remote chains...] -- 31:11:30
      107850000 -- [-4478.305] [...7 remote chains...] -- 31:10:27
      107900000 -- (-4495.303) [...7 remote chains...] -- 31:09:21
      107950000 -- (-4491.493) [...7 remote chains...] -- 31:08:18
      108000000 -- (-4505.347) [...7 remote chains...] -- 31:07:16

      Average standard deviation of split frequencies: 0.006099

      108050000 -- (-4496.424) [...7 remote chains...] -- 31:06:12
      108100000 -- [-4518.707] [...7 remote chains...] -- 31:05:08
      108150000 -- [-4476.379] [...7 remote chains...] -- 31:04:05
      108200000 -- (-4487.215) [...7 remote chains...] -- 31:03:00
      108250000 -- (-4492.022) [...7 remote chains...] -- 31:01:58
      108300000 -- (-4480.615) [...7 remote chains...] -- 31:00:58
      108350000 -- [-4495.439] [...7 remote chains...] -- 30:59:54
      108400000 -- [-4491.484] [...7 remote chains...] -- 30:58:51
      108450000 -- [-4492.154] [...7 remote chains...] -- 30:57:48
      108500000 -- (-4488.531) [...7 remote chains...] -- 30:56:45

      Average standard deviation of split frequencies: 0.006098

      108550000 -- [-4474.787] [...7 remote chains...] -- 30:55:43
      108600000 -- [-4496.912] [...7 remote chains...] -- 30:54:40
      108650000 -- (-4501.607) [...7 remote chains...] -- 30:53:39
      108700000 -- (-4489.916) [...7 remote chains...] -- 30:52:35
      108750000 -- (-4519.634) [...7 remote chains...] -- 30:51:33
      108800000 -- (-4518.128) [...7 remote chains...] -- 30:50:32
      108850000 -- (-4494.089) [...7 remote chains...] -- 30:49:31
      108900000 -- (-4483.769) [...7 remote chains...] -- 30:48:31
      108950000 -- (-4521.353) [...7 remote chains...] -- 30:47:28
      109000000 -- (-4496.559) [...7 remote chains...] -- 30:46:25

      Average standard deviation of split frequencies: 0.006099

      109050000 -- (-4518.695) [...7 remote chains...] -- 30:45:24
      109100000 -- (-4516.730) [...7 remote chains...] -- 30:44:21
      109150000 -- (-4513.940) [...7 remote chains...] -- 30:43:18
      109200000 -- (-4499.598) [...7 remote chains...] -- 30:42:16
      109250000 -- [-4478.250] [...7 remote chains...] -- 30:41:14
      109300000 -- [-4479.046] [...7 remote chains...] -- 30:40:10
      109350000 -- [-4494.712] [...7 remote chains...] -- 30:39:10
      109400000 -- (-4486.901) [...7 remote chains...] -- 30:38:06
      109450000 -- (-4486.117) [...7 remote chains...] -- 30:37:02
      109500000 -- (-4515.131) [...7 remote chains...] -- 30:36:00

      Average standard deviation of split frequencies: 0.006176

      109550000 -- (-4484.401) [...7 remote chains...] -- 30:34:56
      109600000 -- (-4515.079) [...7 remote chains...] -- 30:33:53
      109650000 -- (-4486.461) [...7 remote chains...] -- 30:32:50
      109700000 -- (-4494.413) [...7 remote chains...] -- 30:31:47
      109750000 -- (-4534.570) [...7 remote chains...] -- 30:30:44
      109800000 -- (-4510.267) [...7 remote chains...] -- 30:29:42
      109850000 -- (-4503.029) [...7 remote chains...] -- 30:28:40
      109900000 -- (-4525.661) [...7 remote chains...] -- 30:27:36
      109950000 -- (-4519.757) [...7 remote chains...] -- 30:26:35
      110000000 -- (-4496.016) [...7 remote chains...] -- 30:25:34

      Average standard deviation of split frequencies: 0.006087

      110050000 -- (-4493.562) [...7 remote chains...] -- 30:24:30
      110100000 -- (-4498.247) [...7 remote chains...] -- 30:23:30
      110150000 -- (-4493.495) [...7 remote chains...] -- 30:22:27
      110200000 -- (-4487.225) [...7 remote chains...] -- 30:21:23
      110250000 -- (-4525.399) [...7 remote chains...] -- 30:20:23
      110300000 -- [-4500.742] [...7 remote chains...] -- 30:19:20
      110350000 -- [-4486.756] [...7 remote chains...] -- 30:18:16
      110400000 -- [-4493.675] [...7 remote chains...] -- 30:17:17
      110450000 -- [-4465.530] [...7 remote chains...] -- 30:16:14
      110500000 -- [-4463.143] [...7 remote chains...] -- 30:15:11

      Average standard deviation of split frequencies: 0.006111

      110550000 -- (-4475.850) [...7 remote chains...] -- 30:14:09
      110600000 -- [-4475.856] [...7 remote chains...] -- 30:13:06
      110650000 -- (-4487.172) [...7 remote chains...] -- 30:12:02
      110700000 -- [-4470.219] [...7 remote chains...] -- 30:11:01
      110750000 -- (-4466.206) [...7 remote chains...] -- 30:09:59
      110800000 -- [-4491.732] [...7 remote chains...] -- 30:08:56
      110850000 -- [-4478.853] [...7 remote chains...] -- 30:07:55
      110900000 -- (-4509.439) [...7 remote chains...] -- 30:06:51
      110950000 -- [-4481.312] [...7 remote chains...] -- 30:05:48
      111000000 -- (-4491.758) [...7 remote chains...] -- 30:04:46

      Average standard deviation of split frequencies: 0.006172

      111050000 -- (-4488.964) [...7 remote chains...] -- 30:03:47
      111100000 -- (-4491.529) [...7 remote chains...] -- 30:02:47
      111150000 -- [-4482.803] [...7 remote chains...] -- 30:01:47
      111200000 -- (-4493.367) [...7 remote chains...] -- 30:00:47
      111250000 -- (-4490.766) [...7 remote chains...] -- 29:59:44
      111300000 -- (-4508.690) [...7 remote chains...] -- 29:58:41
      111350000 -- (-4490.720) [...7 remote chains...] -- 29:57:37
      111400000 -- (-4502.404) [...7 remote chains...] -- 29:56:33
      111450000 -- (-4497.283) [...7 remote chains...] -- 29:55:31
      111500000 -- (-4462.634) [...7 remote chains...] -- 29:54:35

      Average standard deviation of split frequencies: 0.006230

      111550000 -- [-4484.781] [...7 remote chains...] -- 29:53:37
      111600000 -- (-4498.940) [...7 remote chains...] -- 29:52:36
      111650000 -- (-4474.500) [...7 remote chains...] -- 29:51:33
      111700000 -- (-4499.390) [...7 remote chains...] -- 29:50:31
      111750000 -- (-4482.302) [...7 remote chains...] -- 29:49:28
      111800000 -- (-4513.595) [...7 remote chains...] -- 29:48:25
      111850000 -- (-4501.702) [...7 remote chains...] -- 29:47:21
      111900000 -- (-4524.424) [...7 remote chains...] -- 29:46:17
      111950000 -- (-4534.852) [...7 remote chains...] -- 29:45:16
      112000000 -- (-4556.830) [...7 remote chains...] -- 29:44:20

      Average standard deviation of split frequencies: 0.006242

      112050000 -- (-4520.279) [...7 remote chains...] -- 29:43:20
      112100000 -- (-4485.762) [...7 remote chains...] -- 29:42:20
      112150000 -- (-4501.653) [...7 remote chains...] -- 29:41:19
      112200000 -- (-4495.730) [...7 remote chains...] -- 29:40:16
      112250000 -- (-4505.083) [...7 remote chains...] -- 29:39:13
      112300000 -- (-4491.661) [...7 remote chains...] -- 29:38:09
      112350000 -- (-4506.412) [...7 remote chains...] -- 29:37:05
      112400000 -- (-4507.603) [...7 remote chains...] -- 29:36:01
      112450000 -- (-4523.369) [...7 remote chains...] -- 29:34:59
      112500000 -- [-4487.449] [...7 remote chains...] -- 29:34:05

      Average standard deviation of split frequencies: 0.006264

      112550000 -- [-4482.036] [...7 remote chains...] -- 29:33:06
      112600000 -- (-4495.865) [...7 remote chains...] -- 29:32:05
      112650000 -- (-4486.778) [...7 remote chains...] -- 29:31:01
      112700000 -- (-4507.946) [...7 remote chains...] -- 29:29:59
      112750000 -- [-4486.768] [...7 remote chains...] -- 29:28:55
      112800000 -- (-4492.078) [...7 remote chains...] -- 29:27:51
      112850000 -- (-4472.312) [...7 remote chains...] -- 29:26:47
      112900000 -- [-4460.645] [...7 remote chains...] -- 29:25:42
      112950000 -- (-4486.335) [...7 remote chains...] -- 29:24:42
      113000000 -- (-4513.366) [...7 remote chains...] -- 29:23:47

      Average standard deviation of split frequencies: 0.006221

      113050000 -- (-4503.902) [...7 remote chains...] -- 29:22:47
      113100000 -- [-4488.540] [...7 remote chains...] -- 29:21:46
      113150000 -- (-4475.026) [...7 remote chains...] -- 29:20:43
      113200000 -- [-4470.405] [...7 remote chains...] -- 29:19:40
      113250000 -- (-4488.613) [...7 remote chains...] -- 29:18:37
      113300000 -- [-4465.298] [...7 remote chains...] -- 29:17:33
      113350000 -- (-4486.628) [...7 remote chains...] -- 29:16:28
      113400000 -- (-4487.789) [...7 remote chains...] -- 29:15:24
      113450000 -- [-4468.903] [...7 remote chains...] -- 29:14:25
      113500000 -- (-4471.781) [...7 remote chains...] -- 29:13:28

      Average standard deviation of split frequencies: 0.006236

      113550000 -- (-4515.500) [...7 remote chains...] -- 29:12:29
      113600000 -- (-4498.513) [...7 remote chains...] -- 29:11:28
      113650000 -- (-4492.517) [...7 remote chains...] -- 29:10:25
      113700000 -- (-4485.061) [...7 remote chains...] -- 29:09:21
      113750000 -- (-4491.796) [...7 remote chains...] -- 29:08:18
      113800000 -- (-4538.540) [...7 remote chains...] -- 29:07:14
      113850000 -- (-4515.362) [...7 remote chains...] -- 29:06:10
      113900000 -- (-4502.721) [...7 remote chains...] -- 29:05:13
      113950000 -- (-4501.734) [...7 remote chains...] -- 29:04:17
      114000000 -- (-4496.838) [...7 remote chains...] -- 29:03:17

      Average standard deviation of split frequencies: 0.006226

      114050000 -- (-4500.814) [...7 remote chains...] -- 29:02:17
      114100000 -- (-4485.886) [...7 remote chains...] -- 29:01:15
      114150000 -- [-4475.316] [...7 remote chains...] -- 29:00:11
      114200000 -- [-4475.393] [...7 remote chains...] -- 28:59:08
      114250000 -- (-4457.677) [...7 remote chains...] -- 28:58:04
      114300000 -- (-4489.053) [...7 remote chains...] -- 28:57:02
      114350000 -- (-4498.814) [...7 remote chains...] -- 28:56:01
      114400000 -- (-4498.366) [...7 remote chains...] -- 28:55:03
      114450000 -- (-4519.722) [...7 remote chains...] -- 28:54:03
      114500000 -- (-4496.172) [...7 remote chains...] -- 28:53:02

      Average standard deviation of split frequencies: 0.006195

      114550000 -- (-4502.346) [...7 remote chains...] -- 28:52:00
      114600000 -- (-4481.542) [...7 remote chains...] -- 28:50:57
      114650000 -- (-4498.840) [...7 remote chains...] -- 28:49:54
      114700000 -- (-4512.899) [...7 remote chains...] -- 28:48:50
      114750000 -- (-4525.012) [...7 remote chains...] -- 28:47:47
      114800000 -- (-4530.912) [...7 remote chains...] -- 28:46:52
      114850000 -- (-4511.224) [...7 remote chains...] -- 28:45:59
      114900000 -- (-4514.558) [...7 remote chains...] -- 28:45:00
      114950000 -- (-4494.379) [...7 remote chains...] -- 28:43:59
      115000000 -- (-4493.831) [...7 remote chains...] -- 28:42:57

      Average standard deviation of split frequencies: 0.006224

      115050000 -- (-4505.401) [...7 remote chains...] -- 28:41:54
      115100000 -- (-4502.717) [...7 remote chains...] -- 28:40:50
      115150000 -- [-4494.040] [...7 remote chains...] -- 28:39:47
      115200000 -- (-4494.513) [...7 remote chains...] -- 28:38:44
      115250000 -- (-4509.139) [...7 remote chains...] -- 28:37:40
      115300000 -- (-4457.353) [...7 remote chains...] -- 28:36:36
      115350000 -- [-4470.484] [...7 remote chains...] -- 28:35:33
      115400000 -- [-4457.607] [...7 remote chains...] -- 28:34:29
      115450000 -- [-4471.088] [...7 remote chains...] -- 28:33:26
      115500000 -- (-4505.013) [...7 remote chains...] -- 28:32:22

      Average standard deviation of split frequencies: 0.006367

      115550000 -- (-4487.736) [...7 remote chains...] -- 28:31:19
      115600000 -- (-4485.229) [...7 remote chains...] -- 28:30:16
      115650000 -- (-4496.709) [...7 remote chains...] -- 28:29:11
      115700000 -- (-4499.111) [...7 remote chains...] -- 28:28:08
      115750000 -- (-4488.406) [...7 remote chains...] -- 28:27:03
      115800000 -- (-4498.390) [...7 remote chains...] -- 28:26:00
      115850000 -- (-4500.489) [...7 remote chains...] -- 28:24:56
      115900000 -- (-4485.664) [...7 remote chains...] -- 28:23:54
      115950000 -- (-4466.043) [...7 remote chains...] -- 28:22:50
      116000000 -- (-4485.364) [...7 remote chains...] -- 28:21:47

      Average standard deviation of split frequencies: 0.006401

      116050000 -- (-4474.366) [...7 remote chains...] -- 28:20:45
      116100000 -- (-4479.082) [...7 remote chains...] -- 28:19:41
      116150000 -- (-4515.362) [...7 remote chains...] -- 28:18:37
      116200000 -- (-4514.256) [...7 remote chains...] -- 28:17:34
      116250000 -- (-4511.210) [...7 remote chains...] -- 28:16:31
      116300000 -- (-4490.233) [...7 remote chains...] -- 28:15:28
      116350000 -- (-4496.360) [...7 remote chains...] -- 28:14:24
      116400000 -- [-4485.629] [...7 remote chains...] -- 28:13:20
      116450000 -- (-4497.837) [...7 remote chains...] -- 28:12:17
      116500000 -- (-4487.979) [...7 remote chains...] -- 28:11:14

      Average standard deviation of split frequencies: 0.006491

      116550000 -- (-4499.046) [...7 remote chains...] -- 28:10:10
      116600000 -- (-4504.125) [...7 remote chains...] -- 28:09:06
      116650000 -- (-4483.461) [...7 remote chains...] -- 28:08:04
      116700000 -- [-4482.648] [...7 remote chains...] -- 28:07:01
      116750000 -- [-4475.151] [...7 remote chains...] -- 28:05:58
      116800000 -- [-4467.470] [...7 remote chains...] -- 28:04:55
      116850000 -- [-4465.472] [...7 remote chains...] -- 28:03:51
      116900000 -- [-4490.837] [...7 remote chains...] -- 28:02:48
      116950000 -- (-4487.124) [...7 remote chains...] -- 28:01:44
      117000000 -- (-4491.683) [...7 remote chains...] -- 28:00:40

      Average standard deviation of split frequencies: 0.006425

      117050000 -- (-4519.612) [...7 remote chains...] -- 27:59:36
      117100000 -- (-4480.082) [...7 remote chains...] -- 27:58:33
      117150000 -- (-4488.836) [...7 remote chains...] -- 27:57:29
      117200000 -- (-4493.309) [...7 remote chains...] -- 27:56:28
      117250000 -- (-4510.650) [...7 remote chains...] -- 27:55:25
      117300000 -- (-4500.924) [...7 remote chains...] -- 27:54:21
      117350000 -- (-4487.889) [...7 remote chains...] -- 27:53:18
      117400000 -- [-4466.615] [...7 remote chains...] -- 27:52:14
      117450000 -- [-4482.765] [...7 remote chains...] -- 27:51:11
      117500000 -- (-4500.178) [...7 remote chains...] -- 27:50:07

      Average standard deviation of split frequencies: 0.006460

      117550000 -- [-4476.394] [...7 remote chains...] -- 27:49:04
      117600000 -- [-4474.951] [...7 remote chains...] -- 27:48:00
      117650000 -- [-4465.898] [...7 remote chains...] -- 27:46:57
      117700000 -- [-4464.014] [...7 remote chains...] -- 27:45:54
      117750000 -- (-4477.079) [...7 remote chains...] -- 27:44:50
      117800000 -- (-4486.109) [...7 remote chains...] -- 27:43:47
      117850000 -- (-4508.971) [...7 remote chains...] -- 27:42:45
      117900000 -- (-4496.387) [...7 remote chains...] -- 27:41:41
      117950000 -- (-4511.465) [...7 remote chains...] -- 27:40:39
      118000000 -- (-4532.531) [...7 remote chains...] -- 27:39:36

      Average standard deviation of split frequencies: 0.006422

      118050000 -- (-4525.793) [...7 remote chains...] -- 27:38:33
      118100000 -- (-4493.115) [...7 remote chains...] -- 27:37:29
      118150000 -- (-4490.411) [...7 remote chains...] -- 27:36:25
      118200000 -- (-4504.686) [...7 remote chains...] -- 27:35:22
      118250000 -- (-4518.953) [...7 remote chains...] -- 27:34:20
      118300000 -- (-4513.567) [...7 remote chains...] -- 27:33:16
      118350000 -- (-4496.535) [...7 remote chains...] -- 27:32:13
      118400000 -- (-4510.086) [...7 remote chains...] -- 27:31:10
      118450000 -- (-4525.946) [...7 remote chains...] -- 27:30:06
      118500000 -- (-4514.033) [...7 remote chains...] -- 27:29:02

      Average standard deviation of split frequencies: 0.006354

      118550000 -- (-4508.200) [...7 remote chains...] -- 27:27:59
      118600000 -- (-4508.326) [...7 remote chains...] -- 27:26:55
      118650000 -- (-4542.919) [...7 remote chains...] -- 27:25:51
      118700000 -- (-4520.276) [...7 remote chains...] -- 27:24:47
      118750000 -- (-4503.507) [...7 remote chains...] -- 27:23:43
      118800000 -- (-4535.180) [...7 remote chains...] -- 27:22:40
      118850000 -- (-4503.524) [...7 remote chains...] -- 27:21:38
      118900000 -- (-4501.112) [...7 remote chains...] -- 27:20:35
      118950000 -- (-4518.108) [...7 remote chains...] -- 27:19:31
      119000000 -- (-4497.395) [...7 remote chains...] -- 27:18:28

      Average standard deviation of split frequencies: 0.006439

      119050000 -- (-4478.338) [...7 remote chains...] -- 27:17:24
      119100000 -- (-4504.864) [...7 remote chains...] -- 27:16:21
      119150000 -- (-4494.191) [...7 remote chains...] -- 27:15:17
      119200000 -- (-4489.564) [...7 remote chains...] -- 27:14:14
      119250000 -- (-4487.433) [...7 remote chains...] -- 27:13:12
      119300000 -- [-4490.890] [...7 remote chains...] -- 27:12:08
      119350000 -- [-4476.743] [...7 remote chains...] -- 27:11:05
      119400000 -- [-4473.392] [...7 remote chains...] -- 27:10:02
      119450000 -- [-4492.480] [...7 remote chains...] -- 27:08:59
      119500000 -- [-4489.793] [...7 remote chains...] -- 27:07:56

      Average standard deviation of split frequencies: 0.006459

      119550000 -- (-4494.771) [...7 remote chains...] -- 27:06:53
      119600000 -- (-4476.468) [...7 remote chains...] -- 27:05:50
      119650000 -- (-4510.082) [...7 remote chains...] -- 27:04:47
      119700000 -- (-4510.118) [...7 remote chains...] -- 27:03:44
      119750000 -- (-4469.718) [...7 remote chains...] -- 27:02:42
      119800000 -- (-4508.655) [...7 remote chains...] -- 27:01:39
      119850000 -- (-4494.626) [...7 remote chains...] -- 27:00:36
      119900000 -- (-4485.990) [...7 remote chains...] -- 26:59:33
      119950000 -- (-4483.238) [...7 remote chains...] -- 26:58:30
      120000000 -- (-4501.248) [...7 remote chains...] -- 26:57:27

      Average standard deviation of split frequencies: 0.006499

      120050000 -- (-4491.104) [...7 remote chains...] -- 26:56:24
      120100000 -- (-4494.964) [...7 remote chains...] -- 26:55:21
      120150000 -- [-4456.125] [...7 remote chains...] -- 26:54:18
      120200000 -- [-4474.638] [...7 remote chains...] -- 26:53:15
      120250000 -- (-4484.700) [...7 remote chains...] -- 26:52:11
      120300000 -- (-4468.457) [...7 remote chains...] -- 26:51:08
      120350000 -- (-4487.216) [...7 remote chains...] -- 26:50:05
      120400000 -- (-4476.671) [...7 remote chains...] -- 26:49:02
      120450000 -- (-4478.862) [...7 remote chains...] -- 26:47:59
      120500000 -- (-4504.396) [...7 remote chains...] -- 26:46:56

      Average standard deviation of split frequencies: 0.006758

      120550000 -- (-4486.603) [...7 remote chains...] -- 26:45:53
      120600000 -- (-4485.550) [...7 remote chains...] -- 26:44:49
      120650000 -- (-4472.261) [...7 remote chains...] -- 26:43:48
      120700000 -- (-4488.718) [...7 remote chains...] -- 26:42:44
      120750000 -- (-4456.676) [...7 remote chains...] -- 26:41:41
      120800000 -- [-4466.340] [...7 remote chains...] -- 26:40:38
      120850000 -- [-4502.604] [...7 remote chains...] -- 26:39:35
      120900000 -- (-4486.306) [...7 remote chains...] -- 26:38:32
      120950000 -- (-4528.860) [...7 remote chains...] -- 26:37:30
      121000000 -- (-4521.639) [...7 remote chains...] -- 26:36:26

      Average standard deviation of split frequencies: 0.006734

      121050000 -- [-4496.083] [...7 remote chains...] -- 26:35:24
      121100000 -- [-4473.608] [...7 remote chains...] -- 26:34:21
      121150000 -- (-4481.294) [...7 remote chains...] -- 26:33:18
      121200000 -- (-4481.523) [...7 remote chains...] -- 26:32:15
      121250000 -- (-4473.563) [...7 remote chains...] -- 26:31:13
      121300000 -- (-4489.904) [...7 remote chains...] -- 26:30:10
      121350000 -- (-4484.443) [...7 remote chains...] -- 26:29:07
      121400000 -- (-4494.408) [...7 remote chains...] -- 26:28:04
      121450000 -- (-4500.394) [...7 remote chains...] -- 26:27:02
      121500000 -- (-4498.033) [...7 remote chains...] -- 26:25:59

      Average standard deviation of split frequencies: 0.006693

      121550000 -- (-4483.977) [...7 remote chains...] -- 26:24:55
      121600000 -- (-4502.504) [...7 remote chains...] -- 26:23:53
      121650000 -- [-4500.662] [...7 remote chains...] -- 26:22:49
      121700000 -- [-4478.105] [...7 remote chains...] -- 26:21:48
      121750000 -- (-4497.321) [...7 remote chains...] -- 26:20:46
      121800000 -- [-4472.564] [...7 remote chains...] -- 26:19:44
      121850000 -- (-4504.949) [...7 remote chains...] -- 26:18:40
      121900000 -- [-4501.915] [...7 remote chains...] -- 26:17:37
      121950000 -- (-4482.640) [...7 remote chains...] -- 26:16:35
      122000000 -- (-4498.651) [...7 remote chains...] -- 26:15:32

      Average standard deviation of split frequencies: 0.006777

      122050000 -- (-4492.566) [...7 remote chains...] -- 26:14:29
      122100000 -- (-4495.859) [...7 remote chains...] -- 26:13:28
      122150000 -- (-4496.859) [...7 remote chains...] -- 26:12:26
      122200000 -- (-4518.072) [...7 remote chains...] -- 26:11:23
      122250000 -- (-4508.287) [...7 remote chains...] -- 26:10:20
      122300000 -- (-4510.185) [...7 remote chains...] -- 26:09:18
      122350000 -- (-4503.300) [...7 remote chains...] -- 26:08:15
      122400000 -- (-4508.551) [...7 remote chains...] -- 26:07:12
      122450000 -- (-4484.153) [...7 remote chains...] -- 26:06:11
      122500000 -- [-4491.905] [...7 remote chains...] -- 26:05:09

      Average standard deviation of split frequencies: 0.006659

      122550000 -- (-4470.884) [...7 remote chains...] -- 26:04:06
      122600000 -- (-4480.076) [...7 remote chains...] -- 26:03:04
      122650000 -- (-4492.173) [...7 remote chains...] -- 26:02:01
      122700000 -- (-4508.716) [...7 remote chains...] -- 26:00:58
      122750000 -- (-4487.967) [...7 remote chains...] -- 25:59:58
      122800000 -- (-4488.401) [...7 remote chains...] -- 25:58:55
      122850000 -- [-4470.245] [...7 remote chains...] -- 25:57:53
      122900000 -- [-4472.746] [...7 remote chains...] -- 25:56:50
      122950000 -- [-4479.726] [...7 remote chains...] -- 25:55:48
      123000000 -- (-4487.964) [...7 remote chains...] -- 25:54:47

      Average standard deviation of split frequencies: 0.006443

      123050000 -- (-4477.777) [...7 remote chains...] -- 25:53:44
      123100000 -- (-4507.071) [...7 remote chains...] -- 25:52:40
      123150000 -- (-4452.190) [...7 remote chains...] -- 25:51:38
      123200000 -- (-4504.969) [...7 remote chains...] -- 25:50:35
      123250000 -- (-4502.561) [...7 remote chains...] -- 25:49:34
      123300000 -- (-4483.462) [...7 remote chains...] -- 25:48:32
      123350000 -- [-4484.974] [...7 remote chains...] -- 25:47:29
      123400000 -- (-4487.135) [...7 remote chains...] -- 25:46:26
      123450000 -- [-4470.811] [...7 remote chains...] -- 25:45:23
      123500000 -- (-4485.596) [...7 remote chains...] -- 25:44:24

      Average standard deviation of split frequencies: 0.006438

      123550000 -- (-4484.977) [...7 remote chains...] -- 25:43:21
      123600000 -- [-4455.410] [...7 remote chains...] -- 25:42:19
      123650000 -- [-4475.607] [...7 remote chains...] -- 25:41:16
      123700000 -- [-4475.729] [...7 remote chains...] -- 25:40:14
      123750000 -- [-4486.137] [...7 remote chains...] -- 25:39:12
      123800000 -- (-4481.524) [...7 remote chains...] -- 25:38:10
      123850000 -- [-4473.673] [...7 remote chains...] -- 25:37:07
      123900000 -- (-4446.718) [...7 remote chains...] -- 25:36:05
      123950000 -- (-4480.120) [...7 remote chains...] -- 25:35:03
      124000000 -- (-4487.368) [...7 remote chains...] -- 25:34:00

      Average standard deviation of split frequencies: 0.006463

      124050000 -- (-4462.700) [...7 remote chains...] -- 25:32:57
      124100000 -- (-4494.876) [...7 remote chains...] -- 25:31:55
      124150000 -- (-4461.144) [...7 remote chains...] -- 25:30:53
      124200000 -- (-4510.486) [...7 remote chains...] -- 25:29:50
      124250000 -- (-4486.563) [...7 remote chains...] -- 25:28:47
      124300000 -- (-4496.218) [...7 remote chains...] -- 25:27:47
      124350000 -- (-4522.148) [...7 remote chains...] -- 25:26:44
      124400000 -- (-4492.488) [...7 remote chains...] -- 25:25:42
      124450000 -- (-4495.056) [...7 remote chains...] -- 25:24:39
      124500000 -- (-4498.816) [...7 remote chains...] -- 25:23:37

      Average standard deviation of split frequencies: 0.006550

      124550000 -- (-4490.264) [...7 remote chains...] -- 25:22:35
      124600000 -- [-4492.982] [...7 remote chains...] -- 25:21:33
      124650000 -- [-4472.260] [...7 remote chains...] -- 25:20:30
      124700000 -- (-4483.596) [...7 remote chains...] -- 25:19:28
      124750000 -- (-4498.409) [...7 remote chains...] -- 25:18:26
      124800000 -- (-4495.002) [...7 remote chains...] -- 25:17:24
      124850000 -- (-4501.236) [...7 remote chains...] -- 25:16:22
      124900000 -- (-4514.477) [...7 remote chains...] -- 25:15:20
      124950000 -- (-4487.775) [...7 remote chains...] -- 25:14:18
      125000000 -- (-4490.638) [...7 remote chains...] -- 25:13:16

      Average standard deviation of split frequencies: 0.006705

      125050000 -- (-4508.028) [...7 remote chains...] -- 25:12:15
      125100000 -- (-4518.384) [...7 remote chains...] -- 25:11:13
      125150000 -- (-4525.104) [...7 remote chains...] -- 25:10:10
      125200000 -- (-4517.551) [...7 remote chains...] -- 25:09:08
      125250000 -- (-4505.549) [...7 remote chains...] -- 25:08:05
      125300000 -- [-4483.698] [...7 remote chains...] -- 25:07:02
      125350000 -- [-4503.793] [...7 remote chains...] -- 25:06:00
      125400000 -- [-4482.207] [...7 remote chains...] -- 25:04:59
      125450000 -- [-4473.641] [...7 remote chains...] -- 25:03:58
      125500000 -- (-4478.355) [...7 remote chains...] -- 25:02:56

      Average standard deviation of split frequencies: 0.006666

      125550000 -- (-4496.753) [...7 remote chains...] -- 25:01:54
      125600000 -- (-4493.866) [...7 remote chains...] -- 25:00:53
      125650000 -- (-4492.535) [...7 remote chains...] -- 24:59:51
      125700000 -- (-4501.918) [...7 remote chains...] -- 24:58:49
      125750000 -- (-4514.640) [...7 remote chains...] -- 24:57:47
      125800000 -- (-4498.783) [...7 remote chains...] -- 24:56:45
      125850000 -- (-4513.396) [...7 remote chains...] -- 24:55:44
      125900000 -- (-4498.329) [...7 remote chains...] -- 24:54:41
      125950000 -- (-4506.210) [...7 remote chains...] -- 24:53:39
      126000000 -- (-4489.824) [...7 remote chains...] -- 24:52:37

      Average standard deviation of split frequencies: 0.006680

      126050000 -- (-4484.774) [...7 remote chains...] -- 24:51:35
      126100000 -- (-4485.751) [...7 remote chains...] -- 24:50:33
      126150000 -- (-4482.307) [...7 remote chains...] -- 24:49:32
      126200000 -- (-4494.503) [...7 remote chains...] -- 24:48:31
      126250000 -- (-4535.586) [...7 remote chains...] -- 24:47:29
      126300000 -- (-4486.769) [...7 remote chains...] -- 24:46:27
      126350000 -- (-4474.729) [...7 remote chains...] -- 24:45:26
      126400000 -- (-4488.033) [...7 remote chains...] -- 24:44:23
      126450000 -- (-4498.251) [...7 remote chains...] -- 24:43:22
      126500000 -- (-4494.322) [...7 remote chains...] -- 24:42:20

      Average standard deviation of split frequencies: 0.006652

      126550000 -- (-4531.865) [...7 remote chains...] -- 24:41:17
      126600000 -- (-4485.290) [...7 remote chains...] -- 24:40:16
      126650000 -- (-4509.203) [...7 remote chains...] -- 24:39:14
      126700000 -- (-4497.934) [...7 remote chains...] -- 24:38:13
      126750000 -- (-4482.283) [...7 remote chains...] -- 24:37:11
      126800000 -- (-4516.683) [...7 remote chains...] -- 24:36:09
      126850000 -- (-4504.973) [...7 remote chains...] -- 24:35:08
      126900000 -- (-4521.479) [...7 remote chains...] -- 24:34:05
      126950000 -- (-4512.076) [...7 remote chains...] -- 24:33:03
      127000000 -- (-4509.026) [...7 remote chains...] -- 24:32:00

      Average standard deviation of split frequencies: 0.006836

      127050000 -- (-4487.404) [...7 remote chains...] -- 24:30:58
      127100000 -- (-4504.469) [...7 remote chains...] -- 24:29:56
      127150000 -- (-4502.451) [...7 remote chains...] -- 24:28:55
      127200000 -- (-4489.113) [...7 remote chains...] -- 24:27:53
      127250000 -- (-4496.219) [...7 remote chains...] -- 24:26:50
      127300000 -- [-4476.166] [...7 remote chains...] -- 24:25:48
      127350000 -- [-4478.030] [...7 remote chains...] -- 24:24:45
      127400000 -- [-4483.379] [...7 remote chains...] -- 24:23:43
      127450000 -- (-4502.846) [...7 remote chains...] -- 24:22:41
      127500000 -- [-4477.039] [...7 remote chains...] -- 24:21:39

      Average standard deviation of split frequencies: 0.006966

      127550000 -- (-4491.918) [...7 remote chains...] -- 24:20:37
      127600000 -- (-4500.617) [...7 remote chains...] -- 24:19:35
      127650000 -- (-4494.922) [...7 remote chains...] -- 24:18:34
      127700000 -- (-4493.509) [...7 remote chains...] -- 24:17:32
      127750000 -- (-4516.332) [...7 remote chains...] -- 24:16:31
      127800000 -- [-4489.945] [...7 remote chains...] -- 24:15:28
      127850000 -- (-4502.481) [...7 remote chains...] -- 24:14:26
      127900000 -- [-4466.640] [...7 remote chains...] -- 24:13:27
      127950000 -- [-4484.330] [...7 remote chains...] -- 24:12:26
      128000000 -- (-4492.965) [...7 remote chains...] -- 24:11:25

      Average standard deviation of split frequencies: 0.006946

      128050000 -- (-4490.257) [...7 remote chains...] -- 24:10:23
      128100000 -- (-4526.396) [...7 remote chains...] -- 24:09:21
      128150000 -- (-4515.022) [...7 remote chains...] -- 24:08:20
      128200000 -- (-4518.568) [...7 remote chains...] -- 24:07:18
      128250000 -- (-4516.539) [...7 remote chains...] -- 24:06:16
      128300000 -- (-4503.792) [...7 remote chains...] -- 24:05:14
      128350000 -- (-4485.459) [...7 remote chains...] -- 24:04:12
      128400000 -- (-4480.746) [...7 remote chains...] -- 24:03:10
      128450000 -- (-4527.614) [...7 remote chains...] -- 24:02:06
      128500000 -- (-4491.372) [...7 remote chains...] -- 24:01:04

      Average standard deviation of split frequencies: 0.007033

      128550000 -- (-4491.642) [...7 remote chains...] -- 24:00:02
      128600000 -- (-4500.417) [...7 remote chains...] -- 23:59:00
      128650000 -- (-4507.461) [...7 remote chains...] -- 23:57:57
      128700000 -- (-4476.883) [...7 remote chains...] -- 23:56:55
      128750000 -- (-4507.515) [...7 remote chains...] -- 23:55:54
      128800000 -- (-4489.286) [...7 remote chains...] -- 23:54:52
      128850000 -- (-4529.219) [...7 remote chains...] -- 23:53:49
      128900000 -- (-4540.636) [...7 remote chains...] -- 23:52:48
      128950000 -- [-4494.082] [...7 remote chains...] -- 23:51:46
      129000000 -- (-4489.398) [...7 remote chains...] -- 23:50:44

      Average standard deviation of split frequencies: 0.007145

      129050000 -- (-4481.888) [...7 remote chains...] -- 23:49:43
      129100000 -- (-4501.079) [...7 remote chains...] -- 23:48:41
      129150000 -- (-4476.511) [...7 remote chains...] -- 23:47:39
      129200000 -- (-4503.219) [...7 remote chains...] -- 23:46:38
      129250000 -- (-4492.678) [...7 remote chains...] -- 23:45:36
      129300000 -- (-4505.007) [...7 remote chains...] -- 23:44:34
      129350000 -- (-4503.311) [...7 remote chains...] -- 23:43:33
      129400000 -- (-4514.526) [...7 remote chains...] -- 23:42:30
      129450000 -- (-4504.207) [...7 remote chains...] -- 23:41:30
      129500000 -- (-4496.289) [...7 remote chains...] -- 23:40:28

      Average standard deviation of split frequencies: 0.007103

      129550000 -- (-4515.422) [...7 remote chains...] -- 23:39:26
      129600000 -- (-4498.119) [...7 remote chains...] -- 23:38:24
      129650000 -- (-4492.114) [...7 remote chains...] -- 23:37:22
      129700000 -- (-4525.333) [...7 remote chains...] -- 23:36:21
      129750000 -- (-4493.338) [...7 remote chains...] -- 23:35:19
      129800000 -- [-4477.837] [...7 remote chains...] -- 23:34:17
      129850000 -- (-4475.034) [...7 remote chains...] -- 23:33:15
      129900000 -- (-4466.366) [...7 remote chains...] -- 23:32:14
      129950000 -- (-4506.405) [...7 remote chains...] -- 23:31:13
      130000000 -- (-4482.826) [...7 remote chains...] -- 23:30:12

      Average standard deviation of split frequencies: 0.007110

      130050000 -- (-4478.697) [...7 remote chains...] -- 23:29:09
      130100000 -- (-4486.617) [...7 remote chains...] -- 23:28:08
      130150000 -- (-4506.904) [...7 remote chains...] -- 23:27:06
      130200000 -- (-4497.986) [...7 remote chains...] -- 23:26:05
      130250000 -- (-4507.834) [...7 remote chains...] -- 23:25:04
      130300000 -- (-4503.929) [...7 remote chains...] -- 23:24:01
      130350000 -- (-4503.694) [...7 remote chains...] -- 23:23:00
      130400000 -- (-4491.612) [...7 remote chains...] -- 23:21:58
      130450000 -- (-4494.958) [...7 remote chains...] -- 23:20:56
      130500000 -- (-4516.136) [...7 remote chains...] -- 23:19:54

      Average standard deviation of split frequencies: 0.007162

      130550000 -- (-4481.337) [...7 remote chains...] -- 23:18:53
      130600000 -- (-4490.904) [...7 remote chains...] -- 23:17:51
      130650000 -- [-4497.206] [...7 remote chains...] -- 23:16:50
      130700000 -- [-4498.588] [...7 remote chains...] -- 23:15:48
      130750000 -- [-4478.203] [...7 remote chains...] -- 23:14:47
      130800000 -- [-4488.506] [...7 remote chains...] -- 23:13:45
      130850000 -- [-4494.647] [...7 remote chains...] -- 23:12:44
      130900000 -- [-4501.766] [...7 remote chains...] -- 23:11:42
      130950000 -- (-4522.718) [...7 remote chains...] -- 23:10:40
      131000000 -- (-4531.096) [...7 remote chains...] -- 23:09:38

      Average standard deviation of split frequencies: 0.007288

      131050000 -- (-4493.142) [...7 remote chains...] -- 23:08:36
      131100000 -- (-4508.258) [...7 remote chains...] -- 23:07:34
      131150000 -- (-4498.904) [...7 remote chains...] -- 23:06:32
      131200000 -- (-4509.825) [...7 remote chains...] -- 23:05:30
      131250000 -- (-4479.215) [...7 remote chains...] -- 23:04:29
      131300000 -- (-4493.607) [...7 remote chains...] -- 23:03:27
      131350000 -- (-4481.057) [...7 remote chains...] -- 23:02:25
      131400000 -- (-4496.470) [...7 remote chains...] -- 23:01:23
      131450000 -- (-4464.019) [...7 remote chains...] -- 23:00:21
      131500000 -- [-4462.982] [...7 remote chains...] -- 22:59:20

      Average standard deviation of split frequencies: 0.007314

      131550000 -- [-4483.331] [...7 remote chains...] -- 22:58:18
      131600000 -- [-4471.835] [...7 remote chains...] -- 22:57:16
      131650000 -- (-4499.265) [...7 remote chains...] -- 22:56:13
      131700000 -- (-4499.577) [...7 remote chains...] -- 22:55:12
      131750000 -- (-4490.102) [...7 remote chains...] -- 22:54:11
      131800000 -- (-4502.434) [...7 remote chains...] -- 22:53:11
      131850000 -- (-4522.359) [...7 remote chains...] -- 22:52:08
      131900000 -- (-4490.882) [...7 remote chains...] -- 22:51:06
      131950000 -- (-4491.509) [...7 remote chains...] -- 22:50:04
      132000000 -- (-4482.922) [...7 remote chains...] -- 22:49:04

      Average standard deviation of split frequencies: 0.007295

      132050000 -- (-4503.072) [...7 remote chains...] -- 22:48:02
      132100000 -- (-4525.889) [...7 remote chains...] -- 22:47:01
      132150000 -- (-4507.413) [...7 remote chains...] -- 22:45:59
      132200000 -- (-4522.719) [...7 remote chains...] -- 22:44:56
      132250000 -- [-4491.866] [...7 remote chains...] -- 22:43:54
      132300000 -- (-4502.892) [...7 remote chains...] -- 22:42:54
      132350000 -- (-4480.566) [...7 remote chains...] -- 22:41:52
      132400000 -- (-4496.037) [...7 remote chains...] -- 22:40:50
      132450000 -- (-4490.611) [...7 remote chains...] -- 22:39:48
      132500000 -- (-4486.590) [...7 remote chains...] -- 22:38:47

      Average standard deviation of split frequencies: 0.007296

      132550000 -- (-4505.950) [...7 remote chains...] -- 22:37:46
      132600000 -- (-4483.927) [...7 remote chains...] -- 22:36:45
      132650000 -- (-4490.941) [...7 remote chains...] -- 22:35:42
      132700000 -- [-4460.151] [...7 remote chains...] -- 22:34:41
      132750000 -- [-4499.575] [...7 remote chains...] -- 22:33:38
      132800000 -- [-4500.542] [...7 remote chains...] -- 22:32:37
      132850000 -- [-4490.096] [...7 remote chains...] -- 22:31:36
      132900000 -- (-4487.059) [...7 remote chains...] -- 22:30:34
      132950000 -- (-4487.041) [...7 remote chains...] -- 22:29:32
      133000000 -- [-4475.973] [...7 remote chains...] -- 22:28:31

      Average standard deviation of split frequencies: 0.007346

      133050000 -- (-4491.121) [...7 remote chains...] -- 22:27:31
      133100000 -- [-4481.296] [...7 remote chains...] -- 22:26:30
      133150000 -- [-4478.252] [...7 remote chains...] -- 22:25:29
      133200000 -- [-4466.592] [...7 remote chains...] -- 22:24:28
      133250000 -- [-4461.602] [...7 remote chains...] -- 22:23:26
      133300000 -- [-4481.739] [...7 remote chains...] -- 22:22:25
      133350000 -- [-4484.675] [...7 remote chains...] -- 22:21:24
      133400000 -- [-4474.175] [...7 remote chains...] -- 22:20:23
      133450000 -- [-4486.429] [...7 remote chains...] -- 22:19:21
      133500000 -- [-4483.337] [...7 remote chains...] -- 22:18:19

      Average standard deviation of split frequencies: 0.007630

      133550000 -- [-4474.364] [...7 remote chains...] -- 22:17:19
      133600000 -- (-4477.453) [...7 remote chains...] -- 22:16:18
      133650000 -- (-4515.524) [...7 remote chains...] -- 22:15:16
      133700000 -- (-4495.508) [...7 remote chains...] -- 22:14:14
      133750000 -- (-4495.944) [...7 remote chains...] -- 22:13:12
      133800000 -- [-4476.299] [...7 remote chains...] -- 22:12:10
      133850000 -- [-4467.972] [...7 remote chains...] -- 22:11:10
      133900000 -- (-4479.186) [...7 remote chains...] -- 22:10:08
      133950000 -- [-4471.116] [...7 remote chains...] -- 22:09:07
      134000000 -- (-4471.146) [...7 remote chains...] -- 22:08:05

      Average standard deviation of split frequencies: 0.007575

      134050000 -- (-4495.838) [...7 remote chains...] -- 22:07:03
      134100000 -- [-4462.152] [...7 remote chains...] -- 22:06:01
      134150000 -- (-4492.573) [...7 remote chains...] -- 22:04:59
      134200000 -- (-4488.298) [...7 remote chains...] -- 22:03:57
      134250000 -- (-4517.286) [...7 remote chains...] -- 22:02:56
      134300000 -- (-4526.745) [...7 remote chains...] -- 22:01:55
      134350000 -- (-4506.254) [...7 remote chains...] -- 22:00:53
      134400000 -- (-4491.165) [...7 remote chains...] -- 21:59:52
      134450000 -- (-4494.294) [...7 remote chains...] -- 21:58:50
      134500000 -- (-4495.389) [...7 remote chains...] -- 21:57:48

      Average standard deviation of split frequencies: 0.007507

      134550000 -- (-4522.742) [...7 remote chains...] -- 21:56:47
      134600000 -- (-4513.894) [...7 remote chains...] -- 21:55:47
      134650000 -- (-4498.025) [...7 remote chains...] -- 21:54:45
      134700000 -- (-4512.783) [...7 remote chains...] -- 21:53:44
      134750000 -- (-4500.387) [...7 remote chains...] -- 21:52:42
      134800000 -- (-4515.698) [...7 remote chains...] -- 21:51:41
      134850000 -- (-4483.383) [...7 remote chains...] -- 21:50:40
      134900000 -- (-4507.176) [...7 remote chains...] -- 21:49:38
      134950000 -- (-4511.427) [...7 remote chains...] -- 21:48:37
      135000000 -- (-4503.803) [...7 remote chains...] -- 21:47:36

      Average standard deviation of split frequencies: 0.007467

      135050000 -- (-4486.671) [...7 remote chains...] -- 21:46:34
      135100000 -- (-4504.912) [...7 remote chains...] -- 21:45:33
      135150000 -- (-4509.050) [...7 remote chains...] -- 21:44:32
      135200000 -- (-4492.535) [...7 remote chains...] -- 21:43:31
      135250000 -- (-4497.939) [...7 remote chains...] -- 21:42:30
      135300000 -- (-4503.879) [...7 remote chains...] -- 21:41:28
      135350000 -- (-4517.592) [...7 remote chains...] -- 21:40:27
      135400000 -- (-4516.750) [...7 remote chains...] -- 21:39:25
      135450000 -- (-4520.087) [...7 remote chains...] -- 21:38:24
      135500000 -- (-4497.608) [...7 remote chains...] -- 21:37:23

      Average standard deviation of split frequencies: 0.007220

      135550000 -- (-4496.752) [...7 remote chains...] -- 21:36:21
      135600000 -- [-4469.270] [...7 remote chains...] -- 21:35:20
      135650000 -- (-4516.240) [...7 remote chains...] -- 21:34:19
      135700000 -- (-4498.359) [...7 remote chains...] -- 21:33:17
      135750000 -- (-4496.663) [...7 remote chains...] -- 21:32:15
      135800000 -- (-4483.778) [...7 remote chains...] -- 21:31:14
      135850000 -- (-4488.039) [...7 remote chains...] -- 21:30:13
      135900000 -- (-4478.980) [...7 remote chains...] -- 21:29:12
      135950000 -- (-4479.567) [...7 remote chains...] -- 21:28:10
      136000000 -- (-4479.258) [...7 remote chains...] -- 21:27:08

      Average standard deviation of split frequencies: 0.007222

      136050000 -- (-4487.130) [...7 remote chains...] -- 21:26:06
      136100000 -- (-4484.360) [...7 remote chains...] -- 21:25:05
      136150000 -- (-4533.047) [...7 remote chains...] -- 21:24:05
      136200000 -- (-4497.494) [...7 remote chains...] -- 21:23:04
      136250000 -- (-4505.316) [...7 remote chains...] -- 21:22:03
      136300000 -- (-4501.180) [...7 remote chains...] -- 21:21:01
      136350000 -- (-4523.515) [...7 remote chains...] -- 21:20:00
      136400000 -- (-4500.905) [...7 remote chains...] -- 21:18:59
      136450000 -- (-4516.298) [...7 remote chains...] -- 21:17:57
      136500000 -- (-4499.961) [...7 remote chains...] -- 21:16:55

      Average standard deviation of split frequencies: 0.007263

      136550000 -- (-4483.266) [...7 remote chains...] -- 21:15:54
      136600000 -- (-4500.288) [...7 remote chains...] -- 21:14:53
      136650000 -- (-4494.781) [...7 remote chains...] -- 21:13:51
      136700000 -- (-4495.163) [...7 remote chains...] -- 21:12:50
      136750000 -- (-4507.471) [...7 remote chains...] -- 21:11:48
      136800000 -- (-4505.870) [...7 remote chains...] -- 21:10:47
      136850000 -- (-4478.971) [...7 remote chains...] -- 21:09:45
      136900000 -- (-4504.597) [...7 remote chains...] -- 21:08:43
      136950000 -- (-4497.043) [...7 remote chains...] -- 21:07:42
      137000000 -- [-4479.809] [...7 remote chains...] -- 21:06:41

      Average standard deviation of split frequencies: 0.007308

      137050000 -- (-4486.318) [...7 remote chains...] -- 21:05:40
      137100000 -- (-4469.558) [...7 remote chains...] -- 21:04:39
      137150000 -- [-4471.315] [...7 remote chains...] -- 21:03:38
      137200000 -- [-4468.934] [...7 remote chains...] -- 21:02:38
      137250000 -- [-4488.861] [...7 remote chains...] -- 21:01:36
      137300000 -- (-4485.516) [...7 remote chains...] -- 21:00:35
      137350000 -- [-4478.725] [...7 remote chains...] -- 20:59:34
      137400000 -- (-4452.511) [...7 remote chains...] -- 20:58:34
      137450000 -- [-4490.674] [...7 remote chains...] -- 20:57:34
      137500000 -- (-4471.243) [...7 remote chains...] -- 20:56:33

      Average standard deviation of split frequencies: 0.007163

      137550000 -- (-4480.284) [...7 remote chains...] -- 20:55:31
      137600000 -- (-4503.156) [...7 remote chains...] -- 20:54:30
      137650000 -- [-4462.092] [...7 remote chains...] -- 20:53:29
      137700000 -- (-4471.602) [...7 remote chains...] -- 20:52:29
      137750000 -- (-4508.680) [...7 remote chains...] -- 20:51:28
      137800000 -- (-4493.849) [...7 remote chains...] -- 20:50:26
      137850000 -- (-4496.682) [...7 remote chains...] -- 20:49:25
      137900000 -- (-4493.948) [...7 remote chains...] -- 20:48:25
      137950000 -- (-4534.182) [...7 remote chains...] -- 20:47:26
      138000000 -- (-4491.731) [...7 remote chains...] -- 20:46:25

      Average standard deviation of split frequencies: 0.007150

      138050000 -- [-4487.577] [...7 remote chains...] -- 20:45:24
      138100000 -- [-4492.174] [...7 remote chains...] -- 20:44:24
      138150000 -- [-4488.360] [...7 remote chains...] -- 20:43:24
      138200000 -- (-4502.676) [...7 remote chains...] -- 20:42:25
      138250000 -- (-4515.203) [...7 remote chains...] -- 20:41:25
      138300000 -- [-4478.808] [...7 remote chains...] -- 20:40:24
      138350000 -- [-4475.545] [...7 remote chains...] -- 20:39:22
      138400000 -- (-4482.276) [...7 remote chains...] -- 20:38:22
      138450000 -- [-4467.449] [...7 remote chains...] -- 20:37:21
      138500000 -- [-4462.272] [...7 remote chains...] -- 20:36:21

      Average standard deviation of split frequencies: 0.007085

      138550000 -- [-4471.488] [...7 remote chains...] -- 20:35:21
      138600000 -- (-4478.454) [...7 remote chains...] -- 20:34:20
      138650000 -- [-4475.958] [...7 remote chains...] -- 20:33:19
      138700000 -- [-4478.135] [...7 remote chains...] -- 20:32:20
      138750000 -- [-4479.479] [...7 remote chains...] -- 20:31:18
      138800000 -- [-4460.300] [...7 remote chains...] -- 20:30:19
      138850000 -- (-4522.286) [...7 remote chains...] -- 20:29:19
      138900000 -- (-4490.103) [...7 remote chains...] -- 20:28:19
      138950000 -- (-4506.575) [...7 remote chains...] -- 20:27:20
      139000000 -- (-4495.535) [...7 remote chains...] -- 20:26:21

      Average standard deviation of split frequencies: 0.007006

      139050000 -- (-4520.622) [...7 remote chains...] -- 20:25:21
      139100000 -- (-4497.015) [...7 remote chains...] -- 20:24:22
      139150000 -- (-4488.258) [...7 remote chains...] -- 20:23:23
      139200000 -- [-4486.793] [...7 remote chains...] -- 20:22:24
      139250000 -- [-4487.869] [...7 remote chains...] -- 20:21:25
      139300000 -- [-4456.465] [...7 remote chains...] -- 20:20:26
      139350000 -- (-4469.866) [...7 remote chains...] -- 20:19:26
      139400000 -- [-4488.830] [...7 remote chains...] -- 20:18:26
      139450000 -- (-4499.486) [...7 remote chains...] -- 20:17:26
      139500000 -- (-4489.021) [...7 remote chains...] -- 20:16:26

      Average standard deviation of split frequencies: 0.007036

      139550000 -- (-4471.842) [...7 remote chains...] -- 20:15:26
      139600000 -- (-4506.211) [...7 remote chains...] -- 20:14:25
      139650000 -- (-4500.770) [...7 remote chains...] -- 20:13:25
      139700000 -- (-4494.875) [...7 remote chains...] -- 20:12:25
      139750000 -- (-4488.163) [...7 remote chains...] -- 20:11:24
      139800000 -- (-4509.128) [...7 remote chains...] -- 20:10:24
      139850000 -- (-4505.701) [...7 remote chains...] -- 20:09:28
      139900000 -- (-4500.963) [...7 remote chains...] -- 20:08:30
      139950000 -- (-4495.637) [...7 remote chains...] -- 20:07:34
      140000000 -- (-4502.196) [...7 remote chains...] -- 20:06:37

      Average standard deviation of split frequencies: 0.006970

      140050000 -- (-4521.498) [...7 remote chains...] -- 20:05:44
      140100000 -- (-4514.593) [...7 remote chains...] -- 20:04:47
      140150000 -- (-4483.406) [...7 remote chains...] -- 20:03:51
      140200000 -- (-4516.518) [...7 remote chains...] -- 20:02:58
      140250000 -- (-4495.568) [...7 remote chains...] -- 20:02:00
      140300000 -- (-4517.393) [...7 remote chains...] -- 20:01:03
      140350000 -- (-4498.344) [...7 remote chains...] -- 20:00:05
      140400000 -- (-4477.044) [...7 remote chains...] -- 19:59:11
      140450000 -- [-4476.177] [...7 remote chains...] -- 19:58:13
      140500000 -- (-4496.681) [...7 remote chains...] -- 19:57:16

      Average standard deviation of split frequencies: 0.007111

      140550000 -- (-4506.003) [...7 remote chains...] -- 19:56:19
      140600000 -- (-4515.779) [...7 remote chains...] -- 19:55:27
      140650000 -- (-4526.643) [...7 remote chains...] -- 19:54:31
      140700000 -- [-4492.046] [...7 remote chains...] -- 19:53:35
      140750000 -- (-4521.833) [...7 remote chains...] -- 19:52:39
      140800000 -- (-4526.223) [...7 remote chains...] -- 19:51:42
      140850000 -- (-4518.315) [...7 remote chains...] -- 19:50:49
      140900000 -- (-4509.097) [...7 remote chains...] -- 19:49:54
      140950000 -- (-4483.892) [...7 remote chains...] -- 19:48:59
      141000000 -- (-4495.123) [...7 remote chains...] -- 19:48:03

      Average standard deviation of split frequencies: 0.006980

      141050000 -- (-4486.225) [...7 remote chains...] -- 19:47:09
      141100000 -- (-4469.796) [...7 remote chains...] -- 19:46:12
      141150000 -- [-4459.838] [...7 remote chains...] -- 19:45:16
      141200000 -- [-4468.738] [...7 remote chains...] -- 19:44:20
      141250000 -- (-4517.281) [...7 remote chains...] -- 19:43:23
      141300000 -- (-4480.634) [...7 remote chains...] -- 19:42:27
      141350000 -- (-4526.895) [...7 remote chains...] -- 19:41:30
      141400000 -- (-4488.950) [...7 remote chains...] -- 19:40:33
      141450000 -- (-4525.132) [...7 remote chains...] -- 19:39:36
      141500000 -- (-4501.695) [...7 remote chains...] -- 19:38:41

      Average standard deviation of split frequencies: 0.007110

      141550000 -- (-4511.828) [...7 remote chains...] -- 19:37:44
      141600000 -- (-4484.317) [...7 remote chains...] -- 19:36:49
      141650000 -- [-4465.321] [...7 remote chains...] -- 19:35:53
      141700000 -- (-4518.138) [...7 remote chains...] -- 19:34:57
      141750000 -- (-4520.329) [...7 remote chains...] -- 19:33:59
      141800000 -- (-4513.495) [...7 remote chains...] -- 19:33:03
      141850000 -- (-4492.319) [...7 remote chains...] -- 19:32:08
      141900000 -- (-4497.526) [...7 remote chains...] -- 19:31:14
      141950000 -- (-4485.985) [...7 remote chains...] -- 19:30:18
      142000000 -- (-4512.937) [...7 remote chains...] -- 19:29:20

      Average standard deviation of split frequencies: 0.007166

      142050000 -- (-4504.368) [...7 remote chains...] -- 19:28:25
      142100000 -- (-4495.496) [...7 remote chains...] -- 19:27:31
      142150000 -- (-4495.026) [...7 remote chains...] -- 19:26:36
      142200000 -- (-4498.884) [...7 remote chains...] -- 19:25:39
      142250000 -- (-4495.466) [...7 remote chains...] -- 19:24:43
      142300000 -- (-4492.595) [...7 remote chains...] -- 19:23:47
      142350000 -- (-4476.734) [...7 remote chains...] -- 19:22:50
      142400000 -- (-4478.815) [...7 remote chains...] -- 19:21:54
      142450000 -- [-4466.282] [...7 remote chains...] -- 19:20:57
      142500000 -- [-4470.488] [...7 remote chains...] -- 19:20:00

      Average standard deviation of split frequencies: 0.007340

      142550000 -- (-4508.529) [...7 remote chains...] -- 19:19:04
      142600000 -- (-4493.998) [...7 remote chains...] -- 19:18:08
      142650000 -- (-4507.822) [...7 remote chains...] -- 19:17:11
      142700000 -- (-4516.224) [...7 remote chains...] -- 19:16:18
      142750000 -- (-4482.527) [...7 remote chains...] -- 19:15:27
      142800000 -- (-4509.115) [...7 remote chains...] -- 19:14:34
      142850000 -- (-4472.672) [...7 remote chains...] -- 19:13:43
      142900000 -- (-4505.567) [...7 remote chains...] -- 19:12:51
      142950000 -- (-4537.626) [...7 remote chains...] -- 19:12:00
      143000000 -- (-4507.398) [...7 remote chains...] -- 19:11:09

      Average standard deviation of split frequencies: 0.007563

      143050000 -- (-4519.119) [...7 remote chains...] -- 19:10:18
      143100000 -- (-4514.068) [...7 remote chains...] -- 19:09:29
      143150000 -- (-4508.103) [...7 remote chains...] -- 19:08:39
      143200000 -- (-4523.391) [...7 remote chains...] -- 19:07:44
      143250000 -- (-4503.305) [...7 remote chains...] -- 19:06:49
      143300000 -- (-4505.844) [...7 remote chains...] -- 19:05:57
      143350000 -- (-4513.215) [...7 remote chains...] -- 19:05:03
      143400000 -- (-4505.060) [...7 remote chains...] -- 19:04:10
      143450000 -- (-4497.605) [...7 remote chains...] -- 19:03:16
      143500000 -- (-4512.742) [...7 remote chains...] -- 19:02:21

      Average standard deviation of split frequencies: 0.007578

      143550000 -- (-4515.464) [...7 remote chains...] -- 19:01:29
      143600000 -- (-4489.906) [...7 remote chains...] -- 19:00:36
      143650000 -- (-4491.011) [...7 remote chains...] -- 18:59:43
      143700000 -- (-4484.338) [...7 remote chains...] -- 18:58:50
      143750000 -- (-4500.688) [...7 remote chains...] -- 18:57:56
      143800000 -- (-4504.517) [...7 remote chains...] -- 18:57:03
      143850000 -- (-4502.771) [...7 remote chains...] -- 18:56:09
      143900000 -- (-4505.107) [...7 remote chains...] -- 18:55:14
      143950000 -- (-4479.908) [...7 remote chains...] -- 18:54:21
      144000000 -- (-4506.905) [...7 remote chains...] -- 18:53:28

      Average standard deviation of split frequencies: 0.007559

      144050000 -- (-4477.196) [...7 remote chains...] -- 18:52:36
      144100000 -- (-4459.900) [...7 remote chains...] -- 18:51:43
      144150000 -- (-4483.167) [...7 remote chains...] -- 18:50:49
      144200000 -- (-4497.092) [...7 remote chains...] -- 18:49:57
      144250000 -- (-4511.963) [...7 remote chains...] -- 18:49:04
      144300000 -- [-4479.958] [...7 remote chains...] -- 18:48:11
      144350000 -- [-4488.849] [...7 remote chains...] -- 18:47:18
      144400000 -- [-4489.745] [...7 remote chains...] -- 18:46:22
      144450000 -- (-4504.066) [...7 remote chains...] -- 18:45:30
      144500000 -- [-4492.706] [...7 remote chains...] -- 18:44:38

      Average standard deviation of split frequencies: 0.007453

      144550000 -- [-4454.341] [...7 remote chains...] -- 18:43:41
      144600000 -- [-4466.692] [...7 remote chains...] -- 18:42:47
      144650000 -- (-4485.383) [...7 remote chains...] -- 18:41:54
      144700000 -- [-4478.508] [...7 remote chains...] -- 18:41:00
      144750000 -- (-4497.864) [...7 remote chains...] -- 18:40:06
      144800000 -- [-4469.432] [...7 remote chains...] -- 18:39:12
      144850000 -- [-4480.955] [...7 remote chains...] -- 18:38:17
      144900000 -- [-4477.957] [...7 remote chains...] -- 18:37:23
      144950000 -- [-4471.682] [...7 remote chains...] -- 18:36:25
      145000000 -- [-4462.654] [...7 remote chains...] -- 18:35:30

      Average standard deviation of split frequencies: 0.007469

      145050000 -- (-4475.275) [...7 remote chains...] -- 18:34:34
      145100000 -- (-4485.430) [...7 remote chains...] -- 18:33:38
      145150000 -- (-4480.057) [...7 remote chains...] -- 18:32:42
      145200000 -- [-4488.874] [...7 remote chains...] -- 18:31:46
      145250000 -- [-4479.516] [...7 remote chains...] -- 18:30:51
      145300000 -- (-4471.422) [...7 remote chains...] -- 18:29:58
      145350000 -- (-4503.499) [...7 remote chains...] -- 18:29:04
      145400000 -- (-4475.640) [...7 remote chains...] -- 18:28:08
      145450000 -- [-4479.329] [...7 remote chains...] -- 18:27:13
      145500000 -- [-4488.352] [...7 remote chains...] -- 18:26:20

      Average standard deviation of split frequencies: 0.007463

      145550000 -- (-4487.026) [...7 remote chains...] -- 18:25:27
      145600000 -- (-4492.159) [...7 remote chains...] -- 18:24:33
      145650000 -- [-4454.018] [...7 remote chains...] -- 18:23:37
      145700000 -- [-4463.946] [...7 remote chains...] -- 18:22:43
      145750000 -- [-4481.213] [...7 remote chains...] -- 18:21:47
      145800000 -- (-4486.596) [...7 remote chains...] -- 18:20:52
      145850000 -- (-4486.971) [...7 remote chains...] -- 18:19:56
      145900000 -- (-4464.936) [...7 remote chains...] -- 18:19:02
      145950000 -- (-4466.636) [...7 remote chains...] -- 18:18:07
      146000000 -- [-4477.037] [...7 remote chains...] -- 18:17:11

      Average standard deviation of split frequencies: 0.007484

      146050000 -- (-4489.680) [...7 remote chains...] -- 18:16:19
      146100000 -- [-4483.848] [...7 remote chains...] -- 18:15:24
      146150000 -- (-4516.775) [...7 remote chains...] -- 18:14:29
      146200000 -- (-4506.256) [...7 remote chains...] -- 18:13:32
      146250000 -- (-4455.035) [...7 remote chains...] -- 18:12:30
      146300000 -- (-4479.885) [...7 remote chains...] -- 18:11:30
      146350000 -- (-4504.562) [...7 remote chains...] -- 18:10:29
      146400000 -- (-4514.829) [...7 remote chains...] -- 18:09:28
      146450000 -- (-4466.344) [...7 remote chains...] -- 18:08:28
      146500000 -- (-4474.423) [...7 remote chains...] -- 18:07:28

      Average standard deviation of split frequencies: 0.007435

      146550000 -- (-4492.042) [...7 remote chains...] -- 18:06:27
      146600000 -- (-4509.563) [...7 remote chains...] -- 18:05:26
      146650000 -- (-4487.314) [...7 remote chains...] -- 18:04:25
      146700000 -- [-4468.132] [...7 remote chains...] -- 18:03:23
      146750000 -- [-4465.635] [...7 remote chains...] -- 18:02:22
      146800000 -- (-4476.362) [...7 remote chains...] -- 18:01:22
      146850000 -- [-4495.851] [...7 remote chains...] -- 18:00:21
      146900000 -- (-4491.082) [...7 remote chains...] -- 17:59:20
      146950000 -- (-4488.100) [...7 remote chains...] -- 17:58:20
      147000000 -- [-4484.751] [...7 remote chains...] -- 17:57:19

      Average standard deviation of split frequencies: 0.007343

      147050000 -- (-4477.157) [...7 remote chains...] -- 17:56:17
      147100000 -- [-4469.080] [...7 remote chains...] -- 17:55:16
      147150000 -- (-4502.449) [...7 remote chains...] -- 17:54:16
      147200000 -- (-4485.001) [...7 remote chains...] -- 17:53:17
      147250000 -- (-4496.603) [...7 remote chains...] -- 17:52:17
      147300000 -- (-4495.803) [...7 remote chains...] -- 17:51:17
      147350000 -- (-4469.540) [...7 remote chains...] -- 17:50:17
      147400000 -- (-4477.973) [...7 remote chains...] -- 17:49:17
      147450000 -- (-4491.612) [...7 remote chains...] -- 17:48:16
      147500000 -- (-4495.590) [...7 remote chains...] -- 17:47:15

      Average standard deviation of split frequencies: 0.007422

      147550000 -- (-4503.456) [...7 remote chains...] -- 17:46:15
      147600000 -- (-4489.961) [...7 remote chains...] -- 17:45:14
      147650000 -- (-4484.638) [...7 remote chains...] -- 17:44:13
      147700000 -- [-4481.883] [...7 remote chains...] -- 17:43:13
      147750000 -- (-4490.091) [...7 remote chains...] -- 17:42:13
      147800000 -- [-4464.756] [...7 remote chains...] -- 17:41:12
      147850000 -- [-4468.307] [...7 remote chains...] -- 17:40:11
      147900000 -- (-4490.405) [...7 remote chains...] -- 17:39:11
      147950000 -- (-4489.116) [...7 remote chains...] -- 17:38:10
      148000000 -- (-4493.415) [...7 remote chains...] -- 17:37:10

      Average standard deviation of split frequencies: 0.007202

      148050000 -- (-4484.606) [...7 remote chains...] -- 17:36:10
      148100000 -- (-4472.803) [...7 remote chains...] -- 17:35:09
      148150000 -- (-4505.865) [...7 remote chains...] -- 17:34:09
      148200000 -- (-4488.689) [...7 remote chains...] -- 17:33:09
      148250000 -- (-4489.184) [...7 remote chains...] -- 17:32:09
      148300000 -- (-4505.411) [...7 remote chains...] -- 17:31:08
      148350000 -- [-4472.963] [...7 remote chains...] -- 17:30:08
      148400000 -- [-4493.832] [...7 remote chains...] -- 17:29:08
      148450000 -- (-4494.727) [...7 remote chains...] -- 17:28:08
      148500000 -- (-4489.481) [...7 remote chains...] -- 17:27:07

      Average standard deviation of split frequencies: 0.007184

      148550000 -- (-4519.003) [...7 remote chains...] -- 17:26:07
      148600000 -- [-4461.877] [...7 remote chains...] -- 17:25:06
      148650000 -- (-4499.472) [...7 remote chains...] -- 17:24:05
      148700000 -- (-4513.657) [...7 remote chains...] -- 17:23:04
      148750000 -- (-4530.153) [...7 remote chains...] -- 17:22:03
      148800000 -- (-4493.119) [...7 remote chains...] -- 17:21:02
      148850000 -- [-4479.450] [...7 remote chains...] -- 17:20:02
      148900000 -- (-4518.719) [...7 remote chains...] -- 17:19:02
      148950000 -- (-4492.670) [...7 remote chains...] -- 17:18:02
      149000000 -- (-4487.241) [...7 remote chains...] -- 17:17:02

      Average standard deviation of split frequencies: 0.006913

      149050000 -- [-4469.078] [...7 remote chains...] -- 17:16:02
      149100000 -- [-4482.028] [...7 remote chains...] -- 17:15:01
      149150000 -- [-4476.459] [...7 remote chains...] -- 17:14:01
      149200000 -- (-4477.608) [...7 remote chains...] -- 17:13:01
      149250000 -- [-4480.034] [...7 remote chains...] -- 17:12:00
      149300000 -- (-4502.706) [...7 remote chains...] -- 17:11:00
      149350000 -- (-4494.767) [...7 remote chains...] -- 17:09:59
      149400000 -- (-4466.132) [...7 remote chains...] -- 17:08:58
      149450000 -- (-4512.550) [...7 remote chains...] -- 17:07:57
      149500000 -- (-4491.585) [...7 remote chains...] -- 17:06:57

      Average standard deviation of split frequencies: 0.007011

      149550000 -- (-4500.862) [...7 remote chains...] -- 17:05:57
      149600000 -- (-4491.218) [...7 remote chains...] -- 17:04:56
      149650000 -- (-4468.805) [...7 remote chains...] -- 17:03:55
      149700000 -- (-4508.754) [...7 remote chains...] -- 17:02:55
      149750000 -- (-4509.329) [...7 remote chains...] -- 17:01:55
      149800000 -- (-4506.467) [...7 remote chains...] -- 17:00:54
      149850000 -- (-4489.185) [...7 remote chains...] -- 16:59:54
      149900000 -- (-4491.325) [...7 remote chains...] -- 16:58:54
      149950000 -- [-4480.379] [...7 remote chains...] -- 16:57:53
      150000000 -- (-4495.019) [...7 remote chains...] -- 16:56:51

      Average standard deviation of split frequencies: 0.007001

      150050000 -- (-4500.037) [...7 remote chains...] -- 16:55:50
      150100000 -- (-4497.238) [...7 remote chains...] -- 16:54:49
      150150000 -- (-4485.409) [...7 remote chains...] -- 16:53:47
      150200000 -- (-4528.922) [...7 remote chains...] -- 16:52:46
      150250000 -- (-4481.492) [...7 remote chains...] -- 16:51:45
      150300000 -- (-4506.283) [...7 remote chains...] -- 16:50:44
      150350000 -- (-4486.025) [...7 remote chains...] -- 16:49:43
      150400000 -- (-4489.180) [...7 remote chains...] -- 16:48:42
      150450000 -- (-4504.356) [...7 remote chains...] -- 16:47:40
      150500000 -- (-4500.118) [...7 remote chains...] -- 16:46:39

      Average standard deviation of split frequencies: 0.007090

      150550000 -- (-4501.891) [...7 remote chains...] -- 16:45:37
      150600000 -- (-4480.019) [...7 remote chains...] -- 16:44:36
      150650000 -- (-4530.840) [...7 remote chains...] -- 16:43:35
      150700000 -- (-4486.812) [...7 remote chains...] -- 16:42:34
      150750000 -- (-4492.327) [...7 remote chains...] -- 16:41:33
      150800000 -- (-4482.440) [...7 remote chains...] -- 16:40:32
      150850000 -- (-4475.221) [...7 remote chains...] -- 16:39:31
      150900000 -- (-4498.398) [...7 remote chains...] -- 16:38:30
      150950000 -- [-4460.885] [...7 remote chains...] -- 16:37:29
      151000000 -- (-4482.152) [...7 remote chains...] -- 16:36:29

      Average standard deviation of split frequencies: 0.007160

      151050000 -- (-4488.142) [...7 remote chains...] -- 16:35:28
      151100000 -- (-4512.338) [...7 remote chains...] -- 16:34:27
      151150000 -- (-4510.374) [...7 remote chains...] -- 16:33:27
      151200000 -- (-4516.855) [...7 remote chains...] -- 16:32:26
      151250000 -- (-4482.322) [...7 remote chains...] -- 16:31:25
      151300000 -- (-4504.583) [...7 remote chains...] -- 16:30:24
      151350000 -- (-4475.669) [...7 remote chains...] -- 16:29:23
      151400000 -- (-4475.652) [...7 remote chains...] -- 16:28:22
      151450000 -- [-4489.871] [...7 remote chains...] -- 16:27:20
      151500000 -- [-4486.800] [...7 remote chains...] -- 16:26:20

      Average standard deviation of split frequencies: 0.007104

      151550000 -- [-4493.638] [...7 remote chains...] -- 16:25:19
      151600000 -- (-4498.866) [...7 remote chains...] -- 16:24:18
      151650000 -- [-4481.906] [...7 remote chains...] -- 16:23:17
      151700000 -- (-4470.590) [...7 remote chains...] -- 16:22:16
      151750000 -- (-4496.599) [...7 remote chains...] -- 16:21:15
      151800000 -- (-4489.446) [...7 remote chains...] -- 16:20:14
      151850000 -- (-4482.741) [...7 remote chains...] -- 16:19:13
      151900000 -- (-4489.531) [...7 remote chains...] -- 16:18:12
      151950000 -- [-4460.557] [...7 remote chains...] -- 16:17:11
      152000000 -- (-4487.052) [...7 remote chains...] -- 16:16:10

      Average standard deviation of split frequencies: 0.007193

      152050000 -- (-4496.229) [...7 remote chains...] -- 16:15:10
      152100000 -- [-4495.639] [...7 remote chains...] -- 16:14:10
      152150000 -- (-4488.697) [...7 remote chains...] -- 16:13:09
      152200000 -- [-4480.081] [...7 remote chains...] -- 16:12:08
      152250000 -- [-4446.566] [...7 remote chains...] -- 16:11:07
      152300000 -- [-4469.249] [...7 remote chains...] -- 16:10:06
      152350000 -- [-4459.165] [...7 remote chains...] -- 16:09:05
      152400000 -- (-4488.187) [...7 remote chains...] -- 16:08:04
      152450000 -- (-4491.855) [...7 remote chains...] -- 16:07:02
      152500000 -- (-4485.660) [...7 remote chains...] -- 16:06:01

      Average standard deviation of split frequencies: 0.007201

      152550000 -- (-4489.345) [...7 remote chains...] -- 16:04:59
      152600000 -- (-4497.752) [...7 remote chains...] -- 16:03:58
      152650000 -- (-4500.006) [...7 remote chains...] -- 16:02:58
      152700000 -- (-4508.721) [...7 remote chains...] -- 16:01:58
      152750000 -- (-4493.658) [...7 remote chains...] -- 16:00:57
      152800000 -- (-4513.841) [...7 remote chains...] -- 15:59:56
      152850000 -- (-4475.675) [...7 remote chains...] -- 15:58:55
      152900000 -- (-4466.939) [...7 remote chains...] -- 15:57:54
      152950000 -- (-4513.161) [...7 remote chains...] -- 15:56:52
      153000000 -- (-4496.913) [...7 remote chains...] -- 15:55:51

      Average standard deviation of split frequencies: 0.007280

      153050000 -- (-4473.416) [...7 remote chains...] -- 15:54:51
      153100000 -- (-4482.186) [...7 remote chains...] -- 15:53:50
      153150000 -- (-4506.824) [...7 remote chains...] -- 15:52:49
      153200000 -- (-4487.384) [...7 remote chains...] -- 15:51:48
      153250000 -- (-4479.239) [...7 remote chains...] -- 15:50:47
      153300000 -- (-4463.384) [...7 remote chains...] -- 15:49:45
      153350000 -- (-4495.983) [...7 remote chains...] -- 15:48:45
      153400000 -- (-4492.370) [...7 remote chains...] -- 15:47:44
      153450000 -- (-4501.671) [...7 remote chains...] -- 15:46:42
      153500000 -- (-4525.369) [...7 remote chains...] -- 15:45:41

      Average standard deviation of split frequencies: 0.007216

      153550000 -- (-4517.887) [...7 remote chains...] -- 15:44:40
      153600000 -- (-4491.697) [...7 remote chains...] -- 15:43:39
      153650000 -- (-4513.323) [...7 remote chains...] -- 15:42:38
      153700000 -- (-4517.160) [...7 remote chains...] -- 15:41:36
      153750000 -- (-4519.801) [...7 remote chains...] -- 15:40:35
      153800000 -- (-4510.397) [...7 remote chains...] -- 15:39:34
      153850000 -- (-4516.380) [...7 remote chains...] -- 15:38:34
      153900000 -- (-4507.152) [...7 remote chains...] -- 15:37:33
      153950000 -- (-4523.149) [...7 remote chains...] -- 15:36:32
      154000000 -- (-4514.370) [...7 remote chains...] -- 15:35:32

      Average standard deviation of split frequencies: 0.007192

      154050000 -- (-4504.526) [...7 remote chains...] -- 15:34:30
      154100000 -- (-4488.272) [...7 remote chains...] -- 15:33:29
      154150000 -- (-4493.761) [...7 remote chains...] -- 15:32:28
      154200000 -- [-4459.236] [...7 remote chains...] -- 15:31:26
      154250000 -- (-4473.198) [...7 remote chains...] -- 15:30:25
      154300000 -- (-4492.128) [...7 remote chains...] -- 15:29:23
      154350000 -- (-4478.048) [...7 remote chains...] -- 15:28:21
      154400000 -- (-4514.305) [...7 remote chains...] -- 15:27:19
      154450000 -- [-4483.956] [...7 remote chains...] -- 15:26:18
      154500000 -- [-4494.544] [...7 remote chains...] -- 15:25:17

      Average standard deviation of split frequencies: 0.007159

      154550000 -- (-4486.672) [...7 remote chains...] -- 15:24:16
      154600000 -- (-4492.909) [...7 remote chains...] -- 15:23:15
      154650000 -- (-4496.415) [...7 remote chains...] -- 15:22:15
      154700000 -- (-4492.206) [...7 remote chains...] -- 15:21:14
      154750000 -- (-4495.283) [...7 remote chains...] -- 15:20:13
      154800000 -- (-4528.835) [...7 remote chains...] -- 15:19:12
      154850000 -- (-4501.850) [...7 remote chains...] -- 15:18:10
      154900000 -- (-4519.045) [...7 remote chains...] -- 15:17:10
      154950000 -- (-4543.086) [...7 remote chains...] -- 15:16:09
      155000000 -- (-4544.162) [...7 remote chains...] -- 15:15:08

      Average standard deviation of split frequencies: 0.007151

      155050000 -- (-4490.577) [...7 remote chains...] -- 15:14:07
      155100000 -- (-4496.744) [...7 remote chains...] -- 15:13:05
      155150000 -- (-4483.021) [...7 remote chains...] -- 15:12:04
      155200000 -- (-4501.390) [...7 remote chains...] -- 15:11:03
      155250000 -- (-4497.054) [...7 remote chains...] -- 15:10:03
      155300000 -- (-4509.786) [...7 remote chains...] -- 15:09:02
      155350000 -- (-4502.974) [...7 remote chains...] -- 15:08:01
      155400000 -- (-4519.774) [...7 remote chains...] -- 15:07:01
      155450000 -- (-4504.730) [...7 remote chains...] -- 15:06:01
      155500000 -- (-4500.011) [...7 remote chains...] -- 15:05:01

      Average standard deviation of split frequencies: 0.007036

      155550000 -- (-4479.384) [...7 remote chains...] -- 15:04:01
      155600000 -- (-4503.237) [...7 remote chains...] -- 15:03:02
      155650000 -- (-4518.685) [...7 remote chains...] -- 15:02:03
      155700000 -- [-4505.565] [...7 remote chains...] -- 15:01:03
      155750000 -- [-4492.001] [...7 remote chains...] -- 15:00:02
      155800000 -- [-4478.106] [...7 remote chains...] -- 14:59:01
      155850000 -- [-4476.322] [...7 remote chains...] -- 14:57:59
      155900000 -- [-4479.268] [...7 remote chains...] -- 14:56:58
      155950000 -- [-4479.035] [...7 remote chains...] -- 14:55:57
      156000000 -- (-4480.303) [...7 remote chains...] -- 14:54:56

      Average standard deviation of split frequencies: 0.007009

      156050000 -- (-4489.984) [...7 remote chains...] -- 14:53:54
      156100000 -- (-4497.196) [...7 remote chains...] -- 14:52:53
      156150000 -- (-4503.195) [...7 remote chains...] -- 14:51:52
      156200000 -- (-4496.938) [...7 remote chains...] -- 14:50:50
      156250000 -- (-4488.798) [...7 remote chains...] -- 14:49:49
      156300000 -- (-4480.232) [...7 remote chains...] -- 14:48:47
      156350000 -- (-4508.504) [...7 remote chains...] -- 14:47:46
      156400000 -- (-4476.429) [...7 remote chains...] -- 14:46:44
      156450000 -- [-4449.101] [...7 remote chains...] -- 14:45:42
      156500000 -- [-4500.005] [...7 remote chains...] -- 14:44:41

      Average standard deviation of split frequencies: 0.007007

      156550000 -- [-4486.252] [...7 remote chains...] -- 14:43:39
      156600000 -- (-4500.093) [...7 remote chains...] -- 14:42:38
      156650000 -- (-4512.848) [...7 remote chains...] -- 14:41:37
      156700000 -- (-4484.286) [...7 remote chains...] -- 14:40:36
      156750000 -- [-4458.634] [...7 remote chains...] -- 14:39:36
      156800000 -- [-4474.764] [...7 remote chains...] -- 14:38:35
      156850000 -- [-4470.592] [...7 remote chains...] -- 14:37:35
      156900000 -- (-4469.477) [...7 remote chains...] -- 14:36:34
      156950000 -- [-4476.246] [...7 remote chains...] -- 14:35:33
      157000000 -- (-4501.853) [...7 remote chains...] -- 14:34:32

      Average standard deviation of split frequencies: 0.006926

      157050000 -- [-4484.027] [...7 remote chains...] -- 14:33:30
      157100000 -- (-4492.944) [...7 remote chains...] -- 14:32:29
      157150000 -- [-4459.776] [...7 remote chains...] -- 14:31:28
      157200000 -- [-4459.761] [...7 remote chains...] -- 14:30:27
      157250000 -- (-4517.710) [...7 remote chains...] -- 14:29:26
      157300000 -- (-4487.435) [...7 remote chains...] -- 14:28:25
      157350000 -- (-4492.047) [...7 remote chains...] -- 14:27:24
      157400000 -- [-4488.586] [...7 remote chains...] -- 14:26:24
      157450000 -- (-4488.213) [...7 remote chains...] -- 14:25:23
      157500000 -- [-4479.643] [...7 remote chains...] -- 14:24:22

      Average standard deviation of split frequencies: 0.006891

      157550000 -- (-4505.493) [...7 remote chains...] -- 14:23:21
      157600000 -- (-4469.859) [...7 remote chains...] -- 14:22:20
      157650000 -- [-4477.992] [...7 remote chains...] -- 14:21:19
      157700000 -- [-4485.815] [...7 remote chains...] -- 14:20:18
      157750000 -- (-4494.030) [...7 remote chains...] -- 14:19:17
      157800000 -- (-4472.185) [...7 remote chains...] -- 14:18:16
      157850000 -- (-4506.082) [...7 remote chains...] -- 14:17:16
      157900000 -- (-4494.325) [...7 remote chains...] -- 14:16:14
      157950000 -- (-4506.950) [...7 remote chains...] -- 14:15:14
      158000000 -- (-4500.765) [...7 remote chains...] -- 14:14:14

      Average standard deviation of split frequencies: 0.006910

      158050000 -- (-4503.732) [...7 remote chains...] -- 14:13:13
      158100000 -- [-4489.091] [...7 remote chains...] -- 14:12:12
      158150000 -- (-4491.304) [...7 remote chains...] -- 14:11:12
      158200000 -- (-4502.842) [...7 remote chains...] -- 14:10:11
      158250000 -- (-4500.199) [...7 remote chains...] -- 14:09:11
      158300000 -- (-4494.899) [...7 remote chains...] -- 14:08:10
      158350000 -- (-4503.194) [...7 remote chains...] -- 14:07:09
      158400000 -- (-4497.781) [...7 remote chains...] -- 14:06:08
      158450000 -- (-4513.963) [...7 remote chains...] -- 14:05:07
      158500000 -- (-4499.197) [...7 remote chains...] -- 14:04:05

      Average standard deviation of split frequencies: 0.006848

      158550000 -- (-4486.439) [...7 remote chains...] -- 14:03:05
      158600000 -- [-4484.032] [...7 remote chains...] -- 14:02:04
      158650000 -- (-4498.226) [...7 remote chains...] -- 14:01:03
      158700000 -- (-4498.287) [...7 remote chains...] -- 14:00:03
      158750000 -- (-4504.673) [...7 remote chains...] -- 13:59:03
      158800000 -- [-4491.896] [...7 remote chains...] -- 13:58:02
      158850000 -- [-4487.965] [...7 remote chains...] -- 13:57:01
      158900000 -- [-4471.605] [...7 remote chains...] -- 13:56:00
      158950000 -- [-4481.084] [...7 remote chains...] -- 13:54:59
      159000000 -- (-4501.348) [...7 remote chains...] -- 13:54:00

      Average standard deviation of split frequencies: 0.006846

      159050000 -- (-4510.067) [...7 remote chains...] -- 13:52:59
      159100000 -- (-4492.264) [...7 remote chains...] -- 13:51:58
      159150000 -- (-4493.787) [...7 remote chains...] -- 13:50:58
      159200000 -- (-4479.741) [...7 remote chains...] -- 13:49:57
      159250000 -- (-4483.917) [...7 remote chains...] -- 13:48:56
      159300000 -- (-4494.382) [...7 remote chains...] -- 13:47:55
      159350000 -- (-4472.887) [...7 remote chains...] -- 13:46:54
      159400000 -- (-4503.664) [...7 remote chains...] -- 13:45:53
      159450000 -- (-4490.784) [...7 remote chains...] -- 13:44:52
      159500000 -- (-4478.545) [...7 remote chains...] -- 13:43:52

      Average standard deviation of split frequencies: 0.006727

      159550000 -- (-4503.056) [...7 remote chains...] -- 13:42:51
      159600000 -- (-4485.986) [...7 remote chains...] -- 13:41:50
      159650000 -- [-4473.142] [...7 remote chains...] -- 13:40:49
      159700000 -- (-4469.446) [...7 remote chains...] -- 13:39:48
      159750000 -- (-4473.526) [...7 remote chains...] -- 13:38:47
      159800000 -- [-4479.028] [...7 remote chains...] -- 13:37:46
      159850000 -- (-4489.990) [...7 remote chains...] -- 13:36:45
      159900000 -- (-4472.140) [...7 remote chains...] -- 13:35:44
      159950000 -- (-4482.044) [...7 remote chains...] -- 13:34:44
      160000000 -- [-4476.148] [...7 remote chains...] -- 13:33:42

      Average standard deviation of split frequencies: 0.006760

      160050000 -- [-4483.452] [...7 remote chains...] -- 13:32:40
      160100000 -- [-4481.141] [...7 remote chains...] -- 13:31:38
      160150000 -- (-4476.646) [...7 remote chains...] -- 13:30:36
      160200000 -- [-4483.562] [...7 remote chains...] -- 13:29:34
      160250000 -- (-4484.231) [...7 remote chains...] -- 13:28:32
      160300000 -- (-4486.019) [...7 remote chains...] -- 13:27:30
      160350000 -- (-4507.451) [...7 remote chains...] -- 13:26:28
      160400000 -- (-4513.379) [...7 remote chains...] -- 13:25:27
      160450000 -- (-4513.339) [...7 remote chains...] -- 13:24:25
      160500000 -- (-4512.917) [...7 remote chains...] -- 13:23:23

      Average standard deviation of split frequencies: 0.006648

      160550000 -- (-4518.973) [...7 remote chains...] -- 13:22:21
      160600000 -- (-4511.479) [...7 remote chains...] -- 13:21:19
      160650000 -- (-4497.505) [...7 remote chains...] -- 13:20:17
      160700000 -- [-4471.468] [...7 remote chains...] -- 13:19:15
      160750000 -- (-4497.225) [...7 remote chains...] -- 13:18:13
      160800000 -- (-4495.202) [...7 remote chains...] -- 13:17:10
      160850000 -- (-4501.580) [...7 remote chains...] -- 13:16:08
      160900000 -- [-4497.286] [...7 remote chains...] -- 13:15:06
      160950000 -- (-4502.899) [...7 remote chains...] -- 13:14:03
      161000000 -- (-4517.369) [...7 remote chains...] -- 13:13:01

      Average standard deviation of split frequencies: 0.006723

      161050000 -- (-4503.962) [...7 remote chains...] -- 13:11:59
      161100000 -- (-4524.084) [...7 remote chains...] -- 13:10:57
      161150000 -- (-4501.391) [...7 remote chains...] -- 13:09:54
      161200000 -- [-4496.993] [...7 remote chains...] -- 13:08:52
      161250000 -- [-4479.763] [...7 remote chains...] -- 13:07:50
      161300000 -- [-4472.634] [...7 remote chains...] -- 13:06:48
      161350000 -- (-4487.697) [...7 remote chains...] -- 13:05:45
      161400000 -- [-4456.773] [...7 remote chains...] -- 13:04:43
      161450000 -- [-4484.388] [...7 remote chains...] -- 13:03:41
      161500000 -- [-4460.185] [...7 remote chains...] -- 13:02:39

      Average standard deviation of split frequencies: 0.006718

      161550000 -- (-4491.020) [...7 remote chains...] -- 13:01:37
      161600000 -- [-4475.682] [...7 remote chains...] -- 13:00:35
      161650000 -- [-4462.320] [...7 remote chains...] -- 12:59:33
      161700000 -- [-4488.235] [...7 remote chains...] -- 12:58:30
      161750000 -- (-4493.957) [...7 remote chains...] -- 12:57:28
      161800000 -- [-4482.692] [...7 remote chains...] -- 12:56:26
      161850000 -- [-4452.348] [...7 remote chains...] -- 12:55:24
      161900000 -- [-4482.228] [...7 remote chains...] -- 12:54:22
      161950000 -- (-4505.305) [...7 remote chains...] -- 12:53:20
      162000000 -- (-4499.161) [...7 remote chains...] -- 12:52:18

      Average standard deviation of split frequencies: 0.006762

      162050000 -- (-4475.105) [...7 remote chains...] -- 12:51:20
      162100000 -- [-4470.374] [...7 remote chains...] -- 12:50:18
      162150000 -- [-4480.093] [...7 remote chains...] -- 12:49:15
      162200000 -- (-4473.939) [...7 remote chains...] -- 12:48:13
      162250000 -- (-4474.264) [...7 remote chains...] -- 12:47:11
      162300000 -- (-4497.526) [...7 remote chains...] -- 12:46:09
      162350000 -- (-4501.763) [...7 remote chains...] -- 12:45:07
      162400000 -- (-4503.732) [...7 remote chains...] -- 12:44:05
      162450000 -- (-4468.763) [...7 remote chains...] -- 12:43:02
      162500000 -- [-4475.234] [...7 remote chains...] -- 12:42:00

      Average standard deviation of split frequencies: 0.006764

      162550000 -- [-4477.564] [...7 remote chains...] -- 12:40:58
      162600000 -- [-4487.751] [...7 remote chains...] -- 12:39:56
      162650000 -- (-4493.593) [...7 remote chains...] -- 12:38:54
      162700000 -- (-4480.574) [...7 remote chains...] -- 12:37:52
      162750000 -- [-4469.213] [...7 remote chains...] -- 12:36:50
      162800000 -- [-4448.169] [...7 remote chains...] -- 12:35:48
      162850000 -- (-4468.937) [...7 remote chains...] -- 12:34:46
      162900000 -- (-4491.637) [...7 remote chains...] -- 12:33:44
      162950000 -- [-4473.920] [...7 remote chains...] -- 12:32:42
      163000000 -- [-4475.127] [...7 remote chains...] -- 12:31:40

      Average standard deviation of split frequencies: 0.006631

      163050000 -- (-4476.065) [...7 remote chains...] -- 12:30:38
      163100000 -- [-4469.458] [...7 remote chains...] -- 12:29:36
      163150000 -- [-4483.435] [...7 remote chains...] -- 12:28:34
      163200000 -- (-4460.355) [...7 remote chains...] -- 12:27:32
      163250000 -- (-4490.557) [...7 remote chains...] -- 12:26:30
      163300000 -- (-4499.151) [...7 remote chains...] -- 12:25:28
      163350000 -- (-4470.864) [...7 remote chains...] -- 12:24:26
      163400000 -- (-4472.663) [...7 remote chains...] -- 12:23:24
      163450000 -- (-4475.448) [...7 remote chains...] -- 12:22:22
      163500000 -- (-4487.486) [...7 remote chains...] -- 12:21:21

      Average standard deviation of split frequencies: 0.006638

      163550000 -- (-4461.597) [...7 remote chains...] -- 12:20:19
      163600000 -- [-4464.456] [...7 remote chains...] -- 12:19:17
      163650000 -- (-4475.772) [...7 remote chains...] -- 12:18:15
      163700000 -- (-4506.261) [...7 remote chains...] -- 12:17:13
      163750000 -- (-4498.363) [...7 remote chains...] -- 12:16:11
      163800000 -- (-4520.993) [...7 remote chains...] -- 12:15:10
      163850000 -- (-4487.419) [...7 remote chains...] -- 12:14:08
      163900000 -- (-4505.443) [...7 remote chains...] -- 12:13:06
      163950000 -- (-4473.206) [...7 remote chains...] -- 12:12:05
      164000000 -- [-4469.504] [...7 remote chains...] -- 12:11:03

      Average standard deviation of split frequencies: 0.006561

      164050000 -- [-4458.378] [...7 remote chains...] -- 12:10:01
      164100000 -- (-4475.917) [...7 remote chains...] -- 12:08:59
      164150000 -- [-4453.625] [...7 remote chains...] -- 12:07:57
      164200000 -- (-4481.763) [...7 remote chains...] -- 12:06:56
      164250000 -- (-4477.428) [...7 remote chains...] -- 12:05:54
      164300000 -- [-4486.334] [...7 remote chains...] -- 12:04:52
      164350000 -- (-4501.116) [...7 remote chains...] -- 12:03:50
      164400000 -- (-4484.781) [...7 remote chains...] -- 12:02:48
      164450000 -- (-4490.312) [...7 remote chains...] -- 12:01:46
      164500000 -- [-4472.330] [...7 remote chains...] -- 12:00:44

      Average standard deviation of split frequencies: 0.006447

      164550000 -- (-4498.096) [...7 remote chains...] -- 11:59:43
      164600000 -- (-4515.913) [...7 remote chains...] -- 11:58:41
      164650000 -- (-4525.529) [...7 remote chains...] -- 11:57:39
      164700000 -- (-4493.917) [...7 remote chains...] -- 11:56:37
      164750000 -- (-4496.874) [...7 remote chains...] -- 11:55:36
      164800000 -- (-4511.632) [...7 remote chains...] -- 11:54:34
      164850000 -- (-4481.007) [...7 remote chains...] -- 11:53:32
      164900000 -- (-4496.272) [...7 remote chains...] -- 11:52:31
      164950000 -- (-4510.594) [...7 remote chains...] -- 11:51:29
      165000000 -- (-4502.153) [...7 remote chains...] -- 11:50:27

      Average standard deviation of split frequencies: 0.006410

      165050000 -- (-4508.996) [...7 remote chains...] -- 11:49:25
      165100000 -- (-4495.675) [...7 remote chains...] -- 11:48:24
      165150000 -- [-4487.205] [...7 remote chains...] -- 11:47:22
      165200000 -- [-4473.606] [...7 remote chains...] -- 11:46:20
      165250000 -- (-4525.920) [...7 remote chains...] -- 11:45:18
      165300000 -- (-4530.470) [...7 remote chains...] -- 11:44:16
      165350000 -- (-4487.092) [...7 remote chains...] -- 11:43:15
      165400000 -- (-4532.353) [...7 remote chains...] -- 11:42:13
      165450000 -- (-4508.707) [...7 remote chains...] -- 11:41:11
      165500000 -- (-4483.145) [...7 remote chains...] -- 11:40:09

      Average standard deviation of split frequencies: 0.006371

      165550000 -- (-4503.624) [...7 remote chains...] -- 11:39:08
      165600000 -- (-4518.336) [...7 remote chains...] -- 11:38:06
      165650000 -- (-4506.648) [...7 remote chains...] -- 11:37:04
      165700000 -- (-4510.855) [...7 remote chains...] -- 11:36:02
      165750000 -- (-4506.578) [...7 remote chains...] -- 11:35:00
      165800000 -- (-4497.915) [...7 remote chains...] -- 11:33:58
      165850000 -- (-4505.065) [...7 remote chains...] -- 11:32:56
      165900000 -- (-4496.503) [...7 remote chains...] -- 11:31:55
      165950000 -- (-4528.524) [...7 remote chains...] -- 11:30:53
      166000000 -- (-4495.281) [...7 remote chains...] -- 11:29:51

      Average standard deviation of split frequencies: 0.006386

      166050000 -- (-4491.816) [...7 remote chains...] -- 11:28:50
      166100000 -- (-4495.702) [...7 remote chains...] -- 11:27:48
      166150000 -- (-4521.616) [...7 remote chains...] -- 11:26:46
      166200000 -- (-4502.874) [...7 remote chains...] -- 11:25:45
      166250000 -- (-4533.769) [...7 remote chains...] -- 11:24:43
      166300000 -- (-4507.844) [...7 remote chains...] -- 11:23:41
      166350000 -- (-4514.014) [...7 remote chains...] -- 11:22:40
      166400000 -- (-4506.400) [...7 remote chains...] -- 11:21:38
      166450000 -- (-4484.596) [...7 remote chains...] -- 11:20:36
      166500000 -- (-4484.665) [...7 remote chains...] -- 11:19:34

      Average standard deviation of split frequencies: 0.006490

      166550000 -- (-4554.339) [...7 remote chains...] -- 11:18:33
      166600000 -- (-4511.027) [...7 remote chains...] -- 11:17:31
      166650000 -- (-4527.185) [...7 remote chains...] -- 11:16:30
      166700000 -- (-4527.668) [...7 remote chains...] -- 11:15:28
      166750000 -- (-4506.525) [...7 remote chains...] -- 11:14:26
      166800000 -- (-4484.246) [...7 remote chains...] -- 11:13:25
      166850000 -- (-4477.333) [...7 remote chains...] -- 11:12:23
      166900000 -- (-4480.940) [...7 remote chains...] -- 11:11:21
      166950000 -- (-4480.097) [...7 remote chains...] -- 11:10:19
      167000000 -- (-4486.973) [...7 remote chains...] -- 11:09:18

      Average standard deviation of split frequencies: 0.006516

      167050000 -- (-4476.712) [...7 remote chains...] -- 11:08:16
      167100000 -- (-4511.976) [...7 remote chains...] -- 11:07:14
      167150000 -- (-4471.920) [...7 remote chains...] -- 11:06:13
      167200000 -- (-4515.105) [...7 remote chains...] -- 11:05:11
      167250000 -- (-4491.975) [...7 remote chains...] -- 11:04:09
      167300000 -- [-4478.758] [...7 remote chains...] -- 11:03:08
      167350000 -- [-4470.135] [...7 remote chains...] -- 11:02:06
      167400000 -- (-4481.802) [...7 remote chains...] -- 11:01:04
      167450000 -- (-4484.002) [...7 remote chains...] -- 11:00:03
      167500000 -- (-4490.647) [...7 remote chains...] -- 10:59:01

      Average standard deviation of split frequencies: 0.006606

      167550000 -- [-4491.455] [...7 remote chains...] -- 10:58:00
      167600000 -- (-4487.043) [...7 remote chains...] -- 10:56:58
      167650000 -- (-4505.275) [...7 remote chains...] -- 10:55:57
      167700000 -- [-4470.999] [...7 remote chains...] -- 10:54:55
      167750000 -- [-4488.831] [...7 remote chains...] -- 10:53:54
      167800000 -- [-4480.785] [...7 remote chains...] -- 10:52:52
      167850000 -- (-4479.243) [...7 remote chains...] -- 10:51:50
      167900000 -- [-4465.663] [...7 remote chains...] -- 10:50:49
      167950000 -- [-4470.334] [...7 remote chains...] -- 10:49:48
      168000000 -- [-4479.250] [...7 remote chains...] -- 10:48:47

      Average standard deviation of split frequencies: 0.006563

      168050000 -- [-4484.850] [...7 remote chains...] -- 10:47:47
      168100000 -- [-4463.720] [...7 remote chains...] -- 10:46:48
      168150000 -- (-4483.373) [...7 remote chains...] -- 10:45:49
      168200000 -- [-4478.379] [...7 remote chains...] -- 10:44:50
      168250000 -- (-4478.772) [...7 remote chains...] -- 10:43:50
      168300000 -- (-4488.262) [...7 remote chains...] -- 10:42:50
      168350000 -- (-4482.257) [...7 remote chains...] -- 10:41:51
      168400000 -- (-4477.668) [...7 remote chains...] -- 10:40:51
      168450000 -- (-4490.371) [...7 remote chains...] -- 10:39:52
      168500000 -- (-4472.030) [...7 remote chains...] -- 10:38:53

      Average standard deviation of split frequencies: 0.006525

      168550000 -- (-4483.324) [...7 remote chains...] -- 10:37:53
      168600000 -- (-4507.402) [...7 remote chains...] -- 10:36:53
      168650000 -- (-4498.451) [...7 remote chains...] -- 10:35:54
      168700000 -- [-4477.453] [...7 remote chains...] -- 10:34:55
      168750000 -- (-4479.938) [...7 remote chains...] -- 10:33:56
      168800000 -- (-4487.148) [...7 remote chains...] -- 10:32:56
      168850000 -- (-4486.131) [...7 remote chains...] -- 10:31:57
      168900000 -- (-4477.271) [...7 remote chains...] -- 10:30:57
      168950000 -- (-4484.992) [...7 remote chains...] -- 10:29:58
      169000000 -- (-4527.015) [...7 remote chains...] -- 10:28:58

      Average standard deviation of split frequencies: 0.006511

      169050000 -- (-4499.772) [...7 remote chains...] -- 10:27:59
      169100000 -- (-4495.090) [...7 remote chains...] -- 10:26:59
      169150000 -- (-4491.587) [...7 remote chains...] -- 10:26:00
      169200000 -- (-4500.833) [...7 remote chains...] -- 10:24:59
      169250000 -- (-4525.810) [...7 remote chains...] -- 10:23:58
      169300000 -- (-4499.943) [...7 remote chains...] -- 10:22:56
      169350000 -- (-4510.815) [...7 remote chains...] -- 10:21:54
      169400000 -- (-4472.206) [...7 remote chains...] -- 10:20:53
      169450000 -- (-4495.474) [...7 remote chains...] -- 10:19:51
      169500000 -- (-4507.569) [...7 remote chains...] -- 10:18:49

      Average standard deviation of split frequencies: 0.006438

      169550000 -- (-4498.728) [...7 remote chains...] -- 10:17:48
      169600000 -- (-4515.545) [...7 remote chains...] -- 10:16:46
      169650000 -- (-4525.636) [...7 remote chains...] -- 10:15:45
      169700000 -- (-4493.171) [...7 remote chains...] -- 10:14:44
      169750000 -- [-4475.067] [...7 remote chains...] -- 10:13:42
      169800000 -- [-4458.212] [...7 remote chains...] -- 10:12:40
      169850000 -- [-4481.083] [...7 remote chains...] -- 10:11:39
      169900000 -- [-4480.797] [...7 remote chains...] -- 10:10:37
      169950000 -- (-4460.789) [...7 remote chains...] -- 10:09:36
      170000000 -- (-4481.481) [...7 remote chains...] -- 10:08:34

      Average standard deviation of split frequencies: 0.006398

      170050000 -- (-4485.272) [...7 remote chains...] -- 10:07:33
      170100000 -- (-4513.502) [...7 remote chains...] -- 10:06:31
      170150000 -- (-4506.288) [...7 remote chains...] -- 10:05:30
      170200000 -- (-4497.744) [...7 remote chains...] -- 10:04:28
      170250000 -- (-4528.183) [...7 remote chains...] -- 10:03:27
      170300000 -- (-4496.280) [...7 remote chains...] -- 10:02:25
      170350000 -- (-4487.998) [...7 remote chains...] -- 10:01:24
      170400000 -- (-4497.576) [...7 remote chains...] -- 10:00:23
      170450000 -- (-4481.331) [...7 remote chains...] -- 9:59:21
      170500000 -- (-4504.287) [...7 remote chains...] -- 9:58:19

      Average standard deviation of split frequencies: 0.006339

      170550000 -- (-4486.688) [...7 remote chains...] -- 9:57:18
      170600000 -- (-4475.161) [...7 remote chains...] -- 9:56:16
      170650000 -- [-4481.817] [...7 remote chains...] -- 9:55:15
      170700000 -- [-4456.676] [...7 remote chains...] -- 9:54:14
      170750000 -- [-4474.956] [...7 remote chains...] -- 9:53:13
      170800000 -- [-4486.168] [...7 remote chains...] -- 9:52:11
      170850000 -- [-4482.749] [...7 remote chains...] -- 9:51:10
      170900000 -- [-4482.540] [...7 remote chains...] -- 9:50:08
      170950000 -- (-4476.958) [...7 remote chains...] -- 9:49:07
      171000000 -- (-4476.360) [...7 remote chains...] -- 9:48:06

      Average standard deviation of split frequencies: 0.006273

      171050000 -- (-4456.868) [...7 remote chains...] -- 9:47:05
      171100000 -- (-4478.682) [...7 remote chains...] -- 9:46:03
      171150000 -- (-4490.275) [...7 remote chains...] -- 9:45:02
      171200000 -- (-4496.241) [...7 remote chains...] -- 9:44:00
      171250000 -- (-4530.237) [...7 remote chains...] -- 9:42:59
      171300000 -- (-4479.009) [...7 remote chains...] -- 9:41:58
      171350000 -- (-4482.488) [...7 remote chains...] -- 9:40:56
      171400000 -- (-4497.693) [...7 remote chains...] -- 9:39:55
      171450000 -- (-4479.299) [...7 remote chains...] -- 9:38:53
      171500000 -- [-4479.441] [...7 remote chains...] -- 9:37:52

      Average standard deviation of split frequencies: 0.006301

      171550000 -- [-4487.379] [...7 remote chains...] -- 9:36:50
      171600000 -- [-4471.755] [...7 remote chains...] -- 9:35:49
      171650000 -- (-4478.067) [...7 remote chains...] -- 9:34:48
      171700000 -- (-4499.446) [...7 remote chains...] -- 9:33:47
      171750000 -- (-4500.833) [...7 remote chains...] -- 9:32:45
      171800000 -- [-4496.151] [...7 remote chains...] -- 9:31:44
      171850000 -- [-4492.735] [...7 remote chains...] -- 9:30:42
      171900000 -- [-4476.764] [...7 remote chains...] -- 9:29:41
      171950000 -- [-4472.893] [...7 remote chains...] -- 9:28:40
      172000000 -- [-4486.445] [...7 remote chains...] -- 9:27:38

      Average standard deviation of split frequencies: 0.006265

      172050000 -- [-4473.966] [...7 remote chains...] -- 9:26:37
      172100000 -- [-4469.190] [...7 remote chains...] -- 9:25:35
      172150000 -- (-4517.863) [...7 remote chains...] -- 9:24:34
      172200000 -- (-4491.552) [...7 remote chains...] -- 9:23:33
      172250000 -- [-4472.928] [...7 remote chains...] -- 9:22:31
      172300000 -- (-4490.988) [...7 remote chains...] -- 9:21:30
      172350000 -- [-4473.331] [...7 remote chains...] -- 9:20:29
      172400000 -- (-4496.326) [...7 remote chains...] -- 9:19:27
      172450000 -- (-4521.060) [...7 remote chains...] -- 9:18:26
      172500000 -- (-4518.921) [...7 remote chains...] -- 9:17:24

      Average standard deviation of split frequencies: 0.006187

      172550000 -- (-4528.277) [...7 remote chains...] -- 9:16:23
      172600000 -- (-4515.629) [...7 remote chains...] -- 9:15:21
      172650000 -- (-4478.024) [...7 remote chains...] -- 9:14:20
      172700000 -- (-4486.258) [...7 remote chains...] -- 9:13:18
      172750000 -- (-4486.862) [...7 remote chains...] -- 9:12:17
      172800000 -- (-4526.080) [...7 remote chains...] -- 9:11:16
      172850000 -- (-4504.920) [...7 remote chains...] -- 9:10:14
      172900000 -- (-4500.333) [...7 remote chains...] -- 9:09:13
      172950000 -- (-4483.379) [...7 remote chains...] -- 9:08:11
      173000000 -- (-4503.865) [...7 remote chains...] -- 9:07:10

      Average standard deviation of split frequencies: 0.006076

      173050000 -- (-4482.864) [...7 remote chains...] -- 9:06:09
      173100000 -- (-4497.153) [...7 remote chains...] -- 9:05:08
      173150000 -- (-4519.566) [...7 remote chains...] -- 9:04:06
      173200000 -- (-4484.996) [...7 remote chains...] -- 9:03:05
      173250000 -- (-4525.096) [...7 remote chains...] -- 9:02:03
      173300000 -- (-4523.506) [...7 remote chains...] -- 9:01:02
      173350000 -- (-4522.689) [...7 remote chains...] -- 9:00:01
      173400000 -- (-4515.513) [...7 remote chains...] -- 8:58:59
      173450000 -- (-4526.283) [...7 remote chains...] -- 8:57:58
      173500000 -- (-4496.364) [...7 remote chains...] -- 8:56:56

      Average standard deviation of split frequencies: 0.005942

      173550000 -- (-4491.007) [...7 remote chains...] -- 8:55:55
      173600000 -- (-4525.613) [...7 remote chains...] -- 8:54:53
      173650000 -- (-4519.792) [...7 remote chains...] -- 8:53:52
      173700000 -- (-4488.410) [...7 remote chains...] -- 8:52:51
      173750000 -- (-4503.141) [...7 remote chains...] -- 8:51:50
      173800000 -- (-4520.541) [...7 remote chains...] -- 8:50:49
      173850000 -- (-4520.517) [...7 remote chains...] -- 8:49:47
      173900000 -- (-4520.331) [...7 remote chains...] -- 8:48:46
      173950000 -- (-4513.085) [...7 remote chains...] -- 8:47:45
      174000000 -- (-4512.271) [...7 remote chains...] -- 8:46:44

      Average standard deviation of split frequencies: 0.005991

      174050000 -- [-4498.671] [...7 remote chains...] -- 8:45:43
      174100000 -- (-4493.717) [...7 remote chains...] -- 8:44:41
      174150000 -- (-4481.090) [...7 remote chains...] -- 8:43:40
      174200000 -- (-4488.846) [...7 remote chains...] -- 8:42:39
      174250000 -- (-4501.022) [...7 remote chains...] -- 8:41:38
      174300000 -- (-4484.417) [...7 remote chains...] -- 8:40:36
      174350000 -- [-4475.907] [...7 remote chains...] -- 8:39:35
      174400000 -- (-4479.505) [...7 remote chains...] -- 8:38:34
      174450000 -- [-4479.592] [...7 remote chains...] -- 8:37:32
      174500000 -- (-4490.549) [...7 remote chains...] -- 8:36:31

      Average standard deviation of split frequencies: 0.005956

      174550000 -- [-4488.579] [...7 remote chains...] -- 8:35:29
      174600000 -- (-4486.881) [...7 remote chains...] -- 8:34:28
      174650000 -- [-4485.251] [...7 remote chains...] -- 8:33:27
      174700000 -- [-4456.653] [...7 remote chains...] -- 8:32:25
      174750000 -- (-4476.041) [...7 remote chains...] -- 8:31:24
      174800000 -- (-4492.531) [...7 remote chains...] -- 8:30:22
      174850000 -- (-4504.697) [...7 remote chains...] -- 8:29:21
      174900000 -- (-4512.141) [...7 remote chains...] -- 8:28:20
      174950000 -- (-4498.618) [...7 remote chains...] -- 8:27:19
      175000000 -- (-4470.615) [...7 remote chains...] -- 8:26:17

      Average standard deviation of split frequencies: 0.005994

      175050000 -- (-4486.138) [...7 remote chains...] -- 8:25:16
      175100000 -- (-4518.432) [...7 remote chains...] -- 8:24:15
      175150000 -- (-4517.342) [...7 remote chains...] -- 8:23:13
      175200000 -- (-4513.801) [...7 remote chains...] -- 8:22:12
      175250000 -- (-4494.737) [...7 remote chains...] -- 8:21:11
      175300000 -- (-4488.952) [...7 remote chains...] -- 8:20:09
      175350000 -- (-4487.880) [...7 remote chains...] -- 8:19:08
      175400000 -- (-4497.937) [...7 remote chains...] -- 8:18:07
      175450000 -- (-4488.025) [...7 remote chains...] -- 8:17:05
      175500000 -- (-4507.991) [...7 remote chains...] -- 8:16:04

      Average standard deviation of split frequencies: 0.005961

      175550000 -- (-4504.042) [...7 remote chains...] -- 8:15:03
      175600000 -- (-4491.235) [...7 remote chains...] -- 8:14:02
      175650000 -- [-4493.015] [...7 remote chains...] -- 8:13:00
      175700000 -- [-4482.803] [...7 remote chains...] -- 8:11:59
      175750000 -- (-4478.733) [...7 remote chains...] -- 8:10:58
      175800000 -- (-4470.052) [...7 remote chains...] -- 8:09:56
      175850000 -- (-4484.040) [...7 remote chains...] -- 8:08:55
      175900000 -- (-4506.901) [...7 remote chains...] -- 8:07:54
      175950000 -- (-4502.621) [...7 remote chains...] -- 8:06:53
      176000000 -- (-4494.219) [...7 remote chains...] -- 8:05:52

      Average standard deviation of split frequencies: 0.005947

      176050000 -- (-4489.793) [...7 remote chains...] -- 8:04:51
      176100000 -- (-4505.648) [...7 remote chains...] -- 8:03:49
      176150000 -- (-4498.699) [...7 remote chains...] -- 8:02:48
      176200000 -- (-4479.880) [...7 remote chains...] -- 8:01:47
      176250000 -- [-4485.753] [...7 remote chains...] -- 8:00:46
      176300000 -- [-4479.241] [...7 remote chains...] -- 7:59:44
      176350000 -- (-4528.077) [...7 remote chains...] -- 7:58:43
      176400000 -- (-4516.787) [...7 remote chains...] -- 7:57:42
      176450000 -- (-4510.776) [...7 remote chains...] -- 7:56:41
      176500000 -- (-4518.712) [...7 remote chains...] -- 7:55:40

      Average standard deviation of split frequencies: 0.005847

      176550000 -- (-4506.959) [...7 remote chains...] -- 7:54:39
      176600000 -- (-4494.001) [...7 remote chains...] -- 7:53:38
      176650000 -- [-4497.359] [...7 remote chains...] -- 7:52:37
      176700000 -- [-4493.085] [...7 remote chains...] -- 7:51:35
      176750000 -- [-4495.643] [...7 remote chains...] -- 7:50:34
      176800000 -- [-4481.493] [...7 remote chains...] -- 7:49:33
      176850000 -- [-4470.413] [...7 remote chains...] -- 7:48:32
      176900000 -- (-4489.605) [...7 remote chains...] -- 7:47:31
      176950000 -- (-4477.691) [...7 remote chains...] -- 7:46:30
      177000000 -- (-4506.695) [...7 remote chains...] -- 7:45:29

      Average standard deviation of split frequencies: 0.005794

      177050000 -- (-4506.976) [...7 remote chains...] -- 7:44:28
      177100000 -- (-4507.436) [...7 remote chains...] -- 7:43:27
      177150000 -- (-4511.921) [...7 remote chains...] -- 7:42:25
      177200000 -- (-4475.007) [...7 remote chains...] -- 7:41:24
      177250000 -- (-4514.037) [...7 remote chains...] -- 7:40:23
      177300000 -- (-4483.882) [...7 remote chains...] -- 7:39:22
      177350000 -- (-4505.392) [...7 remote chains...] -- 7:38:21
      177400000 -- (-4494.006) [...7 remote chains...] -- 7:37:20
      177450000 -- (-4491.713) [...7 remote chains...] -- 7:36:19
      177500000 -- (-4485.103) [...7 remote chains...] -- 7:35:18

      Average standard deviation of split frequencies: 0.005818

      177550000 -- (-4507.229) [...7 remote chains...] -- 7:34:17
      177600000 -- (-4500.356) [...7 remote chains...] -- 7:33:17
      177650000 -- (-4523.417) [...7 remote chains...] -- 7:32:16
      177700000 -- (-4509.321) [...7 remote chains...] -- 7:31:15
      177750000 -- (-4490.140) [...7 remote chains...] -- 7:30:14
      177800000 -- (-4502.037) [...7 remote chains...] -- 7:29:13
      177850000 -- (-4490.828) [...7 remote chains...] -- 7:28:13
      177900000 -- (-4509.971) [...7 remote chains...] -- 7:27:12
      177950000 -- (-4494.117) [...7 remote chains...] -- 7:26:11
      178000000 -- [-4481.844] [...7 remote chains...] -- 7:25:10

      Average standard deviation of split frequencies: 0.005805

      178050000 -- (-4482.008) [...7 remote chains...] -- 7:24:10
      178100000 -- (-4471.502) [...7 remote chains...] -- 7:23:09
      178150000 -- (-4500.732) [...7 remote chains...] -- 7:22:08
      178200000 -- (-4496.902) [...7 remote chains...] -- 7:21:08
      178250000 -- (-4492.837) [...7 remote chains...] -- 7:20:07
      178300000 -- (-4484.979) [...7 remote chains...] -- 7:19:06
      178350000 -- (-4480.882) [...7 remote chains...] -- 7:18:05
      178400000 -- [-4481.632] [...7 remote chains...] -- 7:17:05
      178450000 -- (-4517.616) [...7 remote chains...] -- 7:16:04
      178500000 -- (-4509.426) [...7 remote chains...] -- 7:15:03

      Average standard deviation of split frequencies: 0.005790

      178550000 -- (-4533.003) [...7 remote chains...] -- 7:14:02
      178600000 -- (-4494.326) [...7 remote chains...] -- 7:13:02
      178650000 -- (-4489.928) [...7 remote chains...] -- 7:12:01
      178700000 -- (-4488.252) [...7 remote chains...] -- 7:11:00
      178750000 -- (-4490.590) [...7 remote chains...] -- 7:09:59
      178800000 -- (-4498.873) [...7 remote chains...] -- 7:08:58
      178850000 -- (-4509.546) [...7 remote chains...] -- 7:07:56
      178900000 -- (-4496.116) [...7 remote chains...] -- 7:06:55
      178950000 -- (-4488.880) [...7 remote chains...] -- 7:05:54
      179000000 -- [-4462.914] [...7 remote chains...] -- 7:04:53

      Average standard deviation of split frequencies: 0.005836

      179050000 -- [-4477.819] [...7 remote chains...] -- 7:03:52
      179100000 -- (-4482.748) [...7 remote chains...] -- 7:02:51
      179150000 -- (-4504.189) [...7 remote chains...] -- 7:01:50
      179200000 -- (-4504.261) [...7 remote chains...] -- 7:00:50
      179250000 -- (-4469.947) [...7 remote chains...] -- 6:59:50
      179300000 -- (-4471.136) [...7 remote chains...] -- 6:58:50
      179350000 -- (-4480.062) [...7 remote chains...] -- 6:57:51
      179400000 -- (-4488.885) [...7 remote chains...] -- 6:56:51
      179450000 -- (-4492.213) [...7 remote chains...] -- 6:55:51
      179500000 -- (-4482.492) [...7 remote chains...] -- 6:54:51

      Average standard deviation of split frequencies: 0.005820

      179550000 -- (-4498.076) [...7 remote chains...] -- 6:53:51
      179600000 -- [-4461.488] [...7 remote chains...] -- 6:52:51
      179650000 -- [-4459.715] [...7 remote chains...] -- 6:51:51
      179700000 -- (-4474.569) [...7 remote chains...] -- 6:50:51
      179750000 -- [-4470.536] [...7 remote chains...] -- 6:49:51
      179800000 -- [-4454.174] [...7 remote chains...] -- 6:48:51
      179850000 -- [-4476.077] [...7 remote chains...] -- 6:47:51
      179900000 -- [-4469.710] [...7 remote chains...] -- 6:46:51
      179950000 -- [-4463.885] [...7 remote chains...] -- 6:45:52
      180000000 -- (-4482.916) [...7 remote chains...] -- 6:44:52

      Average standard deviation of split frequencies: 0.005695

      180050000 -- (-4487.571) [...7 remote chains...] -- 6:43:51
      180100000 -- [-4493.730] [...7 remote chains...] -- 6:42:51
      180150000 -- [-4461.000] [...7 remote chains...] -- 6:41:51
      180200000 -- (-4494.902) [...7 remote chains...] -- 6:40:51
      180250000 -- (-4488.288) [...7 remote chains...] -- 6:39:52
      180300000 -- (-4461.493) [...7 remote chains...] -- 6:38:51
      180350000 -- (-4504.196) [...7 remote chains...] -- 6:37:51
      180400000 -- (-4486.393) [...7 remote chains...] -- 6:36:51
      180450000 -- (-4509.380) [...7 remote chains...] -- 6:35:52
      180500000 -- (-4495.942) [...7 remote chains...] -- 6:34:52

      Average standard deviation of split frequencies: 0.005593

      180550000 -- (-4505.861) [...7 remote chains...] -- 6:33:52
      180600000 -- (-4476.339) [...7 remote chains...] -- 6:32:52
      180650000 -- [-4470.934] [...7 remote chains...] -- 6:31:52
      180700000 -- (-4501.941) [...7 remote chains...] -- 6:30:52
      180750000 -- (-4512.114) [...7 remote chains...] -- 6:29:52
      180800000 -- (-4506.484) [...7 remote chains...] -- 6:28:52
      180850000 -- (-4523.487) [...7 remote chains...] -- 6:27:51
      180900000 -- (-4484.433) [...7 remote chains...] -- 6:26:50
      180950000 -- (-4479.668) [...7 remote chains...] -- 6:25:49
      181000000 -- (-4519.058) [...7 remote chains...] -- 6:24:48

      Average standard deviation of split frequencies: 0.005591

      181050000 -- (-4510.685) [...7 remote chains...] -- 6:23:47
      181100000 -- (-4514.745) [...7 remote chains...] -- 6:22:46
      181150000 -- (-4511.292) [...7 remote chains...] -- 6:21:44
      181200000 -- (-4501.288) [...7 remote chains...] -- 6:20:43
      181250000 -- (-4532.016) [...7 remote chains...] -- 6:19:42
      181300000 -- (-4505.785) [...7 remote chains...] -- 6:18:41
      181350000 -- (-4509.473) [...7 remote chains...] -- 6:17:40
      181400000 -- (-4478.717) [...7 remote chains...] -- 6:16:39
      181450000 -- (-4493.753) [...7 remote chains...] -- 6:15:38
      181500000 -- (-4491.930) [...7 remote chains...] -- 6:14:37

      Average standard deviation of split frequencies: 0.005550

      181550000 -- (-4506.361) [...7 remote chains...] -- 6:13:36
      181600000 -- (-4492.702) [...7 remote chains...] -- 6:12:35
      181650000 -- (-4499.584) [...7 remote chains...] -- 6:11:34
      181700000 -- (-4485.664) [...7 remote chains...] -- 6:10:33
      181750000 -- (-4498.513) [...7 remote chains...] -- 6:09:32
      181800000 -- (-4491.579) [...7 remote chains...] -- 6:08:31
      181850000 -- (-4510.349) [...7 remote chains...] -- 6:07:30
      181900000 -- (-4476.917) [...7 remote chains...] -- 6:06:29
      181950000 -- (-4525.557) [...7 remote chains...] -- 6:05:27
      182000000 -- (-4502.865) [...7 remote chains...] -- 6:04:26

      Average standard deviation of split frequencies: 0.005566

      182050000 -- [-4495.002] [...7 remote chains...] -- 6:03:25
      182100000 -- [-4488.464] [...7 remote chains...] -- 6:02:25
      182150000 -- (-4499.751) [...7 remote chains...] -- 6:01:23
      182200000 -- [-4489.751] [...7 remote chains...] -- 6:00:22
      182250000 -- (-4518.723) [...7 remote chains...] -- 5:59:21
      182300000 -- [-4489.794] [...7 remote chains...] -- 5:58:20
      182350000 -- (-4489.595) [...7 remote chains...] -- 5:57:19
      182400000 -- (-4518.598) [...7 remote chains...] -- 5:56:18
      182450000 -- (-4520.107) [...7 remote chains...] -- 5:55:17
      182500000 -- (-4503.349) [...7 remote chains...] -- 5:54:16

      Average standard deviation of split frequencies: 0.005558

      182550000 -- (-4487.483) [...7 remote chains...] -- 5:53:15
      182600000 -- (-4519.934) [...7 remote chains...] -- 5:52:14
      182650000 -- (-4530.483) [...7 remote chains...] -- 5:51:13
      182700000 -- (-4498.201) [...7 remote chains...] -- 5:50:12
      182750000 -- (-4491.453) [...7 remote chains...] -- 5:49:11
      182800000 -- (-4499.975) [...7 remote chains...] -- 5:48:10
      182850000 -- (-4477.934) [...7 remote chains...] -- 5:47:08
      182900000 -- (-4481.696) [...7 remote chains...] -- 5:46:08
      182950000 -- [-4464.514] [...7 remote chains...] -- 5:45:07
      183000000 -- (-4533.191) [...7 remote chains...] -- 5:44:05

      Average standard deviation of split frequencies: 0.005549

      183050000 -- (-4504.190) [...7 remote chains...] -- 5:43:04
      183100000 -- (-4478.828) [...7 remote chains...] -- 5:42:04
      183150000 -- [-4500.080] [...7 remote chains...] -- 5:41:03
      183200000 -- (-4505.225) [...7 remote chains...] -- 5:40:02
      183250000 -- (-4502.108) [...7 remote chains...] -- 5:39:01
      183300000 -- (-4521.280) [...7 remote chains...] -- 5:38:00
      183350000 -- (-4513.267) [...7 remote chains...] -- 5:36:59
      183400000 -- (-4497.759) [...7 remote chains...] -- 5:35:58
      183450000 -- (-4534.740) [...7 remote chains...] -- 5:34:56
      183500000 -- (-4476.761) [...7 remote chains...] -- 5:33:56

      Average standard deviation of split frequencies: 0.005603

      183550000 -- (-4492.802) [...7 remote chains...] -- 5:32:55
      183600000 -- (-4505.154) [...7 remote chains...] -- 5:31:54
      183650000 -- (-4522.667) [...7 remote chains...] -- 5:30:52
      183700000 -- (-4497.478) [...7 remote chains...] -- 5:29:52
      183750000 -- (-4498.576) [...7 remote chains...] -- 5:28:51
      183800000 -- (-4477.022) [...7 remote chains...] -- 5:27:49
      183850000 -- (-4485.101) [...7 remote chains...] -- 5:26:49
      183900000 -- (-4488.927) [...7 remote chains...] -- 5:25:48
      183950000 -- (-4465.549) [...7 remote chains...] -- 5:24:47
      184000000 -- (-4520.334) [...7 remote chains...] -- 5:23:46

      Average standard deviation of split frequencies: 0.005627

      184050000 -- (-4474.365) [...7 remote chains...] -- 5:22:45
      184100000 -- (-4493.128) [...7 remote chains...] -- 5:21:45
      184150000 -- (-4512.726) [...7 remote chains...] -- 5:20:43
      184200000 -- (-4511.547) [...7 remote chains...] -- 5:19:43
      184250000 -- (-4521.469) [...7 remote chains...] -- 5:18:42
      184300000 -- (-4498.422) [...7 remote chains...] -- 5:17:41
      184350000 -- (-4486.098) [...7 remote chains...] -- 5:16:40
      184400000 -- (-4484.144) [...7 remote chains...] -- 5:15:39
      184450000 -- (-4506.966) [...7 remote chains...] -- 5:14:39
      184500000 -- (-4484.112) [...7 remote chains...] -- 5:13:38

      Average standard deviation of split frequencies: 0.005578

      184550000 -- (-4506.493) [...7 remote chains...] -- 5:12:37
      184600000 -- (-4507.790) [...7 remote chains...] -- 5:11:36
      184650000 -- (-4498.605) [...7 remote chains...] -- 5:10:36
      184700000 -- (-4511.108) [...7 remote chains...] -- 5:09:35
      184750000 -- (-4490.442) [...7 remote chains...] -- 5:08:34
      184800000 -- (-4501.900) [...7 remote chains...] -- 5:07:33
      184850000 -- (-4474.706) [...7 remote chains...] -- 5:06:32
      184900000 -- [-4490.750] [...7 remote chains...] -- 5:05:31
      184950000 -- [-4471.937] [...7 remote chains...] -- 5:04:30
      185000000 -- [-4485.828] [...7 remote chains...] -- 5:03:30

      Average standard deviation of split frequencies: 0.005657

      185050000 -- [-4467.867] [...7 remote chains...] -- 5:02:29
      185100000 -- [-4481.292] [...7 remote chains...] -- 5:01:28
      185150000 -- [-4449.291] [...7 remote chains...] -- 5:00:28
      185200000 -- [-4490.464] [...7 remote chains...] -- 4:59:27
      185250000 -- (-4496.381) [...7 remote chains...] -- 4:58:26
      185300000 -- (-4489.335) [...7 remote chains...] -- 4:57:25
      185350000 -- [-4500.084] [...7 remote chains...] -- 4:56:25
      185400000 -- [-4495.759] [...7 remote chains...] -- 4:55:24
      185450000 -- (-4511.989) [...7 remote chains...] -- 4:54:23
      185500000 -- (-4487.590) [...7 remote chains...] -- 4:53:22

      Average standard deviation of split frequencies: 0.005745

      185550000 -- [-4470.904] [...7 remote chains...] -- 4:52:22
      185600000 -- (-4509.974) [...7 remote chains...] -- 4:51:21
      185650000 -- (-4520.291) [...7 remote chains...] -- 4:50:20
      185700000 -- (-4514.341) [...7 remote chains...] -- 4:49:19
      185750000 -- (-4510.898) [...7 remote chains...] -- 4:48:19
      185800000 -- (-4517.010) [...7 remote chains...] -- 4:47:18
      185850000 -- (-4493.361) [...7 remote chains...] -- 4:46:17
      185900000 -- (-4495.481) [...7 remote chains...] -- 4:45:17
      185950000 -- (-4481.728) [...7 remote chains...] -- 4:44:16
      186000000 -- (-4509.326) [...7 remote chains...] -- 4:43:15

      Average standard deviation of split frequencies: 0.005653

      186050000 -- (-4515.560) [...7 remote chains...] -- 4:42:14
      186100000 -- (-4506.703) [...7 remote chains...] -- 4:41:14
      186150000 -- (-4516.638) [...7 remote chains...] -- 4:40:13
      186200000 -- (-4503.095) [...7 remote chains...] -- 4:39:12
      186250000 -- (-4516.885) [...7 remote chains...] -- 4:38:11
      186300000 -- (-4504.457) [...7 remote chains...] -- 4:37:10
      186350000 -- (-4489.877) [...7 remote chains...] -- 4:36:09
      186400000 -- (-4548.064) [...7 remote chains...] -- 4:35:08
      186450000 -- (-4497.521) [...7 remote chains...] -- 4:34:08
      186500000 -- (-4487.184) [...7 remote chains...] -- 4:33:07

      Average standard deviation of split frequencies: 0.005635

      186550000 -- (-4493.679) [...7 remote chains...] -- 4:32:06
      186600000 -- (-4522.218) [...7 remote chains...] -- 4:31:05
      186650000 -- (-4490.029) [...7 remote chains...] -- 4:30:04
      186700000 -- (-4473.667) [...7 remote chains...] -- 4:29:03
      186750000 -- (-4499.109) [...7 remote chains...] -- 4:28:02
      186800000 -- (-4502.399) [...7 remote chains...] -- 4:27:01
      186850000 -- (-4520.119) [...7 remote chains...] -- 4:26:01
      186900000 -- (-4565.880) [...7 remote chains...] -- 4:25:00
      186950000 -- (-4515.821) [...7 remote chains...] -- 4:23:59
      187000000 -- (-4486.410) [...7 remote chains...] -- 4:22:58

      Average standard deviation of split frequencies: 0.005705

      187050000 -- (-4507.678) [...7 remote chains...] -- 4:21:57
      187100000 -- (-4511.754) [...7 remote chains...] -- 4:20:56
      187150000 -- (-4509.085) [...7 remote chains...] -- 4:19:55
      187200000 -- (-4510.878) [...7 remote chains...] -- 4:18:55
      187250000 -- (-4512.829) [...7 remote chains...] -- 4:17:54
      187300000 -- (-4513.982) [...7 remote chains...] -- 4:16:53
      187350000 -- (-4488.342) [...7 remote chains...] -- 4:15:52
      187400000 -- (-4507.178) [...7 remote chains...] -- 4:14:51
      187450000 -- (-4496.621) [...7 remote chains...] -- 4:13:50
      187500000 -- (-4490.931) [...7 remote chains...] -- 4:12:49

      Average standard deviation of split frequencies: 0.005590

      187550000 -- (-4502.673) [...7 remote chains...] -- 4:11:48
      187600000 -- (-4506.147) [...7 remote chains...] -- 4:10:48
      187650000 -- (-4497.387) [...7 remote chains...] -- 4:09:47
      187700000 -- (-4489.803) [...7 remote chains...] -- 4:08:46
      187750000 -- (-4513.276) [...7 remote chains...] -- 4:07:45
      187800000 -- [-4476.135] [...7 remote chains...] -- 4:06:44
      187850000 -- [-4474.313] [...7 remote chains...] -- 4:05:43
      187900000 -- (-4481.309) [...7 remote chains...] -- 4:04:42
      187950000 -- (-4500.477) [...7 remote chains...] -- 4:03:41
      188000000 -- (-4496.022) [...7 remote chains...] -- 4:02:40

      Average standard deviation of split frequencies: 0.005629

      188050000 -- (-4490.887) [...7 remote chains...] -- 4:01:39
      188100000 -- (-4501.796) [...7 remote chains...] -- 4:00:38
      188150000 -- (-4497.496) [...7 remote chains...] -- 3:59:37
      188200000 -- (-4493.537) [...7 remote chains...] -- 3:58:36
      188250000 -- (-4525.575) [...7 remote chains...] -- 3:57:35
      188300000 -- (-4493.046) [...7 remote chains...] -- 3:56:35
      188350000 -- (-4518.672) [...7 remote chains...] -- 3:55:34
      188400000 -- (-4499.762) [...7 remote chains...] -- 3:54:33
      188450000 -- (-4487.551) [...7 remote chains...] -- 3:53:32
      188500000 -- [-4457.882] [...7 remote chains...] -- 3:52:31

      Average standard deviation of split frequencies: 0.005604

      188550000 -- (-4473.284) [...7 remote chains...] -- 3:51:30
      188600000 -- (-4490.246) [...7 remote chains...] -- 3:50:30
      188650000 -- (-4505.842) [...7 remote chains...] -- 3:49:29
      188700000 -- (-4504.670) [...7 remote chains...] -- 3:48:28
      188750000 -- (-4500.338) [...7 remote chains...] -- 3:47:27
      188800000 -- (-4496.538) [...7 remote chains...] -- 3:46:26
      188850000 -- (-4495.670) [...7 remote chains...] -- 3:45:25
      188900000 -- (-4515.885) [...7 remote chains...] -- 3:44:24
      188950000 -- [-4487.053] [...7 remote chains...] -- 3:43:24
      189000000 -- (-4483.010) [...7 remote chains...] -- 3:42:23

      Average standard deviation of split frequencies: 0.005581

      189050000 -- (-4469.791) [...7 remote chains...] -- 3:41:22
      189100000 -- [-4467.374] [...7 remote chains...] -- 3:40:21
      189150000 -- (-4500.135) [...7 remote chains...] -- 3:39:20
      189200000 -- [-4469.533] [...7 remote chains...] -- 3:38:19
      189250000 -- (-4483.160) [...7 remote chains...] -- 3:37:18
      189300000 -- (-4465.210) [...7 remote chains...] -- 3:36:18
      189350000 -- (-4506.932) [...7 remote chains...] -- 3:35:17
      189400000 -- (-4491.338) [...7 remote chains...] -- 3:34:16
      189450000 -- (-4465.643) [...7 remote chains...] -- 3:33:15
      189500000 -- (-4505.330) [...7 remote chains...] -- 3:32:15

      Average standard deviation of split frequencies: 0.005600

      189550000 -- (-4498.420) [...7 remote chains...] -- 3:31:14
      189600000 -- (-4489.231) [...7 remote chains...] -- 3:30:13
      189650000 -- (-4478.993) [...7 remote chains...] -- 3:29:12
      189700000 -- (-4487.011) [...7 remote chains...] -- 3:28:12
      189750000 -- (-4471.429) [...7 remote chains...] -- 3:27:11
      189800000 -- (-4485.570) [...7 remote chains...] -- 3:26:10
      189850000 -- (-4501.765) [...7 remote chains...] -- 3:25:09
      189900000 -- (-4491.193) [...7 remote chains...] -- 3:24:09
      189950000 -- (-4477.309) [...7 remote chains...] -- 3:23:08
      190000000 -- [-4466.137] [...7 remote chains...] -- 3:22:07

      Average standard deviation of split frequencies: 0.005600

      190050000 -- (-4490.869) [...7 remote chains...] -- 3:21:07
      190100000 -- [-4456.368] [...7 remote chains...] -- 3:20:06
      190150000 -- (-4465.927) [...7 remote chains...] -- 3:19:05
      190200000 -- (-4472.122) [...7 remote chains...] -- 3:18:04
      190250000 -- (-4462.237) [...7 remote chains...] -- 3:17:04
      190300000 -- (-4497.636) [...7 remote chains...] -- 3:16:03
      190350000 -- (-4490.344) [...7 remote chains...] -- 3:15:02
      190400000 -- (-4476.689) [...7 remote chains...] -- 3:14:01
      190450000 -- (-4496.118) [...7 remote chains...] -- 3:13:00
      190500000 -- (-4478.171) [...7 remote chains...] -- 3:12:00

      Average standard deviation of split frequencies: 0.005582

      190550000 -- (-4486.729) [...7 remote chains...] -- 3:10:59
      190600000 -- (-4506.048) [...7 remote chains...] -- 3:09:58
      190650000 -- (-4512.646) [...7 remote chains...] -- 3:08:57
      190700000 -- (-4502.052) [...7 remote chains...] -- 3:07:56
      190750000 -- (-4512.305) [...7 remote chains...] -- 3:06:56
      190800000 -- (-4481.182) [...7 remote chains...] -- 3:05:55
      190850000 -- (-4486.850) [...7 remote chains...] -- 3:04:54
      190900000 -- (-4496.586) [...7 remote chains...] -- 3:03:53
      190950000 -- (-4518.008) [...7 remote chains...] -- 3:02:52
      191000000 -- (-4506.458) [...7 remote chains...] -- 3:01:52

      Average standard deviation of split frequencies: 0.005620

      191050000 -- (-4486.430) [...7 remote chains...] -- 3:00:51
      191100000 -- (-4509.956) [...7 remote chains...] -- 2:59:51
      191150000 -- (-4494.343) [...7 remote chains...] -- 2:58:50
      191200000 -- (-4513.014) [...7 remote chains...] -- 2:57:50
      191250000 -- (-4505.567) [...7 remote chains...] -- 2:56:49
      191300000 -- (-4529.917) [...7 remote chains...] -- 2:55:48
      191350000 -- (-4489.291) [...7 remote chains...] -- 2:54:47
      191400000 -- (-4511.494) [...7 remote chains...] -- 2:53:47
      191450000 -- (-4531.654) [...7 remote chains...] -- 2:52:46
      191500000 -- (-4494.894) [...7 remote chains...] -- 2:51:45

      Average standard deviation of split frequencies: 0.005629

      191550000 -- (-4524.515) [...7 remote chains...] -- 2:50:44
      191600000 -- (-4479.918) [...7 remote chains...] -- 2:49:43
      191650000 -- (-4512.274) [...7 remote chains...] -- 2:48:43
      191700000 -- (-4511.319) [...7 remote chains...] -- 2:47:42
      191750000 -- (-4502.418) [...7 remote chains...] -- 2:46:41
      191800000 -- (-4500.750) [...7 remote chains...] -- 2:45:41
      191850000 -- (-4486.576) [...7 remote chains...] -- 2:44:40
      191900000 -- (-4517.675) [...7 remote chains...] -- 2:43:40
      191950000 -- (-4498.333) [...7 remote chains...] -- 2:42:39
      192000000 -- (-4512.629) [...7 remote chains...] -- 2:41:38

      Average standard deviation of split frequencies: 0.005685

      192050000 -- (-4494.334) [...7 remote chains...] -- 2:40:38
      192100000 -- (-4487.382) [...7 remote chains...] -- 2:39:37
      192150000 -- (-4512.012) [...7 remote chains...] -- 2:38:36
      192200000 -- (-4512.680) [...7 remote chains...] -- 2:37:35
      192250000 -- (-4475.063) [...7 remote chains...] -- 2:36:34
      192300000 -- (-4486.608) [...7 remote chains...] -- 2:35:34
      192350000 -- (-4477.881) [...7 remote chains...] -- 2:34:33
      192400000 -- (-4480.606) [...7 remote chains...] -- 2:33:32
      192450000 -- (-4504.871) [...7 remote chains...] -- 2:32:31
      192500000 -- (-4502.190) [...7 remote chains...] -- 2:31:31

      Average standard deviation of split frequencies: 0.005652

      192550000 -- (-4508.527) [...7 remote chains...] -- 2:30:30
      192600000 -- (-4481.764) [...7 remote chains...] -- 2:29:29
      192650000 -- (-4498.541) [...7 remote chains...] -- 2:28:29
      192700000 -- (-4474.564) [...7 remote chains...] -- 2:27:28
      192750000 -- [-4495.001] [...7 remote chains...] -- 2:26:27
      192800000 -- (-4490.117) [...7 remote chains...] -- 2:25:27
      192850000 -- (-4489.872) [...7 remote chains...] -- 2:24:26
      192900000 -- [-4503.019] [...7 remote chains...] -- 2:23:25
      192950000 -- (-4504.704) [...7 remote chains...] -- 2:22:25
      193000000 -- (-4501.029) [...7 remote chains...] -- 2:21:24

      Average standard deviation of split frequencies: 0.005747

      193050000 -- (-4495.768) [...7 remote chains...] -- 2:20:23
      193100000 -- (-4502.108) [...7 remote chains...] -- 2:19:22
      193150000 -- (-4484.380) [...7 remote chains...] -- 2:18:22
      193200000 -- [-4464.353] [...7 remote chains...] -- 2:17:21
      193250000 -- [-4474.254] [...7 remote chains...] -- 2:16:20
      193300000 -- [-4476.959] [...7 remote chains...] -- 2:15:19
      193350000 -- [-4481.647] [...7 remote chains...] -- 2:14:19
      193400000 -- [-4481.631] [...7 remote chains...] -- 2:13:18
      193450000 -- [-4463.966] [...7 remote chains...] -- 2:12:18
      193500000 -- (-4505.093) [...7 remote chains...] -- 2:11:17

      Average standard deviation of split frequencies: 0.005710

      193550000 -- (-4543.376) [...7 remote chains...] -- 2:10:17
      193600000 -- (-4499.283) [...7 remote chains...] -- 2:09:16
      193650000 -- (-4503.495) [...7 remote chains...] -- 2:08:15
      193700000 -- (-4531.049) [...7 remote chains...] -- 2:07:15
      193750000 -- (-4495.386) [...7 remote chains...] -- 2:06:14
      193800000 -- (-4489.483) [...7 remote chains...] -- 2:05:13
      193850000 -- (-4465.177) [...7 remote chains...] -- 2:04:13
      193900000 -- (-4475.205) [...7 remote chains...] -- 2:03:12
      193950000 -- (-4482.483) [...7 remote chains...] -- 2:02:11
      194000000 -- [-4471.897] [...7 remote chains...] -- 2:01:11

      Average standard deviation of split frequencies: 0.005575

      194050000 -- (-4452.105) [...7 remote chains...] -- 2:00:10
      194100000 -- (-4501.409) [...7 remote chains...] -- 1:59:09
      194150000 -- (-4503.677) [...7 remote chains...] -- 1:58:09
      194200000 -- (-4512.516) [...7 remote chains...] -- 1:57:08
      194250000 -- (-4524.521) [...7 remote chains...] -- 1:56:08
      194300000 -- (-4492.808) [...7 remote chains...] -- 1:55:07
      194350000 -- (-4503.581) [...7 remote chains...] -- 1:54:07
      194400000 -- (-4480.684) [...7 remote chains...] -- 1:53:06
      194450000 -- (-4471.316) [...7 remote chains...] -- 1:52:05
      194500000 -- (-4483.287) [...7 remote chains...] -- 1:51:05

      Average standard deviation of split frequencies: 0.005539

      194550000 -- (-4489.238) [...7 remote chains...] -- 1:50:04
      194600000 -- (-4487.035) [...7 remote chains...] -- 1:49:03
      194650000 -- (-4499.323) [...7 remote chains...] -- 1:48:02
      194700000 -- (-4502.390) [...7 remote chains...] -- 1:47:02
      194750000 -- (-4486.332) [...7 remote chains...] -- 1:46:01
      194800000 -- (-4469.530) [...7 remote chains...] -- 1:45:00
      194850000 -- [-4482.441] [...7 remote chains...] -- 1:44:00
      194900000 -- (-4482.396) [...7 remote chains...] -- 1:42:59
      194950000 -- (-4479.557) [...7 remote chains...] -- 1:41:59
      195000000 -- [-4472.777] [...7 remote chains...] -- 1:40:58

      Average standard deviation of split frequencies: 0.005526

      195050000 -- (-4473.670) [...7 remote chains...] -- 1:39:57
      195100000 -- (-4479.036) [...7 remote chains...] -- 1:38:57
      195150000 -- [-4483.206] [...7 remote chains...] -- 1:37:56
      195200000 -- [-4462.966] [...7 remote chains...] -- 1:36:56
      195250000 -- (-4510.460) [...7 remote chains...] -- 1:35:55
      195300000 -- (-4500.585) [...7 remote chains...] -- 1:34:54
      195350000 -- (-4504.442) [...7 remote chains...] -- 1:33:54
      195400000 -- (-4508.669) [...7 remote chains...] -- 1:32:53
      195450000 -- (-4507.307) [...7 remote chains...] -- 1:31:52
      195500000 -- (-4505.180) [...7 remote chains...] -- 1:30:52

      Average standard deviation of split frequencies: 0.005544

      195550000 -- (-4507.772) [...7 remote chains...] -- 1:29:51
      195600000 -- (-4493.808) [...7 remote chains...] -- 1:28:50
      195650000 -- (-4509.661) [...7 remote chains...] -- 1:27:50
      195700000 -- (-4483.640) [...7 remote chains...] -- 1:26:49
      195750000 -- (-4509.507) [...7 remote chains...] -- 1:25:49
      195800000 -- [-4468.474] [...7 remote chains...] -- 1:24:48
      195850000 -- (-4475.221) [...7 remote chains...] -- 1:23:48
      195900000 -- (-4480.201) [...7 remote chains...] -- 1:22:47
      195950000 -- (-4493.590) [...7 remote chains...] -- 1:21:46
      196000000 -- (-4495.015) [...7 remote chains...] -- 1:20:46

      Average standard deviation of split frequencies: 0.005510

      196050000 -- [-4479.275] [...7 remote chains...] -- 1:19:45
      196100000 -- (-4487.353) [...7 remote chains...] -- 1:18:44
      196150000 -- (-4494.118) [...7 remote chains...] -- 1:17:44
      196200000 -- (-4472.119) [...7 remote chains...] -- 1:16:43
      196250000 -- [-4501.901] [...7 remote chains...] -- 1:15:42
      196300000 -- [-4495.126] [...7 remote chains...] -- 1:14:42
      196350000 -- (-4494.051) [...7 remote chains...] -- 1:13:41
      196400000 -- [-4466.124] [...7 remote chains...] -- 1:12:41
      196450000 -- [-4476.753] [...7 remote chains...] -- 1:11:40
      196500000 -- [-4461.942] [...7 remote chains...] -- 1:10:40

      Average standard deviation of split frequencies: 0.005498

      196550000 -- (-4507.547) [...7 remote chains...] -- 1:09:39
      196600000 -- [-4460.815] [...7 remote chains...] -- 1:08:38
      196650000 -- [-4480.191] [...7 remote chains...] -- 1:07:38
      196700000 -- [-4471.069] [...7 remote chains...] -- 1:06:37
      196750000 -- [-4480.998] [...7 remote chains...] -- 1:05:37
      196800000 -- (-4496.012) [...7 remote chains...] -- 1:04:36
      196850000 -- (-4483.150) [...7 remote chains...] -- 1:03:35
      196900000 -- (-4494.744) [...7 remote chains...] -- 1:02:35
      196950000 -- (-4475.525) [...7 remote chains...] -- 1:01:34
      197000000 -- (-4505.702) [...7 remote chains...] -- 1:00:33

      Average standard deviation of split frequencies: 0.005321

      197050000 -- (-4535.020) [...7 remote chains...] -- 0:59:33
      197100000 -- (-4470.316) [...7 remote chains...] -- 0:58:32
      197150000 -- (-4490.286) [...7 remote chains...] -- 0:57:32
      197200000 -- (-4497.406) [...7 remote chains...] -- 0:56:31
      197250000 -- (-4515.135) [...7 remote chains...] -- 0:55:31
      197300000 -- (-4483.104) [...7 remote chains...] -- 0:54:30
      197350000 -- (-4475.594) [...7 remote chains...] -- 0:53:29
      197400000 -- (-4487.707) [...7 remote chains...] -- 0:52:29
      197450000 -- (-4495.224) [...7 remote chains...] -- 0:51:28
      197500000 -- (-4539.369) [...7 remote chains...] -- 0:50:28

      Average standard deviation of split frequencies: 0.005358

      197550000 -- (-4493.782) [...7 remote chains...] -- 0:49:27
      197600000 -- (-4506.462) [...7 remote chains...] -- 0:48:26
      197650000 -- (-4497.873) [...7 remote chains...] -- 0:47:26
      197700000 -- (-4524.709) [...7 remote chains...] -- 0:46:25
      197750000 -- (-4495.877) [...7 remote chains...] -- 0:45:25
      197800000 -- (-4480.284) [...7 remote chains...] -- 0:44:24
      197850000 -- (-4498.110) [...7 remote chains...] -- 0:43:23
      197900000 -- [-4476.796] [...7 remote chains...] -- 0:42:23
      197950000 -- (-4498.112) [...7 remote chains...] -- 0:41:22
      198000000 -- (-4490.657) [...7 remote chains...] -- 0:40:22

      Average standard deviation of split frequencies: 0.005297

      198050000 -- (-4487.347) [...7 remote chains...] -- 0:39:21
      198100000 -- (-4481.744) [...7 remote chains...] -- 0:38:21
      198150000 -- (-4476.542) [...7 remote chains...] -- 0:37:20
      198200000 -- [-4481.355] [...7 remote chains...] -- 0:36:19
      198250000 -- (-4484.629) [...7 remote chains...] -- 0:35:19
      198300000 -- (-4501.756) [...7 remote chains...] -- 0:34:18
      198350000 -- (-4495.089) [...7 remote chains...] -- 0:33:18
      198400000 -- [-4493.029] [...7 remote chains...] -- 0:32:17
      198450000 -- (-4495.120) [...7 remote chains...] -- 0:31:16
      198500000 -- (-4510.548) [...7 remote chains...] -- 0:30:16

      Average standard deviation of split frequencies: 0.005267

      198550000 -- (-4530.535) [...7 remote chains...] -- 0:29:15
      198600000 -- (-4551.831) [...7 remote chains...] -- 0:28:15
      198650000 -- (-4501.113) [...7 remote chains...] -- 0:27:14
      198700000 -- (-4512.500) [...7 remote chains...] -- 0:26:14
      198750000 -- (-4482.526) [...7 remote chains...] -- 0:25:13
      198800000 -- (-4482.112) [...7 remote chains...] -- 0:24:13
      198850000 -- (-4512.486) [...7 remote chains...] -- 0:23:12
      198900000 -- (-4504.518) [...7 remote chains...] -- 0:22:11
      198950000 -- (-4476.214) [...7 remote chains...] -- 0:21:11
      199000000 -- (-4526.075) [...7 remote chains...] -- 0:20:10

      Average standard deviation of split frequencies: 0.005280

      199050000 -- (-4479.458) [...7 remote chains...] -- 0:19:10
      199100000 -- [-4481.870] [...7 remote chains...] -- 0:18:09
      199150000 -- [-4519.085] [...7 remote chains...] -- 0:17:09
      199200000 -- [-4468.598] [...7 remote chains...] -- 0:16:08
      199250000 -- (-4492.103) [...7 remote chains...] -- 0:15:08
      199300000 -- [-4496.883] [...7 remote chains...] -- 0:14:07
      199350000 -- [-4479.275] [...7 remote chains...] -- 0:13:07
      199400000 -- (-4487.645) [...7 remote chains...] -- 0:12:06
      199450000 -- [-4478.385] [...7 remote chains...] -- 0:11:05
      199500000 -- (-4477.414) [...7 remote chains...] -- 0:10:05

      Average standard deviation of split frequencies: 0.005169

      199550000 -- [-4476.857] [...7 remote chains...] -- 0:09:04
      199600000 -- (-4494.189) [...7 remote chains...] -- 0:08:04
      199650000 -- (-4485.992) [...7 remote chains...] -- 0:07:03
      199700000 -- (-4504.435) [...7 remote chains...] -- 0:06:03
      199750000 -- (-4485.102) [...7 remote chains...] -- 0:05:02
      199800000 -- (-4479.287) [...7 remote chains...] -- 0:04:02
      199850000 -- (-4470.569) [...7 remote chains...] -- 0:03:01
      199900000 -- (-4467.841) [...7 remote chains...] -- 0:02:01
      199950000 -- (-4511.873) [...7 remote chains...] -- 0:01:00
      200000000 -- [-4474.482] [...7 remote chains...] -- 0:00:00

      Average standard deviation of split frequencies: 0.005136

      Analysis completed in 67 hours 15 mins 27 seconds
      Analysis used 224193.18 seconds of CPU time on processor 0
      Likelihood of best state for "cold" chain of run 1 was -4426.16
      Likelihood of best state for "cold" chain of run 2 was -4430.50

      Acceptance rates for the moves in the "cold" chain of run 1:
         With prob.   (last 1000)   chain accepted proposals by move
            25.6 %     ( 26 %)     Multiplier(Alpha)
             8.0 %     (  9 %)     ExtSPRClock(Tau,V)
            30.5 %     ( 34 %)     NNIClock(Tau,V)
             2.3 %     (  2 %)     ParsSPRClock(Tau,V)
            12.4 %     ( 15 %)     AddBranch(V)
            12.3 %     ( 13 %)     DelBranch(V)
            61.9 %     ( 66 %)     NodesliderClock(V)
            24.9 %     ( 24 %)     TreeStretch(V)
            26.0 %     ( 27 %)     Multiplier(Net_speciation)
            24.8 %     ( 19 %)     Slider(Relative_extinction)
            25.4 %     ( 26 %)     Slider(Relative_fossilization)
            27.0 %     ( 22 %)     Multiplier(IGRvar)
            24.5 %     ( 24 %)     Multiplier(IgrBrlens)
            25.1 %     ( 25 %)     Multiplier(Clockrate)

      Acceptance rates for the moves in the "cold" chain of run 2:
         With prob.   (last 1000)   chain accepted proposals by move
            25.6 %     ( 24 %)     Multiplier(Alpha)
             7.9 %     (  9 %)     ExtSPRClock(Tau,V)
            30.5 %     ( 31 %)     NNIClock(Tau,V)
             2.3 %     (  2 %)     ParsSPRClock(Tau,V)
            12.4 %     ( 12 %)     AddBranch(V)
            12.3 %     ( 11 %)     DelBranch(V)
            61.9 %     ( 63 %)     NodesliderClock(V)
            25.0 %     ( 27 %)     TreeStretch(V)
            26.1 %     ( 26 %)     Multiplier(Net_speciation)
            24.7 %     ( 37 %)     Slider(Relative_extinction)
            25.4 %     ( 26 %)     Slider(Relative_fossilization)
            27.0 %     ( 24 %)     Multiplier(IGRvar)
            24.8 %     ( 23 %)     Multiplier(IgrBrlens)
            25.0 %     ( 28 %)     Multiplier(Clockrate)

      Chain swap information for run 1:

                     1         2         3         4 
           ------------------------------------------
         1 |                0.27      0.04      0.00 
         2 |  33329141                0.31      0.05 
         3 |  33341430  33335264                0.35 
         4 |  33334237  33334938  33324990           

      Chain swap information for run 2:

                     1         2         3         4 
           ------------------------------------------
         1 |                0.27      0.04      0.00 
         2 |  33323221                0.31      0.05 
         3 |  33334743  33336453                0.34 
         4 |  33335972  33331051  33338560           

      Upper diagonal: Proportion of successful state exchanges between chains
      Lower diagonal: Number of attempted state exchanges between chains

      Chain information:

        ID -- Heat 
       -----------
         1 -- 1.00  (cold chain)
         2 -- 0.93 
         3 -- 0.86 
         4 -- 0.81 

      Heat = 1 / (1 + T * (ID - 1))
         (where T = 0.08 is the temperature and ID is the chain number)

      Summarizing trees in files "Cui_2021_5.run1.t" and "Cui_2021_5.run2.t"
      Using relative burnin ('relburnin=yes'), discarding the first 25 % of sampled trees
      Writing statistics to files Cui_2021_5.<parts|tstat|vstat|trprobs|con>
      Examining first file ...
      Found one tree block in file "Cui_2021_5.run1.t" with 10001 trees in last block
      Expecting the same number of trees in the last tree block of all files

      Tree reading status:

      0      10      20      30      40      50      60      70      80      90     100
      v-------v-------v-------v-------v-------v-------v-------v-------v-------v-------v
      *********************************************************************************

      Read a total of 20002 trees in 2 files (sampling 15002 of them)
         (Each file contained 10001 trees of which 7501 were sampled)
                                                                                   
      General explanation:                                                          
                                                                                   
      In an unrooted tree, a taxon bipartition (split) is specified by removing a   
      branch, thereby dividing the species into those to the left and those to the  
      right of the branch. Here, taxa to one side of the removed branch are denoted 
      '.' and those to the other side are denoted '*'. Specifically, the '.' symbol 
      is used for the taxa on the same side as the outgroup.                        
                                                                                   
      In a rooted or clock tree, the tree is rooted using the model and not by      
      reference to an outgroup. Each bipartition therefore corresponds to a clade,  
      that is, a group that includes all the descendants of a particular branch in  
      the tree.  Taxa that are included in each clade are denoted using '*', and    
      taxa that are not included are denoted using the '.' symbol.                  
                                                                                   
      The output first includes a key to all the bipartitions with frequency larger 
      or equal to (Minpartfreq) in at least one run. Minpartfreq is a parameter to  
      sumt command and currently it is set to 0.10.  This is followed by a table  
      with statistics for the informative bipartitions (those including at least    
      two taxa), sorted from highest to lowest probability. For each bipartition,   
      the table gives the number of times the partition or split was observed in all
      runs (#obs) and the posterior probability of the bipartition (Probab.), which 
      is the same as the split frequency. If several runs are summarized, this is   
      followed by the minimum split frequency (Min(s)), the maximum frequency       
      (Max(s)), and the standard deviation of frequencies (Stddev(s)) across runs.  
      The latter value should approach 0 for all bipartitions as MCMC runs converge.
                                                                                   
      This is followed by a table summarizing branch lengths, node heights (if a    
      clock model was used) and relaxed clock parameters (if a relaxed clock model  
      was used). The mean, variance, and 95 % credible interval are given for each 
      of these parameters. If several runs are summarized, the potential scale      
      reduction factor (PSRF) is also given; it should approach 1 as runs converge. 
      Node heights will take calibration points into account, if such points were   
      used in the analysis.                                                         
                                                                                    
      Note that Stddev may be unreliable if the partition is not present in all     
      runs (the last column indicates the number of runs that sampled the partition 
      if more than one run is summarized). The PSRF is not calculated at all if     
      the partition is not present in all runs.The PSRF is also sensitive to small  
      sample sizes and it should only be considered a rough guide to convergence    
      since some of the assumptions allowing one to interpret it as a true potential
      scale reduction factor are violated in MrBayes.                               
                                                                                    
      List of taxa in bipartitions:                                                 
                                                                                   
         1 -- Guiyu_oneris
         2 -- Adololopas_moyasmithae
         3 -- Adelargo_schultzei
         4 -- Amadeodipterus_kencampbelli
         5 -- Andreyevichthys_epitomus
         6 -- Archaeonectes_pertusus
         7 -- Asthenorhynchus_meemannae
         8 -- Barwickia_downunda
         9 -- Chirodipterus_australis
        10 -- Chirodipterus_onawayensis
        11 -- Dipterus_valenciennesi
        12 -- Chirodipterus_wildungensis
        13 -- Chirodipterus_liangchengi
        14 -- Dipnorhynchus_cathlesae
        15 -- Dipnorhynchus_sussmilchi
        16 -- Dipnorhynchus_kiandrensis
        17 -- Dipnorhynchus_kurikae
        18 -- Eoctenodus_microsoma
        19 -- Fleurantia_denticulata
        20 -- Gogodipterus_paddyensis
        21 -- Griphognathus_minutidens
        22 -- Griphognathus_sculpta
        23 -- Griphognathus_whitei
        24 -- Grossipterus_crassus
        25 -- Holodipterus_elderae
        26 -- Holodipterus_gogoensis
        27 -- Howidipterus_donnae
        28 -- Ichnomylax_kurnai
        29 -- Iowadipterus_halli
        30 -- Jarvikia_arctica
        31 -- Jessenia_concentrica
        32 -- Melanognathus_canadensis
        33 -- Nielsenia_nordica
        34 -- Oervigia_nordica
        35 -- Orlovichthys_limnatis
        36 -- Palaeodaphus_insignis
        37 -- Pentlandia_macroptera
        38 -- Phaneropleuron_andersoni
        39 -- Pillararhynchus_longi
        40 -- Robinsondipterus_longi
        41 -- Scaumenacia_curta
        42 -- Soederberghia_groenlandica
        43 -- Sorbitorhynchus_deleaskitus
        44 -- Speonesydrion_iani
        45 -- Stomiahykus_thlaodus
        46 -- Tarachomylax_oepiki
        47 -- Uranolophus_wyomingensis
        48 -- Conchopoma_gadiforme
        49 -- Delatitia_breviceps
        50 -- Uronemus_splendens
        51 -- Gnathorhiza_serrata
        52 -- Megapleuron_zangerli
        53 -- Palaeophichthys_parvulus
        54 -- Parasagenodus_sibiricus
        55 -- Sagenodus_inaequalis
        56 -- Straitonia_waterstoni
        57 -- Tranodis_castrensis
        58 -- Ctenodus
        59 -- Xylognathus_macrustenus
        60 -- Limanichthys_fraseri
        61 -- Apatorhynchus_opistheretmus
        62 -- Erikia_jarviki
        63 -- Dipnotuberculus_gnathodus
        64 -- Cathlorhynchus_trismodipterus
        65 -- Harajicadipterus_youngi
        66 -- Xeradipterus_hatcheri
        67 -- Rhinodipterus_ulrichi
        68 -- Rhinodipterus_kimberleyensis
        69 -- Rhinodipterus_secans
        70 -- Westollrhynchus_lehmanni
        71 -- Rhynchodipterus_elginensis
        72 -- Persephonichthys
        73 -- Celsiodon
        74 -- Sinodipterus_beibei
        75 -- Porolepis
        76 -- Durialepis
        77 -- Glyptolepis
        78 -- Holoptychius
        79 -- Laccognathus
        80 -- Nasogaluakus_chorni
        81 -- Quebecius_quebecensis
        82 -- Psarolepis
        83 -- Youngolepis
        84 -- Powichthys
        85 -- Diabolepis_speratus
        86 -- Meemannia
        87 -- Raynerius_splendens
        88 -- Cheirolepis

      Key to taxon bipartitions (saved to file "Cui_2021_5.parts"):

       ID -- Partition
      --------------------------------------------------------------------------------
        0 -- ***********************************************************************
        1 -- *......................................................................
        2 -- .*.....................................................................
        3 -- ..*....................................................................
        4 -- ...*...................................................................
        5 -- ....*..................................................................
        6 -- .....*.................................................................
        7 -- ......*................................................................
        8 -- .......*...............................................................
        9 -- ........*..............................................................
       10 -- .........*.............................................................
       11 -- ..........*............................................................
       12 -- ...........*...........................................................
       13 -- ............*..........................................................
       14 -- .............*.........................................................
       15 -- ..............*........................................................
       16 -- ...............*.......................................................
       17 -- ................*......................................................
       18 -- .................*.....................................................
       19 -- ..................*....................................................
       20 -- ...................*...................................................
       21 -- ....................*..................................................
       22 -- .....................*.................................................
       23 -- ......................*................................................
       24 -- .......................*...............................................
       25 -- ........................*..............................................
       26 -- .........................*.............................................
       27 -- ..........................*............................................
       28 -- ...........................*...........................................
       29 -- ............................*..........................................
       30 -- .............................*.........................................
       31 -- ..............................*........................................
       32 -- ...............................*.......................................
       33 -- ................................*......................................
       34 -- .................................*.....................................
       35 -- ..................................*....................................
       36 -- ...................................*...................................
       37 -- ....................................*..................................
       38 -- .....................................*.................................
       39 -- ......................................*................................
       40 -- .......................................*...............................
       41 -- ........................................*..............................
       42 -- .........................................*.............................
       43 -- ..........................................*............................
       44 -- ...........................................*...........................
       45 -- ............................................*..........................
       46 -- .............................................*.........................
       47 -- ..............................................*........................
       48 -- ...............................................*.......................
       49 -- ................................................*......................
       50 -- .................................................*.....................
       51 -- ..................................................*....................
       52 -- ...................................................*...................
       53 -- ....................................................*..................
       54 -- .....................................................*.................
       55 -- ......................................................*................
       56 -- .......................................................*...............
       57 -- ........................................................*..............
       58 -- .........................................................*.............
       59 -- ..........................................................*............
       60 -- ...........................................................*...........
       61 -- ............................................................*..........
       62 -- .............................................................*.........
       63 -- ..............................................................*........
       64 -- ...............................................................*.......
       65 -- ................................................................*......
       66 -- .................................................................*.....
       67 -- ..................................................................*....
       68 -- ...................................................................*...
       69 -- ....................................................................*..
       70 -- .....................................................................*.
       71 -- ......................................................................*
       72 -- .......................................................................
       73 -- .......................................................................
       74 -- .......................................................................
       75 -- .......................................................................
       76 -- .......................................................................
       77 -- .......................................................................
       78 -- .......................................................................
       79 -- .......................................................................
       80 -- .......................................................................
       81 -- .......................................................................
       82 -- .......................................................................
       83 -- .......................................................................
       84 -- .......................................................................
       85 -- .......................................................................
       86 -- .......................................................................
       87 -- .......................................................................
       88 -- .......................................................................
       89 -- .**********************************************************************
       90 -- .......................................................................
       91 -- .......................................................................
       92 -- .......................................................................
       93 -- .**********************************************************************
       94 -- .**********************************************************************
       95 -- .......................................................................
       96 -- .**********************************************************************
       97 -- .......................................................................
       98 -- .....................**................................................
       99 -- .......................................................................
      100 -- ...............................................*.****.****.............
      101 -- .......................................................................
      102 -- .....*...*.............................................................
      103 -- ...............................................*..***..................
      104 -- .......................................................***.............
      105 -- ...............................................*..*.*..................
      106 -- ...............................................*..***.*................
      107 -- .**********************************************************************
      108 -- ...............................................*..*....................
      109 -- .......................................................................
      110 -- .**********************************************************************
      111 -- ...............................................*..*....................
      112 -- .........................................*............................*
      113 -- ...............................................******.****.............
      114 -- .......................................................................
      115 -- .......*..................*............................................
      116 -- ......*..................*.............................................
      117 -- ..............................................................**.......
      118 -- ........................................................**.............
      119 -- ...............................................*.****.*................
      120 -- ...*.*...*.............................................................
      121 -- ...............................................*..***.****.............
      122 -- ...................*...............*...................................
      123 -- .......................................*.........................*.....
      124 -- .*......*..**..........................................................
      125 -- .....................................*.................................
      126 -- ...............................................******.****.*...........
      127 -- ..................................*................................*...
      128 -- ..........*...........................*................................
      129 -- ..................................................................*.*..
      130 -- .*********************************************.**********************.*
      131 -- ..............*...............................................**.......
      132 -- .....*...*...*.........................................................
      133 -- ...................*........*......*...................................
      134 -- .**.*.***.***....**********.**.************....**************...*****.*
      135 -- ...........................*.................................*.........
      136 -- ........*...*..........................................................
      137 -- ....................***................................................
      138 -- .*..........*..........................................................
      139 -- ...................*........*....*.*...................................
      140 -- .************....**********.**.************..*.**************...*****.*
      141 -- ....................*....................*............................*
      142 -- ......*.................**.............................................
      143 -- .**.*.***.***....**********.**.************..*.**************...*****.*
      144 -- .*......*..**.........................*................................
      145 -- .****.***.***....**********.**.************..*.**************...*****.*
      146 -- .......................................................**..............
      147 -- .**.*.***.***....**********.**..***********....**************...*****.*
      148 -- .......................................................................
      149 -- ....................***..................*............................*
      150 -- .*......*.***.........................*................................
      151 -- ...............**......................................................
      152 -- ..........................................................**...........
      153 -- ..................*......................*............................*
      154 -- ...............................*.............*.........................
      155 -- .*************...**********.******************.**************...*****.*
      156 -- .*.........*...........................................................
      157 -- .*************...**********.***************.**.**************...*****.*
      158 -- ....*........................*.........................................
      159 -- .*********************************************.************************
      160 -- .*......*...*..........................................................
      161 -- ..............................*.............*..........................
      162 -- ..................................*...............................***..
      163 -- ...............................................******.******...........
      164 -- .********************************************************************.*
      165 -- ......*.............***.**.............*.........................*.....
      166 -- .............................*.......................*.................
      167 -- ....*........................*.......................*.................
      168 -- ...................*...*...........*...................................
      169 -- ....*................................................*.................
      170 -- .....................**.*..............................................
      171 -- ..............***..........*.................................***.......
      172 -- ...............**..........*.................................*.........
      173 -- .****.***.***....**********.**.************.**.**************...*****.*
      174 -- .........................................*..................*.........*
      175 -- ..................................*.............................*......
      176 -- ............................*....*.....................................
      177 -- ......*.................*..............................................
      178 -- .************....**********.***************.**.**************...*****.*
      179 -- .............*.**......................................................
      180 -- .*.........**..........................................................
      181 -- ..............................................*......................*.
      182 -- ........*..*...........................................................
      183 -- ..*.*........................*.......................*.................
      184 -- ...............................................***********.*...........
      185 -- .......................................................*.*.............
      186 -- .....*...*...*................*........................................
      187 -- .**.*.***.***....**.*******..*..***.*******....**************...*****.*
      188 -- ......*.............***.**.............*.*.......................*....*
      189 -- ..................*......................*..................*.........*
      190 -- ....................................................*..................
      191 -- ...................*........*..........................................
      192 -- ................................*.........................*............
      193 -- .......*..........*.......*............................................
      194 -- ....................***................*...............................
      195 -- ..............................*..............................*.........
      196 -- .****.***.***....**********.***************.**.**************...*****.*
      197 -- .************....**********.**.************.**.**************...*****.*
      198 -- .............*.*.......................................................
      199 -- ..................................................................***..
      200 -- ............................*......*...................................
      201 -- .*......*.***.........................*...*............................
      202 -- .....*...*...*.**......................................................
      203 -- .............*..*......................................................
      204 -- ........*..**..........................................................
      205 -- .....................................................*.....*...........
      206 -- ...............**..........*...........................................
      207 -- .************....**********.**.************....**************...*****.*
      208 -- .*************...**********.******************.**************...*******
      209 -- .**.*.***.***....**.*******..*..*.*.*******....**************...*****.*
      210 -- ...............................................*************...........
      211 -- ...........*..........................*................................
      212 -- ....................***................*.*............................*
      213 -- ................................................*..........*...........
      214 -- ................*..........*.................................*.........
      215 -- ...*.*...*...*.........................................................
      216 -- .......*..................*.........*..................................
      217 -- ...............*...........*...........................................
      218 -- ..................................................*....................
      219 -- ..*.*........................*.........................................
      220 -- ..*.*..................................................................
      221 -- ....................***................*.........................*.....
      222 -- .**********************************************************************
      223 -- ................................*.....................................*
      224 -- ................................*........*............................*
      --------------------------------------------------------------------------------

       ID -- Partition (continued)
      --------------------------------------------------------------------------------
        0 -- *****************
        1 -- .................
        2 -- .................
        3 -- .................
        4 -- .................
        5 -- .................
        6 -- .................
        7 -- .................
        8 -- .................
        9 -- .................
       10 -- .................
       11 -- .................
       12 -- .................
       13 -- .................
       14 -- .................
       15 -- .................
       16 -- .................
       17 -- .................
       18 -- .................
       19 -- .................
       20 -- .................
       21 -- .................
       22 -- .................
       23 -- .................
       24 -- .................
       25 -- .................
       26 -- .................
       27 -- .................
       28 -- .................
       29 -- .................
       30 -- .................
       31 -- .................
       32 -- .................
       33 -- .................
       34 -- .................
       35 -- .................
       36 -- .................
       37 -- .................
       38 -- .................
       39 -- .................
       40 -- .................
       41 -- .................
       42 -- .................
       43 -- .................
       44 -- .................
       45 -- .................
       46 -- .................
       47 -- .................
       48 -- .................
       49 -- .................
       50 -- .................
       51 -- .................
       52 -- .................
       53 -- .................
       54 -- .................
       55 -- .................
       56 -- .................
       57 -- .................
       58 -- .................
       59 -- .................
       60 -- .................
       61 -- .................
       62 -- .................
       63 -- .................
       64 -- .................
       65 -- .................
       66 -- .................
       67 -- .................
       68 -- .................
       69 -- .................
       70 -- .................
       71 -- .................
       72 -- *................
       73 -- .*...............
       74 -- ..*..............
       75 -- ...*.............
       76 -- ....*............
       77 -- .....*...........
       78 -- ......*..........
       79 -- .......*.........
       80 -- ........*........
       81 -- .........*.......
       82 -- ..........*......
       83 -- ...........*.....
       84 -- ............*....
       85 -- .............*...
       86 -- ..............*..
       87 -- ...............*.
       88 -- ................*
       89 -- *****************
       90 -- ...............**
       91 -- ......**.*.......
       92 -- ...*******.......
       93 -- ***..............
       94 -- ***..........*...
       95 -- ...*******..*....
       96 -- **********.***...
       97 -- .....***.*.......
       98 -- .................
       99 -- ..............***
      100 -- *................
      101 -- .......*.*.......
      102 -- .................
      103 -- *................
      104 -- .................
      105 -- *................
      106 -- *................
      107 -- ***........*.*...
      108 -- .................
      109 -- .....*****.......
      110 -- **********.******
      111 -- *................
      112 -- .................
      113 -- *................
      114 -- ....******.......
      115 -- .................
      116 -- .................
      117 -- .................
      118 -- .................
      119 -- *................
      120 -- .................
      121 -- *................
      122 -- .................
      123 -- .................
      124 -- .................
      125 -- .*...............
      126 -- *................
      127 -- .................
      128 -- .................
      129 -- .................
      130 -- ***..............
      131 -- .................
      132 -- .................
      133 -- .................
      134 -- ***..............
      135 -- .................
      136 -- .................
      137 -- .................
      138 -- .................
      139 -- .................
      140 -- ***..............
      141 -- .................
      142 -- .................
      143 -- ***..............
      144 -- .................
      145 -- ***..............
      146 -- .................
      147 -- ***..............
      148 -- ...*.*****.......
      149 -- .................
      150 -- .................
      151 -- .................
      152 -- .................
      153 -- .................
      154 -- .................
      155 -- ***..............
      156 -- .................
      157 -- ***..............
      158 -- .................
      159 -- ***..............
      160 -- .................
      161 -- .................
      162 -- .................
      163 -- *................
      164 -- ***..............
      165 -- .................
      166 -- .................
      167 -- .................
      168 -- .................
      169 -- .................
      170 -- .................
      171 -- .................
      172 -- .................
      173 -- ***..............
      174 -- .................
      175 -- .................
      176 -- .................
      177 -- .................
      178 -- ***..............
      179 -- .................
      180 -- .................
      181 -- .................
      182 -- .................
      183 -- .................
      184 -- *................
      185 -- .................
      186 -- .................
      187 -- ***..............
      188 -- .................
      189 -- .................
      190 -- *................
      191 -- .................
      192 -- .................
      193 -- .................
      194 -- .................
      195 -- .................
      196 -- ***..............
      197 -- ***..............
      198 -- .................
      199 -- .................
      200 -- .................
      201 -- .................
      202 -- .................
      203 -- .................
      204 -- .................
      205 -- .................
      206 -- .................
      207 -- ***..............
      208 -- ***..............
      209 -- ***..............
      210 -- *................
      211 -- .................
      212 -- .................
      213 -- .................
      214 -- .................
      215 -- .................
      216 -- .................
      217 -- .................
      218 -- *................
      219 -- .................
      220 -- .................
      221 -- .................
      222 -- **************...
      223 -- .................
      224 -- .................
      --------------------------------------------------------------------------------

      Summary statistics for informative taxon bipartitions (clades)
         (saved to file "Cui_2021_5.tstat"):

       ID   #obs     Probab.     Sd(s)+      Min(s)      Max(s)   Nruns 
      ------------------------------------------------------------------
       89  15002    1.000000    0.000000    1.000000    1.000000    2
       90  14998    0.999733    0.000000    0.999733    0.999733    2
       91  14986    0.998933    0.000377    0.998667    0.999200    2
       92  14985    0.998867    0.000283    0.998667    0.999067    2
       93  14963    0.997400    0.000283    0.997200    0.997600    2
       94  14960    0.997200    0.000566    0.996800    0.997600    2
       95  14940    0.995867    0.001320    0.994934    0.996800    2
       96  14930    0.995201    0.000943    0.994534    0.995867    2
       97  14850    0.989868    0.000943    0.989201    0.990535    2
       98  14836    0.988935    0.000189    0.988801    0.989068    2
       99  14817    0.987668    0.001037    0.986935    0.988402    2
      100  14758    0.983736    0.003771    0.981069    0.986402    2
      101  14679    0.978470    0.000471    0.978136    0.978803    2
      102  14641    0.975937    0.003676    0.973337    0.978536    2
      103  14596    0.972937    0.000377    0.972670    0.973204    2
      104  14582    0.972004    0.003394    0.969604    0.974403    2
      105  14552    0.970004    0.002451    0.968271    0.971737    2
      106  14493    0.966071    0.001037    0.965338    0.966804    2
      107  13642    0.909345    0.001320    0.908412    0.910279    2
      108  13369    0.891148    0.003676    0.888548    0.893748    2
      109  13236    0.882282    0.003582    0.879749    0.884815    2
      110  12637    0.842354    0.011029    0.834555    0.850153    2
      111  11894    0.792828    0.003394    0.790428    0.795227    2
      112  11173    0.744767    0.013857    0.734969    0.754566    2
      113   9986    0.665645    0.007730    0.660179    0.671111    2
      114   9531    0.635315    0.009333    0.628716    0.641914    2
      115   9479    0.631849    0.011406    0.623783    0.639915    2
      116   9077    0.605053    0.006127    0.600720    0.609385    2
      117   8694    0.579523    0.004713    0.576190    0.582856    2
      118   8638    0.575790    0.003582    0.573257    0.578323    2
      119   7480    0.498600    0.002451    0.496867    0.500333    2
      120   7023    0.468138    0.009898    0.461139    0.475137    2
      121   6803    0.453473    0.000094    0.453406    0.453540    2
      122   6777    0.451740    0.004619    0.448474    0.455006    2
      123   6729    0.448540    0.004431    0.445407    0.451673    2
      124   6645    0.442941    0.016120    0.431542    0.454339    2
      125   6325    0.421610    0.013292    0.412212    0.431009    2
      126   6178    0.411812    0.004525    0.408612    0.415011    2
      127   5819    0.387882    0.016120    0.376483    0.399280    2
      128   5756    0.383682    0.004336    0.380616    0.386748    2
      129   5474    0.364885    0.012255    0.356219    0.373550    2
      130   5303    0.353486    0.004996    0.349953    0.357019    2
      131   5302    0.353420    0.002074    0.351953    0.354886    2
      132   5028    0.335155    0.002828    0.333156    0.337155    2
      133   4762    0.317424    0.008107    0.311692    0.323157    2
      134   4718    0.314491    0.003394    0.312092    0.316891    2
      135   4671    0.311358    0.008955    0.305026    0.317691    2
      136   4564    0.304226    0.000377    0.303959    0.304493    2
      137   4563    0.304159    0.003299    0.301826    0.306492    2
      138   4544    0.302893    0.000566    0.302493    0.303293    2
      139   4543    0.302826    0.013669    0.293161    0.312492    2
      140   4495    0.299627    0.007636    0.294227    0.305026    2
      141   4256    0.283696    0.008861    0.277430    0.289961    2
      142   4232    0.282096    0.007164    0.277030    0.287162    2
      143   4124    0.274897    0.002640    0.273030    0.276763    2
      144   4118    0.274497    0.011312    0.266498    0.282496    2
      145   4116    0.274363    0.003017    0.272230    0.276496    2
      146   4042    0.269431    0.001885    0.268098    0.270764    2
      147   4002    0.266764    0.023001    0.250500    0.283029    2
      148   3921    0.261365    0.001980    0.259965    0.262765    2
      149   3832    0.255433    0.000377    0.255166    0.255699    2
      150   3790    0.252633    0.011501    0.244501    0.260765    2
      151   3715    0.247634    0.016685    0.235835    0.259432    2
      152   3690    0.245967    0.006787    0.241168    0.250767    2
      153   3652    0.243434    0.016026    0.232102    0.254766    2
      154   3569    0.237902    0.013857    0.228103    0.247700    2
      155   3497    0.233102    0.000660    0.232636    0.233569    2
      156   3494    0.232902    0.007730    0.227436    0.238368    2
      157   3424    0.228236    0.005279    0.224503    0.231969    2
      158   3307    0.220437    0.002734    0.218504    0.222370    2
      159   3300    0.219971    0.001508    0.218904    0.221037    2
      160   3247    0.216438    0.001037    0.215705    0.217171    2
      161   3246    0.216371    0.000943    0.215705    0.217038    2
      162   3237    0.215771    0.001225    0.214905    0.216638    2
      163   3215    0.214305    0.010841    0.206639    0.221970    2
      164   3130    0.208639    0.003017    0.206506    0.210772    2
      165   3068    0.204506    0.003394    0.202106    0.206906    2
      166   3066    0.204373    0.006033    0.200107    0.208639    2
      167   2901    0.193374    0.003111    0.191175    0.195574    2
      168   2788    0.185842    0.003582    0.183309    0.188375    2
      169   2735    0.182309    0.007259    0.177176    0.187442    2
      170   2732    0.182109    0.006410    0.177576    0.186642    2
      171   2671    0.178043    0.008201    0.172244    0.183842    2
      172   2670    0.177976    0.008107    0.172244    0.183709    2
      173   2576    0.171710    0.009238    0.165178    0.178243    2
      174   2514    0.167578    0.005090    0.163978    0.171177    2
      175   2504    0.166911    0.001697    0.165711    0.168111    2
      176   2471    0.164711    0.008955    0.158379    0.171044    2
      177   2465    0.164311    0.007824    0.158779    0.169844    2
      178   2395    0.159645    0.002357    0.157979    0.161312    2
      179   2386    0.159045    0.010558    0.151580    0.166511    2
      180   2345    0.156312    0.001225    0.155446    0.157179    2
      181   2288    0.152513    0.000943    0.151846    0.153180    2
      182   2275    0.151646    0.001791    0.150380    0.152913    2
      183   2258    0.150513    0.002640    0.148647    0.152380    2
      184   2249    0.149913    0.009144    0.143448    0.156379    2
      185   2203    0.146847    0.004619    0.143581    0.150113    2
      186   2120    0.141314    0.002828    0.139315    0.143314    2
      187   2065    0.137648    0.000660    0.137182    0.138115    2
      188   2012    0.134115    0.013575    0.124517    0.143714    2
      189   1935    0.128983    0.006316    0.124517    0.133449    2
      190   1932    0.128783    0.002262    0.127183    0.130383    2
      191   1861    0.124050    0.001225    0.123184    0.124917    2
      192   1851    0.123384    0.004996    0.119851    0.126916    2
      193   1836    0.122384    0.000189    0.122250    0.122517    2
      194   1800    0.119984    0.006976    0.115051    0.124917    2
      195   1785    0.118984    0.006316    0.114518    0.123450    2
      196   1744    0.116251    0.000000    0.116251    0.116251    2
      197   1730    0.115318    0.001508    0.114251    0.116384    2
      198   1726    0.115051    0.001508    0.113985    0.116118    2
      199   1717    0.114451    0.002922    0.112385    0.116518    2
      200   1709    0.113918    0.002734    0.111985    0.115851    2
      201   1708    0.113851    0.002828    0.111852    0.115851    2
      202   1705    0.113652    0.004054    0.110785    0.116518    2
      203   1690    0.112652    0.010181    0.105453    0.119851    2
      204   1682    0.112118    0.000943    0.111452    0.112785    2
      205   1678    0.111852    0.006599    0.107186    0.116518    2
      206   1678    0.111852    0.004336    0.108785    0.114918    2
      207   1659    0.110585    0.004431    0.107452    0.113718    2
      208   1657    0.110452    0.005373    0.106652    0.114251    2
      209   1629    0.108586    0.010087    0.101453    0.115718    2
      210   1627    0.108452    0.007447    0.103186    0.113718    2
      211   1612    0.107452    0.007164    0.102386    0.112518    2
      212   1607    0.107119    0.001225    0.106252    0.107986    2
      213   1606    0.107052    0.000943    0.106386    0.107719    2
      214   1597    0.106452    0.000471    0.106119    0.106786    2
      215   1578    0.105186    0.008296    0.099320    0.111052    2
      216   1573    0.104853    0.003676    0.102253    0.107452    2
      217   1573    0.104853    0.010087    0.097720    0.111985    2
      218   1567    0.104453    0.004996    0.100920    0.107986    2
      219   1556    0.103720    0.002640    0.101853    0.105586    2
      220   1522    0.101453    0.000566    0.101053    0.101853    2
      221   1476    0.098387    0.002640    0.096520    0.100253    2
      222   1475    0.098320    0.008390    0.092388    0.104253    2
      223   1414    0.094254    0.008861    0.087988    0.100520    2
      224   1386    0.092388    0.011124    0.084522    0.100253    2
      ------------------------------------------------------------------
      + Convergence diagnostic (standard deviation of split frequencies)
        should approach 0.0 as runs converge.


      Summary statistics for branch and node parameters
         (saved to file "Cui_2021_5.vstat"):

                                                         95% HPD Interval
                                                       --------------------
      Parameter                 Mean       Variance     Lower       Upper       Median     PSRF+  Nruns
      -------------------------------------------------------------------------------------------------
      length[1]                0.107302    0.003195    0.019928    0.214179    0.097877    1.000    2
      length[2]                0.119543    0.010170    0.000000    0.312636    0.099119    1.000    2
      length[3]                0.180360    0.015268    0.000000    0.416436    0.157437    1.000    2
      length[4]                0.073029    0.008779    0.000000    0.266040    0.029631    1.000    2
      length[5]                0.099061    0.010325    0.000000    0.294175    0.075931    1.000    2
      length[6]                0.038641    0.004284    0.000000    0.153319    0.013292    1.000    2
      length[7]                0.099320    0.006798    0.000000    0.257342    0.082526    1.000    2
      length[8]                0.048451    0.000944    0.000000    0.103845    0.044543    1.000    2
      length[9]                0.143892    0.010240    0.000000    0.337680    0.122139    1.000    2
      length[10]               0.042578    0.004779    0.000000    0.158877    0.016836    1.000    2
      length[11]               0.162539    0.011707    0.017883    0.390421    0.133153    1.000    2
      length[12]               0.174147    0.012154    0.000000    0.390852    0.149751    1.000    2
      length[13]               0.077063    0.009068    0.000000    0.269329    0.046030    1.000    2
      length[14]               0.095954    0.009729    0.000000    0.286117    0.074397    1.000    2
      length[15]               0.028347    0.003509    0.000000    0.152603    0.000000    1.000    2
      length[16]               0.045787    0.004301    0.000000    0.181100    0.016886    1.000    2
      length[17]               0.041703    0.003954    0.000000    0.172765    0.005535    1.000    2
      length[18]               0.123830    0.013355    0.000000    0.338927    0.103463    1.000    2
      length[19]               0.085335    0.009941    0.000000    0.282652    0.052370    1.000    2
      length[20]               0.057081    0.007792    0.000000    0.238582    0.016133    1.000    2
      length[21]               0.043237    0.002792    0.000000    0.144509    0.024624    1.002    2
      length[22]               0.083192    0.003267    0.000000    0.197127    0.069509    1.000    2
      length[23]               0.009334    0.000881    0.000000    0.064321    0.000000    1.000    2
      length[24]               0.069603    0.009128    0.000000    0.268796    0.031694    1.000    2
      length[25]               0.144933    0.010863    0.000000    0.339320    0.131150    1.000    2
      length[26]               0.079387    0.007634    0.000000    0.255961    0.053932    1.000    2
      length[27]               0.006475    0.000366    0.000000    0.045443    0.000000    1.000    2
      length[28]               0.109430    0.009694    0.000000    0.300340    0.090386    1.000    2
      length[29]               0.111643    0.027906    0.000000    0.493214    0.035339    1.000    2
      length[30]               0.186196    0.013388    0.000000    0.390594    0.174302    1.000    2
      length[31]               0.152551    0.008035    0.000000    0.322111    0.139397    1.000    2
      length[32]               0.098911    0.003626    0.000000    0.210887    0.088856    1.000    2
      length[33]               0.181888    0.018971    0.000000    0.444068    0.159666    1.000    2
      length[34]               0.281620    0.022573    0.037322    0.591053    0.260041    1.000    2
      length[35]               0.370637    0.031461    0.064992    0.724262    0.356910    1.000    2
      length[36]               0.060622    0.007824    0.000000    0.240247    0.022231    1.000    2
      length[37]               0.075798    0.002087    0.000000    0.158544    0.069916    1.000    2
      length[38]               0.143442    0.029840    0.000000    0.499671    0.081364    1.000    2
      length[39]               0.251457    0.016777    0.039703    0.515123    0.231443    1.000    2
      length[40]               0.155045    0.016531    0.000000    0.386848    0.145013    1.000    2
      length[41]               0.031365    0.003287    0.000000    0.151422    0.000000    1.000    2
      length[42]               0.105302    0.011687    0.000000    0.317877    0.079499    1.000    2
      length[43]               0.078591    0.001742    0.000000    0.157672    0.071311    1.000    2
      length[44]               0.086708    0.009866    0.000000    0.288581    0.060176    1.000    2
      length[45]               0.357319    0.019295    0.060237    0.616171    0.365029    1.000    2
      length[46]               0.053901    0.004611    0.000000    0.191744    0.026176    1.000    2
      length[47]               0.077385    0.001393    0.000000    0.144566    0.073614    1.000    2
      length[48]               0.370608    0.087745    0.062510    1.101139    0.267145    1.000    2
      length[49]               0.055648    0.008931    0.000000    0.254193    0.003571    1.000    2
      length[50]               0.150214    0.011427    0.012813    0.368277    0.122363    1.000    2
      length[51]               0.345651    0.055638    0.062510    0.876476    0.267145    1.000    2
      length[52]               0.109899    0.011678    0.000000    0.323777    0.086174    1.000    2
      length[53]               0.027392    0.002281    0.000000    0.126247    0.000000    1.000    2
      length[54]               0.332862    0.028023    0.058402    0.669618    0.309839    1.001    2
      length[55]               0.169781    0.023282    0.000000    0.476821    0.126532    1.000    2
      length[56]               0.009089    0.000836    0.000000    0.060314    0.000000    1.000    2
      length[57]               0.177874    0.014878    0.000000    0.418346    0.151419    1.000    2
      length[58]               0.204386    0.019081    0.026462    0.482618    0.168233    1.000    2
      length[59]               0.274004    0.040823    0.000000    0.650848    0.238319    1.000    2
      length[60]               0.150848    0.030755    0.000000    0.464220    0.106767    1.000    2
      length[61]               0.182418    0.023546    0.000000    0.474698    0.150840    1.000    2
      length[62]               0.089825    0.008788    0.000000    0.270247    0.068560    1.000    2
      length[63]               0.468460    0.027429    0.174797    0.793165    0.458244    1.000    2
      length[64]               0.059987    0.006980    0.000000    0.235790    0.026014    1.000    2
      length[65]               0.176695    0.018154    0.000000    0.433803    0.156288    1.000    2
      length[66]               0.192636    0.014876    0.000000    0.416802    0.177108    1.000    2
      length[67]               0.116053    0.009592    0.000000    0.311999    0.093918    1.000    2
      length[68]               0.135999    0.008492    0.000000    0.318435    0.115361    1.000    2
      length[69]               0.071349    0.002925    0.000000    0.167840    0.067015    1.000    2
      length[70]               0.083000    0.001254    0.023775    0.156717    0.078635    1.000    2
      length[71]               0.140692    0.010779    0.000000    0.332524    0.124407    1.000    2
      length[72]               0.234258    0.014465    0.042071    0.465863    0.213569    1.000    2
      length[73]               0.059849    0.008933    0.000000    0.253802    0.014078    1.000    2
      length[74]               0.051918    0.004639    0.000000    0.194472    0.020040    1.000    2
      length[75]               0.010749    0.001268    0.000000    0.072161    0.000000    1.000    2
      length[76]               0.072844    0.005450    0.000000    0.222192    0.050883    1.000    2
      length[77]               0.036885    0.005712    0.000000    0.194404    0.000000    1.000    2
      length[78]               0.132928    0.016428    0.000000    0.378034    0.100257    1.000    2
      length[79]               0.027597    0.002524    0.000000    0.133238    0.000000    1.000    2
      length[80]               0.102510    0.004652    0.007685    0.242518    0.086895    1.000    2
      length[81]               0.133557    0.005542    0.017751    0.278526    0.118819    1.001    2
      length[82]               0.146443    0.010005    0.013113    0.357177    0.120383    1.000    2
      length[83]               0.024176    0.002587    0.000000    0.140283    0.000000    1.000    2
      length[84]               0.032730    0.002662    0.000000    0.139594    0.000617    1.000    2
      length[85]               0.001212    0.000097    0.000000    0.000000    0.000000    1.000    2
      length[86]               0.038547    0.004181    0.000000    0.176784    0.000000    1.000    2
      length[87]               0.073810    0.011199    0.000000    0.291509    0.025978    1.000    2
      length[88]               0.073426    0.005272    0.000000    0.217458    0.051476    1.000    2
      length[89]               0.059789    0.003056    0.000014    0.170708    0.043673    1.000    2
      length[90]               1.051610    0.045123    0.667728    1.492986    1.038233    1.000    2
      length[91]               0.163917    0.012700    0.008204    0.383347    0.140047    1.000    2
      length[92]               0.269766    0.014140    0.060764    0.500442    0.253970    1.000    2
      length[93]               0.106672    0.001233    0.044737    0.175046    0.102026    1.000    2
      length[94]               0.083123    0.001035    0.031813    0.150626    0.077594    1.000    2
      length[95]               0.182087    0.008665    0.028529    0.365124    0.168321    1.000    2
      length[96]               0.113866    0.003164    0.023146    0.225878    0.104797    1.000    2
      length[97]               0.348041    0.028467    0.053575    0.684606    0.331577    1.000    2
      length[98]               0.169929    0.006387    0.035748    0.330484    0.157726    1.000    2
      length[99]               0.249199    0.011425    0.047997    0.452923    0.241827    1.001    2
      length[100]              0.381218    0.048596    0.019953    0.793348    0.355999    1.000    2
      length[101]              0.078645    0.003608    0.005546    0.202896    0.061836    1.000    2
      length[102]              0.256689    0.016616    0.035138    0.504485    0.248277    1.000    2
      length[103]              0.203071    0.023575    0.004159    0.509660    0.164350    1.000    2
      length[104]              0.139756    0.009871    0.012323    0.343958    0.113034    1.000    2
      length[105]              0.156989    0.008396    0.019390    0.338455    0.138580    1.000    2
      length[106]              0.469850    0.056569    0.001765    0.876115    0.463905    1.000    2
      length[107]              0.072303    0.001559    0.009813    0.151439    0.065167    1.001    2
      length[108]              0.683028    0.058444    0.170415    1.158327    0.678991    1.000    2
      length[109]              0.115442    0.007556    0.003250    0.292623    0.092578    1.000    2
      length[110]              0.095385    0.003681    0.001840    0.210310    0.083359    1.000    2
      length[111]              0.228159    0.016443    0.000075    0.458076    0.216849    1.000    2
      length[112]              0.255690    0.018793    0.001834    0.501736    0.242198    1.000    2
      length[113]              0.219894    0.029155    0.000044    0.558388    0.177810    1.000    2
      length[114]              0.065287    0.005018    0.000004    0.214309    0.039553    1.000    2
      length[115]              0.046609    0.000967    0.000120    0.105780    0.040345    1.000    2
      length[116]              0.153766    0.010534    0.000126    0.344977    0.137288    1.000    2
      length[117]              0.139260    0.012680    0.000043    0.364315    0.107954    1.000    2
      length[118]              0.078117    0.007046    0.000004    0.251082    0.049281    1.000    2
      length[119]              0.197624    0.029236    0.000040    0.538930    0.150003    1.000    2
      length[120]              0.205580    0.010598    0.026851    0.403535    0.193913    1.000    2
      length[121]              0.160814    0.017256    0.000201    0.413547    0.124690    1.000    2
      length[122]              0.135821    0.016192    0.000025    0.398310    0.100563    1.000    2
      length[123]              0.162283    0.011336    0.000491    0.359757    0.147347    1.000    2
      length[124]              0.174582    0.016945    0.000041    0.419726    0.145944    1.000    2
      length[125]              0.342653    0.041640    0.000082    0.698107    0.323923    1.000    2
      length[126]              0.354495    0.053540    0.000005    0.773942    0.333808    1.000    2
      length[127]              0.152126    0.013307    0.000165    0.380273    0.125227    1.000    2
      length[128]              0.125600    0.009577    0.000010    0.314887    0.101591    1.001    2
      length[129]              0.069750    0.002637    0.000002    0.167209    0.058817    1.000    2
      length[130]              0.058351    0.001683    0.000013    0.136117    0.050869    1.000    2
      length[131]              0.117563    0.008774    0.000034    0.305524    0.092826    1.000    2
      length[132]              0.139622    0.007357    0.000100    0.301533    0.124517    1.000    2
      length[133]              0.410507    0.041969    0.000382    0.709110    0.441355    1.000    2
      length[134]              0.072564    0.002243    0.000026    0.161787    0.065391    1.000    2
      length[135]              0.116216    0.005998    0.000843    0.268451    0.098800    1.000    2
      length[136]              0.089367    0.007135    0.000012    0.259075    0.065052    1.000    2
      length[137]              0.069224    0.002237    0.000007    0.158279    0.058527    1.000    2
      length[138]              0.117470    0.011129    0.000080    0.333859    0.086111    1.000    2
      length[139]              0.394622    0.041396    0.021163    0.716513    0.423105    1.000    2
      length[140]              0.097216    0.002432    0.013622    0.194804    0.088651    1.000    2
      length[141]              0.071322    0.001643    0.000044    0.144276    0.063651    1.000    2
      length[142]              0.136022    0.008133    0.000004    0.304632    0.119486    1.000    2
      length[143]              0.076017    0.002407    0.000063    0.167745    0.068697    1.000    2
      length[144]              0.164426    0.014633    0.000136    0.391070    0.140671    1.000    2
      length[145]              0.092879    0.002261    0.011821    0.186556    0.084132    1.001    2
      length[146]              0.079268    0.007269    0.000046    0.253818    0.050114    1.001    2
      length[147]              0.065317    0.002218    0.000010    0.153667    0.055846    1.000    2
      length[148]              0.060059    0.003889    0.000022    0.189725    0.038661    1.000    2
      length[149]              0.073780    0.001984    0.004319    0.160680    0.063915    1.002    2
      length[150]              0.147428    0.010094    0.000007    0.328879    0.135959    1.000    2
      length[151]              0.079391    0.004058    0.000017    0.204699    0.064154    1.000    2
      length[152]              0.185793    0.026226    0.000037    0.496499    0.140219    1.001    2
      length[153]              0.159385    0.008776    0.014114    0.343483    0.144605    1.000    2
      length[154]              0.062341    0.001849    0.000017    0.147073    0.053253    1.000    2
      length[155]              0.069480    0.002075    0.000041    0.153318    0.060900    1.000    2
      length[156]              0.092166    0.006761    0.000034    0.254236    0.070535    1.000    2
      length[157]              0.065344    0.001626    0.000471    0.139938    0.057835    1.000    2
      length[158]              0.098604    0.007271    0.000012    0.258455    0.078179    1.000    2
      length[159]              0.025199    0.000440    0.000006    0.065647    0.020101    1.000    2
      length[160]              0.124689    0.013330    0.000023    0.363825    0.086752    1.000    2
      length[161]              0.123475    0.007662    0.000032    0.290783    0.107329    1.000    2
      length[162]              0.084928    0.003206    0.000342    0.192725    0.072995    1.001    2
      length[163]              0.308864    0.042960    0.002143    0.690936    0.281241    1.003    2
      length[164]              0.028251    0.000611    0.000023    0.076755    0.021690    1.000    2
      length[165]              0.143986    0.005556    0.024642    0.290315    0.130506    1.000    2
      length[166]              0.154376    0.011557    0.000075    0.358388    0.136407    1.000    2
      length[167]              0.102741    0.007170    0.000014    0.265838    0.081587    1.000    2
      length[168]              0.190987    0.020961    0.000479    0.461677    0.146707    1.000    2
      length[169]              0.115651    0.008512    0.000065    0.297653    0.092202    1.000    2
      length[170]              0.118965    0.004688    0.012381    0.256737    0.106426    1.000    2
      length[171]              0.076598    0.003524    0.000008    0.188919    0.063114    1.000    2
      length[172]              0.073064    0.003073    0.000415    0.180825    0.059954    1.001    2
      length[173]              0.082811    0.002368    0.002376    0.174774    0.074080    1.000    2
      length[174]              0.210408    0.015236    0.006084    0.442065    0.196101    1.000    2
      length[175]              0.162433    0.015518    0.000454    0.412997    0.131782    1.000    2
      length[176]              0.127043    0.016861    0.000002    0.385252    0.089624    1.000    2
      length[177]              0.079898    0.004076    0.000196    0.207436    0.062984    1.000    2
      length[178]              0.080884    0.002296    0.000152    0.169311    0.073031    1.000    2
      length[179]              0.085978    0.003414    0.000514    0.193135    0.074448    1.000    2
      length[180]              0.111922    0.011168    0.000078    0.338658    0.077152    1.001    2
      length[181]              0.026818    0.000503    0.000007    0.071721    0.021379    1.000    2
      length[182]              0.095217    0.007991    0.000015    0.278238    0.071443    1.000    2
      length[183]              0.104734    0.007279    0.000034    0.270804    0.082508    1.000    2
      length[184]              0.305039    0.041404    0.000652    0.667308    0.275004    1.001    2
      length[185]              0.039563    0.001829    0.000019    0.119596    0.025594    1.002    2
      length[186]              0.127166    0.005814    0.002852    0.265464    0.117253    1.000    2
      length[187]              0.066945    0.001558    0.001912    0.142480    0.059653    1.000    2
      length[188]              0.141476    0.004960    0.022677    0.277147    0.131271    1.000    2
      length[189]              0.158501    0.007961    0.003948    0.323193    0.146734    0.999    2
      length[190]              0.081326    0.003429    0.000987    0.196450    0.068310    1.000    2
      length[191]              0.108042    0.019695    0.000063    0.439980    0.055127    1.000    2
      length[192]              0.193934    0.015291    0.000075    0.430731    0.171477    1.000    2
      length[193]              0.049297    0.000979    0.000433    0.109549    0.042620    1.001    2
      length[194]              0.053392    0.001368    0.000108    0.124537    0.044872    1.000    2
      length[195]              0.104255    0.005142    0.000062    0.238004    0.090475    1.000    2
      length[196]              0.077425    0.002029    0.000068    0.162996    0.069809    1.000    2
      length[197]              0.078968    0.002754    0.000255    0.175518    0.070001    1.000    2
      length[198]              0.069744    0.003091    0.000180    0.178641    0.055369    0.999    2
      length[199]              0.076113    0.002897    0.000026    0.176244    0.065681    1.000    2
      length[200]              0.076570    0.007395    0.000062    0.253046    0.048356    0.999    2
      length[201]              0.034317    0.000775    0.000009    0.086995    0.027583    1.000    2
      length[202]              0.095738    0.004266    0.000714    0.222513    0.081145    1.000    2
      length[203]              0.065294    0.002807    0.000036    0.170199    0.051824    1.002    2
      length[204]              0.081053    0.006605    0.000030    0.246770    0.054642    1.000    2
      length[205]              0.128531    0.016091    0.000013    0.352235    0.096894    0.999    2
      length[206]              0.080761    0.003912    0.000366    0.203778    0.066181    1.000    2
      length[207]              0.060977    0.001912    0.000236    0.141229    0.053109    1.000    2
      length[208]              0.036394    0.000503    0.000110    0.078425    0.032531    1.000    2
      length[209]              0.064983    0.001406    0.006719    0.139595    0.058200    1.002    2
      length[210]              0.282709    0.039859    0.000231    0.649021    0.252315    1.001    2
      length[211]              0.115320    0.010279    0.000030    0.317639    0.085630    1.001    2
      length[212]              0.053936    0.001391    0.000022    0.128876    0.044344    1.000    2
      length[213]              0.102868    0.010002    0.000031    0.293784    0.073803    0.999    2
      length[214]              0.058854    0.002329    0.000153    0.149666    0.047103    1.000    2
      length[215]              0.108923    0.004972    0.000104    0.244510    0.095993    1.000    2
      length[216]              0.029258    0.000606    0.000004    0.074910    0.023225    1.002    2
      length[217]              0.074075    0.003654    0.000114    0.191194    0.056368    1.000    2
      length[218]              0.197186    0.012380    0.005106    0.399453    0.186739    0.999    2
      length[219]              0.096556    0.006926    0.000428    0.260384    0.072736    1.000    2
      length[220]              0.087412    0.007406    0.000058    0.262606    0.061759    1.000    2
      length[221]              0.055961    0.001832    0.000052    0.136468    0.045382    0.999    2
      length[222]              0.053233    0.001956    0.000021    0.142566    0.039831    1.000    2
      length[223]              0.124157    0.005910    0.011139    0.275556    0.109763    1.001    2
      length[224]              0.229508    0.014985    0.010375    0.446578    0.220536    1.000    2
      height[0]                4.771807    0.478377    3.534502    6.169995    4.709430    1.000    2
      height[1]                4.664505    0.462699    3.458465    6.042097    4.603454    1.000    2
      height[2]                3.211362    0.227335    2.324471    4.149493    3.167174    1.000    2
      height[3]                2.847951    0.184062    2.071385    3.715286    2.812548    1.000    2
      height[4]                3.681198    0.299260    2.713953    4.789177    3.629866    1.000    2
      height[5]                2.856251    0.184323    2.050392    3.698005    2.818804    1.000    2
      height[6]                3.433744    0.252039    2.536556    4.441139    3.389329    1.000    2
      height[7]                3.206077    0.227981    2.309309    4.127758    3.162839    1.000    2
      height[8]                3.386928    0.244578    2.495239    4.374117    3.343560    1.000    2
      height[9]                3.206212    0.225340    2.311103    4.127013    3.161113    1.000    2
      height[10]               3.431139    0.251920    2.534423    4.441851    3.385311    1.000    2
      height[11]               3.426184    0.250582    2.513737    4.415301    3.378737    1.000    2
      height[12]               3.192403    0.224216    2.340385    4.152533    3.149056    1.000    2
      height[13]               3.245166    0.228420    2.337684    4.167816    3.201909    1.000    2
      height[14]               3.791681    0.316032    2.761500    4.907682    3.740923    1.000    2
      height[15]               3.985422    0.350494    2.907093    5.162751    3.933939    1.000    2
      height[16]               3.905846    0.338914    2.853322    5.074269    3.855333    1.000    2
      height[17]               3.901835    0.337241    2.831438    5.045974    3.847917    1.000    2
      height[18]               3.199128    0.234589    2.308155    4.149087    3.154256    1.000    2
      height[19]               3.195358    0.224149    2.317638    4.119738    3.153406    1.000    2
      height[20]               3.234608    0.228196    2.366061    4.195743    3.190100    1.000    2
      height[21]               3.383404    0.242448    2.510562    4.382967    3.338651    1.000    2
      height[22]               3.159524    0.220669    2.312014    4.102470    3.116175    1.000    2
      height[23]               3.233927    0.227760    2.382891    4.209829    3.191462    1.000    2
      height[24]               3.405905    0.246908    2.498419    4.390119    3.362157    1.000    2
      height[25]               3.186565    0.226280    2.332451    4.135620    3.141733    1.000    2
      height[26]               3.245317    0.229768    2.410273    4.242093    3.202785    1.000    2
      height[27]               3.437485    0.250315    2.540839    4.439380    3.392029    1.000    2
      height[28]               3.891632    0.342426    2.832449    5.058017    3.835552    1.000    2
      height[29]               3.269002    0.245153    2.371295    4.256974    3.224609    1.000    2
      height[30]               2.776840    0.176968    2.007565    3.614958    2.739876    1.000    2
      height[31]               3.805742    0.316140    2.778428    4.922502    3.756554    1.000    2
      height[32]               3.749427    0.305499    2.765683    4.867554    3.701979    1.000    2
      height[33]               2.814042    0.181870    2.060390    3.690396    2.774453    1.000    2
      height[34]               2.875238    0.189187    2.044864    3.716561    2.836003    1.000    2
      height[35]               2.917896    0.191303    2.125579    3.802692    2.882429    1.000    2
      height[36]               3.226459    0.228543    2.347496    4.176340    3.182409    1.000    2
      height[37]               3.409229    0.247903    2.523342    4.414622    3.365075    1.000    2
      height[38]               2.873734    0.189708    2.087666    3.750181    2.833060    1.000    2
      height[39]               3.233976    0.229682    2.399026    4.233064    3.192943    1.000    2
      height[40]               3.263312    0.230478    2.420425    4.251253    3.219839    1.000    2
      height[41]               3.196616    0.220184    2.360174    4.152223    3.155054    1.000    2
      height[42]               2.894726    0.189825    2.077308    3.741093    2.853047    1.000    2
      height[43]               3.714986    0.294343    2.724208    4.798059    3.667653    1.000    2
      height[44]               4.010446    0.355979    2.976285    5.250080    3.953357    1.000    2
      height[45]               3.605958    0.278460    2.696535    4.704330    3.558658    1.000    2
      height[46]               3.866870    0.318193    2.794479    4.958569    3.816142    1.000    2
      height[47]               4.145763    0.365623    3.080954    5.387857    4.091695    1.000    2
      height[48]               0.000000    0.000000    0.000000    0.000000    0.000000    1.000    2
      height[49]               2.463573    0.139475    1.798750    3.222427    2.426262    1.000    2
      height[50]               1.888926    0.116067    1.280736    2.570020    1.861706    1.000    2
      height[51]               0.000000    0.000000    0.000000    0.000000    0.000000    1.000    2
      height[52]               1.201302    0.034663    0.857114    1.574443    1.185414    1.000    2
      height[53]               1.117715    0.030594    0.797427    1.460202    1.100306    1.000    2
      height[54]               2.463838    0.141999    1.796835    3.230750    2.426797    1.000    2
      height[55]               1.340930    0.055695    0.881987    1.799190    1.329692    1.000    2
      height[56]               1.893729    0.087626    1.349788    2.472371    1.863018    1.000    2
      height[57]               1.684579    0.064588    1.229885    2.201406    1.661950    1.000    2
      height[58]               1.683551    0.108552    1.052518    2.333271    1.656385    1.000    2
      height[59]               2.459007    0.138774    1.754150    3.185795    2.425444    1.000    2
      height[60]               2.464439    0.140728    1.799568    3.236803    2.429845    1.000    2
      height[61]               2.868090    0.187462    2.077528    3.728167    2.828472    1.000    2
      height[62]               3.868684    0.331733    2.793585    4.984079    3.817295    1.000    2
      height[63]               3.441478    0.252886    2.557240    4.473021    3.396254    1.000    2
      height[64]               3.899467    0.343914    2.839330    5.077768    3.843678    1.000    2
      height[65]               3.280742    0.247969    2.372065    4.268224    3.236999    1.000    2
      height[66]               3.202192    0.226877    2.325502    4.144956    3.157372    1.000    2
      height[67]               3.366639    0.255103    2.462972    4.383101    3.322633    1.000    2
      height[68]               3.252885    0.241932    2.340485    4.225897    3.209298    1.000    2
      height[69]               3.405786    0.247701    2.513121    4.402532    3.360395    1.000    2
      height[70]               4.138591    0.363315    3.038155    5.328581    4.084035    1.000    2
      height[71]               2.843721    0.186535    2.061024    3.714250    2.800068    1.000    2
      height[72]               0.710023    0.013233    0.493255    0.932577    0.699689    1.000    2
      height[73]               2.847074    0.184026    2.048432    3.673563    2.805419    1.000    2
      height[74]               3.613148    0.279766    2.653534    4.666481    3.565597    1.000    2
      height[75]               4.019885    0.358865    2.939331    5.231443    3.962523    1.000    2
      height[76]               3.931342    0.341658    2.854782    5.082550    3.878204    1.000    2
      height[77]               3.507067    0.269547    2.555359    4.529874    3.461927    1.000    2
      height[78]               3.245068    0.232747    2.374783    4.222804    3.202434    1.000    2
      height[79]               3.274495    0.238625    2.367358    4.229204    3.229591    1.000    2
      height[80]               3.787509    0.316520    2.768391    4.897500    3.736120    1.000    2
      height[81]               3.168092    0.224689    2.328976    4.141060    3.121872    1.000    2
      height[82]               4.554333    0.450914    3.349228    5.923108    4.492728    1.000    2
      height[83]               4.415604    0.413896    3.270753    5.725186    4.358890    1.000    2
      height[84]               4.291072    0.397240    3.116443    5.514732    4.235091    1.000    2
      height[85]               4.361628    0.393056    3.245264    5.633857    4.304855    1.000    2
      height[86]               4.340167    0.406771    3.170828    5.593102    4.281934    1.000    2
      height[87]               3.252792    0.230485    2.396705    4.215527    3.209814    1.000    2
      height[88]               3.253145    0.239057    2.358172    4.212623    3.204214    1.000    2
      height[89]               4.712018    0.458772    3.511698    6.102905    4.652052    1.000    2
      height[90]               3.326568    0.248042    2.418455    4.304343    3.276263    1.000    2
      height[91]               3.379822    0.247616    2.477076    4.388690    3.335250    1.000    2
      height[92]               4.054377    0.360647    2.948610    5.239837    4.000031    1.000    2
[truncated: 116,622 more chars]
