# Supplementary material for: The rapid evolution of lungfish durophagy
Source: Nat Commun. 2022 May 2;13:2390. doi: 10.1038/s41467-022-30091-3 (PMC9061808; doi:10.1038/s41467-022-30091-3)
Supplement: Supplementary file 5 — Supplementary Software [file 41467_2022_30091_MOESM5_ESM.zip › Supplementary Software/MrBayes_tip_dating_analyses/unpartition_without_constraint_IGR/Cui_2021_5_con.nex]

#NEXUS
begin trees;
	tree con_50_majrule = [&R] (Guiyu_oneris[&prob=1.0,prob_stddev=0.0,prob_range={1.0,1.0},prob(percent)="100",prob+-sd="100+-0",height_mean=4.66450536,height_median=4.60345394,height_95%HPD={3.45846531,6.04209734},age_mean=152.865582,age_median=153.129569,age_95%HPD={150.599079,154.449743},length_mean=0.107301656,length_median=0.0978768,length_95%HPD={0.0199282,0.214179},brlenIgrBrlens_mean=0.033977,brlenIgrBrlens_median=0.02851,brlenIgrBrlens_95%HPD={2.0E-6,0.082812},rateIgrBrlens_mean=0.399608,rateIgrBrlens_median=0.295032,rateIgrBrlens_95%HPD={4.8E-5,1.123262}]:2.866779,((((((Adololopas_moyasmithae[&prob=1.0,prob_stddev=0.0,prob_range={1.0,1.0},prob(percent)="100",prob+-sd="100+-0",height_mean=3.2113615,height_median=3.16717443,height_95%HPD={2.32447094,4.14949344},age_mean=105.237474,age_median=105.536993,age_95%HPD={100.272414,109.749119},length_mean=0.119542562,length_median=0.09911887,length_95%HPD={0.0,0.3126361},brlenIgrBrlens_mean=0.065313,brlenIgrBrlens_median=0.062681,brlenIgrBrlens_95%HPD={0.0,0.146315},rateIgrBrlens_mean=0.789584,rateIgrBrlens_median=0.674509,rateIgrBrlens_95%HPD={0.012476,1.862108}]:33.93104,Adelargo_schultzei[&prob=1.0,prob_stddev=0.0,prob_range={1.0,1.0},prob(percent)="100",prob+-sd="100+-0",height_mean=2.84795079,height_median=2.81254807,height_95%HPD={2.07138484,3.71528629},age_mean=93.3315791,age_median=93.5844516,age_95%HPD={87.2387529,99.2466747},length_mean=0.180360138,length_median=0.1574369,length_95%HPD={0.0,0.4164358},brlenIgrBrlens_mean=0.147524,brlenIgrBrlens_median=0.143276,brlenIgrBrlens_95%HPD={0.0,0.284592},rateIgrBrlens_mean=1.063659,rateIgrBrlens_median=0.923376,rateIgrBrlens_95%HPD={0.091346,2.488235}]:45.88358,Amadeodipterus_kencampbelli[&prob=1.0,prob_stddev=0.0,prob_range={1.0,1.0},prob(percent)="100",prob+-sd="100+-0",height_mean=3.68119816,height_median=3.62986562,height_95%HPD={2.71395333,4.78917727},age_mean=120.658347,age_median=119.974482,age_95%HPD={114.750685,128.258011},length_mean=0.0730294837,length_median=0.02963061,length_95%HPD={0.0,0.2660401},brlenIgrBrlens_mean=0.079231,brlenIgrBrlens_median=0.022693,brlenIgrBrlens_95%HPD={0.0,0.291386},rateIgrBrlens_mean=1.150515,rateIgrBrlens_median=1.0,rateIgrBrlens_95%HPD={8.96E-4,2.48115}]:19.49355,Andreyevichthys_epitomus[&prob=1.0,prob_stddev=0.0,prob_range={1.0,1.0},prob(percent)="100",prob+-sd="100+-0",height_mean=2.85625065,height_median=2.81880444,height_95%HPD={2.05039189,3.69800503},age_mean=93.6042005,age_median=93.9378108,age_95%HPD={87.4006343,99.2493007},length_mean=0.0990608348,length_median=0.07593069,length_95%HPD={0.0,0.2941755},brlenIgrBrlens_mean=0.055992,brlenIgrBrlens_median=0.044732,brlenIgrBrlens_95%HPD={0.0,0.163162},rateIgrBrlens_mean=0.806033,rateIgrBrlens_median=0.790345,rateIgrBrlens_95%HPD={3.5E-5,1.724798}]:45.53022,(Archaeonectes_pertusus[&prob=1.0,prob_stddev=0.0,prob_range={1.0,1.0},prob(percent)="100",prob+-sd="100+-0",height_mean=3.43374441,height_median=3.38932948,height_95%HPD={2.53655649,4.44113857},age_mean=112.529918,age_median=112.63986,age_95%HPD={110.130871,114.747978},length_mean=0.0386412104,length_median=0.01329242,length_95%HPD={0.0,0.1533192},brlenIgrBrlens_mean=0.018812,brlenIgrBrlens_median=0.004114,brlenIgrBrlens_95%HPD={0.0,0.083556},rateIgrBrlens_mean=0.783244,rateIgrBrlens_median=0.983983,rateIgrBrlens_95%HPD={6.4E-5,1.621885}]:1.012323,Chirodipterus_onawayensis[&prob=1.0,prob_stddev=0.0,prob_range={1.0,1.0},prob(percent)="100",prob+-sd="100+-0",height_mean=3.43113853,height_median=3.38531075,height_95%HPD={2.53442336,4.44185058},age_mean=112.442961,age_median=112.53345,age_95%HPD={110.100123,114.74811},length_mean=0.0425783462,length_median=0.0168361,length_95%HPD={0.0,0.1588771},brlenIgrBrlens_mean=0.025226,brlenIgrBrlens_median=0.005699,brlenIgrBrlens_95%HPD={0.0,0.11425},rateIgrBrlens_mean=0.811587,rateIgrBrlens_median=0.98555,rateIgrBrlens_95%HPD={7.5E-5,1.748751}]:1.118733)[&prob=0.975936542,prob_stddev=0.00367646507,prob_range={0.973336888,0.978536195},prob(percent)="98",prob+-sd="98+-0",height_mean=3.46904617,height_median=3.4254294,height_95%HPD={2.56715888,4.50201279},age_mean=113.642046,age_median=113.652183,age_95%HPD={110.013367,116.689409},length_mean=0.25668921,length_median=0.2482766,length_95%HPD={0.03513833,0.5044846},brlenIgrBrlens_mean=0.187178,brlenIgrBrlens_median=0.162848,brlenIgrBrlens_95%HPD={6.5E-5,0.424007},rateIgrBrlens_mean=0.856551,rateIgrBrlens_median=0.694772,rateIgrBrlens_95%HPD={4.73E-4,2.108021}]:25.81585,(Asthenorhynchus_meemannae[&prob=1.0,prob_stddev=0.0,prob_range={1.0,1.0},prob(percent)="100",prob+-sd="100+-0",height_mean=3.20607731,height_median=3.16283934,height_95%HPD={2.30930853,4.12775768},age_mean=105.054098,age_median=105.261975,age_95%HPD={100.26527,109.746032},length_mean=0.0993203627,length_median=0.08252589,length_95%HPD={0.0,0.2573416},brlenIgrBrlens_mean=0.053806,brlenIgrBrlens_median=0.052548,brlenIgrBrlens_95%HPD={0.0,0.116073},rateIgrBrlens_mean=0.812945,rateIgrBrlens_median=0.694689,rateIgrBrlens_95%HPD={0.004755,1.940911}]:3.614022,Holodipterus_gogoensis[&prob=1.0,prob_stddev=0.0,prob_range={1.0,1.0},prob(percent)="100",prob+-sd="100+-0",height_mean=3.24531713,height_median=3.20278502,height_95%HPD={2.41027318,4.24209272},age_mean=106.354771,age_median=106.928135,age_95%HPD={101.198741,109.748824},length_mean=0.0793872768,length_median=0.05393195,length_95%HPD={0.0,0.2559611},brlenIgrBrlens_mean=0.019132,brlenIgrBrlens_median=0.01452,brlenIgrBrlens_95%HPD={0.0,0.058115},rateIgrBrlens_mean=0.539531,rateIgrBrlens_median=0.396001,rateIgrBrlens_95%HPD={0.001978,1.0}]:1.947861)[&prob=0.60505266,prob_stddev=0.00612744178,prob_range={0.600719904,0.609385415},prob(percent)="61",prob+-sd="61+-1",height_mean=3.30434105,height_median=3.26055115,height_95%HPD={2.45822715,4.32037632},age_mean=108.722997,age_median=108.875997,age_95%HPD={102.724452,113.854242},length_mean=0.153765769,length_median=0.1372882,length_95%HPD={1.260885E-4,0.3449765},brlenIgrBrlens_mean=0.058838,brlenIgrBrlens_median=0.052341,brlenIgrBrlens_95%HPD={6.0E-6,0.132026},rateIgrBrlens_mean=0.559278,rateIgrBrlens_median=0.397018,rateIgrBrlens_95%HPD={2.83E-4,1.599564}]:30.59203,(Barwickia_downunda[&prob=1.0,prob_stddev=0.0,prob_range={1.0,1.0},prob(percent)="100",prob+-sd="100+-0",height_mean=3.38692756,height_median=3.3435596,height_95%HPD={2.49523908,4.37411671},age_mean=110.995339,age_median=110.776573,age_95%HPD={109.750272,112.876925},length_mean=0.0484509495,length_median=0.04454335,length_95%HPD={0.0,0.1038447},brlenIgrBrlens_mean=0.055675,brlenIgrBrlens_median=0.056179,brlenIgrBrlens_95%HPD={0.0,0.103961},rateIgrBrlens_mean=1.378089,rateIgrBrlens_median=1.136953,rateIgrBrlens_95%HPD={0.218239,3.048272}]:1.995473,Howidipterus_donnae[&prob=1.0,prob_stddev=0.0,prob_range={1.0,1.0},prob(percent)="100",prob+-sd="100+-0",height_mean=3.43748491,height_median=3.39202943,height_95%HPD={2.54083933,4.43938045},age_mean=112.661022,age_median=112.694841,age_95%HPD={110.740871,114.742879},length_mean=0.00647545569,length_median=0.0,length_95%HPD={0.0,0.04544327},brlenIgrBrlens_mean=0.002271,brlenIgrBrlens_median=0.0,brlenIgrBrlens_95%HPD={0.0,0.016407},rateIgrBrlens_mean=0.913168,rateIgrBrlens_median=1.0,rateIgrBrlens_95%HPD={0.065302,1.0}]:0.077205)[&prob=0.631849087,prob_stddev=0.0114064685,prob_range={0.623783496,0.639914678},prob(percent)="63",prob+-sd="63+-1",height_mean=3.43751829,height_median=3.39176229,height_95%HPD={2.54628323,4.42663652},age_mean=112.812477,age_median=112.772046,age_95%HPD={110.863937,114.711426},length_mean=0.0466087726,length_median=0.04034526,length_95%HPD={1.199566E-4,0.1057803},brlenIgrBrlens_mean=0.048121,brlenIgrBrlens_median=0.044214,brlenIgrBrlens_95%HPD={4.0E-6,0.104316},rateIgrBrlens_mean=1.268519,rateIgrBrlens_median=1.066975,rateIgrBrlens_95%HPD={0.007998,2.985726}]:26.69598,Chirodipterus_australis[&prob=1.0,prob_stddev=0.0,prob_range={1.0,1.0},prob(percent)="100",prob+-sd="100+-0",height_mean=3.20621164,height_median=3.16111263,height_95%HPD={2.31110301,4.12701315},age_mean=105.074947,age_median=105.279949,age_95%HPD={100.257022,109.749367},length_mean=0.143892295,length_median=0.1221392,length_95%HPD={0.0,0.3376802},brlenIgrBrlens_mean=0.090249,brlenIgrBrlens_median=0.089644,brlenIgrBrlens_95%HPD={0.0,0.157626},rateIgrBrlens_mean=0.910306,rateIgrBrlens_median=0.740906,rateIgrBrlens_95%HPD={0.067467,2.273088}]:34.18808,Dipterus_valenciennesi[&prob=1.0,prob_stddev=0.0,prob_range={1.0,1.0},prob(percent)="100",prob+-sd="100+-0",height_mean=3.42618353,height_median=3.37873694,height_95%HPD={2.51373662,4.41530069},age_mean=112.284944,age_median=112.291344,age_95%HPD={110.002303,114.742835},length_mean=0.162538655,length_median=0.133153,length_95%HPD={0.01788271,0.3904213},brlenIgrBrlens_mean=0.105455,brlenIgrBrlens_median=0.10294,brlenIgrBrlens_95%HPD={0.036708,0.184742},rateIgrBrlens_mean=0.971141,rateIgrBrlens_median=0.75437,rateIgrBrlens_95%HPD={0.136167,2.475158}]:27.17669,Chirodipterus_wildungensis[&prob=1.0,prob_stddev=0.0,prob_range={1.0,1.0},prob(percent)="100",prob+-sd="100+-0",height_mean=3.19240308,height_median=3.14905614,height_95%HPD={2.34038521,4.15253284},age_mean=104.620832,age_median=104.661893,age_95%HPD={99.9588552,109.749645},length_mean=0.174146632,length_median=0.1497506,length_95%HPD={0.0,0.3908522},brlenIgrBrlens_mean=0.154452,brlenIgrBrlens_median=0.145163,brlenIgrBrlens_95%HPD={0.0,0.28506},rateIgrBrlens_mean=1.182663,rateIgrBrlens_median=0.991926,rateIgrBrlens_95%HPD={0.136607,2.817075}]:34.80614,Chirodipterus_liangchengi[&prob=1.0,prob_stddev=0.0,prob_range={1.0,1.0},prob(percent)="100",prob+-sd="100+-0",height_mean=3.24516611,height_median=3.20190924,height_95%HPD={2.33768394,4.1678157},age_mean=106.355163,age_median=106.895429,age_95%HPD={101.326911,109.748739},length_mean=0.077062998,length_median=0.04603003,length_95%HPD={0.0,0.2693291},brlenIgrBrlens_mean=0.020824,brlenIgrBrlens_median=0.011779,brlenIgrBrlens_95%HPD={0.0,0.072208},rateIgrBrlens_mean=0.599445,rateIgrBrlens_median=0.503247,rateIgrBrlens_95%HPD={6.0E-6,1.046189}]:32.5726,Dipnorhynchus_cathlesae[&prob=1.0,prob_stddev=0.0,prob_range={1.0,1.0},prob(percent)="100",prob+-sd="100+-0",height_mean=3.79168144,height_median=3.74092302,height_95%HPD={2.76149988,4.90768159},age_mean=124.250514,age_median=123.567004,age_95%HPD={120.350069,130.157423},length_mean=0.0959536522,length_median=0.0743967,length_95%HPD={0.0,0.2861169},brlenIgrBrlens_mean=0.150656,brlenIgrBrlens_median=0.083789,brlenIgrBrlens_95%HPD={0.0,0.51754},rateIgrBrlens_mean=1.437206,rateIgrBrlens_median=1.0,rateIgrBrlens_95%HPD={0.005858,3.375585}]:15.90103,Dipnorhynchus_sussmilchi[&prob=1.0,prob_stddev=0.0,prob_range={1.0,1.0},prob(percent)="100",prob+-sd="100+-0",height_mean=3.98542166,height_median=3.93393924,height_95%HPD={2.90709264,5.16275104},age_mean=130.595549,age_median=131.399921,age_95%HPD={123.901968,134.649267},length_mean=0.0283471034,length_median=0.0,length_95%HPD={0.0,0.1526034},brlenIgrBrlens_mean=0.005064,brlenIgrBrlens_median=0.0,brlenIgrBrlens_95%HPD={0.0,0.027734},rateIgrBrlens_mean=0.737554,rateIgrBrlens_median=1.0,rateIgrBrlens_95%HPD={0.017391,1.0}]:8.068109,Dipnorhynchus_kiandrensis[&prob=1.0,prob_stddev=0.0,prob_range={1.0,1.0},prob(percent)="100",prob+-sd="100+-0",height_mean=3.90584571,height_median=3.85533346,height_95%HPD={2.85332178,5.07426907},age_mean=127.984306,age_median=128.228212,age_95%HPD={121.183402,133.753669},length_mean=0.0457867135,length_median=0.01688613,length_95%HPD={0.0,0.1810996},brlenIgrBrlens_mean=0.019615,brlenIgrBrlens_median=0.006474,brlenIgrBrlens_95%HPD={0.0,0.076971},rateIgrBrlens_mean=0.78608,rateIgrBrlens_median=1.0,rateIgrBrlens_95%HPD={7.29E-4,1.448153}]:11.23982,Dipnorhynchus_kurikae[&prob=1.0,prob_stddev=0.0,prob_range={1.0,1.0},prob(percent)="100",prob+-sd="100+-0",height_mean=3.90183465,height_median=3.84791654,height_95%HPD={2.83143771,5.04597354},age_mean=127.855057,age_median=127.983986,age_95%HPD={121.45877,133.953134},length_mean=0.0417034813,length_median=0.00553525,length_95%HPD={0.0,0.1727653},brlenIgrBrlens_mean=0.020265,brlenIgrBrlens_median=0.001396,brlenIgrBrlens_95%HPD={0.0,0.084938},rateIgrBrlens_mean=0.835448,rateIgrBrlens_median=1.0,rateIgrBrlens_95%HPD={1.5E-5,1.437627}]:11.48404,Eoctenodus_microsoma[&prob=1.0,prob_stddev=0.0,prob_range={1.0,1.0},prob(percent)="100",prob+-sd="100+-0",height_mean=3.19912833,height_median=3.15425568,height_95%HPD={2.3081552,4.14908717},age_mean=104.825687,age_median=104.326368,age_95%HPD={99.2499974,111.816381},length_mean=0.123830155,length_median=0.103463,length_95%HPD={0.0,0.3389274},brlenIgrBrlens_mean=0.14876,brlenIgrBrlens_median=0.110348,brlenIgrBrlens_95%HPD={0.0,0.451001},rateIgrBrlens_mean=1.293486,rateIgrBrlens_median=1.0,rateIgrBrlens_95%HPD={0.089786,3.113311}]:35.14166,Fleurantia_denticulata[&prob=1.0,prob_stddev=0.0,prob_range={1.0,1.0},prob(percent)="100",prob+-sd="100+-0",height_mean=3.19535848,height_median=3.1534056,height_95%HPD={2.31763798,4.11973821},age_mean=104.719354,age_median=104.867233,age_95%HPD={99.9201093,109.674069},length_mean=0.0853352878,length_median=0.05237001,length_95%HPD={0.0,0.2826521},brlenIgrBrlens_mean=0.074104,brlenIgrBrlens_median=0.041652,brlenIgrBrlens_95%HPD={0.0,0.225414},rateIgrBrlens_mean=1.019962,rateIgrBrlens_median=1.0,rateIgrBrlens_95%HPD={0.011882,2.014704}]:34.6008,Gogodipterus_paddyensis[&prob=1.0,prob_stddev=0.0,prob_range={1.0,1.0},prob(percent)="100",prob+-sd="100+-0",height_mean=3.2346075,height_median=3.19009964,height_95%HPD={2.36606079,4.19574309},age_mean=106.007407,age_median=106.512516,age_95%HPD={100.826318,109.74755},length_mean=0.0570808722,length_median=0.01613266,length_95%HPD={0.0,0.2385823},brlenIgrBrlens_mean=0.01356,brlenIgrBrlens_median=0.002406,brlenIgrBrlens_95%HPD={0.0,0.062151},rateIgrBrlens_mean=0.633867,rateIgrBrlens_median=0.668131,rateIgrBrlens_95%HPD={2.0E-6,1.065826}]:32.95551,Griphognathus_minutidens[&prob=1.0,prob_stddev=0.0,prob_range={1.0,1.0},prob(percent)="100",prob+-sd="100+-0",height_mean=3.3834038,height_median=3.33865091,height_95%HPD={2.51056209,4.38296706},age_mean=110.887896,age_median=110.560383,age_95%HPD={109.750017,113.148781},length_mean=0.0432369124,length_median=0.02462444,length_95%HPD={0.0,0.1445092},brlenIgrBrlens_mean=0.085655,brlenIgrBrlens_median=0.034115,brlenIgrBrlens_95%HPD={0.0,0.281099},rateIgrBrlens_mean=1.652845,rateIgrBrlens_median=1.0,rateIgrBrlens_95%HPD={0.327467,4.004352}]:28.90765,(Griphognathus_sculpta[&prob=1.0,prob_stddev=0.0,prob_range={1.0,1.0},prob(percent)="100",prob+-sd="100+-0",height_mean=3.15952354,height_median=3.11617533,height_95%HPD={2.3120137,4.10246963},age_mean=103.527555,age_median=103.446231,age_95%HPD={99.2501285,107.70744},length_mean=0.083192021,length_median=0.06950856,length_95%HPD={0.0,0.1971268},brlenIgrBrlens_mean=0.057278,brlenIgrBrlens_median=0.053805,brlenIgrBrlens_95%HPD={0.0,0.107289},rateIgrBrlens_mean=0.994393,rateIgrBrlens_median=0.800655,rateIgrBrlens_95%HPD={0.084916,2.485049}]:3.127175,Griphognathus_whitei[&prob=1.0,prob_stddev=0.0,prob_range={1.0,1.0},prob(percent)="100",prob+-sd="100+-0",height_mean=3.23392668,height_median=3.19146245,height_95%HPD={2.38289127,4.20982922},age_mean=105.981772,age_median=106.325384,age_95%HPD={101.454652,109.748998},length_mean=0.00933412803,length_median=0.0,length_95%HPD={0.0,0.06432076},brlenIgrBrlens_mean=0.004215,brlenIgrBrlens_median=0.0,brlenIgrBrlens_95%HPD={0.0,0.030799},rateIgrBrlens_mean=0.941479,rateIgrBrlens_median=1.0,rateIgrBrlens_95%HPD={0.019831,1.000539}]:0.248023)[&prob=0.988934809,prob_stddev=1.8853667E-4,prob_range={0.988801493,0.989068124},prob(percent)="99",prob+-sd="99+-0",height_mean=3.24286141,height_median=3.20054207,height_95%HPD={2.39503972,4.22327787},age_mean=106.292142,age_median=106.573406,age_95%HPD={101.708293,109.760272},length_mean=0.169929234,length_median=0.157726,length_95%HPD={0.03574774,0.330484},brlenIgrBrlens_mean=0.189001,brlenIgrBrlens_median=0.18217,brlenIgrBrlens_95%HPD={0.059978,0.329105},rateIgrBrlens_mean=1.341451,rateIgrBrlens_median=1.16065,rateIgrBrlens_95%HPD={0.267963,2.873264}]:32.89462,Grossipterus_crassus[&prob=1.0,prob_stddev=0.0,prob_range={1.0,1.0},prob(percent)="100",prob+-sd="100+-0",height_mean=3.40590519,height_median=3.36215661,height_95%HPD={2.49841931,4.39011913},age_mean=111.622503,age_median=111.351726,age_95%HPD={109.750327,114.208267},length_mean=0.0696031471,length_median=0.03169412,length_95%HPD={0.0,0.2687959},brlenIgrBrlens_mean=0.073975,brlenIgrBrlens_median=0.020825,brlenIgrBrlens_95%HPD={0.0,0.304763},rateIgrBrlens_mean=1.120396,rateIgrBrlens_median=1.0,rateIgrBrlens_95%HPD={0.002065,2.605829}]:28.1163,Holodipterus_elderae[&prob=1.0,prob_stddev=0.0,prob_range={1.0,1.0},prob(percent)="100",prob+-sd="100+-0",height_mean=3.18656536,height_median=3.14173345,height_95%HPD={2.33245092,4.13561957},age_mean=104.417484,age_median=104.426879,age_95%HPD={99.2641495,109.09619},length_mean=0.144932567,length_median=0.1311503,length_95%HPD={0.0,0.3393204},brlenIgrBrlens_mean=0.149218,brlenIgrBrlens_median=0.145926,brlenIgrBrlens_95%HPD={0.0,0.316835},rateIgrBrlens_mean=1.242286,rateIgrBrlens_median=1.0,rateIgrBrlens_95%HPD={0.07222,2.861231}]:35.04115,Ichnomylax_kurnai[&prob=1.0,prob_stddev=0.0,prob_range={1.0,1.0},prob(percent)="100",prob+-sd="100+-0",height_mean=3.8916318,height_median=3.83555215,height_95%HPD={2.83244862,5.05801707},age_mean=127.518817,age_median=127.18978,age_95%HPD={120.358785,134.884619},length_mean=0.109430258,length_median=0.09038583,length_95%HPD={0.0,0.3003401},brlenIgrBrlens_mean=0.10171,brlenIgrBrlens_median=0.083876,brlenIgrBrlens_95%HPD={0.0,0.283253},rateIgrBrlens_mean=1.088077,rateIgrBrlens_median=1.0,rateIgrBrlens_95%HPD={3.02E-4,2.557952}]:12.27825,Iowadipterus_halli[&prob=1.0,prob_stddev=0.0,prob_range={1.0,1.0},prob(percent)="100",prob+-sd="100+-0",height_mean=3.26900165,height_median=3.22460911,height_95%HPD={2.37129536,4.2569737},age_mean=107.125065,age_median=107.067874,age_95%HPD={100.301541,114.692988},length_mean=0.111643133,length_median=0.03533941,length_95%HPD={0.0,0.4932143},brlenIgrBrlens_mean=0.046364,brlenIgrBrlens_median=0.009922,brlenIgrBrlens_95%HPD={0.0,0.202039},rateIgrBrlens_mean=0.724776,rateIgrBrlens_median=0.804327,rateIgrBrlens_95%HPD={1.0E-6,1.451205}]:32.40016,Jarvikia_arctica[&prob=1.0,prob_stddev=0.0,prob_range={1.0,1.0},prob(percent)="100",prob+-sd="100+-0",height_mean=2.77684006,height_median=2.73987552,height_95%HPD={2.00756487,3.61495789},age_mean=90.9874591,age_median=90.5173348,age_95%HPD={85.9505181,97.2691015},length_mean=0.186196064,length_median=0.1743017,length_95%HPD={0.0,0.3905937},brlenIgrBrlens_mean=0.299194,brlenIgrBrlens_median=0.29551,brlenIgrBrlens_95%HPD={0.0,0.574594},rateIgrBrlens_mean=1.790003,rateIgrBrlens_median=1.564048,rateIgrBrlens_95%HPD={0.445677,3.778036}]:48.9507,Jessenia_concentrica[&prob=1.0,prob_stddev=0.0,prob_range={1.0,1.0},prob(percent)="100",prob+-sd="100+-0",height_mean=3.80574248,height_median=3.75655423,height_95%HPD={2.77842831,4.92250186},age_mean=124.725328,age_median=124.133231,age_95%HPD={120.35048,130.903299},length_mean=0.152551273,length_median=0.139397,length_95%HPD={0.0,0.3221115},brlenIgrBrlens_mean=0.240164,brlenIgrBrlens_median=0.229573,brlenIgrBrlens_95%HPD={0.0,0.466055},rateIgrBrlens_mean=1.798041,rateIgrBrlens_median=1.601189,rateIgrBrlens_95%HPD={0.383278,3.814968}]:15.3348,Melanognathus_canadensis[&prob=1.0,prob_stddev=0.0,prob_range={1.0,1.0},prob(percent)="100",prob+-sd="100+-0",height_mean=3.74942721,height_median=3.701979,height_95%HPD={2.76568273,4.86755352},age_mean=122.86962,age_median=122.147726,age_95%HPD={120.349998,127.704216},length_mean=0.0989106239,length_median=0.08885564,length_95%HPD={0.0,0.2108867},brlenIgrBrlens_mean=0.156188,brlenIgrBrlens_median=0.151354,brlenIgrBrlens_95%HPD={0.0,0.298649},rateIgrBrlens_mean=1.837312,rateIgrBrlens_median=1.607911,rateIgrBrlens_95%HPD={0.318549,3.854202}]:17.3203,Nielsenia_nordica[&prob=1.0,prob_stddev=0.0,prob_range={1.0,1.0},prob(percent)="100",prob+-sd="100+-0",height_mean=2.81404217,height_median=2.7744532,height_95%HPD={2.06039017,3.6903963},age_mean=92.217352,age_median=92.0401709,age_95%HPD={85.9500947,98.3704172},length_mean=0.18188764,length_median=0.159666,length_95%HPD={0.0,0.444068},brlenIgrBrlens_mean=0.216348,brlenIgrBrlens_median=0.193231,brlenIgrBrlens_95%HPD={0.0,0.519828},rateIgrBrlens_mean=1.384477,rateIgrBrlens_median=1.109564,rateIgrBrlens_95%HPD={2.68E-4,3.131618}]:47.42786,Oervigia_nordica[&prob=1.0,prob_stddev=0.0,prob_range={1.0,1.0},prob(percent)="100",prob+-sd="100+-0",height_mean=2.87523812,height_median=2.83600284,height_95%HPD={2.04486361,3.71656075},age_mean=94.2168602,age_median=94.8664342,age_95%HPD={87.4780633,99.2482332},length_mean=0.281619726,length_median=0.2600406,length_95%HPD={0.03732206,0.5910528},brlenIgrBrlens_mean=0.279031,brlenIgrBrlens_median=0.257659,brlenIgrBrlens_95%HPD={0.0,0.535913},rateIgrBrlens_mean=1.222171,rateIgrBrlens_median=1.014727,rateIgrBrlens_95%HPD={0.158731,2.849427}]:44.6016,Orlovichthys_limnatis[&prob=1.0,prob_stddev=0.0,prob_range={1.0,1.0},prob(percent)="100",prob+-sd="100+-0",height_mean=2.91789595,height_median=2.88242903,height_95%HPD={2.12557922,3.80269192},age_mean=95.616355,age_median=96.5045355,age_95%HPD={89.1259683,99.249788},length_mean=0.370636529,length_median=0.3569102,length_95%HPD={0.06499233,0.7242618},brlenIgrBrlens_mean=0.143986,brlenIgrBrlens_median=0.139876,brlenIgrBrlens_95%HPD={0.0,0.260755},rateIgrBrlens_mean=0.492153,rateIgrBrlens_median=0.392847,rateIgrBrlens_95%HPD={3.99E-4,1.1722}]:42.96349,Palaeodaphus_insignis[&prob=1.0,prob_stddev=0.0,prob_range={1.0,1.0},prob(percent)="100",prob+-sd="100+-0",height_mean=3.2264588,height_median=3.18240931,height_95%HPD={2.34749649,4.17634046},age_mean=105.73405,age_median=106.205196,age_95%HPD={100.518263,109.749935},length_mean=0.0606216061,length_median=0.02223076,length_95%HPD={0.0,0.240247},brlenIgrBrlens_mean=0.021611,brlenIgrBrlens_median=0.004156,brlenIgrBrlens_95%HPD={0.0,0.094652},rateIgrBrlens_mean=0.681452,rateIgrBrlens_median=0.750843,rateIgrBrlens_95%HPD={1.0E-6,1.323936}]:33.26283,Pentlandia_macroptera[&prob=1.0,prob_stddev=0.0,prob_range={1.0,1.0},prob(percent)="100",prob+-sd="100+-0",height_mean=3.40922949,height_median=3.36507524,height_95%HPD={2.52334233,4.41462156},age_mean=111.729685,age_median=111.565923,age_95%HPD={109.750149,114.126045},length_mean=0.0757977716,length_median=0.0699161,length_95%HPD={0.0,0.1585443},brlenIgrBrlens_mean=0.081406,brlenIgrBrlens_median=0.079028,brlenIgrBrlens_95%HPD={0.0,0.155455},rateIgrBrlens_mean=1.315343,rateIgrBrlens_median=1.083047,rateIgrBrlens_95%HPD={0.143677,2.99724}]:27.90211,Phaneropleuron_andersoni[&prob=1.0,prob_stddev=0.0,prob_range={1.0,1.0},prob(percent)="100",prob+-sd="100+-0",height_mean=2.8737339,height_median=2.83306004,height_95%HPD={2.08766618,3.75018073},age_mean=94.1632629,age_median=94.7134431,age_95%HPD={87.5629877,99.2497599},length_mean=0.143441883,length_median=0.08136353,length_95%HPD={0.0,0.4996707},brlenIgrBrlens_mean=0.116801,brlenIgrBrlens_median=0.034297,brlenIgrBrlens_95%HPD={0.0,0.481244},rateIgrBrlens_mean=0.886716,rateIgrBrlens_median=0.966233,rateIgrBrlens_95%HPD={6.5E-5,2.09061}]:44.75459,Pillararhynchus_longi[&prob=1.0,prob_stddev=0.0,prob_range={1.0,1.0},prob(percent)="100",prob+-sd="100+-0",height_mean=3.23397645,height_median=3.1929426,height_95%HPD={2.39902558,4.23306441},age_mean=105.981017,age_median=106.519806,age_95%HPD={100.679785,109.749613},length_mean=0.251457376,length_median=0.2314428,length_95%HPD={0.03970287,0.5151232},brlenIgrBrlens_mean=0.173905,brlenIgrBrlens_median=0.171995,brlenIgrBrlens_95%HPD={0.07123,0.281774},rateIgrBrlens_mean=0.887092,rateIgrBrlens_median=0.746712,rateIgrBrlens_95%HPD={0.195527,2.001827}]:32.94822,Robinsondipterus_longi[&prob=1.0,prob_stddev=0.0,prob_range={1.0,1.0},prob(percent)="100",prob+-sd="100+-0",height_mean=3.26331182,height_median=3.21983904,height_95%HPD={2.42042545,4.25125339},age_mean=106.949108,age_median=107.633977,age_95%HPD={101.912073,109.748458},length_mean=0.155045421,length_median=0.1450135,length_95%HPD={0.0,0.386848},brlenIgrBrlens_mean=0.024619,brlenIgrBrlens_median=0.017573,brlenIgrBrlens_95%HPD={0.0,0.07573},rateIgrBrlens_mean=0.357778,rateIgrBrlens_median=0.193002,rateIgrBrlens_95%HPD={0.01433,1.0}]:31.83405,Scaumenacia_curta[&prob=1.0,prob_stddev=0.0,prob_range={1.0,1.0},prob(percent)="100",prob+-sd="100+-0",height_mean=3.19661595,height_median=3.155054,height_95%HPD={2.36017383,4.15222293},age_mean=104.781275,age_median=104.871861,age_95%HPD={100.000982,109.743252},length_mean=0.0313651008,length_median=0.0,length_95%HPD={0.0,0.1514224},brlenIgrBrlens_mean=0.009311,brlenIgrBrlens_median=0.0,brlenIgrBrlens_95%HPD={0.0,0.04618},rateIgrBrlens_mean=0.754617,rateIgrBrlens_median=1.0,rateIgrBrlens_95%HPD={0.019939,1.0}]:34.59617,(Soederberghia_groenlandica[&prob=1.0,prob_stddev=0.0,prob_range={1.0,1.0},prob(percent)="100",prob+-sd="100+-0",height_mean=2.89472581,height_median=2.85304713,height_95%HPD={2.07730843,3.74109333},age_mean=94.8535758,age_median=95.5094731,age_95%HPD={88.4675706,99.2495989},length_mean=0.105301828,length_median=0.07949894,length_95%HPD={0.0,0.3178774},brlenIgrBrlens_mean=0.058985,brlenIgrBrlens_median=0.04302,brlenIgrBrlens_95%HPD={0.0,0.178489},rateIgrBrlens_mean=0.794938,rateIgrBrlens_median=0.807685,rateIgrBrlens_95%HPD={1.9E-4,1.632655}]:2.694698,Rhynchodipterus_elginensis[&prob=1.0,prob_stddev=0.0,prob_range={1.0,1.0},prob(percent)="100",prob+-sd="100+-0",height_mean=2.84372148,height_median=2.8000683,height_95%HPD={2.06102365,3.71424965},age_mean=93.1748521,age_median=93.4065027,age_95%HPD={87.1657683,99.2483548},length_mean=0.140691562,length_median=0.1244068,length_95%HPD={0.0,0.3325237},brlenIgrBrlens_mean=0.119729,brlenIgrBrlens_median=0.113933,brlenIgrBrlens_95%HPD={0.0,0.259098},rateIgrBrlens_mean=1.096794,rateIgrBrlens_median=1.0,rateIgrBrlens_95%HPD={0.044956,2.55255}]:4.797669)[&prob=0.744767364,prob_stddev=0.0138574453,prob_range={0.734968671,0.754566058},prob(percent)="74",prob+-sd="74+-1",height_mean=2.98306304,height_median=2.93604049,height_95%HPD={2.18860791,3.89560395},age_mean=98.1847841,age_median=98.2041713,age_95%HPD={91.0772983,105.416105},length_mean=0.2556902,length_median=0.2421978,length_95%HPD={0.001834117,0.5017359},brlenIgrBrlens_mean=0.220809,brlenIgrBrlens_median=0.221136,brlenIgrBrlens_95%HPD={3.5E-5,0.383971},rateIgrBrlens_mean=1.051919,rateIgrBrlens_median=0.880298,rateIgrBrlens_95%HPD={0.004201,2.381322}]:41.26386,Sorbitorhynchus_deleaskitus[&prob=1.0,prob_stddev=0.0,prob_range={1.0,1.0},prob(percent)="100",prob+-sd="100+-0",height_mean=3.7149861,height_median=3.66765329,height_95%HPD={2.72420809,4.79805895},age_mean=121.747884,age_median=121.350711,age_95%HPD={120.350012,124.441457},length_mean=0.0785908364,length_median=0.07131069,length_95%HPD={0.0,0.1576716},brlenIgrBrlens_mean=0.147957,brlenIgrBrlens_median=0.143916,brlenIgrBrlens_95%HPD={0.045908,0.278745},rateIgrBrlens_mean=2.231528,rateIgrBrlens_median=1.989651,rateIgrBrlens_95%HPD={0.516768,4.6261}]:18.11732,Speonesydrion_iani[&prob=1.0,prob_stddev=0.0,prob_range={1.0,1.0},prob(percent)="100",prob+-sd="100+-0",height_mean=4.0104461,height_median=3.95335734,height_95%HPD={2.97628528,5.25007995},age_mean=131.404741,age_median=132.502056,age_95%HPD={124.55037,134.649116},length_mean=0.0867083036,length_median=0.06017585,length_95%HPD={0.0,0.2885808},brlenIgrBrlens_mean=0.029626,brlenIgrBrlens_median=0.012279,brlenIgrBrlens_95%HPD={0.0,0.110696},rateIgrBrlens_mean=0.669559,rateIgrBrlens_median=0.695498,rateIgrBrlens_95%HPD={2.2E-5,1.320969}]:6.965974,Stomiahykus_thlaodus[&prob=1.0,prob_stddev=0.0,prob_range={1.0,1.0},prob(percent)="100",prob+-sd="100+-0",height_mean=3.60595849,height_median=3.55865846,height_95%HPD={2.6965351,4.70433046},age_mean=118.17281,age_median=118.426977,age_95%HPD={115.294796,120.349087},length_mean=0.357319234,length_median=0.3650288,length_95%HPD={0.06023692,0.6161708},brlenIgrBrlens_mean=0.113975,brlenIgrBrlens_median=0.101514,brlenIgrBrlens_95%HPD={0.0,0.258395},rateIgrBrlens_mean=0.402255,rateIgrBrlens_median=0.288898,rateIgrBrlens_95%HPD={8.7E-5,1.130834}]:21.04105,Tarachomylax_oepiki[&prob=1.0,prob_stddev=0.0,prob_range={1.0,1.0},prob(percent)="100",prob+-sd="100+-0",height_mean=3.86686964,height_median=3.81614151,height_95%HPD={2.79447941,4.95856864},age_mean=126.767522,age_median=126.537625,age_95%HPD={120.353409,132.790751},length_mean=0.0539005199,length_median=0.02617553,length_95%HPD={0.0,0.1917443},brlenIgrBrlens_mean=0.040513,brlenIgrBrlens_median=0.015922,brlenIgrBrlens_95%HPD={0.0,0.147061},rateIgrBrlens_mean=0.976467,rateIgrBrlens_median=1.0,rateIgrBrlens_95%HPD={1.95E-4,1.975009}]:12.93041,Uranolophus_wyomingensis[&prob=1.0,prob_stddev=0.0,prob_range={1.0,1.0},prob(percent)="100",prob+-sd="100+-0",height_mean=4.14576335,height_median=4.09169519,height_95%HPD={3.08095367,5.38785703},age_mean=135.864746,age_median=135.708849,age_95%HPD={134.650033,137.467479},length_mean=0.077385134,length_median=0.07361432,length_95%HPD={0.0,0.1445662},brlenIgrBrlens_mean=0.131368,brlenIgrBrlens_median=0.130155,brlenIgrBrlens_95%HPD={0.0,0.230748},rateIgrBrlens_mean=1.925986,rateIgrBrlens_median=1.712115,rateIgrBrlens_95%HPD={0.323328,4.031799}]:3.759181,(((((((Conchopoma_gadiforme[&prob=1.0,prob_stddev=0.0,prob_range={1.0,1.0},prob(percent)="100",prob+-sd="100+-0",height_mean=9.81154513E-9,height_median=0.0,height_95%HPD={0.0,0.0},age_mean=3.25680826E-7,age_median=0.0,age_95%HPD={0.0,0.0},length_mean=0.370607857,length_median=0.2671451,length_95%HPD={0.06250971,1.101139},brlenIgrBrlens_mean=0.456442,brlenIgrBrlens_median=0.433381,brlenIgrBrlens_95%HPD={0.197332,0.775632},rateIgrBrlens_mean=1.828661,rateIgrBrlens_median=1.604699,rateIgrBrlens_95%HPD={0.200669,4.017342}]:8.115989,Gnathorhiza_serrata[&prob=1.0,prob_stddev=0.0,prob_range={1.0,1.0},prob(percent)="100",prob+-sd="100+-0",height_mean=1.02327003E-8,height_median=0.0,height_95%HPD={0.0,0.0},age_mean=3.38217629E-7,age_median=0.0,age_95%HPD={0.0,0.0},length_mean=0.345651167,length_median=0.2671451,length_95%HPD={0.06250971,0.8764756},brlenIgrBrlens_mean=0.176859,brlenIgrBrlens_median=0.167395,brlenIgrBrlens_95%HPD={0.017198,0.351535},rateIgrBrlens_mean=0.708223,rateIgrBrlens_median=0.569327,rateIgrBrlens_95%HPD={3.52E-4,1.744742}]:8.115989)[&prob=0.891147847,prob_stddev=0.00367646507,prob_range={0.888548194,0.8937475},prob(percent)="89",prob+-sd="89+-0",height_mean=0.284761044,height_median=0.2462801,height_95%HPD={0.06250971,0.6166184},age_mean=9.41221857,age_median=8.11598852,age_95%HPD={1.77964011,20.216881},length_mean=0.683028436,length_median=0.678991,length_95%HPD={0.1704155,1.158327},brlenIgrBrlens_mean=0.106661,brlenIgrBrlens_median=0.092204,brlenIgrBrlens_95%HPD={7.0E-6,0.254737},rateIgrBrlens_mean=0.186524,rateIgrBrlens_median=0.141371,rateIgrBrlens_95%HPD={7.0E-6,0.491237}]:21.96546,Persephonichthys[&prob=1.0,prob_stddev=0.0,prob_range={1.0,1.0},prob(percent)="100",prob+-sd="100+-0",height_mean=0.710023451,height_median=0.69968945,height_95%HPD={0.4932547,0.9325772},age_mean=23.263494,age_median=23.2798359,age_95%HPD={20.7018047,25.7978328},length_mean=0.234258245,length_median=0.2135692,length_95%HPD={0.0420709,0.4658633},brlenIgrBrlens_mean=0.289446,brlenIgrBrlens_median=0.279388,brlenIgrBrlens_95%HPD={0.125623,0.48509},rateIgrBrlens_mean=1.55354,rateIgrBrlens_median=1.315249,rateIgrBrlens_95%HPD={0.343007,3.351912}]:6.801609)[&prob=0.792827623,prob_stddev=0.00339366006,prob_range={0.790427943,0.795227303},prob(percent)="79",prob+-sd="79+-0",height_mean=0.930311925,height_median=0.9141868,height_95%HPD={0.6306522,1.2647128},age_mean=30.3595221,age_median=30.0814444,age_95%HPD={23.959098,37.3293915},length_mean=0.228159225,length_median=0.2168486,length_95%HPD={7.458905E-5,0.4580765},brlenIgrBrlens_mean=0.092986,brlenIgrBrlens_median=0.078909,brlenIgrBrlens_95%HPD={1.5E-5,0.230035},rateIgrBrlens_mean=0.525418,rateIgrBrlens_median=0.392601,rateIgrBrlens_95%HPD={5.9E-5,1.46989}]:7.57385,Palaeophichthys_parvulus[&prob=1.0,prob_stddev=0.0,prob_range={1.0,1.0},prob(percent)="100",prob+-sd="100+-0",height_mean=1.11771526,height_median=1.100306,height_95%HPD={0.79742687,1.4602024},age_mean=36.6249154,age_median=36.1845527,age_95%HPD={34.0504025,40.6005464},length_mean=0.0273922413,length_median=0.0,length_95%HPD={0.0,0.126247},brlenIgrBrlens_mean=0.024949,brlenIgrBrlens_median=0.0,brlenIgrBrlens_95%HPD={0.0,0.116186},rateIgrBrlens_mean=1.03259,rateIgrBrlens_median=1.0,rateIgrBrlens_95%HPD={0.035315,1.850879}]:1.470742)[&prob=0.970003999,prob_stddev=0.00245097671,prob_range={0.968270897,0.971737102},prob(percent)="97",prob+-sd="97+-0",height_mean=1.16037998,height_median=1.14434651,height_95%HPD={0.83711474,1.5318313},age_mean=37.9877389,age_median=37.6552944,age_95%HPD={34.050504,42.4674342},length_mean=0.156988552,length_median=0.1385801,length_95%HPD={0.01938956,0.3384548},brlenIgrBrlens_mean=0.186834,brlenIgrBrlens_median=0.182054,brlenIgrBrlens_95%HPD={0.03485,0.352869},rateIgrBrlens_mean=1.497019,rateIgrBrlens_median=1.280755,rateIgrBrlens_95%HPD={0.13904,3.390244}]:4.746444,Megapleuron_zangerli[&prob=1.0,prob_stddev=0.0,prob_range={1.0,1.0},prob(percent)="100",prob+-sd="100+-0",height_mean=1.20130207,height_median=1.185414,height_95%HPD={0.85711389,1.5744428},age_mean=39.3700773,age_median=39.7802546,age_95%HPD={35.3065824,42.249718},length_mean=0.109899012,length_median=0.08617429,length_95%HPD={0.0,0.3237769},brlenIgrBrlens_mean=0.034372,brlenIgrBrlens_median=0.026178,brlenIgrBrlens_95%HPD={0.0,0.10157},rateIgrBrlens_mean=0.560158,rateIgrBrlens_median=0.436731,rateIgrBrlens_95%HPD={1.77E-4,1.127983}]:2.621484)[&prob=0.972936942,prob_stddev=3.7707334E-4,prob_range={0.972670311,0.973203573},prob(percent)="97",prob+-sd="97+-0",height_mean=1.31202868,height_median=1.2930559,height_95%HPD={0.9490353,1.73713507},age_mean=43.0169977,age_median=42.4017387,age_95%HPD={37.1227345,49.9383413},length_mean=0.203071399,length_median=0.1643495,length_95%HPD={0.004159197,0.5096597},brlenIgrBrlens_mean=0.073147,brlenIgrBrlens_median=0.068223,brlenIgrBrlens_95%HPD={0.00626,0.148923},rateIgrBrlens_mean=0.610314,rateIgrBrlens_median=0.419104,rateIgrBrlens_95%HPD={0.002948,1.795982}]:6.576953,Sagenodus_inaequalis[&prob=1.0,prob_stddev=0.0,prob_range={1.0,1.0},prob(percent)="100",prob+-sd="100+-0",height_mean=1.34093015,height_median=1.32969189,height_95%HPD={0.88198746,1.79919032},age_mean=43.9702878,age_median=44.7120021,age_95%HPD={35.4034058,50.2495139},length_mean=0.169780985,length_median=0.1265321,length_95%HPD={0.0,0.4768207},brlenIgrBrlens_mean=0.04639,brlenIgrBrlens_median=0.042811,brlenIgrBrlens_95%HPD={0.0,0.10277},rateIgrBrlens_mean=0.502512,rateIgrBrlens_median=0.338981,rateIgrBrlens_95%HPD={2.53E-4,1.371567}]:4.26669)[&prob=0.966071191,prob_stddev=0.00103695169,prob_range={0.965337955,0.966804426},prob(percent)="97",prob+-sd="97+-0",height_mean=1.50390636,height_median=1.4762437,height_95%HPD={1.05351857,2.02261305},age_mean=49.3379578,age_median=48.9786919,age_95%HPD={39.971011,59.3466131},length_mean=0.469849971,length_median=0.4639052,length_95%HPD={0.001764977,0.8761151},brlenIgrBrlens_mean=0.041979,brlenIgrBrlens_median=0.035769,brlenIgrBrlens_95%HPD={2.0E-6,0.101495},rateIgrBrlens_mean=0.138223,rateIgrBrlens_median=0.084426,rateIgrBrlens_95%HPD={1.0E-5,0.420209}]:21.26053,Uronemus_splendens[&prob=1.0,prob_stddev=0.0,prob_range={1.0,1.0},prob(percent)="100",prob+-sd="100+-0",height_mean=1.88892625,height_median=1.86170566,height_95%HPD={1.2807361,2.57002045},age_mean=61.9004781,age_median=62.0791557,age_95%HPD={50.2501973,72.153453},length_mean=0.150213506,length_median=0.1223633,length_95%HPD={0.01281301,0.3682769},brlenIgrBrlens_mean=0.110402,brlenIgrBrlens_median=0.103421,brlenIgrBrlens_95%HPD={0.028168,0.208535},rateIgrBrlens_mean=1.078042,rateIgrBrlens_median=0.859632,rateIgrBrlens_95%HPD={0.084886,2.683326}]:8.16007,(Straitonia_waterstoni[&prob=1.0,prob_stddev=0.0,prob_range={1.0,1.0},prob(percent)="100",prob+-sd="100+-0",height_mean=1.89372911,height_median=1.86301782,height_95%HPD={1.34978814,2.47237075},age_mean=62.0602597,age_median=61.1143002,age_95%HPD={57.9500242,69.2144599},length_mean=0.00908908404,length_median=0.0,length_95%HPD={0.0,0.06031397},brlenIgrBrlens_mean=0.002883,brlenIgrBrlens_median=0.0,brlenIgrBrlens_95%HPD={0.0,0.019285},rateIgrBrlens_mean=0.896504,rateIgrBrlens_median=1.0,rateIgrBrlens_95%HPD={0.052401,1.0}]:1.181368,Tranodis_castrensis[&prob=1.0,prob_stddev=0.0,prob_range={1.0,1.0},prob(percent)="100",prob+-sd="100+-0",height_mean=1.68457898,height_median=1.6619495,height_95%HPD={1.22988509,2.20140552},age_mean=55.2018078,age_median=55.6157426,age_95%HPD={51.2464914,57.9496097},length_mean=0.177874348,length_median=0.1514187,length_95%HPD={0.0,0.4183464},brlenIgrBrlens_mean=0.05442,brlenIgrBrlens_median=0.049949,brlenIgrBrlens_95%HPD={0.0,0.109535},rateIgrBrlens_mean=0.467877,rateIgrBrlens_median=0.343209,rateIgrBrlens_95%HPD={0.00142,1.25547}]:6.679925,Ctenodus[&prob=1.0,prob_stddev=0.0,prob_range={1.0,1.0},prob(percent)="100",prob+-sd="100+-0",height_mean=1.68355119,height_median=1.6563845,height_95%HPD={1.05251837,2.33327098},age_mean=55.1090414,age_median=55.1422197,age_95%HPD={40.700495,67.9246711},length_mean=0.204385694,length_median=0.168233,length_95%HPD={0.02646168,0.4826177},brlenIgrBrlens_mean=0.195208,brlenIgrBrlens_median=0.188969,brlenIgrBrlens_95%HPD={0.092502,0.316069},rateIgrBrlens_mean=1.354914,rateIgrBrlens_median=1.136203,rateIgrBrlens_95%HPD={0.188089,3.119302}]:7.153448)[&prob=0.972003733,prob_stddev=0.00339366006,prob_range={0.969604053,0.974403413},prob(percent)="97",prob+-sd="97+-0",height_mean=1.92669367,height_median=1.89625701,height_95%HPD={1.38422578,2.53520112},age_mean=63.168651,age_median=62.2956679,age_95%HPD={57.9500242,70.7720194},length_mean=0.139755833,length_median=0.1130339,length_95%HPD={0.01232343,0.3439582},brlenIgrBrlens_mean=0.108062,brlenIgrBrlens_median=0.102907,brlenIgrBrlens_95%HPD={0.032385,0.195512},rateIgrBrlens_mean=1.139377,rateIgrBrlens_median=0.909736,rateIgrBrlens_95%HPD={0.117653,2.832901}]:7.943558)[&prob=0.983735502,prob_stddev=0.0037707334,prob_range={0.981069191,0.986401813},prob(percent)="98",prob+-sd="98+-0",height_mean=2.14564923,height_median=2.1152019,height_95%HPD={1.50348109,2.8020325},age_mean=70.3598549,age_median=70.2392255,age_95%HPD={60.9398012,79.3870894},length_mean=0.381218344,length_median=0.3559992,length_95%HPD={0.01995263,0.7933482},brlenIgrBrlens_mean=0.100539,brlenIgrBrlens_median=0.093075,brlenIgrBrlens_95%HPD={0.008684,0.206408},rateIgrBrlens_mean=0.389457,rateIgrBrlens_median=0.273912,rateIgrBrlens_95%HPD={3.63E-4,1.100868}]:11.06541,Delatitia_breviceps[&prob=1.0,prob_stddev=0.0,prob_range={1.0,1.0},prob(percent)="100",prob+-sd="100+-0",height_mean=2.46357323,height_median=2.42626245,height_95%HPD={1.79875026,3.22242658},age_mean=80.7403811,age_median=81.1748403,age_95%HPD={74.7593116,85.9484496},length_mean=0.0556482527,length_median=0.003570958,length_95%HPD={0.0,0.2541932},brlenIgrBrlens_mean=0.013822,brlenIgrBrlens_median=4.15E-4,brlenIgrBrlens_95%HPD={0.0,0.067813},rateIgrBrlens_mean=0.673282,rateIgrBrlens_median=1.0,rateIgrBrlens_95%HPD={0.011955,1.0}]:0.129795)[&prob=0.665644581,prob_stddev=0.00773000347,prob_range={0.660178643,0.671110519},prob(percent)="67",prob+-sd="67+-1",height_mean=2.47451252,height_median=2.43771609,height_95%HPD={1.82795936,3.26743153},age_mean=81.2708723,age_median=81.304635,age_95%HPD={73.8004568,87.5108602},length_mean=0.219894246,length_median=0.1778095,length_95%HPD={4.429032E-5,0.5583882},brlenIgrBrlens_mean=0.054203,brlenIgrBrlens_median=0.045202,brlenIgrBrlens_95%HPD={4.5E-5,0.132794},rateIgrBrlens_mean=0.437323,rateIgrBrlens_median=0.268897,rateIgrBrlens_95%HPD={2.36E-4,1.429018}]:58.1634,Parasagenodus_sibiricus[&prob=1.0,prob_stddev=0.0,prob_range={1.0,1.0},prob(percent)="100",prob+-sd="100+-0",height_mean=2.46383818,height_median=2.42679732,height_95%HPD={1.79683537,3.23074958},age_mean=80.7347878,age_median=81.1690025,age_95%HPD={74.7138235,85.9478312},length_mean=0.332862186,length_median=0.3098394,length_95%HPD={0.05840167,0.6696181},brlenIgrBrlens_mean=0.478536,brlenIgrBrlens_median=0.434994,brlenIgrBrlens_95%HPD={0.105195,0.976761},rateIgrBrlens_mean=1.688637,rateIgrBrlens_median=1.465238,rateIgrBrlens_95%HPD={0.296726,3.647497}]:58.29903,Xylognathus_macrustenus[&prob=1.0,prob_stddev=0.0,prob_range={1.0,1.0},prob(percent)="100",prob+-sd="100+-0",height_mean=2.4590074,height_median=2.42544407,height_95%HPD={1.75415029,3.18579475},age_mean=80.5935427,age_median=80.927128,age_95%HPD={74.5861718,85.94581},length_mean=0.274003851,length_median=0.2383187,length_95%HPD={0.0,0.6508483},brlenIgrBrlens_mean=0.359767,brlenIgrBrlens_median=0.258127,brlenIgrBrlens_95%HPD={0.0,1.056845},rateIgrBrlens_mean=1.388427,rateIgrBrlens_median=1.094276,rateIgrBrlens_95%HPD={1.95E-4,3.438713}]:58.5409,Limanichthys_fraseri[&prob=1.0,prob_stddev=0.0,prob_range={1.0,1.0},prob(percent)="100",prob+-sd="100+-0",height_mean=2.46443891,height_median=2.42984507,height_95%HPD={1.79956796,3.23680341},age_mean=80.759206,age_median=81.1307258,age_95%HPD={74.7899488,85.9449598},length_mean=0.150847655,length_median=0.1067665,length_95%HPD={0.0,0.4642205},brlenIgrBrlens_mean=0.080649,brlenIgrBrlens_median=0.064619,brlenIgrBrlens_95%HPD={0.0,0.231156},rateIgrBrlens_mean=0.836282,rateIgrBrlens_median=0.771134,rateIgrBrlens_95%HPD={6.0E-6,2.031395}]:58.3373,Apatorhynchus_opistheretmus[&prob=1.0,prob_stddev=0.0,prob_range={1.0,1.0},prob(percent)="100",prob+-sd="100+-0",height_mean=2.86809047,height_median=2.82847169,height_95%HPD={2.07752829,3.72816688},age_mean=93.9945987,age_median=94.6205518,age_95%HPD={87.1945945,99.2483334},length_mean=0.182417904,length_median=0.15084,length_95%HPD={0.0,0.4746984},brlenIgrBrlens_mean=0.104094,brlenIgrBrlens_median=0.074475,brlenIgrBrlens_95%HPD={0.0,0.312343},rateIgrBrlens_mean=0.772084,rateIgrBrlens_median=0.649868,rateIgrBrlens_95%HPD={2.5E-5,1.961503}]:44.84748,Erikia_jarviki[&prob=1.0,prob_stddev=0.0,prob_range={1.0,1.0},prob(percent)="100",prob+-sd="100+-0",height_mean=3.86868359,height_median=3.8172951,height_95%HPD={2.79358516,4.98407852},age_mean=126.785054,age_median=126.49283,age_95%HPD={120.350096,133.406822},length_mean=0.089824975,length_median=0.06855972,length_95%HPD={0.0,0.2702469},brlenIgrBrlens_mean=0.074235,brlenIgrBrlens_median=0.05374,brlenIgrBrlens_95%HPD={0.0,0.227428},rateIgrBrlens_mean=1.003327,rateIgrBrlens_median=1.0,rateIgrBrlens_95%HPD={1.53E-4,2.262759}]:12.9752,Dipnotuberculus_gnathodus[&prob=1.0,prob_stddev=0.0,prob_range={1.0,1.0},prob(percent)="100",prob+-sd="100+-0",height_mean=3.44147799,height_median=3.39625403,height_95%HPD={2.55723987,4.4730206},age_mean=112.785241,age_median=113.033445,age_95%HPD={110.235142,114.749483},length_mean=0.468459835,length_median=0.4582444,length_95%HPD={0.1747975,0.7931655},brlenIgrBrlens_mean=0.066795,brlenIgrBrlens_median=0.05626,brlenIgrBrlens_95%HPD={0.0,0.159119},rateIgrBrlens_mean=0.163946,rateIgrBrlens_median=0.126798,rateIgrBrlens_95%HPD={5.2E-5,0.428597}]:26.43458,Cathlorhynchus_trismodipterus[&prob=1.0,prob_stddev=0.0,prob_range={1.0,1.0},prob(percent)="100",prob+-sd="100+-0",height_mean=3.8994675,height_median=3.84367763,height_95%HPD={2.83933044,5.07776774},age_mean=127.768339,age_median=127.952357,age_95%HPD={121.19278,134.641014},length_mean=0.0599870916,length_median=0.02601426,length_95%HPD={0.0,0.2357897},brlenIgrBrlens_mean=0.016667,brlenIgrBrlens_median=0.006282,brlenIgrBrlens_95%HPD={0.0,0.063888},rateIgrBrlens_mean=0.650725,rateIgrBrlens_median=0.676852,rateIgrBrlens_95%HPD={1.4E-5,1.048924}]:11.51567,Harajicadipterus_youngi[&prob=1.0,prob_stddev=0.0,prob_range={1.0,1.0},prob(percent)="100",prob+-sd="100+-0",height_mean=3.28074205,height_median=3.23699944,height_95%HPD={2.37206543,4.26822399},age_mean=107.511515,age_median=107.748947,age_95%HPD={100.222156,114.731749},length_mean=0.176694588,length_median=0.1562877,length_95%HPD={0.0,0.4338029},brlenIgrBrlens_mean=0.158001,brlenIgrBrlens_median=0.152467,brlenIgrBrlens_95%HPD={0.0,0.352546},rateIgrBrlens_mean=1.089671,rateIgrBrlens_median=1.0,rateIgrBrlens_95%HPD={0.00323,2.495269}]:31.71908,Xeradipterus_hatcheri[&prob=1.0,prob_stddev=0.0,prob_range={1.0,1.0},prob(percent)="100",prob+-sd="100+-0",height_mean=3.20219244,height_median=3.15737174,height_95%HPD={2.32550175,4.14495595},age_mean=104.935921,age_median=105.064022,age_95%HPD={100.036945,109.748282},length_mean=0.192635793,length_median=0.1771083,length_95%HPD={0.0,0.416802},brlenIgrBrlens_mean=0.170669,brlenIgrBrlens_median=0.17299,brlenIgrBrlens_95%HPD={0.0,0.303462},rateIgrBrlens_mean=1.161863,rateIgrBrlens_median=1.0,rateIgrBrlens_95%HPD={0.108467,2.702629}]:34.40401,Rhinodipterus_ulrichi[&prob=1.0,prob_stddev=0.0,prob_range={1.0,1.0},prob(percent)="100",prob+-sd="100+-0",height_mean=3.3666392,height_median=3.32263349,height_95%HPD={2.46297194,4.38310086},age_mean=110.317787,age_median=111.159399,age_95%HPD={102.985232,114.749629},length_mean=0.116052874,length_median=0.0939179,length_95%HPD={0.0,0.311999},brlenIgrBrlens_mean=0.052124,brlenIgrBrlens_median=0.048942,brlenIgrBrlens_95%HPD={0.0,0.116882},rateIgrBrlens_mean=0.693216,rateIgrBrlens_median=0.571938,rateIgrBrlens_95%HPD={0.005633,1.662895}]:28.30863,Rhinodipterus_kimberleyensis[&prob=1.0,prob_stddev=0.0,prob_range={1.0,1.0},prob(percent)="100",prob+-sd="100+-0",height_mean=3.25288531,height_median=3.20929841,height_95%HPD={2.34048509,4.22589679},age_mean=106.595895,age_median=106.581088,age_95%HPD={99.2547021,113.188699},length_mean=0.135999322,length_median=0.1153614,length_95%HPD={0.0,0.3184349},brlenIgrBrlens_mean=0.101962,brlenIgrBrlens_median=0.096877,brlenIgrBrlens_95%HPD={0.0,0.195323},rateIgrBrlens_mean=1.011234,rateIgrBrlens_median=0.845353,rateIgrBrlens_95%HPD={0.099717,2.389515}]:32.88694,Rhinodipterus_secans[&prob=1.0,prob_stddev=0.0,prob_range={1.0,1.0},prob(percent)="100",prob+-sd="100+-0",height_mean=3.40578565,height_median=3.36039531,height_95%HPD={2.51312139,4.40253216},age_mean=111.615279,age_median=111.392189,age_95%HPD={109.75001,114.086178},length_mean=0.0713493997,length_median=0.06701534,length_95%HPD={0.0,0.1678401},brlenIgrBrlens_mean=0.081244,brlenIgrBrlens_median=0.082814,brlenIgrBrlens_95%HPD={0.0,0.171978},rateIgrBrlens_mean=1.321317,rateIgrBrlens_median=1.020468,rateIgrBrlens_95%HPD={0.185053,2.918617}]:28.07584,Westollrhynchus_lehmanni[&prob=1.0,prob_stddev=0.0,prob_range={1.0,1.0},prob(percent)="100",prob+-sd="100+-0",height_mean=4.13859129,height_median=4.0840355,height_95%HPD={3.03815468,5.32858121},age_mean=135.632306,age_median=135.434939,age_95%HPD={134.650067,137.231747},length_mean=0.0830003002,length_median=0.07863533,length_95%HPD={0.02377492,0.1567172},brlenIgrBrlens_mean=0.20113,brlenIgrBrlens_median=0.191581,brlenIgrBrlens_95%HPD={0.061877,0.378262},rateIgrBrlens_mean=2.686285,rateIgrBrlens_median=2.472822,rateIgrBrlens_95%HPD={0.744798,5.222065}]:4.033091,Celsiodon[&prob=1.0,prob_stddev=0.0,prob_range={1.0,1.0},prob(percent)="100",prob+-sd="100+-0",height_mean=2.84707442,height_median=2.80541892,height_95%HPD={2.0484316,3.6735635},age_mean=93.3123738,age_median=93.7752424,age_95%HPD={86.8248576,99.2496056},length_mean=0.0598491893,length_median=0.01407845,length_95%HPD={0.0,0.2538018},brlenIgrBrlens_mean=0.031297,brlenIgrBrlens_median=0.003976,brlenIgrBrlens_95%HPD={0.0,0.150351},rateIgrBrlens_mean=0.804435,rateIgrBrlens_median=1.0,rateIgrBrlens_95%HPD={4.0E-6,1.517019}]:45.69279,Sinodipterus_beibei[&prob=1.0,prob_stddev=0.0,prob_range={1.0,1.0},prob(percent)="100",prob+-sd="100+-0",height_mean=3.61314787,height_median=3.56559696,height_95%HPD={2.65353427,4.666481},age_mean=118.40626,age_median=118.770215,age_95%HPD={115.455929,120.3496},length_mean=0.051917902,length_median=0.02003954,length_95%HPD={0.0,0.1944721},brlenIgrBrlens_mean=0.017375,brlenIgrBrlens_median=0.003813,brlenIgrBrlens_95%HPD={0.0,0.07279},rateIgrBrlens_mean=0.69211,rateIgrBrlens_median=0.918578,rateIgrBrlens_95%HPD={1.0E-5,1.064731}]:20.69781)[&prob=0.997400347,prob_stddev=2.82805005E-4,prob_range={0.997200373,0.99760032},prob(percent)="100",prob+-sd="100+-0",height_mean=4.25639884,height_median=4.19963363,height_95%HPD={3.17872648,5.51708696},age_mean=139.519732,age_median=139.46803,age_95%HPD={137.246387,141.748152},length_mean=0.106671895,length_median=0.1020262,length_95%HPD={0.0447373,0.175046},brlenIgrBrlens_mean=0.458838,brlenIgrBrlens_median=0.446529,brlenIgrBrlens_95%HPD={0.255822,0.684744},rateIgrBrlens_mean=4.652433,rateIgrBrlens_median=4.428942,rateIgrBrlens_95%HPD={1.838227,7.669171}]:3.546968,Diabolepis_speratus[&prob=1.0,prob_stddev=0.0,prob_range={1.0,1.0},prob(percent)="100",prob+-sd="100+-0",height_mean=4.36162782,height_median=4.30485486,height_95%HPD={3.24526442,5.6338573},age_mean=142.984669,age_median=142.994548,age_95%HPD={140.567407,145.940136},length_mean=0.00121192442,length_median=0.0,length_95%HPD={0.0,0.0},brlenIgrBrlens_mean=9.01E-4,brlenIgrBrlens_median=0.0,brlenIgrBrlens_95%HPD={0.0,0.0},rateIgrBrlens_mean=1.005555,rateIgrBrlens_median=1.0,rateIgrBrlens_95%HPD={1.0,1.0}]:0.02045)[&prob=0.997200373,prob_stddev=5.6561001E-4,prob_range={0.996800427,0.99760032},prob(percent)="100",prob+-sd="100+-0",height_mean=4.36309525,height_median=4.30574206,height_95%HPD={3.25120209,5.64205857},age_mean=143.025581,age_median=143.014999,age_95%HPD={140.582087,145.852584},length_mean=0.0831226587,length_median=0.07759365,length_95%HPD={0.0318128,0.1506256},brlenIgrBrlens_mean=0.256293,brlenIgrBrlens_median=0.250474,brlenIgrBrlens_95%HPD={0.145128,0.374975},rateIgrBrlens_mean=3.469223,rateIgrBrlens_median=3.252938,rateIgrBrlens_95%HPD={1.207458,6.176984}]:2.589348,Youngolepis[&prob=1.0,prob_stddev=0.0,prob_range={1.0,1.0},prob(percent)="100",prob+-sd="100+-0",height_mean=4.41560385,height_median=4.35889021,height_95%HPD={3.27075266,5.725186},age_mean=144.712444,age_median=145.165368,age_95%HPD={141.455022,146.249903},length_mean=0.0241758518,length_median=0.0,length_95%HPD={0.0,0.1402825},brlenIgrBrlens_mean=0.007859,brlenIgrBrlens_median=0.0,brlenIgrBrlens_95%HPD={0.0,0.046301},rateIgrBrlens_mean=0.853555,rateIgrBrlens_median=1.0,rateIgrBrlens_95%HPD={0.006972,1.0}]:0.438978)[&prob=0.909345421,prob_stddev=0.00131975669,prob_range={0.908412212,0.91027863},prob(percent)="91",prob+-sd="91+-0",height_mean=4.45709409,height_median=4.40068959,height_95%HPD={3.33860104,5.75566259},age_mean=145.595176,age_median=145.604347,age_95%HPD={142.893124,148.470143},length_mean=0.0723026921,length_median=0.06516722,length_95%HPD={0.009813444,0.1514387},brlenIgrBrlens_mean=0.107854,brlenIgrBrlens_median=0.104355,brlenIgrBrlens_95%HPD={0.010797,0.20077},rateIgrBrlens_mean=1.787533,rateIgrBrlens_median=1.571499,rateIgrBrlens_95%HPD={0.218464,3.835065}]:2.194981,((Porolepis[&prob=1.0,prob_stddev=0.0,prob_range={1.0,1.0},prob(percent)="100",prob+-sd="100+-0",height_mean=4.01988531,height_median=3.96252326,height_95%HPD={2.93933087,5.23144251},age_mean=131.730344,age_median=132.207805,age_95%HPD={124.8937,137.8466},length_mean=0.0107487245,length_median=0.0,length_95%HPD={0.0,0.07216109},brlenIgrBrlens_mean=0.001497,brlenIgrBrlens_median=0.0,brlenIgrBrlens_95%HPD={0.0,0.010661},rateIgrBrlens_mean=0.862903,rateIgrBrlens_median=1.0,rateIgrBrlens_95%HPD={0.046585,1.0}]:0.98043,(Durialepis[&prob=1.0,prob_stddev=0.0,prob_range={1.0,1.0},prob(percent)="100",prob+-sd="100+-0",height_mean=3.93134216,height_median=3.8782036,height_95%HPD={2.85478185,5.08255},age_mean=128.831626,age_median=129.187966,age_95%HPD={122.50096,134.637307},length_mean=0.0728436038,length_median=0.05088258,length_95%HPD={0.0,0.222192},brlenIgrBrlens_mean=0.019729,brlenIgrBrlens_median=0.018011,brlenIgrBrlens_95%HPD={0.0,0.046308},rateIgrBrlens_mean=0.548272,rateIgrBrlens_median=0.396238,rateIgrBrlens_95%HPD={7.84E-4,1.382912}]:2.034601,((Glyptolepis[&prob=1.0,prob_stddev=0.0,prob_range={1.0,1.0},prob(percent)="100",prob+-sd="100+-0",height_mean=3.5070667,height_median=3.46192737,height_95%HPD={2.55535907,4.5298737},age_mean=114.959712,age_median=115.578442,age_95%HPD={107.925888,120.349149},length_mean=0.0368853072,length_median=0.0,length_95%HPD={0.0,0.1944036},brlenIgrBrlens_mean=0.002978,brlenIgrBrlens_median=0.0,brlenIgrBrlens_95%HPD={0.0,0.015252},rateIgrBrlens_mean=0.626065,rateIgrBrlens_median=1.0,rateIgrBrlens_95%HPD={0.01302,1.0}]:0.83459,(Holoptychius[&prob=1.0,prob_stddev=0.0,prob_range={1.0,1.0},prob(percent)="100",prob+-sd="100+-0",height_mean=3.24506841,height_median=3.2024338,height_95%HPD={2.37478305,4.22280426},age_mean=106.350474,age_median=107.30729,age_95%HPD={99.8696933,109.749764},length_mean=0.132928191,length_median=0.1002566,length_95%HPD={0.0,0.3780339},brlenIgrBrlens_mean=0.018904,brlenIgrBrlens_median=0.015043,brlenIgrBrlens_95%HPD={0.0,0.051258},rateIgrBrlens_mean=0.345195,rateIgrBrlens_median=0.194701,rateIgrBrlens_95%HPD={0.011438,1.0}]:3.246484,(Laccognathus[&prob=1.0,prob_stddev=0.0,prob_range={1.0,1.0},prob(percent)="100",prob+-sd="100+-0",height_mean=3.27449511,height_median=3.22959126,height_95%HPD={2.36735808,4.22920427},age_mean=107.308127,age_median=107.357799,age_95%HPD={101.368343,113.884754},length_mean=0.0275971842,length_median=0.0,length_95%HPD={0.0,0.133238},brlenIgrBrlens_mean=0.00861,brlenIgrBrlens_median=0.0,brlenIgrBrlens_95%HPD={0.0,0.038437},rateIgrBrlens_mean=0.778447,rateIgrBrlens_median=1.0,rateIgrBrlens_95%HPD={0.00171,1.0}]:0.750327,Quebecius_quebecensis[&prob=1.0,prob_stddev=0.0,prob_range={1.0,1.0},prob(percent)="100",prob+-sd="100+-0",height_mean=3.16809231,height_median=3.12187178,height_95%HPD={2.32897596,4.14105978},age_mean=103.803524,age_median=103.633041,age_95%HPD={99.2501699,108.6938},length_mean=0.133556625,length_median=0.1188194,length_95%HPD={0.0177507,0.278526},brlenIgrBrlens_mean=0.140914,brlenIgrBrlens_median=0.134177,brlenIgrBrlens_95%HPD={0.052177,0.242005},rateIgrBrlens_mean=1.37114,rateIgrBrlens_median=1.162592,rateIgrBrlens_95%HPD={0.258694,3.084178}]:4.475086)[&prob=0.978469537,prob_stddev=4.71341675E-4,prob_range={0.978136249,0.978802826},prob(percent)="98",prob+-sd="98+-0",height_mean=3.30157617,height_median=3.25782323,height_95%HPD={2.43234301,4.30121708},age_mean=108.17692,age_median=108.108127,age_95%HPD={102.619458,113.974261},length_mean=0.0786455,length_median=0.06183562,length_95%HPD={0.005545612,0.2028963},brlenIgrBrlens_mean=0.048449,brlenIgrBrlens_median=0.045624,brlenIgrBrlens_95%HPD={0.005009,0.093143},rateIgrBrlens_mean=0.947164,rateIgrBrlens_median=0.735757,rateIgrBrlens_95%HPD={0.020433,2.471617}]:2.445648)[&prob=0.998933476,prob_stddev=3.7707334E-4,prob_range={0.998666844,0.999200107},prob(percent)="100",prob+-sd="100+-0",height_mean=3.37982224,height_median=3.33525029,height_95%HPD={2.47707645,4.38868986},age_mean=110.778575,age_median=110.553774,age_95%HPD={104.665626,116.866433},length_mean=0.163916936,length_median=0.140047,length_95%HPD={0.008203569,0.3833472},brlenIgrBrlens_mean=0.049874,brlenIgrBrlens_median=0.047352,brlenIgrBrlens_95%HPD={0.013853,0.092322},rateIgrBrlens_mean=0.519973,rateIgrBrlens_median=0.345478,rateIgrBrlens_95%HPD={0.022699,1.559876}]:5.859257)[&prob=0.989868018,prob_stddev=9.4268335E-4,prob_range={0.98920144,0.990534595},prob(percent)="99",prob+-sd="99+-0",height_mean=3.54098659,height_median=3.49638144,height_95%HPD={2.55658441,4.55030751},age_mean=116.067595,age_median=116.413031,age_95%HPD={108.646011,122.507902},length_mean=0.348040544,length_median=0.3315771,length_95%HPD={0.0535752,0.6846061},brlenIgrBrlens_mean=0.039649,brlenIgrBrlens_median=0.03545,brlenIgrBrlens_95%HPD={3.0E-6,0.085784},rateIgrBrlens_mean=0.15108,rateIgrBrlens_median=0.11079,rateIgrBrlens_95%HPD={1.7E-5,0.401901}]:10.44493,Nasogaluakus_chorni[&prob=1.0,prob_stddev=0.0,prob_range={1.0,1.0},prob(percent)="100",prob+-sd="100+-0",height_mean=3.78750851,height_median=3.73612043,height_95%HPD={2.76839067,4.89750048},age_mean=124.108652,age_median=123.452332,age_95%HPD={120.350416,129.860867},length_mean=0.102510371,length_median=0.08689467,length_95%HPD={0.007685175,0.242518},brlenIgrBrlens_mean=0.109825,brlenIgrBrlens_median=0.094423,brlenIgrBrlens_95%HPD={0.0,0.250169},rateIgrBrlens_mean=1.332543,rateIgrBrlens_median=1.113598,rateIgrBrlens_95%HPD={0.080156,3.121686}]:3.405631)[&prob=0.882282362,prob_stddev=0.00358219673,prob_range={0.879749367,0.884815358},prob(percent)="88",prob+-sd="88+-0",height_mean=3.87962346,height_median=3.82803333,height_95%HPD={2.8336448,5.01326399},age_mean=127.190062,age_median=126.857963,age_95%HPD={121.768675,133.391935},length_mean=0.115441932,length_median=0.09257784,length_95%HPD={0.003250492,0.2926229},brlenIgrBrlens_mean=0.041824,brlenIgrBrlens_median=0.039005,brlenIgrBrlens_95%HPD={0.003679,0.083939},rateIgrBrlens_mean=0.619337,rateIgrBrlens_median=0.423417,rateIgrBrlens_95%HPD={0.006949,1.809909}]:4.364604)[&prob=0.635315291,prob_stddev=0.00933256517,prob_range={0.628716171,0.641914411},prob(percent)="64",prob+-sd="64+-1",height_mean=3.99371762,height_median=3.93508516,height_95%HPD={2.90711959,5.17197061},age_mean=130.989948,age_median=131.222567,age_95%HPD={124.535357,136.383281},length_mean=0.0652874886,length_median=0.03955345,length_95%HPD={3.535726E-6,0.2143088},brlenIgrBrlens_mean=0.010799,brlenIgrBrlens_median=0.008328,brlenIgrBrlens_95%HPD={0.0,0.029122},rateIgrBrlens_mean=0.389572,rateIgrBrlens_median=0.213531,rateIgrBrlens_95%HPD={5.0E-6,1.36179}]:1.965668)[&prob=0.998866818,prob_stddev=2.82805005E-4,prob_range={0.998666844,0.999066791},prob(percent)="100",prob+-sd="100+-0",height_mean=4.05437731,height_median=4.00003062,height_95%HPD={2.94861028,5.23983713},age_mean=132.85452,age_median=133.188235,age_95%HPD={126.735941,137.84935},length_mean=0.269766252,length_median=0.2539705,length_95%HPD={0.06076382,0.5004421},brlenIgrBrlens_mean=0.213733,brlenIgrBrlens_median=0.209136,brlenIgrBrlens_95%HPD={0.119477,0.318426},rateIgrBrlens_mean=0.98449,rateIgrBrlens_median=0.83543,rateIgrBrlens_95%HPD={0.234109,2.14842}]:8.682758,Powichthys[&prob=1.0,prob_stddev=0.0,prob_range={1.0,1.0},prob(percent)="100",prob+-sd="100+-0",height_mean=4.29107237,height_median=4.23509086,height_95%HPD={3.11644251,5.51473191},age_mean=140.635004,age_median=140.74185,age_95%HPD={135.110041,145.817833},length_mean=0.0327301508,length_median=6.169974E-4,length_95%HPD={0.0,0.1395935},brlenIgrBrlens_mean=0.014336,brlenIgrBrlens_median=2.07E-4,brlenIgrBrlens_95%HPD={0.0,0.057356},rateIgrBrlens_mean=0.807405,rateIgrBrlens_median=1.0,rateIgrBrlens_95%HPD={0.001152,1.169623}]:1.129143)[&prob=0.995867218,prob_stddev=0.00131975669,prob_range={0.994934009,0.996800427},prob(percent)="100",prob+-sd="100+-0",height_mean=4.32273511,height_median=4.26715147,height_95%HPD={3.21153617,5.62675657},age_mean=141.6968,age_median=141.870993,age_95%HPD={135.875652,146.579818},length_mean=0.182087139,length_median=0.1683205,length_95%HPD={0.02852912,0.3651244},brlenIgrBrlens_mean=0.124316,brlenIgrBrlens_median=0.117804,brlenIgrBrlens_95%HPD={0.027825,0.233613},rateIgrBrlens_mean=0.890512,rateIgrBrlens_median=0.707131,rateIgrBrlens_95%HPD={0.103828,2.208202}]:5.928335)[&prob=0.99520064,prob_stddev=9.4268335E-4,prob_range={0.994534062,0.995867218},prob(percent)="100",prob+-sd="100+-0",height_mean=4.51212048,height_median=4.45444838,height_95%HPD={3.33959502,5.80133697},age_mean=147.936499,age_median=147.799328,age_95%HPD={144.727364,151.389212},length_mean=0.113866358,length_median=0.1047968,length_95%HPD={0.02314599,0.2258781},brlenIgrBrlens_mean=0.189393,brlenIgrBrlens_median=0.182744,brlenIgrBrlens_95%HPD={0.056352,0.334776},rateIgrBrlens_mean=1.964255,rateIgrBrlens_median=1.750882,rateIgrBrlens_95%HPD={0.441451,3.97344}]:3.624385,(Meemannia[&prob=1.0,prob_stddev=0.0,prob_range={1.0,1.0},prob(percent)="100",prob+-sd="100+-0",height_mean=4.34016664,height_median=4.28193366,height_95%HPD={3.17082765,5.59310217},age_mean=142.231058,age_median=142.326505,age_95%HPD={138.31288,146.217379},length_mean=0.0385472956,length_median=0.0,length_95%HPD={0.0,0.1767841},brlenIgrBrlens_mean=0.017095,brlenIgrBrlens_median=0.0,brlenIgrBrlens_95%HPD={0.0,0.085228},rateIgrBrlens_mean=0.769428,rateIgrBrlens_median=1.0,rateIgrBrlens_95%HPD={2.3E-5,1.020014}]:1.177291,(Raynerius_splendens[&prob=1.0,prob_stddev=0.0,prob_range={1.0,1.0},prob(percent)="100",prob+-sd="100+-0",height_mean=3.25279174,height_median=3.20981415,height_95%HPD={2.39670506,4.2155273},age_mean=106.599655,age_median=107.179064,age_95%HPD={101.652243,109.749899},length_mean=0.0738104597,length_median=0.02597842,length_95%HPD={0.0,0.2915087},brlenIgrBrlens_mean=0.007475,brlenIgrBrlens_median=0.00277,brlenIgrBrlens_95%HPD={0.0,0.029061},rateIgrBrlens_mean=0.513967,rateIgrBrlens_median=0.291253,rateIgrBrlens_95%HPD={0.008719,1.0}]:1.639073,Cheirolepis[&prob=1.0,prob_stddev=0.0,prob_range={1.0,1.0},prob(percent)="100",prob+-sd="100+-0",height_mean=3.2531445,height_median=3.20421381,height_95%HPD={2.35817247,4.21262339},age_mean=106.602786,age_median=106.610572,age_95%HPD={99.2920915,113.055095},length_mean=0.0734262162,length_median=0.05147613,length_95%HPD={0.0,0.2174577},brlenIgrBrlens_mean=0.020571,brlenIgrBrlens_median=0.018488,brlenIgrBrlens_95%HPD={0.0,0.046068},rateIgrBrlens_mean=0.571968,rateIgrBrlens_median=0.370504,rateIgrBrlens_95%HPD={4.52E-4,1.688132}]:2.207565)[&prob=0.999733369,prob_stddev=0.0,prob_range={0.999733369,0.999733369},prob(percent)="100",prob+-sd="100+-0",height_mean=3.32656812,height_median=3.27626299,height_95%HPD={2.41845454,4.30434279},age_mean=109.019777,age_median=108.818137,age_95%HPD={101.689155,116.334024},length_mean=1.0516099,length_median=1.038233,length_95%HPD={0.6677283,1.492986},brlenIgrBrlens_mean=0.196859,brlenIgrBrlens_median=0.189255,brlenIgrBrlens_95%HPD={0.073214,0.339767},rateIgrBrlens_mean=0.194411,rateIgrBrlens_median=0.182843,rateIgrBrlens_95%HPD={0.056519,0.351968}]:34.68566)[&prob=0.987668311,prob_stddev=0.00103695169,prob_range={0.986935075,0.988401546},prob(percent)="99",prob+-sd="99+-0",height_mean=4.3742013,height_median=4.31618677,height_95%HPD={3.19375682,5.6223887},age_mean=143.423499,age_median=143.503796,age_95%HPD={137.850294,148.278143},length_mean=0.249199474,length_median=0.2418268,length_95%HPD={0.04799727,0.452923},brlenIgrBrlens_mean=0.113619,brlenIgrBrlens_median=0.104327,brlenIgrBrlens_95%HPD={1.5E-5,0.236095},rateIgrBrlens_mean=0.540197,rateIgrBrlens_median=0.436228,rateIgrBrlens_95%HPD={1.06E-4,1.320489}]:7.919917)[&prob=0.842354353,prob_stddev=0.0110293952,prob_range={0.834555393,0.850153313},prob(percent)="84",prob+-sd="84+-1",height_mean=4.61872551,height_median=4.55926487,height_95%HPD={3.4099423,5.91141069},age_mean=151.416351,age_median=151.423713,age_95%HPD={147.544371,155.278361},length_mean=0.0953847197,length_median=0.08335888,length_95%HPD={0.001839784,0.2103102},brlenIgrBrlens_mean=0.078409,brlenIgrBrlens_median=0.071905,brlenIgrBrlens_95%HPD={9.0E-6,0.16933},rateIgrBrlens_mean=1.048785,rateIgrBrlens_median=0.866282,rateIgrBrlens_95%HPD={8.58E-4,2.548842}]:3.207786,Psarolepis[&prob=1.0,prob_stddev=0.0,prob_range={1.0,1.0},prob(percent)="100",prob+-sd="100+-0",height_mean=4.55433347,height_median=4.49272832,height_95%HPD={3.34922836,5.92310843},age_mean=149.257835,age_median=150.011794,age_95%HPD={141.961559,154.447532},length_mean=0.146442842,length_median=0.1203831,length_95%HPD={0.01311251,0.3571774},brlenIgrBrlens_mean=0.094293,brlenIgrBrlens_median=0.090284,brlenIgrBrlens_95%HPD={0.029984,0.171804},rateIgrBrlens_mean=0.945738,rateIgrBrlens_median=0.755906,rateIgrBrlens_95%HPD={0.096516,2.351883}]:4.619705)[&prob=1.0,prob_stddev=0.0,prob_range={1.0,1.0},prob(percent)="100",prob+-sd="100+-0",height_mean=4.71201768,height_median=4.6520521,height_95%HPD={3.51169842,6.10290466},age_mean=154.474112,age_median=154.631499,age_95%HPD={150.646245,158.189425},length_mean=0.0597893423,length_median=0.04367273,length_95%HPD={1.438865E-5,0.1707076},brlenIgrBrlens_mean=0.02294,brlenIgrBrlens_median=0.016369,brlenIgrBrlens_95%HPD={1.0E-6,0.067227},rateIgrBrlens_mean=0.606483,rateIgrBrlens_median=0.403151,rateIgrBrlens_95%HPD={6.8E-5,1.840143}]:1.36485)[&prob=1.0,prob_stddev=0.0,prob_range={1.0,1.0},prob(percent)="100",prob+-sd="100+-0",height_mean=4.77180702,height_median=4.7094303,height_95%HPD={3.53450197,6.16999474},age_mean=156.40404,age_median=155.996349,age_95%HPD={155.000199,159.132547},length_mean=0.0,length_median=0.0,length_95%HPD={0.0,0.0},brlenIgrBrlens_mean=1.0,brlenIgrBrlens_median=1.0,brlenIgrBrlens_95%HPD={1.0,1.0},rateIgrBrlens_mean=1.0,rateIgrBrlens_median=1.0,rateIgrBrlens_95%HPD={1.0,1.0}];
end;
