# Supplementary material for: The rapid evolution of lungfish durophagy
Source: Nat Commun. 2022 May 2;13:2390. doi: 10.1038/s41467-022-30091-3 (PMC9061808; doi:10.1038/s41467-022-30091-3)
Supplement: Supplementary file 5 — Supplementary Software [file 41467_2022_30091_MOESM5_ESM.zip › Supplementary Software/MrBayes_tip_dating_analyses/unpartition_without_constraint_IGR/time_dependent_rate.csv]

	rate	time
1	NA	420.95
2	1.571499	419.95
3	1.571499	418.95
4	3.252938	417.95
5	3.252938	416.95
6	2.714471	415.95
7	4.428942	414.95
8	4.428942	413.95
9	4.428942	412.95
10	0.942230293	411.95
11	0.942230293	410.95
12	0.942230293	409.95
13	0.942230293	408.95
14	0.901150357	407.95
15	0.901150357	406.95
16	0.901150357	405.95
17	0.904889491	404.95
18	0.903128185	403.95
19	0.903128185	402.95
20	0.903128185	401.95
21	0.901300415	400.95
22	0.9018414	399.95
23	0.897751458	398.95
24	0.897751458	397.95
25	0.882784702	396.95
26	0.880236543	395.95
27	0.864066	394.95
28	0.838484523	393.95
29	0.838484523	392.95
30	0.834728349	391.95
31	0.845996171	390.95
32	0.845996171	389.95
33	0.845996171	388.95
34	0.845996171	387.95
35	0.845996171	386.95
36	0.873995268	385.95
37	0.873154763	384.95
38	0.867777294	383.95
39	0.855233594	382.95
40	0.855233594	381.95
41	0.850337788	380.95
42	0.868793933	379.95
43	0.908064	378.95
44	0.9341716	377.95
45	0.912767067	376.95
46	0.920775071	375.95
47	0.920775071	374.95
48	0.920775071	373.95
49	0.920775071	372.95
50	0.920775071	371.95
51	0.921215867	370.95
52	0.921215867	369.95
53	0.9589565	368.95
54	0.970592769	367.95
55	0.9986878	366.95
56	1.045526167	365.95
57	1.0327186	364.95
58	1.0327186	363.95
59	0.89988625	362.95
60	0.89988625	361.95
61	0.89988625	360.95
62	0.89988625	359.95
63	0.89988625	358.95
64	0.89988625	357.95
65	0.89988625	356.95
66	0.89988625	355.95
67	0.89988625	354.95
68	0.684094	353.95
69	0.273912	352.95
70	0.273912	351.95
71	0.273912	350.95
72	0.273912	349.95
73	0.273912	348.95
74	0.273912	347.95
75	0.273912	346.95
76	0.273912	345.95
77	0.273912	344.95
78	0.273912	343.95
79	0.617931333	342.95
80	0.617931333	341.95
81	0.617931333	340.95
82	0.617931333	339.95
83	0.617931333	338.95
84	0.617931333	337.95
85	0.617931333	336.95
86	0.617931333	335.95
87	0.6409595	334.95
88	0.521279333	333.95
89	0.521279333	332.95
90	0.521279333	331.95
91	0.521279333	330.95
92	0.521279333	329.95
93	0.521279333	328.95
94	0.084426	327.95
95	0.084426	326.95
96	0.084426	325.95
97	0.084426	324.95
98	0.084426	323.95
99	0.084426	322.95
100	0.084426	321.95
101	0.3790425	320.95
102	0.3790425	319.95
103	0.3790425	318.95
104	0.3790425	317.95
105	0.419104	316.95
106	0.419104	315.95
107	0.858743	314.95
108	0.858743	313.95
109	0.858743	312.95
110	1.280755	311.95
111	1.280755	310.95
112	0.6963005	309.95
113	0.392601	308.95
114	0.392601	307.95
115	0.392601	306.95
116	0.392601	305.95
117	0.392601	304.95
118	0.392601	303.95
119	0.72831	302.95
120	0.72831	301.95
121	0.72831	300.95
122	0.72831	299.95
123	0.72831	298.95
124	0.72831	297.95
125	0.72831	296.95
126	0.141371	295.95
127	0.141371	294.95
128	0.141371	293.95
129	0.141371	292.95
130	0.141371	291.95
131	0.141371	290.95
132	0.141371	289.95
133	0.141371	288.95
134	0.141371	287.95
135	0.141371	286.95
136	0.141371	285.95
137	0.141371	284.95
138	0.141371	283.95
139	0.141371	282.95
140	0.141371	281.95
141	1.087013	280.95
142	1.087013	279.95
143	1.087013	278.95
144	1.087013	277.95
145	1.087013	276.95
146	1.087013	275.95
147	1.087013	274.95
148	1.087013	273.95
149	1.087013	272.95
