# Supplementary material for: The rapid evolution of lungfish durophagy
Source: Nat Commun. 2022 May 2;13:2390. doi: 10.1038/s41467-022-30091-3 (PMC9061808; doi:10.1038/s41467-022-30091-3)
Supplement: Supplementary file 5 — Supplementary Software [file 41467_2022_30091_MOESM5_ESM.zip › Supplementary Software/MrBayes_tip_dating_analyses/2_partitions_constraint_TK02_(not_converged∩╝ë/Cui_2021_strict.mcmc]

[ID: 9036580866]
[ Gen -- Generation]
[ <name1>(<name2>)$acc_run2 -- Acceptance rate of move <name1> changing parameter 1 in run 2]
[ Swap(1<>2)$acc_run3 -- Acceptance rate of swaps between chains 1 and 2 in run 3]
[ StdDev(s) -- Average standard deviation of split frequencies]
Gen	Multiplier(Alpha{all})$acc_run1	Multiplier(Alpha{all})$lambda_run1	ExtSPRClock(Tau{all})$acc_run1	NNIClock(Tau{all})$acc_run1	ParsSPRClock(Tau{all})$acc_run1	AddBranch(V{all})$acc_run1	DelBranch(V{all})$acc_run1	NodesliderClock(V{all})$acc_run1	NodesliderClock(V{all})$delta_run1	TreeStretch(V{all})$acc_run1	TreeStretch(V{all})$lambda_run1	Multiplier(Net_speciation{all})$acc_run1	Multiplier(Net_speciation{all})$lambda_run1	Slider(Relative_extinction{all})$acc_run1	Slider(Relative_extinction{all})$delta_run1	Slider(Relative_fossilization{all})$acc_run1	Slider(Relative_fossilization{all})$delta_run1	Multiplier(TK02var{1})$acc_run1	Multiplier(TK02var{1})$lambda_run1	Multiplier(TK02var{2})$acc_run1	Multiplier(TK02var{2})$lambda_run1	Multiplier(TK02Brlens{1})$acc_run1	Multiplier(TK02Brlens{1})$lambda_run1	Multiplier(TK02Brlens{2})$acc_run1	Multiplier(TK02Brlens{2})$lambda_run1	Multiplier(Clockrate{all})$acc_run1	Multiplier(Clockrate{all})$lambda_run1	Swap(1<>2)$acc(1)	Swap(1<>3)$acc(1)	Swap(1<>4)$acc(1)	Swap(2<>3)$acc(1)	Swap(2<>4)$acc(1)	Swap(3<>4)$acc(1)	Multiplier(Alpha{all})$acc_run2	Multiplier(Alpha{all})$lambda_run2	ExtSPRClock(Tau{all})$acc_run2	NNIClock(Tau{all})$acc_run2	ParsSPRClock(Tau{all})$acc_run2	AddBranch(V{all})$acc_run2	DelBranch(V{all})$acc_run2	NodesliderClock(V{all})$acc_run2	NodesliderClock(V{all})$delta_run2	TreeStretch(V{all})$acc_run2	TreeStretch(V{all})$lambda_run2	Multiplier(Net_speciation{all})$acc_run2	Multiplier(Net_speciation{all})$lambda_run2	Slider(Relative_extinction{all})$acc_run2	Slider(Relative_extinction{all})$delta_run2	Slider(Relative_fossilization{all})$acc_run2
500000	0.507000	8.356267e-01	0.056000	0.263000	0.030000	0.011000	0.009000	0.608000	1.292855e-01	0.079000	1.818784e-02	0.729000	2.085719e-01	0.012000	9.139312e-02	0.006000	9.139312e-02	0.816000	2.024077e-01	0.831000	2.024077e-01	0.240000	3.877201e-01	0.295000	4.200122e-01	0.193000	7.192306e-01	0.074694	0.001282	0.000096	0.014293	0.002428	0.044945	0.509000	8.356267e-01	0.064000	0.302000	0.034000	0.007000	0.009000	0.566000	1.292855e-01	0.072000	1.818784e-02	0.730000	2.085719e-01	0.032000	9.139312e-02	0.045000
1000000	0.513000	8.610753e-01	0.073000	0.274000	0.030000	0.012000	0.008000	0.569000	3.376544e-01	0.109000	1.645703e-02	0.705000	2.305076e-01	0.005000	8.269591e-02	0.011000	8.269591e-02	0.806000	2.149239e-01	0.806000	2.149239e-01	0.252000	4.035433e-01	0.279000	7.501580e-01	0.219000	6.315531e-01	0.037278	0.000641	0.000048	0.007172	0.001211	0.022526	0.516000	8.610753e-01	0.057000	0.232000	0.038000	0.017000	0.022000	0.581000	3.376544e-01	0.093000	1.662243e-02	0.720000	2.305076e-01	0.099000	8.269591e-02	0.055000
1500000	0.349000	8.872990e-01	0.087000	0.267000	0.040000	0.014000	0.014000	0.574000	8.730763e-01	0.079000	1.504060e-02	0.682000	2.522155e-01	0.023000	7.557837e-02	0.003000	7.557837e-02	0.785000	2.305076e-01	0.783000	2.282140e-01	0.209000	3.019568e-01	0.360000	1.652895e+00	0.184000	5.545639e-01	0.038972	0.000428	0.000032	0.004782	0.000807	0.015051	0.466000	8.872990e-01	0.077000	0.287000	0.036000	0.007000	0.008000	0.540000	8.818509e-01	0.075000	1.504060e-02	0.703000	2.522155e-01	0.031000	7.557837e-02	0.006000
2000000	0.321000	9.143213e-01	0.056000	0.309000	0.023000	0.022000	0.022000	0.558000	9.942841e-01	0.080000	1.360929e-02	0.660000	2.787412e-01	0.057000	6.838614e-02	0.055000	6.838614e-02	0.765000	2.447614e-01	0.739000	2.447614e-01	0.231000	1.707642e-01	0.192000	2.322231e+00	0.190000	4.918540e-01	0.030453	0.000321	0.000024	0.003580	0.000606	0.011302	0.494000	9.143213e-01	0.066000	0.317000	0.044000	0.007000	0.007000	0.595000	9.942841e-01	0.086000	1.360929e-02	0.663000	2.787412e-01	0.034000	6.838614e-02	0.038000
2500000	0.287000	9.421665e-01	0.039000	0.203000	0.029000	0.039000	0.049000	0.563000	9.942841e-01	0.113000	1.243796e-02	0.642000	3.049915e-01	0.074000	6.250023e-02	0.027000	6.250023e-02	0.744000	2.625086e-01	0.763000	2.598966e-01	0.280000	2.651468e-01	0.249000	2.369144e+00	0.205000	4.318948e-01	0.028021	0.000256	0.000019	0.002866	0.000485	0.009047	0.465000	9.421665e-01	0.097000	0.309000	0.045000	0.010000	0.010000	0.548000	9.942841e-01	0.119000	1.243796e-02	0.630000	3.049915e-01	0.035000	6.187834e-02	0.041000
3000000	0.280000	9.806170e-01	0.073000	0.275000	0.031000	0.029000	0.028000	0.528000	9.942841e-01	0.139000	1.125433e-02	0.579000	3.370677e-01	0.074000	5.655254e-02	0.090000	5.655254e-02	0.723000	2.787412e-01	0.701000	2.759677e-01	0.235000	2.547503e-01	0.217000	2.618309e+00	0.217000	4.108310e-01	0.026498	0.000214	0.000016	0.002389	0.000404	0.007537	0.428000	9.806170e-01	0.082000	0.300000	0.065000	0.029000	0.023000	0.537000	9.942841e-01	0.116000	1.125433e-02	0.591000	3.370677e-01	0.037000	5.655254e-02	0.053000
3500000	0.303000	1.010481e+00	0.061000	0.283000	0.019000	0.028000	0.021000	0.504000	9.942841e-01	0.176000	1.018334e-02	0.549000	3.688108e-01	0.094000	5.117086e-02	0.063000	5.117086e-02	0.755000	2.959776e-01	0.699000	2.959776e-01	0.263000	2.044419e-01	0.228000	2.752552e+00	0.244000	4.026960e-01	0.022859	0.000183	0.000014	0.002046	0.000347	0.006466	0.429000	1.010481e+00	0.068000	0.337000	0.039000	0.022000	0.029000	0.580000	9.942841e-01	0.097000	1.018334e-02	0.591000	3.688108e-01	0.065000	5.117086e-02	0.088000
4000000	0.277000	1.041255e+00	0.068000	0.279000	0.022000	0.034000	0.033000	0.561000	9.942841e-01	0.153000	9.306871e-03	0.565000	4.075990e-01	0.118000	4.676664e-02	0.083000	4.676664e-02	0.713000	3.174384e-01	0.712000	3.142798e-01	0.273000	1.469781e-01	0.294000	2.253599e+00	0.243000	4.067432e-01	0.020018	0.000160	0.000012	0.001789	0.000304	0.005657	0.418000	1.041255e+00	0.051000	0.259000	0.033000	0.021000	0.023000	0.536000	9.942841e-01	0.168000	9.306871e-03	0.552000	4.075990e-01	0.093000	4.676664e-02	0.141000
4500000	0.265000	1.072966e+00	0.101000	0.334000	0.050000	0.018000	0.019000	0.532000	9.942841e-01	0.141000	8.421205e-03	0.473000	4.459843e-01	0.089000	4.231621e-02	0.022000	4.231621e-02	0.706000	3.370677e-01	0.696000	3.370677e-01	0.282000	1.440678e-01	0.277000	2.253599e+00	0.255000	4.108310e-01	0.017778	0.000142	0.000011	0.001591	0.000270	0.005040	0.403000	1.072966e+00	0.057000	0.269000	0.039000	0.022000	0.022000	0.592000	9.942841e-01	0.107000	8.421205e-03	0.499000	4.459843e-01	0.040000	4.231621e-02	0.073000
5000000	0.263000	1.105643e+00	0.040000	0.234000	0.019000	0.023000	0.020000	0.545000	9.942841e-01	0.176000	7.696402e-03	0.450000	4.928889e-01	0.089000	3.867410e-02	0.084000	3.867410e-02	0.685000	3.579108e-01	0.681000	3.579108e-01	0.309000	1.303579e-01	0.248000	2.143690e+00	0.264000	4.067432e-01	0.015988	0.000128	0.000010	0.001432	0.000243	0.004546	0.398000	1.116755e+00	0.075000	0.332000	0.032000	0.016000	0.015000	0.569000	9.942841e-01	0.226000	7.696402e-03	0.470000	4.928889e-01	0.072000	3.867410e-02	0.031000
5500000	0.286000	1.150765e+00	0.107000	0.259000	0.038000	0.015000	0.015000	0.575000	9.942841e-01	0.189000	6.963993e-03	0.415000	5.447265e-01	0.096000	3.499377e-02	0.136000	3.499377e-02	0.668000	3.838623e-01	0.664000	3.800428e-01	0.217000	1.067280e-01	0.244000	2.417003e+00	0.263000	3.986891e-01	0.014541	0.000116	0.000009	0.001302	0.000221	0.004135	0.387000	1.150765e+00	0.061000	0.239000	0.020000	0.042000	0.040000	0.554000	9.942841e-01	0.162000	7.104675e-03	0.469000	5.393064e-01	0.074000	3.499377e-02	0.031000
6000000	0.252000	1.185811e+00	0.066000	0.247000	0.047000	0.029000	0.029000	0.562000	9.942841e-01	0.196000	6.493184e-03	0.414000	5.960257e-01	0.087000	3.198190e-02	0.127000	3.198190e-02	0.635000	4.075990e-01	0.583000	4.075990e-01	0.239000	1.316680e-01	0.283000	3.166189e+00	0.257000	4.026960e-01	0.013334	0.000107	0.000008	0.001193	0.000202	0.003792	0.379000	1.185811e+00	0.058000	0.301000	0.027000	0.026000	0.016000	0.546000	9.942841e-01	0.232000	6.624355e-03	0.407000	5.960257e-01	0.118000	3.198190e-02	0.062000
6500000	0.244000	1.197728e+00	0.061000	0.198000	0.044000	0.011000	0.012000	0.574000	9.942841e-01	0.216000	6.115050e-03	0.352000	6.587103e-01	0.069000	2.893842e-02	0.019000	2.893842e-02	0.649000	4.371532e-01	0.594000	4.328035e-01	0.276000	9.951255e-02	0.279000	2.592256e+00	0.264000	4.149599e-01	0.012306	0.000099	0.000007	0.001101	0.000187	0.003499	0.351000	1.221924e+00	0.089000	0.313000	0.038000	0.013000	0.012000	0.553000	9.942841e-01	0.233000	6.493184e-03	0.378000	6.587103e-01	0.138000	2.893842e-02	0.108000
7000000	0.246000	1.185811e+00	0.095000	0.337000	0.062000	0.023000	0.022000	0.531000	9.942841e-01	0.229000	5.875276e-03	0.356000	7.207439e-01	0.098000	2.644773e-02	0.132000	2.644773e-02	0.608000	4.641853e-01	0.589000	4.641853e-01	0.256000	9.657151e-02	0.256000	2.671202e+00	0.233000	4.067432e-01	0.011427	0.000092	0.000007	0.001022	0.000173	0.003248	0.311000	1.259137e+00	0.090000	0.365000	0.050000	0.011000	0.012000	0.568000	9.942841e-01	0.136000	5.993964e-03	0.317000	7.207439e-01	0.103000	2.618457e-02	0.108000
7500000	0.253000	1.174012e+00	0.092000	0.364000	0.037000	0.011000	0.010000	0.581000	9.942841e-01	0.253000	5.701635e-03	0.299000	7.965451e-01	0.092000	2.393089e-02	0.104000	2.393089e-02	0.599000	4.928889e-01	0.563000	4.928889e-01	0.287000	8.395524e-02	0.220000	2.618309e+00	0.237000	3.947221e-01	0.010662	0.000085	0.000006	0.000954	0.000162	0.003034	0.353000	1.310524e+00	0.081000	0.298000	0.051000	0.019000	0.016000	0.555000	9.942841e-01	0.159000	5.816816e-03	0.292000	7.965451e-01	0.187000	2.393089e-02	0.153000
8000000	0.251000	1.221924e+00	0.063000	0.313000	0.023000	0.014000	0.015000	0.565000	9.942841e-01	0.316000	5.588735e-03	0.276000	8.715592e-01	0.102000	2.187119e-02	0.151000	2.187119e-02	0.557000	5.286274e-01	0.528000	5.233675e-01	0.229000	1.099784e-01	0.250000	2.752552e+00	0.266000	4.067432e-01	0.009993	0.000080	0.000006	0.000894	0.000152	0.002844	0.334000	1.350435e+00	0.074000	0.313000	0.027000	0.008000	0.007000	0.564000	9.942841e-01	0.267000	5.934323e-03	0.287000	8.715592e-01	0.132000	2.165357e-02	0.140000
8500000	0.205000	1.209766e+00	0.076000	0.373000	0.021000	0.012000	0.015000	0.561000	9.942841e-01	0.401000	5.423563e-03	0.269000	9.632219e-01	0.071000	1.978987e-02	0.054000	1.978987e-02	0.550000	5.613159e-01	0.538000	5.613159e-01	0.230000	1.191382e-01	0.274000	2.540926e+00	0.241000	4.026960e-01	0.009405	0.000075	0.000006	0.000842	0.000143	0.002677	0.347000	1.391562e+00	0.076000	0.225000	0.037000	0.015000	0.014000	0.583000	9.942841e-01	0.280000	5.758937e-03	0.254000	9.441488e-01	0.084000	1.978987e-02	0.139000
9000000	0.242000	1.197728e+00	0.093000	0.239000	0.046000	0.019000	0.018000	0.558000	9.942841e-01	0.282000	5.423563e-03	0.234000	9.729024e-01	0.107000	1.808658e-02	0.100000	1.808658e-02	0.520000	5.960257e-01	0.516000	5.960257e-01	0.263000	8.825972e-02	0.220000	2.515643e+00	0.271000	4.067432e-01	0.008882	0.000071	0.000005	0.000796	0.000135	0.002529	0.309000	1.433941e+00	0.071000	0.296000	0.044000	0.011000	0.006000	0.580000	9.942841e-01	0.258000	5.533126e-03	0.257000	9.925564e-01	0.081000	1.790661e-02	0.157000
9500000	0.245000	1.209766e+00	0.058000	0.256000	0.017000	0.030000	0.028000	0.543000	9.942841e-01	0.281000	5.533126e-03	0.255000	9.347544e-01	0.184000	1.636541e-02	0.225000	1.636541e-02	0.513000	6.392425e-01	0.472000	6.328819e-01	0.197000	7.154194e-02	0.222000	2.671202e+00	0.243000	4.026960e-01	0.008415	0.000068	0.000005	0.000754	0.000128	0.002395	0.300000	1.477611e+00	0.091000	0.314000	0.050000	0.011000	0.009000	0.542000	9.942841e-01	0.204000	5.478071e-03	0.248000	9.729024e-01	0.143000	1.669602e-02	0.070000
10000000	0.244000	1.197728e+00	0.050000	0.293000	0.038000	0.025000	0.025000	0.588000	9.942841e-01	0.136000	5.369598e-03	0.226000	9.536377e-01	0.257000	1.541237e-02	0.114000	1.495686e-02	0.498000	6.787710e-01	0.431000	6.720171e-01	0.231000	5.353222e-02	0.239000	3.262613e+00	0.235000	4.026960e-01	0.007994	0.000064	0.000005	0.000719	0.000121	0.002276	0.269000	1.537914e+00	0.073000	0.369000	0.048000	0.015000	0.016000	0.566000	9.942841e-01	0.187000	5.159053e-03	0.227000	9.632219e-01	0.201000	1.510718e-02	0.172000
10500000	0.248000	1.197728e+00	0.069000	0.168000	0.028000	0.015000	0.015000	0.576000	9.942841e-01	0.281000	5.159053e-03	0.276000	9.826803e-01	0.140000	1.466070e-02	0.230000	1.380692e-02	0.436000	7.279874e-01	0.423000	7.207439e-01	0.212000	6.805280e-02	0.276000	2.322231e+00	0.221000	4.067432e-01	0.007613	0.000061	0.000005	0.000836	0.000116	0.002168	0.259000	1.584750e+00	0.071000	0.219000	0.044000	0.005000	0.005000	0.591000	9.942841e-01	0.241000	5.159053e-03	0.215000	9.441488e-01	0.099000	1.380692e-02	0.098000
11000000	0.250000	1.162330e+00	0.062000	0.301000	0.033000	0.012000	0.016000	0.528000	9.942841e-01	0.279000	5.107719e-03	0.261000	9.826803e-01	0.010000	1.353353e-02	0.081000	1.313355e-02	0.431000	7.730037e-01	0.391000	7.653122e-01	0.299000	6.219557e-02	0.284000	3.230150e+00	0.254000	4.108310e-01	0.007266	0.000058	0.000004	0.000800	0.000110	0.002069	0.297000	1.633013e+00	0.098000	0.291000	0.033000	0.008000	0.008000	0.543000	9.942841e-01	0.195000	5.210902e-03	0.260000	9.536377e-01	0.081000	1.249302e-02	0.162000
11500000	0.241000	1.127978e+00	0.094000	0.383000	0.037000	0.028000	0.026000	0.567000	9.942841e-01	0.329000	5.533126e-03	0.251000	9.729024e-01	0.104000	1.236871e-02	0.109000	1.188373e-02	0.402000	8.208036e-01	0.368000	8.208036e-01	0.252000	8.229282e-02	0.261000	3.011772e+00	0.215000	4.108310e-01	0.006951	0.000056	0.000004	0.000766	0.000106	0.001979	0.233000	1.649425e+00	0.083000	0.312000	0.035000	0.008000	0.005000	0.574000	9.942841e-01	0.240000	5.316169e-03	0.258000	9.729024e-01	0.280000	1.212380e-02	0.302000
12000000	0.254000	1.139314e+00	0.066000	0.258000	0.042000	0.015000	0.014000	0.528000	9.942841e-01	0.213000	5.263273e-03	0.233000	1.012607e+00	0.076000	1.119167e-02	0.177000	1.075284e-02	0.393000	8.803185e-01	0.360000	8.715592e-01	0.272000	8.651206e-02	0.230000	3.295403e+00	0.255000	4.067432e-01	0.006662	0.000053	0.000004	0.000734	0.000101	0.001897	0.277000	1.699657e+00	0.089000	0.326000	0.067000	0.011000	0.011000	0.579000	9.942841e-01	0.285000	5.159053e-03	0.264000	9.632219e-01	0.196000	1.164842e-02	0.147000
12500000	0.269000	1.127978e+00	0.074000	0.293000	0.031000	0.006000	0.010000	0.543000	9.942841e-01	0.273000	5.369598e-03	0.247000	9.925564e-01	0.355000	1.108032e-02	0.242000	1.002588e-02	0.358000	9.347544e-01	0.321000	9.254534e-01	0.207000	5.571692e-02	0.284000	2.671202e+00	0.257000	4.108310e-01	0.006397	0.000051	0.000004	0.000705	0.000097	0.001820	0.253000	1.699657e+00	0.066000	0.263000	0.033000	0.008000	0.010000	0.504000	9.942841e-01	0.271000	5.369598e-03	0.234000	9.632219e-01	0.144000	1.086091e-02	0.224000
13000000	0.266000	1.150765e+00	0.060000	0.242000	0.027000	0.015000	0.013000	0.563000	9.942841e-01	0.206000	5.159053e-03	0.254000	1.002532e+00	0.175000	1.064585e-02	0.116000	9.442022e-03	0.342000	9.925564e-01	0.338000	9.826803e-01	0.294000	8.229282e-02	0.273000	2.952135e+00	0.254000	4.108310e-01	0.006151	0.000049	0.000004	0.000690	0.000093	0.001751	0.253000	1.716739e+00	0.080000	0.341000	0.042000	0.008000	0.008000	0.536000	9.942841e-01	0.179000	5.210902e-03	0.225000	9.536377e-01	0.092000	1.108032e-02	0.229000
13500000	0.281000	1.162330e+00	0.048000	0.212000	0.019000	0.017000	0.024000	0.548000	9.942841e-01	0.243000	5.210902e-03	0.236000	9.632219e-01	0.268000	1.002588e-02	0.157000	8.629359e-03	0.309000	1.064525e+00	0.297000	1.053933e+00	0.269000	6.737566e-02	0.258000	3.166189e+00	0.259000	4.149599e-01	0.005924	0.000048	0.000004	0.000666	0.000090	0.001685	0.241000	1.733993e+00	0.072000	0.406000	0.036000	0.013000	0.019000	0.582000	9.942841e-01	0.257000	5.316169e-03	0.254000	9.729024e-01	0.151000	1.075284e-02	0.187000
14000000	0.258000	1.174012e+00	0.062000	0.270000	0.024000	0.025000	0.022000	0.558000	9.942841e-01	0.234000	5.006580e-03	0.249000	9.536377e-01	0.157000	9.729575e-03	0.242000	7.965902e-03	0.299000	1.130351e+00	0.276000	1.119104e+00	0.197000	5.407023e-02	0.336000	2.698048e+00	0.246000	3.947221e-01	0.005712	0.000046	0.000003	0.000642	0.000087	0.001708	0.255000	1.751420e+00	0.054000	0.284000	0.029000	0.007000	0.005000	0.558000	9.942841e-01	0.209000	5.369598e-03	0.232000	9.536377e-01	0.341000	1.097006e-02	0.246000
14500000	0.270000	1.162330e+00	0.096000	0.385000	0.036000	0.013000	0.019000	0.572000	9.942841e-01	0.249000	4.956763e-03	0.245000	9.536377e-01	0.132000	9.536916e-03	0.155000	7.808167e-03	0.303000	1.200248e+00	0.280000	1.153186e+00	0.331000	6.219557e-02	0.284000	3.295403e+00	0.229000	4.149599e-01	0.005514	0.000044	0.000003	0.000620	0.000084	0.001708	0.268000	1.769022e+00	0.105000	0.337000	0.052000	0.010000	0.012000	0.564000	9.942841e-01	0.232000	5.263273e-03	0.232000	9.826803e-01	0.255000	1.097006e-02	0.225000
15000000	0.251000	1.174012e+00	0.053000	0.195000	0.018000	0.019000	0.017000	0.506000	9.942841e-01	0.295000	5.369598e-03	0.252000	9.826803e-01	0.266000	9.442022e-03	0.282000	7.730474e-03	0.264000	1.287276e+00	0.263000	1.176482e+00	0.215000	5.857358e-02	0.294000	3.072614e+00	0.246000	3.986891e-01	0.005329	0.000043	0.000003	0.000599	0.000081	0.001651	0.238000	1.751420e+00	0.090000	0.214000	0.045000	0.009000	0.011000	0.563000	9.942841e-01	0.319000	5.263273e-03	0.262000	9.826803e-01	0.179000	1.022842e-02	0.325000
15500000	0.265000	1.174012e+00	0.101000	0.371000	0.044000	0.011000	0.014000	0.582000	9.942841e-01	0.277000	5.423563e-03	0.241000	9.441488e-01	0.288000	9.632764e-03	0.161000	7.427358e-03	0.267000	1.366877e+00	0.249000	1.176482e+00	0.283000	5.571692e-02	0.259000	3.134684e+00	0.250000	4.108310e-01	0.005157	0.000041	0.000003	0.000580	0.000078	0.001598	0.252000	1.751420e+00	0.076000	0.390000	0.048000	0.015000	0.014000	0.589000	9.942841e-01	0.252000	5.533126e-03	0.269000	9.729024e-01	0.118000	1.033122e-02	0.249000
16000000	0.260000	1.162330e+00	0.070000	0.225000	0.037000	0.017000	0.016000	0.569000	9.942841e-01	0.225000	5.316169e-03	0.249000	9.254534e-01	0.338000	9.729575e-03	0.248000	7.353454e-03	0.228000	1.380614e+00	0.257000	1.212311e+00	0.243000	5.684247e-02	0.270000	2.864886e+00	0.258000	4.067432e-01	0.004996	0.000040	0.000003	0.000562	0.000076	0.001548	0.241000	1.699657e+00	0.083000	0.347000	0.038000	0.010000	0.007000	0.563000	9.942841e-01	0.212000	5.644903e-03	0.251000	9.729024e-01	0.245000	9.729575e-03	0.316000
16500000	0.275000	1.150765e+00	0.073000	0.294000	0.068000	0.008000	0.008000	0.551000	9.942841e-01	0.186000	5.478071e-03	0.237000	9.347544e-01	0.264000	1.012665e-02	0.315000	7.653555e-03	0.254000	1.380614e+00	0.259000	1.212311e+00	0.257000	4.747882e-02	0.221000	3.042041e+00	0.230000	4.026960e-01	0.004844	0.000039	0.000003	0.000545	0.000074	0.001501	0.258000	1.716739e+00	0.106000	0.353000	0.039000	0.002000	0.002000	0.587000	9.942841e-01	0.146000	5.588735e-03	0.256000	9.441488e-01	0.200000	9.632764e-03	0.108000
17000000	0.253000	1.162330e+00	0.073000	0.253000	0.035000	0.012000	0.010000	0.567000	9.942841e-01	0.243000	5.701635e-03	0.275000	9.441488e-01	0.237000	9.632764e-03	0.341000	7.577400e-03	0.252000	1.436958e+00	0.262000	1.236801e+00	0.256000	4.700640e-02	0.231000	2.952135e+00	0.232000	4.026960e-01	0.004702	0.000038	0.000003	0.000529	0.000071	0.001458	0.262000	1.699657e+00	0.092000	0.307000	0.066000	0.017000	0.012000	0.571000	9.942841e-01	0.231000	5.588735e-03	0.249000	9.632219e-01	0.213000	9.255058e-03	0.223000
17500000	0.260000	1.197728e+00	0.072000	0.268000	0.030000	0.013000	0.016000	0.588000	9.942841e-01	0.309000	5.758937e-03	0.276000	9.632219e-01	0.222000	9.442022e-03	0.236000	7.280286e-03	0.262000	1.394490e+00	0.268000	1.249231e+00	0.282000	4.339238e-02	0.285000	2.836380e+00	0.238000	3.986891e-01	0.004567	0.000037	0.000003	0.000514	0.000069	0.001416	0.266000	1.716739e+00	0.091000	0.305000	0.038000	0.005000	0.005000	0.579000	9.942841e-01	0.274000	5.644903e-03	0.273000	9.729024e-01	0.187000	9.442022e-03	0.344000
18000000	0.230000	1.174012e+00	0.064000	0.324000	0.025000	0.024000	0.023000	0.585000	9.942841e-01	0.186000	5.533126e-03	0.269000	9.826803e-01	0.235000	9.162968e-03	0.229000	7.065121e-03	0.236000	1.366877e+00	0.240000	1.200248e+00	0.289000	5.799077e-02	0.270000	3.395763e+00	0.279000	3.947221e-01	0.004440	0.000036	0.000003	0.000500	0.000067	0.001377	0.243000	1.733993e+00	0.093000	0.433000	0.055000	0.007000	0.005000	0.566000	9.942841e-01	0.247000	5.533126e-03	0.252000	9.729024e-01	0.273000	8.803683e-03	0.210000
18500000	0.234000	1.162330e+00	0.056000	0.235000	0.050000	0.014000	0.016000	0.550000	9.942841e-01	0.132000	5.369598e-03	0.246000	9.536377e-01	0.269000	9.536916e-03	0.239000	7.065121e-03	0.248000	1.380614e+00	0.238000	1.176482e+00	0.279000	5.461365e-02	0.266000	2.808157e+00	0.251000	3.986891e-01	0.004320	0.000035	0.000003	0.000487	0.000066	0.001340	0.264000	1.804758e+00	0.093000	0.320000	0.039000	0.008000	0.011000	0.536000	9.942841e-01	0.244000	5.478071e-03	0.258000	9.826803e-01	0.287000	9.348073e-03	0.157000
19000000	0.271000	1.174012e+00	0.064000	0.314000	0.040000	0.011000	0.012000	0.548000	9.942841e-01	0.202000	5.478071e-03	0.280000	9.347544e-01	0.146000	9.536916e-03	0.183000	6.925223e-03	0.263000	1.380614e+00	0.246000	1.188306e+00	0.287000	4.653868e-02	0.287000	3.295403e+00	0.259000	3.986891e-01	0.004206	0.000034	0.000003	0.000474	0.000064	0.001304	0.273000	1.786801e+00	0.086000	0.350000	0.038000	0.003000	0.007000	0.582000	9.942841e-01	0.341000	5.701635e-03	0.248000	9.441488e-01	0.223000	9.632764e-03	0.208000
19500000	0.243000	1.162330e+00	0.090000	0.299000	0.036000	0.014000	0.012000	0.589000	9.942841e-01	0.246000	5.159053e-03	0.255000	9.632219e-01	0.120000	9.442022e-03	0.275000	7.136127e-03	0.243000	1.353276e+00	0.251000	1.188306e+00	0.242000	4.795599e-02	0.305000	2.864886e+00	0.268000	4.108310e-01	0.004098	0.000033	0.000002	0.000462	0.000062	0.001271	0.249000	1.733993e+00	0.060000	0.308000	0.036000	0.015000	0.020000	0.536000	9.942841e-01	0.208000	5.533126e-03	0.259000	9.826803e-01	0.301000	9.632764e-03	0.322000
20000000	0.266000	1.174012e+00	0.091000	0.329000	0.031000	0.012000	0.008000	0.597000	9.942841e-01	0.259000	5.316169e-03	0.213000	9.441488e-01	0.145000	9.632764e-03	0.134000	7.427358e-03	0.251000	1.339811e+00	0.254000	1.236801e+00	0.247000	4.296062e-02	0.242000	2.441295e+00	0.271000	4.067432e-01	0.003996	0.000032	0.000002	0.000450	0.000061	0.001241	0.268000	1.716739e+00	0.065000	0.336000	0.036000	0.005000	0.013000	0.559000	9.942841e-01	0.243000	5.423563e-03	0.241000	9.729024e-01	0.239000	8.981529e-03	0.176000
20500000	0.253000	1.185811e+00	0.075000	0.312000	0.027000	0.020000	0.021000	0.553000	9.942841e-01	0.264000	5.316169e-03	0.240000	9.536377e-01	0.219000	9.162968e-03	0.360000	7.065121e-03	0.263000	1.394490e+00	0.229000	1.249231e+00	0.317000	5.916226e-02	0.269000	3.295403e+00	0.259000	4.108310e-01	0.003898	0.000031	0.000002	0.000439	0.000059	0.001211	0.246000	1.666002e+00	0.062000	0.356000	0.031000	0.008000	0.012000	0.573000	9.942841e-01	0.270000	5.533126e-03	0.272000	9.925564e-01	0.313000	8.458486e-03	0.237000
21000000	0.240000	1.174012e+00	0.055000	0.272000	0.034000	0.013000	0.012000	0.563000	9.942841e-01	0.255000	5.758937e-03	0.259000	9.729024e-01	0.211000	8.803683e-03	0.190000	6.925223e-03	0.247000	1.394490e+00	0.253000	1.249231e+00	0.215000	4.747882e-02	0.199000	2.836380e+00	0.255000	4.108310e-01	0.003805	0.000031	0.000002	0.000429	0.000058	0.001183	0.265000	1.682746e+00	0.072000	0.326000	0.042000	0.002000	0.002000	0.569000	9.942841e-01	0.271000	5.588735e-03	0.269000	9.441488e-01	0.462000	8.208500e-03	0.310000
21500000	0.257000	1.174012e+00	0.063000	0.229000	0.033000	0.014000	0.018000	0.539000	9.942841e-01	0.255000	5.934323e-03	0.245000	9.632219e-01	0.156000	8.543495e-03	0.167000	6.587475e-03	0.252000	1.380614e+00	0.227000	1.212311e+00	0.249000	5.684247e-02	0.230000	3.328523e+00	0.251000	4.149599e-01	0.003717	0.000030	0.000002	0.000419	0.000056	0.001218	0.251000	1.751420e+00	0.080000	0.274000	0.037000	0.006000	0.005000	0.579000	9.942841e-01	0.249000	5.701635e-03	0.246000	9.632219e-01	0.272000	8.374323e-03	0.279000
22000000	0.263000	1.185811e+00	0.059000	0.258000	0.034000	0.010000	0.014000	0.566000	9.942841e-01	0.267000	5.816816e-03	0.251000	9.826803e-01	0.240000	8.892162e-03	0.205000	6.720551e-03	0.259000	1.380614e+00	0.264000	1.236801e+00	0.225000	5.857358e-02	0.281000	3.230150e+00	0.257000	4.275974e-01	0.003632	0.000029	0.000002	0.000409	0.000055	0.001197	0.248000	1.699657e+00	0.078000	0.274000	0.040000	0.004000	0.005000	0.570000	9.942841e-01	0.220000	5.758937e-03	0.282000	9.536377e-01	0.021000	8.290997e-03	0.227000
22500000	0.260000	1.197728e+00	0.065000	0.341000	0.039000	0.023000	0.022000	0.541000	9.942841e-01	0.192000	5.758937e-03	0.240000	9.826803e-01	0.202000	8.629359e-03	0.232000	6.392786e-03	0.236000	1.380614e+00	0.236000	1.236801e+00	0.260000	5.975685e-02	0.265000	3.166189e+00	0.245000	4.026960e-01	0.003551	0.000029	0.000002	0.000400	0.000054	0.001179	0.245000	1.682746e+00	0.099000	0.401000	0.052000	0.005000	0.005000	0.589000	9.942841e-01	0.337000	5.875276e-03	0.265000	9.925564e-01	0.103000	7.502004e-03	0.295000
23000000	0.217000	1.185811e+00	0.066000	0.259000	0.025000	0.017000	0.021000	0.584000	9.942841e-01	0.185000	5.644903e-03	0.268000	9.729024e-01	0.172000	8.629359e-03	0.316000	6.521929e-03	0.225000	1.394490e+00	0.242000	1.224495e+00	0.301000	6.282065e-02	0.262000	2.725164e+00	0.265000	3.986891e-01	0.003474	0.000028	0.000002	0.000391	0.000053	0.001156	0.253000	1.733993e+00	0.081000	0.344000	0.049000	0.005000	0.005000	0.549000	9.942841e-01	0.193000	5.816816e-03	0.240000	9.632219e-01	0.325000	7.502004e-03	0.231000
23500000	0.268000	1.197728e+00	0.072000	0.334000	0.048000	0.014000	0.014000	0.569000	9.942841e-01	0.240000	5.423563e-03	0.225000	9.729024e-01	0.142000	8.981529e-03	0.195000	6.856315e-03	0.236000	1.394490e+00	0.253000	1.249231e+00	0.244000	3.965765e-02	0.245000	2.725164e+00	0.266000	4.026960e-01	0.003400	0.000027	0.000002	0.000383	0.000052	0.001133	0.269000	1.751420e+00	0.073000	0.279000	0.033000	0.011000	0.005000	0.569000	9.942841e-01	0.169000	5.478071e-03	0.261000	1.002532e+00	0.431000	7.577400e-03	0.274000
24000000	0.241000	1.162330e+00	0.083000	0.284000	0.047000	0.012000	0.009000	0.548000	9.942841e-01	0.278000	5.588735e-03	0.264000	9.826803e-01	0.059000	8.892162e-03	0.081000	6.587475e-03	0.244000	1.394490e+00	0.266000	1.236801e+00	0.241000	2.997261e-02	0.227000	2.592256e+00	0.252000	4.067432e-01	0.003329	0.000027	0.000002	0.000375	0.000051	0.001135	0.231000	1.733993e+00	0.074000	0.311000	0.035000	0.010000	0.009000	0.545000	9.942841e-01	0.248000	5.263273e-03	0.247000	9.441488e-01	0.129000	7.577400e-03	0.200000
24500000	0.266000	1.162330e+00	0.064000	0.283000	0.038000	0.006000	0.009000	0.577000	9.942841e-01	0.213000	5.369598e-03	0.256000	9.826803e-01	0.105000	8.981529e-03	0.330000	6.720551e-03	0.243000	1.353276e+00	0.248000	1.212311e+00	0.270000	2.937911e-02	0.263000	3.361975e+00	0.255000	4.108310e-01	0.003261	0.000026	0.000002	0.000368	0.000050	0.001132	0.257000	1.733993e+00	0.068000	0.313000	0.058000	0.010000	0.009000	0.556000	9.942841e-01	0.284000	5.107719e-03	0.236000	9.347544e-01	0.271000	7.965902e-03	0.317000
25000000	0.224000	1.150765e+00	0.076000	0.261000	0.044000	0.012000	0.010000	0.567000	9.942841e-01	0.354000	5.316169e-03	0.254000	9.826803e-01	0.308000	8.981529e-03	0.307000	6.925223e-03	0.261000	1.380614e+00	0.257000	1.212311e+00	0.251000	2.070311e-02	0.221000	3.262613e+00	0.277000	3.986891e-01	0.003196	0.000026	0.000002	0.000360	0.000049	0.001109	0.218000	1.751420e+00	0.076000	0.322000	0.027000	0.012000	0.015000	0.589000	9.942841e-01	0.229000	5.210902e-03	0.224000	9.729024e-01	0.564000	8.629359e-03	0.377000
25500000	0.232000	1.139314e+00	0.076000	0.272000	0.033000	0.008000	0.012000	0.578000	9.942841e-01	0.263000	5.107719e-03	0.251000	9.536377e-01	0.293000	9.536916e-03	0.285000	7.207846e-03	0.283000	1.394490e+00	0.236000	1.200248e+00	0.325000	2.154802e-02	0.262000	3.198009e+00	0.240000	3.986891e-01	0.003133	0.000025	0.000002	0.000353	0.000048	0.001088	0.258000	1.733993e+00	0.080000	0.266000	0.034000	0.007000	0.007000	0.560000	9.942841e-01	0.310000	5.478071e-03	0.249000	9.632219e-01	0.187000	8.981529e-03	0.165000
26000000	0.270000	1.150765e+00	0.082000	0.306000	0.034000	0.005000	0.004000	0.561000	9.942841e-01	0.218000	4.956763e-03	0.278000	9.925564e-01	0.254000	9.255058e-03	0.223000	6.925223e-03	0.261000	1.394490e+00	0.258000	1.224495e+00	0.264000	2.528683e-02	0.252000	3.134684e+00	0.244000	4.026960e-01	0.003073	0.000025	0.000002	0.000346	0.000047	0.001067	0.239000	1.751420e+00	0.086000	0.274000	0.041000	0.011000	0.014000	0.600000	9.942841e-01	0.244000	5.369598e-03	0.252000	9.826803e-01	0.125000	8.543495e-03	0.177000
26500000	0.274000	1.162330e+00	0.089000	0.306000	0.055000	0.003000	0.003000	0.587000	9.942841e-01	0.298000	5.056897e-03	0.245000	9.441488e-01	0.046000	8.892162e-03	0.013000	6.587475e-03	0.262000	1.394490e+00	0.213000	1.188306e+00	0.280000	1.817930e-02	0.297000	3.262613e+00	0.240000	3.986891e-01	0.003014	0.000024	0.000002	0.000340	0.000046	0.001049	0.223000	1.769022e+00	0.098000	0.344000	0.047000	0.007000	0.007000	0.596000	9.942841e-01	0.200000	5.316169e-03	0.247000	9.536377e-01	0.198000	8.045961e-03	0.160000
27000000	0.285000	1.150765e+00	0.106000	0.400000	0.040000	0.019000	0.011000	0.572000	9.942841e-01	0.283000	5.107719e-03	0.249000	9.254534e-01	0.167000	8.458486e-03	0.252000	6.457035e-03	0.230000	1.380614e+00	0.236000	1.188306e+00	0.259000	2.967437e-02	0.259000	3.166189e+00	0.218000	3.986891e-01	0.002958	0.000024	0.000002	0.000334	0.000045	0.001031	0.240000	1.751420e+00	0.084000	0.322000	0.046000	0.006000	0.007000	0.566000	9.942841e-01	0.299000	5.644903e-03	0.249000	9.729024e-01	0.382000	7.808167e-03	0.383000
27500000	0.240000	1.150765e+00	0.058000	0.259000	0.039000	0.009000	0.004000	0.594000	9.942841e-01	0.299000	5.316169e-03	0.237000	9.347544e-01	0.365000	8.629359e-03	0.303000	6.587475e-03	0.272000	1.380614e+00	0.235000	1.164776e+00	0.208000	1.989133e-02	0.238000	2.922760e+00	0.267000	4.108310e-01	0.002905	0.000023	0.000002	0.000327	0.000044	0.001016	0.237000	1.716739e+00	0.086000	0.274000	0.039000	0.006000	0.009000	0.575000	9.942841e-01	0.245000	5.701635e-03	0.226000	9.632219e-01	0.336000	8.126824e-03	0.213000
28000000	0.252000	1.185811e+00	0.059000	0.247000	0.018000	0.008000	0.009000	0.583000	9.942841e-01	0.192000	5.210902e-03	0.241000	9.729024e-01	0.315000	8.629359e-03	0.264000	6.653681e-03	0.262000	1.366877e+00	0.242000	1.200248e+00	0.237000	1.969340e-02	0.253000	3.103494e+00	0.275000	4.233427e-01	0.002853	0.000023	0.000002	0.000322	0.000043	0.000998	0.268000	1.733993e+00	0.060000	0.395000	0.045000	0.016000	0.014000	0.552000	9.942841e-01	0.152000	5.701635e-03	0.239000	9.826803e-01	0.322000	8.374323e-03	0.212000
28500000	0.252000	1.197728e+00	0.080000	0.331000	0.033000	0.011000	0.008000	0.591000	9.942841e-01	0.264000	5.159053e-03	0.254000	9.826803e-01	0.385000	8.892162e-03	0.302000	6.925223e-03	0.280000	1.366877e+00	0.264000	1.200248e+00	0.262000	1.873295e-02	0.252000	2.893678e+00	0.223000	4.191304e-01	0.002803	0.000023	0.000002	0.000316	0.000043	0.000981	0.251000	1.751420e+00	0.064000	0.359000	0.031000	0.010000	0.011000	0.541000	9.942841e-01	0.342000	5.478071e-03	0.237000	9.826803e-01	0.246000	8.716085e-03	0.244000
29000000	0.241000	1.162330e+00	0.076000	0.334000	0.043000	0.007000	0.012000	0.554000	9.942841e-01	0.225000	5.056897e-03	0.240000	9.632219e-01	0.467000	9.255058e-03	0.268000	7.280286e-03	0.261000	1.366877e+00	0.233000	1.164776e+00	0.229000	1.473586e-02	0.264000	3.328523e+00	0.256000	4.191304e-01	0.002754	0.000022	0.000002	0.000311	0.000042	0.000964	0.258000	1.804758e+00	0.091000	0.220000	0.030000	0.004000	0.006000	0.553000	9.942841e-01	0.208000	5.423563e-03	0.230000	9.729024e-01	0.308000	9.536916e-03	0.323000
29500000	0.268000	1.150765e+00	0.098000	0.355000	0.044000	0.004000	0.004000	0.611000	9.942841e-01	0.208000	5.369598e-03	0.253000	9.729024e-01	0.206000	9.162968e-03	0.130000	7.280286e-03	0.259000	1.380614e+00	0.247000	1.188306e+00	0.240000	1.892122e-02	0.230000	2.671202e+00	0.264000	4.067432e-01	0.002707	0.000022	0.000002	0.000305	0.000041	0.000949	0.266000	1.786801e+00	0.070000	0.274000	0.038000	0.016000	0.017000	0.582000	9.942841e-01	0.197000	5.316169e-03	0.235000	9.536377e-01	0.197000	9.536916e-03	0.197000
30000000	0.242000	1.174012e+00	0.065000	0.242000	0.028000	0.007000	0.007000	0.590000	9.942841e-01	0.222000	5.533126e-03	0.218000	9.729024e-01	0.100000	9.162968e-03	0.053000	7.207846e-03	0.268000	1.380614e+00	0.277000	1.236801e+00	0.222000	1.415806e-02	0.294000	2.836380e+00	0.240000	4.108310e-01	0.002662	0.000021	0.000002	0.000300	0.000040	0.000935	0.262000	1.804758e+00	0.110000	0.283000	0.045000	0.006000	0.008000	0.605000	9.942841e-01	0.275000	5.701635e-03	0.252000	9.729024e-01	0.299000	9.632764e-03	0.177000
30500000	0.266000	1.209766e+00	0.085000	0.301000	0.036000	0.010000	0.009000	0.587000	9.942841e-01	0.257000	5.210902e-03	0.236000	9.441488e-01	0.241000	9.442022e-03	0.164000	7.207846e-03	0.252000	1.436958e+00	0.250000	1.176482e+00	0.231000	1.070043e-02	0.268000	3.103494e+00	0.259000	4.026960e-01	0.002619	0.000021	0.000002	0.000295	0.000040	0.000942	0.240000	1.733993e+00	0.071000	0.349000	0.035000	0.004000	0.010000	0.595000	9.942841e-01	0.176000	5.263273e-03	0.267000	9.441488e-01	0.172000	9.071795e-03	0.083000
31000000	0.229000	1.197728e+00	0.078000	0.265000	0.039000	0.013000	0.013000	0.593000	9.942841e-01	0.333000	5.533126e-03	0.231000	9.826803e-01	0.205000	9.827359e-03	0.153000	6.994822e-03	0.241000	1.366877e+00	0.258000	1.200248e+00	0.253000	1.333356e-02	0.253000	3.395763e+00	0.266000	4.067432e-01	0.002577	0.000021	0.000002	0.000290	0.000039	0.000964	0.254000	1.751420e+00	0.063000	0.287000	0.037000	0.010000	0.009000	0.567000	9.942841e-01	0.291000	5.210902e-03	0.243000	9.632219e-01	0.198000	8.803683e-03	0.354000
31500000	0.256000	1.185811e+00	0.053000	0.300000	0.033000	0.008000	0.008000	0.567000	9.942841e-01	0.218000	5.159053e-03	0.260000	9.632219e-01	0.236000	9.632764e-03	0.260000	7.136127e-03	0.238000	1.339811e+00	0.246000	1.164776e+00	0.180000	1.644931e-02	0.280000	3.464362e+00	0.220000	4.108310e-01	0.002536	0.000020	0.000002	0.000286	0.000039	0.001230	0.239000	1.733993e+00	0.050000	0.304000	0.049000	0.010000	0.011000	0.584000	9.942841e-01	0.375000	5.316169e-03	0.241000	9.536377e-01	0.197000	8.458486e-03	0.221000
32000000	0.257000	1.174012e+00	0.070000	0.320000	0.050000	0.015000	0.021000	0.607000	9.942841e-01	0.225000	5.263273e-03	0.238000	9.347544e-01	0.386000	1.012665e-02	0.332000	7.280286e-03	0.280000	1.366877e+00	0.273000	1.188306e+00	0.260000	2.265281e-02	0.217000	3.166189e+00	0.248000	4.149599e-01	0.002496	0.000020	0.000001	0.000281	0.000038	0.001224	0.276000	1.751420e+00	0.071000	0.353000	0.043000	0.013000	0.012000	0.603000	9.942841e-01	0.310000	5.701635e-03	0.240000	9.925564e-01	0.361000	9.162968e-03	0.360000
32500000	0.250000	1.150765e+00	0.075000	0.355000	0.062000	0.008000	0.012000	0.585000	9.942841e-01	0.173000	5.423563e-03	0.259000	9.536377e-01	0.136000	9.442022e-03	0.431000	7.065121e-03	0.231000	1.353276e+00	0.257000	1.200248e+00	0.246000	1.817930e-02	0.257000	2.981804e+00	0.235000	4.149599e-01	0.002458	0.000020	0.000001	0.000277	0.000037	0.001205	0.293000	1.733993e+00	0.081000	0.330000	0.032000	0.006000	0.007000	0.595000	9.942841e-01	0.297000	5.816816e-03	0.255000	9.826803e-01	0.410000	8.892162e-03	0.309000
33000000	0.262000	1.162330e+00	0.060000	0.263000	0.034000	0.014000	0.008000	0.552000	9.942841e-01	0.202000	5.316169e-03	0.264000	9.826803e-01	0.384000	9.071795e-03	0.345000	6.925223e-03	0.242000	1.326480e+00	0.222000	1.200248e+00	0.244000	1.969340e-02	0.209000	2.808157e+00	0.283000	4.026960e-01	0.002420	0.000019	0.000001	0.000273	0.000037	0.001187	0.279000	1.751420e+00	0.089000	0.339000	0.047000	0.014000	0.012000	0.565000	9.942841e-01	0.285000	5.588735e-03	0.246000	9.632219e-01	0.185000	8.892162e-03	0.255000
33500000	0.251000	1.197728e+00	0.050000	0.274000	0.024000	0.001000	0.000000	0.588000	9.942841e-01	0.236000	5.533126e-03	0.217000	9.826803e-01	0.083000	8.716085e-03	0.145000	6.856315e-03	0.249000	1.326480e+00	0.241000	1.200248e+00	0.165000	1.764202e-02	0.261000	3.464362e+00	0.241000	3.986891e-01	0.002384	0.000019	0.000001	0.000270	0.000036	0.001169	0.234000	1.716739e+00	0.063000	0.335000	0.038000	0.006000	0.007000	0.568000	9.942841e-01	0.253000	5.533126e-03	0.237000	9.536377e-01	0.255000	9.536916e-03	0.175000
34000000	0.253000	1.209766e+00	0.061000	0.267000	0.043000	0.004000	0.006000	0.548000	9.942841e-01	0.292000	5.816816e-03	0.255000	9.632219e-01	0.091000	8.458486e-03	0.117000	6.720551e-03	0.257000	1.366877e+00	0.243000	1.188306e+00	0.264000	1.799842e-02	0.244000	3.395763e+00	0.274000	4.067432e-01	0.002349	0.000019	0.000001	0.000267	0.000036	0.001152	0.270000	1.699657e+00	0.055000	0.263000	0.033000	0.016000	0.013000	0.555000	9.942841e-01	0.204000	5.423563e-03	0.241000	9.347544e-01	0.365000	9.926125e-03	0.428000
34500000	0.253000	1.221924e+00	0.062000	0.277000	0.022000	0.003000	0.003000	0.588000	9.942841e-01	0.236000	5.816816e-03	0.264000	9.536377e-01	0.086000	8.458486e-03	0.155000	6.653681e-03	0.272000	1.366877e+00	0.246000	1.164776e+00	0.218000	1.781933e-02	0.290000	3.534347e+00	0.232000	4.108310e-01	0.002315	0.000019	0.000001	0.000264	0.000035	0.001135	0.280000	1.716739e+00	0.100000	0.385000	0.049000	0.010000	0.008000	0.585000	9.942841e-01	0.287000	5.533126e-03	0.266000	9.441488e-01	0.321000	9.255058e-03	0.390000
35000000	0.248000	1.185811e+00	0.091000	0.335000	0.042000	0.013000	0.015000	0.540000	9.942841e-01	0.141000	5.644903e-03	0.234000	9.632219e-01	0.083000	8.543495e-03	0.228000	6.521929e-03	0.240000	1.353276e+00	0.265000	1.200248e+00	0.246000	1.243212e-02	0.223000	2.952135e+00	0.272000	4.067432e-01	0.002282	0.000018	0.000001	0.000260	0.000035	0.001120	0.266000	1.699657e+00	0.081000	0.289000	0.024000	0.005000	0.009000	0.595000	9.942841e-01	0.235000	5.263273e-03	0.254000	9.632219e-01	0.366000	1.002588e-02	0.373000
35500000	0.257000	1.185811e+00	0.082000	0.273000	0.027000	0.005000	0.005000	0.565000	9.942841e-01	0.259000	5.316169e-03	0.230000	9.826803e-01	0.228000	9.071795e-03	0.220000	6.653681e-03	0.271000	1.353276e+00	0.226000	1.176482e+00	0.264000	1.293949e-02	0.240000	3.499180e+00	0.256000	3.986891e-01	0.002250	0.000018	0.000001	0.000256	0.000034	0.001105	0.257000	1.751420e+00	0.058000	0.313000	0.014000	0.007000	0.012000	0.564000	9.942841e-01	0.248000	5.369598e-03	0.258000	9.826803e-01	0.388000	9.729575e-03	0.335000
36000000	0.243000	1.174012e+00	0.068000	0.364000	0.037000	0.004000	0.006000	0.559000	9.942841e-01	0.183000	5.316169e-03	0.245000	9.632219e-01	0.286000	9.827359e-03	0.216000	6.856315e-03	0.265000	1.380614e+00	0.247000	1.130351e+00	0.251000	1.473586e-02	0.216000	3.262613e+00	0.252000	4.108310e-01	0.002219	0.000018	0.000001	0.000253	0.000034	0.001098	0.240000	1.716739e+00	0.082000	0.258000	0.025000	0.009000	0.006000	0.608000	9.942841e-01	0.202000	5.423563e-03	0.263000	1.012607e+00	0.490000	9.162968e-03	0.357000
36500000	0.256000	1.185811e+00	0.078000	0.337000	0.042000	0.009000	0.009000	0.530000	9.942841e-01	0.251000	5.263273e-03	0.257000	1.012607e+00	0.298000	1.012665e-02	0.346000	7.136127e-03	0.231000	1.366877e+00	0.269000	1.164776e+00	0.209000	1.533724e-02	0.247000	2.893678e+00	0.248000	3.986891e-01	0.002188	0.000018	0.000001	0.000249	0.000033	0.001083	0.273000	1.769022e+00	0.045000	0.275000	0.017000	0.008000	0.010000	0.531000	9.942841e-01	0.235000	5.423563e-03	0.257000	9.729024e-01	0.223000	9.926125e-03	0.309000
37000000	0.257000	1.174012e+00	0.068000	0.412000	0.039000	0.003000	0.007000	0.522000	9.942841e-01	0.286000	5.588735e-03	0.254000	1.012607e+00	0.319000	9.827359e-03	0.208000	7.136127e-03	0.257000	1.313281e+00	0.257000	1.188306e+00	0.245000	1.503354e-02	0.259000	3.042041e+00	0.228000	4.149599e-01	0.002159	0.000017	0.000001	0.000246	0.000033	0.001068	0.227000	1.751420e+00	0.091000	0.362000	0.036000	0.006000	0.004000	0.565000	9.942841e-01	0.219000	5.369598e-03	0.253000	9.632219e-01	0.455000	9.827359e-03	0.361000
37500000	0.243000	1.139314e+00	0.052000	0.211000	0.024000	0.007000	0.007000	0.542000	9.942841e-01	0.268000	5.758937e-03	0.236000	1.002532e+00	0.421000	9.827359e-03	0.285000	7.353454e-03	0.254000	1.339811e+00	0.246000	1.176482e+00	0.228000	1.533724e-02	0.208000	3.230150e+00	0.252000	4.108310e-01	0.002130	0.000017	0.000001	0.000243	0.000032	0.001054	0.228000	1.733993e+00	0.073000	0.247000	0.036000	0.003000	0.003000	0.538000	9.942841e-01	0.128000	5.369598e-03	0.233000	9.441488e-01	0.197000	9.255058e-03	0.266000
38000000	0.237000	1.139314e+00	0.073000	0.310000	0.054000	0.005000	0.005000	0.592000	9.942841e-01	0.336000	5.875276e-03	0.241000	9.632219e-01	0.131000	1.022842e-02	0.084000	7.502004e-03	0.265000	1.353276e+00	0.240000	1.200248e+00	0.238000	2.605693e-02	0.256000	3.230150e+00	0.262000	4.067432e-01	0.002102	0.000017	0.000001	0.000239	0.000032	0.001041	0.247000	1.751420e+00	0.045000	0.299000	0.017000	0.005000	0.005000	0.564000	9.942841e-01	0.208000	5.316169e-03	0.241000	9.729024e-01	0.245000	8.803683e-03	0.227000
38500000	0.269000	1.174012e+00	0.062000	0.276000	0.022000	0.015000	0.011000	0.601000	9.942841e-01	0.180000	5.701635e-03	0.262000	9.729024e-01	0.082000	9.729575e-03	0.169000	6.856315e-03	0.263000	1.408505e+00	0.266000	1.200248e+00	0.319000	2.658332e-02	0.282000	3.395763e+00	0.268000	4.149599e-01	0.002075	0.000017	0.000001	0.000236	0.000031	0.001027	0.257000	1.733993e+00	0.077000	0.360000	0.052000	0.005000	0.005000	0.568000	9.942841e-01	0.317000	5.210902e-03	0.256000	9.925564e-01	0.252000	8.629359e-03	0.265000
39000000	0.237000	1.139314e+00	0.051000	0.231000	0.027000	0.016000	0.014000	0.529000	9.942841e-01	0.273000	5.588735e-03	0.239000	9.536377e-01	0.207000	9.162968e-03	0.263000	6.587475e-03	0.251000	1.394490e+00	0.272000	1.141712e+00	0.287000	2.528683e-02	0.263000	3.395763e+00	0.248000	4.026960e-01	0.002048	0.000016	0.000001	0.000233	0.000031	0.001014	0.254000	1.733993e+00	0.098000	0.393000	0.046000	0.011000	0.014000	0.553000	9.942841e-01	0.306000	5.478071e-03	0.251000	9.826803e-01	0.217000	8.208500e-03	0.321000
39500000	0.236000	1.127978e+00	0.055000	0.263000	0.013000	0.016000	0.014000	0.562000	9.942841e-01	0.247000	5.478071e-03	0.261000	9.925564e-01	0.180000	9.442022e-03	0.276000	6.856315e-03	0.249000	1.366877e+00	0.269000	1.141712e+00	0.252000	2.967437e-02	0.228000	2.981804e+00	0.273000	3.907946e-01	0.002022	0.000016	0.000001	0.000230	0.000031	0.001001	0.248000	1.751420e+00	0.075000	0.312000	0.045000	0.002000	0.002000	0.573000	9.942841e-01	0.280000	5.588735e-03	0.249000	9.826803e-01	0.250000	8.208500e-03	0.218000
40000000	0.260000	1.139314e+00	0.065000	0.298000	0.044000	0.008000	0.009000	0.576000	9.942841e-01	0.237000	5.533126e-03	0.233000	9.632219e-01	0.220000	9.071795e-03	0.355000	7.065121e-03	0.256000	1.408505e+00	0.240000	1.141712e+00	0.333000	2.176458e-02	0.262000	3.499180e+00	0.254000	4.108310e-01	0.001997	0.000016	0.000001	0.000227	0.000030	0.000989	0.260000	1.733993e+00	0.069000	0.319000	0.044000	0.006000	0.007000	0.558000	9.942841e-01	0.256000	5.875276e-03	0.247000	9.441488e-01	0.126000	8.290997e-03	0.165000
40500000	0.234000	1.139314e+00	0.066000	0.335000	0.034000	0.008000	0.010000	0.572000	9.942841e-01	0.250000	5.423563e-03	0.261000	9.632219e-01	0.349000	9.536916e-03	0.291000	7.502004e-03	0.280000	1.436958e+00	0.259000	1.224495e+00	0.224000	1.836201e-02	0.244000	2.752552e+00	0.238000	4.108310e-01	0.001973	0.000016	0.000001	0.000225	0.000030	0.000977	0.239000	1.751420e+00	0.081000	0.334000	0.024000	0.003000	0.003000	0.584000	9.942841e-01	0.227000	5.875276e-03	0.254000	9.729024e-01	0.218000	8.290997e-03	0.161000
41000000	0.246000	1.150765e+00	0.049000	0.275000	0.027000	0.007000	0.008000	0.556000	9.942841e-01	0.254000	5.369598e-03	0.263000	9.536377e-01	0.407000	9.729575e-03	0.254000	7.577400e-03	0.237000	1.408505e+00	0.250000	1.200248e+00	0.230000	2.070311e-02	0.249000	2.864886e+00	0.263000	3.907946e-01	0.001949	0.000016	0.000001	0.000222	0.000030	0.000965	0.255000	1.751420e+00	0.062000	0.193000	0.045000	0.005000	0.005000	0.566000	9.942841e-01	0.236000	5.701635e-03	0.245000	9.536377e-01	0.364000	8.543495e-03	0.241000
41500000	0.247000	1.162330e+00	0.075000	0.305000	0.040000	0.007000	0.008000	0.561000	9.942841e-01	0.240000	5.263273e-03	0.257000	9.536377e-01	0.347000	1.002588e-02	0.345000	7.427358e-03	0.237000	1.394490e+00	0.247000	1.153186e+00	0.196000	2.334269e-02	0.268000	3.752899e+00	0.246000	3.907946e-01	0.001925	0.000015	0.000001	0.000219	0.000029	0.000953	0.240000	1.699657e+00	0.070000	0.280000	0.045000	0.007000	0.008000	0.571000	9.942841e-01	0.259000	5.478071e-03	0.267000	9.441488e-01	0.091000	8.892162e-03	0.187000
42000000	0.255000	1.174012e+00	0.062000	0.298000	0.035000	0.007000	0.011000	0.586000	9.942841e-01	0.234000	5.316169e-03	0.235000	9.441488e-01	0.170000	9.442022e-03	0.207000	7.065121e-03	0.264000	1.366877e+00	0.266000	1.188306e+00	0.224000	2.334269e-02	0.230000	3.166189e+00	0.252000	4.026960e-01	0.001902	0.000015	0.000001	0.000217	0.000029	0.000943	0.273000	1.716739e+00	0.109000	0.328000	0.055000	0.004000	0.003000	0.563000	9.942841e-01	0.281000	5.478071e-03	0.245000	9.441488e-01	0.155000	8.458486e-03	0.156000
42500000	0.259000	1.162330e+00	0.127000	0.411000	0.057000	0.004000	0.003000	0.575000	9.942841e-01	0.238000	5.533126e-03	0.241000	9.632219e-01	0.081000	9.255058e-03	0.088000	6.925223e-03	0.282000	1.353276e+00	0.279000	1.212311e+00	0.213000	1.873295e-02	0.231000	3.042041e+00	0.262000	4.067432e-01	0.001880	0.000015	0.000001	0.000214	0.000029	0.000932	0.255000	1.699657e+00	0.096000	0.384000	0.052000	0.010000	0.010000	0.581000	9.942841e-01	0.280000	5.423563e-03	0.265000	9.729024e-01	0.271000	8.981529e-03	0.201000
43000000	0.259000	1.162330e+00	0.054000	0.262000	0.034000	0.013000	0.014000	0.542000	9.942841e-01	0.257000	5.478071e-03	0.287000	9.729024e-01	0.395000	9.348073e-03	0.446000	6.653681e-03	0.255000	1.408505e+00	0.237000	1.200248e+00	0.260000	1.911138e-02	0.252000	2.698048e+00	0.241000	4.191304e-01	0.001858	0.000015	0.000001	0.000212	0.000028	0.000922	0.233000	1.649425e+00	0.066000	0.252000	0.026000	0.006000	0.007000	0.587000	9.942841e-01	0.293000	5.423563e-03	0.260000	9.536377e-01	0.390000	9.071795e-03	0.334000
43500000	0.252000	1.197728e+00	0.072000	0.367000	0.042000	0.008000	0.010000	0.553000	9.942841e-01	0.106000	5.478071e-03	0.223000	9.925564e-01	0.190000	9.536916e-03	0.373000	6.587475e-03	0.248000	1.380614e+00	0.226000	1.200248e+00	0.203000	1.836201e-02	0.263000	3.198009e+00	0.245000	3.947221e-01	0.001837	0.000015	0.000001	0.000209	0.000028	0.000911	0.256000	1.682746e+00	0.083000	0.341000	0.041000	0.003000	0.002000	0.556000	9.942841e-01	0.184000	5.369598e-03	0.262000	9.632219e-01	0.459000	8.892162e-03	0.402000
44000000	0.250000	1.185811e+00	0.046000	0.204000	0.031000	0.012000	0.008000	0.543000	9.942841e-01	0.230000	5.423563e-03	0.271000	9.632219e-01	0.288000	9.442022e-03	0.221000	6.587475e-03	0.261000	1.366877e+00	0.249000	1.224495e+00	0.202000	1.564707e-02	0.267000	2.566463e+00	0.263000	4.067432e-01	0.001816	0.000015	0.000001	0.000207	0.000028	0.000901	0.239000	1.666002e+00	0.069000	0.312000	0.037000	0.004000	0.007000	0.554000	9.942841e-01	0.253000	5.701635e-03	0.249000	9.441488e-01	0.482000	9.632764e-03	0.317000
44500000	0.243000	1.150765e+00	0.053000	0.263000	0.036000	0.010000	0.007000	0.564000	9.942841e-01	0.211000	5.423563e-03	0.259000	9.632219e-01	0.351000	9.442022e-03	0.337000	6.653681e-03	0.259000	1.394490e+00	0.265000	1.236801e+00	0.244000	1.911138e-02	0.237000	2.893678e+00	0.260000	3.986891e-01	0.001795	0.000014	0.000001	0.000204	0.000027	0.000891	0.295000	1.682746e+00	0.082000	0.333000	0.043000	0.012000	0.011000	0.614000	9.942841e-01	0.194000	5.478071e-03	0.281000	9.632219e-01	0.296000	1.033122e-02	0.305000
45000000	0.254000	1.162330e+00	0.068000	0.287000	0.045000	0.011000	0.008000	0.579000	9.942841e-01	0.262000	5.316169e-03	0.249000	9.254534e-01	0.100000	9.162968e-03	0.109000	6.521929e-03	0.237000	1.380614e+00	0.207000	1.212311e+00	0.294000	1.695027e-02	0.222000	3.103494e+00	0.240000	4.108310e-01	0.001775	0.000014	0.000001	0.000202	0.000027	0.000881	0.245000	1.666002e+00	0.067000	0.368000	0.031000	0.004000	0.006000	0.550000	9.942841e-01	0.237000	5.533126e-03	0.255000	9.925564e-01	0.333000	1.075284e-02	0.383000
45500000	0.259000	1.185811e+00	0.084000	0.328000	0.045000	0.003000	0.005000	0.586000	9.942841e-01	0.250000	5.478071e-03	0.255000	9.729024e-01	0.079000	8.981529e-03	0.162000	6.587475e-03	0.247000	1.408505e+00	0.226000	1.188306e+00	0.355000	1.596316e-02	0.225000	3.295403e+00	0.277000	4.149599e-01	0.001756	0.000014	0.000001	0.000200	0.000027	0.000871	0.265000	1.682746e+00	0.073000	0.344000	0.053000	0.007000	0.008000	0.537000	9.942841e-01	0.273000	5.644903e-03	0.273000	9.729024e-01	0.248000	1.064585e-02	0.298000
46000000	0.275000	1.174012e+00	0.067000	0.210000	0.027000	0.007000	0.006000	0.548000	9.942841e-01	0.289000	5.816816e-03	0.229000	9.536377e-01	0.314000	9.162968e-03	0.271000	6.856315e-03	0.221000	1.380614e+00	0.242000	1.224495e+00	0.297000	1.989133e-02	0.268000	2.836380e+00	0.237000	4.191304e-01	0.001737	0.000014	0.000001	0.000198	0.000026	0.000865	0.256000	1.716739e+00	0.080000	0.350000	0.039000	0.003000	0.006000	0.548000	9.942841e-01	0.230000	5.588735e-03	0.221000	1.002532e+00	0.162000	1.002588e-02	0.254000
46500000	0.255000	1.162330e+00	0.063000	0.266000	0.052000	0.010000	0.015000	0.570000	9.942841e-01	0.273000	5.758937e-03	0.260000	9.441488e-01	0.075000	9.071795e-03	0.150000	6.994822e-03	0.268000	1.394490e+00	0.223000	1.200248e+00	0.232000	2.851082e-02	0.265000	3.072614e+00	0.250000	4.108310e-01	0.001718	0.000014	0.000001	0.000196	0.000026	0.000862	0.263000	1.733993e+00	0.101000	0.289000	0.056000	0.004000	0.003000	0.579000	9.942841e-01	0.178000	5.369598e-03	0.256000	9.826803e-01	0.249000	9.926125e-03	0.374000
47000000	0.257000	1.197728e+00	0.080000	0.380000	0.048000	0.008000	0.005000	0.548000	9.942841e-01	0.182000	5.644903e-03	0.283000	9.826803e-01	0.075000	8.892162e-03	0.096000	6.653681e-03	0.257000	1.366877e+00	0.258000	1.153186e+00	0.224000	1.533724e-02	0.199000	3.641984e+00	0.243000	4.149599e-01	0.001700	0.000014	0.000001	0.000194	0.000026	0.000866	0.277000	1.751420e+00	0.080000	0.293000	0.023000	0.005000	0.012000	0.579000	9.942841e-01	0.251000	5.316169e-03	0.256000	9.536377e-01	0.263000	1.033122e-02	0.340000
47500000	0.263000	1.209766e+00	0.085000	0.331000	0.034000	0.008000	0.007000	0.570000	9.942841e-01	0.173000	5.701635e-03	0.259000	9.441488e-01	0.344000	8.458486e-03	0.265000	6.392786e-03	0.273000	1.380614e+00	0.285000	1.200248e+00	0.270000	1.230842e-02	0.225000	3.072614e+00	0.244000	4.026960e-01	0.001682	0.000014	0.000001	0.000192	0.000026	0.000863	0.264000	1.733993e+00	0.094000	0.284000	0.054000	0.004000	0.002000	0.567000	9.942841e-01	0.269000	5.107719e-03	0.289000	9.347544e-01	0.320000	1.022842e-02	0.234000
48000000	0.264000	1.209766e+00	0.073000	0.287000	0.037000	0.008000	0.009000	0.583000	9.942841e-01	0.284000	5.934323e-03	0.249000	9.347544e-01	0.354000	8.126824e-03	0.318000	6.392786e-03	0.239000	1.353276e+00	0.262000	1.236801e+00	0.272000	2.265281e-02	0.267000	3.134684e+00	0.247000	3.986891e-01	0.001665	0.000013	0.000001	0.000190	0.000025	0.000854	0.214000	1.716739e+00	0.059000	0.402000	0.020000	0.005000	0.010000	0.538000	9.942841e-01	0.245000	5.159053e-03	0.267000	9.441488e-01	0.334000	1.043505e-02	0.367000
48500000	0.238000	1.174012e+00	0.095000	0.260000	0.047000	0.014000	0.010000	0.585000	9.942841e-01	0.174000	5.588735e-03	0.276000	9.729024e-01	0.359000	8.208500e-03	0.279000	6.081006e-03	0.250000	1.380614e+00	0.239000	1.212311e+00	0.240000	2.794627e-02	0.277000	2.981804e+00	0.255000	4.108310e-01	0.001647	0.000013	0.000001	0.000188	0.000025	0.000858	0.255000	1.733993e+00	0.086000	0.377000	0.042000	0.003000	0.003000	0.593000	9.942841e-01	0.264000	5.159053e-03	0.254000	9.632219e-01	0.139000	1.043505e-02	0.237000
49000000	0.258000	1.185811e+00	0.059000	0.266000	0.023000	0.007000	0.006000	0.544000	9.942841e-01	0.260000	5.533126e-03	0.248000	9.632219e-01	0.351000	8.374323e-03	0.294000	6.329177e-03	0.257000	1.353276e+00	0.238000	1.176482e+00	0.201000	1.873295e-02	0.245000	3.230150e+00	0.244000	3.947221e-01	0.001630	0.000013	0.000001	0.000186	0.000025	0.000851	0.256000	1.699657e+00	0.100000	0.376000	0.053000	0.010000	0.009000	0.562000	9.942841e-01	0.261000	5.644903e-03	0.259000	9.536377e-01	0.259000	1.075284e-02	0.201000
49500000	0.234000	1.174012e+00	0.082000	0.286000	0.033000	0.013000	0.013000	0.583000	9.942841e-01	0.215000	5.423563e-03	0.227000	9.632219e-01	0.316000	8.629359e-03	0.243000	6.521929e-03	0.260000	1.366877e+00	0.223000	1.224495e+00	0.279000	2.198332e-02	0.268000	3.641984e+00	0.214000	4.067432e-01	0.001614	0.000013	0.000001	0.000184	0.000024	0.000850	0.268000	1.682746e+00	0.075000	0.313000	0.042000	0.004000	0.005000	0.558000	9.942841e-01	0.276000	5.644903e-03	0.259000	9.729024e-01	0.345000	1.053992e-02	0.304000
50000000	0.253000	1.185811e+00	0.062000	0.278000	0.033000	0.008000	0.013000	0.582000	9.942841e-01	0.211000	5.369598e-03	0.243000	9.071282e-01	0.339000	9.162968e-03	0.369000	6.653681e-03	0.240000	1.366877e+00	0.256000	1.249231e+00	0.224000	1.628564e-02	0.212000	2.618309e+00	0.245000	3.947221e-01	0.001598	0.000013	0.000001	0.000182	0.000024	0.000841	0.229000	1.699657e+00	0.086000	0.262000	0.066000	0.009000	0.011000	0.573000	9.942841e-01	0.299000	5.701635e-03	0.235000	9.632219e-01	0.246000	9.827359e-03	0.314000
50500000	0.216000	1.174012e+00	0.056000	0.207000	0.037000	0.006000	0.008000	0.571000	9.942841e-01	0.279000	5.701635e-03	0.247000	9.162450e-01	0.303000	9.442022e-03	0.325000	6.994822e-03	0.267000	1.380614e+00	0.225000	1.212311e+00	0.235000	1.488396e-02	0.227000	3.011772e+00	0.252000	4.108310e-01	0.001582	0.000013	0.000001	0.000180	0.000024	0.000833	0.265000	1.682746e+00	0.103000	0.363000	0.042000	0.010000	0.009000	0.596000	9.942841e-01	0.236000	5.159053e-03	0.230000	9.826803e-01	0.242000	9.162968e-03	0.198000
51000000	0.246000	1.127978e+00	0.066000	0.282000	0.033000	0.000000	0.007000	0.591000	9.942841e-01	0.235000	5.875276e-03	0.255000	9.729024e-01	0.138000	8.716085e-03	0.133000	6.856315e-03	0.247000	1.353276e+00	0.263000	1.212311e+00	0.277000	1.028086e-02	0.230000	3.230150e+00	0.264000	4.149599e-01	0.001567	0.000013	0.000001	0.000178	0.000024	0.000825	0.255000	1.716739e+00	0.057000	0.269000	0.040000	0.011000	0.011000	0.568000	9.942841e-01	0.305000	5.210902e-03	0.271000	9.536377e-01	0.347000	9.536916e-03	0.309000
51500000	0.262000	1.139314e+00	0.049000	0.289000	0.043000	0.007000	0.008000	0.544000	9.942841e-01	0.170000	5.875276e-03	0.231000	9.347544e-01	0.423000	8.803683e-03	0.527000	6.788094e-03	0.240000	1.380614e+00	0.248000	1.176482e+00	0.271000	1.113712e-02	0.236000	3.605745e+00	0.276000	4.108310e-01	0.001552	0.000012	0.000001	0.000177	0.000024	0.000817	0.239000	1.733993e+00	0.051000	0.280000	0.027000	0.012000	0.009000	0.577000	9.942841e-01	0.240000	5.210902e-03	0.254000	9.729024e-01	0.279000	9.348073e-03	0.311000
52000000	0.245000	1.150765e+00	0.076000	0.221000	0.034000	0.013000	0.014000	0.561000	9.942841e-01	0.182000	5.701635e-03	0.257000	9.826803e-01	0.191000	8.803683e-03	0.243000	6.925223e-03	0.230000	1.366877e+00	0.252000	1.176482e+00	0.272000	9.779455e-03	0.266000	3.641984e+00	0.261000	4.233427e-01	0.001537	0.000012	0.000001	0.000197	0.000023	0.000809	0.266000	1.751420e+00	0.099000	0.306000	0.032000	0.005000	0.005000	0.553000	9.942841e-01	0.246000	5.263273e-03	0.279000	9.441488e-01	0.195000	9.071795e-03	0.126000
52500000	0.230000	1.139314e+00	0.051000	0.262000	0.044000	0.004000	0.004000	0.586000	9.942841e-01	0.262000	5.701635e-03	0.276000	9.826803e-01	0.359000	8.716085e-03	0.269000	7.280286e-03	0.247000	1.394490e+00	0.246000	1.176482e+00	0.230000	9.977014e-03	0.236000	3.395763e+00	0.263000	4.149599e-01	0.001522	0.000012	0.000001	0.000212	0.000023	0.000801	0.257000	1.733993e+00	0.062000	0.291000	0.025000	0.005000	0.005000	0.580000	9.942841e-01	0.218000	5.369598e-03	0.236000	9.254534e-01	0.318000	9.071795e-03	0.260000
53000000	0.233000	1.150765e+00	0.057000	0.315000	0.029000	0.004000	0.005000	0.577000	9.942841e-01	0.230000	5.533126e-03	0.243000	9.536377e-01	0.147000	8.374323e-03	0.147000	7.136127e-03	0.250000	1.326480e+00	0.238000	1.164776e+00	0.257000	7.030683e-03	0.245000	3.945314e+00	0.256000	4.108310e-01	0.001508	0.000012	0.000001	0.000216	0.000023	0.000794	0.220000	1.716739e+00	0.084000	0.296000	0.034000	0.004000	0.005000	0.564000	9.942841e-01	0.269000	5.758937e-03	0.247000	9.441488e-01	0.316000	9.255058e-03	0.275000
53500000	0.261000	1.174012e+00	0.050000	0.320000	0.014000	0.001000	0.006000	0.575000	9.942841e-01	0.257000	5.423563e-03	0.244000	9.536377e-01	0.078000	8.208500e-03	0.177000	6.994822e-03	0.222000	1.353276e+00	0.266000	1.164776e+00	0.213000	8.587295e-03	0.247000	3.166189e+00	0.236000	4.149599e-01	0.001494	0.000012	0.000001	0.000214	0.000023	0.000786	0.261000	1.699657e+00	0.067000	0.319000	0.031000	0.002000	0.006000	0.584000	9.942841e-01	0.214000	5.644903e-03	0.230000	9.536377e-01	0.329000	9.536916e-03	0.304000
54000000	0.252000	1.185811e+00	0.065000	0.381000	0.053000	0.008000	0.009000	0.571000	9.942841e-01	0.243000	5.263273e-03	0.255000	9.441488e-01	0.534000	7.965902e-03	0.326000	6.788094e-03	0.261000	1.380614e+00	0.267000	1.176482e+00	0.320000	9.977014e-03	0.220000	3.198009e+00	0.253000	4.191304e-01	0.001480	0.000012	0.000001	0.000212	0.000022	0.000779	0.245000	1.699657e+00	0.093000	0.270000	0.031000	0.005000	0.005000	0.597000	9.942841e-01	0.272000	5.478071e-03	0.248000	9.729024e-01	0.152000	8.981529e-03	0.307000
54500000	0.272000	1.174012e+00	0.083000	0.270000	0.047000	0.009000	0.007000	0.561000	9.942841e-01	0.263000	5.701635e-03	0.275000	9.632219e-01	0.329000	8.458486e-03	0.374000	6.925223e-03	0.262000	1.394490e+00	0.258000	1.200248e+00	0.272000	1.320088e-02	0.266000	3.295403e+00	0.233000	3.869061e-01	0.001466	0.000012	0.000001	0.000210	0.000022	0.000772	0.257000	1.751420e+00	0.069000	0.338000	0.055000	0.001000	0.002000	0.548000	9.942841e-01	0.260000	5.478071e-03	0.244000	9.925564e-01	0.257000	9.071795e-03	0.196000
55000000	0.274000	1.162330e+00	0.078000	0.266000	0.045000	0.004000	0.003000	0.581000	9.942841e-01	0.267000	5.588735e-03	0.255000	9.729024e-01	0.427000	8.208500e-03	0.312000	6.925223e-03	0.257000	1.394490e+00	0.262000	1.153186e+00	0.217000	6.235656e-03	0.266000	3.166189e+00	0.239000	3.986891e-01	0.001453	0.000012	0.000001	0.000209	0.000022	0.000765	0.245000	1.733993e+00	0.072000	0.294000	0.051000	0.000000	0.002000	0.592000	9.942841e-01	0.176000	5.423563e-03	0.241000	9.632219e-01	0.165000	8.892162e-03	0.203000
55500000	0.256000	1.197728e+00	0.039000	0.266000	0.030000	0.007000	0.006000	0.583000	9.942841e-01	0.259000	5.758937e-03	0.252000	9.925564e-01	0.269000	8.208500e-03	0.242000	6.994822e-03	0.256000	1.408505e+00	0.282000	1.188306e+00	0.244000	6.891466e-03	0.271000	3.605745e+00	0.255000	3.947221e-01	0.001440	0.000012	0.000001	0.000207	0.000022	0.000758	0.235000	1.716739e+00	0.067000	0.374000	0.031000	0.004000	0.007000	0.586000	9.942841e-01	0.249000	5.423563e-03	0.227000	9.441488e-01	0.284000	8.981529e-03	0.346000
56000000	0.230000	1.174012e+00	0.046000	0.230000	0.020000	0.003000	0.003000	0.555000	9.942841e-01	0.210000	5.533126e-03	0.241000	9.632219e-01	0.197000	7.808167e-03	0.223000	6.856315e-03	0.224000	1.380614e+00	0.276000	1.188306e+00	0.197000	7.770106e-03	0.236000	3.072614e+00	0.255000	4.149599e-01	0.001427	0.000011	0.000001	0.000206	0.000022	0.000751	0.272000	1.733993e+00	0.067000	0.244000	0.045000	0.001000	0.002000	0.579000	9.942841e-01	0.156000	5.533126e-03	0.256000	9.729024e-01	0.277000	9.162968e-03	0.231000
56500000	0.252000	1.162330e+00	0.061000	0.282000	0.054000	0.004000	0.004000	0.565000	9.942841e-01	0.288000	5.758937e-03	0.282000	9.441488e-01	0.332000	7.965902e-03	0.215000	6.856315e-03	0.247000	1.380614e+00	0.266000	1.164776e+00	0.257000	7.616248e-03	0.262000	3.429891e+00	0.253000	4.191304e-01	0.001414	0.000011	0.000001	0.000204	0.000021	0.000745	0.233000	1.733993e+00	0.093000	0.373000	0.042000	0.008000	0.006000	0.606000	9.942841e-01	0.282000	5.816816e-03	0.241000	9.729024e-01	0.354000	9.255058e-03	0.451000
57000000	0.265000	1.150765e+00	0.079000	0.350000	0.043000	0.001000	0.002000	0.556000	9.942841e-01	0.328000	5.701635e-03	0.232000	9.632219e-01	0.258000	8.629359e-03	0.290000	7.065121e-03	0.246000	1.339811e+00	0.229000	1.176482e+00	0.278000	7.692792e-03	0.250000	3.328523e+00	0.241000	4.067432e-01	0.001402	0.000011	0.000001	0.000203	0.000021	0.000738	0.251000	1.716739e+00	0.077000	0.319000	0.050000	0.009000	0.007000	0.548000	9.942841e-01	0.214000	5.701635e-03	0.226000	9.826803e-01	0.357000	9.071795e-03	0.421000
57500000	0.234000	1.162330e+00	0.085000	0.411000	0.024000	0.009000	0.008000	0.574000	9.942841e-01	0.139000	5.816816e-03	0.224000	9.536377e-01	0.298000	8.892162e-03	0.299000	6.994822e-03	0.238000	1.339811e+00	0.249000	1.176482e+00	0.276000	7.244799e-03	0.264000	3.328523e+00	0.250000	3.986891e-01	0.001390	0.000011	0.000001	0.000202	0.000021	0.000732	0.281000	1.699657e+00	0.063000	0.264000	0.027000	0.004000	0.004000	0.555000	9.942841e-01	0.250000	5.533126e-03	0.279000	9.441488e-01	0.097000	8.629359e-03	0.212000
58000000	0.240000	1.185811e+00	0.071000	0.280000	0.018000	0.006000	0.006000	0.591000	9.942841e-01	0.182000	5.533126e-03	0.252000	9.729024e-01	0.535000	9.442022e-03	0.401000	7.427358e-03	0.250000	1.339811e+00	0.244000	1.164776e+00	0.270000	7.172712e-03	0.200000	3.605745e+00	0.255000	4.026960e-01	0.001378	0.000011	0.000001	0.000220	0.000021	0.000725	0.273000	1.716739e+00	0.077000	0.262000	0.034000	0.005000	0.005000	0.559000	9.942841e-01	0.293000	5.758937e-03	0.265000	9.536377e-01	0.194000	8.981529e-03	0.293000
58500000	0.258000	1.174012e+00	0.085000	0.303000	0.028000	0.004000	0.002000	0.597000	9.942841e-01	0.263000	5.210902e-03	0.268000	9.826803e-01	0.330000	9.348073e-03	0.242000	7.502004e-03	0.243000	1.353276e+00	0.269000	1.164776e+00	0.264000	7.465436e-03	0.241000	3.395763e+00	0.159000	3.680365e-01	0.001366	0.000011	0.000001	0.000218	0.000021	0.000719	0.269000	1.733993e+00	0.096000	0.398000	0.052000	0.006000	0.007000	0.570000	9.942841e-01	0.195000	5.478071e-03	0.269000	9.729024e-01	0.269000	9.071795e-03	0.386000
59000000	0.243000	1.162330e+00	0.051000	0.356000	0.025000	0.008000	0.009000	0.593000	9.942841e-01	0.240000	5.056897e-03	0.243000	9.254534e-01	0.098000	9.162968e-03	0.101000	7.353454e-03	0.271000	1.326480e+00	0.260000	1.188306e+00	0.297000	7.101342e-03	0.239000	3.605745e+00	0.281000	3.986891e-01	0.001354	0.000011	0.000001	0.000216	0.000021	0.000713	0.272000	1.751420e+00	0.070000	0.377000	0.044000	0.004000	0.004000	0.555000	9.942841e-01	0.206000	5.056897e-03	0.266000	1.002532e+00	0.186000	8.892162e-03	0.170000
59500000	0.257000	1.174012e+00	0.081000	0.286000	0.033000	0.005000	0.004000	0.582000	9.942841e-01	0.254000	4.956763e-03	0.240000	9.729024e-01	0.206000	9.255058e-03	0.129000	7.653555e-03	0.259000	1.380614e+00	0.249000	1.176482e+00	0.267000	8.006741e-03	0.235000	3.534347e+00	0.260000	4.108310e-01	0.001343	0.000011	0.000001	0.000214	0.000020	0.000707	0.239000	1.751420e+00	0.065000	0.300000	0.033000	0.003000	0.005000	0.578000	9.942841e-01	0.219000	5.210902e-03	0.283000	9.441488e-01	0.245000	9.162968e-03	0.192000
60000000	0.278000	1.185811e+00	0.091000	0.227000	0.044000	0.006000	0.005000	0.559000	9.942841e-01	0.301000	5.006580e-03	0.262000	9.925564e-01	0.137000	9.071795e-03	0.110000	7.280286e-03	0.245000	1.366877e+00	0.236000	1.130351e+00	0.220000	1.080797e-02	0.268000	3.395763e+00	0.258000	4.149599e-01	0.001332	0.000011	0.000001	0.000213	0.000020	0.000701	0.211000	1.733993e+00	0.083000	0.278000	0.048000	0.009000	0.008000	0.557000	9.942841e-01	0.302000	5.423563e-03	0.246000	9.441488e-01	0.202000	8.803683e-03	0.285000
60500000	0.227000	1.209766e+00	0.053000	0.306000	0.038000	0.005000	0.006000	0.550000	9.942841e-01	0.249000	5.006580e-03	0.250000	9.441488e-01	0.217000	8.803683e-03	0.243000	6.856315e-03	0.283000	1.339811e+00	0.238000	1.153186e+00	0.213000	8.168488e-03	0.243000	3.605745e+00	0.241000	4.026960e-01	0.001321	0.000011	0.000001	0.000211	0.000020	0.000695	0.257000	1.786801e+00	0.073000	0.255000	0.040000	0.006000	0.005000	0.584000	9.942841e-01	0.261000	5.210902e-03	0.242000	9.536377e-01	0.095000	8.629359e-03	0.095000
61000000	0.254000	1.221924e+00	0.045000	0.227000	0.014000	0.010000	0.009000	0.556000	9.942841e-01	0.314000	4.956763e-03	0.234000	9.826803e-01	0.171000	9.162968e-03	0.241000	7.207846e-03	0.221000	1.326480e+00	0.223000	1.141712e+00	0.178000	7.465436e-03	0.258000	3.464362e+00	0.238000	4.026960e-01	0.001310	0.000011	0.000001	0.000209	0.000020	0.000690	0.240000	1.769022e+00	0.071000	0.331000	0.053000	0.006000	0.007000	0.556000	9.942841e-01	0.262000	5.369598e-03	0.257000	9.441488e-01	0.219000	7.886640e-03	0.278000
61500000	0.258000	1.209766e+00	0.077000	0.266000	0.043000	0.004000	0.003000	0.540000	9.942841e-01	0.279000	5.263273e-03	0.260000	9.925564e-01	0.348000	9.536916e-03	0.234000	7.353454e-03	0.257000	1.380614e+00	0.270000	1.164776e+00	0.275000	5.313676e-03	0.267000	3.166189e+00	0.228000	4.149599e-01	0.001299	0.000010	0.000001	0.000208	0.000020	0.000684	0.249000	1.733993e+00	0.069000	0.390000	0.043000	0.008000	0.004000	0.561000	9.942841e-01	0.213000	5.369598e-03	0.250000	9.632219e-01	0.272000	7.886640e-03	0.246000
62000000	0.223000	1.197728e+00	0.066000	0.263000	0.042000	0.002000	0.002000	0.572000	9.942841e-01	0.242000	5.423563e-03	0.249000	9.729024e-01	0.163000	9.071795e-03	0.209000	6.994822e-03	0.268000	1.353276e+00	0.262000	1.164776e+00	0.258000	5.475501e-03	0.294000	3.103494e+00	0.250000	4.026960e-01	0.001289	0.000010	0.000001	0.000206	0.000020	0.000682	0.279000	1.751420e+00	0.076000	0.336000	0.051000	0.006000	0.007000	0.566000	9.942841e-01	0.254000	5.533126e-03	0.230000	9.632219e-01	0.393000	8.290997e-03	0.274000
62500000	0.241000	1.185811e+00	0.063000	0.226000	0.034000	0.004000	0.002000	0.583000	9.942841e-01	0.283000	5.533126e-03	0.237000	9.632219e-01	0.157000	8.716085e-03	0.150000	6.587475e-03	0.271000	1.339811e+00	0.238000	1.200248e+00	0.293000	6.173610e-03	0.319000	3.072614e+00	0.271000	4.067432e-01	0.001278	0.000010	0.000001	0.000204	0.000019	0.000683	0.244000	1.769022e+00	0.066000	0.279000	0.028000	0.010000	0.007000	0.569000	9.942841e-01	0.223000	5.316169e-03	0.250000	9.536377e-01	0.309000	8.458486e-03	0.319000
63000000	0.250000	1.150765e+00	0.071000	0.302000	0.049000	0.003000	0.001000	0.536000	9.942841e-01	0.228000	5.369598e-03	0.251000	1.002532e+00	0.093000	8.629359e-03	0.191000	6.392786e-03	0.229000	1.339811e+00	0.230000	1.176482e+00	0.337000	5.367079e-03	0.293000	2.864886e+00	0.254000	4.026960e-01	0.001268	0.000010	0.000001	0.000203	0.000019	0.000762	0.240000	1.716739e+00	0.078000	0.319000	0.034000	0.005000	0.005000	0.573000	9.942841e-01	0.217000	5.701635e-03	0.276000	9.536377e-01	0.338000	8.629359e-03	0.252000
63500000	0.257000	1.185811e+00	0.083000	0.316000	0.033000	0.002000	0.003000	0.580000	9.942841e-01	0.148000	5.369598e-03	0.224000	9.729024e-01	0.102000	8.629359e-03	0.201000	6.521929e-03	0.284000	1.366877e+00	0.279000	1.200248e+00	0.302000	5.367079e-03	0.266000	2.864886e+00	0.254000	4.026960e-01	0.001258	0.000010	0.000001	0.000201	0.000019	0.000756	0.260000	1.769022e+00	0.067000	0.277000	0.021000	0.003000	0.003000	0.580000	9.942841e-01	0.239000	5.588735e-03	0.249000	9.441488e-01	0.157000	8.892162e-03	0.193000
64000000	0.236000	1.185811e+00	0.049000	0.202000	0.052000	0.005000	0.001000	0.546000	9.942841e-01	0.239000	5.423563e-03	0.269000	9.729024e-01	0.306000	9.071795e-03	0.125000	6.266200e-03	0.265000	1.422660e+00	0.248000	1.164776e+00	0.302000	5.367079e-03	0.259000	2.864886e+00	0.246000	3.986891e-01	0.001248	0.000010	0.000001	0.000200	0.000019	0.000751	0.234000	1.786801e+00	0.063000	0.265000	0.020000	0.008000	0.007000	0.555000	9.942841e-01	0.212000	5.533126e-03	0.244000	9.632219e-01	0.400000	8.892162e-03	0.337000
64500000	0.237000	1.150765e+00	0.054000	0.251000	0.036000	0.008000	0.006000	0.609000	9.942841e-01	0.218000	5.588735e-03	0.242000	9.826803e-01	0.258000	9.071795e-03	0.287000	6.203851e-03	0.257000	1.408505e+00	0.221000	1.188306e+00	0.324000	5.367079e-03	0.250000	2.864886e+00	0.231000	3.869061e-01	0.001239	0.000010	0.000001	0.000199	0.000019	0.000746	0.242000	1.716739e+00	0.088000	0.296000	0.055000	0.002000	0.002000	0.597000	9.942841e-01	0.210000	5.533126e-03	0.256000	9.729024e-01	0.120000	8.981529e-03	0.323000
65000000	0.237000	1.116755e+00	0.049000	0.150000	0.032000	0.003000	0.003000	0.566000	9.942841e-01	0.300000	5.588735e-03	0.280000	9.632219e-01	0.290000	9.162968e-03	0.201000	6.020499e-03	0.222000	1.380614e+00	0.260000	1.236801e+00	0.243000	5.367079e-03	0.267000	2.864886e+00	0.244000	3.947221e-01	0.001229	0.000010	0.000001	0.000198	0.000019	0.000759	0.259000	1.769022e+00	0.099000	0.362000	0.048000	0.002000	0.002000	0.586000	9.942841e-01	0.267000	5.588735e-03	0.217000	9.729024e-01	0.170000	8.981529e-03	0.103000
65500000	0.265000	1.127978e+00	0.079000	0.298000	0.025000	0.001000	0.002000	0.596000	9.942841e-01	0.257000	5.588735e-03	0.256000	9.826803e-01	0.096000	8.803683e-03	0.235000	6.392786e-03	0.246000	1.353276e+00	0.247000	1.200248e+00	0.251000	5.367079e-03	0.250000	2.864886e+00	0.226000	4.149599e-01	0.001220	0.000010	0.000001	0.000196	0.000019	0.001027	0.237000	1.751420e+00	0.097000	0.346000	0.048000	0.003000	0.003000	0.586000	9.942841e-01	0.305000	5.588735e-03	0.220000	1.002532e+00	0.383000	9.255058e-03	0.292000
66000000	0.250000	1.127978e+00	0.091000	0.358000	0.029000	0.001000	0.001000	0.578000	9.942841e-01	0.236000	5.533126e-03	0.248000	9.729024e-01	0.053000	9.071795e-03	0.151000	6.521929e-03	0.259000	1.366877e+00	0.268000	1.224495e+00	0.300000	5.367079e-03	0.259000	2.864886e+00	0.242000	4.026960e-01	0.001211	0.000010	0.000001	0.000195	0.000018	0.001026	0.254000	1.769022e+00	0.083000	0.244000	0.057000	0.001000	0.002000	0.559000	9.942841e-01	0.283000	5.644903e-03	0.264000	1.002532e+00	0.558000	9.255058e-03	0.333000
66500000	0.266000	1.162330e+00	0.102000	0.333000	0.047000	0.005000	0.003000	0.546000	9.942841e-01	0.322000	5.644903e-03	0.253000	9.925564e-01	0.292000	8.374323e-03	0.305000	6.081006e-03	0.261000	1.366877e+00	0.228000	1.212311e+00	0.309000	5.367079e-03	0.305000	2.864886e+00	0.276000	4.191304e-01	0.001202	0.000010	0.000001	0.000194	0.000018	0.001025	0.258000	1.786801e+00	0.064000	0.289000	0.042000	0.005000	0.006000	0.546000	9.942841e-01	0.252000	5.423563e-03	0.287000	9.925564e-01	0.157000	8.892162e-03	0.226000
67000000	0.254000	1.150765e+00	0.055000	0.269000	0.025000	0.003000	0.002000	0.563000	9.942841e-01	0.218000	5.816816e-03	0.234000	9.729024e-01	0.338000	8.629359e-03	0.111000	6.081006e-03	0.269000	1.366877e+00	0.240000	1.188306e+00	0.259000	5.367079e-03	0.273000	2.864886e+00	0.220000	4.233427e-01	0.001193	0.000010	0.000001	0.000193	0.000018	0.001029	0.228000	1.769022e+00	0.109000	0.347000	0.041000	0.001000	0.002000	0.570000	9.942841e-01	0.199000	5.478071e-03	0.266000	9.925564e-01	0.303000	8.458486e-03	0.177000
67500000	0.245000	1.116755e+00	0.079000	0.221000	0.028000	0.005000	0.004000	0.566000	9.942841e-01	0.273000	5.478071e-03	0.268000	1.002532e+00	0.445000	8.629359e-03	0.286000	6.020499e-03	0.277000	1.380614e+00	0.262000	1.236801e+00	0.260000	5.367079e-03	0.240000	2.864886e+00	0.269000	4.108310e-01	0.001184	0.000010	0.000001	0.000191	0.000018	0.001029	0.264000	1.804758e+00	0.072000	0.332000	0.052000	0.002000	0.002000	0.548000	9.942841e-01	0.183000	5.263273e-03	0.242000	9.632219e-01	0.368000	7.965902e-03	0.332000
68000000	0.264000	1.127978e+00	0.081000	0.214000	0.038000	0.003000	0.004000	0.593000	9.942841e-01	0.253000	5.533126e-03	0.242000	9.632219e-01	0.334000	9.162968e-03	0.301000	6.521929e-03	0.262000	1.408505e+00	0.263000	1.261786e+00	0.256000	5.367079e-03	0.297000	2.864886e+00	0.256000	4.149599e-01	0.001175	0.000009	0.000001	0.000190	0.000018	0.001022	0.244000	1.751420e+00	0.086000	0.228000	0.043000	0.002000	0.001000	0.536000	9.942841e-01	0.318000	5.369598e-03	0.227000	9.826803e-01	0.548000	8.208500e-03	0.530000
68500000	0.282000	1.150765e+00	0.073000	0.215000	0.039000	0.001000	0.001000	0.606000	9.942841e-01	0.297000	5.644903e-03	0.262000	9.536377e-01	0.366000	9.442022e-03	0.388000	6.720551e-03	0.250000	1.394490e+00	0.240000	1.176482e+00	0.204000	5.367079e-03	0.300000	2.864886e+00	0.247000	4.026960e-01	0.001166	0.000009	0.000001	0.000189	0.000018	0.001015	0.240000	1.699657e+00	0.074000	0.331000	0.050000	0.002000	0.005000	0.566000	9.942841e-01	0.180000	5.533126e-03	0.281000	9.826803e-01	0.197000	8.126824e-03	0.187000
69000000	0.260000	1.185811e+00	0.054000	0.183000	0.024000	0.004000	0.004000	0.585000	9.942841e-01	0.265000	5.533126e-03	0.269000	9.536377e-01	0.546000	9.071795e-03	0.432000	6.587475e-03	0.241000	1.366877e+00	0.264000	1.153186e+00	0.361000	5.367079e-03	0.287000	2.864886e+00	0.271000	4.026960e-01	0.001158	0.000009	0.000001	0.000187	0.000018	0.001007	0.258000	1.716739e+00	0.052000	0.232000	0.022000	0.004000	0.007000	0.558000	9.942841e-01	0.290000	5.423563e-03	0.216000	9.729024e-01	0.052000	7.965902e-03	0.364000
69500000	0.253000	1.197728e+00	0.078000	0.337000	0.047000	0.008000	0.011000	0.566000	9.942841e-01	0.221000	5.588735e-03	0.238000	9.536377e-01	0.347000	8.629359e-03	0.342000	6.521929e-03	0.233000	1.313281e+00	0.282000	1.188306e+00	0.564000	5.367079e-03	0.305000	2.864886e+00	0.251000	4.067432e-01	0.001150	0.000009	0.000001	0.000186	0.000017	0.001000	0.258000	1.769022e+00	0.071000	0.270000	0.035000	0.000000	0.002000	0.563000	9.942841e-01	0.245000	5.478071e-03	0.255000	1.033063e+00	0.091000	7.577400e-03	0.205000
70000000	0.246000	1.185811e+00	0.092000	0.357000	0.044000	0.001000	0.002000	0.605000	9.942841e-01	0.224000	5.478071e-03	0.259000	9.729024e-01	0.117000	8.981529e-03	0.169000	6.788094e-03	0.266000	1.366877e+00	0.257000	1.188306e+00	0.556000	5.367079e-03	0.290000	2.864886e+00	0.257000	4.108310e-01	0.001141	0.000009	0.000001	0.000185	0.000017	0.000993	0.288000	1.804758e+00	0.053000	0.274000	0.043000	0.004000	0.005000	0.574000	9.942841e-01	0.246000	5.588735e-03	0.251000	9.826803e-01	0.288000	7.280286e-03	0.318000
70500000	0.274000	1.197728e+00	0.064000	0.310000	0.024000	0.004000	0.005000	0.590000	9.942841e-01	0.304000	5.533126e-03	0.284000	9.632219e-01	0.353000	9.255058e-03	0.278000	6.856315e-03	0.264000	1.408505e+00	0.255000	1.164776e+00	0.422000	5.367079e-03	0.282000	2.864886e+00	0.245000	4.067432e-01	0.001133	0.000009	0.000001	0.000184	0.000017	0.000986	0.268000	1.822897e+00	0.100000	0.442000	0.053000	0.002000	0.003000	0.557000	9.942841e-01	0.185000	5.423563e-03	0.235000	9.826803e-01	0.374000	7.653555e-03	0.383000
71000000	0.225000	1.162330e+00	0.084000	0.254000	0.040000	0.006000	0.007000	0.569000	9.942841e-01	0.210000	5.533126e-03	0.216000	9.632219e-01	0.337000	9.827359e-03	0.241000	6.994822e-03	0.255000	1.408505e+00	0.262000	1.141712e+00	0.338000	5.367079e-03	0.288000	2.864886e+00	0.233000	4.067432e-01	0.001125	0.000009	0.000001	0.000182	0.000017	0.000979	0.255000	1.841217e+00	0.082000	0.428000	0.048000	0.003000	0.001000	0.548000	9.942841e-01	0.276000	5.316169e-03	0.213000	9.729024e-01	0.251000	7.808167e-03	0.194000
71500000	0.246000	1.162330e+00	0.070000	0.345000	0.047000	0.004000	0.002000	0.594000	9.942841e-01	0.264000	5.369598e-03	0.248000	9.536377e-01	0.040000	9.729575e-03	0.196000	6.925223e-03	0.247000	1.353276e+00	0.274000	1.176482e+00	0.372000	5.367079e-03	0.268000	2.864886e+00	0.241000	3.947221e-01	0.001117	0.000009	0.000001	0.000514	0.000017	0.000972	0.241000	1.786801e+00	0.069000	0.265000	0.054000	0.003000	0.003000	0.572000	9.942841e-01	0.297000	5.758937e-03	0.268000	9.729024e-01	0.238000	7.808167e-03	0.272000
72000000	0.246000	1.127978e+00	0.085000	0.321000	0.040000	0.008000	0.006000	0.600000	9.942841e-01	0.275000	5.263273e-03	0.266000	9.536377e-01	0.288000	9.536916e-03	0.225000	6.788094e-03	0.245000	1.366877e+00	0.259000	1.200248e+00	0.579000	5.367079e-03	0.304000	2.864886e+00	0.265000	4.149599e-01	0.001110	0.000009	0.000001	0.000514	0.000017	0.000966	0.242000	1.769022e+00	0.098000	0.349000	0.035000	0.005000	0.006000	0.544000	9.942841e-01	0.310000	5.588735e-03	0.280000	9.729024e-01	0.283000	7.730474e-03	0.271000
72500000	0.263000	1.162330e+00	0.055000	0.299000	0.027000	0.010000	0.010000	0.531000	9.942841e-01	0.155000	5.423563e-03	0.254000	1.002532e+00	0.190000	9.442022e-03	0.207000	6.788094e-03	0.257000	1.339811e+00	0.235000	1.188306e+00	0.441000	5.367079e-03	0.278000	2.864886e+00	0.262000	4.191304e-01	0.001102	0.000009	0.000001	0.000512	0.000017	0.000959	0.247000	1.699657e+00	0.065000	0.309000	0.021000	0.002000	0.004000	0.549000	9.942841e-01	0.276000	5.701635e-03	0.252000	9.441488e-01	0.088000	8.045961e-03	0.176000
73000000	0.249000	1.150765e+00	0.069000	0.296000	0.042000	0.012000	0.011000	0.543000	9.942841e-01	0.257000	5.533126e-03	0.251000	1.002532e+00	0.149000	9.632764e-03	0.175000	6.856315e-03	0.261000	1.394490e+00	0.244000	1.164776e+00	0.511000	5.367079e-03	0.276000	2.864886e+00	0.251000	4.191304e-01	0.001094	0.000009	0.000001	0.001168	0.000017	0.000952	0.258000	1.751420e+00	0.052000	0.263000	0.028000	0.004000	0.003000	0.580000	9.942841e-01	0.168000	5.644903e-03	0.251000	9.632219e-01	0.392000	7.965902e-03	0.286000
73500000	0.256000	1.162330e+00	0.072000	0.243000	0.046000	0.001000	0.001000	0.572000	9.942841e-01	0.237000	5.263273e-03	0.237000	9.729024e-01	0.312000	9.536916e-03	0.250000	6.720551e-03	0.234000	1.394490e+00	0.283000	1.188306e+00	0.423000	5.367079e-03	0.215000	2.864886e+00	0.264000	4.149599e-01	0.001087	0.000009	0.000001	0.001460	0.000016	0.000946	0.270000	1.769022e+00	0.076000	0.242000	0.020000	0.006000	0.003000	0.583000	9.942841e-01	0.247000	5.758937e-03	0.248000	9.536377e-01	0.251000	8.629359e-03	0.344000
74000000	0.266000	1.150765e+00	0.083000	0.304000	0.030000	0.004000	0.006000	0.540000	9.942841e-01	0.278000	5.263273e-03	0.271000	9.729024e-01	0.140000	9.348073e-03	0.144000	6.788094e-03	0.249000	1.380614e+00	0.249000	1.200248e+00	0.474000	5.367079e-03	0.267000	2.864886e+00	0.254000	4.026960e-01	0.001080	0.000009	0.000001	0.001994	0.000016	0.000939	0.245000	1.786801e+00	0.070000	0.250000	0.035000	0.001000	0.001000	0.556000	9.942841e-01	0.273000	5.816816e-03	0.263000	9.729024e-01	0.210000	8.543495e-03	0.226000
74500000	0.261000	1.174012e+00	0.063000	0.352000	0.033000	0.004000	0.004000	0.585000	9.942841e-01	0.161000	5.316169e-03	0.271000	9.632219e-01	0.238000	8.981529e-03	0.252000	6.788094e-03	0.249000	1.326480e+00	0.232000	1.176482e+00	0.406000	5.367079e-03	0.299000	2.864886e+00	0.252000	4.067432e-01	0.001072	0.000009	0.000001	0.002277	0.000016	0.000933	0.246000	1.733993e+00	0.079000	0.294000	0.041000	0.004000	0.002000	0.569000	9.942841e-01	0.270000	6.054204e-03	0.273000	9.632219e-01	0.443000	8.374323e-03	0.319000
75000000	0.249000	1.139314e+00	0.071000	0.280000	0.038000	0.004000	0.004000	0.560000	9.942841e-01	0.247000	5.006580e-03	0.241000	9.632219e-01	0.141000	9.442022e-03	0.223000	6.856315e-03	0.255000	1.394490e+00	0.254000	1.153186e+00	0.343000	5.367079e-03	0.314000	2.864886e+00	0.270000	4.108310e-01	0.001065	0.000009	0.000001	0.002262	0.000016	0.000927	0.239000	1.769022e+00	0.105000	0.264000	0.061000	0.005000	0.006000	0.586000	9.942841e-01	0.248000	5.758937e-03	0.270000	9.441488e-01	0.043000	8.290997e-03	0.158000
75500000	0.230000	1.127978e+00	0.099000	0.178000	0.041000	0.005000	0.004000	0.560000	9.942841e-01	0.256000	5.159053e-03	0.271000	9.632219e-01	0.367000	9.348073e-03	0.246000	6.720551e-03	0.252000	1.394490e+00	0.223000	1.119104e+00	0.425000	5.367079e-03	0.292000	2.864886e+00	0.283000	4.108310e-01	0.001058	0.000009	0.000001	0.002247	0.000016	0.000921	0.260000	1.786801e+00	0.077000	0.340000	0.041000	0.003000	0.005000	0.580000	9.942841e-01	0.284000	5.758937e-03	0.224000	9.347544e-01	0.064000	7.653555e-03	0.179000
76000000	0.261000	1.162330e+00	0.069000	0.280000	0.047000	0.010000	0.008000	0.553000	9.942841e-01	0.253000	5.263273e-03	0.227000	9.536377e-01	0.230000	9.729575e-03	0.224000	6.653681e-03	0.243000	1.366877e+00	0.256000	1.119104e+00	0.368000	5.367079e-03	0.287000	2.864886e+00	0.254000	4.067432e-01	0.001051	0.000008	0.000001	0.002232	0.000016	0.000915	0.244000	1.769022e+00	0.099000	0.334000	0.039000	0.007000	0.004000	0.546000	9.942841e-01	0.282000	5.588735e-03	0.225000	9.729024e-01	0.269000	7.577400e-03	0.220000
76500000	0.242000	1.150765e+00	0.058000	0.310000	0.045000	0.001000	0.001000	0.564000	9.942841e-01	0.242000	5.107719e-03	0.260000	9.925564e-01	0.277000	8.981529e-03	0.282000	6.392786e-03	0.242000	1.353276e+00	0.287000	1.164776e+00	0.222000	5.367079e-03	0.283000	2.864886e+00	0.256000	4.191304e-01	0.001044	0.000008	0.000001	0.002218	0.000016	0.000909	0.248000	1.751420e+00	0.114000	0.360000	0.055000	0.003000	0.004000	0.578000	9.942841e-01	0.271000	5.369598e-03	0.242000	9.632219e-01	0.098000	7.136127e-03	0.253000
77000000	0.271000	1.150765e+00	0.098000	0.334000	0.041000	0.008000	0.007000	0.574000	9.942841e-01	0.270000	5.210902e-03	0.243000	1.002532e+00	0.410000	9.255058e-03	0.310000	6.720551e-03	0.263000	1.380614e+00	0.253000	1.176482e+00	0.262000	5.367079e-03	0.299000	2.864886e+00	0.253000	4.149599e-01	0.001038	0.000008	0.000001	0.002204	0.000016	0.000903	0.230000	1.699657e+00	0.069000	0.299000	0.053000	0.007000	0.002000	0.602000	9.942841e-01	0.220000	5.423563e-03	0.253000	9.632219e-01	0.386000	7.353454e-03	0.331000
77500000	0.280000	1.162330e+00	0.069000	0.313000	0.036000	0.005000	0.004000	0.609000	9.942841e-01	0.248000	5.423563e-03	0.250000	9.826803e-01	0.249000	9.442022e-03	0.288000	6.856315e-03	0.249000	1.366877e+00	0.235000	1.200248e+00	0.210000	5.367079e-03	0.298000	2.864886e+00	0.258000	4.067432e-01	0.001031	0.000008	0.000001	0.002191	0.000016	0.000897	0.260000	1.733993e+00	0.055000	0.244000	0.020000	0.007000	0.005000	0.543000	9.942841e-01	0.248000	5.423563e-03	0.246000	9.729024e-01	0.307000	7.502004e-03	0.374000
78000000	0.245000	1.127978e+00	0.042000	0.261000	0.035000	0.002000	0.003000	0.596000	9.942841e-01	0.243000	5.701635e-03	0.225000	9.729024e-01	0.149000	9.348073e-03	0.225000	6.653681e-03	0.250000	1.287276e+00	0.273000	1.188306e+00	0.196000	5.367079e-03	0.298000	2.864886e+00	0.227000	4.026960e-01	0.001024	0.000008	0.000001	0.002179	0.000016	0.000891	0.266000	1.751420e+00	0.080000	0.347000	0.019000	0.003000	0.004000	0.569000	9.942841e-01	0.281000	5.316169e-03	0.270000	9.536377e-01	0.098000	7.653555e-03	0.191000
78500000	0.258000	1.162330e+00	0.072000	0.312000	0.023000	0.002000	0.003000	0.583000	9.942841e-01	0.236000	5.588735e-03	0.259000	9.536377e-01	0.155000	8.981529e-03	0.188000	6.392786e-03	0.265000	1.353276e+00	0.252000	1.164776e+00	0.115000	5.367079e-03	0.317000	2.864886e+00	0.265000	4.067432e-01	0.001018	0.000008	0.000001	0.002208	0.000015	0.000886	0.256000	1.733993e+00	0.096000	0.343000	0.055000	0.002000	0.002000	0.555000	9.942841e-01	0.248000	5.263273e-03	0.269000	9.826803e-01	0.087000	7.427358e-03	0.154000
79000000	0.242000	1.150765e+00	0.059000	0.276000	0.040000	0.004000	0.000000	0.582000	9.942841e-01	0.309000	5.210902e-03	0.252000	9.632219e-01	0.111000	9.071795e-03	0.237000	6.457035e-03	0.281000	1.353276e+00	0.231000	1.141712e+00	0.158000	5.367079e-03	0.302000	2.864886e+00	0.241000	4.026960e-01	0.001011	0.000008	0.000001	0.002194	0.000015	0.000880	0.268000	1.751420e+00	0.096000	0.327000	0.044000	0.001000	0.001000	0.530000	9.942841e-01	0.235000	5.588735e-03	0.242000	9.826803e-01	0.233000	7.427358e-03	0.206000
79500000	0.236000	1.150765e+00	0.079000	0.326000	0.027000	0.001000	0.001000	0.569000	9.942841e-01	0.265000	5.263273e-03	0.217000	9.254534e-01	0.416000	8.892162e-03	0.322000	6.457035e-03	0.275000	1.380614e+00	0.269000	1.176482e+00	0.129000	5.367079e-03	0.283000	2.864886e+00	0.235000	3.986891e-01	0.001005	0.000008	0.000001	0.002180	0.000015	0.000874	0.251000	1.733993e+00	0.064000	0.318000	0.033000	0.002000	0.002000	0.567000	9.942841e-01	0.247000	5.644903e-03	0.227000	9.536377e-01	0.174000	7.207846e-03	0.207000
80000000	0.262000	1.162330e+00	0.092000	0.334000	0.047000	0.001000	0.001000	0.597000	9.942841e-01	0.298000	5.369598e-03	0.254000	9.925564e-01	0.397000	9.442022e-03	0.310000	6.521929e-03	0.250000	1.366877e+00	0.204000	1.176482e+00	0.142000	5.367079e-03	0.353000	2.864886e+00	0.268000	4.067432e-01	0.000999	0.000008	0.000001	0.002166	0.000015	0.000869	0.262000	1.733993e+00	0.089000	0.241000	0.052000	0.000000	0.000000	0.591000	9.942841e-01	0.298000	5.758937e-03	0.236000	9.729024e-01	0.110000	7.065121e-03	0.113000
80500000	0.251000	1.174012e+00	0.070000	0.318000	0.034000	0.001000	0.002000	0.534000	9.942841e-01	0.284000	5.588735e-03	0.298000	9.729024e-01	0.141000	9.536916e-03	0.195000	6.653681e-03	0.241000	1.366877e+00	0.255000	1.153186e+00	0.122000	5.367079e-03	0.196000	2.864886e+00	0.242000	4.108310e-01	0.000993	0.000008	0.000001	0.002153	0.000015	0.000864	0.253000	1.716739e+00	0.098000	0.377000	0.046000	0.005000	0.002000	0.542000	9.942841e-01	0.278000	5.369598e-03	0.203000	9.729024e-01	0.227000	7.136127e-03	0.335000
81000000	0.292000	1.162330e+00	0.074000	0.326000	0.042000	0.003000	0.005000	0.582000	9.942841e-01	0.319000	5.316169e-03	0.250000	9.441488e-01	0.132000	8.803683e-03	0.361000	6.521929e-03	0.238000	1.366877e+00	0.233000	1.164776e+00	0.119000	5.367079e-03	0.323000	2.864886e+00	0.218000	4.067432e-01	0.000986	0.000008	0.000001	0.002141	0.000015	0.000858	0.244000	1.733993e+00	0.067000	0.298000	0.051000	0.001000	0.000000	0.594000	9.942841e-01	0.169000	5.588735e-03	0.270000	9.632219e-01	0.305000	7.136127e-03	0.225000
81500000	0.227000	1.150765e+00	0.093000	0.285000	0.041000	0.003000	0.001000	0.605000	9.942841e-01	0.223000	5.423563e-03	0.221000	9.632219e-01	0.318000	9.442022e-03	0.299000	6.720551e-03	0.248000	1.380614e+00	0.243000	1.188306e+00	0.131000	5.367079e-03	0.318000	2.864886e+00	0.248000	4.026960e-01	0.000980	0.000008	0.000001	0.002128	0.000015	0.000853	0.240000	1.716739e+00	0.099000	0.341000	0.041000	0.001000	0.001000	0.583000	9.942841e-01	0.291000	5.816816e-03	0.240000	9.441488e-01	0.339000	7.065121e-03	0.513000
82000000	0.254000	1.162330e+00	0.053000	0.304000	0.035000	0.002000	0.001000	0.572000	9.942841e-01	0.301000	5.478071e-03	0.239000	9.826803e-01	0.089000	9.827359e-03	0.128000	6.720551e-03	0.255000	1.408505e+00	0.242000	1.164776e+00	0.205000	5.367079e-03	0.300000	2.864886e+00	0.262000	4.191304e-01	0.000974	0.000008	0.000001	0.002115	0.000015	0.000848	0.230000	1.699657e+00	0.078000	0.271000	0.042000	0.000000	0.000000	0.565000	9.942841e-01	0.227000	5.644903e-03	0.264000	9.536377e-01	0.547000	6.925223e-03	0.375000
82500000	0.280000	1.162330e+00	0.042000	0.171000	0.026000	0.001000	0.001000	0.568000	9.942841e-01	0.122000	5.478071e-03	0.253000	9.729024e-01	0.280000	1.012665e-02	0.284000	6.788094e-03	0.230000	1.394490e+00	0.244000	1.153186e+00	0.103000	5.367079e-03	0.282000	2.864886e+00	0.239000	3.986891e-01	0.000968	0.000008	0.000001	0.002106	0.000015	0.000843	0.242000	1.666002e+00	0.106000	0.427000	0.043000	0.005000	0.003000	0.554000	9.942841e-01	0.242000	5.533126e-03	0.247000	9.536377e-01	0.562000	6.994822e-03	0.469000
83000000	0.249000	1.127978e+00	0.041000	0.170000	0.026000	0.003000	0.003000	0.584000	9.942841e-01	0.292000	5.423563e-03	0.238000	9.729024e-01	0.245000	9.926125e-03	0.262000	6.994822e-03	0.238000	1.394490e+00	0.232000	1.176482e+00	0.097000	5.367079e-03	0.328000	2.864886e+00	0.245000	3.869061e-01	0.000963	0.000008	0.000001	0.002094	0.000015	0.000838	0.262000	1.682746e+00	0.091000	0.375000	0.046000	0.003000	0.003000	0.579000	9.942841e-01	0.214000	5.816816e-03	0.256000	9.632219e-01	0.343000	7.280286e-03	0.288000
83500000	0.275000	1.162330e+00	0.068000	0.336000	0.037000	0.001000	0.003000	0.568000	9.942841e-01	0.269000	5.644903e-03	0.234000	9.729024e-01	0.222000	9.827359e-03	0.186000	6.856315e-03	0.361000	1.451400e+00	0.253000	1.188306e+00	0.074000	5.367079e-03	0.302000	2.864886e+00	0.263000	3.986891e-01	0.000957	0.000008	0.000001	0.002081	0.000015	0.000833	0.249000	1.666002e+00	0.077000	0.250000	0.029000	0.002000	0.002000	0.527000	9.942841e-01	0.210000	5.478071e-03	0.238000	1.002532e+00	0.377000	7.653555e-03	0.307000
84000000	0.263000	1.174012e+00	0.065000	0.218000	0.025000	0.001000	0.001000	0.582000	9.942841e-01	0.185000	5.701635e-03	0.227000	9.632219e-01	0.155000	1.002588e-02	0.215000	6.653681e-03	0.219000	1.436958e+00	0.275000	1.188306e+00	0.087000	5.367079e-03	0.308000	2.864886e+00	0.238000	3.947221e-01	0.000951	0.000008	0.000001	0.002070	0.000014	0.000828	0.242000	1.682746e+00	0.108000	0.405000	0.052000	0.003000	0.004000	0.554000	9.942841e-01	0.256000	5.644903e-03	0.277000	9.632219e-01	0.357000	7.653555e-03	0.210000
84500000	0.225000	1.174012e+00	0.069000	0.302000	0.035000	0.002000	0.002000	0.573000	9.942841e-01	0.166000	5.816816e-03	0.258000	9.632219e-01	0.172000	9.536916e-03	0.212000	6.266200e-03	0.228000	1.408505e+00	0.234000	1.200248e+00	0.090000	5.367079e-03	0.308000	2.864886e+00	0.217000	4.191304e-01	0.000946	0.000008	0.000001	0.002058	0.000014	0.000823	0.269000	1.733993e+00	0.133000	0.408000	0.063000	0.001000	0.001000	0.591000	9.942841e-01	0.253000	5.644903e-03	0.258000	9.925564e-01	0.226000	8.208500e-03	0.229000
85000000	0.233000	1.162330e+00	0.048000	0.279000	0.026000	0.002000	0.002000	0.512000	9.942841e-01	0.276000	5.758937e-03	0.248000	9.536377e-01	0.356000	9.348073e-03	0.329000	6.329177e-03	0.255000	1.408505e+00	0.234000	1.153186e+00	0.098000	5.367079e-03	0.285000	2.864886e+00	0.241000	4.149599e-01	0.000940	0.000008	0.000001	0.002046	0.000014	0.000818	0.246000	1.733993e+00	0.070000	0.301000	0.027000	0.002000	0.001000	0.556000	9.942841e-01	0.242000	5.588735e-03	0.263000	9.925564e-01	0.334000	8.543495e-03	0.322000
85500000	0.261000	1.174012e+00	0.065000	0.325000	0.032000	0.002000	0.002000	0.546000	9.942841e-01	0.244000	5.644903e-03	0.255000	9.925564e-01	0.312000	9.632764e-03	0.224000	6.587475e-03	0.262000	1.394490e+00	0.251000	1.188306e+00	0.081000	5.367079e-03	0.281000	2.864886e+00	0.265000	4.191304e-01	0.000934	0.000008	0.000001	0.002034	0.000014	0.000813	0.234000	1.682746e+00	0.069000	0.269000	0.029000	0.006000	0.004000	0.578000	9.942841e-01	0.212000	5.369598e-03	0.235000	9.632219e-01	0.307000	8.629359e-03	0.210000
86000000	0.259000	1.209766e+00	0.060000	0.301000	0.041000	0.000000	0.000000	0.559000	9.942841e-01	0.230000	5.478071e-03	0.253000	9.826803e-01	0.427000	9.071795e-03	0.299000	6.329177e-03	0.257000	1.451400e+00	0.231000	1.188306e+00	0.095000	5.367079e-03	0.304000	2.864886e+00	0.220000	4.275974e-01	0.000929	0.000007	0.000001	0.002022	0.000014	0.000809	0.275000	1.699657e+00	0.057000	0.318000	0.033000	0.006000	0.003000	0.584000	9.942841e-01	0.214000	5.263273e-03	0.249000	9.632219e-01	0.123000	8.981529e-03	0.102000
86500000	0.248000	1.174012e+00	0.074000	0.280000	0.021000	0.001000	0.001000	0.542000	9.942841e-01	0.227000	5.478071e-03	0.202000	9.826803e-01	0.160000	9.348073e-03	0.104000	6.142121e-03	0.356000	1.422660e+00	0.249000	1.176482e+00	0.059000	5.367079e-03	0.270000	2.864886e+00	0.248000	4.067432e-01	0.000924	0.000007	0.000001	0.002010	0.000014	0.000806	0.272000	1.716739e+00	0.103000	0.393000	0.062000	0.001000	0.001000	0.637000	9.942841e-01	0.299000	5.423563e-03	0.222000	9.536377e-01	0.351000	8.543495e-03	0.339000
87000000	0.227000	1.185811e+00	0.092000	0.274000	0.034000	0.000000	0.001000	0.566000	9.942841e-01	0.246000	5.316169e-03	0.252000	9.826803e-01	0.082000	8.629359e-03	0.083000	5.901285e-03	0.223000	1.408505e+00	0.241000	1.200248e+00	0.076000	5.367079e-03	0.301000	2.864886e+00	0.242000	3.947221e-01	0.000918	0.000007	0.000001	0.001999	0.000014	0.000802	0.260000	1.733993e+00	0.080000	0.389000	0.053000	0.004000	0.009000	0.572000	9.942841e-01	0.185000	5.533126e-03	0.253000	9.925564e-01	0.281000	8.716085e-03	0.279000
87500000	0.274000	1.162330e+00	0.056000	0.321000	0.025000	0.006000	0.001000	0.556000	9.942841e-01	0.116000	5.210902e-03	0.240000	9.729024e-01	0.469000	8.716085e-03	0.443000	6.081006e-03	0.338000	1.465987e+00	0.232000	1.153186e+00	0.057000	5.367079e-03	0.288000	2.864886e+00	0.255000	4.149599e-01	0.000913	0.000007	0.000001	0.001988	0.000014	0.000797	0.264000	1.751420e+00	0.118000	0.291000	0.071000	0.003000	0.002000	0.577000	9.942841e-01	0.265000	5.701635e-03	0.275000	9.826803e-01	0.114000	8.892162e-03	0.290000
88000000	0.268000	1.174012e+00	0.068000	0.262000	0.057000	0.001000	0.002000	0.557000	9.942841e-01	0.215000	5.263273e-03	0.253000	9.536377e-01	0.195000	8.892162e-03	0.228000	6.203851e-03	0.224000	1.451400e+00	0.232000	1.188306e+00	0.103000	5.367079e-03	0.253000	2.864886e+00	0.266000	4.149599e-01	0.000908	0.000007	0.000001	0.001977	0.000014	0.000792	0.255000	1.751420e+00	0.075000	0.330000	0.032000	0.001000	0.001000	0.556000	9.942841e-01	0.252000	5.816816e-03	0.252000	9.632219e-01	0.468000	8.981529e-03	0.368000
88500000	0.223000	1.162330e+00	0.076000	0.313000	0.029000	0.002000	0.002000	0.547000	9.942841e-01	0.240000	5.369598e-03	0.257000	9.071282e-01	0.176000	8.458486e-03	0.169000	6.142121e-03	0.255000	1.394490e+00	0.237000	1.212311e+00	0.136000	5.367079e-03	0.327000	2.864886e+00	0.245000	4.191304e-01	0.000903	0.000007	0.000001	0.001966	0.000014	0.000788	0.254000	1.769022e+00	0.071000	0.299000	0.027000	0.003000	0.002000	0.558000	9.942841e-01	0.264000	5.993964e-03	0.250000	9.536377e-01	0.501000	8.981529e-03	0.612000
89000000	0.264000	1.150765e+00	0.091000	0.363000	0.029000	0.001000	0.001000	0.544000	9.942841e-01	0.286000	5.644903e-03	0.265000	9.441488e-01	0.315000	8.290997e-03	0.240000	6.142121e-03	0.261000	1.366877e+00	0.229000	1.164776e+00	0.115000	5.367079e-03	0.298000	2.864886e+00	0.256000	4.067432e-01	0.000898	0.000007	0.000001	0.001955	0.000014	0.000783	0.239000	1.751420e+00	0.096000	0.359000	0.039000	0.003000	0.001000	0.560000	9.942841e-01	0.244000	5.644903e-03	0.220000	9.729024e-01	0.038000	8.374323e-03	0.179000
89500000	0.264000	1.162330e+00	0.059000	0.306000	0.038000	0.002000	0.002000	0.602000	9.942841e-01	0.328000	5.758937e-03	0.249000	9.729024e-01	0.114000	7.965902e-03	0.200000	6.392786e-03	0.245000	1.380614e+00	0.274000	1.224495e+00	0.140000	5.367079e-03	0.278000	2.864886e+00	0.253000	4.067432e-01	0.000893	0.000007	0.000001	0.001944	0.000014	0.000779	0.219000	1.769022e+00	0.082000	0.280000	0.031000	0.002000	0.002000	0.575000	9.942841e-01	0.194000	5.758937e-03	0.248000	9.632219e-01	0.190000	8.208500e-03	0.189000
90000000	0.254000	1.209766e+00	0.085000	0.438000	0.042000	0.007000	0.007000	0.562000	9.942841e-01	0.192000	5.644903e-03	0.254000	9.925564e-01	0.254000	7.886640e-03	0.232000	6.081006e-03	0.301000	1.380614e+00	0.257000	1.200248e+00	0.195000	5.367079e-03	0.303000	2.864886e+00	0.265000	3.947221e-01	0.000888	0.000007	0.000001	0.001934	0.000013	0.000775	0.252000	1.751420e+00	0.099000	0.287000	0.045000	0.003000	0.002000	0.594000	9.942841e-01	0.247000	5.588735e-03	0.262000	9.826803e-01	0.143000	7.965902e-03	0.249000
90500000	0.249000	1.197728e+00	0.086000	0.415000	0.053000	0.001000	0.002000	0.539000	9.942841e-01	0.225000	5.478071e-03	0.254000	9.632219e-01	0.077000	8.208500e-03	0.178000	6.329177e-03	0.255000	1.353276e+00	0.244000	1.176482e+00	0.152000	5.367079e-03	0.360000	2.864886e+00	0.272000	4.067432e-01	0.000883	0.000007	0.000001	0.001988	0.000013	0.000773	0.252000	1.786801e+00	0.089000	0.349000	0.047000	0.004000	0.003000	0.535000	9.942841e-01	0.180000	5.478071e-03	0.239000	9.729024e-01	0.238000	8.126824e-03	0.170000
91000000	0.237000	1.162330e+00	0.088000	0.252000	0.045000	0.002000	0.001000	0.577000	9.942841e-01	0.222000	5.478071e-03	0.292000	9.632219e-01	0.097000	7.965902e-03	0.211000	6.266200e-03	0.236000	1.339811e+00	0.268000	1.164776e+00	0.151000	5.367079e-03	0.320000	2.864886e+00	0.279000	4.108310e-01	0.000878	0.000007	0.000001	0.002286	0.000013	0.000769	0.242000	1.733993e+00	0.059000	0.319000	0.034000	0.005000	0.007000	0.572000	9.942841e-01	0.295000	5.758937e-03	0.244000	9.347544e-01	0.153000	8.374323e-03	0.361000
91500000	0.246000	1.174012e+00	0.083000	0.325000	0.042000	0.004000	0.003000	0.596000	9.942841e-01	0.220000	5.423563e-03	0.250000	9.729024e-01	0.384000	7.653555e-03	0.241000	5.901285e-03	0.243000	1.339811e+00	0.295000	1.141712e+00	0.115000	5.367079e-03	0.326000	2.864886e+00	0.245000	4.026960e-01	0.000873	0.000007	0.000001	0.002503	0.000013	0.000766	0.235000	1.716739e+00	0.065000	0.316000	0.024000	0.007000	0.011000	0.571000	9.942841e-01	0.263000	5.875276e-03	0.239000	9.347544e-01	0.234000	8.716085e-03	0.197000
92000000	0.248000	1.139314e+00	0.070000	0.304000	0.024000	0.000000	0.000000	0.600000	9.942841e-01	0.263000	5.533126e-03	0.245000	9.729024e-01	0.243000	8.045961e-03	0.204000	6.203851e-03	0.266000	1.339811e+00	0.287000	1.164776e+00	0.091000	5.367079e-03	0.295000	2.864886e+00	0.251000	4.149599e-01	0.000868	0.000007	0.000001	0.002491	0.000013	0.000763	0.258000	1.733993e+00	0.085000	0.311000	0.046000	0.007000	0.007000	0.578000	9.942841e-01	0.286000	5.816816e-03	0.237000	9.441488e-01	0.377000	9.255058e-03	0.347000
92500000	0.285000	1.150765e+00	0.053000	0.302000	0.038000	0.001000	0.001000	0.596000	9.942841e-01	0.150000	5.369598e-03	0.241000	9.632219e-01	0.283000	7.577400e-03	0.265000	5.842567e-03	0.246000	1.353276e+00	0.252000	1.153186e+00	0.152000	5.367079e-03	0.274000	2.864886e+00	0.237000	3.947221e-01	0.000864	0.000007	0.000001	0.002477	0.000013	0.000759	0.249000	1.751420e+00	0.124000	0.396000	0.050000	0.003000	0.007000	0.556000	9.942841e-01	0.257000	5.701635e-03	0.232000	9.632219e-01	0.046000	8.981529e-03	0.191000
93000000	0.263000	1.174012e+00	0.081000	0.369000	0.047000	0.001000	0.001000	0.590000	9.942841e-01	0.297000	5.369598e-03	0.246000	9.441488e-01	0.282000	7.886640e-03	0.314000	5.960594e-03	0.265000	1.353276e+00	0.234000	1.200248e+00	0.133000	5.367079e-03	0.294000	2.864886e+00	0.257000	4.149599e-01	0.000859	0.000007	0.000001	0.002464	0.000013	0.000754	0.221000	1.733993e+00	0.063000	0.286000	0.033000	0.005000	0.003000	0.594000	9.942841e-01	0.162000	5.423563e-03	0.249000	9.441488e-01	0.215000	8.803683e-03	0.352000
93500000	0.240000	1.185811e+00	0.102000	0.264000	0.063000	0.007000	0.004000	0.571000	9.942841e-01	0.205000	5.701635e-03	0.247000	9.441488e-01	0.200000	8.126824e-03	0.325000	6.266200e-03	0.237000	1.380614e+00	0.238000	1.153186e+00	0.137000	5.367079e-03	0.324000	2.864886e+00	0.244000	4.026960e-01	0.000855	0.000007	0.000001	0.002451	0.000013	0.000750	0.244000	1.733993e+00	0.060000	0.227000	0.032000	0.004000	0.004000	0.571000	9.942841e-01	0.338000	5.210902e-03	0.261000	9.729024e-01	0.411000	9.071795e-03	0.308000
94000000	0.237000	1.150765e+00	0.120000	0.318000	0.058000	0.008000	0.004000	0.588000	9.942841e-01	0.245000	5.644903e-03	0.256000	9.729024e-01	0.180000	8.458486e-03	0.131000	6.142121e-03	0.273000	1.366877e+00	0.259000	1.164776e+00	0.165000	5.367079e-03	0.317000	2.864886e+00	0.272000	4.067432e-01	0.000850	0.000007	0.000001	0.002438	0.000013	0.000746	0.243000	1.716739e+00	0.079000	0.347000	0.035000	0.004000	0.004000	0.602000	9.942841e-01	0.270000	5.588735e-03	0.241000	9.729024e-01	0.238000	8.716085e-03	0.185000
94500000	0.259000	1.162330e+00	0.072000	0.301000	0.041000	0.000000	0.000000	0.550000	9.942841e-01	0.280000	5.533126e-03	0.231000	9.729024e-01	0.265000	8.543495e-03	0.235000	6.329177e-03	0.250000	1.339811e+00	0.292000	1.119104e+00	0.165000	5.367079e-03	0.226000	2.864886e+00	0.264000	3.986891e-01	0.000845	0.000007	0.000001	0.002425	0.000013	0.000743	0.245000	1.699657e+00	0.055000	0.255000	0.026000	0.005000	0.005000	0.521000	9.942841e-01	0.222000	5.478071e-03	0.232000	9.441488e-01	0.443000	8.629359e-03	0.330000
95000000	0.247000	1.150765e+00	0.075000	0.363000	0.031000	0.004000	0.001000	0.602000	9.942841e-01	0.191000	5.701635e-03	0.260000	9.729024e-01	0.273000	8.374323e-03	0.320000	6.329177e-03	0.246000	1.366877e+00	0.223000	1.153186e+00	0.236000	5.367079e-03	0.261000	2.864886e+00	0.223000	4.026960e-01	0.000841	0.000007	0.000001	0.002412	0.000013	0.000739	0.263000	1.751420e+00	0.075000	0.332000	0.047000	0.000000	0.001000	0.543000	9.942841e-01	0.237000	5.423563e-03	0.243000	9.632219e-01	0.217000	7.965902e-03	0.231000
95500000	0.249000	1.174012e+00	0.056000	0.285000	0.019000	0.001000	0.004000	0.557000	9.942841e-01	0.203000	5.701635e-03	0.251000	9.826803e-01	0.345000	8.458486e-03	0.473000	6.329177e-03	0.264000	1.380614e+00	0.261000	1.200248e+00	0.165000	5.367079e-03	0.255000	2.864886e+00	0.222000	4.067432e-01	0.000837	0.000007	0.000001	0.002400	0.000013	0.000735	0.263000	1.733993e+00	0.086000	0.273000	0.055000	0.000000	0.003000	0.560000	9.942841e-01	0.232000	5.210902e-03	0.229000	9.826803e-01	0.202000	8.045961e-03	0.181000
96000000	0.260000	1.185811e+00	0.068000	0.297000	0.037000	0.001000	0.001000	0.575000	9.942841e-01	0.266000	5.816816e-03	0.234000	9.632219e-01	0.375000	8.290997e-03	0.300000	6.653681e-03	0.246000	1.353276e+00	0.241000	1.176482e+00	0.183000	5.367079e-03	0.291000	2.864886e+00	0.234000	4.026960e-01	0.000832	0.000007	0.000000	0.002391	0.000013	0.000731	0.220000	1.733993e+00	0.076000	0.248000	0.031000	0.005000	0.007000	0.585000	9.942841e-01	0.360000	5.369598e-03	0.227000	9.925564e-01	0.262000	8.045961e-03	0.253000
96500000	0.258000	1.174012e+00	0.033000	0.258000	0.013000	0.005000	0.005000	0.556000	9.942841e-01	0.169000	5.644903e-03	0.252000	9.729024e-01	0.091000	8.126824e-03	0.175000	6.521929e-03	0.251000	1.353276e+00	0.277000	1.188306e+00	0.175000	5.367079e-03	0.278000	2.864886e+00	0.275000	3.986891e-01	0.000828	0.000007	0.000000	0.002410	0.000013	0.000727	0.258000	1.751420e+00	0.062000	0.284000	0.036000	0.004000	0.002000	0.555000	9.942841e-01	0.257000	5.588735e-03	0.238000	9.536377e-01	0.236000	8.629359e-03	0.148000
97000000	0.242000	1.185811e+00	0.063000	0.286000	0.029000	0.000000	0.001000	0.552000	9.942841e-01	0.257000	5.533126e-03	0.250000	9.925564e-01	0.280000	7.808167e-03	0.221000	6.587475e-03	0.270000	1.366877e+00	0.250000	1.119104e+00	0.186000	5.367079e-03	0.262000	2.864886e+00	0.237000	4.067432e-01	0.000824	0.000007	0.000000	0.002415	0.000012	0.000723	0.249000	1.699657e+00	0.096000	0.338000	0.038000	0.006000	0.006000	0.589000	9.942841e-01	0.302000	5.533126e-03	0.212000	9.632219e-01	0.244000	8.629359e-03	0.231000
97500000	0.230000	1.150765e+00	0.062000	0.254000	0.026000	0.001000	0.001000	0.571000	9.942841e-01	0.238000	5.369598e-03	0.279000	9.441488e-01	0.294000	7.886640e-03	0.286000	6.720551e-03	0.266000	1.394490e+00	0.258000	1.200248e+00	0.231000	5.367079e-03	0.299000	2.864886e+00	0.244000	4.108310e-01	0.000819	0.000007	0.000000	0.002402	0.000012	0.000720	0.269000	1.682746e+00	0.094000	0.214000	0.045000	0.011000	0.008000	0.581000	9.942841e-01	0.266000	5.316169e-03	0.251000	9.441488e-01	0.251000	9.162968e-03	0.256000
98000000	0.287000	1.150765e+00	0.059000	0.228000	0.033000	0.001000	0.000000	0.606000	9.942841e-01	0.262000	5.369598e-03	0.266000	9.826803e-01	0.271000	8.045961e-03	0.181000	6.521929e-03	0.237000	1.366877e+00	0.255000	1.200248e+00	0.175000	5.367079e-03	0.281000	2.864886e+00	0.241000	3.907946e-01	0.000815	0.000007	0.000000	0.002390	0.000012	0.000716	0.260000	1.699657e+00	0.091000	0.299000	0.034000	0.000000	0.000000	0.568000	9.942841e-01	0.230000	5.533126e-03	0.272000	9.826803e-01	0.337000	9.632764e-03	0.234000
98500000	0.256000	1.162330e+00	0.075000	0.378000	0.032000	0.006000	0.004000	0.593000	9.942841e-01	0.248000	5.423563e-03	0.267000	9.536377e-01	0.297000	8.629359e-03	0.207000	6.788094e-03	0.235000	1.353276e+00	0.258000	1.236801e+00	0.212000	5.367079e-03	0.317000	2.864886e+00	0.261000	3.947221e-01	0.000811	0.000007	0.000000	0.002378	0.000012	0.000712	0.269000	1.716739e+00	0.070000	0.382000	0.032000	0.002000	0.002000	0.564000	9.942841e-01	0.183000	5.263273e-03	0.252000	9.925564e-01	0.285000	9.348073e-03	0.213000
99000000	0.228000	1.150765e+00	0.073000	0.318000	0.037000	0.004000	0.007000	0.585000	9.942841e-01	0.229000	5.533126e-03	0.265000	9.347544e-01	0.304000	8.126824e-03	0.247000	6.203851e-03	0.226000	1.353276e+00	0.264000	1.212311e+00	0.178000	5.367079e-03	0.292000	2.864886e+00	0.224000	3.986891e-01	0.000807	0.000006	0.000000	0.002366	0.000012	0.000709	0.236000	1.682746e+00	0.061000	0.254000	0.046000	0.003000	0.003000	0.599000	9.942841e-01	0.249000	5.263273e-03	0.264000	9.536377e-01	0.290000	9.348073e-03	0.271000
99500000	0.262000	1.162330e+00	0.101000	0.309000	0.046000	0.002000	0.004000	0.576000	9.942841e-01	0.214000	5.533126e-03	0.248000	9.254534e-01	0.322000	8.543495e-03	0.337000	6.329177e-03	0.250000	1.408505e+00	0.251000	1.212311e+00	0.156000	5.367079e-03	0.318000	2.864886e+00	0.255000	4.067432e-01	0.000803	0.000006	0.000000	0.002354	0.000012	0.000705	0.279000	1.666002e+00	0.067000	0.341000	0.038000	0.008000	0.009000	0.587000	9.942841e-01	0.217000	5.423563e-03	0.257000	9.632219e-01	0.220000	9.255058e-03	0.234000
100000000	0.252000	1.174012e+00	0.067000	0.259000	0.027000	0.001000	0.003000	0.608000	9.942841e-01	0.207000	5.701635e-03	0.258000	9.632219e-01	0.468000	8.543495e-03	0.439000	6.142121e-03	0.247000	1.394490e+00	0.267000	1.224495e+00	0.185000	5.367079e-03	0.268000	2.864886e+00	0.232000	4.026960e-01	0.000799	0.000006	0.000000	0.002342	0.000012	0.000702	0.267000	1.682746e+00	0.099000	0.324000	0.030000	0.006000	0.006000	0.592000	9.942841e-01	0.238000	5.316169e-03	0.246000	9.632219e-01	0.376000	9.442022e-03	0.345000
100500000	0.247000	1.174012e+00	0.083000	0.301000	0.035000	0.002000	0.004000	0.579000	9.942841e-01	0.287000	5.875276e-03	0.276000	9.347544e-01	0.464000	9.071795e-03	0.347000	6.392786e-03	0.265000	1.422660e+00	0.246000	1.224495e+00	0.320000	5.367079e-03	0.276000	2.864886e+00	0.270000	4.067432e-01	0.000795	0.000006	0.000000	0.002331	0.000012	0.000698	0.262000	1.733993e+00	0.084000	0.411000	0.055000	0.008000	0.007000	0.568000	9.942841e-01	0.194000	5.533126e-03	0.268000	9.729024e-01	0.126000	1.002588e-02	0.175000
101000000	0.250000	1.185811e+00	0.104000	0.361000	0.063000	0.002000	0.002000	0.600000	9.942841e-01	0.275000	5.993964e-03	0.244000	9.347544e-01	0.270000	8.981529e-03	0.275000	6.653681e-03	0.261000	1.408505e+00	0.238000	1.164776e+00	0.176000	5.367079e-03	0.277000	2.864886e+00	0.262000	4.026960e-01	0.000791	0.000006	0.000000	0.002319	0.000012	0.000695	0.264000	1.716739e+00	0.098000	0.321000	0.054000	0.003000	0.003000	0.559000	9.942841e-01	0.249000	5.588735e-03	0.220000	1.012607e+00	0.208000	9.536916e-03	0.388000
101500000	0.250000	1.174012e+00	0.110000	0.340000	0.049000	0.005000	0.005000	0.591000	9.942841e-01	0.287000	5.758937e-03	0.257000	9.536377e-01	0.228000	8.629359e-03	0.215000	6.457035e-03	0.246000	1.353276e+00	0.247000	1.141712e+00	0.293000	5.367079e-03	0.283000	2.864886e+00	0.255000	4.026960e-01	0.000787	0.000006	0.000000	0.002308	0.000012	0.000691	0.249000	1.733993e+00	0.083000	0.311000	0.039000	0.008000	0.006000	0.543000	9.942841e-01	0.247000	5.701635e-03	0.248000	9.536377e-01	0.474000	1.012665e-02	0.373000
102000000	0.250000	1.162330e+00	0.053000	0.304000	0.036000	0.006000	0.006000	0.587000	9.942841e-01	0.247000	5.588735e-03	0.257000	1.002532e+00	0.322000	8.543495e-03	0.183000	6.329177e-03	0.254000	1.380614e+00	0.243000	1.153186e+00	0.374000	5.367079e-03	0.309000	2.864886e+00	0.241000	3.986891e-01	0.000783	0.000006	0.000000	0.002296	0.000012	0.000688	0.246000	1.733993e+00	0.072000	0.354000	0.043000	0.006000	0.007000	0.558000	9.942841e-01	0.303000	5.993964e-03	0.253000	9.632219e-01	0.154000	9.442022e-03	0.189000
102500000	0.282000	1.174012e+00	0.100000	0.345000	0.038000	0.008000	0.008000	0.544000	9.942841e-01	0.258000	5.478071e-03	0.209000	9.729024e-01	0.531000	8.374323e-03	0.361000	6.392786e-03	0.248000	1.339811e+00	0.224000	1.176482e+00	0.396000	5.367079e-03	0.345000	2.864886e+00	0.253000	4.108310e-01	0.000779	0.000006	0.000000	0.002285	0.000012	0.000685	0.266000	1.716739e+00	0.063000	0.262000	0.029000	0.004000	0.005000	0.551000	9.942841e-01	0.212000	5.993964e-03	0.259000	9.632219e-01	0.217000	9.255058e-03	0.288000
103000000	0.225000	1.174012e+00	0.083000	0.318000	0.026000	0.004000	0.009000	0.563000	9.942841e-01	0.168000	5.423563e-03	0.251000	9.729024e-01	0.135000	8.803683e-03	0.280000	6.788094e-03	0.277000	1.366877e+00	0.256000	1.153186e+00	0.291000	5.367079e-03	0.205000	2.864886e+00	0.265000	3.947221e-01	0.000776	0.000006	0.000000	0.002274	0.000012	0.000681	0.254000	1.733993e+00	0.061000	0.247000	0.041000	0.004000	0.003000	0.551000	9.942841e-01	0.250000	5.758937e-03	0.238000	9.729024e-01	0.089000	9.071795e-03	0.177000
103500000	0.244000	1.162330e+00	0.071000	0.256000	0.035000	0.006000	0.006000	0.570000	9.942841e-01	0.219000	5.423563e-03	0.259000	9.441488e-01	0.309000	8.803683e-03	0.300000	6.856315e-03	0.237000	1.366877e+00	0.280000	1.164776e+00	0.291000	5.367079e-03	0.311000	2.864886e+00	0.227000	3.907946e-01	0.000772	0.000006	0.000000	0.002263	0.000012	0.000678	0.259000	1.786801e+00	0.046000	0.187000	0.024000	0.003000	0.005000	0.562000	9.942841e-01	0.323000	5.934323e-03	0.241000	9.729024e-01	0.248000	9.162968e-03	0.253000
104000000	0.241000	1.150765e+00	0.087000	0.327000	0.056000	0.005000	0.004000	0.572000	9.942841e-01	0.269000	5.423563e-03	0.273000	9.632219e-01	0.243000	8.543495e-03	0.184000	6.720551e-03	0.251000	1.380614e+00	0.259000	1.188306e+00	0.273000	5.367079e-03	0.241000	2.864886e+00	0.279000	3.947221e-01	0.000768	0.000006	0.000000	0.002252	0.000012	0.000675	0.233000	1.716739e+00	0.084000	0.280000	0.032000	0.005000	0.003000	0.602000	9.942841e-01	0.251000	5.701635e-03	0.282000	9.632219e-01	0.342000	9.536916e-03	0.346000
104500000	0.272000	1.162330e+00	0.071000	0.327000	0.031000	0.003000	0.004000	0.571000	9.942841e-01	0.216000	5.478071e-03	0.251000	9.441488e-01	0.345000	8.543495e-03	0.343000	6.994822e-03	0.272000	1.380614e+00	0.252000	1.188306e+00	0.246000	5.367079e-03	0.326000	2.864886e+00	0.252000	4.149599e-01	0.000765	0.000006	0.000000	0.002242	0.000012	0.000672	0.234000	1.733993e+00	0.089000	0.299000	0.038000	0.001000	0.002000	0.549000	9.942841e-01	0.330000	5.701635e-03	0.253000	9.632219e-01	0.162000	9.071795e-03	0.315000
105000000	0.256000	1.174012e+00	0.104000	0.316000	0.028000	0.005000	0.005000	0.581000	9.942841e-01	0.227000	5.478071e-03	0.252000	9.729024e-01	0.139000	8.803683e-03	0.228000	7.065121e-03	0.242000	1.366877e+00	0.236000	1.188306e+00	0.254000	5.367079e-03	0.260000	2.864886e+00	0.257000	4.233427e-01	0.000761	0.000006	0.000000	0.002231	0.000012	0.000669	0.239000	1.716739e+00	0.051000	0.292000	0.023000	0.003000	0.002000	0.553000	9.942841e-01	0.307000	5.644903e-03	0.262000	9.347544e-01	0.271000	9.255058e-03	0.276000
105500000	0.230000	1.174012e+00	0.063000	0.265000	0.029000	0.003000	0.002000	0.587000	9.942841e-01	0.285000	5.423563e-03	0.267000	9.536377e-01	0.374000	8.803683e-03	0.387000	7.136127e-03	0.236000	1.366877e+00	0.268000	1.224495e+00	0.131000	5.367079e-03	0.318000	2.864886e+00	0.256000	4.108310e-01	0.000757	0.000006	0.000000	0.002220	0.000011	0.000666	0.238000	1.699657e+00	0.075000	0.354000	0.034000	0.005000	0.004000	0.534000	9.942841e-01	0.207000	5.533126e-03	0.281000	9.729024e-01	0.437000	9.071795e-03	0.215000
106000000	0.236000	1.162330e+00	0.071000	0.297000	0.029000	0.002000	0.003000	0.548000	9.942841e-01	0.315000	5.423563e-03	0.234000	9.729024e-01	0.431000	8.716085e-03	0.317000	7.280286e-03	0.283000	1.380614e+00	0.222000	1.200248e+00	0.247000	5.367079e-03	0.267000	2.864886e+00	0.271000	4.149599e-01	0.000754	0.000006	0.000000	0.002210	0.000011	0.000663	0.267000	1.682746e+00	0.089000	0.363000	0.049000	0.002000	0.002000	0.575000	9.942841e-01	0.303000	5.701635e-03	0.209000	9.632219e-01	0.382000	8.981529e-03	0.404000
106500000	0.236000	1.174012e+00	0.038000	0.216000	0.015000	0.002000	0.004000	0.566000	9.942841e-01	0.227000	5.644903e-03	0.252000	9.826803e-01	0.213000	8.716085e-03	0.246000	6.856315e-03	0.248000	1.380614e+00	0.246000	1.200248e+00	0.157000	5.367079e-03	0.337000	2.864886e+00	0.251000	4.026960e-01	0.000750	0.000006	0.000000	0.002199	0.000011	0.000661	0.250000	1.649425e+00	0.121000	0.318000	0.032000	0.003000	0.004000	0.561000	9.942841e-01	0.281000	5.875276e-03	0.253000	9.826803e-01	0.132000	8.458486e-03	0.166000
107000000	0.245000	1.139314e+00	0.096000	0.264000	0.052000	0.007000	0.007000	0.562000	9.942841e-01	0.163000	5.588735e-03	0.244000	9.441488e-01	0.082000	8.458486e-03	0.169000	6.925223e-03	0.266000	1.408505e+00	0.250000	1.212311e+00	0.159000	5.367079e-03	0.252000	2.864886e+00	0.246000	3.947221e-01	0.000747	0.000006	0.000000	0.002189	0.000011	0.000661	0.271000	1.699657e+00	0.080000	0.354000	0.037000	0.005000	0.002000	0.573000	9.942841e-01	0.247000	5.758937e-03	0.223000	9.536377e-01	0.279000	8.543495e-03	0.288000
107500000	0.232000	1.127978e+00	0.095000	0.381000	0.056000	0.004000	0.004000	0.612000	9.942841e-01	0.318000	5.701635e-03	0.251000	1.002532e+00	0.068000	7.653555e-03	0.153000	6.521929e-03	0.243000	1.366877e+00	0.257000	1.212311e+00	0.169000	5.367079e-03	0.297000	2.864886e+00	0.294000	4.149599e-01	0.000743	0.000006	0.000000	0.002179	0.000011	0.000800	0.241000	1.682746e+00	0.090000	0.294000	0.038000	0.003000	0.005000	0.551000	9.942841e-01	0.290000	5.758937e-03	0.244000	9.536377e-01	0.306000	8.716085e-03	0.360000
108000000	0.283000	1.139314e+00	0.070000	0.290000	0.025000	0.001000	0.001000	0.573000	9.942841e-01	0.223000	5.588735e-03	0.248000	9.536377e-01	0.133000	8.045961e-03	0.153000	6.653681e-03	0.263000	1.394490e+00	0.246000	1.212311e+00	0.103000	5.367079e-03	0.251000	2.864886e+00	0.232000	4.026960e-01	0.000740	0.000006	0.000000	0.002169	0.000011	0.000797	0.264000	1.699657e+00	0.092000	0.361000	0.050000	0.003000	0.002000	0.583000	9.942841e-01	0.237000	5.588735e-03	0.247000	9.441488e-01	0.107000	8.374323e-03	0.328000
108500000	0.260000	1.162330e+00	0.047000	0.262000	0.021000	0.001000	0.001000	0.578000	9.942841e-01	0.287000	5.588735e-03	0.259000	9.729024e-01	0.102000	8.045961e-03	0.125000	6.720551e-03	0.311000	1.394490e+00	0.235000	1.200248e+00	0.060000	5.367079e-03	0.293000	2.864886e+00	0.233000	3.947221e-01	0.000736	0.000006	0.000000	0.002159	0.000011	0.000833	0.269000	1.769022e+00	0.095000	0.253000	0.042000	0.001000	0.001000	0.600000	9.942841e-01	0.203000	5.644903e-03	0.242000	9.254534e-01	0.079000	7.965902e-03	0.068000
109000000	0.252000	1.174012e+00	0.073000	0.271000	0.029000	0.003000	0.000000	0.542000	9.942841e-01	0.185000	5.875276e-03	0.236000	9.441488e-01	0.169000	7.502004e-03	0.179000	6.329177e-03	0.261000	1.408505e+00	0.246000	1.153186e+00	0.086000	5.367079e-03	0.290000	2.864886e+00	0.257000	3.986891e-01	0.000733	0.000006	0.000000	0.002149	0.000011	0.000830	0.220000	1.786801e+00	0.080000	0.356000	0.035000	0.001000	0.001000	0.581000	9.942841e-01	0.248000	5.533126e-03	0.232000	9.347544e-01	0.449000	7.965902e-03	0.303000
109500000	0.274000	1.162330e+00	0.087000	0.362000	0.066000	0.001000	0.001000	0.578000	9.942841e-01	0.247000	5.533126e-03	0.277000	9.632219e-01	0.471000	7.965902e-03	0.402000	6.653681e-03	0.229000	1.380614e+00	0.248000	1.164776e+00	0.074000	5.367079e-03	0.236000	2.864886e+00	0.286000	4.191304e-01	0.000730	0.000006	0.000000	0.002139	0.000011	0.000826	0.254000	1.769022e+00	0.069000	0.292000	0.033000	0.002000	0.003000	0.566000	9.942841e-01	0.194000	5.423563e-03	0.250000	9.347544e-01	0.299000	8.543495e-03	0.245000
110000000	0.254000	1.174012e+00	0.059000	0.259000	0.044000	0.001000	0.001000	0.590000	9.942841e-01	0.275000	5.588735e-03	0.230000	9.536377e-01	0.363000	8.374323e-03	0.213000	6.392786e-03	0.325000	1.436958e+00	0.263000	1.188306e+00	0.079000	5.367079e-03	0.318000	2.864886e+00	0.259000	4.191304e-01	0.000726	0.000006	0.000000	0.002130	0.000011	0.000823	0.236000	1.716739e+00	0.081000	0.323000	0.045000	0.003000	0.003000	0.571000	9.942841e-01	0.172000	5.478071e-03	0.238000	9.441488e-01	0.213000	8.543495e-03	0.317000
110500000	0.278000	1.162330e+00	0.090000	0.217000	0.038000	0.001000	0.001000	0.557000	9.942841e-01	0.273000	5.701635e-03	0.253000	9.347544e-01	0.160000	8.543495e-03	0.265000	6.329177e-03	0.210000	1.422660e+00	0.255000	1.164776e+00	0.083000	5.367079e-03	0.253000	2.864886e+00	0.235000	4.067432e-01	0.000723	0.000006	0.000000	0.002120	0.000011	0.000819	0.245000	1.699657e+00	0.090000	0.309000	0.043000	0.001000	0.000000	0.565000	9.942841e-01	0.287000	5.588735e-03	0.236000	9.632219e-01	0.328000	9.162968e-03	0.251000
111000000	0.255000	1.174012e+00	0.054000	0.267000	0.044000	0.003000	0.002000	0.611000	9.942841e-01	0.182000	5.588735e-03	0.260000	9.536377e-01	0.083000	8.543495e-03	0.272000	6.457035e-03	0.213000	1.422660e+00	0.279000	1.224495e+00	0.091000	5.367079e-03	0.278000	2.864886e+00	0.248000	4.108310e-01	0.000720	0.000006	0.000000	0.002138	0.000011	0.000815	0.257000	1.716739e+00	0.089000	0.312000	0.050000	0.003000	0.003000	0.514000	9.942841e-01	0.268000	5.758937e-03	0.283000	9.826803e-01	0.388000	8.629359e-03	0.284000
111500000	0.243000	1.174012e+00	0.072000	0.399000	0.038000	0.002000	0.002000	0.556000	9.942841e-01	0.214000	5.644903e-03	0.270000	9.826803e-01	0.379000	8.458486e-03	0.366000	6.392786e-03	0.240000	1.339811e+00	0.243000	1.224495e+00	0.068000	5.367079e-03	0.302000	2.864886e+00	0.261000	4.067432e-01	0.000716	0.000006	0.000000	0.002129	0.000011	0.000812	0.237000	1.733993e+00	0.089000	0.338000	0.034000	0.003000	0.002000	0.566000	9.942841e-01	0.215000	5.875276e-03	0.242000	9.536377e-01	0.464000	8.892162e-03	0.416000
112000000	0.250000	1.162330e+00	0.075000	0.299000	0.034000	0.004000	0.002000	0.575000	9.942841e-01	0.279000	5.316169e-03	0.248000	9.632219e-01	0.367000	8.981529e-03	0.241000	6.521929e-03	0.238000	1.380614e+00	0.241000	1.200248e+00	0.109000	5.367079e-03	0.234000	2.864886e+00	0.244000	4.067432e-01	0.000713	0.000006	0.000000	0.002119	0.000011	0.000808	0.239000	1.716739e+00	0.073000	0.299000	0.056000	0.002000	0.003000	0.571000	9.942841e-01	0.346000	5.701635e-03	0.281000	9.925564e-01	0.170000	8.716085e-03	0.398000
112500000	0.250000	1.150765e+00	0.061000	0.322000	0.039000	0.003000	0.002000	0.581000	9.942841e-01	0.266000	5.369598e-03	0.266000	9.925564e-01	0.264000	9.071795e-03	0.235000	6.266200e-03	0.244000	1.326480e+00	0.252000	1.188306e+00	0.173000	5.367079e-03	0.305000	2.864886e+00	0.232000	4.026960e-01	0.000710	0.000006	0.000000	0.002111	0.000011	0.000804	0.264000	1.716739e+00	0.085000	0.365000	0.051000	0.001000	0.003000	0.565000	9.942841e-01	0.231000	5.478071e-03	0.263000	9.632219e-01	0.243000	8.290997e-03	0.188000
113000000	0.244000	1.162330e+00	0.087000	0.340000	0.045000	0.004000	0.005000	0.549000	9.942841e-01	0.195000	5.478071e-03	0.291000	9.925564e-01	0.131000	8.543495e-03	0.232000	6.457035e-03	0.241000	1.353276e+00	0.264000	1.212311e+00	0.094000	5.367079e-03	0.290000	2.864886e+00	0.257000	4.067432e-01	0.000707	0.000006	0.000000	0.002107	0.000011	0.000801	0.254000	1.733993e+00	0.068000	0.268000	0.051000	0.001000	0.001000	0.562000	9.942841e-01	0.123000	5.316169e-03	0.261000	1.002532e+00	0.243000	8.803683e-03	0.319000
113500000	0.246000	1.150765e+00	0.087000	0.300000	0.037000	0.001000	0.001000	0.565000	9.942841e-01	0.236000	5.588735e-03	0.269000	9.826803e-01	0.128000	8.629359e-03	0.161000	6.329177e-03	0.270000	1.366877e+00	0.242000	1.153186e+00	0.070000	5.367079e-03	0.362000	2.864886e+00	0.239000	4.026960e-01	0.000704	0.000006	0.000000	0.002098	0.000011	0.000797	0.273000	1.751420e+00	0.089000	0.333000	0.067000	0.001000	0.001000	0.572000	9.942841e-01	0.155000	5.316169e-03	0.250000	9.729024e-01	0.380000	9.071795e-03	0.340000
114000000	0.257000	1.174012e+00	0.091000	0.240000	0.053000	0.003000	0.001000	0.571000	9.942841e-01	0.261000	5.758937e-03	0.275000	9.826803e-01	0.369000	8.126824e-03	0.243000	6.020499e-03	0.342000	1.451400e+00	0.266000	1.130351e+00	0.100000	5.367079e-03	0.273000	2.864886e+00	0.236000	4.108310e-01	0.000701	0.000006	0.000000	0.002089	0.000011	0.000794	0.254000	1.733993e+00	0.091000	0.320000	0.043000	0.006000	0.006000	0.581000	9.942841e-01	0.267000	5.369598e-03	0.206000	9.925564e-01	0.255000	9.255058e-03	0.188000
114500000	0.235000	1.139314e+00	0.090000	0.274000	0.044000	0.000000	0.000000	0.558000	9.942841e-01	0.266000	5.423563e-03	0.225000	9.925564e-01	0.381000	8.374323e-03	0.302000	6.266200e-03	0.230000	1.394490e+00	0.285000	1.176482e+00	0.072000	5.367079e-03	0.295000	2.864886e+00	0.257000	3.986891e-01	0.000698	0.000006	0.000000	0.002080	0.000011	0.000791	0.272000	1.733993e+00	0.075000	0.282000	0.051000	0.006000	0.002000	0.574000	9.942841e-01	0.312000	5.369598e-03	0.237000	9.826803e-01	0.269000	8.892162e-03	0.288000
115000000	0.268000	1.174012e+00	0.078000	0.293000	0.042000	0.001000	0.002000	0.590000	9.942841e-01	0.277000	5.369598e-03	0.250000	9.347544e-01	0.136000	8.543495e-03	0.234000	6.142121e-03	0.267000	1.380614e+00	0.257000	1.188306e+00	0.153000	5.367079e-03	0.323000	2.864886e+00	0.267000	4.191304e-01	0.000695	0.000006	0.000000	0.002075	0.000011	0.000787	0.266000	1.751420e+00	0.075000	0.273000	0.025000	0.006000	0.006000	0.565000	9.942841e-01	0.199000	5.159053e-03	0.232000	9.826803e-01	0.225000	8.981529e-03	0.199000
115500000	0.233000	1.162330e+00	0.087000	0.332000	0.051000	0.002000	0.002000	0.578000	9.942841e-01	0.230000	5.478071e-03	0.258000	9.826803e-01	0.426000	9.255058e-03	0.354000	6.457035e-03	0.255000	1.408505e+00	0.236000	1.188306e+00	0.129000	5.367079e-03	0.281000	2.864886e+00	0.301000	3.986891e-01	0.000692	0.000006	0.000000	0.002123	0.000010	0.000784	0.232000	1.769022e+00	0.091000	0.302000	0.028000	0.000000	0.003000	0.626000	9.942841e-01	0.249000	5.006580e-03	0.228000	9.632219e-01	0.069000	8.374323e-03	0.063000
116000000	0.284000	1.174012e+00	0.104000	0.303000	0.045000	0.001000	0.001000	0.561000	9.942841e-01	0.253000	5.533126e-03	0.251000	9.826803e-01	0.063000	8.981529e-03	0.166000	6.521929e-03	0.248000	1.380614e+00	0.288000	1.224495e+00	0.156000	5.367079e-03	0.297000	2.864886e+00	0.252000	3.986891e-01	0.000689	0.000006	0.000000	0.002466	0.000010	0.000781	0.263000	1.786801e+00	0.073000	0.238000	0.032000	0.004000	0.003000	0.566000	9.942841e-01	0.173000	5.107719e-03	0.256000	9.925564e-01	0.281000	8.543495e-03	0.263000
116500000	0.239000	1.197728e+00	0.066000	0.244000	0.032000	0.001000	0.001000	0.593000	9.942841e-01	0.248000	5.316169e-03	0.239000	9.826803e-01	0.537000	8.716085e-03	0.421000	6.266200e-03	0.243000	1.394490e+00	0.230000	1.200248e+00	0.160000	5.367079e-03	0.338000	2.864886e+00	0.242000	4.026960e-01	0.000686	0.000006	0.000000	0.002810	0.000010	0.000777	0.234000	1.769022e+00	0.054000	0.279000	0.028000	0.000000	0.001000	0.608000	9.942841e-01	0.322000	5.369598e-03	0.235000	9.729024e-01	0.281000	8.629359e-03	0.214000
117000000	0.248000	1.162330e+00	0.070000	0.274000	0.031000	0.004000	0.004000	0.573000	9.942841e-01	0.336000	5.478071e-03	0.221000	9.925564e-01	0.269000	8.543495e-03	0.324000	6.266200e-03	0.249000	1.366877e+00	0.243000	1.176482e+00	0.156000	5.367079e-03	0.282000	2.864886e+00	0.243000	3.986891e-01	0.000683	0.000005	0.000000	0.002807	0.000010	0.000774	0.241000	1.699657e+00	0.073000	0.337000	0.045000	0.002000	0.002000	0.525000	9.942841e-01	0.264000	5.478071e-03	0.227000	9.729024e-01	0.099000	8.458486e-03	0.196000
117500000	0.239000	1.174012e+00	0.111000	0.401000	0.051000	0.004000	0.002000	0.555000	9.942841e-01	0.223000	5.369598e-03	0.271000	9.536377e-01	0.425000	8.716085e-03	0.257000	6.203851e-03	0.270000	1.366877e+00	0.254000	1.212311e+00	0.150000	5.367079e-03	0.272000	2.864886e+00	0.271000	4.191304e-01	0.000680	0.000005	0.000000	0.002796	0.000010	0.000771	0.268000	1.751420e+00	0.066000	0.328000	0.035000	0.003000	0.002000	0.607000	9.942841e-01	0.256000	5.588735e-03	0.250000	9.632219e-01	0.145000	7.965902e-03	0.205000
118000000	0.261000	1.162330e+00	0.066000	0.340000	0.043000	0.001000	0.001000	0.584000	9.942841e-01	0.272000	5.423563e-03	0.203000	9.441488e-01	0.387000	8.803683e-03	0.250000	6.457035e-03	0.250000	1.380614e+00	0.250000	1.164776e+00	0.163000	5.367079e-03	0.303000	2.864886e+00	0.227000	4.108310e-01	0.000677	0.000005	0.000000	0.002784	0.000010	0.000767	0.236000	1.699657e+00	0.090000	0.327000	0.051000	0.001000	0.003000	0.592000	9.942841e-01	0.272000	5.758937e-03	0.240000	9.441488e-01	0.179000	7.577400e-03	0.311000
118500000	0.265000	1.174012e+00	0.091000	0.389000	0.051000	0.000000	0.000000	0.554000	9.942841e-01	0.176000	5.533126e-03	0.273000	9.254534e-01	0.180000	8.981529e-03	0.302000	6.653681e-03	0.237000	1.380614e+00	0.269000	1.200248e+00	0.080000	5.367079e-03	0.265000	2.864886e+00	0.250000	4.067432e-01	0.000674	0.000005	0.000000	0.002772	0.000010	0.000764	0.267000	1.716739e+00	0.107000	0.357000	0.037000	0.004000	0.003000	0.563000	9.942841e-01	0.271000	5.993964e-03	0.268000	9.536377e-01	0.295000	7.280286e-03	0.193000
119000000	0.237000	1.127978e+00	0.073000	0.315000	0.027000	0.004000	0.005000	0.582000	9.942841e-01	0.250000	5.478071e-03	0.230000	9.347544e-01	0.377000	9.071795e-03	0.262000	6.653681e-03	0.250000	1.366877e+00	0.268000	1.224495e+00	0.157000	5.367079e-03	0.315000	2.864886e+00	0.244000	3.947221e-01	0.000671	0.000005	0.000000	0.002760	0.000010	0.000761	0.240000	1.733993e+00	0.076000	0.336000	0.040000	0.006000	0.005000	0.611000	9.942841e-01	0.186000	5.758937e-03	0.253000	9.536377e-01	0.280000	7.502004e-03	0.350000
119500000	0.267000	1.139314e+00	0.093000	0.334000	0.042000	0.002000	0.003000	0.585000	9.942841e-01	0.211000	5.369598e-03	0.231000	9.347544e-01	0.541000	9.071795e-03	0.388000	6.587475e-03	0.263000	1.394490e+00	0.254000	1.200248e+00	0.141000	5.367079e-03	0.236000	2.864886e+00	0.244000	4.026960e-01	0.000668	0.000005	0.000000	0.002749	0.000010	0.000758	0.228000	1.733993e+00	0.085000	0.349000	0.051000	0.000000	0.000000	0.571000	9.942841e-01	0.243000	5.369598e-03	0.256000	9.632219e-01	0.188000	7.065121e-03	0.187000
120000000	0.267000	1.174012e+00	0.074000	0.351000	0.043000	0.000000	0.003000	0.591000	9.942841e-01	0.293000	5.210902e-03	0.241000	9.536377e-01	0.397000	9.162968e-03	0.288000	6.856315e-03	0.268000	1.394490e+00	0.250000	1.188306e+00	0.107000	5.367079e-03	0.221000	2.864886e+00	0.234000	4.067432e-01	0.000666	0.000005	0.000000	0.002737	0.000010	0.000755	0.232000	1.716739e+00	0.083000	0.373000	0.040000	0.005000	0.004000	0.584000	9.942841e-01	0.315000	5.316169e-03	0.248000	9.632219e-01	0.367000	7.577400e-03	0.304000
120500000	0.265000	1.185811e+00	0.062000	0.274000	0.024000	0.000000	0.002000	0.566000	9.942841e-01	0.290000	5.107719e-03	0.263000	9.632219e-01	0.313000	9.162968e-03	0.272000	6.856315e-03	0.254000	1.408505e+00	0.240000	1.164776e+00	0.114000	5.367079e-03	0.310000	2.864886e+00	0.245000	4.108310e-01	0.000663	0.000005	0.000000	0.002726	0.000010	0.000751	0.253000	1.733993e+00	0.076000	0.354000	0.023000	0.007000	0.007000	0.574000	9.942841e-01	0.285000	5.423563e-03	0.251000	9.826803e-01	0.457000	7.886640e-03	0.234000
121000000	0.239000	1.174012e+00	0.070000	0.261000	0.067000	0.003000	0.007000	0.571000	9.942841e-01	0.248000	5.006580e-03	0.237000	9.826803e-01	0.245000	9.632764e-03	0.240000	7.207846e-03	0.240000	1.380614e+00	0.252000	1.141712e+00	0.090000	5.367079e-03	0.302000	2.864886e+00	0.252000	4.108310e-01	0.000660	0.000005	0.000000	0.002715	0.000010	0.000748	0.247000	1.716739e+00	0.071000	0.337000	0.042000	0.002000	0.001000	0.572000	9.942841e-01	0.252000	5.758937e-03	0.251000	9.536377e-01	0.168000	8.290997e-03	0.135000
121500000	0.240000	1.150765e+00	0.079000	0.260000	0.027000	0.000000	0.002000	0.573000	9.942841e-01	0.306000	5.263273e-03	0.248000	9.536377e-01	0.130000	9.827359e-03	0.305000	7.353454e-03	0.252000	1.394490e+00	0.291000	1.188306e+00	0.093000	5.367079e-03	0.299000	2.864886e+00	0.235000	4.067432e-01	0.000658	0.000005	0.000000	0.002704	0.000010	0.000745	0.237000	1.699657e+00	0.081000	0.319000	0.044000	0.004000	0.005000	0.566000	9.942841e-01	0.286000	5.934323e-03	0.263000	9.729024e-01	0.337000	8.290997e-03	0.297000
122000000	0.255000	1.162330e+00	0.066000	0.283000	0.037000	0.001000	0.002000	0.601000	9.942841e-01	0.251000	5.478071e-03	0.239000	9.347544e-01	0.279000	1.033122e-02	0.250000	7.427358e-03	0.279000	1.394490e+00	0.278000	1.249231e+00	0.087000	5.367079e-03	0.252000	2.864886e+00	0.235000	4.026960e-01	0.000655	0.000005	0.000000	0.002705	0.000010	0.000742	0.253000	1.733993e+00	0.061000	0.259000	0.026000	0.003000	0.003000	0.605000	9.942841e-01	0.272000	5.934323e-03	0.267000	9.826803e-01	0.225000	8.458486e-03	0.255000
122500000	0.253000	1.174012e+00	0.061000	0.216000	0.036000	0.000000	0.000000	0.616000	9.942841e-01	0.264000	5.758937e-03	0.247000	9.441488e-01	0.346000	1.012665e-02	0.259000	7.136127e-03	0.238000	1.366877e+00	0.251000	1.200248e+00	0.070000	5.367079e-03	0.264000	2.864886e+00	0.260000	4.026960e-01	0.000652	0.000005	0.000000	0.002701	0.000010	0.000739	0.268000	1.751420e+00	0.078000	0.341000	0.025000	0.006000	0.005000	0.588000	9.942841e-01	0.219000	5.875276e-03	0.239000	9.632219e-01	0.335000	9.071795e-03	0.327000
123000000	0.229000	1.185811e+00	0.063000	0.231000	0.036000	0.000000	0.000000	0.592000	9.942841e-01	0.241000	5.644903e-03	0.264000	9.632219e-01	0.190000	9.926125e-03	0.254000	7.207846e-03	0.301000	1.422660e+00	0.249000	1.176482e+00	0.063000	5.367079e-03	0.309000	2.864886e+00	0.263000	3.907946e-01	0.000650	0.000005	0.000000	0.002690	0.000010	0.000736	0.243000	1.733993e+00	0.106000	0.342000	0.047000	0.004000	0.004000	0.566000	9.942841e-01	0.264000	5.644903e-03	0.234000	9.729024e-01	0.192000	9.071795e-03	0.239000
123500000	0.265000	1.197728e+00	0.068000	0.275000	0.036000	0.003000	0.001000	0.593000	9.942841e-01	0.274000	5.816816e-03	0.231000	9.441488e-01	0.123000	9.442022e-03	0.164000	7.065121e-03	0.220000	1.465987e+00	0.239000	1.164776e+00	0.098000	5.367079e-03	0.271000	2.864886e+00	0.239000	4.026960e-01	0.000647	0.000005	0.000000	0.002682	0.000010	0.000733	0.242000	1.751420e+00	0.099000	0.292000	0.041000	0.007000	0.006000	0.569000	9.942841e-01	0.224000	5.588735e-03	0.283000	9.536377e-01	0.079000	9.162968e-03	0.219000
124000000	0.232000	1.174012e+00	0.071000	0.236000	0.036000	0.005000	0.005000	0.585000	9.942841e-01	0.226000	5.701635e-03	0.241000	9.729024e-01	0.157000	9.827359e-03	0.247000	6.856315e-03	0.341000	1.495602e+00	0.264000	1.188306e+00	0.058000	5.367079e-03	0.288000	2.864886e+00	0.272000	4.108310e-01	0.000644	0.000005	0.000000	0.002671	0.000010	0.000730	0.256000	1.804758e+00	0.071000	0.287000	0.045000	0.003000	0.003000	0.579000	9.942841e-01	0.177000	5.588735e-03	0.253000	9.632219e-01	0.034000	8.629359e-03	0.226000
124500000	0.249000	1.185811e+00	0.073000	0.278000	0.028000	0.003000	0.004000	0.591000	9.942841e-01	0.273000	5.644903e-03	0.241000	9.729024e-01	0.153000	9.729575e-03	0.220000	6.994822e-03	0.394000	1.588084e+00	0.272000	1.236801e+00	0.085000	5.367079e-03	0.299000	2.864886e+00	0.265000	4.149599e-01	0.000642	0.000005	0.000000	0.002660	0.000010	0.000727	0.237000	1.769022e+00	0.073000	0.254000	0.030000	0.003000	0.003000	0.572000	9.942841e-01	0.241000	5.644903e-03	0.277000	9.632219e-01	0.257000	8.374323e-03	0.304000
125000000	0.231000	1.150765e+00	0.093000	0.262000	0.031000	0.001000	0.002000	0.591000	9.942841e-01	0.264000	5.758937e-03	0.245000	1.002532e+00	0.192000	1.012665e-02	0.246000	7.207846e-03	0.297000	1.703234e+00	0.231000	1.153186e+00	0.051000	5.367079e-03	0.294000	2.864886e+00	0.262000	4.108310e-01	0.000639	0.000005	0.000000	0.002649	0.000010	0.000724	0.232000	1.786801e+00	0.095000	0.359000	0.045000	0.003000	0.000000	0.560000	9.942841e-01	0.319000	5.423563e-03	0.261000	9.441488e-01	0.463000	7.886640e-03	0.319000
125500000	0.248000	1.116755e+00	0.084000	0.286000	0.029000	0.005000	0.005000	0.595000	9.942841e-01	0.236000	5.701635e-03	0.277000	9.826803e-01	0.186000	1.043505e-02	0.176000	7.207846e-03	0.307000	1.772744e+00	0.256000	1.153186e+00	0.056000	5.367079e-03	0.289000	2.864886e+00	0.258000	4.191304e-01	0.000637	0.000005	0.000000	0.002641	0.000010	0.000721	0.250000	1.769022e+00	0.080000	0.268000	0.036000	0.004000	0.006000	0.576000	9.942841e-01	0.228000	5.263273e-03	0.265000	9.536377e-01	0.095000	7.808167e-03	0.055000
126000000	0.257000	1.150765e+00	0.071000	0.203000	0.023000	0.003000	0.001000	0.585000	9.942841e-01	0.236000	5.701635e-03	0.284000	9.729024e-01	0.206000	9.632764e-03	0.271000	7.136127e-03	0.208000	1.686286e+00	0.244000	1.141712e+00	0.112000	5.367079e-03	0.306000	2.864886e+00	0.261000	4.149599e-01	0.000634	0.000005	0.000000	0.002630	0.000010	0.000719	0.250000	1.751420e+00	0.068000	0.359000	0.022000	0.002000	0.002000	0.612000	9.942841e-01	0.224000	5.369598e-03	0.244000	9.347544e-01	0.215000	7.808167e-03	0.219000
126500000	0.233000	1.127978e+00	0.059000	0.212000	0.031000	0.003000	0.002000	0.569000	9.942841e-01	0.299000	5.875276e-03	0.259000	9.536377e-01	0.216000	9.632764e-03	0.225000	6.856315e-03	0.238000	1.588084e+00	0.268000	1.141712e+00	0.099000	5.367079e-03	0.287000	2.864886e+00	0.281000	4.026960e-01	0.000632	0.000005	0.000000	0.002620	0.000010	0.000716	0.248000	1.733993e+00	0.066000	0.348000	0.029000	0.004000	0.004000	0.607000	9.942841e-01	0.291000	5.423563e-03	0.243000	9.254534e-01	0.472000	8.374323e-03	0.268000
127000000	0.286000	1.116755e+00	0.091000	0.277000	0.040000	0.004000	0.001000	0.573000	9.942841e-01	0.191000	5.875276e-03	0.248000	9.441488e-01	0.254000	9.729575e-03	0.315000	6.856315e-03	0.252000	1.525815e+00	0.257000	1.164776e+00	0.191000	5.367079e-03	0.282000	2.864886e+00	0.249000	4.067432e-01	0.000629	0.000005	0.000000	0.002629	0.000010	0.000713	0.244000	1.716739e+00	0.079000	0.277000	0.056000	0.001000	0.002000	0.537000	9.942841e-01	0.131000	5.316169e-03	0.254000	9.826803e-01	0.231000	8.374323e-03	0.216000
127500000	0.277000	1.127978e+00	0.070000	0.291000	0.032000	0.003000	0.002000	0.569000	9.942841e-01	0.225000	5.701635e-03	0.285000	9.632219e-01	0.089000	1.012665e-02	0.213000	6.788094e-03	0.230000	1.451400e+00	0.235000	1.176482e+00	0.165000	5.367079e-03	0.244000	2.864886e+00	0.252000	4.067432e-01	0.000627	0.000005	0.000000	0.002621	0.000010	0.000710	0.250000	1.716739e+00	0.089000	0.417000	0.047000	0.004000	0.003000	0.569000	9.942841e-01	0.269000	5.056897e-03	0.242000	9.536377e-01	0.204000	7.730474e-03	0.413000
128000000	0.242000	1.139314e+00	0.070000	0.238000	0.035000	0.002000	0.003000	0.569000	9.942841e-01	0.145000	5.816816e-03	0.247000	9.536377e-01	0.118000	9.442022e-03	0.264000	6.521929e-03	0.274000	1.422660e+00	0.240000	1.153186e+00	0.108000	5.367079e-03	0.282000	2.864886e+00	0.229000	4.026960e-01	0.000624	0.000005	0.000000	0.002613	0.000009	0.000708	0.261000	1.733993e+00	0.077000	0.402000	0.060000	0.003000	0.005000	0.566000	9.942841e-01	0.247000	5.263273e-03	0.246000	9.347544e-01	0.219000	7.653555e-03	0.262000
128500000	0.254000	1.150765e+00	0.075000	0.293000	0.033000	0.001000	0.001000	0.570000	9.942841e-01	0.281000	5.758937e-03	0.287000	9.441488e-01	0.179000	8.892162e-03	0.397000	6.329177e-03	0.259000	1.422660e+00	0.243000	1.164776e+00	0.112000	5.367079e-03	0.226000	2.864886e+00	0.223000	4.149599e-01	0.000622	0.000005	0.000000	0.002604	0.000009	0.000705	0.243000	1.716739e+00	0.077000	0.269000	0.048000	0.002000	0.002000	0.541000	9.942841e-01	0.217000	5.210902e-03	0.273000	9.441488e-01	0.107000	7.808167e-03	0.127000
129000000	0.243000	1.127978e+00	0.082000	0.372000	0.041000	0.001000	0.001000	0.560000	9.942841e-01	0.238000	5.644903e-03	0.274000	9.441488e-01	0.422000	9.348073e-03	0.191000	6.329177e-03	0.272000	1.408505e+00	0.233000	1.141712e+00	0.080000	5.367079e-03	0.294000	2.864886e+00	0.246000	4.108310e-01	0.000619	0.000005	0.000000	0.002594	0.000009	0.000702	0.278000	1.699657e+00	0.063000	0.267000	0.033000	0.001000	0.001000	0.525000	9.942841e-01	0.223000	5.210902e-03	0.208000	9.632219e-01	0.184000	7.965902e-03	0.341000
129500000	0.255000	1.139314e+00	0.081000	0.340000	0.040000	0.006000	0.002000	0.565000	9.942841e-01	0.219000	5.533126e-03	0.242000	9.536377e-01	0.089000	8.981529e-03	0.342000	6.653681e-03	0.242000	1.353276e+00	0.285000	1.164776e+00	0.169000	5.367079e-03	0.221000	2.864886e+00	0.228000	4.108310e-01	0.000617	0.000005	0.000000	0.002584	0.000009	0.000700	0.241000	1.682746e+00	0.083000	0.340000	0.057000	0.002000	0.002000	0.550000	9.942841e-01	0.266000	5.423563e-03	0.276000	9.826803e-01	0.085000	8.045961e-03	0.121000
130000000	0.254000	1.174012e+00	0.054000	0.286000	0.045000	0.002000	0.000000	0.571000	9.942841e-01	0.237000	5.478071e-03	0.252000	9.729024e-01	0.360000	8.458486e-03	0.318000	6.788094e-03	0.253000	1.380614e+00	0.244000	1.200248e+00	0.059000	5.367079e-03	0.325000	2.864886e+00	0.239000	4.149599e-01	0.000615	0.000005	0.000000	0.002574	0.000009	0.000698	0.233000	1.649425e+00	0.084000	0.350000	0.043000	0.003000	0.003000	0.550000	9.942841e-01	0.286000	5.369598e-03	0.247000	9.729024e-01	0.274000	8.208500e-03	0.340000
130500000	0.264000	1.209766e+00	0.077000	0.286000	0.016000	0.003000	0.003000	0.576000	9.942841e-01	0.282000	5.423563e-03	0.253000	9.536377e-01	0.361000	8.374323e-03	0.319000	6.587475e-03	0.260000	1.394490e+00	0.252000	1.200248e+00	0.086000	5.367079e-03	0.313000	2.864886e+00	0.243000	4.108310e-01	0.000612	0.000005	0.000000	0.002564	0.000009	0.000700	0.247000	1.666002e+00	0.078000	0.256000	0.036000	0.000000	0.004000	0.543000	9.942841e-01	0.245000	5.478071e-03	0.269000	9.925564e-01	0.347000	8.981529e-03	0.259000
131000000	0.230000	1.197728e+00	0.077000	0.307000	0.036000	0.004000	0.004000	0.579000	9.942841e-01	0.225000	5.758937e-03	0.252000	9.632219e-01	0.092000	8.045961e-03	0.193000	6.329177e-03	0.267000	1.480720e+00	0.247000	1.188306e+00	0.082000	5.367079e-03	0.274000	2.864886e+00	0.244000	3.907946e-01	0.000610	0.000005	0.000000	0.002554	0.000009	0.000746	0.250000	1.682746e+00	0.111000	0.331000	0.056000	0.002000	0.002000	0.575000	9.942841e-01	0.309000	5.423563e-03	0.269000	9.826803e-01	0.335000	8.981529e-03	0.428000
131500000	0.238000	1.174012e+00	0.080000	0.307000	0.028000	0.002000	0.002000	0.584000	9.942841e-01	0.216000	5.816816e-03	0.220000	9.632219e-01	0.311000	7.965902e-03	0.158000	6.457035e-03	0.233000	1.451400e+00	0.239000	1.188306e+00	0.112000	5.367079e-03	0.274000	2.864886e+00	0.256000	3.986891e-01	0.000608	0.000005	0.000000	0.002545	0.000009	0.000744	0.244000	1.666002e+00	0.066000	0.382000	0.027000	0.003000	0.004000	0.532000	9.942841e-01	0.246000	5.316169e-03	0.234000	9.632219e-01	0.263000	8.981529e-03	0.110000
132000000	0.247000	1.185811e+00	0.104000	0.255000	0.044000	0.001000	0.007000	0.560000	9.942841e-01	0.198000	5.478071e-03	0.255000	9.536377e-01	0.120000	7.653555e-03	0.254000	6.266200e-03	0.262000	1.408505e+00	0.256000	1.188306e+00	0.145000	5.367079e-03	0.271000	2.864886e+00	0.270000	4.026960e-01	0.000605	0.000005	0.000000	0.002538	0.000009	0.000743	0.252000	1.716739e+00	0.074000	0.246000	0.034000	0.007000	0.007000	0.551000	9.942841e-01	0.218000	5.107719e-03	0.251000	9.729024e-01	0.090000	8.892162e-03	0.244000
132500000	0.222000	1.197728e+00	0.041000	0.249000	0.034000	0.005000	0.005000	0.586000	9.942841e-01	0.192000	5.159053e-03	0.253000	9.925564e-01	0.234000	8.045961e-03	0.226000	6.392786e-03	0.237000	1.380614e+00	0.250000	1.200248e+00	0.177000	5.367079e-03	0.216000	2.864886e+00	0.219000	3.986891e-01	0.000603	0.000005	0.000000	0.002626	0.000009	0.000740	0.244000	1.716739e+00	0.058000	0.307000	0.028000	0.006000	0.006000	0.592000	9.942841e-01	0.300000	5.369598e-03	0.259000	9.632219e-01	0.211000	9.071795e-03	0.376000
133000000	0.225000	1.209766e+00	0.070000	0.225000	0.022000	0.008000	0.006000	0.576000	9.942841e-01	0.268000	5.210902e-03	0.257000	1.022784e+00	0.407000	8.374323e-03	0.353000	6.587475e-03	0.211000	1.408505e+00	0.269000	1.200248e+00	0.140000	5.367079e-03	0.247000	2.864886e+00	0.263000	4.191304e-01	0.000601	0.000005	0.000000	0.002625	0.000009	0.000738	0.250000	1.699657e+00	0.075000	0.367000	0.032000	0.003000	0.003000	0.544000	9.942841e-01	0.272000	5.588735e-03	0.227000	9.441488e-01	0.086000	9.348073e-03	0.182000
133500000	0.242000	1.174012e+00	0.065000	0.262000	0.036000	0.002000	0.001000	0.569000	9.942841e-01	0.282000	5.210902e-03	0.232000	1.002532e+00	0.367000	8.803683e-03	0.275000	6.994822e-03	0.197000	1.339811e+00	0.245000	1.176482e+00	0.163000	5.367079e-03	0.349000	2.864886e+00	0.241000	4.149599e-01	0.000598	0.000005	0.000000	0.002616	0.000009	0.000735	0.261000	1.682746e+00	0.081000	0.298000	0.040000	0.002000	0.004000	0.595000	9.942841e-01	0.264000	5.875276e-03	0.267000	9.729024e-01	0.217000	8.803683e-03	0.188000
134000000	0.251000	1.185811e+00	0.077000	0.293000	0.038000	0.003000	0.003000	0.605000	9.942841e-01	0.256000	5.316169e-03	0.250000	9.536377e-01	0.182000	9.162968e-03	0.285000	6.994822e-03	0.231000	1.339811e+00	0.252000	1.164776e+00	0.157000	5.367079e-03	0.288000	2.864886e+00	0.250000	3.986891e-01	0.000596	0.000005	0.000000	0.002607	0.000009	0.000733	0.229000	1.699657e+00	0.087000	0.296000	0.044000	0.010000	0.009000	0.590000	9.942841e-01	0.308000	5.875276e-03	0.241000	9.536377e-01	0.146000	8.716085e-03	0.187000
134500000	0.249000	1.162330e+00	0.088000	0.331000	0.046000	0.000000	0.002000	0.578000	9.942841e-01	0.266000	5.159053e-03	0.237000	9.536377e-01	0.417000	9.162968e-03	0.356000	6.925223e-03	0.266000	1.366877e+00	0.228000	1.164776e+00	0.158000	5.367079e-03	0.264000	2.864886e+00	0.239000	4.026960e-01	0.000594	0.000005	0.000000	0.002597	0.000009	0.000731	0.253000	1.682746e+00	0.053000	0.269000	0.032000	0.002000	0.002000	0.599000	9.942841e-01	0.242000	5.934323e-03	0.241000	9.729024e-01	0.071000	8.543495e-03	0.144000
135000000	0.239000	1.150765e+00	0.071000	0.301000	0.028000	0.003000	0.003000	0.550000	9.942841e-01	0.229000	5.107719e-03	0.250000	9.441488e-01	0.321000	9.632764e-03	0.252000	6.925223e-03	0.249000	1.408505e+00	0.243000	1.153186e+00	0.161000	5.367079e-03	0.293000	2.864886e+00	0.233000	4.067432e-01	0.000592	0.000005	0.000000	0.002587	0.000009	0.000728	0.270000	1.733993e+00	0.111000	0.384000	0.048000	0.000000	0.000000	0.625000	9.942841e-01	0.209000	5.816816e-03	0.255000	9.632219e-01	0.077000	8.126824e-03	0.194000
135500000	0.279000	1.139314e+00	0.075000	0.360000	0.041000	0.000000	0.003000	0.554000	9.942841e-01	0.230000	4.907443e-03	0.235000	9.632219e-01	0.149000	9.442022e-03	0.235000	6.856315e-03	0.248000	1.380614e+00	0.261000	1.176482e+00	0.125000	5.367079e-03	0.295000	2.864886e+00	0.241000	4.026960e-01	0.000590	0.000005	0.000000	0.002578	0.000009	0.000727	0.249000	1.769022e+00	0.080000	0.277000	0.035000	0.002000	0.003000	0.569000	9.942841e-01	0.267000	5.644903e-03	0.248000	9.441488e-01	0.437000	7.653555e-03	0.405000
136000000	0.263000	1.150765e+00	0.058000	0.293000	0.043000	0.002000	0.002000	0.578000	9.942841e-01	0.276000	5.056897e-03	0.226000	9.729024e-01	0.088000	9.729575e-03	0.226000	6.856315e-03	0.260000	1.408505e+00	0.235000	1.200248e+00	0.070000	5.367079e-03	0.295000	2.864886e+00	0.245000	4.026960e-01	0.000587	0.000005	0.000000	0.002568	0.000009	0.000724	0.247000	1.786801e+00	0.060000	0.314000	0.057000	0.000000	0.000000	0.561000	9.942841e-01	0.256000	5.758937e-03	0.254000	9.925564e-01	0.246000	7.653555e-03	0.304000
136500000	0.258000	1.174012e+00	0.065000	0.298000	0.045000	0.002000	0.003000	0.596000	9.942841e-01	0.285000	5.263273e-03	0.238000	9.536377e-01	0.385000	9.536916e-03	0.417000	6.994822e-03	0.257000	1.394490e+00	0.248000	1.188306e+00	0.123000	5.367079e-03	0.248000	2.864886e+00	0.245000	3.986891e-01	0.000585	0.000005	0.000000	0.002559	0.000009	0.000722	0.237000	1.769022e+00	0.086000	0.339000	0.035000	0.003000	0.003000	0.596000	9.942841e-01	0.307000	5.993964e-03	0.239000	9.729024e-01	0.443000	8.208500e-03	0.397000
137000000	0.254000	1.185811e+00	0.086000	0.264000	0.034000	0.001000	0.002000	0.625000	9.942841e-01	0.259000	5.210902e-03	0.251000	9.729024e-01	0.144000	9.729575e-03	0.107000	6.925223e-03	0.249000	1.366877e+00	0.228000	1.188306e+00	0.152000	5.367079e-03	0.325000	2.864886e+00	0.243000	4.026960e-01	0.000583	0.000005	0.000000	0.002550	0.000009	0.000719	0.269000	1.751420e+00	0.057000	0.351000	0.038000	0.004000	0.004000	0.581000	9.942841e-01	0.206000	5.934323e-03	0.257000	9.632219e-01	0.305000	8.543495e-03	0.306000
137500000	0.266000	1.197728e+00	0.062000	0.283000	0.025000	0.007000	0.009000	0.573000	9.942841e-01	0.284000	5.423563e-03	0.262000	9.826803e-01	0.361000	9.632764e-03	0.412000	6.925223e-03	0.244000	1.313281e+00	0.245000	1.176482e+00	0.193000	5.367079e-03	0.267000	2.864886e+00	0.229000	4.067432e-01	0.000581	0.000005	0.000000	0.002541	0.000009	0.000717	0.253000	1.733993e+00	0.056000	0.238000	0.024000	0.001000	0.002000	0.577000	9.942841e-01	0.229000	5.816816e-03	0.233000	9.632219e-01	0.120000	8.716085e-03	0.229000
138000000	0.262000	1.234205e+00	0.113000	0.332000	0.055000	0.003000	0.001000	0.608000	9.942841e-01	0.199000	5.644903e-03	0.249000	9.254534e-01	0.148000	9.827359e-03	0.226000	6.856315e-03	0.253000	1.353276e+00	0.250000	1.200248e+00	0.217000	5.367079e-03	0.285000	2.864886e+00	0.256000	3.907946e-01	0.000579	0.000005	0.000000	0.002531	0.000009	0.000717	0.269000	1.769022e+00	0.104000	0.440000	0.048000	0.002000	0.006000	0.588000	9.942841e-01	0.238000	5.423563e-03	0.248000	9.632219e-01	0.333000	8.803683e-03	0.276000
138500000	0.218000	1.221924e+00	0.052000	0.268000	0.030000	0.000000	0.000000	0.571000	9.942841e-01	0.247000	5.816816e-03	0.274000	9.536377e-01	0.158000	9.632764e-03	0.233000	6.720551e-03	0.228000	1.326480e+00	0.233000	1.212311e+00	0.093000	5.367079e-03	0.283000	2.864886e+00	0.256000	4.026960e-01	0.000577	0.000005	0.000000	0.002522	0.000009	0.000717	0.254000	1.786801e+00	0.112000	0.334000	0.054000	0.002000	0.001000	0.600000	9.942841e-01	0.262000	5.423563e-03	0.268000	9.536377e-01	0.092000	8.458486e-03	0.118000
139000000	0.225000	1.185811e+00	0.055000	0.264000	0.020000	0.002000	0.005000	0.538000	9.942841e-01	0.267000	5.588735e-03	0.252000	9.536377e-01	0.079000	9.348073e-03	0.180000	6.925223e-03	0.253000	1.380614e+00	0.249000	1.164776e+00	0.080000	5.367079e-03	0.311000	2.864886e+00	0.235000	3.986891e-01	0.000575	0.000005	0.000000	0.002513	0.000009	0.000723	0.261000	1.769022e+00	0.077000	0.296000	0.027000	0.004000	0.004000	0.592000	9.942841e-01	0.193000	5.478071e-03	0.259000	9.729024e-01	0.322000	8.208500e-03	0.295000
139500000	0.248000	1.185811e+00	0.079000	0.332000	0.045000	0.004000	0.003000	0.553000	9.942841e-01	0.279000	5.533126e-03	0.219000	9.826803e-01	0.101000	9.162968e-03	0.148000	6.788094e-03	0.374000	1.422660e+00	0.268000	1.188306e+00	0.058000	5.367079e-03	0.255000	2.864886e+00	0.258000	4.026960e-01	0.000573	0.000005	0.000000	0.002504	0.000009	0.000727	0.242000	1.751420e+00	0.110000	0.382000	0.064000	0.006000	0.004000	0.569000	9.942841e-01	0.198000	5.478071e-03	0.246000	9.441488e-01	0.335000	8.716085e-03	0.184000
140000000	0.244000	1.174012e+00	0.095000	0.361000	0.053000	0.000000	0.000000	0.600000	9.942841e-01	0.148000	5.644903e-03	0.248000	9.632219e-01	0.237000	8.629359e-03	0.209000	6.329177e-03	0.392000	1.451400e+00	0.236000	1.176482e+00	0.088000	5.367079e-03	0.270000	2.864886e+00	0.252000	3.947221e-01	0.000571	0.000005	0.000000	0.002495	0.000009	0.000726	0.249000	1.716739e+00	0.074000	0.297000	0.022000	0.002000	0.001000	0.603000	9.942841e-01	0.300000	5.316169e-03	0.257000	9.632219e-01	0.248000	8.803683e-03	0.301000
140500000	0.229000	1.162330e+00	0.087000	0.291000	0.035000	0.000000	0.000000	0.580000	9.942841e-01	0.214000	5.369598e-03	0.234000	9.729024e-01	0.362000	8.374323e-03	0.341000	6.457035e-03	0.291000	1.525815e+00	0.262000	1.200248e+00	0.060000	5.367079e-03	0.279000	2.864886e+00	0.250000	4.067432e-01	0.000569	0.000005	0.000000	0.002486	0.000009	0.000725	0.256000	1.733993e+00	0.068000	0.287000	0.028000	0.001000	0.001000	0.559000	9.942841e-01	0.261000	5.423563e-03	0.270000	9.925564e-01	0.279000	8.981529e-03	0.281000
141000000	0.231000	1.174012e+00	0.090000	0.319000	0.053000	0.004000	0.003000	0.582000	9.942841e-01	0.280000	5.701635e-03	0.256000	9.729024e-01	0.376000	8.045961e-03	0.256000	6.329177e-03	0.330000	1.588084e+00	0.248000	1.153186e+00	0.057000	5.367079e-03	0.308000	2.864886e+00	0.248000	4.026960e-01	0.000567	0.000005	0.000000	0.002478	0.000009	0.000723	0.275000	1.716739e+00	0.079000	0.379000	0.036000	0.005000	0.006000	0.565000	9.942841e-01	0.189000	5.478071e-03	0.235000	9.729024e-01	0.289000	8.892162e-03	0.299000
141500000	0.252000	1.162330e+00	0.047000	0.212000	0.031000	0.003000	0.002000	0.579000	9.942841e-01	0.236000	5.588735e-03	0.266000	1.002532e+00	0.301000	8.458486e-03	0.318000	6.392786e-03	0.330000	1.686286e+00	0.264000	1.188306e+00	0.087000	5.367079e-03	0.273000	2.864886e+00	0.259000	4.067432e-01	0.000565	0.000005	0.000000	0.002469	0.000009	0.000720	0.236000	1.699657e+00	0.081000	0.312000	0.035000	0.003000	0.003000	0.580000	9.942841e-01	0.323000	5.423563e-03	0.244000	9.536377e-01	0.187000	8.716085e-03	0.028000
142000000	0.244000	1.116755e+00	0.081000	0.354000	0.041000	0.000000	0.000000	0.602000	9.942841e-01	0.294000	5.758937e-03	0.255000	9.826803e-01	0.165000	8.629359e-03	0.169000	6.653681e-03	0.269000	1.720351e+00	0.244000	1.188306e+00	0.078000	5.367079e-03	0.317000	2.864886e+00	0.235000	4.108310e-01	0.000563	0.000005	0.000000	0.002460	0.000009	0.000718	0.270000	1.666002e+00	0.066000	0.276000	0.024000	0.003000	0.003000	0.558000	9.942841e-01	0.198000	5.107719e-03	0.227000	9.632219e-01	0.297000	8.803683e-03	0.255000
142500000	0.235000	1.127978e+00	0.074000	0.345000	0.043000	0.006000	0.005000	0.589000	9.942841e-01	0.288000	5.644903e-03	0.250000	9.441488e-01	0.177000	8.716085e-03	0.214000	6.457035e-03	0.190000	1.737641e+00	0.244000	1.164776e+00	0.083000	5.367079e-03	0.332000	2.864886e+00	0.251000	3.947221e-01	0.000561	0.000005	0.000000	0.002452	0.000009	0.000715	0.255000	1.716739e+00	0.087000	0.286000	0.048000	0.002000	0.001000	0.554000	9.942841e-01	0.287000	5.316169e-03	0.253000	9.826803e-01	0.281000	8.458486e-03	0.248000
143000000	0.250000	1.139314e+00	0.069000	0.310000	0.036000	0.001000	0.001000	0.602000	9.942841e-01	0.177000	5.701635e-03	0.265000	9.925564e-01	0.137000	8.716085e-03	0.204000	6.457035e-03	0.223000	1.636449e+00	0.253000	1.141712e+00	0.107000	5.367079e-03	0.254000	2.864886e+00	0.272000	3.986891e-01	0.000559	0.000004	0.000000	0.002443	0.000008	0.000713	0.237000	1.733993e+00	0.059000	0.249000	0.028000	0.002000	0.002000	0.574000	9.942841e-01	0.247000	5.159053e-03	0.250000	9.729024e-01	0.229000	8.374323e-03	0.251000
143500000	0.282000	1.174012e+00	0.092000	0.330000	0.045000	0.001000	0.000000	0.571000	9.942841e-01	0.331000	5.934323e-03	0.249000	9.729024e-01	0.216000	8.543495e-03	0.179000	6.457035e-03	0.250000	1.541149e+00	0.238000	1.153186e+00	0.073000	5.367079e-03	0.334000	2.864886e+00	0.237000	3.947221e-01	0.000557	0.000004	0.000000	0.002434	0.000008	0.000710	0.241000	1.751420e+00	0.068000	0.183000	0.059000	0.003000	0.005000	0.572000	9.942841e-01	0.293000	5.369598e-03	0.246000	9.536377e-01	0.237000	8.892162e-03	0.324000
144000000	0.251000	1.162330e+00	0.081000	0.299000	0.045000	0.001000	0.001000	0.587000	9.942841e-01	0.192000	5.644903e-03	0.257000	1.002532e+00	0.117000	8.629359e-03	0.134000	6.521929e-03	0.221000	1.465987e+00	0.253000	1.176482e+00	0.075000	5.367079e-03	0.287000	2.864886e+00	0.266000	3.947221e-01	0.000555	0.000004	0.000000	0.002426	0.000008	0.000708	0.263000	1.804758e+00	0.104000	0.326000	0.040000	0.001000	0.001000	0.554000	9.942841e-01	0.251000	5.533126e-03	0.288000	9.632219e-01	0.298000	9.536916e-03	0.215000
144500000	0.217000	1.150765e+00	0.071000	0.306000	0.039000	0.001000	0.000000	0.529000	9.942841e-01	0.254000	5.316169e-03	0.245000	9.632219e-01	0.323000	7.965902e-03	0.362000	6.020499e-03	0.364000	1.525815e+00	0.226000	1.164776e+00	0.065000	5.367079e-03	0.294000	2.864886e+00	0.262000	3.986891e-01	0.000553	0.000004	0.000000	0.002418	0.000008	0.000706	0.276000	1.769022e+00	0.078000	0.414000	0.031000	0.004000	0.004000	0.556000	9.942841e-01	0.314000	5.533126e-03	0.271000	9.441488e-01	0.266000	9.926125e-03	0.215000
145000000	0.252000	1.150765e+00	0.082000	0.309000	0.036000	0.001000	0.000000	0.571000	9.942841e-01	0.260000	5.478071e-03	0.255000	9.729024e-01	0.248000	7.886640e-03	0.178000	5.960594e-03	0.280000	1.620166e+00	0.248000	1.212311e+00	0.067000	5.367079e-03	0.279000	2.864886e+00	0.266000	4.026960e-01	0.000551	0.000004	0.000000	0.002409	0.000008	0.000703	0.270000	1.786801e+00	0.076000	0.245000	0.034000	0.001000	0.001000	0.600000	9.942841e-01	0.288000	5.701635e-03	0.280000	9.536377e-01	0.359000	9.827359e-03	0.356000
145500000	0.276000	1.162330e+00	0.083000	0.269000	0.033000	0.004000	0.003000	0.560000	9.942841e-01	0.271000	5.588735e-03	0.213000	9.925564e-01	0.374000	7.886640e-03	0.302000	5.842567e-03	0.292000	1.737641e+00	0.238000	1.164776e+00	0.056000	5.367079e-03	0.321000	2.864886e+00	0.252000	4.067432e-01	0.000549	0.000004	0.000000	0.002401	0.000008	0.000701	0.251000	1.804758e+00	0.101000	0.382000	0.042000	0.001000	0.001000	0.567000	9.942841e-01	0.271000	5.701635e-03	0.239000	9.536377e-01	0.207000	9.827359e-03	0.150000
146000000	0.265000	1.174012e+00	0.079000	0.296000	0.041000	0.003000	0.004000	0.597000	9.942841e-01	0.282000	5.701635e-03	0.224000	9.632219e-01	0.376000	7.653555e-03	0.320000	5.960594e-03	0.219000	1.772744e+00	0.242000	1.107969e+00	0.063000	5.367079e-03	0.307000	2.864886e+00	0.257000	4.067432e-01	0.000547	0.000004	0.000000	0.002393	0.000008	0.000698	0.271000	1.841217e+00	0.067000	0.303000	0.025000	0.000000	0.000000	0.573000	9.942841e-01	0.284000	5.934323e-03	0.250000	9.441488e-01	0.074000	9.348073e-03	0.051000
146500000	0.231000	1.162330e+00	0.077000	0.273000	0.035000	0.001000	0.002000	0.551000	9.942841e-01	0.238000	5.533126e-03	0.230000	9.632219e-01	0.115000	7.353454e-03	0.162000	6.142121e-03	0.268000	1.882364e+00	0.271000	1.153186e+00	0.076000	5.367079e-03	0.243000	2.864886e+00	0.273000	3.947221e-01	0.000545	0.000004	0.000000	0.002385	0.000008	0.000696	0.230000	1.822897e+00	0.087000	0.346000	0.057000	0.002000	0.002000	0.610000	9.942841e-01	0.285000	5.875276e-03	0.250000	9.254534e-01	0.181000	8.458486e-03	0.198000
147000000	0.245000	1.150765e+00	0.083000	0.241000	0.042000	0.001000	0.002000	0.569000	9.942841e-01	0.214000	5.588735e-03	0.244000	9.632219e-01	0.513000	7.427358e-03	0.393000	6.266200e-03	0.305000	1.790560e+00	0.260000	1.164776e+00	0.067000	5.367079e-03	0.229000	2.864886e+00	0.268000	4.067432e-01	0.000543	0.000004	0.000000	0.002377	0.000008	0.000694	0.237000	1.769022e+00	0.105000	0.302000	0.045000	0.007000	0.004000	0.538000	9.942841e-01	0.172000	5.533126e-03	0.235000	9.632219e-01	0.562000	8.458486e-03	0.510000
147500000	0.251000	1.162330e+00	0.073000	0.321000	0.030000	0.005000	0.004000	0.567000	9.942841e-01	0.217000	5.588735e-03	0.283000	9.536377e-01	0.278000	7.730474e-03	0.171000	6.329177e-03	0.194000	1.720351e+00	0.226000	1.164776e+00	0.063000	5.367079e-03	0.299000	2.864886e+00	0.251000	4.191304e-01	0.000542	0.000004	0.000000	0.002368	0.000008	0.000691	0.241000	1.716739e+00	0.092000	0.354000	0.058000	0.000000	0.000000	0.605000	9.942841e-01	0.261000	5.478071e-03	0.269000	9.729024e-01	0.145000	8.045961e-03	0.096000
148000000	0.248000	1.162330e+00	0.072000	0.243000	0.047000	0.001000	0.002000	0.579000	9.942841e-01	0.303000	5.934323e-03	0.271000	9.536377e-01	0.126000	7.653555e-03	0.261000	5.960594e-03	0.227000	1.620166e+00	0.247000	1.141712e+00	0.091000	5.367079e-03	0.334000	2.864886e+00	0.254000	4.067432e-01	0.000540	0.000004	0.000000	0.002360	0.000008	0.000689	0.260000	1.733993e+00	0.056000	0.256000	0.025000	0.004000	0.003000	0.586000	9.942841e-01	0.198000	5.369598e-03	0.231000	9.729024e-01	0.113000	7.730474e-03	0.127000
148500000	0.263000	1.174012e+00	0.061000	0.293000	0.025000	0.001000	0.001000	0.570000	9.942841e-01	0.231000	6.115050e-03	0.249000	9.441488e-01	0.218000	8.126824e-03	0.235000	6.142121e-03	0.244000	1.541149e+00	0.267000	1.176482e+00	0.083000	5.367079e-03	0.269000	2.864886e+00	0.273000	3.986891e-01	0.000538	0.000004	0.000000	0.002352	0.000008	0.000687	0.254000	1.751420e+00	0.103000	0.354000	0.054000	0.000000	0.002000	0.580000	9.942841e-01	0.151000	5.533126e-03	0.261000	9.632219e-01	0.253000	8.290997e-03	0.222000
149000000	0.262000	1.209766e+00	0.094000	0.331000	0.040000	0.002000	0.000000	0.596000	9.942841e-01	0.238000	5.875276e-03	0.264000	9.826803e-01	0.286000	8.045961e-03	0.297000	6.142121e-03	0.235000	1.451400e+00	0.258000	1.224495e+00	0.085000	5.367079e-03	0.227000	2.864886e+00	0.278000	3.947221e-01	0.000536	0.000004	0.000000	0.002345	0.000008	0.000684	0.261000	1.786801e+00	0.097000	0.329000	0.042000	0.005000	0.004000	0.559000	9.942841e-01	0.224000	5.316169e-03	0.259000	9.632219e-01	0.213000	8.458486e-03	0.323000
149500000	0.243000	1.174012e+00	0.069000	0.262000	0.023000	0.000000	0.000000	0.558000	9.942841e-01	0.217000	5.934323e-03	0.239000	9.632219e-01	0.298000	8.543495e-03	0.242000	6.142121e-03	0.316000	1.451400e+00	0.242000	1.200248e+00	0.081000	5.367079e-03	0.317000	2.864886e+00	0.276000	3.907946e-01	0.000534	0.000004	0.000000	0.002341	0.000008	0.000682	0.251000	1.804758e+00	0.104000	0.365000	0.048000	0.001000	0.001000	0.556000	9.942841e-01	0.318000	5.588735e-03	0.260000	9.632219e-01	0.351000	8.803683e-03	0.259000
150000000	0.246000	1.150765e+00	0.059000	0.230000	0.026000	0.002000	0.002000	0.593000	9.942841e-01	0.227000	6.054204e-03	0.217000	9.536377e-01	0.325000	8.458486e-03	0.362000	6.203851e-03	0.201000	1.525815e+00	0.240000	1.164776e+00	0.125000	5.367079e-03	0.284000	2.864886e+00	0.250000	4.149599e-01	0.000533	0.000004	0.000000	0.002334	0.000008	0.000680	0.238000	1.786801e+00	0.076000	0.349000	0.026000	0.007000	0.005000	0.582000	9.942841e-01	0.247000	5.816816e-03	0.264000	9.536377e-01	0.325000	8.892162e-03	0.427000
150500000	0.262000	1.139314e+00	0.088000	0.281000	0.045000	0.003000	0.002000	0.582000	9.942841e-01	0.265000	6.115050e-03	0.240000	9.729024e-01	0.114000	8.290997e-03	0.210000	5.842567e-03	0.290000	1.495602e+00	0.250000	1.164776e+00	0.066000	5.367079e-03	0.319000	2.864886e+00	0.212000	4.108310e-01	0.000531	0.000004	0.000000	0.002327	0.000008	0.000677	0.260000	1.769022e+00	0.094000	0.312000	0.035000	0.008000	0.004000	0.568000	9.942841e-01	0.276000	6.115050e-03	0.238000	9.347544e-01	0.396000	9.255058e-03	0.250000
151000000	0.288000	1.127978e+00	0.092000	0.331000	0.067000	0.003000	0.003000	0.571000	9.942841e-01	0.211000	5.875276e-03	0.230000	9.826803e-01	0.275000	8.716085e-03	0.257000	6.142121e-03	0.328000	1.604045e+00	0.227000	1.141712e+00	0.060000	5.367079e-03	0.309000	2.864886e+00	0.269000	4.108310e-01	0.000529	0.000004	0.000000	0.002320	0.000008	0.000675	0.259000	1.751420e+00	0.094000	0.342000	0.045000	0.000000	0.000000	0.576000	9.942841e-01	0.210000	5.993964e-03	0.269000	9.536377e-01	0.263000	8.981529e-03	0.315000
151500000	0.264000	1.139314e+00	0.067000	0.263000	0.056000	0.000000	0.000000	0.554000	9.942841e-01	0.154000	5.701635e-03	0.258000	9.347544e-01	0.276000	8.716085e-03	0.190000	6.142121e-03	0.260000	1.703234e+00	0.240000	1.176482e+00	0.053000	5.367079e-03	0.301000	2.864886e+00	0.244000	3.986891e-01	0.000527	0.000004	0.000000	0.002314	0.000008	0.000673	0.243000	1.716739e+00	0.065000	0.224000	0.024000	0.003000	0.001000	0.539000	9.942841e-01	0.279000	5.875276e-03	0.244000	9.441488e-01	0.165000	8.629359e-03	0.377000
152000000	0.275000	1.174012e+00	0.091000	0.300000	0.054000	0.003000	0.003000	0.573000	9.942841e-01	0.259000	5.816816e-03	0.274000	9.536377e-01	0.206000	8.716085e-03	0.252000	6.266200e-03	0.216000	1.755105e+00	0.277000	1.176482e+00	0.064000	5.367079e-03	0.289000	2.864886e+00	0.263000	4.108310e-01	0.000526	0.000004	0.000000	0.002499	0.000008	0.000671	0.264000	1.769022e+00	0.074000	0.323000	0.038000	0.004000	0.001000	0.546000	9.942841e-01	0.236000	5.701635e-03	0.237000	9.441488e-01	0.223000	8.716085e-03	0.216000
152500000	0.267000	1.185811e+00	0.059000	0.331000	0.030000	0.000000	0.000000	0.604000	9.942841e-01	0.278000	5.993964e-03	0.242000	9.254534e-01	0.088000	8.126824e-03	0.171000	6.081006e-03	0.183000	1.652895e+00	0.262000	1.188306e+00	0.111000	5.367079e-03	0.283000	2.864886e+00	0.241000	3.986891e-01	0.000524	0.000004	0.000000	0.002685	0.000008	0.000669	0.223000	1.786801e+00	0.089000	0.414000	0.045000	0.004000	0.002000	0.572000	9.942841e-01	0.232000	5.701635e-03	0.242000	9.347544e-01	0.326000	9.071795e-03	0.253000
153000000	0.240000	1.185811e+00	0.053000	0.313000	0.029000	0.000000	0.000000	0.564000	9.942841e-01	0.157000	5.533126e-03	0.250000	9.441488e-01	0.358000	8.458486e-03	0.236000	5.960594e-03	0.288000	1.588084e+00	0.241000	1.212311e+00	0.058000	5.367079e-03	0.265000	2.864886e+00	0.248000	4.026960e-01	0.000522	0.000004	0.000000	0.002692	0.000008	0.000666	0.249000	1.769022e+00	0.087000	0.325000	0.036000	0.004000	0.004000	0.566000	9.942841e-01	0.236000	5.644903e-03	0.250000	9.536377e-01	0.158000	8.892162e-03	0.249000
153500000	0.243000	1.197728e+00	0.092000	0.338000	0.053000	0.002000	0.002000	0.563000	9.942841e-01	0.303000	5.588735e-03	0.237000	9.347544e-01	0.226000	8.543495e-03	0.157000	6.020499e-03	0.218000	1.604045e+00	0.254000	1.236801e+00	0.085000	5.367079e-03	0.299000	2.864886e+00	0.268000	4.149599e-01	0.000520	0.000004	0.000000	0.002684	0.000008	0.000664	0.258000	1.822897e+00	0.073000	0.298000	0.010000	0.006000	0.005000	0.571000	9.942841e-01	0.319000	5.875276e-03	0.246000	9.071282e-01	0.290000	8.629359e-03	0.247000
154000000	0.269000	1.185811e+00	0.051000	0.191000	0.040000	0.004000	0.003000	0.583000	9.942841e-01	0.171000	5.369598e-03	0.262000	9.729024e-01	0.216000	8.208500e-03	0.269000	5.784432e-03	0.275000	1.604045e+00	0.252000	1.274468e+00	0.061000	5.367079e-03	0.281000	2.864886e+00	0.227000	4.067432e-01	0.000519	0.000004	0.000000	0.002676	0.000008	0.000662	0.247000	1.786801e+00	0.095000	0.370000	0.044000	0.003000	0.003000	0.598000	9.942841e-01	0.246000	5.816816e-03	0.225000	9.632219e-01	0.115000	8.892162e-03	0.130000
154500000	0.273000	1.221924e+00	0.078000	0.314000	0.044000	0.003000	0.003000	0.549000	9.942841e-01	0.358000	5.644903e-03	0.273000	9.347544e-01	0.379000	8.126824e-03	0.347000	5.726876e-03	0.334000	1.703234e+00	0.262000	1.224495e+00	0.073000	5.367079e-03	0.268000	2.864886e+00	0.266000	4.191304e-01	0.000517	0.000004	0.000000	0.002669	0.000008	0.000660	0.247000	1.769022e+00	0.104000	0.365000	0.053000	0.001000	0.001000	0.560000	9.942841e-01	0.252000	5.701635e-03	0.243000	9.632219e-01	0.127000	8.716085e-03	0.175000
155000000	0.233000	1.209766e+00	0.088000	0.365000	0.035000	0.000000	0.001000	0.576000	9.942841e-01	0.260000	5.644903e-03	0.252000	9.632219e-01	0.294000	8.126824e-03	0.205000	5.726876e-03	0.337000	1.790560e+00	0.256000	1.224495e+00	0.060000	5.367079e-03	0.249000	2.864886e+00	0.249000	4.108310e-01	0.000515	0.000004	0.000000	0.002660	0.000008	0.000658	0.255000	1.751420e+00	0.074000	0.331000	0.042000	0.002000	0.000000	0.536000	9.942841e-01	0.201000	5.423563e-03	0.240000	9.729024e-01	0.265000	8.716085e-03	0.296000
155500000	0.267000	1.197728e+00	0.071000	0.373000	0.045000	0.003000	0.003000	0.559000	9.942841e-01	0.249000	5.159053e-03	0.258000	9.826803e-01	0.175000	8.045961e-03	0.219000	5.447573e-03	0.198000	1.755105e+00	0.257000	1.188306e+00	0.092000	5.367079e-03	0.295000	2.864886e+00	0.286000	3.986891e-01	0.000514	0.000004	0.000000	0.002652	0.000008	0.000656	0.237000	1.699657e+00	0.080000	0.321000	0.027000	0.003000	0.003000	0.521000	9.942841e-01	0.269000	5.644903e-03	0.262000	9.729024e-01	0.307000	8.629359e-03	0.186000
156000000	0.256000	1.197728e+00	0.065000	0.342000	0.026000	0.000000	0.000000	0.569000	9.942841e-01	0.274000	5.159053e-03	0.248000	9.536377e-01	0.358000	8.374323e-03	0.344000	5.901285e-03	0.212000	1.636449e+00	0.290000	1.164776e+00	0.108000	5.367079e-03	0.344000	2.864886e+00	0.268000	4.108310e-01	0.000512	0.000004	0.000000	0.002644	0.000008	0.000654	0.263000	1.733993e+00	0.093000	0.344000	0.052000	0.004000	0.005000	0.559000	9.942841e-01	0.266000	5.816816e-03	0.271000	9.826803e-01	0.327000	8.981529e-03	0.295000
156500000	0.243000	1.185811e+00	0.070000	0.296000	0.022000	0.001000	0.002000	0.586000	9.942841e-01	0.268000	5.533126e-03	0.257000	9.536377e-01	0.273000	7.965902e-03	0.223000	5.726876e-03	0.231000	1.541149e+00	0.235000	1.153186e+00	0.117000	5.367079e-03	0.268000	2.864886e+00	0.259000	4.067432e-01	0.000510	0.000004	0.000000	0.002637	0.000008	0.000652	0.242000	1.716739e+00	0.066000	0.295000	0.043000	0.005000	0.004000	0.565000	9.942841e-01	0.309000	5.701635e-03	0.251000	9.826803e-01	0.345000	9.348073e-03	0.334000
157000000	0.253000	1.221924e+00	0.080000	0.304000	0.042000	0.002000	0.001000	0.583000	9.942841e-01	0.283000	5.533126e-03	0.256000	9.632219e-01	0.248000	8.458486e-03	0.349000	6.081006e-03	0.243000	1.451400e+00	0.254000	1.130351e+00	0.122000	5.367079e-03	0.251000	2.864886e+00	0.256000	3.986891e-01	0.000509	0.000004	0.000000	0.002992	0.000008	0.000649	0.240000	1.666002e+00	0.070000	0.319000	0.034000	0.003000	0.001000	0.581000	9.942841e-01	0.341000	5.644903e-03	0.245000	9.632219e-01	0.221000	9.071795e-03	0.266000
157500000	0.258000	1.209766e+00	0.092000	0.308000	0.028000	0.002000	0.002000	0.570000	9.942841e-01	0.319000	5.369598e-03	0.274000	9.632219e-01	0.355000	8.716085e-03	0.323000	6.142121e-03	0.213000	1.380614e+00	0.246000	1.153186e+00	0.080000	5.367079e-03	0.243000	2.864886e+00	0.238000	4.026960e-01	0.000507	0.000004	0.000000	0.003235	0.000008	0.000647	0.260000	1.716739e+00	0.067000	0.337000	0.042000	0.003000	0.002000	0.571000	9.942841e-01	0.276000	5.210902e-03	0.235000	9.536377e-01	0.429000	8.716085e-03	0.306000
158000000	0.233000	1.174012e+00	0.062000	0.344000	0.037000	0.002000	0.002000	0.575000	9.942841e-01	0.183000	5.478071e-03	0.237000	9.826803e-01	0.380000	9.071795e-03	0.377000	6.392786e-03	0.244000	1.408505e+00	0.248000	1.164776e+00	0.087000	5.367079e-03	0.292000	2.864886e+00	0.230000	3.986891e-01	0.000506	0.000004	0.000000	0.003238	0.000008	0.000645	0.242000	1.699657e+00	0.090000	0.284000	0.034000	0.002000	0.004000	0.574000	9.942841e-01	0.279000	5.316169e-03	0.252000	9.729024e-01	0.164000	8.892162e-03	0.265000
158500000	0.226000	1.174012e+00	0.069000	0.344000	0.028000	0.000000	0.000000	0.584000	9.942841e-01	0.289000	5.478071e-03	0.241000	9.729024e-01	0.173000	8.543495e-03	0.270000	6.392786e-03	0.243000	1.422660e+00	0.214000	1.188306e+00	0.084000	5.367079e-03	0.264000	2.864886e+00	0.229000	4.067432e-01	0.000504	0.000004	0.000000	0.003250	0.000008	0.000643	0.267000	1.733993e+00	0.076000	0.265000	0.060000	0.001000	0.001000	0.613000	9.942841e-01	0.251000	5.263273e-03	0.250000	9.536377e-01	0.280000	8.981529e-03	0.237000
159000000	0.250000	1.139314e+00	0.073000	0.374000	0.055000	0.001000	0.001000	0.544000	9.942841e-01	0.201000	5.644903e-03	0.240000	9.536377e-01	0.118000	8.458486e-03	0.269000	6.587475e-03	0.323000	1.451400e+00	0.252000	1.212311e+00	0.081000	5.367079e-03	0.276000	2.864886e+00	0.276000	4.108310e-01	0.000502	0.000004	0.000000	0.003277	0.000008	0.000641	0.265000	1.751420e+00	0.063000	0.293000	0.031000	0.003000	0.002000	0.542000	9.942841e-01	0.246000	5.588735e-03	0.252000	9.826803e-01	0.472000	8.892162e-03	0.474000
159500000	0.240000	1.150765e+00	0.074000	0.365000	0.041000	0.002000	0.001000	0.568000	9.942841e-01	0.285000	5.423563e-03	0.292000	9.729024e-01	0.476000	8.290997e-03	0.376000	6.720551e-03	0.325000	1.541149e+00	0.263000	1.200248e+00	0.062000	5.367079e-03	0.253000	2.864886e+00	0.260000	4.149599e-01	0.000501	0.000004	0.000000	0.003277	0.000008	0.000640	0.258000	1.733993e+00	0.079000	0.431000	0.030000	0.003000	0.004000	0.590000	9.942841e-01	0.224000	5.423563e-03	0.263000	9.826803e-01	0.209000	8.892162e-03	0.287000
160000000	0.258000	1.162330e+00	0.070000	0.308000	0.035000	0.003000	0.002000	0.578000	9.942841e-01	0.239000	5.369598e-03	0.235000	9.632219e-01	0.484000	8.374323e-03	0.315000	6.653681e-03	0.246000	1.588084e+00	0.247000	1.176482e+00	0.053000	5.367079e-03	0.307000	2.864886e+00	0.225000	4.149599e-01	0.000499	0.000004	0.000000	0.003273	0.000008	0.000638	0.277000	1.716739e+00	0.086000	0.348000	0.032000	0.001000	0.002000	0.609000	9.942841e-01	0.268000	5.644903e-03	0.254000	9.925564e-01	0.108000	8.290997e-03	0.084000
160500000	0.275000	1.150765e+00	0.086000	0.322000	0.050000	0.001000	0.001000	0.557000	9.942841e-01	0.326000	5.369598e-03	0.256000	1.002532e+00	0.353000	9.071795e-03	0.337000	6.653681e-03	0.303000	1.620166e+00	0.260000	1.224495e+00	0.068000	5.367079e-03	0.250000	2.864886e+00	0.253000	4.108310e-01	0.000498	0.000004	0.000000	0.003268	0.000008	0.000636	0.234000	1.699657e+00	0.097000	0.419000	0.053000	0.003000	0.000000	0.563000	9.942841e-01	0.303000	5.816816e-03	0.246000	9.729024e-01	0.084000	8.126824e-03	0.187000
161000000	0.254000	1.174012e+00	0.052000	0.315000	0.020000	0.000000	0.000000	0.612000	9.942841e-01	0.294000	5.644903e-03	0.258000	9.925564e-01	0.188000	8.981529e-03	0.365000	6.720551e-03	0.347000	1.652895e+00	0.247000	1.200248e+00	0.078000	5.367079e-03	0.307000	2.864886e+00	0.233000	4.067432e-01	0.000496	0.000004	0.000000	0.003258	0.000008	0.000634	0.268000	1.682746e+00	0.070000	0.313000	0.034000	0.002000	0.003000	0.566000	9.942841e-01	0.210000	5.816816e-03	0.238000	9.632219e-01	0.092000	8.374323e-03	0.028000
161500000	0.259000	1.162330e+00	0.065000	0.249000	0.044000	0.001000	0.002000	0.556000	9.942841e-01	0.212000	5.533126e-03	0.230000	9.729024e-01	0.244000	8.290997e-03	0.237000	6.081006e-03	0.365000	1.772744e+00	0.222000	1.141712e+00	0.070000	5.367079e-03	0.346000	2.864886e+00	0.255000	4.108310e-01	0.000495	0.000004	0.000000	0.003248	0.000008	0.000632	0.276000	1.716739e+00	0.096000	0.391000	0.033000	0.002000	0.001000	0.584000	9.942841e-01	0.268000	5.875276e-03	0.249000	9.826803e-01	0.452000	8.543495e-03	0.332000
162000000	0.241000	1.150765e+00	0.065000	0.300000	0.041000	0.000000	0.001000	0.616000	9.942841e-01	0.259000	5.758937e-03	0.234000	9.441488e-01	0.463000	8.716085e-03	0.452000	6.266200e-03	0.335000	1.882364e+00	0.250000	1.141712e+00	0.070000	5.367079e-03	0.332000	2.864886e+00	0.231000	3.986891e-01	0.000493	0.000004	0.000000	0.003238	0.000007	0.000630	0.250000	1.699657e+00	0.084000	0.332000	0.040000	0.003000	0.006000	0.576000	9.942841e-01	0.198000	5.316169e-03	0.210000	9.925564e-01	0.109000	8.892162e-03	0.313000
162500000	0.232000	1.162330e+00	0.101000	0.289000	0.063000	0.000000	0.000000	0.554000	9.942841e-01	0.201000	5.816816e-03	0.229000	9.632219e-01	0.089000	8.543495e-03	0.121000	6.142121e-03	0.230000	1.790560e+00	0.241000	1.176482e+00	0.061000	5.367079e-03	0.310000	2.864886e+00	0.265000	3.986891e-01	0.000492	0.000004	0.000000	0.003228	0.000007	0.000628	0.246000	1.716739e+00	0.061000	0.320000	0.028000	0.002000	0.001000	0.562000	9.942841e-01	0.249000	5.533126e-03	0.236000	9.925564e-01	0.273000	9.348073e-03	0.241000
163000000	0.255000	1.150765e+00	0.095000	0.315000	0.047000	0.002000	0.003000	0.591000	9.942841e-01	0.130000	5.588735e-03	0.263000	9.536377e-01	0.173000	8.374323e-03	0.323000	6.203851e-03	0.339000	1.863634e+00	0.235000	1.200248e+00	0.056000	5.367079e-03	0.271000	2.864886e+00	0.259000	4.026960e-01	0.000490	0.000004	0.000000	0.003218	0.000007	0.000626	0.277000	1.699657e+00	0.079000	0.351000	0.039000	0.003000	0.002000	0.550000	9.942841e-01	0.285000	5.701635e-03	0.248000	9.729024e-01	0.458000	1.012665e-02	0.367000
163500000	0.231000	1.139314e+00	0.092000	0.345000	0.028000	0.000000	0.000000	0.573000	9.942841e-01	0.279000	5.316169e-03	0.256000	9.536377e-01	0.140000	8.629359e-03	0.252000	6.720551e-03	0.308000	1.901282e+00	0.257000	1.200248e+00	0.071000	5.367079e-03	0.321000	2.864886e+00	0.255000	4.067432e-01	0.000489	0.000004	0.000000	0.003208	0.000007	0.000624	0.248000	1.699657e+00	0.079000	0.241000	0.025000	0.005000	0.003000	0.592000	9.942841e-01	0.188000	5.478071e-03	0.272000	9.632219e-01	0.453000	1.043505e-02	0.235000
164000000	0.254000	1.174012e+00	0.088000	0.337000	0.033000	0.001000	0.001000	0.601000	9.942841e-01	0.273000	5.423563e-03	0.268000	9.826803e-01	0.146000	8.629359e-03	0.257000	6.788094e-03	0.204000	1.920390e+00	0.253000	1.188306e+00	0.053000	5.367079e-03	0.264000	2.864886e+00	0.263000	4.191304e-01	0.000487	0.000004	0.000000	0.003198	0.000007	0.000622	0.290000	1.716739e+00	0.065000	0.328000	0.020000	0.003000	0.000000	0.605000	9.942841e-01	0.262000	5.533126e-03	0.253000	1.002532e+00	0.271000	9.827359e-03	0.233000
164500000	0.243000	1.174012e+00	0.071000	0.271000	0.039000	0.001000	0.002000	0.559000	9.942841e-01	0.228000	5.316169e-03	0.256000	9.826803e-01	0.091000	8.543495e-03	0.150000	6.392786e-03	0.306000	1.998763e+00	0.249000	1.141712e+00	0.076000	5.367079e-03	0.322000	2.864886e+00	0.225000	4.191304e-01	0.000486	0.000004	0.000000	0.003189	0.000007	0.000621	0.271000	1.733993e+00	0.041000	0.188000	0.015000	0.001000	0.001000	0.571000	9.942841e-01	0.243000	5.316169e-03	0.259000	1.012607e+00	0.337000	1.053992e-02	0.345000
165000000	0.226000	1.185811e+00	0.074000	0.234000	0.026000	0.002000	0.002000	0.575000	9.942841e-01	0.261000	5.478071e-03	0.245000	9.826803e-01	0.433000	8.374323e-03	0.222000	6.329177e-03	0.260000	1.998763e+00	0.235000	1.153186e+00	0.062000	5.367079e-03	0.288000	2.864886e+00	0.272000	4.067432e-01	0.000484	0.000004	0.000000	0.003179	0.000007	0.000619	0.237000	1.716739e+00	0.114000	0.308000	0.037000	0.002000	0.003000	0.558000	9.942841e-01	0.259000	5.263273e-03	0.243000	9.729024e-01	0.331000	1.075284e-02	0.262000
165500000	0.239000	1.150765e+00	0.048000	0.294000	0.037000	0.001000	0.001000	0.560000	9.942841e-01	0.257000	5.369598e-03	0.260000	9.925564e-01	0.127000	8.126824e-03	0.137000	6.081006e-03	0.319000	1.959185e+00	0.242000	1.153186e+00	0.053000	5.367079e-03	0.367000	2.864886e+00	0.248000	4.026960e-01	0.000483	0.000004	0.000000	0.003169	0.000007	0.000617	0.243000	1.699657e+00	0.061000	0.334000	0.039000	0.003000	0.004000	0.574000	9.942841e-01	0.293000	5.369598e-03	0.232000	9.536377e-01	0.397000	1.086091e-02	0.344000
166000000	0.257000	1.162330e+00	0.057000	0.315000	0.030000	0.004000	0.001000	0.579000	9.942841e-01	0.249000	5.316169e-03	0.249000	9.729024e-01	0.341000	8.126824e-03	0.428000	6.203851e-03	0.203000	2.059634e+00	0.252000	1.153186e+00	0.083000	5.367079e-03	0.305000	2.864886e+00	0.244000	3.986891e-01	0.000481	0.000004	0.000000	0.003160	0.000007	0.000618	0.250000	1.649425e+00	0.059000	0.315000	0.039000	0.003000	0.002000	0.536000	9.942841e-01	0.330000	5.316169e-03	0.240000	9.632219e-01	0.176000	1.108032e-02	0.231000
166500000	0.284000	1.150765e+00	0.071000	0.355000	0.040000	0.001000	0.002000	0.560000	9.942841e-01	0.343000	5.423563e-03	0.265000	9.826803e-01	0.387000	8.374323e-03	0.191000	6.392786e-03	0.233000	2.018851e+00	0.286000	1.141712e+00	0.094000	5.367079e-03	0.294000	2.864886e+00	0.246000	4.067432e-01	0.000480	0.000004	0.000000	0.003150	0.000007	0.000635	0.234000	1.682746e+00	0.073000	0.285000	0.047000	0.001000	0.007000	0.584000	9.942841e-01	0.270000	5.423563e-03	0.247000	9.632219e-01	0.370000	1.097006e-02	0.391000
167000000	0.275000	1.174012e+00	0.069000	0.313000	0.034000	0.001000	0.001000	0.575000	9.942841e-01	0.238000	5.644903e-03	0.264000	9.632219e-01	0.227000	8.045961e-03	0.218000	6.266200e-03	0.302000	2.122360e+00	0.260000	1.141712e+00	0.058000	5.367079e-03	0.284000	2.864886e+00	0.285000	4.108310e-01	0.000478	0.000004	0.000000	0.003141	0.000007	0.000649	0.251000	1.699657e+00	0.086000	0.327000	0.044000	0.007000	0.008000	0.601000	9.942841e-01	0.259000	5.533126e-03	0.227000	9.536377e-01	0.140000	1.033122e-02	0.105000
167500000	0.226000	1.162330e+00	0.090000	0.255000	0.037000	0.001000	0.003000	0.576000	9.942841e-01	0.278000	5.816816e-03	0.263000	9.536377e-01	0.326000	8.208500e-03	0.422000	6.329177e-03	0.162000	2.080334e+00	0.287000	1.176482e+00	0.104000	5.367079e-03	0.322000	2.864886e+00	0.236000	4.149599e-01	0.000477	0.000004	0.000000	0.003132	0.000007	0.000647	0.243000	1.682746e+00	0.084000	0.373000	0.033000	0.004000	0.003000	0.586000	9.942841e-01	0.268000	5.369598e-03	0.253000	9.347544e-01	0.103000	1.053992e-02	0.187000
168000000	0.258000	1.174012e+00	0.071000	0.362000	0.034000	0.001000	0.001000	0.567000	9.942841e-01	0.321000	5.934323e-03	0.241000	9.536377e-01	0.228000	8.290997e-03	0.270000	6.994822e-03	0.254000	2.122360e+00	0.244000	1.153186e+00	0.069000	5.367079e-03	0.322000	2.864886e+00	0.256000	4.108310e-01	0.000476	0.000004	0.000000	0.003122	0.000007	0.000645	0.221000	1.699657e+00	0.076000	0.224000	0.047000	0.001000	0.003000	0.538000	9.942841e-01	0.283000	5.478071e-03	0.286000	9.632219e-01	0.302000	1.064585e-02	0.300000
168500000	0.239000	1.162330e+00	0.082000	0.318000	0.035000	0.001000	0.001000	0.593000	9.942841e-01	0.246000	5.875276e-03	0.265000	9.729024e-01	0.379000	8.290997e-03	0.281000	6.925223e-03	0.168000	2.059634e+00	0.264000	1.153186e+00	0.096000	5.367079e-03	0.255000	2.864886e+00	0.260000	4.108310e-01	0.000474	0.000004	0.000000	0.003113	0.000007	0.000644	0.249000	1.649425e+00	0.094000	0.346000	0.044000	0.005000	0.005000	0.573000	9.942841e-01	0.305000	5.423563e-03	0.251000	1.002532e+00	0.383000	1.002588e-02	0.318000
169000000	0.226000	1.150765e+00	0.100000	0.372000	0.038000	0.001000	0.001000	0.559000	9.942841e-01	0.207000	5.758937e-03	0.251000	1.002532e+00	0.296000	8.892162e-03	0.340000	7.353454e-03	0.272000	1.978875e+00	0.256000	1.188306e+00	0.087000	5.367079e-03	0.266000	2.864886e+00	0.255000	4.149599e-01	0.000473	0.000004	0.000000	0.003104	0.000007	0.000642	0.255000	1.649425e+00	0.079000	0.324000	0.028000	0.003000	0.003000	0.584000	9.942841e-01	0.230000	5.316169e-03	0.223000	9.826803e-01	0.128000	1.012665e-02	0.306000
169500000	0.256000	1.174012e+00	0.071000	0.283000	0.042000	0.002000	0.003000	0.585000	9.942841e-01	0.292000	5.701635e-03	0.253000	9.826803e-01	0.368000	9.255058e-03	0.355000	7.353454e-03	0.231000	1.901282e+00	0.263000	1.164776e+00	0.058000	5.367079e-03	0.274000	2.864886e+00	0.275000	4.149599e-01	0.000471	0.000004	0.000000	0.003095	0.000007	0.000640	0.277000	1.666002e+00	0.075000	0.310000	0.041000	0.004000	0.004000	0.538000	9.942841e-01	0.204000	5.369598e-03	0.276000	9.536377e-01	0.138000	9.729575e-03	0.226000
170000000	0.248000	1.185811e+00	0.066000	0.279000	0.018000	0.001000	0.000000	0.582000	9.942841e-01	0.234000	5.588735e-03	0.265000	9.729024e-01	0.214000	9.071795e-03	0.199000	7.427358e-03	0.190000	1.959185e+00	0.261000	1.141712e+00	0.098000	5.367079e-03	0.330000	2.864886e+00	0.267000	4.191304e-01	0.000470	0.000004	0.000000	0.003086	0.000007	0.000639	0.249000	1.649425e+00	0.070000	0.276000	0.030000	0.000000	0.001000	0.591000	9.942841e-01	0.283000	5.369598e-03	0.261000	9.729024e-01	0.070000	9.255058e-03	0.176000
170500000	0.217000	1.174012e+00	0.057000	0.276000	0.045000	0.000000	0.000000	0.557000	9.942841e-01	0.308000	5.644903e-03	0.245000	9.347544e-01	0.240000	9.162968e-03	0.249000	6.994822e-03	0.235000	1.882364e+00	0.257000	1.153186e+00	0.057000	5.367079e-03	0.342000	2.864886e+00	0.257000	4.067432e-01	0.000469	0.000004	0.000000	0.003077	0.000007	0.000638	0.281000	1.666002e+00	0.066000	0.256000	0.024000	0.003000	0.003000	0.593000	9.942841e-01	0.306000	5.478071e-03	0.244000	9.632219e-01	0.326000	9.255058e-03	0.246000
171000000	0.236000	1.185811e+00	0.072000	0.346000	0.037000	0.003000	0.003000	0.549000	9.942841e-01	0.207000	5.758937e-03	0.255000	9.729024e-01	0.205000	9.348073e-03	0.268000	7.502004e-03	0.243000	1.901282e+00	0.239000	1.153186e+00	0.072000	5.367079e-03	0.350000	2.864886e+00	0.249000	4.108310e-01	0.000467	0.000004	0.000000	0.003068	0.000007	0.000636	0.262000	1.716739e+00	0.074000	0.271000	0.028000	0.007000	0.006000	0.560000	9.942841e-01	0.177000	5.644903e-03	0.238000	9.441488e-01	0.362000	9.162968e-03	0.316000
171500000	0.260000	1.197728e+00	0.089000	0.284000	0.041000	0.000000	0.000000	0.580000	9.942841e-01	0.312000	5.478071e-03	0.264000	9.826803e-01	0.252000	9.632764e-03	0.200000	7.353454e-03	0.173000	1.901282e+00	0.253000	1.176482e+00	0.092000	5.367079e-03	0.270000	2.864886e+00	0.258000	4.026960e-01	0.000466	0.000004	0.000000	0.003065	0.000007	0.000634	0.248000	1.699657e+00	0.071000	0.291000	0.044000	0.004000	0.004000	0.621000	9.942841e-01	0.221000	5.316169e-03	0.251000	9.536377e-01	0.175000	8.374323e-03	0.252000
172000000	0.255000	1.246609e+00	0.088000	0.242000	0.044000	0.002000	0.001000	0.580000	9.942841e-01	0.199000	5.701635e-03	0.246000	9.632219e-01	0.117000	9.255058e-03	0.173000	7.136127e-03	0.292000	1.863634e+00	0.263000	1.164776e+00	0.058000	5.367079e-03	0.293000	2.864886e+00	0.267000	4.067432e-01	0.000464	0.000004	0.000000	0.003087	0.000007	0.000633	0.249000	1.733993e+00	0.058000	0.223000	0.031000	0.005000	0.005000	0.579000	9.942841e-01	0.328000	5.369598e-03	0.234000	9.536377e-01	0.315000	8.716085e-03	0.326000
172500000	0.234000	1.209766e+00	0.081000	0.277000	0.036000	0.001000	0.003000	0.581000	9.942841e-01	0.225000	5.644903e-03	0.247000	9.632219e-01	0.343000	9.348073e-03	0.251000	7.207846e-03	0.223000	1.959185e+00	0.234000	1.188306e+00	0.059000	5.367079e-03	0.296000	2.864886e+00	0.256000	4.275974e-01	0.000463	0.000004	0.000000	0.003081	0.000007	0.000631	0.272000	1.751420e+00	0.076000	0.366000	0.036000	0.004000	0.001000	0.607000	9.942841e-01	0.246000	5.159053e-03	0.248000	9.729024e-01	0.099000	8.543495e-03	0.096000
173000000	0.261000	1.221924e+00	0.052000	0.225000	0.028000	0.001000	0.003000	0.578000	9.942841e-01	0.291000	5.644903e-03	0.226000	9.536377e-01	0.089000	9.729575e-03	0.122000	7.502004e-03	0.322000	1.959185e+00	0.227000	1.200248e+00	0.062000	5.367079e-03	0.285000	2.864886e+00	0.243000	4.026960e-01	0.000462	0.000004	0.000000	0.003072	0.000007	0.000629	0.247000	1.733993e+00	0.070000	0.253000	0.041000	0.001000	0.004000	0.550000	9.942841e-01	0.310000	5.210902e-03	0.256000	9.826803e-01	0.090000	8.629359e-03	0.275000
173500000	0.262000	1.234205e+00	0.070000	0.309000	0.034000	0.001000	0.000000	0.568000	9.942841e-01	0.218000	5.644903e-03	0.273000	9.925564e-01	0.097000	9.536916e-03	0.205000	7.502004e-03	0.301000	2.039141e+00	0.274000	1.224495e+00	0.066000	5.367079e-03	0.282000	2.864886e+00	0.254000	4.067432e-01	0.000460	0.000004	0.000000	0.003064	0.000007	0.000627	0.239000	1.751420e+00	0.072000	0.345000	0.032000	0.003000	0.004000	0.549000	9.942841e-01	0.225000	4.907443e-03	0.289000	9.536377e-01	0.364000	9.348073e-03	0.280000
174000000	0.233000	1.197728e+00	0.075000	0.324000	0.063000	0.002000	0.002000	0.594000	9.942841e-01	0.281000	5.701635e-03	0.249000	9.441488e-01	0.349000	1.022842e-02	0.300000	7.886640e-03	0.308000	2.018851e+00	0.241000	1.224495e+00	0.072000	5.367079e-03	0.330000	2.864886e+00	0.269000	3.869061e-01	0.000459	0.000004	0.000000	0.003055	0.000007	0.000625	0.253000	1.769022e+00	0.107000	0.385000	0.045000	0.004000	0.002000	0.581000	9.942841e-01	0.267000	5.263273e-03	0.259000	9.536377e-01	0.221000	9.348073e-03	0.198000
174500000	0.229000	1.150765e+00	0.057000	0.181000	0.043000	0.001000	0.001000	0.591000	9.942841e-01	0.245000	5.701635e-03	0.269000	9.729024e-01	0.187000	9.827359e-03	0.170000	7.577400e-03	0.314000	2.018851e+00	0.237000	1.164776e+00	0.063000	5.367079e-03	0.330000	2.864886e+00	0.241000	3.907946e-01	0.000458	0.000004	0.000000	0.003046	0.000007	0.000624	0.232000	1.751420e+00	0.071000	0.335000	0.037000	0.003000	0.003000	0.579000	9.942841e-01	0.237000	5.263273e-03	0.235000	9.536377e-01	0.130000	9.827359e-03	0.330000
175000000	0.247000	1.139314e+00	0.063000	0.263000	0.047000	0.001000	0.002000	0.559000	9.942841e-01	0.326000	5.644903e-03	0.253000	9.536377e-01	0.360000	1.012665e-02	0.283000	7.502004e-03	0.287000	2.101242e+00	0.230000	1.164776e+00	0.073000	5.367079e-03	0.309000	2.864886e+00	0.245000	3.986891e-01	0.000457	0.000004	0.000000	0.003039	0.000007	0.000622	0.270000	1.786801e+00	0.087000	0.297000	0.034000	0.007000	0.002000	0.562000	9.942841e-01	0.194000	5.316169e-03	0.235000	9.441488e-01	0.229000	9.442022e-03	0.339000
175500000	0.245000	1.127978e+00	0.074000	0.308000	0.027000	0.001000	0.001000	0.573000	9.942841e-01	0.256000	5.758937e-03	0.250000	9.536377e-01	0.145000	9.926125e-03	0.166000	7.353454e-03	0.246000	2.080334e+00	0.293000	1.164776e+00	0.076000	5.367079e-03	0.251000	2.864886e+00	0.247000	4.026960e-01	0.000455	0.000004	0.000000	0.003032	0.000007	0.000620	0.265000	1.769022e+00	0.087000	0.335000	0.040000	0.002000	0.006000	0.539000	9.942841e-01	0.212000	5.316169e-03	0.282000	9.826803e-01	0.296000	1.012665e-02	0.229000
176000000	0.271000	1.139314e+00	0.064000	0.283000	0.043000	0.002000	0.002000	0.575000	9.942841e-01	0.217000	5.533126e-03	0.240000	9.826803e-01	0.097000	9.632764e-03	0.140000	7.065121e-03	0.277000	2.039141e+00	0.245000	1.153186e+00	0.051000	5.367079e-03	0.301000	2.864886e+00	0.216000	4.067432e-01	0.000454	0.000004	0.000000	0.003024	0.000007	0.000618	0.220000	1.751420e+00	0.083000	0.336000	0.047000	0.008000	0.002000	0.616000	9.942841e-01	0.427000	5.588735e-03	0.226000	9.729024e-01	0.115000	1.033122e-02	0.134000
176500000	0.259000	1.150765e+00	0.088000	0.424000	0.063000	0.003000	0.001000	0.562000	9.942841e-01	0.302000	5.478071e-03	0.260000	1.002532e+00	0.404000	9.632764e-03	0.265000	7.136127e-03	0.243000	1.959185e+00	0.262000	1.176482e+00	0.084000	5.367079e-03	0.299000	2.864886e+00	0.264000	4.067432e-01	0.000453	0.000004	0.000000	0.003072	0.000007	0.000616	0.249000	1.733993e+00	0.081000	0.323000	0.051000	0.004000	0.004000	0.564000	9.942841e-01	0.278000	5.478071e-03	0.246000	9.925564e-01	0.145000	1.012665e-02	0.187000
177000000	0.247000	1.139314e+00	0.074000	0.270000	0.046000	0.001000	0.001000	0.548000	9.942841e-01	0.302000	5.588735e-03	0.249000	9.729024e-01	0.120000	9.632764e-03	0.149000	7.136127e-03	0.233000	1.901282e+00	0.237000	1.176482e+00	0.057000	5.367079e-03	0.288000	2.864886e+00	0.249000	4.108310e-01	0.000451	0.000004	0.000000	0.003070	0.000007	0.000615	0.244000	1.716739e+00	0.087000	0.291000	0.033000	0.004000	0.003000	0.586000	9.942841e-01	0.188000	5.423563e-03	0.283000	9.925564e-01	0.404000	9.827359e-03	0.374000
177500000	0.255000	1.174012e+00	0.052000	0.372000	0.018000	0.000000	0.000000	0.524000	9.942841e-01	0.245000	5.210902e-03	0.247000	9.347544e-01	0.230000	9.536916e-03	0.253000	7.136127e-03	0.246000	1.978875e+00	0.259000	1.212311e+00	0.070000	5.367079e-03	0.261000	2.864886e+00	0.250000	4.067432e-01	0.000450	0.000004	0.000000	0.003062	0.000007	0.000613	0.257000	1.716739e+00	0.087000	0.350000	0.047000	0.006000	0.005000	0.570000	9.942841e-01	0.217000	5.423563e-03	0.254000	9.826803e-01	0.445000	9.632764e-03	0.298000
178000000	0.272000	1.150765e+00	0.075000	0.281000	0.050000	0.001000	0.000000	0.591000	9.942841e-01	0.254000	5.423563e-03	0.252000	9.441488e-01	0.227000	9.729575e-03	0.339000	7.207846e-03	0.230000	1.845091e+00	0.267000	1.212311e+00	0.048000	5.367079e-03	0.296000	2.864886e+00	0.250000	4.108310e-01	0.000449	0.000004	0.000000	0.003053	0.000007	0.000611	0.246000	1.699657e+00	0.060000	0.285000	0.023000	0.008000	0.009000	0.630000	9.942841e-01	0.245000	5.159053e-03	0.241000	9.441488e-01	0.076000	9.071795e-03	0.048000
178500000	0.237000	1.139314e+00	0.038000	0.285000	0.026000	0.000000	0.000000	0.582000	9.942841e-01	0.308000	5.588735e-03	0.229000	9.254534e-01	0.154000	9.632764e-03	0.082000	7.065121e-03	0.327000	1.959185e+00	0.254000	1.200248e+00	0.067000	5.367079e-03	0.300000	2.864886e+00	0.233000	4.026960e-01	0.000448	0.000004	0.000000	0.003045	0.000007	0.000610	0.238000	1.682746e+00	0.052000	0.216000	0.029000	0.003000	0.004000	0.555000	9.942841e-01	0.206000	5.263273e-03	0.234000	9.441488e-01	0.255000	9.348073e-03	0.243000
179000000	0.256000	1.174012e+00	0.077000	0.270000	0.030000	0.000000	0.000000	0.567000	9.942841e-01	0.191000	5.369598e-03	0.272000	9.729024e-01	0.342000	9.632764e-03	0.251000	6.994822e-03	0.320000	2.039141e+00	0.240000	1.153186e+00	0.059000	5.367079e-03	0.261000	2.864886e+00	0.264000	3.986891e-01	0.000446	0.000004	0.000000	0.003036	0.000007	0.000608	0.239000	1.699657e+00	0.106000	0.343000	0.053000	0.000000	0.002000	0.571000	9.942841e-01	0.231000	5.107719e-03	0.265000	9.729024e-01	0.187000	9.162968e-03	0.199000
179500000	0.267000	1.185811e+00	0.072000	0.277000	0.046000	0.001000	0.001000	0.562000	9.942841e-01	0.304000	5.533126e-03	0.260000	9.536377e-01	0.310000	9.926125e-03	0.328000	7.280286e-03	0.307000	2.101242e+00	0.261000	1.176482e+00	0.063000	5.367079e-03	0.328000	2.864886e+00	0.258000	4.026960e-01	0.000445	0.000004	0.000000	0.003028	0.000007	0.000607	0.245000	1.682746e+00	0.110000	0.375000	0.056000	0.008000	0.006000	0.582000	9.942841e-01	0.239000	5.107719e-03	0.242000	9.347544e-01	0.244000	9.255058e-03	0.245000
180000000	0.238000	1.162330e+00	0.101000	0.343000	0.060000	0.000000	0.000000	0.580000	9.942841e-01	0.285000	5.644903e-03	0.247000	9.632219e-01	0.121000	1.033122e-02	0.206000	7.207846e-03	0.237000	2.186995e+00	0.258000	1.188306e+00	0.060000	5.367079e-03	0.312000	2.864886e+00	0.245000	4.067432e-01	0.000444	0.000004	0.000000	0.003019	0.000007	0.000605	0.247000	1.682746e+00	0.085000	0.337000	0.036000	0.006000	0.002000	0.566000	9.942841e-01	0.170000	5.316169e-03	0.250000	9.632219e-01	0.363000	9.255058e-03	0.400000
180500000	0.235000	1.174012e+00	0.061000	0.308000	0.020000	0.000000	0.000000	0.579000	9.942841e-01	0.319000	5.478071e-03	0.263000	1.002532e+00	0.084000	9.632764e-03	0.173000	6.788094e-03	0.254000	2.276248e+00	0.218000	1.164776e+00	0.068000	5.367079e-03	0.283000	2.864886e+00	0.262000	4.026960e-01	0.000443	0.000004	0.000000	0.003011	0.000007	0.000603	0.270000	1.733993e+00	0.092000	0.314000	0.038000	0.004000	0.004000	0.584000	9.942841e-01	0.369000	5.478071e-03	0.231000	9.441488e-01	0.041000	8.981529e-03	0.078000
181000000	0.244000	1.185811e+00	0.073000	0.299000	0.034000	0.002000	0.001000	0.570000	9.942841e-01	0.299000	5.701635e-03	0.251000	1.012607e+00	0.236000	1.002588e-02	0.197000	6.653681e-03	0.277000	2.345570e+00	0.236000	1.164776e+00	0.069000	5.367079e-03	0.279000	2.864886e+00	0.240000	4.108310e-01	0.000441	0.000004	0.000000	0.003003	0.000007	0.000602	0.276000	1.751420e+00	0.073000	0.315000	0.042000	0.002000	0.003000	0.557000	9.942841e-01	0.282000	5.533126e-03	0.264000	9.441488e-01	0.262000	8.629359e-03	0.315000
181500000	0.230000	1.174012e+00	0.077000	0.288000	0.033000	0.003000	0.001000	0.583000	9.942841e-01	0.240000	5.588735e-03	0.239000	9.729024e-01	0.292000	1.022842e-02	0.260000	6.720551e-03	0.205000	2.392954e+00	0.237000	1.224495e+00	0.086000	5.367079e-03	0.298000	2.864886e+00	0.230000	4.067432e-01	0.000440	0.000004	0.000000	0.002994	0.000007	0.000600	0.241000	1.733993e+00	0.086000	0.299000	0.048000	0.006000	0.006000	0.592000	9.942841e-01	0.267000	5.316169e-03	0.239000	9.347544e-01	0.080000	8.208500e-03	0.059000
182000000	0.258000	1.185811e+00	0.059000	0.246000	0.039000	0.002000	0.001000	0.564000	9.942841e-01	0.275000	5.423563e-03	0.272000	9.632219e-01	0.083000	9.729575e-03	0.218000	6.457035e-03	0.139000	2.231175e+00	0.277000	1.200248e+00	0.072000	5.367079e-03	0.250000	2.864886e+00	0.254000	4.191304e-01	0.000439	0.000004	0.000000	0.002986	0.000007	0.000599	0.252000	1.716739e+00	0.072000	0.272000	0.045000	0.008000	0.008000	0.592000	9.942841e-01	0.259000	5.478071e-03	0.240000	9.536377e-01	0.327000	7.730474e-03	0.334000
182500000	0.231000	1.185811e+00	0.084000	0.333000	0.038000	0.001000	0.001000	0.579000	9.942841e-01	0.303000	5.423563e-03	0.263000	9.826803e-01	0.082000	9.729575e-03	0.039000	6.081006e-03	0.185000	2.101242e+00	0.236000	1.212311e+00	0.090000	5.367079e-03	0.334000	2.864886e+00	0.257000	4.191304e-01	0.000438	0.000004	0.000000	0.002978	0.000007	0.000597	0.259000	1.733993e+00	0.092000	0.385000	0.056000	0.003000	0.004000	0.558000	9.942841e-01	0.184000	5.369598e-03	0.244000	9.632219e-01	0.329000	7.965902e-03	0.203000
183000000	0.244000	1.197728e+00	0.086000	0.272000	0.025000	0.000000	0.001000	0.567000	9.942841e-01	0.310000	5.369598e-03	0.246000	9.441488e-01	0.137000	9.255058e-03	0.339000	5.901285e-03	0.194000	1.998763e+00	0.234000	1.164776e+00	0.098000	5.367079e-03	0.277000	2.864886e+00	0.272000	4.067432e-01	0.000437	0.000004	0.000000	0.002970	0.000007	0.000595	0.267000	1.716739e+00	0.124000	0.348000	0.058000	0.005000	0.004000	0.560000	9.942841e-01	0.218000	5.369598e-03	0.246000	9.441488e-01	0.217000	7.965902e-03	0.220000
183500000	0.224000	1.185811e+00	0.067000	0.288000	0.047000	0.002000	0.002000	0.613000	9.942841e-01	0.269000	5.478071e-03	0.241000	9.536377e-01	0.184000	9.071795e-03	0.256000	6.266200e-03	0.300000	1.959185e+00	0.267000	1.164776e+00	0.063000	5.367079e-03	0.322000	2.864886e+00	0.267000	4.108310e-01	0.000435	0.000003	0.000000	0.002962	0.000007	0.000594	0.273000	1.716739e+00	0.087000	0.284000	0.055000	0.007000	0.008000	0.555000	9.942841e-01	0.249000	5.210902e-03	0.231000	9.729024e-01	0.204000	8.208500e-03	0.266000
184000000	0.241000	1.174012e+00	0.051000	0.246000	0.045000	0.001000	0.001000	0.551000	9.942841e-01	0.221000	5.423563e-03	0.231000	9.536377e-01	0.160000	9.071795e-03	0.335000	6.329177e-03	0.267000	2.059634e+00	0.269000	1.176482e+00	0.060000	5.367079e-03	0.289000	2.864886e+00	0.251000	4.067432e-01	0.000434	0.000003	0.000000	0.002954	0.000007	0.000592	0.253000	1.699657e+00	0.079000	0.276000	0.045000	0.002000	0.001000	0.587000	9.942841e-01	0.248000	5.210902e-03	0.242000	9.536377e-01	0.261000	8.208500e-03	0.165000
184500000	0.260000	1.185811e+00	0.069000	0.272000	0.046000	0.001000	0.001000	0.552000	9.942841e-01	0.218000	5.316169e-03	0.226000	9.441488e-01	0.361000	9.348073e-03	0.391000	6.587475e-03	0.286000	2.101242e+00	0.231000	1.153186e+00	0.075000	5.367079e-03	0.305000	2.864886e+00	0.228000	4.149599e-01	0.000433	0.000003	0.000000	0.002946	0.000007	0.000591	0.245000	1.716739e+00	0.090000	0.347000	0.035000	0.007000	0.006000	0.612000	9.942841e-01	0.275000	5.588735e-03	0.250000	9.632219e-01	0.164000	8.208500e-03	0.312000
185000000	0.270000	1.197728e+00	0.075000	0.304000	0.035000	0.001000	0.003000	0.565000	9.942841e-01	0.282000	5.701635e-03	0.272000	9.826803e-01	0.361000	9.348073e-03	0.297000	6.521929e-03	0.268000	2.186995e+00	0.243000	1.141712e+00	0.071000	5.367079e-03	0.307000	2.864886e+00	0.268000	4.026960e-01	0.000432	0.000003	0.000000	0.002938	0.000007	0.000589	0.253000	1.769022e+00	0.097000	0.291000	0.044000	0.008000	0.006000	0.573000	9.942841e-01	0.243000	5.701635e-03	0.260000	9.632219e-01	0.159000	8.629359e-03	0.147000
185500000	0.234000	1.174012e+00	0.103000	0.333000	0.050000	0.001000	0.001000	0.599000	9.942841e-01	0.241000	5.478071e-03	0.244000	9.729024e-01	0.361000	9.255058e-03	0.312000	6.653681e-03	0.285000	2.253599e+00	0.256000	1.188306e+00	0.061000	5.367079e-03	0.272000	2.864886e+00	0.238000	3.907946e-01	0.000431	0.000003	0.000000	0.002930	0.000007	0.000587	0.263000	1.751420e+00	0.109000	0.340000	0.046000	0.007000	0.004000	0.555000	9.942841e-01	0.260000	5.644903e-03	0.245000	9.536377e-01	0.144000	8.126824e-03	0.218000
186000000	0.243000	1.162330e+00	0.051000	0.241000	0.027000	0.001000	0.003000	0.588000	9.942841e-01	0.301000	5.644903e-03	0.248000	9.925564e-01	0.297000	9.071795e-03	0.475000	6.720551e-03	0.261000	2.345570e+00	0.238000	1.188306e+00	0.069000	5.367079e-03	0.349000	2.864886e+00	0.261000	4.067432e-01	0.000430	0.000003	0.000000	0.002922	0.000007	0.000586	0.256000	1.716739e+00	0.096000	0.306000	0.037000	0.001000	0.000000	0.575000	9.942841e-01	0.310000	5.533126e-03	0.250000	9.536377e-01	0.238000	8.208500e-03	0.265000
186500000	0.251000	1.174012e+00	0.068000	0.359000	0.052000	0.000000	0.000000	0.568000	9.942841e-01	0.245000	5.533126e-03	0.266000	9.632219e-01	0.373000	9.348073e-03	0.280000	6.457035e-03	0.175000	2.253599e+00	0.263000	1.224495e+00	0.064000	5.367079e-03	0.261000	2.864886e+00	0.241000	4.108310e-01	0.000428	0.000003	0.000000	0.002914	0.000006	0.000584	0.234000	1.699657e+00	0.071000	0.327000	0.047000	0.005000	0.003000	0.592000	9.942841e-01	0.247000	5.644903e-03	0.262000	9.729024e-01	0.348000	8.208500e-03	0.283000
187000000	0.262000	1.162330e+00	0.071000	0.231000	0.036000	0.000000	0.000000	0.602000	9.942841e-01	0.243000	5.478071e-03	0.251000	9.441488e-01	0.078000	9.729575e-03	0.195000	6.653681e-03	0.249000	2.186995e+00	0.205000	1.249231e+00	0.051000	5.367079e-03	0.282000	2.864886e+00	0.250000	3.986891e-01	0.000427	0.000003	0.000000	0.002906	0.000006	0.000583	0.277000	1.716739e+00	0.065000	0.283000	0.030000	0.008000	0.010000	0.557000	9.942841e-01	0.301000	5.816816e-03	0.254000	9.826803e-01	0.122000	8.126824e-03	0.265000
187500000	0.251000	1.174012e+00	0.070000	0.267000	0.037000	0.001000	0.001000	0.584000	9.942841e-01	0.208000	5.588735e-03	0.249000	9.162450e-01	0.382000	9.632764e-03	0.253000	6.788094e-03	0.255000	2.186995e+00	0.267000	1.224495e+00	0.064000	5.367079e-03	0.265000	2.864886e+00	0.237000	3.947221e-01	0.000426	0.000003	0.000000	0.002899	0.000006	0.000581	0.268000	1.769022e+00	0.093000	0.298000	0.046000	0.004000	0.004000	0.584000	9.942841e-01	0.248000	5.758937e-03	0.271000	9.729024e-01	0.299000	8.290997e-03	0.332000
188000000	0.249000	1.150765e+00	0.093000	0.303000	0.044000	0.000000	0.000000	0.575000	9.942841e-01	0.214000	5.533126e-03	0.263000	9.536377e-01	0.137000	9.442022e-03	0.109000	6.587475e-03	0.299000	2.186995e+00	0.260000	1.212311e+00	0.054000	5.367079e-03	0.278000	2.864886e+00	0.234000	4.026960e-01	0.000425	0.000003	0.000000	0.002891	0.000006	0.000580	0.243000	1.786801e+00	0.084000	0.343000	0.045000	0.002000	0.004000	0.573000	9.942841e-01	0.188000	5.758937e-03	0.245000	9.729024e-01	0.042000	8.208500e-03	0.186000
188500000	0.228000	1.162330e+00	0.073000	0.318000	0.025000	0.002000	0.001000	0.555000	9.942841e-01	0.289000	5.423563e-03	0.255000	9.729024e-01	0.268000	9.536916e-03	0.268000	6.457035e-03	0.274000	2.165234e+00	0.266000	1.188306e+00	0.055000	5.367079e-03	0.265000	2.864886e+00	0.235000	4.067432e-01	0.000424	0.000003	0.000000	0.002883	0.000006	0.000578	0.236000	1.733993e+00	0.087000	0.355000	0.043000	0.002000	0.001000	0.603000	9.942841e-01	0.297000	6.054204e-03	0.264000	9.536377e-01	0.177000	7.886640e-03	0.189000
189000000	0.243000	1.127978e+00	0.083000	0.341000	0.026000	0.000000	0.000000	0.556000	9.942841e-01	0.190000	5.478071e-03	0.254000	1.002532e+00	0.289000	9.348073e-03	0.213000	6.020499e-03	0.278000	2.253599e+00	0.243000	1.153186e+00	0.061000	5.367079e-03	0.313000	2.864886e+00	0.265000	4.108310e-01	0.000423	0.000003	0.000000	0.002876	0.000006	0.000577	0.257000	1.716739e+00	0.078000	0.277000	0.043000	0.001000	0.001000	0.558000	9.942841e-01	0.214000	5.934323e-03	0.243000	9.632219e-01	0.115000	7.886640e-03	0.206000
189500000	0.282000	1.139314e+00	0.078000	0.307000	0.039000	0.000000	0.000000	0.599000	9.942841e-01	0.236000	5.478071e-03	0.250000	9.826803e-01	0.491000	9.536916e-03	0.418000	6.142121e-03	0.286000	2.299125e+00	0.245000	1.130351e+00	0.051000	5.367079e-03	0.272000	2.864886e+00	0.268000	4.149599e-01	0.000422	0.000003	0.000000	0.002868	0.000006	0.000575	0.239000	1.751420e+00	0.094000	0.333000	0.056000	0.004000	0.004000	0.584000	9.942841e-01	0.235000	5.701635e-03	0.262000	1.002532e+00	0.246000	7.653555e-03	0.207000
190000000	0.248000	1.150765e+00	0.094000	0.278000	0.033000	0.005000	0.006000	0.589000	9.942841e-01	0.281000	5.423563e-03	0.234000	9.729024e-01	0.337000	9.827359e-03	0.319000	6.329177e-03	0.249000	2.369144e+00	0.256000	1.153186e+00	0.043000	5.367079e-03	0.261000	2.864886e+00	0.227000	4.149599e-01	0.000420	0.000003	0.000000	0.002861	0.000006	0.000574	0.252000	1.733993e+00	0.066000	0.324000	0.036000	0.003000	0.002000	0.577000	9.942841e-01	0.325000	5.533126e-03	0.253000	9.925564e-01	0.208000	7.808167e-03	0.376000
190500000	0.287000	1.139314e+00	0.049000	0.216000	0.042000	0.001000	0.002000	0.570000	9.942841e-01	0.224000	5.423563e-03	0.245000	9.729024e-01	0.111000	9.632764e-03	0.155000	6.587475e-03	0.268000	2.417003e+00	0.247000	1.164776e+00	0.062000	5.367079e-03	0.282000	2.864886e+00	0.232000	3.947221e-01	0.000419	0.000003	0.000000	0.002865	0.000006	0.000572	0.266000	1.751420e+00	0.095000	0.335000	0.039000	0.005000	0.007000	0.591000	9.942841e-01	0.300000	5.758937e-03	0.242000	9.536377e-01	0.318000	8.045961e-03	0.277000
191000000	0.244000	1.150765e+00	0.074000	0.299000	0.046000	0.000000	0.000000	0.599000	9.942841e-01	0.163000	5.369598e-03	0.256000	1.002532e+00	0.306000	9.348073e-03	0.316000	6.521929e-03	0.268000	2.540926e+00	0.240000	1.141712e+00	0.076000	5.367079e-03	0.262000	2.864886e+00	0.237000	3.986891e-01	0.000418	0.000003	0.000000	0.002860	0.000006	0.000571	0.261000	1.733993e+00	0.116000	0.368000	0.050000	0.004000	0.005000	0.605000	9.942841e-01	0.225000	5.478071e-03	0.243000	9.162450e-01	0.300000	8.543495e-03	0.306000
191500000	0.250000	1.150765e+00	0.081000	0.314000	0.039000	0.000000	0.000000	0.609000	9.942841e-01	0.324000	5.588735e-03	0.253000	9.826803e-01	0.285000	9.536916e-03	0.138000	6.653681e-03	0.292000	2.441295e+00	0.290000	1.119104e+00	0.063000	5.367079e-03	0.247000	2.864886e+00	0.225000	4.026960e-01	0.000417	0.000003	0.000000	0.002853	0.000006	0.000569	0.257000	1.751420e+00	0.078000	0.342000	0.032000	0.008000	0.006000	0.581000	9.942841e-01	0.295000	5.588735e-03	0.254000	9.441488e-01	0.183000	8.458486e-03	0.334000
192000000	0.286000	1.162330e+00	0.092000	0.301000	0.032000	0.003000	0.003000	0.565000	9.942841e-01	0.241000	5.423563e-03	0.234000	9.729024e-01	0.156000	8.981529e-03	0.207000	6.457035e-03	0.243000	2.490612e+00	0.264000	1.164776e+00	0.059000	5.367079e-03	0.273000	2.864886e+00	0.255000	4.108310e-01	0.000416	0.000003	0.000000	0.002845	0.000006	0.000568	0.245000	1.733993e+00	0.072000	0.355000	0.044000	0.003000	0.003000	0.622000	9.942841e-01	0.232000	5.644903e-03	0.238000	9.632219e-01	0.274000	7.965902e-03	0.218000
192500000	0.232000	1.150765e+00	0.062000	0.325000	0.052000	0.000000	0.002000	0.610000	9.942841e-01	0.234000	5.644903e-03	0.248000	9.729024e-01	0.283000	8.716085e-03	0.240000	6.329177e-03	0.207000	2.369144e+00	0.236000	1.176482e+00	0.065000	5.367079e-03	0.259000	2.864886e+00	0.256000	4.067432e-01	0.000415	0.000003	0.000000	0.002838	0.000006	0.000566	0.260000	1.733993e+00	0.047000	0.316000	0.027000	0.005000	0.005000	0.570000	9.942841e-01	0.206000	5.423563e-03	0.244000	9.925564e-01	0.235000	8.290997e-03	0.218000
193000000	0.252000	1.162330e+00	0.087000	0.328000	0.041000	0.001000	0.001000	0.597000	9.942841e-01	0.233000	5.701635e-03	0.198000	1.002532e+00	0.317000	8.892162e-03	0.213000	6.521929e-03	0.168000	2.276248e+00	0.289000	1.176482e+00	0.087000	5.367079e-03	0.269000	2.864886e+00	0.266000	4.191304e-01	0.000414	0.000003	0.000000	0.002834	0.000006	0.000565	0.231000	1.716739e+00	0.075000	0.270000	0.034000	0.003000	0.001000	0.588000	9.942841e-01	0.296000	5.369598e-03	0.265000	9.729024e-01	0.243000	8.374323e-03	0.284000
193500000	0.246000	1.150765e+00	0.071000	0.314000	0.021000	0.004000	0.003000	0.585000	9.942841e-01	0.222000	5.478071e-03	0.252000	9.632219e-01	0.218000	8.981529e-03	0.210000	6.392786e-03	0.227000	2.165234e+00	0.238000	1.164776e+00	0.065000	5.367079e-03	0.300000	2.864886e+00	0.253000	4.191304e-01	0.000413	0.000003	0.000000	0.002826	0.000006	0.000565	0.215000	1.733993e+00	0.085000	0.291000	0.041000	0.004000	0.006000	0.587000	9.942841e-01	0.230000	5.263273e-03	0.241000	9.826803e-01	0.425000	7.886640e-03	0.367000
194000000	0.236000	1.150765e+00	0.066000	0.229000	0.033000	0.001000	0.000000	0.594000	9.942841e-01	0.239000	5.423563e-03	0.246000	9.536377e-01	0.177000	8.629359e-03	0.134000	6.142121e-03	0.257000	2.253599e+00	0.244000	1.164776e+00	0.078000	5.367079e-03	0.289000	2.864886e+00	0.241000	4.067432e-01	0.000412	0.000003	0.000000	0.002887	0.000006	0.000563	0.240000	1.716739e+00	0.046000	0.231000	0.033000	0.002000	0.005000	0.594000	9.942841e-01	0.297000	5.107719e-03	0.249000	9.729024e-01	0.226000	7.502004e-03	0.178000
194500000	0.268000	1.162330e+00	0.085000	0.264000	0.048000	0.002000	0.003000	0.556000	9.942841e-01	0.232000	5.423563e-03	0.248000	9.632219e-01	0.280000	9.162968e-03	0.256000	6.587475e-03	0.245000	2.299125e+00	0.254000	1.212311e+00	0.072000	5.367079e-03	0.246000	2.864886e+00	0.273000	3.947221e-01	0.000411	0.000003	0.000000	0.002881	0.000006	0.000562	0.254000	1.699657e+00	0.088000	0.283000	0.047000	0.005000	0.004000	0.589000	9.942841e-01	0.305000	5.210902e-03	0.251000	9.536377e-01	0.468000	7.965902e-03	0.367000
195000000	0.262000	1.150765e+00	0.097000	0.286000	0.044000	0.000000	0.000000	0.582000	9.942841e-01	0.215000	5.423563e-03	0.263000	9.632219e-01	0.396000	9.442022e-03	0.224000	6.587475e-03	0.228000	2.276248e+00	0.226000	1.188306e+00	0.058000	5.367079e-03	0.292000	2.864886e+00	0.251000	4.149599e-01	0.000410	0.000003	0.000000	0.002875	0.000006	0.000560	0.255000	1.699657e+00	0.075000	0.288000	0.026000	0.000000	0.000000	0.585000	9.942841e-01	0.286000	5.159053e-03	0.242000	9.729024e-01	0.299000	7.730474e-03	0.180000
195500000	0.239000	1.139314e+00	0.089000	0.299000	0.032000	0.001000	0.001000	0.603000	9.942841e-01	0.316000	5.369598e-03	0.239000	9.254534e-01	0.311000	9.632764e-03	0.298000	6.266200e-03	0.251000	2.322231e+00	0.266000	1.153186e+00	0.072000	5.367079e-03	0.279000	2.864886e+00	0.269000	4.026960e-01	0.000409	0.000003	0.000000	0.002868	0.000006	0.000559	0.281000	1.716739e+00	0.059000	0.308000	0.025000	0.006000	0.005000	0.552000	9.942841e-01	0.248000	5.369598e-03	0.255000	9.632219e-01	0.153000	8.208500e-03	0.278000
196000000	0.233000	1.127978e+00	0.075000	0.329000	0.045000	0.001000	0.002000	0.558000	9.942841e-01	0.291000	5.369598e-03	0.271000	9.536377e-01	0.287000	9.729575e-03	0.319000	6.521929e-03	0.231000	2.231175e+00	0.239000	1.130351e+00	0.054000	5.367079e-03	0.336000	2.864886e+00	0.232000	3.869061e-01	0.000408	0.000003	0.000000	0.002867	0.000006	0.000558	0.278000	1.733993e+00	0.088000	0.290000	0.052000	0.002000	0.001000	0.597000	9.942841e-01	0.242000	5.423563e-03	0.250000	9.441488e-01	0.178000	7.653555e-03	0.234000
196500000	0.262000	1.162330e+00	0.079000	0.242000	0.038000	0.001000	0.001000	0.576000	9.942841e-01	0.193000	5.423563e-03	0.268000	9.729024e-01	0.279000	1.012665e-02	0.207000	6.587475e-03	0.150000	2.122360e+00	0.257000	1.096944e+00	0.064000	5.367079e-03	0.292000	2.864886e+00	0.258000	3.907946e-01	0.000407	0.000003	0.000000	0.002955	0.000006	0.000556	0.246000	1.716739e+00	0.077000	0.300000	0.033000	0.001000	0.002000	0.582000	9.942841e-01	0.309000	5.533126e-03	0.247000	9.729024e-01	0.093000	7.965902e-03	0.112000
197000000	0.250000	1.185811e+00	0.106000	0.325000	0.053000	0.002000	0.000000	0.578000	9.942841e-01	0.339000	5.533126e-03	0.233000	9.441488e-01	0.300000	1.033122e-02	0.441000	6.994822e-03	0.189000	2.080334e+00	0.268000	1.141712e+00	0.055000	5.367079e-03	0.292000	2.864886e+00	0.249000	3.907946e-01	0.000406	0.000003	0.000000	0.003126	0.000006	0.000555	0.271000	1.699657e+00	0.083000	0.333000	0.041000	0.001000	0.001000	0.561000	9.942841e-01	0.242000	5.758937e-03	0.268000	9.347544e-01	0.078000	7.577400e-03	0.285000
197500000	0.251000	1.174012e+00	0.064000	0.303000	0.030000	0.000000	0.000000	0.570000	9.942841e-01	0.263000	5.875276e-03	0.261000	9.826803e-01	0.217000	1.022842e-02	0.241000	6.925223e-03	0.236000	2.122360e+00	0.263000	1.141712e+00	0.063000	5.367079e-03	0.269000	2.864886e+00	0.259000	4.191304e-01	0.000405	0.000003	0.000000	0.003136	0.000006	0.000553	0.253000	1.716739e+00	0.067000	0.324000	0.037000	0.003000	0.005000	0.572000	9.942841e-01	0.246000	5.588735e-03	0.237000	9.441488e-01	0.406000	7.136127e-03	0.310000
198000000	0.232000	1.162330e+00	0.067000	0.272000	0.029000	0.001000	0.000000	0.577000	9.942841e-01	0.151000	5.478071e-03	0.257000	9.536377e-01	0.164000	9.827359e-03	0.154000	6.521929e-03	0.238000	2.122360e+00	0.258000	1.153186e+00	0.068000	5.367079e-03	0.298000	2.864886e+00	0.240000	4.067432e-01	0.000404	0.000003	0.000000	0.003424	0.000006	0.000552	0.245000	1.716739e+00	0.082000	0.338000	0.048000	0.008000	0.008000	0.566000	9.942841e-01	0.168000	5.478071e-03	0.258000	9.441488e-01	0.267000	7.502004e-03	0.255000
198500000	0.237000	1.174012e+00	0.074000	0.339000	0.034000	0.001000	0.002000	0.537000	9.942841e-01	0.293000	5.588735e-03	0.266000	9.536377e-01	0.165000	9.729575e-03	0.238000	6.587475e-03	0.287000	2.143690e+00	0.254000	1.130351e+00	0.069000	5.367079e-03	0.284000	2.864886e+00	0.236000	4.026960e-01	0.000402	0.000003	0.000000	0.003743	0.000006	0.000551	0.244000	1.733993e+00	0.076000	0.367000	0.039000	0.003000	0.003000	0.594000	9.942841e-01	0.316000	5.644903e-03	0.267000	9.347544e-01	0.187000	8.126824e-03	0.221000
199000000	0.256000	1.209766e+00	0.055000	0.264000	0.021000	0.001000	0.002000	0.571000	9.942841e-01	0.265000	5.644903e-03	0.261000	9.441488e-01	0.100000	9.926125e-03	0.126000	6.587475e-03	0.194000	2.101242e+00	0.270000	1.164776e+00	0.063000	5.367079e-03	0.298000	2.864886e+00	0.232000	4.026960e-01	0.000401	0.000003	0.000000	0.003736	0.000006	0.000549	0.268000	1.751420e+00	0.078000	0.344000	0.036000	0.006000	0.003000	0.549000	9.942841e-01	0.297000	5.316169e-03	0.267000	9.536377e-01	0.456000	8.458486e-03	0.426000
199500000	0.228000	1.185811e+00	0.061000	0.273000	0.026000	0.002000	0.003000	0.551000	9.942841e-01	0.304000	5.758937e-03	0.242000	9.441488e-01	0.331000	9.632764e-03	0.360000	6.720551e-03	0.166000	2.080334e+00	0.253000	1.188306e+00	0.061000	5.367079e-03	0.240000	2.864886e+00	0.237000	4.067432e-01	0.000400	0.000003	0.000000	0.003728	0.000006	0.000548	0.244000	1.769022e+00	0.083000	0.436000	0.052000	0.000000	0.000000	0.606000	9.942841e-01	0.218000	5.588735e-03	0.250000	9.632219e-01	0.471000	8.374323e-03	0.396000
200000000	0.225000	1.197728e+00	0.062000	0.286000	0.031000	0.001000	0.001000	0.548000	9.942841e-01	0.275000	5.934323e-03	0.254000	9.536377e-01	0.372000	1.002588e-02	0.308000	6.925223e-03	0.208000	1.959185e+00	0.258000	1.188306e+00	0.105000	5.367079e-03	0.271000	2.864886e+00	0.275000	4.108310e-01	0.000399	0.000003	0.000000	0.003795	0.000006	0.000546	0.279000	1.786801e+00	0.056000	0.283000	0.035000	0.001000	0.003000	0.605000	9.942841e-01	0.288000	5.701635e-03	0.254000	9.826803e-01	0.222000	8.045961e-03	0.259000
200500000	0.256000	1.185811e+00	0.075000	0.307000	0.037000	0.000000	0.000000	0.592000	9.942841e-01	0.221000	5.588735e-03	0.259000	9.729024e-01	0.227000	9.632764e-03	0.204000	6.788094e-03	0.194000	1.845091e+00	0.242000	1.153186e+00	0.114000	5.367079e-03	0.338000	2.864886e+00	0.220000	3.907946e-01	0.000398	0.000003	0.000000	0.003788	0.000006	0.000545	0.249000	1.751420e+00	0.096000	0.324000	0.043000	0.004000	0.005000	0.578000	9.942841e-01	0.163000	5.478071e-03	0.239000	9.632219e-01	0.353000	8.629359e-03	0.257000
201000000	0.256000	1.221924e+00	0.081000	0.281000	0.026000	0.002000	0.002000	0.602000	9.942841e-01	0.151000	5.644903e-03	0.233000	9.826803e-01	0.134000	9.729575e-03	0.191000	6.994822e-03	0.195000	1.720351e+00	0.264000	1.176482e+00	0.082000	5.367079e-03	0.274000	2.864886e+00	0.245000	4.026960e-01	0.000397	0.000003	0.000000	0.003779	0.000006	0.000544	0.272000	1.769022e+00	0.094000	0.310000	0.031000	0.002000	0.003000	0.554000	9.942841e-01	0.272000	5.533126e-03	0.247000	9.347544e-01	0.358000	8.803683e-03	0.326000
201500000	0.249000	1.209766e+00	0.062000	0.250000	0.040000	0.003000	0.003000	0.555000	9.942841e-01	0.227000	5.533126e-03	0.251000	9.826803e-01	0.356000	9.536916e-03	0.306000	6.994822e-03	0.243000	1.620166e+00	0.268000	1.153186e+00	0.127000	5.367079e-03	0.320000	2.864886e+00	0.225000	4.108310e-01	0.000396	0.000003	0.000000	0.003769	0.000006	0.000542	0.248000	1.716739e+00	0.075000	0.323000	0.042000	0.004000	0.001000	0.581000	9.942841e-01	0.248000	5.644903e-03	0.279000	9.729024e-01	0.241000	8.543495e-03	0.273000
202000000	0.232000	1.174012e+00	0.068000	0.338000	0.031000	0.003000	0.003000	0.619000	9.942841e-01	0.302000	5.478071e-03	0.253000	9.729024e-01	0.190000	9.827359e-03	0.326000	7.065121e-03	0.252000	1.541149e+00	0.251000	1.212311e+00	0.068000	5.367079e-03	0.334000	2.864886e+00	0.238000	3.947221e-01	0.000396	0.000003	0.000000	0.003762	0.000006	0.000541	0.258000	1.699657e+00	0.059000	0.187000	0.036000	0.003000	0.002000	0.611000	9.942841e-01	0.227000	5.588735e-03	0.245000	9.826803e-01	0.457000	8.543495e-03	0.310000
202500000	0.273000	1.174012e+00	0.057000	0.261000	0.026000	0.002000	0.002000	0.591000	9.942841e-01	0.197000	5.263273e-03	0.232000	9.536377e-01	0.167000	1.002588e-02	0.182000	7.207846e-03	0.203000	1.480720e+00	0.227000	1.164776e+00	0.092000	5.367079e-03	0.360000	2.864886e+00	0.249000	4.026960e-01	0.000395	0.000003	0.000000	0.003753	0.000006	0.000540	0.255000	1.716739e+00	0.060000	0.257000	0.032000	0.002000	0.001000	0.557000	9.942841e-01	0.207000	5.588735e-03	0.275000	9.826803e-01	0.346000	8.803683e-03	0.253000
203000000	0.249000	1.139314e+00	0.064000	0.307000	0.028000	0.002000	0.001000	0.563000	9.942841e-01	0.307000	5.423563e-03	0.252000	1.002532e+00	0.163000	9.926125e-03	0.226000	7.065121e-03	0.350000	1.541149e+00	0.225000	1.176482e+00	0.079000	5.367079e-03	0.370000	2.864886e+00	0.229000	4.149599e-01	0.000394	0.000003	0.000000	0.003743	0.000006	0.000538	0.251000	1.751420e+00	0.074000	0.247000	0.043000	0.005000	0.005000	0.579000	9.942841e-01	0.191000	5.644903e-03	0.231000	9.347544e-01	0.323000	8.803683e-03	0.343000
203500000	0.286000	1.174012e+00	0.078000	0.295000	0.050000	0.003000	0.001000	0.568000	9.942841e-01	0.275000	5.644903e-03	0.248000	9.441488e-01	0.359000	9.536916e-03	0.340000	6.856315e-03	0.379000	1.620166e+00	0.251000	1.153186e+00	0.068000	5.367079e-03	0.270000	2.864886e+00	0.257000	4.026960e-01	0.000393	0.000003	0.000000	0.003734	0.000006	0.000537	0.254000	1.769022e+00	0.121000	0.340000	0.048000	0.003000	0.000000	0.547000	9.942841e-01	0.190000	5.423563e-03	0.232000	9.162450e-01	0.090000	8.290997e-03	0.172000
204000000	0.236000	1.162330e+00	0.078000	0.328000	0.049000	0.001000	0.001000	0.622000	9.942841e-01	0.203000	5.423563e-03	0.254000	9.729024e-01	0.241000	9.536916e-03	0.221000	6.856315e-03	0.288000	1.720351e+00	0.274000	1.153186e+00	0.076000	5.367079e-03	0.310000	2.864886e+00	0.254000	4.149599e-01	0.000392	0.000003	0.000000	0.003725	0.000006	0.000536	0.218000	1.716739e+00	0.068000	0.232000	0.023000	0.004000	0.001000	0.613000	9.942841e-01	0.270000	5.423563e-03	0.245000	9.347544e-01	0.159000	8.374323e-03	0.238000
204500000	0.263000	1.197728e+00	0.080000	0.308000	0.027000	0.001000	0.001000	0.576000	9.942841e-01	0.190000	5.369598e-03	0.257000	9.536377e-01	0.188000	9.827359e-03	0.147000	6.653681e-03	0.334000	1.808556e+00	0.249000	1.164776e+00	0.076000	5.367079e-03	0.290000	2.864886e+00	0.251000	4.149599e-01	0.000391	0.000003	0.000000	0.003716	0.000006	0.000535	0.276000	1.699657e+00	0.073000	0.253000	0.036000	0.002000	0.004000	0.574000	9.942841e-01	0.171000	5.588735e-03	0.243000	9.632219e-01	0.090000	8.374323e-03	0.126000
205000000	0.239000	1.150765e+00	0.082000	0.317000	0.045000	0.000000	0.001000	0.558000	9.942841e-01	0.408000	5.369598e-03	0.256000	9.826803e-01	0.185000	9.827359e-03	0.186000	6.653681e-03	0.306000	1.808556e+00	0.263000	1.164776e+00	0.070000	5.367079e-03	0.358000	2.864886e+00	0.231000	4.108310e-01	0.000390	0.000003	0.000000	0.003707	0.000006	0.000533	0.239000	1.733993e+00	0.046000	0.231000	0.023000	0.000000	0.001000	0.575000	9.942841e-01	0.256000	5.701635e-03	0.218000	9.826803e-01	0.118000	8.629359e-03	0.102000
205500000	0.273000	1.185811e+00	0.061000	0.251000	0.033000	0.001000	0.002000	0.543000	9.942841e-01	0.198000	5.533126e-03	0.268000	9.826803e-01	0.197000	9.926125e-03	0.177000	6.720551e-03	0.198000	1.772744e+00	0.237000	1.141712e+00	0.070000	5.367079e-03	0.271000	2.864886e+00	0.248000	4.067432e-01	0.000389	0.000003	0.000000	0.003698	0.000006	0.000532	0.248000	1.716739e+00	0.071000	0.240000	0.032000	0.003000	0.003000	0.579000	9.942841e-01	0.221000	5.644903e-03	0.277000	9.729024e-01	0.201000	8.803683e-03	0.245000
206000000	0.240000	1.197728e+00	0.092000	0.364000	0.045000	0.000000	0.000000	0.580000	9.942841e-01	0.207000	5.423563e-03	0.243000	9.729024e-01	0.127000	9.536916e-03	0.169000	6.720551e-03	0.217000	1.652895e+00	0.243000	1.200248e+00	0.083000	5.367079e-03	0.310000	2.864886e+00	0.254000	4.108310e-01	0.000388	0.000003	0.000000	0.003689	0.000006	0.000531	0.269000	1.733993e+00	0.071000	0.218000	0.033000	0.000000	0.003000	0.588000	9.942841e-01	0.244000	5.644903e-03	0.246000	9.536377e-01	0.217000	8.716085e-03	0.211000
206500000	0.242000	1.185811e+00	0.097000	0.332000	0.029000	0.001000	0.000000	0.594000	9.942841e-01	0.229000	5.588735e-03	0.260000	9.536377e-01	0.280000	1.053992e-02	0.259000	6.925223e-03	0.214000	1.620166e+00	0.239000	1.200248e+00	0.094000	5.367079e-03	0.357000	2.864886e+00	0.255000	3.986891e-01	0.000387	0.000003	0.000000	0.003680	0.000006	0.000530	0.246000	1.716739e+00	0.055000	0.348000	0.034000	0.008000	0.008000	0.572000	9.942841e-01	0.233000	5.533126e-03	0.252000	9.826803e-01	0.305000	8.716085e-03	0.183000
207000000	0.233000	1.197728e+00	0.074000	0.320000	0.036000	0.000000	0.005000	0.575000	9.942841e-01	0.274000	5.701635e-03	0.228000	9.536377e-01	0.277000	1.086091e-02	0.270000	7.207846e-03	0.270000	1.588084e+00	0.258000	1.212311e+00	0.091000	5.367079e-03	0.295000	2.864886e+00	0.241000	3.986891e-01	0.000386	0.000003	0.000000	0.003671	0.000006	0.000528	0.274000	1.699657e+00	0.072000	0.280000	0.039000	0.005000	0.004000	0.579000	9.942841e-01	0.219000	5.369598e-03	0.218000	9.826803e-01	0.127000	8.981529e-03	0.242000
207500000	0.223000	1.197728e+00	0.076000	0.229000	0.043000	0.000000	0.000000	0.526000	9.942841e-01	0.186000	5.478071e-03	0.245000	9.254534e-01	0.227000	1.064585e-02	0.300000	7.280286e-03	0.213000	1.510633e+00	0.249000	1.164776e+00	0.092000	5.367079e-03	0.278000	2.864886e+00	0.231000	3.947221e-01	0.000385	0.000003	0.000000	0.003662	0.000006	0.000527	0.281000	1.716739e+00	0.106000	0.304000	0.042000	0.003000	0.003000	0.551000	9.942841e-01	0.239000	5.159053e-03	0.271000	9.826803e-01	0.302000	9.348073e-03	0.222000
208000000	0.239000	1.162330e+00	0.048000	0.281000	0.021000	0.001000	0.001000	0.560000	9.942841e-01	0.159000	5.210902e-03	0.258000	9.925564e-01	0.379000	1.119167e-02	0.544000	7.280286e-03	0.225000	1.422660e+00	0.246000	1.141712e+00	0.065000	5.367079e-03	0.304000	2.864886e+00	0.233000	3.986891e-01	0.000384	0.000003	0.000000	0.003654	0.000006	0.000526	0.247000	1.716739e+00	0.047000	0.232000	0.022000	0.004000	0.004000	0.563000	9.942841e-01	0.286000	5.210902e-03	0.232000	9.729024e-01	0.361000	9.071795e-03	0.293000
208500000	0.260000	1.197728e+00	0.048000	0.244000	0.026000	0.001000	0.001000	0.554000	9.942841e-01	0.207000	5.423563e-03	0.251000	9.925564e-01	0.249000	1.053992e-02	0.340000	7.065121e-03	0.219000	1.436958e+00	0.266000	1.176482e+00	0.098000	5.367079e-03	0.335000	2.864886e+00	0.273000	4.026960e-01	0.000383	0.000003	0.000000	0.003646	0.000006	0.000525	0.260000	1.769022e+00	0.060000	0.146000	0.039000	0.002000	0.001000	0.567000	9.942841e-01	0.261000	5.107719e-03	0.251000	9.729024e-01	0.108000	8.892162e-03	0.126000
209000000	0.234000	1.185811e+00	0.063000	0.217000	0.015000	0.000000	0.001000	0.579000	9.942841e-01	0.253000	5.701635e-03	0.221000	9.925564e-01	0.135000	9.827359e-03	0.317000	6.925223e-03	0.261000	1.436958e+00	0.235000	1.176482e+00	0.092000	5.367079e-03	0.275000	2.864886e+00	0.264000	4.026960e-01	0.000382	0.000003	0.000000	0.003649	0.000006	0.000523	0.253000	1.751420e+00	0.075000	0.304000	0.020000	0.001000	0.002000	0.566000	9.942841e-01	0.313000	5.369598e-03	0.255000	9.632219e-01	0.281000	9.162968e-03	0.220000
209500000	0.226000	1.174012e+00	0.079000	0.341000	0.029000	0.002000	0.004000	0.576000	9.942841e-01	0.270000	5.369598e-03	0.267000	9.826803e-01	0.306000	9.827359e-03	0.322000	6.587475e-03	0.214000	1.436958e+00	0.248000	1.176482e+00	0.077000	5.367079e-03	0.269000	2.864886e+00	0.231000	4.067432e-01	0.000381	0.000003	0.000000	0.003641	0.000006	0.000522	0.246000	1.733993e+00	0.083000	0.326000	0.046000	0.001000	0.000000	0.580000	9.942841e-01	0.159000	5.159053e-03	0.255000	9.536377e-01	0.347000	9.348073e-03	0.279000
210000000	0.300000	1.174012e+00	0.078000	0.323000	0.055000	0.003000	0.004000	0.579000	9.942841e-01	0.259000	5.533126e-03	0.248000	9.826803e-01	0.211000	9.442022e-03	0.211000	6.457035e-03	0.251000	1.480720e+00	0.286000	1.153186e+00	0.097000	5.367079e-03	0.286000	2.864886e+00	0.239000	3.947221e-01	0.000380	0.000003	0.000000	0.003632	0.000006	0.000521	0.285000	1.716739e+00	0.080000	0.270000	0.044000	0.003000	0.002000	0.602000	9.942841e-01	0.192000	5.210902e-03	0.246000	9.536377e-01	0.287000	8.629359e-03	0.318000
210500000	0.251000	1.185811e+00	0.080000	0.352000	0.036000	0.000000	0.000000	0.584000	9.942841e-01	0.339000	5.644903e-03	0.267000	9.729024e-01	0.292000	9.729575e-03	0.228000	6.788094e-03	0.295000	1.572283e+00	0.272000	1.188306e+00	0.067000	5.367079e-03	0.242000	2.864886e+00	0.267000	4.067432e-01	0.000380	0.000003	0.000000	0.003629	0.000006	0.000520	0.261000	1.733993e+00	0.079000	0.369000	0.039000	0.002000	0.002000	0.579000	9.942841e-01	0.213000	5.210902e-03	0.252000	9.632219e-01	0.190000	9.071795e-03	0.254000
211000000	0.238000	1.174012e+00	0.049000	0.285000	0.030000	0.002000	0.002000	0.552000	9.942841e-01	0.145000	5.588735e-03	0.280000	9.729024e-01	0.375000	1.012665e-02	0.352000	6.925223e-03	0.337000	1.620166e+00	0.246000	1.188306e+00	0.066000	5.367079e-03	0.232000	2.864886e+00	0.230000	4.233427e-01	0.000379	0.000003	0.000000	0.003621	0.000006	0.000518	0.261000	1.769022e+00	0.100000	0.378000	0.045000	0.006000	0.009000	0.578000	9.942841e-01	0.278000	5.263273e-03	0.266000	1.002532e+00	0.364000	9.827359e-03	0.293000
211500000	0.236000	1.162330e+00	0.091000	0.312000	0.038000	0.001000	0.001000	0.552000	9.942841e-01	0.316000	5.701635e-03	0.210000	9.632219e-01	0.109000	9.442022e-03	0.159000	6.856315e-03	0.242000	1.620166e+00	0.260000	1.236801e+00	0.076000	5.367079e-03	0.238000	2.864886e+00	0.237000	4.108310e-01	0.000378	0.000003	0.000000	0.003612	0.000006	0.000517	0.263000	1.786801e+00	0.093000	0.369000	0.048000	0.005000	0.010000	0.574000	9.942841e-01	0.317000	5.263273e-03	0.253000	9.925564e-01	0.249000	9.536916e-03	0.335000
212000000	0.255000	1.162330e+00	0.048000	0.282000	0.017000	0.000000	0.000000	0.584000	9.942841e-01	0.287000	5.644903e-03	0.233000	9.826803e-01	0.295000	9.255058e-03	0.439000	6.856315e-03	0.354000	1.652895e+00	0.244000	1.200248e+00	0.053000	5.367079e-03	0.276000	2.864886e+00	0.247000	4.067432e-01	0.000377	0.000003	0.000000	0.003603	0.000006	0.000516	0.234000	1.769022e+00	0.075000	0.276000	0.029000	0.004000	0.004000	0.570000	9.942841e-01	0.215000	5.316169e-03	0.250000	9.536377e-01	0.480000	9.162968e-03	0.329000
212500000	0.263000	1.174012e+00	0.088000	0.224000	0.049000	0.002000	0.001000	0.560000	9.942841e-01	0.274000	5.875276e-03	0.262000	9.925564e-01	0.390000	9.442022e-03	0.260000	6.653681e-03	0.249000	1.703234e+00	0.267000	1.224495e+00	0.064000	5.367079e-03	0.291000	2.864886e+00	0.253000	4.067432e-01	0.000376	0.000003	0.000000	0.003595	0.000006	0.000515	0.244000	1.751420e+00	0.095000	0.317000	0.042000	0.003000	0.003000	0.601000	9.942841e-01	0.316000	5.533126e-03	0.222000	9.632219e-01	0.252000	9.071795e-03	0.351000
213000000	0.270000	1.162330e+00	0.082000	0.345000	0.057000	0.001000	0.001000	0.586000	9.942841e-01	0.212000	5.758937e-03	0.260000	9.925564e-01	0.328000	9.536916e-03	0.284000	7.065121e-03	0.305000	1.772744e+00	0.218000	1.188306e+00	0.061000	5.367079e-03	0.316000	2.864886e+00	0.266000	3.947221e-01	0.000375	0.000003	0.000000	0.003587	0.000006	0.000514	0.223000	1.699657e+00	0.066000	0.376000	0.017000	0.003000	0.002000	0.559000	9.942841e-01	0.209000	5.478071e-03	0.225000	9.826803e-01	0.307000	9.255058e-03	0.234000
213500000	0.257000	1.150765e+00	0.077000	0.337000	0.060000	0.002000	0.000000	0.565000	9.942841e-01	0.251000	5.934323e-03	0.275000	9.826803e-01	0.371000	9.348073e-03	0.323000	6.788094e-03	0.298000	1.790560e+00	0.239000	1.188306e+00	0.061000	5.367079e-03	0.293000	2.864886e+00	0.233000	4.067432e-01	0.000374	0.000003	0.000000	0.003578	0.000006	0.000512	0.250000	1.716739e+00	0.106000	0.381000	0.057000	0.006000	0.006000	0.586000	9.942841e-01	0.159000	5.478071e-03	0.253000	9.826803e-01	0.121000	9.162968e-03	0.382000
214000000	0.269000	1.185811e+00	0.087000	0.326000	0.058000	0.000000	0.001000	0.573000	9.942841e-01	0.214000	5.588735e-03	0.222000	9.632219e-01	0.320000	9.255058e-03	0.319000	6.856315e-03	0.315000	1.901282e+00	0.258000	1.212311e+00	0.056000	5.367079e-03	0.274000	2.864886e+00	0.242000	3.947221e-01	0.000373	0.000003	0.000000	0.003570	0.000006	0.000511	0.278000	1.786801e+00	0.097000	0.330000	0.035000	0.002000	0.003000	0.589000	9.942841e-01	0.199000	5.369598e-03	0.244000	9.925564e-01	0.327000	9.162968e-03	0.242000
214500000	0.261000	1.197728e+00	0.073000	0.338000	0.030000	0.000000	0.001000	0.574000	9.942841e-01	0.326000	5.644903e-03	0.258000	9.826803e-01	0.102000	9.071795e-03	0.075000	6.720551e-03	0.224000	1.978875e+00	0.262000	1.200248e+00	0.085000	5.367079e-03	0.279000	2.864886e+00	0.252000	4.026960e-01	0.000372	0.000003	0.000000	0.003562	0.000006	0.000510	0.257000	1.841217e+00	0.073000	0.252000	0.030000	0.001000	0.003000	0.579000	9.942841e-01	0.265000	5.533126e-03	0.221000	9.441488e-01	0.095000	8.716085e-03	0.185000
215000000	0.258000	1.209766e+00	0.082000	0.279000	0.038000	0.000000	0.000000	0.577000	9.942841e-01	0.331000	5.644903e-03	0.236000	9.729024e-01	0.040000	8.803683e-03	0.123000	6.266200e-03	0.157000	2.039141e+00	0.247000	1.200248e+00	0.086000	5.367079e-03	0.264000	2.864886e+00	0.233000	4.067432e-01	0.000372	0.000003	0.000000	0.003553	0.000006	0.000522	0.247000	1.786801e+00	0.051000	0.358000	0.023000	0.003000	0.001000	0.591000	9.942841e-01	0.283000	5.533126e-03	0.252000	9.441488e-01	0.154000	8.716085e-03	0.167000
215500000	0.245000	1.162330e+00	0.083000	0.296000	0.053000	0.000000	0.001000	0.527000	9.942841e-01	0.261000	5.816816e-03	0.234000	9.347544e-01	0.120000	8.629359e-03	0.290000	6.392786e-03	0.174000	1.920390e+00	0.252000	1.224495e+00	0.079000	5.367079e-03	0.267000	2.864886e+00	0.247000	4.108310e-01	0.000371	0.000003	0.000000	0.003545	0.000006	0.000520	0.248000	1.804758e+00	0.078000	0.315000	0.044000	0.000000	0.000000	0.546000	9.942841e-01	0.220000	5.369598e-03	0.257000	9.729024e-01	0.317000	8.629359e-03	0.330000
216000000	0.265000	1.174012e+00	0.078000	0.291000	0.024000	0.000000	0.001000	0.598000	9.942841e-01	0.255000	5.816816e-03	0.258000	9.925564e-01	0.134000	8.892162e-03	0.213000	6.392786e-03	0.184000	1.808556e+00	0.239000	1.164776e+00	0.059000	5.367079e-03	0.318000	2.864886e+00	0.258000	4.191304e-01	0.000370	0.000003	0.000000	0.003537	0.000006	0.000519	0.261000	1.786801e+00	0.097000	0.367000	0.031000	0.003000	0.003000	0.597000	9.942841e-01	0.231000	5.159053e-03	0.263000	9.925564e-01	0.139000	8.290997e-03	0.424000
216500000	0.243000	1.185811e+00	0.091000	0.349000	0.032000	0.000000	0.001000	0.578000	9.942841e-01	0.185000	5.644903e-03	0.288000	9.632219e-01	0.213000	8.716085e-03	0.214000	6.587475e-03	0.224000	1.755105e+00	0.250000	1.164776e+00	0.086000	5.367079e-03	0.332000	2.864886e+00	0.269000	4.067432e-01	0.000369	0.000003	0.000000	0.003529	0.000006	0.000518	0.236000	1.751420e+00	0.084000	0.342000	0.051000	0.005000	0.005000	0.556000	9.942841e-01	0.292000	5.316169e-03	0.243000	9.347544e-01	0.358000	8.543495e-03	0.205000
217000000	0.258000	1.174012e+00	0.061000	0.274000	0.041000	0.000000	0.001000	0.577000	9.942841e-01	0.314000	5.478071e-03	0.262000	9.441488e-01	0.204000	8.629359e-03	0.288000	6.587475e-03	0.176000	1.652895e+00	0.275000	1.119104e+00	0.113000	5.367079e-03	0.306000	2.864886e+00	0.236000	3.947221e-01	0.000368	0.000003	0.000000	0.003521	0.000006	0.000517	0.261000	1.804758e+00	0.091000	0.365000	0.027000	0.000000	0.001000	0.552000	9.942841e-01	0.205000	5.210902e-03	0.238000	9.632219e-01	0.220000	8.374323e-03	0.153000
217500000	0.227000	1.162330e+00	0.066000	0.290000	0.026000	0.002000	0.003000	0.579000	9.942841e-01	0.294000	5.369598e-03	0.245000	9.347544e-01	0.413000	8.629359e-03	0.327000	6.788094e-03	0.206000	1.556638e+00	0.264000	1.176482e+00	0.100000	5.367079e-03	0.332000	2.864886e+00	0.247000	4.149599e-01	0.000367	0.000003	0.000000	0.003513	0.000006	0.000516	0.267000	1.786801e+00	0.094000	0.343000	0.040000	0.002000	0.002000	0.562000	9.942841e-01	0.272000	5.478071e-03	0.240000	9.441488e-01	0.341000	8.374323e-03	0.255000
218000000	0.246000	1.150765e+00	0.072000	0.307000	0.030000	0.000000	0.000000	0.587000	9.942841e-01	0.239000	5.533126e-03	0.243000	9.729024e-01	0.078000	8.716085e-03	0.037000	6.788094e-03	0.281000	1.604045e+00	0.263000	1.200248e+00	0.085000	5.367079e-03	0.287000	2.864886e+00	0.219000	4.191304e-01	0.000366	0.000003	0.000000	0.003504	0.000006	0.000515	0.253000	1.804758e+00	0.085000	0.305000	0.052000	0.001000	0.001000	0.589000	9.942841e-01	0.224000	5.369598e-03	0.233000	9.347544e-01	0.232000	8.126824e-03	0.213000
218500000	0.267000	1.127978e+00	0.114000	0.324000	0.046000	0.000000	0.002000	0.576000	9.942841e-01	0.254000	5.533126e-03	0.255000	9.632219e-01	0.165000	8.208500e-03	0.190000	6.521929e-03	0.234000	1.636449e+00	0.241000	1.153186e+00	0.062000	5.367079e-03	0.373000	2.864886e+00	0.277000	4.108310e-01	0.000366	0.000003	0.000000	0.003496	0.000006	0.000514	0.246000	1.751420e+00	0.071000	0.322000	0.040000	0.000000	0.000000	0.516000	9.942841e-01	0.296000	5.423563e-03	0.262000	9.925564e-01	0.456000	8.458486e-03	0.230000
219000000	0.235000	1.116755e+00	0.095000	0.388000	0.044000	0.003000	0.005000	0.577000	9.942841e-01	0.274000	5.701635e-03	0.247000	9.441488e-01	0.183000	7.653555e-03	0.099000	6.329177e-03	0.189000	1.588084e+00	0.269000	1.096944e+00	0.079000	5.367079e-03	0.370000	2.864886e+00	0.235000	3.986891e-01	0.000365	0.000003	0.000000	0.003488	0.000006	0.000513	0.255000	1.733993e+00	0.095000	0.227000	0.027000	0.005000	0.003000	0.576000	9.942841e-01	0.249000	5.316169e-03	0.259000	9.826803e-01	0.245000	8.374323e-03	0.183000
219500000	0.277000	1.127978e+00	0.079000	0.360000	0.033000	0.001000	0.003000	0.567000	9.942841e-01	0.186000	5.369598e-03	0.251000	9.925564e-01	0.468000	8.290997e-03	0.290000	6.720551e-03	0.212000	1.495602e+00	0.271000	1.119104e+00	0.089000	5.367079e-03	0.269000	2.864886e+00	0.267000	3.947221e-01	0.000364	0.000003	0.000000	0.003481	0.000006	0.000512	0.251000	1.733993e+00	0.057000	0.217000	0.038000	0.003000	0.003000	0.545000	9.942841e-01	0.264000	5.423563e-03	0.207000	9.826803e-01	0.314000	8.543495e-03	0.154000
220000000	0.238000	1.116755e+00	0.055000	0.251000	0.029000	0.003000	0.002000	0.577000	9.942841e-01	0.204000	5.533126e-03	0.256000	9.729024e-01	0.119000	8.374323e-03	0.177000	6.392786e-03	0.266000	1.465987e+00	0.248000	1.141712e+00	0.069000	5.367079e-03	0.287000	2.864886e+00	0.221000	4.067432e-01	0.000363	0.000003	0.000000	0.003473	0.000006	0.000511	0.230000	1.716739e+00	0.046000	0.177000	0.018000	0.005000	0.005000	0.567000	9.942841e-01	0.284000	5.478071e-03	0.240000	9.826803e-01	0.294000	8.629359e-03	0.212000
220500000	0.259000	1.150765e+00	0.033000	0.173000	0.019000	0.001000	0.001000	0.545000	9.942841e-01	0.318000	5.423563e-03	0.230000	9.826803e-01	0.052000	7.730474e-03	0.330000	5.901285e-03	0.242000	1.480720e+00	0.256000	1.200248e+00	0.076000	5.367079e-03	0.332000	2.864886e+00	0.232000	4.067432e-01	0.000362	0.000003	0.000000	0.003465	0.000005	0.000509	0.255000	1.733993e+00	0.045000	0.199000	0.034000	0.002000	0.002000	0.529000	9.942841e-01	0.245000	5.263273e-03	0.253000	9.729024e-01	0.285000	8.458486e-03	0.187000
221000000	0.262000	1.174012e+00	0.066000	0.304000	0.030000	0.000000	0.001000	0.598000	9.942841e-01	0.177000	5.369598e-03	0.245000	9.441488e-01	0.432000	7.502004e-03	0.363000	5.726876e-03	0.344000	1.510633e+00	0.232000	1.176482e+00	0.079000	5.367079e-03	0.283000	2.864886e+00	0.229000	4.026960e-01	0.000362	0.000003	0.000000	0.003457	0.000005	0.000508	0.249000	1.682746e+00	0.087000	0.311000	0.043000	0.003000	0.002000	0.552000	9.942841e-01	0.199000	5.316169e-03	0.253000	9.632219e-01	0.101000	8.208500e-03	0.262000
221500000	0.256000	1.209766e+00	0.062000	0.289000	0.036000	0.001000	0.001000	0.563000	9.942841e-01	0.271000	4.956763e-03	0.231000	9.347544e-01	0.010000	6.788094e-03	0.112000	5.393369e-03	0.369000	1.604045e+00	0.257000	1.200248e+00	0.081000	5.367079e-03	0.294000	2.864886e+00	0.249000	3.986891e-01	0.000361	0.000003	0.000000	0.003449	0.000005	0.000507	0.260000	1.699657e+00	0.057000	0.302000	0.028000	0.004000	0.004000	0.571000	9.942841e-01	0.304000	5.423563e-03	0.235000	9.632219e-01	0.078000	7.886640e-03	0.228000
222000000	0.281000	1.221924e+00	0.066000	0.287000	0.044000	0.000000	0.000000	0.586000	9.942841e-01	0.331000	5.369598e-03	0.257000	9.536377e-01	0.120000	6.457035e-03	0.161000	5.339704e-03	0.224000	1.556638e+00	0.233000	1.188306e+00	0.066000	5.367079e-03	0.284000	2.864886e+00	0.267000	4.108310e-01	0.000360	0.000003	0.000000	0.003442	0.000005	0.000506	0.279000	1.716739e+00	0.087000	0.302000	0.042000	0.007000	0.007000	0.569000	9.942841e-01	0.291000	5.263273e-03	0.255000	9.925564e-01	0.346000	8.208500e-03	0.354000
222500000	0.241000	1.209766e+00	0.083000	0.328000	0.038000	0.001000	0.001000	0.591000	9.942841e-01	0.285000	5.533126e-03	0.230000	9.441488e-01	0.290000	6.720551e-03	0.372000	5.669893e-03	0.220000	1.495602e+00	0.254000	1.212311e+00	0.098000	5.367079e-03	0.251000	2.864886e+00	0.246000	4.108310e-01	0.000359	0.000003	0.000000	0.003434	0.000005	0.000505	0.253000	1.751420e+00	0.089000	0.321000	0.047000	0.005000	0.004000	0.560000	9.942841e-01	0.246000	5.369598e-03	0.241000	9.536377e-01	0.259000	8.290997e-03	0.264000
223000000	0.260000	1.197728e+00	0.066000	0.277000	0.038000	0.004000	0.003000	0.594000	9.942841e-01	0.221000	5.107719e-03	0.262000	9.441488e-01	0.316000	7.427358e-03	0.235000	6.081006e-03	0.265000	1.436958e+00	0.265000	1.236801e+00	0.099000	5.367079e-03	0.269000	2.864886e+00	0.273000	4.149599e-01	0.000358	0.000003	0.000000	0.003426	0.000005	0.000504	0.239000	1.733993e+00	0.087000	0.354000	0.024000	0.001000	0.002000	0.581000	9.942841e-01	0.251000	5.210902e-03	0.254000	9.826803e-01	0.237000	8.290997e-03	0.367000
223500000	0.248000	1.174012e+00	0.086000	0.232000	0.042000	0.003000	0.002000	0.556000	9.942841e-01	0.339000	5.369598e-03	0.267000	9.729024e-01	0.337000	7.502004e-03	0.369000	6.203851e-03	0.235000	1.422660e+00	0.231000	1.224495e+00	0.092000	5.367079e-03	0.266000	2.864886e+00	0.248000	4.026960e-01	0.000357	0.000003	0.000000	0.003419	0.000005	0.000503	0.243000	1.716739e+00	0.068000	0.295000	0.048000	0.001000	0.001000	0.554000	9.942841e-01	0.289000	5.210902e-03	0.245000	9.441488e-01	0.245000	8.208500e-03	0.292000
224000000	0.256000	1.209766e+00	0.056000	0.220000	0.035000	0.002000	0.002000	0.571000	9.942841e-01	0.209000	5.644903e-03	0.250000	9.925564e-01	0.274000	7.965902e-03	0.293000	6.329177e-03	0.249000	1.366877e+00	0.230000	1.200248e+00	0.067000	5.367079e-03	0.315000	2.864886e+00	0.258000	3.947221e-01	0.000357	0.000003	0.000000	0.003411	0.000005	0.000501	0.237000	1.733993e+00	0.104000	0.364000	0.057000	0.001000	0.004000	0.552000	9.942841e-01	0.299000	5.210902e-03	0.253000	9.826803e-01	0.145000	8.543495e-03	0.307000
224500000	0.276000	1.197728e+00	0.069000	0.299000	0.041000	0.000000	0.001000	0.548000	9.942841e-01	0.231000	5.758937e-03	0.258000	9.925564e-01	0.172000	7.965902e-03	0.297000	6.266200e-03	0.387000	1.366877e+00	0.245000	1.164776e+00	0.074000	5.367079e-03	0.268000	2.864886e+00	0.246000	3.907946e-01	0.000356	0.000003	0.000000	0.003404	0.000005	0.000500	0.226000	1.699657e+00	0.079000	0.308000	0.042000	0.002000	0.001000	0.571000	9.942841e-01	0.173000	5.478071e-03	0.266000	9.536377e-01	0.120000	8.290997e-03	0.122000
225000000	0.239000	1.162330e+00	0.056000	0.275000	0.038000	0.001000	0.001000	0.547000	9.942841e-01	0.270000	5.816816e-03	0.269000	9.632219e-01	0.509000	7.886640e-03	0.350000	6.142121e-03	0.259000	1.436958e+00	0.247000	1.164776e+00	0.097000	5.367079e-03	0.266000	2.864886e+00	0.232000	3.947221e-01	0.000355	0.000003	0.000000	0.003397	0.000005	0.000499	0.236000	1.682746e+00	0.072000	0.244000	0.042000	0.004000	0.004000	0.557000	9.942841e-01	0.287000	5.588735e-03	0.232000	9.536377e-01	0.171000	8.126824e-03	0.176000
225500000	0.266000	1.174012e+00	0.072000	0.325000	0.038000	0.003000	0.001000	0.581000	9.942841e-01	0.207000	5.816816e-03	0.241000	9.441488e-01	0.230000	8.374323e-03	0.194000	6.392786e-03	0.235000	1.380614e+00	0.246000	1.130351e+00	0.079000	5.367079e-03	0.266000	2.864886e+00	0.261000	4.026960e-01	0.000354	0.000003	0.000000	0.003389	0.000005	0.000498	0.248000	1.699657e+00	0.081000	0.312000	0.040000	0.009000	0.009000	0.542000	9.942841e-01	0.276000	5.533126e-03	0.261000	9.826803e-01	0.224000	8.803683e-03	0.369000
226000000	0.230000	1.162330e+00	0.070000	0.305000	0.036000	0.001000	0.003000	0.559000	9.942841e-01	0.187000	5.934323e-03	0.242000	9.347544e-01	0.419000	8.290997e-03	0.450000	6.457035e-03	0.257000	1.408505e+00	0.234000	1.153186e+00	0.066000	5.367079e-03	0.296000	2.864886e+00	0.262000	4.067432e-01	0.000354	0.000003	0.000000	0.003382	0.000005	0.000497	0.259000	1.716739e+00	0.076000	0.278000	0.068000	0.002000	0.003000	0.553000	9.942841e-01	0.193000	5.533126e-03	0.216000	9.826803e-01	0.095000	8.716085e-03	0.207000
226500000	0.237000	1.139314e+00	0.069000	0.271000	0.031000	0.002000	0.001000	0.575000	9.942841e-01	0.201000	5.758937e-03	0.252000	9.729024e-01	0.303000	7.808167e-03	0.390000	6.081006e-03	0.356000	1.480720e+00	0.223000	1.130351e+00	0.053000	5.367079e-03	0.294000	2.864886e+00	0.256000	4.108310e-01	0.000353	0.000003	0.000000	0.003374	0.000005	0.000496	0.255000	1.716739e+00	0.081000	0.317000	0.034000	0.009000	0.009000	0.592000	9.942841e-01	0.247000	5.478071e-03	0.223000	9.925564e-01	0.487000	8.208500e-03	0.353000
227000000	0.252000	1.150765e+00	0.041000	0.177000	0.034000	0.003000	0.002000	0.566000	9.942841e-01	0.281000	5.644903e-03	0.283000	9.441488e-01	0.180000	8.045961e-03	0.319000	6.020499e-03	0.230000	1.422660e+00	0.248000	1.164776e+00	0.102000	5.367079e-03	0.278000	2.864886e+00	0.257000	4.026960e-01	0.000352	0.000003	0.000000	0.003367	0.000005	0.000495	0.261000	1.769022e+00	0.059000	0.215000	0.040000	0.001000	0.000000	0.565000	9.942841e-01	0.291000	5.588735e-03	0.262000	9.729024e-01	0.249000	8.290997e-03	0.165000
227500000	0.241000	1.162330e+00	0.083000	0.300000	0.041000	0.000000	0.000000	0.556000	9.942841e-01	0.276000	5.533126e-03	0.273000	9.632219e-01	0.115000	8.045961e-03	0.170000	5.784432e-03	0.257000	1.451400e+00	0.261000	1.164776e+00	0.084000	5.367079e-03	0.279000	2.864886e+00	0.272000	4.067432e-01	0.000351	0.000003	0.000000	0.003359	0.000005	0.000494	0.249000	1.751420e+00	0.081000	0.389000	0.046000	0.001000	0.001000	0.608000	9.942841e-01	0.271000	5.533126e-03	0.247000	9.632219e-01	0.265000	8.803683e-03	0.220000
228000000	0.216000	1.174012e+00	0.040000	0.273000	0.046000	0.000000	0.000000	0.585000	9.942841e-01	0.253000	5.369598e-03	0.246000	9.632219e-01	0.093000	7.653555e-03	0.181000	5.669893e-03	0.236000	1.436958e+00	0.275000	1.164776e+00	0.056000	5.367079e-03	0.300000	2.864886e+00	0.221000	4.108310e-01	0.000350	0.000003	0.000000	0.003352	0.000005	0.000493	0.268000	1.769022e+00	0.083000	0.401000	0.046000	0.003000	0.002000	0.585000	9.942841e-01	0.286000	5.423563e-03	0.252000	9.632219e-01	0.351000	8.716085e-03	0.228000
228500000	0.270000	1.185811e+00	0.089000	0.369000	0.036000	0.001000	0.001000	0.565000	9.942841e-01	0.226000	5.056897e-03	0.230000	9.536377e-01	0.368000	8.290997e-03	0.416000	5.726876e-03	0.376000	1.525815e+00	0.207000	1.176482e+00	0.064000	5.367079e-03	0.274000	2.864886e+00	0.219000	4.026960e-01	0.000350	0.000003	0.000000	0.003345	0.000005	0.000492	0.254000	1.751420e+00	0.110000	0.374000	0.050000	0.004000	0.003000	0.549000	9.942841e-01	0.307000	5.159053e-03	0.256000	9.536377e-01	0.347000	9.071795e-03	0.258000
229000000	0.253000	1.185811e+00	0.058000	0.184000	0.032000	0.003000	0.003000	0.540000	9.942841e-01	0.262000	5.210902e-03	0.262000	9.729024e-01	0.363000	8.208500e-03	0.362000	5.960594e-03	0.366000	1.636449e+00	0.255000	1.153186e+00	0.071000	5.367079e-03	0.324000	2.864886e+00	0.243000	3.986891e-01	0.000349	0.000003	0.000000	0.003337	0.000005	0.000491	0.267000	1.804758e+00	0.102000	0.319000	0.038000	0.002000	0.001000	0.596000	9.942841e-01	0.254000	5.588735e-03	0.243000	9.536377e-01	0.221000	8.892162e-03	0.252000
229500000	0.279000	1.197728e+00	0.072000	0.322000	0.045000	0.000000	0.000000	0.552000	9.942841e-01	0.243000	5.316169e-03	0.237000	9.632219e-01	0.444000	8.892162e-03	0.318000	6.266200e-03	0.338000	1.703234e+00	0.279000	1.153186e+00	0.072000	5.367079e-03	0.257000	2.864886e+00	0.253000	4.108310e-01	0.000348	0.000003	0.000000	0.003330	0.000005	0.000489	0.233000	1.769022e+00	0.052000	0.238000	0.035000	0.004000	0.004000	0.583000	9.942841e-01	0.295000	5.701635e-03	0.256000	9.826803e-01	0.110000	8.981529e-03	0.197000
230000000	0.268000	1.209766e+00	0.098000	0.357000	0.051000	0.000000	0.001000	0.557000	9.942841e-01	0.266000	5.478071e-03	0.256000	9.441488e-01	0.232000	9.162968e-03	0.160000	6.521929e-03	0.327000	1.826732e+00	0.223000	1.212311e+00	0.080000	5.367079e-03	0.253000	2.864886e+00	0.269000	4.108310e-01	0.000347	0.000003	0.000000	0.003326	0.000005	0.000488	0.239000	1.751420e+00	0.072000	0.340000	0.028000	0.001000	0.001000	0.604000	9.942841e-01	0.218000	5.533126e-03	0.261000	9.826803e-01	0.340000	8.290997e-03	0.249000
230500000	0.239000	1.221924e+00	0.083000	0.307000	0.051000	0.001000	0.001000	0.561000	9.942841e-01	0.303000	5.701635e-03	0.264000	9.729024e-01	0.138000	8.981529e-03	0.255000	6.521929e-03	0.237000	1.826732e+00	0.259000	1.164776e+00	0.088000	5.367079e-03	0.284000	2.864886e+00	0.251000	4.067432e-01	0.000347	0.000003	0.000000	0.003321	0.000005	0.000487	0.275000	1.769022e+00	0.099000	0.285000	0.044000	0.002000	0.003000	0.580000	9.942841e-01	0.278000	5.588735e-03	0.239000	9.632219e-01	0.211000	8.126824e-03	0.295000
231000000	0.253000	1.209766e+00	0.061000	0.338000	0.027000	0.002000	0.000000	0.564000	9.942841e-01	0.267000	5.758937e-03	0.259000	9.925564e-01	0.137000	8.803683e-03	0.359000	6.203851e-03	0.213000	1.755105e+00	0.235000	1.212311e+00	0.053000	5.367079e-03	0.254000	2.864886e+00	0.247000	4.026960e-01	0.000346	0.000003	0.000000	0.003314	0.000005	0.000486	0.276000	1.751420e+00	0.075000	0.254000	0.048000	0.005000	0.005000	0.573000	9.942841e-01	0.303000	5.701635e-03	0.253000	9.536377e-01	0.348000	8.208500e-03	0.373000
231500000	0.239000	1.197728e+00	0.044000	0.272000	0.023000	0.001000	0.002000	0.572000	9.942841e-01	0.190000	5.644903e-03	0.259000	9.925564e-01	0.307000	8.716085e-03	0.326000	6.457035e-03	0.270000	1.808556e+00	0.275000	1.176482e+00	0.045000	5.367079e-03	0.324000	2.864886e+00	0.252000	4.067432e-01	0.000345	0.000003	0.000000	0.003307	0.000005	0.000485	0.279000	1.733993e+00	0.091000	0.334000	0.039000	0.002000	0.002000	0.574000	9.942841e-01	0.266000	5.588735e-03	0.252000	9.347544e-01	0.148000	8.374323e-03	0.284000
232000000	0.260000	1.221924e+00	0.062000	0.260000	0.050000	0.002000	0.002000	0.565000	9.942841e-01	0.221000	5.816816e-03	0.232000	9.632219e-01	0.161000	8.716085e-03	0.216000	6.788094e-03	0.264000	1.920390e+00	0.251000	1.200248e+00	0.054000	5.367079e-03	0.295000	2.864886e+00	0.243000	4.108310e-01	0.000344	0.000003	0.000000	0.003300	0.000005	0.000484	0.266000	1.751420e+00	0.087000	0.279000	0.028000	0.000000	0.000000	0.557000	9.942841e-01	0.306000	5.875276e-03	0.267000	9.441488e-01	0.369000	8.629359e-03	0.300000
232500000	0.241000	1.209766e+00	0.101000	0.423000	0.036000	0.000000	0.000000	0.571000	9.942841e-01	0.224000	5.478071e-03	0.227000	9.632219e-01	0.207000	8.045961e-03	0.152000	6.266200e-03	0.219000	1.882364e+00	0.245000	1.153186e+00	0.073000	5.367079e-03	0.306000	2.864886e+00	0.252000	4.191304e-01	0.000344	0.000003	0.000000	0.003293	0.000005	0.000483	0.242000	1.733993e+00	0.109000	0.366000	0.053000	0.004000	0.004000	0.575000	9.942841e-01	0.260000	5.934323e-03	0.253000	9.632219e-01	0.150000	8.458486e-03	0.217000
233000000	0.256000	1.197728e+00	0.063000	0.223000	0.060000	0.004000	0.003000	0.581000	9.942841e-01	0.320000	5.423563e-03	0.252000	9.536377e-01	0.388000	8.803683e-03	0.386000	6.587475e-03	0.288000	1.863634e+00	0.256000	1.188306e+00	0.075000	5.367079e-03	0.299000	2.864886e+00	0.252000	4.067432e-01	0.000343	0.000003	0.000000	0.003286	0.000005	0.000482	0.257000	1.769022e+00	0.096000	0.326000	0.052000	0.003000	0.000000	0.599000	9.942841e-01	0.213000	5.701635e-03	0.241000	9.536377e-01	0.225000	8.208500e-03	0.240000
233500000	0.224000	1.185811e+00	0.064000	0.266000	0.035000	0.001000	0.001000	0.579000	9.942841e-01	0.252000	5.423563e-03	0.227000	9.729024e-01	0.243000	9.536916e-03	0.171000	6.856315e-03	0.251000	1.978875e+00	0.282000	1.164776e+00	0.067000	5.367079e-03	0.334000	2.864886e+00	0.258000	4.191304e-01	0.000342	0.000003	0.000000	0.003279	0.000005	0.000481	0.263000	1.751420e+00	0.098000	0.334000	0.036000	0.005000	0.005000	0.601000	9.942841e-01	0.189000	5.316169e-03	0.256000	9.729024e-01	0.383000	8.543495e-03	0.390000
234000000	0.213000	1.174012e+00	0.069000	0.306000	0.054000	0.001000	0.000000	0.556000	9.942841e-01	0.287000	5.423563e-03	0.245000	9.632219e-01	0.167000	9.255058e-03	0.354000	6.720551e-03	0.297000	2.059634e+00	0.268000	1.153186e+00	0.059000	5.367079e-03	0.313000	2.864886e+00	0.255000	4.149599e-01	0.000341	0.000003	0.000000	0.003272	0.000005	0.000480	0.253000	1.769022e+00	0.081000	0.310000	0.020000	0.004000	0.002000	0.574000	9.942841e-01	0.205000	5.533126e-03	0.253000	9.729024e-01	0.402000	9.162968e-03	0.268000
234500000	0.273000	1.174012e+00	0.065000	0.276000	0.057000	0.000000	0.000000	0.569000	9.942841e-01	0.283000	5.478071e-03	0.259000	9.632219e-01	0.333000	1.002588e-02	0.303000	6.925223e-03	0.186000	2.122360e+00	0.239000	1.153186e+00	0.083000	5.367079e-03	0.294000	2.864886e+00	0.266000	4.149599e-01	0.000341	0.000003	0.000000	0.003265	0.000005	0.000479	0.239000	1.751420e+00	0.087000	0.345000	0.029000	0.003000	0.001000	0.548000	9.942841e-01	0.262000	5.478071e-03	0.247000	9.826803e-01	0.395000	9.162968e-03	0.347000
235000000	0.261000	1.209766e+00	0.062000	0.241000	0.044000	0.005000	0.002000	0.578000	9.942841e-01	0.221000	5.423563e-03	0.251000	9.826803e-01	0.244000	9.926125e-03	0.337000	6.925223e-03	0.291000	2.165234e+00	0.263000	1.176482e+00	0.070000	5.367079e-03	0.292000	2.864886e+00	0.252000	4.108310e-01	0.000340	0.000003	0.000000	0.003261	0.000005	0.000478	0.213000	1.733993e+00	0.090000	0.274000	0.050000	0.001000	0.001000	0.593000	9.942841e-01	0.249000	5.588735e-03	0.258000	9.632219e-01	0.297000	9.348073e-03	0.314000
235500000	0.264000	1.197728e+00	0.066000	0.265000	0.035000	0.004000	0.003000	0.553000	9.942841e-01	0.203000	5.758937e-03	0.274000	9.925564e-01	0.374000	1.075284e-02	0.327000	6.994822e-03	0.227000	2.101242e+00	0.258000	1.188306e+00	0.065000	5.367079e-03	0.290000	2.864886e+00	0.247000	3.986891e-01	0.000339	0.000003	0.000000	0.003254	0.000005	0.000477	0.274000	1.751420e+00	0.075000	0.306000	0.030000	0.001000	0.003000	0.556000	9.942841e-01	0.336000	6.054204e-03	0.245000	9.536377e-01	0.169000	8.716085e-03	0.227000
236000000	0.230000	1.162330e+00	0.059000	0.167000	0.041000	0.002000	0.001000	0.554000	9.942841e-01	0.230000	5.758937e-03	0.234000	9.441488e-01	0.097000	9.827359e-03	0.233000	6.720551e-03	0.271000	2.059634e+00	0.241000	1.188306e+00	0.056000	5.367079e-03	0.248000	2.864886e+00	0.251000	4.108310e-01	0.000339	0.000003	0.000000	0.003247	0.000005	0.000476	0.264000	1.751420e+00	0.092000	0.345000	0.043000	0.002000	0.003000	0.567000	9.942841e-01	0.208000	5.993964e-03	0.244000	9.536377e-01	0.225000	8.208500e-03	0.197000
236500000	0.223000	1.174012e+00	0.071000	0.299000	0.067000	0.000000	0.000000	0.593000	9.942841e-01	0.212000	5.478071e-03	0.259000	9.632219e-01	0.053000	9.827359e-03	0.019000	6.788094e-03	0.263000	2.143690e+00	0.258000	1.236801e+00	0.070000	5.367079e-03	0.293000	2.864886e+00	0.226000	4.026960e-01	0.000338	0.000003	0.000000	0.003240	0.000005	0.000475	0.258000	1.769022e+00	0.061000	0.338000	0.023000	0.002000	0.003000	0.565000	9.942841e-01	0.338000	5.875276e-03	0.247000	9.441488e-01	0.255000	8.126824e-03	0.123000
237000000	0.253000	1.174012e+00	0.067000	0.331000	0.035000	0.003000	0.001000	0.562000	9.942841e-01	0.225000	5.478071e-03	0.240000	9.826803e-01	0.220000	9.536916e-03	0.209000	6.653681e-03	0.217000	2.208975e+00	0.243000	1.188306e+00	0.077000	5.367079e-03	0.304000	2.864886e+00	0.231000	3.986891e-01	0.000337	0.000003	0.000000	0.003234	0.000005	0.000474	0.231000	1.751420e+00	0.076000	0.269000	0.047000	0.001000	0.001000	0.552000	9.942841e-01	0.189000	5.816816e-03	0.263000	9.826803e-01	0.283000	7.965902e-03	0.302000
237500000	0.244000	1.162330e+00	0.068000	0.307000	0.043000	0.002000	0.002000	0.579000	9.942841e-01	0.200000	5.316169e-03	0.288000	9.925564e-01	0.451000	9.729575e-03	0.310000	6.587475e-03	0.190000	2.253599e+00	0.237000	1.200248e+00	0.089000	5.367079e-03	0.323000	2.864886e+00	0.225000	4.108310e-01	0.000336	0.000003	0.000000	0.003250	0.000005	0.000473	0.234000	1.733993e+00	0.123000	0.308000	0.044000	0.000000	0.001000	0.571000	9.942841e-01	0.333000	5.934323e-03	0.243000	9.536377e-01	0.093000	7.730474e-03	0.385000
238000000	0.226000	1.174012e+00	0.066000	0.333000	0.048000	0.000000	0.000000	0.572000	9.942841e-01	0.227000	5.210902e-03	0.242000	9.925564e-01	0.365000	9.442022e-03	0.247000	6.457035e-03	0.303000	2.253599e+00	0.233000	1.176482e+00	0.060000	5.367079e-03	0.277000	2.864886e+00	0.237000	3.907946e-01	0.000336	0.000003	0.000000	0.003243	0.000005	0.000472	0.257000	1.716739e+00	0.062000	0.280000	0.024000	0.004000	0.004000	0.586000	9.942841e-01	0.274000	5.993964e-03	0.275000	9.729024e-01	0.217000	7.886640e-03	0.284000
238500000	0.254000	1.185811e+00	0.102000	0.394000	0.063000	0.001000	0.001000	0.579000	9.942841e-01	0.280000	5.369598e-03	0.260000	9.826803e-01	0.475000	9.632764e-03	0.486000	6.521929e-03	0.156000	2.231175e+00	0.249000	1.153186e+00	0.080000	5.367079e-03	0.278000	2.864886e+00	0.238000	4.067432e-01	0.000335	0.000003	0.000000	0.003237	0.000005	0.000471	0.272000	1.751420e+00	0.113000	0.299000	0.057000	0.002000	0.002000	0.546000	9.942841e-01	0.233000	5.875276e-03	0.233000	9.632219e-01	0.189000	7.808167e-03	0.155000
239000000	0.256000	1.174012e+00	0.079000	0.278000	0.038000	0.005000	0.003000	0.615000	9.942841e-01	0.350000	5.701635e-03	0.245000	9.632219e-01	0.136000	9.442022e-03	0.259000	6.653681e-03	0.189000	2.101242e+00	0.225000	1.164776e+00	0.062000	5.367079e-03	0.321000	2.864886e+00	0.251000	4.108310e-01	0.000334	0.000003	0.000000	0.003230	0.000005	0.000470	0.268000	1.733993e+00	0.073000	0.320000	0.045000	0.002000	0.002000	0.598000	9.942841e-01	0.144000	5.816816e-03	0.246000	9.441488e-01	0.598000	7.808167e-03	0.458000
239500000	0.223000	1.150765e+00	0.069000	0.204000	0.039000	0.001000	0.000000	0.580000	9.942841e-01	0.215000	5.316169e-03	0.253000	9.632219e-01	0.286000	9.536916e-03	0.260000	6.856315e-03	0.295000	2.186995e+00	0.221000	1.164776e+00	0.056000	5.367079e-03	0.293000	2.864886e+00	0.218000	4.067432e-01	0.000334	0.000003	0.000000	0.003223	0.000005	0.000469	0.261000	1.751420e+00	0.061000	0.295000	0.021000	0.002000	0.002000	0.538000	9.942841e-01	0.153000	5.701635e-03	0.234000	9.632219e-01	0.189000	8.208500e-03	0.183000
240000000	0.247000	1.162330e+00	0.068000	0.239000	0.041000	0.000000	0.000000	0.587000	9.942841e-01	0.240000	5.423563e-03	0.264000	9.347544e-01	0.210000	9.348073e-03	0.265000	6.457035e-03	0.236000	2.208975e+00	0.235000	1.153186e+00	0.053000	5.367079e-03	0.273000	2.864886e+00	0.258000	4.108310e-01	0.000333	0.000003	0.000000	0.003217	0.000005	0.000468	0.237000	1.699657e+00	0.055000	0.266000	0.029000	0.005000	0.007000	0.560000	9.942841e-01	0.263000	5.644903e-03	0.250000	9.729024e-01	0.271000	8.716085e-03	0.337000
240500000	0.238000	1.150765e+00	0.062000	0.307000	0.054000	0.000000	0.001000	0.566000	9.942841e-01	0.316000	5.701635e-03	0.238000	9.536377e-01	0.170000	9.442022e-03	0.286000	6.653681e-03	0.267000	2.299125e+00	0.267000	1.200248e+00	0.058000	5.367079e-03	0.286000	2.864886e+00	0.278000	3.947221e-01	0.000332	0.000003	0.000000	0.003210	0.000005	0.000467	0.250000	1.716739e+00	0.095000	0.336000	0.047000	0.001000	0.001000	0.563000	9.942841e-01	0.217000	5.423563e-03	0.247000	9.729024e-01	0.270000	9.071795e-03	0.311000
241000000	0.261000	1.162330e+00	0.076000	0.371000	0.038000	0.001000	0.001000	0.573000	9.942841e-01	0.247000	5.369598e-03	0.261000	9.826803e-01	0.087000	8.716085e-03	0.164000	6.266200e-03	0.238000	2.299125e+00	0.239000	1.200248e+00	0.072000	5.367079e-03	0.260000	2.864886e+00	0.245000	3.986891e-01	0.000332	0.000003	0.000000	0.003203	0.000005	0.000466	0.242000	1.666002e+00	0.072000	0.335000	0.045000	0.006000	0.012000	0.568000	9.942841e-01	0.257000	5.478071e-03	0.266000	9.632219e-01	0.324000	8.981529e-03	0.326000
241500000	0.262000	1.162330e+00	0.065000	0.267000	0.033000	0.001000	0.001000	0.580000	9.942841e-01	0.239000	5.423563e-03	0.256000	1.002532e+00	0.305000	9.162968e-03	0.223000	6.392786e-03	0.285000	2.392954e+00	0.232000	1.164776e+00	0.075000	5.367079e-03	0.328000	2.864886e+00	0.236000	4.026960e-01	0.000331	0.000003	0.000000	0.003197	0.000005	0.000465	0.284000	1.699657e+00	0.083000	0.306000	0.048000	0.003000	0.005000	0.589000	9.942841e-01	0.279000	5.588735e-03	0.249000	9.441488e-01	0.271000	8.981529e-03	0.178000
242000000	0.271000	1.174012e+00	0.052000	0.270000	0.032000	0.002000	0.001000	0.577000	9.942841e-01	0.278000	5.875276e-03	0.239000	9.925564e-01	0.087000	9.442022e-03	0.268000	6.457035e-03	0.197000	2.465830e+00	0.272000	1.164776e+00	0.072000	5.367079e-03	0.300000	2.864886e+00	0.238000	4.149599e-01	0.000330	0.000003	0.000000	0.003190	0.000005	0.000464	0.249000	1.716739e+00	0.061000	0.290000	0.033000	0.003000	0.000000	0.542000	9.942841e-01	0.228000	5.423563e-03	0.261000	9.536377e-01	0.376000	8.892162e-03	0.336000
242500000	0.240000	1.139314e+00	0.080000	0.335000	0.049000	0.002000	0.003000	0.537000	9.942841e-01	0.243000	5.758937e-03	0.232000	9.729024e-01	0.202000	8.543495e-03	0.246000	5.960594e-03	0.244000	2.417003e+00	0.254000	1.188306e+00	0.067000	5.367079e-03	0.387000	2.864886e+00	0.247000	4.149599e-01	0.000329	0.000003	0.000000	0.003183	0.000005	0.000463	0.237000	1.699657e+00	0.083000	0.346000	0.043000	0.007000	0.007000	0.548000	9.942841e-01	0.371000	5.423563e-03	0.265000	9.536377e-01	0.261000	8.374323e-03	0.208000
243000000	0.245000	1.150765e+00	0.058000	0.271000	0.039000	0.004000	0.004000	0.569000	9.942841e-01	0.192000	5.701635e-03	0.247000	9.536377e-01	0.409000	8.716085e-03	0.252000	6.142121e-03	0.234000	2.345570e+00	0.256000	1.153186e+00	0.063000	5.367079e-03	0.293000	2.864886e+00	0.261000	4.108310e-01	0.000329	0.000003	0.000000	0.003177	0.000005	0.000462	0.254000	1.751420e+00	0.055000	0.241000	0.037000	0.002000	0.003000	0.561000	9.942841e-01	0.303000	5.423563e-03	0.237000	9.536377e-01	0.426000	8.803683e-03	0.401000
243500000	0.228000	1.139314e+00	0.095000	0.350000	0.022000	0.001000	0.001000	0.570000	9.942841e-01	0.233000	5.588735e-03	0.255000	9.826803e-01	0.158000	8.803683e-03	0.191000	6.266200e-03	0.283000	2.299125e+00	0.266000	1.176482e+00	0.082000	5.367079e-03	0.354000	2.864886e+00	0.243000	4.067432e-01	0.000328	0.000003	0.000000	0.003170	0.000005	0.000461	0.253000	1.733993e+00	0.112000	0.368000	0.071000	0.001000	0.001000	0.556000	9.942841e-01	0.229000	5.478071e-03	0.230000	9.632219e-01	0.178000	9.348073e-03	0.234000
244000000	0.259000	1.162330e+00	0.053000	0.183000	0.021000	0.002000	0.000000	0.593000	9.942841e-01	0.284000	5.644903e-03	0.251000	9.632219e-01	0.399000	9.442022e-03	0.320000	6.457035e-03	0.223000	2.299125e+00	0.242000	1.141712e+00	0.075000	5.367079e-03	0.304000	2.864886e+00	0.247000	4.067432e-01	0.000327	0.000003	0.000000	0.003164	0.000005	0.000460	0.247000	1.716739e+00	0.098000	0.356000	0.026000	0.007000	0.009000	0.575000	9.942841e-01	0.260000	5.816816e-03	0.254000	9.826803e-01	0.341000	9.255058e-03	0.350000
244500000	0.286000	1.150765e+00	0.076000	0.260000	0.026000	0.003000	0.002000	0.586000	9.942841e-01	0.278000	5.758937e-03	0.262000	9.826803e-01	0.277000	9.255058e-03	0.261000	6.457035e-03	0.214000	2.322231e+00	0.225000	1.188306e+00	0.078000	5.367079e-03	0.296000	2.864886e+00	0.233000	4.026960e-01	0.000327	0.000003	0.000000	0.003157	0.000005	0.000460	0.236000	1.699657e+00	0.102000	0.397000	0.061000	0.001000	0.002000	0.560000	9.942841e-01	0.196000	5.758937e-03	0.251000	9.729024e-01	0.126000	9.632764e-03	0.279000
245000000	0.238000	1.139314e+00	0.071000	0.288000	0.038000	0.001000	0.001000	0.597000	9.942841e-01	0.222000	5.701635e-03	0.235000	9.925564e-01	0.065000	9.071795e-03	0.167000	6.392786e-03	0.145000	2.231175e+00	0.273000	1.261786e+00	0.085000	5.367079e-03	0.304000	2.864886e+00	0.254000	4.149599e-01	0.000326	0.000003	0.000000	0.003151	0.000005	0.000459	0.256000	1.769022e+00	0.066000	0.329000	0.030000	0.002000	0.003000	0.587000	9.942841e-01	0.218000	5.533126e-03	0.278000	9.729024e-01	0.248000	9.536916e-03	0.376000
245500000	0.253000	1.150765e+00	0.110000	0.411000	0.054000	0.002000	0.001000	0.560000	9.942841e-01	0.270000	5.588735e-03	0.232000	9.729024e-01	0.234000	8.803683e-03	0.270000	6.266200e-03	0.166000	2.080334e+00	0.263000	1.249231e+00	0.073000	5.367079e-03	0.279000	2.864886e+00	0.250000	3.947221e-01	0.000325	0.000003	0.000000	0.003144	0.000005	0.000458	0.226000	1.716739e+00	0.051000	0.267000	0.031000	0.006000	0.006000	0.564000	9.942841e-01	0.220000	5.369598e-03	0.251000	1.012607e+00	0.472000	9.536916e-03	0.372000
246000000	0.278000	1.162330e+00	0.045000	0.224000	0.027000	0.001000	0.001000	0.540000	9.942841e-01	0.254000	5.701635e-03	0.223000	9.441488e-01	0.235000	9.348073e-03	0.298000	6.653681e-03	0.161000	1.959185e+00	0.230000	1.224495e+00	0.100000	5.367079e-03	0.357000	2.864886e+00	0.262000	4.067432e-01	0.000325	0.000003	0.000000	0.003138	0.000005	0.000458	0.252000	1.699657e+00	0.044000	0.299000	0.022000	0.005000	0.005000	0.551000	9.942841e-01	0.267000	5.263273e-03	0.257000	1.002532e+00	0.250000	9.536916e-03	0.331000
246500000	0.257000	1.174012e+00	0.075000	0.349000	0.052000	0.002000	0.000000	0.558000	9.942841e-01	0.274000	5.644903e-03	0.240000	9.632219e-01	0.377000	9.255058e-03	0.349000	6.720551e-03	0.199000	1.845091e+00	0.250000	1.176482e+00	0.113000	5.367079e-03	0.336000	2.864886e+00	0.248000	4.149599e-01	0.000324	0.000003	0.000000	0.003132	0.000005	0.000457	0.261000	1.682746e+00	0.069000	0.331000	0.055000	0.002000	0.003000	0.549000	9.942841e-01	0.321000	5.478071e-03	0.257000	9.826803e-01	0.393000	9.255058e-03	0.292000
247000000	0.240000	1.150765e+00	0.077000	0.325000	0.051000	0.002000	0.002000	0.574000	9.942841e-01	0.239000	5.263273e-03	0.265000	9.441488e-01	0.344000	9.071795e-03	0.295000	6.653681e-03	0.208000	1.737641e+00	0.275000	1.188306e+00	0.146000	5.367079e-03	0.280000	2.864886e+00	0.246000	4.026960e-01	0.000323	0.000003	0.000000	0.003125	0.000005	0.000456	0.251000	1.733993e+00	0.054000	0.310000	0.031000	0.001000	0.002000	0.565000	9.942841e-01	0.242000	5.423563e-03	0.256000	9.729024e-01	0.074000	8.892162e-03	0.142000
247500000	0.263000	1.162330e+00	0.068000	0.340000	0.036000	0.001000	0.001000	0.580000	9.942841e-01	0.199000	5.369598e-03	0.269000	9.925564e-01	0.434000	8.629359e-03	0.312000	6.653681e-03	0.201000	1.620166e+00	0.233000	1.164776e+00	0.089000	5.367079e-03	0.247000	2.864886e+00	0.262000	4.149599e-01	0.000323	0.000003	0.000000	0.003119	0.000005	0.000457	0.250000	1.733993e+00	0.073000	0.253000	0.039000	0.001000	0.001000	0.586000	9.942841e-01	0.312000	5.316169e-03	0.266000	9.536377e-01	0.158000	8.629359e-03	0.204000
248000000	0.236000	1.150765e+00	0.048000	0.275000	0.012000	0.002000	0.001000	0.584000	9.942841e-01	0.297000	5.263273e-03	0.226000	9.729024e-01	0.262000	8.126824e-03	0.195000	6.329177e-03	0.229000	1.525815e+00	0.213000	1.188306e+00	0.109000	5.367079e-03	0.316000	2.864886e+00	0.214000	3.947221e-01	0.000322	0.000003	0.000000	0.003113	0.000005	0.000457	0.250000	1.751420e+00	0.084000	0.356000	0.032000	0.001000	0.003000	0.584000	9.942841e-01	0.293000	5.369598e-03	0.263000	9.632219e-01	0.337000	8.629359e-03	0.193000
248500000	0.279000	1.139314e+00	0.076000	0.314000	0.038000	0.002000	0.002000	0.566000	9.942841e-01	0.297000	5.423563e-03	0.264000	9.632219e-01	0.296000	8.892162e-03	0.266000	6.720551e-03	0.250000	1.451400e+00	0.238000	1.188306e+00	0.093000	5.367079e-03	0.276000	2.864886e+00	0.262000	4.026960e-01	0.000322	0.000003	0.000000	0.003106	0.000005	0.000456	0.270000	1.769022e+00	0.074000	0.345000	0.046000	0.002000	0.002000	0.587000	9.942841e-01	0.283000	5.478071e-03	0.249000	9.632219e-01	0.305000	9.071795e-03	0.428000
249000000	0.254000	1.174012e+00	0.069000	0.299000	0.053000	0.001000	0.001000	0.559000	9.942841e-01	0.162000	5.644903e-03	0.271000	9.632219e-01	0.248000	8.716085e-03	0.156000	6.653681e-03	0.251000	1.394490e+00	0.252000	1.200248e+00	0.083000	5.367079e-03	0.318000	2.864886e+00	0.262000	4.149599e-01	0.000321	0.000003	0.000000	0.003100	0.000005	0.000455	0.267000	1.786801e+00	0.082000	0.299000	0.027000	0.002000	0.003000	0.595000	9.942841e-01	0.205000	5.423563e-03	0.235000	9.536377e-01	0.254000	9.255058e-03	0.234000
249500000	0.244000	1.185811e+00	0.065000	0.239000	0.032000	0.002000	0.000000	0.620000	9.942841e-01	0.273000	5.369598e-03	0.252000	9.826803e-01	0.249000	8.290997e-03	0.399000	6.521929e-03	0.385000	1.394490e+00	0.227000	1.176482e+00	0.067000	5.367079e-03	0.301000	2.864886e+00	0.241000	3.947221e-01	0.000320	0.000003	0.000000	0.003094	0.000005	0.000454	0.229000	1.733993e+00	0.099000	0.345000	0.047000	0.003000	0.003000	0.576000	9.942841e-01	0.329000	5.644903e-03	0.241000	9.729024e-01	0.102000	9.255058e-03	0.329000
250000000	0.250000	1.185811e+00	0.077000	0.325000	0.029000	0.001000	0.000000	0.595000	9.942841e-01	0.251000	5.644903e-03	0.225000	9.729024e-01	0.142000	8.126824e-03	0.139000	6.521929e-03	0.379000	1.495602e+00	0.272000	1.141712e+00	0.056000	5.367079e-03	0.343000	2.864886e+00	0.243000	4.108310e-01	0.000320	0.000003	0.000000	0.003088	0.000005	0.000453	0.252000	1.786801e+00	0.076000	0.321000	0.028000	0.002000	0.002000	0.582000	9.942841e-01	0.320000	5.423563e-03	0.233000	9.441488e-01	0.382000	9.255058e-03	0.241000
250500000	0.251000	1.197728e+00	0.087000	0.356000	0.033000	0.000000	0.000000	0.575000	9.942841e-01	0.266000	6.115050e-03	0.237000	9.347544e-01	0.199000	8.290997e-03	0.207000	6.587475e-03	0.381000	1.588084e+00	0.251000	1.188306e+00	0.051000	5.367079e-03	0.296000	2.864886e+00	0.243000	3.986891e-01	0.000319	0.000003	0.000000	0.003082	0.000005	0.000452	0.234000	1.769022e+00	0.112000	0.300000	0.046000	0.002000	0.003000	0.586000	9.942841e-01	0.318000	5.263273e-03	0.230000	9.826803e-01	0.240000	9.162968e-03	0.222000
251000000	0.243000	1.209766e+00	0.088000	0.276000	0.044000	0.003000	0.003000	0.566000	9.942841e-01	0.274000	5.993964e-03	0.257000	9.536377e-01	0.248000	8.208500e-03	0.306000	6.720551e-03	0.253000	1.556638e+00	0.244000	1.188306e+00	0.101000	5.367079e-03	0.325000	2.864886e+00	0.261000	4.191304e-01	0.000318	0.000003	0.000000	0.003076	0.000005	0.000451	0.224000	1.769022e+00	0.074000	0.326000	0.039000	0.001000	0.000000	0.550000	9.942841e-01	0.354000	5.478071e-03	0.236000	9.632219e-01	0.141000	8.803683e-03	0.219000
251500000	0.264000	1.221924e+00	0.097000	0.346000	0.050000	0.002000	0.002000	0.605000	9.942841e-01	0.264000	5.816816e-03	0.235000	9.441488e-01	0.346000	9.071795e-03	0.231000	7.207846e-03	0.344000	1.604045e+00	0.246000	1.176482e+00	0.085000	5.367079e-03	0.247000	2.864886e+00	0.246000	4.026960e-01	0.000318	0.000003	0.000000	0.003069	0.000005	0.000450	0.240000	1.716739e+00	0.059000	0.318000	0.025000	0.003000	0.003000	0.582000	9.942841e-01	0.300000	5.369598e-03	0.245000	9.536377e-01	0.192000	8.716085e-03	0.346000
252000000	0.246000	1.185811e+00	0.077000	0.384000	0.027000	0.002000	0.001000	0.569000	9.942841e-01	0.314000	5.588735e-03	0.261000	9.826803e-01	0.091000	8.803683e-03	0.139000	6.788094e-03	0.193000	1.669507e+00	0.260000	1.176482e+00	0.071000	5.367079e-03	0.311000	2.864886e+00	0.220000	4.067432e-01	0.000317	0.000003	0.000000	0.003063	0.000005	0.000449	0.258000	1.699657e+00	0.096000	0.437000	0.042000	0.002000	0.004000	0.591000	9.942841e-01	0.255000	5.316169e-03	0.261000	9.536377e-01	0.195000	8.892162e-03	0.176000
252500000	0.276000	1.185811e+00	0.077000	0.311000	0.030000	0.002000	0.002000	0.619000	9.942841e-01	0.309000	5.644903e-03	0.277000	9.729024e-01	0.071000	8.458486e-03	0.102000	6.587475e-03	0.190000	1.588084e+00	0.236000	1.130351e+00	0.057000	5.367079e-03	0.295000	2.864886e+00	0.244000	4.108310e-01	0.000316	0.000003	0.000000	0.003057	0.000005	0.000448	0.278000	1.716739e+00	0.060000	0.336000	0.036000	0.001000	0.001000	0.597000	9.942841e-01	0.308000	5.533126e-03	0.238000	9.441488e-01	0.163000	8.458486e-03	0.196000
253000000	0.266000	1.221924e+00	0.057000	0.247000	0.035000	0.001000	0.001000	0.586000	9.942841e-01	0.313000	5.644903e-03	0.253000	9.729024e-01	0.420000	8.629359e-03	0.432000	6.587475e-03	0.344000	1.556638e+00	0.266000	1.188306e+00	0.071000	5.367079e-03	0.221000	2.864886e+00	0.272000	4.067432e-01	0.000316	0.000003	0.000000	0.003051	0.000005	0.000448	0.228000	1.699657e+00	0.089000	0.252000	0.030000	0.005000	0.005000	0.607000	9.942841e-01	0.238000	5.588735e-03	0.235000	9.632219e-01	0.361000	8.803683e-03	0.372000
253500000	0.246000	1.209766e+00	0.089000	0.342000	0.034000	0.002000	0.001000	0.572000	9.942841e-01	0.241000	5.588735e-03	0.270000	9.826803e-01	0.209000	8.543495e-03	0.302000	6.788094e-03	0.355000	1.652895e+00	0.243000	1.212311e+00	0.066000	5.367079e-03	0.288000	2.864886e+00	0.255000	4.026960e-01	0.000315	0.000003	0.000000	0.003045	0.000005	0.000447	0.253000	1.716739e+00	0.111000	0.384000	0.034000	0.002000	0.002000	0.572000	9.942841e-01	0.255000	5.478071e-03	0.226000	9.536377e-01	0.232000	8.892162e-03	0.358000
254000000	0.236000	1.174012e+00	0.070000	0.306000	0.053000	0.003000	0.003000	0.575000	9.942841e-01	0.196000	5.588735e-03	0.249000	9.632219e-01	0.382000	8.374323e-03	0.334000	6.521929e-03	0.334000	1.772744e+00	0.216000	1.212311e+00	0.051000	5.367079e-03	0.275000	2.864886e+00	0.234000	3.907946e-01	0.000315	0.000003	0.000000	0.003039	0.000005	0.000446	0.252000	1.751420e+00	0.076000	0.329000	0.040000	0.008000	0.008000	0.550000	9.942841e-01	0.267000	5.533126e-03	0.210000	9.925564e-01	0.298000	9.255058e-03	0.256000
254500000	0.257000	1.162330e+00	0.083000	0.294000	0.028000	0.001000	0.000000	0.605000	9.942841e-01	0.174000	5.533126e-03	0.261000	9.441488e-01	0.368000	8.981529e-03	0.193000	6.521929e-03	0.352000	1.882364e+00	0.223000	1.200248e+00	0.061000	5.367079e-03	0.294000	2.864886e+00	0.238000	3.830563e-01	0.000314	0.000003	0.000000	0.003033	0.000005	0.000445	0.247000	1.769022e+00	0.100000	0.312000	0.049000	0.004000	0.003000	0.596000	9.942841e-01	0.255000	5.423563e-03	0.240000	9.826803e-01	0.155000	9.255058e-03	0.201000
255000000	0.269000	1.150765e+00	0.057000	0.262000	0.045000	0.000000	0.001000	0.569000	9.942841e-01	0.176000	5.758937e-03	0.268000	9.162450e-01	0.468000	9.162968e-03	0.402000	6.994822e-03	0.172000	1.920390e+00	0.232000	1.200248e+00	0.088000	5.367079e-03	0.272000	2.864886e+00	0.267000	4.026960e-01	0.000313	0.000003	0.000000	0.003027	0.000005	0.000444	0.272000	1.751420e+00	0.086000	0.253000	0.037000	0.001000	0.001000	0.601000	9.942841e-01	0.284000	5.533126e-03	0.251000	1.002532e+00	0.337000	9.348073e-03	0.289000
255500000	0.257000	1.150765e+00	0.111000	0.341000	0.021000	0.000000	0.000000	0.567000	9.942841e-01	0.293000	5.758937e-03	0.260000	9.632219e-01	0.333000	8.803683e-03	0.270000	6.720551e-03	0.193000	1.790560e+00	0.253000	1.212311e+00	0.144000	5.367079e-03	0.311000	2.864886e+00	0.227000	4.067432e-01	0.000313	0.000003	0.000000	0.003021	0.000005	0.000443	0.255000	1.733993e+00	0.084000	0.323000	0.033000	0.001000	0.003000	0.569000	9.942841e-01	0.232000	5.588735e-03	0.219000	9.729024e-01	0.097000	9.536916e-03	0.040000
256000000	0.271000	1.185811e+00	0.085000	0.314000	0.032000	0.001000	0.002000	0.580000	9.942841e-01	0.249000	5.701635e-03	0.263000	9.826803e-01	0.390000	9.071795e-03	0.351000	6.925223e-03	0.186000	1.686286e+00	0.234000	1.212311e+00	0.101000	5.367079e-03	0.266000	2.864886e+00	0.252000	4.318948e-01	0.000312	0.000003	0.000000	0.003016	0.000005	0.000442	0.272000	1.751420e+00	0.074000	0.296000	0.033000	0.000000	0.000000	0.564000	9.942841e-01	0.280000	5.758937e-03	0.260000	9.536377e-01	0.085000	9.536916e-03	0.139000
256500000	0.249000	1.174012e+00	0.068000	0.240000	0.032000	0.002000	0.001000	0.591000	9.942841e-01	0.182000	5.701635e-03	0.251000	9.826803e-01	0.174000	9.162968e-03	0.202000	6.925223e-03	0.216000	1.588084e+00	0.253000	1.212311e+00	0.162000	5.367079e-03	0.300000	2.864886e+00	0.242000	4.108310e-01	0.000312	0.000003	0.000000	0.003010	0.000005	0.000441	0.234000	1.733993e+00	0.059000	0.255000	0.024000	0.002000	0.001000	0.566000	9.942841e-01	0.217000	5.644903e-03	0.231000	9.729024e-01	0.075000	8.716085e-03	0.259000
257000000	0.252000	1.185811e+00	0.083000	0.318000	0.035000	0.000000	0.000000	0.613000	9.942841e-01	0.196000	5.993964e-03	0.239000	9.729024e-01	0.126000	9.162968e-03	0.399000	6.856315e-03	0.240000	1.480720e+00	0.232000	1.176482e+00	0.096000	5.367079e-03	0.335000	2.864886e+00	0.243000	3.907946e-01	0.000311	0.000002	0.000000	0.003004	0.000005	0.000441	0.226000	1.733993e+00	0.075000	0.282000	0.046000	0.004000	0.003000	0.570000	9.942841e-01	0.265000	5.423563e-03	0.220000	9.441488e-01	0.359000	8.208500e-03	0.274000
257500000	0.238000	1.174012e+00	0.092000	0.337000	0.024000	0.001000	0.001000	0.574000	9.942841e-01	0.271000	5.875276e-03	0.278000	9.347544e-01	0.107000	9.442022e-03	0.319000	7.136127e-03	0.263000	1.451400e+00	0.257000	1.153186e+00	0.100000	5.367079e-03	0.310000	2.864886e+00	0.259000	3.947221e-01	0.000310	0.000002	0.000000	0.002998	0.000005	0.000440	0.264000	1.716739e+00	0.044000	0.312000	0.042000	0.001000	0.002000	0.565000	9.942841e-01	0.214000	5.588735e-03	0.255000	9.826803e-01	0.395000	8.803683e-03	0.319000
258000000	0.262000	1.162330e+00	0.088000	0.338000	0.050000	0.000000	0.003000	0.576000	9.942841e-01	0.205000	5.816816e-03	0.256000	9.441488e-01	0.435000	9.827359e-03	0.360000	7.136127e-03	0.257000	1.394490e+00	0.250000	1.153186e+00	0.086000	5.367079e-03	0.292000	2.864886e+00	0.252000	3.986891e-01	0.000310	0.000002	0.000000	0.002992	0.000005	0.000439	0.248000	1.733993e+00	0.057000	0.272000	0.040000	0.005000	0.006000	0.565000	9.942841e-01	0.212000	5.369598e-03	0.228000	9.536377e-01	0.398000	9.536916e-03	0.253000
258500000	0.239000	1.150765e+00	0.075000	0.215000	0.047000	0.001000	0.004000	0.573000	9.942841e-01	0.285000	5.816816e-03	0.243000	9.347544e-01	0.114000	9.255058e-03	0.217000	6.788094e-03	0.233000	1.353276e+00	0.226000	1.188306e+00	0.087000	5.367079e-03	0.321000	2.864886e+00	0.268000	4.149599e-01	0.000309	0.000002	0.000000	0.002987	0.000005	0.000439	0.244000	1.751420e+00	0.069000	0.229000	0.051000	0.002000	0.003000	0.609000	9.942841e-01	0.200000	5.644903e-03	0.289000	9.729024e-01	0.197000	9.827359e-03	0.300000
259000000	0.244000	1.174012e+00	0.057000	0.331000	0.030000	0.004000	0.005000	0.511000	9.942841e-01	0.254000	5.701635e-03	0.259000	9.729024e-01	0.291000	9.729575e-03	0.228000	6.392786e-03	0.250000	1.353276e+00	0.261000	1.212311e+00	0.121000	5.367079e-03	0.248000	2.864886e+00	0.267000	4.108310e-01	0.000308	0.000002	0.000000	0.002981	0.000005	0.000439	0.241000	1.699657e+00	0.095000	0.317000	0.043000	0.005000	0.004000	0.590000	9.942841e-01	0.334000	5.423563e-03	0.241000	9.536377e-01	0.124000	1.002588e-02	0.167000
259500000	0.239000	1.185811e+00	0.102000	0.352000	0.050000	0.005000	0.005000	0.599000	9.942841e-01	0.263000	5.644903e-03	0.239000	9.729024e-01	0.213000	9.536916e-03	0.159000	6.457035e-03	0.254000	1.353276e+00	0.251000	1.200248e+00	0.129000	5.367079e-03	0.326000	2.864886e+00	0.237000	4.149599e-01	0.000308	0.000002	0.000000	0.002975	0.000005	0.000439	0.261000	1.682746e+00	0.138000	0.315000	0.049000	0.006000	0.005000	0.563000	9.942841e-01	0.278000	5.478071e-03	0.233000	9.632219e-01	0.207000	1.022842e-02	0.359000
260000000	0.234000	1.150765e+00	0.068000	0.211000	0.032000	0.005000	0.005000	0.551000	9.942841e-01	0.262000	5.423563e-03	0.256000	9.632219e-01	0.201000	9.827359e-03	0.207000	6.720551e-03	0.272000	1.394490e+00	0.254000	1.200248e+00	0.113000	5.367079e-03	0.259000	2.864886e+00	0.269000	4.149599e-01	0.000307	0.000002	0.000000	0.002969	0.000005	0.000439	0.253000	1.751420e+00	0.065000	0.286000	0.031000	0.003000	0.002000	0.553000	9.942841e-01	0.252000	5.478071e-03	0.243000	9.632219e-01	0.087000	1.053992e-02	0.156000
260500000	0.256000	1.162330e+00	0.065000	0.277000	0.029000	0.003000	0.001000	0.567000	9.942841e-01	0.281000	5.263273e-03	0.252000	9.826803e-01	0.251000	9.632764e-03	0.295000	6.994822e-03	0.246000	1.394490e+00	0.254000	1.176482e+00	0.148000	5.367079e-03	0.321000	2.864886e+00	0.260000	4.191304e-01	0.000307	0.000002	0.000000	0.002964	0.000005	0.000438	0.235000	1.733993e+00	0.064000	0.229000	0.018000	0.003000	0.003000	0.593000	9.942841e-01	0.291000	5.423563e-03	0.266000	9.729024e-01	0.235000	1.033122e-02	0.208000
261000000	0.281000	1.197728e+00	0.069000	0.302000	0.033000	0.001000	0.000000	0.621000	9.942841e-01	0.289000	5.369598e-03	0.249000	9.347544e-01	0.240000	9.348073e-03	0.236000	6.788094e-03	0.250000	1.394490e+00	0.270000	1.164776e+00	0.110000	5.367079e-03	0.280000	2.864886e+00	0.254000	4.067432e-01	0.000306	0.000002	0.000000	0.002958	0.000005	0.000437	0.242000	1.716739e+00	0.086000	0.364000	0.039000	0.003000	0.002000	0.580000	9.942841e-01	0.217000	5.316169e-03	0.274000	9.729024e-01	0.220000	1.002588e-02	0.243000
261500000	0.258000	1.209766e+00	0.069000	0.273000	0.034000	0.000000	0.000000	0.594000	9.942841e-01	0.214000	5.423563e-03	0.261000	9.925564e-01	0.169000	9.729575e-03	0.241000	6.925223e-03	0.247000	1.326480e+00	0.236000	1.164776e+00	0.109000	5.367079e-03	0.281000	2.864886e+00	0.245000	4.026960e-01	0.000306	0.000002	0.000000	0.002952	0.000005	0.000436	0.267000	1.733993e+00	0.077000	0.269000	0.046000	0.005000	0.004000	0.552000	9.942841e-01	0.316000	5.478071e-03	0.263000	9.729024e-01	0.237000	9.632764e-03	0.250000
262000000	0.252000	1.197728e+00	0.093000	0.301000	0.048000	0.000000	0.002000	0.592000	9.942841e-01	0.232000	5.644903e-03	0.248000	9.632219e-01	0.427000	9.071795e-03	0.277000	6.720551e-03	0.261000	1.353276e+00	0.244000	1.164776e+00	0.070000	5.367079e-03	0.286000	2.864886e+00	0.259000	4.026960e-01	0.000305	0.000002	0.000000	0.002947	0.000005	0.000435	0.270000	1.716739e+00	0.055000	0.247000	0.055000	0.002000	0.002000	0.545000	9.942841e-01	0.207000	5.159053e-03	0.255000	9.826803e-01	0.392000	9.729575e-03	0.291000
262500000	0.246000	1.162330e+00	0.078000	0.238000	0.048000	0.003000	0.002000	0.593000	9.942841e-01	0.241000	5.533126e-03	0.224000	9.632219e-01	0.166000	9.442022e-03	0.176000	6.720551e-03	0.242000	1.353276e+00	0.230000	1.153186e+00	0.075000	5.367079e-03	0.285000	2.864886e+00	0.273000	4.067432e-01	0.000304	0.000002	0.000000	0.002941	0.000005	0.000434	0.248000	1.699657e+00	0.070000	0.263000	0.058000	0.001000	0.003000	0.541000	9.942841e-01	0.232000	5.316169e-03	0.255000	9.826803e-01	0.259000	9.729575e-03	0.211000
263000000	0.259000	1.162330e+00	0.103000	0.320000	0.046000	0.001000	0.001000	0.559000	9.942841e-01	0.332000	5.816816e-03	0.249000	9.536377e-01	0.206000	9.162968e-03	0.285000	6.587475e-03	0.370000	1.451400e+00	0.205000	1.176482e+00	0.056000	5.367079e-03	0.333000	2.864886e+00	0.263000	4.191304e-01	0.000304	0.000002	0.000000	0.002935	0.000005	0.000434	0.274000	1.699657e+00	0.066000	0.321000	0.039000	0.002000	0.004000	0.600000	9.942841e-01	0.221000	5.316169e-03	0.235000	9.729024e-01	0.298000	9.536916e-03	0.360000
263500000	0.269000	1.174012e+00	0.081000	0.299000	0.030000	0.003000	0.003000	0.553000	9.942841e-01	0.245000	5.478071e-03	0.236000	9.729024e-01	0.325000	9.926125e-03	0.287000	7.065121e-03	0.310000	1.541149e+00	0.247000	1.153186e+00	0.070000	5.367079e-03	0.240000	2.864886e+00	0.246000	4.067432e-01	0.000303	0.000002	0.000000	0.002930	0.000005	0.000433	0.217000	1.716739e+00	0.113000	0.425000	0.063000	0.004000	0.006000	0.589000	9.942841e-01	0.373000	5.423563e-03	0.239000	9.347544e-01	0.189000	9.632764e-03	0.171000
264000000	0.253000	1.185811e+00	0.079000	0.346000	0.037000	0.001000	0.002000	0.587000	9.942841e-01	0.307000	5.533126e-03	0.237000	9.826803e-01	0.341000	9.827359e-03	0.337000	6.925223e-03	0.217000	1.588084e+00	0.244000	1.141712e+00	0.068000	5.367079e-03	0.328000	2.864886e+00	0.258000	4.108310e-01	0.000303	0.000002	0.000000	0.002925	0.000005	0.000432	0.245000	1.699657e+00	0.071000	0.340000	0.038000	0.001000	0.001000	0.570000	9.942841e-01	0.237000	5.478071e-03	0.250000	9.441488e-01	0.303000	9.632764e-03	0.238000
264500000	0.258000	1.174012e+00	0.075000	0.263000	0.028000	0.000000	0.000000	0.568000	9.942841e-01	0.213000	5.316169e-03	0.231000	9.826803e-01	0.171000	9.632764e-03	0.320000	7.136127e-03	0.282000	1.556638e+00	0.277000	1.212311e+00	0.060000	5.367079e-03	0.325000	2.864886e+00	0.248000	3.986891e-01	0.000302	0.000002	0.000000	0.002999	0.000005	0.000431	0.253000	1.682746e+00	0.088000	0.366000	0.041000	0.006000	0.005000	0.563000	9.942841e-01	0.285000	5.588735e-03	0.261000	9.826803e-01	0.246000	9.827359e-03	0.373000
265000000	0.235000	1.150765e+00	0.065000	0.293000	0.036000	0.002000	0.001000	0.548000	9.942841e-01	0.175000	5.263273e-03	0.245000	9.441488e-01	0.234000	9.162968e-03	0.299000	7.136127e-03	0.347000	1.620166e+00	0.242000	1.164776e+00	0.063000	5.367079e-03	0.265000	2.864886e+00	0.249000	3.986891e-01	0.000302	0.000002	0.000000	0.002997	0.000005	0.000430	0.265000	1.733993e+00	0.078000	0.289000	0.044000	0.002000	0.002000	0.608000	9.942841e-01	0.245000	5.423563e-03	0.239000	9.826803e-01	0.082000	1.053992e-02	0.142000
265500000	0.261000	1.162330e+00	0.057000	0.231000	0.033000	0.002000	0.002000	0.546000	9.942841e-01	0.232000	5.263273e-03	0.250000	9.536377e-01	0.162000	9.162968e-03	0.147000	7.136127e-03	0.193000	1.604045e+00	0.250000	1.153186e+00	0.063000	5.367079e-03	0.290000	2.864886e+00	0.214000	4.026960e-01	0.000301	0.000002	0.000000	0.002992	0.000005	0.000429	0.262000	1.751420e+00	0.064000	0.246000	0.030000	0.002000	0.002000	0.611000	9.942841e-01	0.280000	5.533126e-03	0.249000	9.925564e-01	0.137000	1.033122e-02	0.190000
266000000	0.236000	1.150765e+00	0.076000	0.282000	0.050000	0.004000	0.002000	0.552000	9.942841e-01	0.285000	5.423563e-03	0.250000	9.347544e-01	0.186000	8.892162e-03	0.204000	6.653681e-03	0.213000	1.510633e+00	0.240000	1.153186e+00	0.087000	5.367079e-03	0.271000	2.864886e+00	0.249000	3.986891e-01	0.000300	0.000002	0.000000	0.002986	0.000005	0.000429	0.251000	1.769022e+00	0.095000	0.370000	0.036000	0.002000	0.000000	0.591000	9.942841e-01	0.259000	5.816816e-03	0.245000	1.012607e+00	0.241000	1.033122e-02	0.324000
266500000	0.278000	1.185811e+00	0.061000	0.274000	0.030000	0.002000	0.003000	0.566000	9.942841e-01	0.313000	5.644903e-03	0.247000	9.441488e-01	0.231000	8.716085e-03	0.283000	6.788094e-03	0.244000	1.422660e+00	0.226000	1.200248e+00	0.085000	5.367079e-03	0.301000	2.864886e+00	0.230000	4.067432e-01	0.000300	0.000002	0.000000	0.002981	0.000005	0.000428	0.254000	1.769022e+00	0.070000	0.246000	0.034000	0.003000	0.003000	0.567000	9.942841e-01	0.229000	5.701635e-03	0.259000	9.632219e-01	0.122000	1.043505e-02	0.259000
267000000	0.227000	1.197728e+00	0.072000	0.202000	0.062000	0.000000	0.000000	0.555000	9.942841e-01	0.202000	5.533126e-03	0.237000	9.441488e-01	0.336000	8.629359e-03	0.161000	6.653681e-03	0.259000	1.436958e+00	0.258000	1.188306e+00	0.080000	5.367079e-03	0.268000	2.864886e+00	0.228000	4.026960e-01	0.000299	0.000002	0.000000	0.002976	0.000005	0.000427	0.240000	1.751420e+00	0.079000	0.263000	0.046000	0.006000	0.006000	0.593000	9.942841e-01	0.280000	5.644903e-03	0.258000	9.441488e-01	0.256000	1.086091e-02	0.399000
267500000	0.257000	1.209766e+00	0.052000	0.217000	0.025000	0.000000	0.002000	0.585000	9.942841e-01	0.192000	5.478071e-03	0.251000	9.536377e-01	0.096000	8.803683e-03	0.190000	6.856315e-03	0.247000	1.380614e+00	0.214000	1.212311e+00	0.091000	5.367079e-03	0.282000	2.864886e+00	0.243000	3.986891e-01	0.000299	0.000002	0.000000	0.002970	0.000005	0.000426	0.241000	1.733993e+00	0.072000	0.353000	0.026000	0.004000	0.005000	0.563000	9.942841e-01	0.291000	5.316169e-03	0.256000	9.826803e-01	0.114000	1.033122e-02	0.203000
268000000	0.251000	1.197728e+00	0.080000	0.311000	0.043000	0.000000	0.000000	0.583000	9.942841e-01	0.223000	5.369598e-03	0.213000	9.925564e-01	0.206000	8.981529e-03	0.158000	6.856315e-03	0.262000	1.394490e+00	0.242000	1.164776e+00	0.076000	5.367079e-03	0.299000	2.864886e+00	0.246000	4.026960e-01	0.000298	0.000002	0.000000	0.002965	0.000005	0.000425	0.269000	1.716739e+00	0.066000	0.324000	0.044000	0.008000	0.006000	0.602000	9.942841e-01	0.249000	5.369598e-03	0.247000	9.536377e-01	0.216000	1.033122e-02	0.088000
268500000	0.242000	1.174012e+00	0.054000	0.311000	0.033000	0.002000	0.001000	0.593000	9.942841e-01	0.221000	5.423563e-03	0.253000	1.012607e+00	0.318000	8.543495e-03	0.351000	6.521929e-03	0.243000	1.394490e+00	0.254000	1.200248e+00	0.087000	5.367079e-03	0.310000	2.864886e+00	0.275000	4.108310e-01	0.000298	0.000002	0.000000	0.002959	0.000005	0.000425	0.251000	1.733993e+00	0.069000	0.271000	0.040000	0.003000	0.002000	0.601000	9.942841e-01	0.283000	5.369598e-03	0.279000	9.536377e-01	0.392000	9.729575e-03	0.409000
269000000	0.251000	1.185811e+00	0.050000	0.262000	0.029000	0.002000	0.000000	0.554000	9.942841e-01	0.299000	5.533126e-03	0.248000	9.826803e-01	0.282000	8.892162e-03	0.298000	6.653681e-03	0.292000	1.394490e+00	0.248000	1.153186e+00	0.059000	5.367079e-03	0.312000	2.864886e+00	0.266000	4.233427e-01	0.000297	0.000002	0.000000	0.002954	0.000005	0.000424	0.254000	1.786801e+00	0.098000	0.339000	0.058000	0.004000	0.004000	0.560000	9.942841e-01	0.199000	5.533126e-03	0.237000	9.441488e-01	0.311000	1.002588e-02	0.338000
269500000	0.244000	1.174012e+00	0.088000	0.297000	0.032000	0.001000	0.001000	0.577000	9.942841e-01	0.278000	5.478071e-03	0.253000	9.729024e-01	0.240000	8.803683e-03	0.289000	6.587475e-03	0.383000	1.495602e+00	0.247000	1.164776e+00	0.061000	5.367079e-03	0.225000	2.864886e+00	0.253000	3.947221e-01	0.000296	0.000002	0.000000	0.002949	0.000004	0.000423	0.273000	1.751420e+00	0.098000	0.361000	0.059000	0.005000	0.002000	0.557000	9.942841e-01	0.243000	5.875276e-03	0.239000	9.826803e-01	0.108000	9.632764e-03	0.251000
270000000	0.225000	1.162330e+00	0.084000	0.257000	0.032000	0.002000	0.002000	0.587000	9.942841e-01	0.270000	5.423563e-03	0.231000	9.729024e-01	0.455000	8.290997e-03	0.386000	6.329177e-03	0.338000	1.588084e+00	0.250000	1.164776e+00	0.064000	5.367079e-03	0.357000	2.864886e+00	0.233000	4.026960e-01	0.000296	0.000002	0.000000	0.002944	0.000004	0.000422	0.271000	1.733993e+00	0.079000	0.313000	0.059000	0.005000	0.003000	0.588000	9.942841e-01	0.247000	5.701635e-03	0.250000	9.536377e-01	0.270000	1.012665e-02	0.244000
270500000	0.241000	1.174012e+00	0.076000	0.253000	0.054000	0.000000	0.001000	0.568000	9.942841e-01	0.212000	5.423563e-03	0.268000	9.536377e-01	0.249000	8.290997e-03	0.262000	6.720551e-03	0.386000	1.652895e+00	0.292000	1.153186e+00	0.051000	5.367079e-03	0.322000	2.864886e+00	0.247000	4.067432e-01	0.000295	0.000002	0.000000	0.002992	0.000004	0.000422	0.249000	1.751420e+00	0.043000	0.257000	0.031000	0.002000	0.003000	0.550000	9.942841e-01	0.348000	5.701635e-03	0.247000	9.729024e-01	0.209000	9.729575e-03	0.241000
271000000	0.257000	1.174012e+00	0.091000	0.389000	0.050000	0.002000	0.001000	0.582000	9.942841e-01	0.225000	5.369598e-03	0.255000	9.632219e-01	0.379000	8.716085e-03	0.239000	6.266200e-03	0.271000	1.703234e+00	0.258000	1.153186e+00	0.057000	5.367079e-03	0.354000	2.864886e+00	0.245000	4.026960e-01	0.000295	0.000002	0.000000	0.002986	0.000004	0.000421	0.261000	1.769022e+00	0.080000	0.224000	0.043000	0.001000	0.001000	0.567000	9.942841e-01	0.195000	5.701635e-03	0.231000	9.729024e-01	0.059000	9.255058e-03	0.064000
271500000	0.259000	1.185811e+00	0.075000	0.246000	0.039000	0.002000	0.002000	0.553000	9.942841e-01	0.278000	5.588735e-03	0.283000	1.002532e+00	0.292000	8.892162e-03	0.260000	6.142121e-03	0.293000	1.808556e+00	0.249000	1.130351e+00	0.062000	5.367079e-03	0.233000	2.864886e+00	0.243000	3.986891e-01	0.000294	0.000002	0.000000	0.002981	0.000004	0.000420	0.238000	1.751420e+00	0.067000	0.240000	0.021000	0.004000	0.003000	0.564000	9.942841e-01	0.227000	5.533126e-03	0.251000	1.002532e+00	0.169000	9.255058e-03	0.232000
272000000	0.236000	1.174012e+00	0.076000	0.337000	0.045000	0.001000	0.000000	0.569000	9.942841e-01	0.243000	5.210902e-03	0.270000	9.729024e-01	0.219000	9.162968e-03	0.266000	6.203851e-03	0.298000	1.920390e+00	0.262000	1.164776e+00	0.060000	5.367079e-03	0.251000	2.864886e+00	0.262000	4.067432e-01	0.000294	0.000002	0.000000	0.002975	0.000004	0.000419	0.245000	1.733993e+00	0.116000	0.304000	0.072000	0.009000	0.009000	0.554000	9.942841e-01	0.255000	5.701635e-03	0.263000	9.826803e-01	0.387000	9.348073e-03	0.280000
272500000	0.249000	1.185811e+00	0.108000	0.354000	0.061000	0.000000	0.000000	0.581000	9.942841e-01	0.167000	5.316169e-03	0.261000	9.729024e-01	0.254000	9.348073e-03	0.190000	6.203851e-03	0.221000	1.939691e+00	0.253000	1.164776e+00	0.059000	5.367079e-03	0.280000	2.864886e+00	0.250000	3.947221e-01	0.000293	0.000002	0.000000	0.002970	0.000004	0.000420	0.259000	1.769022e+00	0.089000	0.314000	0.050000	0.001000	0.002000	0.573000	9.942841e-01	0.282000	5.934323e-03	0.243000	9.536377e-01	0.427000	9.536916e-03	0.274000
273000000	0.255000	1.221924e+00	0.105000	0.440000	0.058000	0.000000	0.000000	0.566000	9.942841e-01	0.256000	5.369598e-03	0.244000	9.826803e-01	0.321000	9.442022e-03	0.322000	6.266200e-03	0.240000	1.978875e+00	0.243000	1.164776e+00	0.059000	5.367079e-03	0.269000	2.864886e+00	0.220000	4.067432e-01	0.000293	0.000002	0.000000	0.002964	0.000004	0.000419	0.227000	1.786801e+00	0.057000	0.283000	0.046000	0.001000	0.001000	0.560000	9.942841e-01	0.237000	5.816816e-03	0.253000	9.536377e-01	0.167000	1.002588e-02	0.100000
273500000	0.243000	1.174012e+00	0.066000	0.256000	0.028000	0.000000	0.000000	0.558000	9.942841e-01	0.299000	5.478071e-03	0.250000	9.254534e-01	0.113000	9.442022e-03	0.221000	6.020499e-03	0.175000	2.039141e+00	0.269000	1.200248e+00	0.099000	5.367079e-03	0.272000	2.864886e+00	0.279000	4.149599e-01	0.000292	0.000002	0.000000	0.002959	0.000004	0.000418	0.276000	1.804758e+00	0.063000	0.253000	0.025000	0.006000	0.008000	0.577000	9.942841e-01	0.267000	5.758937e-03	0.243000	9.826803e-01	0.342000	9.827359e-03	0.235000
274000000	0.247000	1.139314e+00	0.057000	0.217000	0.030000	0.003000	0.004000	0.588000	9.942841e-01	0.261000	5.644903e-03	0.255000	9.347544e-01	0.439000	9.632764e-03	0.390000	6.020499e-03	0.180000	1.920390e+00	0.227000	1.200248e+00	0.123000	5.367079e-03	0.253000	2.864886e+00	0.228000	4.026960e-01	0.000292	0.000002	0.000000	0.002954	0.000004	0.000417	0.255000	1.822897e+00	0.086000	0.361000	0.049000	0.004000	0.004000	0.590000	9.942841e-01	0.231000	5.644903e-03	0.251000	9.826803e-01	0.150000	9.255058e-03	0.079000
274500000	0.237000	1.127978e+00	0.064000	0.246000	0.031000	0.003000	0.003000	0.560000	9.942841e-01	0.302000	5.533126e-03	0.247000	9.536377e-01	0.135000	8.981529e-03	0.134000	5.726876e-03	0.189000	1.808556e+00	0.248000	1.200248e+00	0.145000	5.367079e-03	0.296000	2.864886e+00	0.252000	4.067432e-01	0.000291	0.000002	0.000000	0.002948	0.000004	0.000417	0.255000	1.804758e+00	0.063000	0.230000	0.018000	0.001000	0.002000	0.584000	9.942841e-01	0.172000	5.588735e-03	0.265000	9.536377e-01	0.104000	8.629359e-03	0.184000
275000000	0.240000	1.139314e+00	0.069000	0.413000	0.042000	0.000000	0.000000	0.525000	9.942841e-01	0.293000	5.369598e-03	0.244000	9.441488e-01	0.183000	9.536916e-03	0.284000	6.329177e-03	0.214000	1.686286e+00	0.266000	1.188306e+00	0.134000	5.367079e-03	0.261000	2.864886e+00	0.249000	4.026960e-01	0.000291	0.000002	0.000000	0.002943	0.000004	0.000416	0.245000	1.769022e+00	0.082000	0.273000	0.040000	0.003000	0.003000	0.542000	9.942841e-01	0.254000	5.588735e-03	0.236000	9.925564e-01	0.439000	8.126824e-03	0.322000
275500000	0.249000	1.150765e+00	0.098000	0.316000	0.033000	0.001000	0.005000	0.571000	9.942841e-01	0.273000	5.816816e-03	0.261000	9.826803e-01	0.319000	1.022842e-02	0.291000	6.788094e-03	0.234000	1.588084e+00	0.263000	1.212311e+00	0.264000	5.367079e-03	0.307000	2.864886e+00	0.254000	4.108310e-01	0.000290	0.000002	0.000000	0.002938	0.000004	0.000415	0.260000	1.786801e+00	0.068000	0.258000	0.024000	0.000000	0.000000	0.579000	9.942841e-01	0.239000	5.478071e-03	0.224000	9.254534e-01	0.271000	8.543495e-03	0.194000
276000000	0.271000	1.162330e+00	0.092000	0.287000	0.038000	0.002000	0.004000	0.517000	9.942841e-01	0.286000	5.644903e-03	0.261000	9.536377e-01	0.291000	1.043505e-02	0.261000	7.065121e-03	0.196000	1.495602e+00	0.257000	1.212311e+00	0.198000	5.367079e-03	0.266000	2.864886e+00	0.244000	4.149599e-01	0.000290	0.000002	0.000000	0.002932	0.000004	0.000414	0.255000	1.804758e+00	0.087000	0.361000	0.041000	0.003000	0.003000	0.528000	9.942841e-01	0.276000	5.533126e-03	0.268000	9.632219e-01	0.477000	8.892162e-03	0.356000
276500000	0.232000	1.185811e+00	0.089000	0.325000	0.045000	0.004000	0.004000	0.574000	9.942841e-01	0.218000	5.533126e-03	0.229000	9.347544e-01	0.293000	1.012665e-02	0.232000	7.065121e-03	0.239000	1.422660e+00	0.285000	1.176482e+00	0.155000	5.367079e-03	0.260000	2.864886e+00	0.252000	4.108310e-01	0.000289	0.000002	0.000000	0.002927	0.000004	0.000414	0.246000	1.751420e+00	0.048000	0.236000	0.024000	0.004000	0.004000	0.576000	9.942841e-01	0.247000	5.533126e-03	0.232000	9.347544e-01	0.330000	9.632764e-03	0.307000
277000000	0.245000	1.174012e+00	0.082000	0.343000	0.038000	0.003000	0.003000	0.582000	9.942841e-01	0.210000	5.263273e-03	0.258000	9.536377e-01	0.360000	9.729575e-03	0.327000	7.280286e-03	0.270000	1.394490e+00	0.243000	1.176482e+00	0.118000	5.367079e-03	0.321000	2.864886e+00	0.267000	4.067432e-01	0.000288	0.000002	0.000000	0.002922	0.000004	0.000413	0.258000	1.733993e+00	0.065000	0.276000	0.031000	0.004000	0.000000	0.562000	9.942841e-01	0.167000	5.478071e-03	0.249000	9.347544e-01	0.152000	1.033122e-02	0.154000
277500000	0.235000	1.162330e+00	0.088000	0.341000	0.042000	0.000000	0.000000	0.594000	9.942841e-01	0.224000	5.056897e-03	0.254000	9.632219e-01	0.135000	1.002588e-02	0.214000	6.994822e-03	0.275000	1.394490e+00	0.239000	1.153186e+00	0.137000	5.367079e-03	0.297000	2.864886e+00	0.249000	3.986891e-01	0.000288	0.000002	0.000000	0.002916	0.000004	0.000412	0.258000	1.786801e+00	0.089000	0.345000	0.047000	0.002000	0.003000	0.567000	9.942841e-01	0.254000	5.816816e-03	0.252000	9.632219e-01	0.312000	1.033122e-02	0.251000
278000000	0.280000	1.174012e+00	0.076000	0.301000	0.034000	0.009000	0.008000	0.563000	9.942841e-01	0.262000	5.316169e-03	0.217000	9.632219e-01	0.245000	9.827359e-03	0.392000	6.720551e-03	0.262000	1.339811e+00	0.226000	1.188306e+00	0.304000	5.367079e-03	0.266000	2.864886e+00	0.289000	4.026960e-01	0.000287	0.000002	0.000000	0.002911	0.000004	0.000411	0.248000	1.751420e+00	0.078000	0.345000	0.025000	0.002000	0.002000	0.567000	9.942841e-01	0.154000	5.423563e-03	0.224000	9.632219e-01	0.109000	1.022842e-02	0.170000
278500000	0.235000	1.185811e+00	0.064000	0.249000	0.046000	0.011000	0.010000	0.587000	9.942841e-01	0.286000	5.423563e-03	0.235000	9.729024e-01	0.297000	1.012665e-02	0.343000	6.925223e-03	0.259000	1.394490e+00	0.235000	1.164776e+00	0.437000	5.367079e-03	0.272000	2.864886e+00	0.237000	4.067432e-01	0.000287	0.000002	0.000000	0.002906	0.000004	0.000411	0.264000	1.733993e+00	0.107000	0.322000	0.028000	0.003000	0.003000	0.576000	9.942841e-01	0.259000	5.316169e-03	0.265000	9.632219e-01	0.115000	9.632764e-03	0.060000
279000000	0.272000	1.174012e+00	0.070000	0.354000	0.036000	0.001000	0.001000	0.568000	9.942841e-01	0.220000	5.369598e-03	0.260000	9.925564e-01	0.079000	1.012665e-02	0.015000	6.925223e-03	0.257000	1.380614e+00	0.261000	1.188306e+00	0.379000	5.367079e-03	0.297000	2.864886e+00	0.245000	4.026960e-01	0.000286	0.000002	0.000000	0.002901	0.000004	0.000410	0.267000	1.751420e+00	0.054000	0.251000	0.024000	0.006000	0.006000	0.558000	9.942841e-01	0.260000	5.478071e-03	0.245000	9.347544e-01	0.340000	8.981529e-03	0.260000
279500000	0.242000	1.127978e+00	0.077000	0.352000	0.039000	0.003000	0.002000	0.532000	9.942841e-01	0.261000	5.588735e-03	0.237000	9.632219e-01	0.121000	9.729575e-03	0.277000	6.587475e-03	0.237000	1.380614e+00	0.236000	1.200248e+00	0.325000	5.367079e-03	0.269000	2.864886e+00	0.238000	4.026960e-01	0.000286	0.000002	0.000000	0.002896	0.000004	0.000409	0.266000	1.733993e+00	0.091000	0.263000	0.033000	0.007000	0.005000	0.601000	9.942841e-01	0.208000	5.588735e-03	0.241000	9.536377e-01	0.065000	9.162968e-03	0.092000
280000000	0.278000	1.162330e+00	0.078000	0.295000	0.024000	0.002000	0.002000	0.575000	9.942841e-01	0.275000	5.588735e-03	0.268000	9.441488e-01	0.240000	9.442022e-03	0.282000	6.329177e-03	0.252000	1.422660e+00	0.256000	1.200248e+00	0.349000	5.367079e-03	0.248000	2.864886e+00	0.254000	4.067432e-01	0.000285	0.000002	0.000000	0.002891	0.000004	0.000408	0.254000	1.716739e+00	0.083000	0.379000	0.043000	0.003000	0.004000	0.611000	9.942841e-01	0.342000	5.816816e-03	0.230000	9.441488e-01	0.203000	8.892162e-03	0.278000
280500000	0.256000	1.197728e+00	0.076000	0.306000	0.047000	0.015000	0.009000	0.575000	9.942841e-01	0.334000	5.533126e-03	0.242000	9.536377e-01	0.423000	9.255058e-03	0.247000	6.521929e-03	0.237000	1.394490e+00	0.245000	1.164776e+00	0.487000	5.367079e-03	0.259000	2.864886e+00	0.238000	4.108310e-01	0.000285	0.000002	0.000000	0.002885	0.000004	0.000408	0.224000	1.733993e+00	0.087000	0.310000	0.032000	0.004000	0.005000	0.550000	9.942841e-01	0.228000	5.875276e-03	0.229000	9.632219e-01	0.089000	8.716085e-03	0.291000
281000000	0.267000	1.185811e+00	0.068000	0.275000	0.030000	0.009000	0.009000	0.578000	9.942841e-01	0.216000	5.758937e-03	0.245000	9.536377e-01	0.159000	8.803683e-03	0.291000	6.788094e-03	0.260000	1.394490e+00	0.273000	1.188306e+00	0.399000	5.367079e-03	0.336000	2.864886e+00	0.263000	4.067432e-01	0.000284	0.000002	0.000000	0.002880	0.000004	0.000407	0.246000	1.769022e+00	0.037000	0.194000	0.024000	0.002000	0.002000	0.606000	9.942841e-01	0.266000	5.758937e-03	0.232000	9.729024e-01	0.050000	8.458486e-03	0.198000
281500000	0.236000	1.174012e+00	0.072000	0.327000	0.045000	0.001000	0.001000	0.567000	9.942841e-01	0.207000	5.588735e-03	0.282000	9.729024e-01	0.268000	9.348073e-03	0.280000	6.994822e-03	0.255000	1.380614e+00	0.264000	1.188306e+00	0.428000	5.367079e-03	0.310000	2.864886e+00	0.243000	4.067432e-01	0.000284	0.000002	0.000000	0.002875	0.000004	0.000406	0.285000	1.786801e+00	0.061000	0.362000	0.048000	0.000000	0.004000	0.596000	9.942841e-01	0.235000	5.701635e-03	0.254000	9.729024e-01	0.080000	8.126824e-03	0.267000
282000000	0.267000	1.197728e+00	0.080000	0.275000	0.049000	0.004000	0.005000	0.561000	9.942841e-01	0.198000	5.701635e-03	0.215000	9.632219e-01	0.089000	9.255058e-03	0.036000	6.994822e-03	0.249000	1.380614e+00	0.243000	1.200248e+00	0.399000	5.367079e-03	0.311000	2.864886e+00	0.243000	4.275974e-01	0.000283	0.000002	0.000000	0.002870	0.000004	0.000405	0.233000	1.804758e+00	0.072000	0.344000	0.045000	0.000000	0.000000	0.568000	9.942841e-01	0.244000	5.263273e-03	0.252000	9.632219e-01	0.216000	8.290997e-03	0.279000
282500000	0.251000	1.209766e+00	0.084000	0.310000	0.046000	0.009000	0.009000	0.551000	9.942841e-01	0.227000	5.478071e-03	0.262000	9.826803e-01	0.167000	9.348073e-03	0.298000	6.587475e-03	0.259000	1.380614e+00	0.267000	1.176482e+00	0.607000	5.367079e-03	0.280000	2.864886e+00	0.260000	3.986891e-01	0.000283	0.000002	0.000000	0.002865	0.000004	0.000405	0.257000	1.822897e+00	0.049000	0.267000	0.042000	0.000000	0.001000	0.573000	9.942841e-01	0.219000	5.369598e-03	0.249000	9.632219e-01	0.255000	8.543495e-03	0.159000
283000000	0.272000	1.197728e+00	0.080000	0.364000	0.026000	0.007000	0.006000	0.574000	9.942841e-01	0.304000	5.533126e-03	0.242000	9.347544e-01	0.153000	8.803683e-03	0.175000	6.392786e-03	0.239000	1.394490e+00	0.249000	1.153186e+00	0.519000	5.367079e-03	0.245000	2.864886e+00	0.241000	3.947221e-01	0.000282	0.000002	0.000000	0.002860	0.000004	0.000404	0.242000	1.804758e+00	0.088000	0.384000	0.029000	0.002000	0.001000	0.563000	9.942841e-01	0.271000	5.423563e-03	0.281000	1.012607e+00	0.093000	8.716085e-03	0.184000
283500000	0.271000	1.209766e+00	0.091000	0.285000	0.046000	0.007000	0.009000	0.618000	9.942841e-01	0.264000	5.423563e-03	0.250000	9.347544e-01	0.365000	8.629359e-03	0.290000	6.392786e-03	0.237000	1.394490e+00	0.276000	1.141712e+00	0.403000	5.367079e-03	0.286000	2.864886e+00	0.280000	4.026960e-01	0.000282	0.000002	0.000000	0.002855	0.000004	0.000403	0.234000	1.804758e+00	0.076000	0.298000	0.032000	0.006000	0.002000	0.575000	9.942841e-01	0.243000	5.316169e-03	0.258000	9.536377e-01	0.286000	8.629359e-03	0.306000
284000000	0.218000	1.221924e+00	0.067000	0.248000	0.045000	0.004000	0.004000	0.536000	9.942841e-01	0.198000	5.478071e-03	0.290000	9.826803e-01	0.326000	8.543495e-03	0.249000	6.081006e-03	0.258000	1.366877e+00	0.272000	1.212311e+00	0.356000	5.367079e-03	0.235000	2.864886e+00	0.265000	3.986891e-01	0.000281	0.000002	0.000000	0.002850	0.000004	0.000403	0.253000	1.786801e+00	0.111000	0.351000	0.053000	0.004000	0.001000	0.528000	9.942841e-01	0.229000	5.478071e-03	0.259000	1.002532e+00	0.230000	8.629359e-03	0.195000
284500000	0.236000	1.209766e+00	0.080000	0.278000	0.063000	0.003000	0.003000	0.547000	9.942841e-01	0.191000	5.478071e-03	0.277000	9.826803e-01	0.393000	8.543495e-03	0.288000	6.392786e-03	0.251000	1.380614e+00	0.232000	1.176482e+00	0.243000	5.367079e-03	0.299000	2.864886e+00	0.260000	4.108310e-01	0.000281	0.000002	0.000000	0.002845	0.000004	0.000402	0.261000	1.769022e+00	0.095000	0.329000	0.070000	0.004000	0.002000	0.572000	9.942841e-01	0.171000	5.478071e-03	0.249000	9.826803e-01	0.408000	8.803683e-03	0.295000
285000000	0.257000	1.209766e+00	0.071000	0.322000	0.037000	0.005000	0.004000	0.579000	9.942841e-01	0.205000	5.210902e-03	0.210000	9.536377e-01	0.254000	8.803683e-03	0.243000	6.521929e-03	0.266000	1.436958e+00	0.253000	1.200248e+00	0.208000	5.367079e-03	0.329000	2.864886e+00	0.255000	4.233427e-01	0.000280	0.000002	0.000000	0.002840	0.000004	0.000401	0.250000	1.751420e+00	0.073000	0.291000	0.032000	0.000000	0.000000	0.558000	9.942841e-01	0.286000	5.478071e-03	0.265000	9.729024e-01	0.338000	8.716085e-03	0.314000
285500000	0.238000	1.174012e+00	0.085000	0.331000	0.041000	0.002000	0.002000	0.577000	9.942841e-01	0.269000	5.533126e-03	0.255000	9.729024e-01	0.351000	9.348073e-03	0.274000	6.587475e-03	0.246000	1.436958e+00	0.240000	1.188306e+00	0.308000	5.367079e-03	0.281000	2.864886e+00	0.242000	4.108310e-01	0.000280	0.000002	0.000000	0.002836	0.000004	0.000401	0.260000	1.769022e+00	0.083000	0.328000	0.036000	0.003000	0.000000	0.576000	9.942841e-01	0.291000	5.423563e-03	0.252000	9.729024e-01	0.297000	8.374323e-03	0.254000
286000000	0.228000	1.162330e+00	0.072000	0.272000	0.048000	0.002000	0.002000	0.554000	9.942841e-01	0.213000	5.478071e-03	0.243000	9.729024e-01	0.280000	9.071795e-03	0.392000	6.457035e-03	0.250000	1.394490e+00	0.266000	1.212311e+00	0.255000	5.367079e-03	0.258000	2.864886e+00	0.233000	4.108310e-01	0.000279	0.000002	0.000000	0.002831	0.000004	0.000400	0.263000	1.769022e+00	0.073000	0.254000	0.039000	0.002000	0.002000	0.586000	9.942841e-01	0.222000	5.369598e-03	0.250000	9.826803e-01	0.277000	8.208500e-03	0.298000
286500000	0.269000	1.174012e+00	0.109000	0.285000	0.051000	0.004000	0.004000	0.546000	9.942841e-01	0.250000	5.263273e-03	0.253000	9.632219e-01	0.398000	9.255058e-03	0.344000	6.587475e-03	0.234000	1.366877e+00	0.232000	1.188306e+00	0.233000	5.367079e-03	0.268000	2.864886e+00	0.261000	4.149599e-01	0.000279	0.000002	0.000000	0.002827	0.000004	0.000399	0.242000	1.751420e+00	0.106000	0.395000	0.066000	0.004000	0.002000	0.558000	9.942841e-01	0.280000	5.478071e-03	0.239000	9.826803e-01	0.293000	8.458486e-03	0.226000
287000000	0.254000	1.162330e+00	0.096000	0.230000	0.047000	0.001000	0.001000	0.560000	9.942841e-01	0.340000	5.423563e-03	0.272000	9.632219e-01	0.369000	8.892162e-03	0.400000	6.392786e-03	0.243000	1.326480e+00	0.245000	1.153186e+00	0.145000	5.367079e-03	0.330000	2.864886e+00	0.248000	3.947221e-01	0.000278	0.000002	0.000000	0.002859	0.000004	0.000398	0.260000	1.769022e+00	0.064000	0.320000	0.037000	0.008000	0.009000	0.551000	9.942841e-01	0.225000	5.263273e-03	0.275000	9.632219e-01	0.353000	8.629359e-03	0.191000
287500000	0.237000	1.162330e+00	0.075000	0.300000	0.036000	0.001000	0.001000	0.547000	9.942841e-01	0.252000	5.423563e-03	0.264000	9.632219e-01	0.080000	8.629359e-03	0.193000	6.392786e-03	0.246000	1.353276e+00	0.231000	1.153186e+00	0.160000	5.367079e-03	0.342000	2.864886e+00	0.243000	4.108310e-01	0.000278	0.000002	0.000000	0.002902	0.000004	0.000398	0.239000	1.751420e+00	0.046000	0.335000	0.022000	0.004000	0.004000	0.579000	9.942841e-01	0.282000	5.423563e-03	0.255000	9.925564e-01	0.275000	8.716085e-03	0.215000
288000000	0.244000	1.174012e+00	0.082000	0.275000	0.054000	0.001000	0.001000	0.600000	9.942841e-01	0.280000	5.588735e-03	0.238000	9.441488e-01	0.376000	8.803683e-03	0.293000	6.457035e-03	0.265000	1.326480e+00	0.274000	1.188306e+00	0.141000	5.367079e-03	0.293000	2.864886e+00	0.209000	4.149599e-01	0.000277	0.000002	0.000000	0.002898	0.000004	0.000397	0.269000	1.804758e+00	0.068000	0.348000	0.049000	0.005000	0.002000	0.583000	9.942841e-01	0.154000	5.423563e-03	0.244000	9.729024e-01	0.324000	8.208500e-03	0.214000
288500000	0.297000	1.162330e+00	0.067000	0.295000	0.029000	0.001000	0.002000	0.546000	9.942841e-01	0.282000	5.478071e-03	0.276000	9.729024e-01	0.349000	9.442022e-03	0.319000	6.856315e-03	0.244000	1.366877e+00	0.239000	1.141712e+00	0.110000	5.367079e-03	0.285000	2.864886e+00	0.247000	4.108310e-01	0.000277	0.000002	0.000000	0.002893	0.000004	0.000397	0.235000	1.769022e+00	0.080000	0.328000	0.042000	0.002000	0.001000	0.550000	9.942841e-01	0.227000	5.159053e-03	0.215000	9.729024e-01	0.414000	8.629359e-03	0.347000
289000000	0.282000	1.174012e+00	0.104000	0.318000	0.048000	0.003000	0.002000	0.588000	9.942841e-01	0.268000	5.644903e-03	0.259000	9.729024e-01	0.382000	9.827359e-03	0.156000	6.788094e-03	0.255000	1.422660e+00	0.252000	1.141712e+00	0.087000	5.367079e-03	0.311000	2.864886e+00	0.266000	4.149599e-01	0.000276	0.000002	0.000000	0.002888	0.000004	0.000396	0.232000	1.751420e+00	0.086000	0.357000	0.031000	0.001000	0.004000	0.591000	9.942841e-01	0.242000	5.159053e-03	0.233000	9.632219e-01	0.179000	8.629359e-03	0.197000
289500000	0.270000	1.162330e+00	0.059000	0.253000	0.030000	0.002000	0.002000	0.572000	9.942841e-01	0.150000	5.423563e-03	0.235000	9.632219e-01	0.037000	9.536916e-03	0.061000	6.653681e-03	0.248000	1.353276e+00	0.255000	1.188306e+00	0.081000	5.367079e-03	0.245000	2.864886e+00	0.233000	4.067432e-01	0.000276	0.000002	0.000000	0.002886	0.000004	0.000395	0.240000	1.733993e+00	0.067000	0.324000	0.033000	0.005000	0.004000	0.534000	9.942841e-01	0.307000	5.316169e-03	0.231000	9.632219e-01	0.401000	9.071795e-03	0.309000
290000000	0.228000	1.150765e+00	0.068000	0.309000	0.026000	0.003000	0.002000	0.567000	9.942841e-01	0.245000	5.478071e-03	0.258000	1.002532e+00	0.318000	8.981529e-03	0.258000	6.392786e-03	0.222000	1.380614e+00	0.238000	1.153186e+00	0.105000	5.367079e-03	0.259000	2.864886e+00	0.247000	3.947221e-01	0.000276	0.000002	0.000000	0.002881	0.000004	0.000395	0.232000	1.716739e+00	0.091000	0.275000	0.052000	0.005000	0.008000	0.562000	9.942841e-01	0.293000	5.533126e-03	0.267000	9.536377e-01	0.321000	9.255058e-03	0.324000
290500000	0.237000	1.174012e+00	0.063000	0.435000	0.020000	0.000000	0.000000	0.532000	9.942841e-01	0.283000	5.588735e-03	0.230000	9.925564e-01	0.267000	9.071795e-03	0.155000	6.720551e-03	0.255000	1.408505e+00	0.248000	1.176482e+00	0.060000	5.367079e-03	0.326000	2.864886e+00	0.277000	4.067432e-01	0.000275	0.000002	0.000000	0.002987	0.000004	0.000394	0.247000	1.733993e+00	0.078000	0.343000	0.028000	0.002000	0.000000	0.584000	9.942841e-01	0.271000	5.588735e-03	0.228000	9.729024e-01	0.124000	9.442022e-03	0.304000
291000000	0.236000	1.139314e+00	0.072000	0.354000	0.061000	0.001000	0.000000	0.580000	9.942841e-01	0.273000	5.875276e-03	0.250000	9.729024e-01	0.321000	9.071795e-03	0.320000	6.788094e-03	0.254000	1.422660e+00	0.266000	1.212311e+00	0.099000	5.367079e-03	0.320000	2.864886e+00	0.246000	4.026960e-01	0.000275	0.000002	0.000000	0.002993	0.000004	0.000393	0.236000	1.733993e+00	0.084000	0.302000	0.022000	0.003000	0.003000	0.548000	9.942841e-01	0.260000	5.588735e-03	0.267000	1.002532e+00	0.212000	9.162968e-03	0.246000
291500000	0.264000	1.150765e+00	0.080000	0.381000	0.042000	0.003000	0.003000	0.557000	9.942841e-01	0.148000	5.875276e-03	0.250000	9.441488e-01	0.207000	9.536916e-03	0.191000	6.788094e-03	0.243000	1.480720e+00	0.242000	1.164776e+00	0.055000	5.367079e-03	0.293000	2.864886e+00	0.220000	4.026960e-01	0.000274	0.000002	0.000000	0.002988	0.000004	0.000392	0.252000	1.716739e+00	0.069000	0.318000	0.066000	0.001000	0.000000	0.585000	9.942841e-01	0.271000	5.701635e-03	0.253000	9.826803e-01	0.130000	9.348073e-03	0.384000
292000000	0.277000	1.162330e+00	0.060000	0.284000	0.024000	0.001000	0.000000	0.532000	9.942841e-01	0.228000	6.054204e-03	0.211000	9.441488e-01	0.305000	9.348073e-03	0.183000	6.587475e-03	0.277000	1.556638e+00	0.241000	1.164776e+00	0.075000	5.367079e-03	0.263000	2.864886e+00	0.231000	3.986891e-01	0.000274	0.000002	0.000000	0.002983	0.000004	0.000392	0.264000	1.733993e+00	0.076000	0.294000	0.055000	0.005000	0.003000	0.560000	9.942841e-01	0.287000	5.644903e-03	0.251000	9.925564e-01	0.050000	9.071795e-03	0.293000
292500000	0.254000	1.197728e+00	0.069000	0.274000	0.052000	0.000000	0.001000	0.581000	9.942841e-01	0.292000	5.934323e-03	0.241000	9.441488e-01	0.218000	8.892162e-03	0.074000	6.329177e-03	0.243000	1.620166e+00	0.231000	1.164776e+00	0.073000	5.367079e-03	0.303000	2.864886e+00	0.274000	4.026960e-01	0.000273	0.000002	0.000000	0.002978	0.000004	0.000391	0.257000	1.751420e+00	0.070000	0.316000	0.030000	0.003000	0.003000	0.545000	9.942841e-01	0.237000	5.423563e-03	0.231000	9.536377e-01	0.089000	8.543495e-03	0.189000
293000000	0.223000	1.185811e+00	0.132000	0.437000	0.043000	0.001000	0.001000	0.618000	9.942841e-01	0.299000	5.758937e-03	0.235000	9.536377e-01	0.435000	9.071795e-03	0.225000	5.901285e-03	0.334000	1.720351e+00	0.231000	1.153186e+00	0.068000	5.367079e-03	0.308000	2.864886e+00	0.261000	3.986891e-01	0.000273	0.000002	0.000000	0.002973	0.000004	0.000390	0.235000	1.769022e+00	0.066000	0.236000	0.028000	0.000000	0.000000	0.548000	9.942841e-01	0.237000	5.263273e-03	0.259000	9.729024e-01	0.092000	8.374323e-03	0.182000
293500000	0.230000	1.185811e+00	0.062000	0.309000	0.053000	0.000000	0.000000	0.548000	9.942841e-01	0.206000	5.644903e-03	0.238000	9.729024e-01	0.092000	9.162968e-03	0.178000	5.901285e-03	0.244000	1.737641e+00	0.231000	1.130351e+00	0.067000	5.367079e-03	0.342000	2.864886e+00	0.265000	4.067432e-01	0.000272	0.000002	0.000000	0.002968	0.000004	0.000390	0.253000	1.769022e+00	0.112000	0.430000	0.032000	0.001000	0.001000	0.536000	9.942841e-01	0.229000	5.263273e-03	0.242000	9.632219e-01	0.136000	7.808167e-03	0.185000
294000000	0.242000	1.197728e+00	0.069000	0.246000	0.044000	0.000000	0.001000	0.574000	9.942841e-01	0.323000	5.423563e-03	0.260000	1.002532e+00	0.095000	9.536916e-03	0.149000	6.081006e-03	0.285000	1.845091e+00	0.270000	1.164776e+00	0.089000	5.367079e-03	0.287000	2.864886e+00	0.257000	4.108310e-01	0.000272	0.000002	0.000000	0.002963	0.000004	0.000389	0.256000	1.786801e+00	0.066000	0.308000	0.036000	0.005000	0.004000	0.541000	9.942841e-01	0.365000	5.316169e-03	0.259000	9.729024e-01	0.391000	7.965902e-03	0.316000
294500000	0.236000	1.185811e+00	0.080000	0.326000	0.027000	0.003000	0.002000	0.558000	9.942841e-01	0.196000	5.588735e-03	0.234000	9.632219e-01	0.332000	9.162968e-03	0.290000	6.081006e-03	0.300000	1.863634e+00	0.241000	1.164776e+00	0.072000	5.367079e-03	0.328000	2.864886e+00	0.257000	4.149599e-01	0.000271	0.000002	0.000000	0.002958	0.000004	0.000389	0.257000	1.804758e+00	0.118000	0.444000	0.062000	0.002000	0.002000	0.602000	9.942841e-01	0.291000	5.423563e-03	0.262000	9.925564e-01	0.571000	8.716085e-03	0.417000
295000000	0.236000	1.150765e+00	0.087000	0.386000	0.040000	0.009000	0.009000	0.560000	9.942841e-01	0.284000	5.701635e-03	0.238000	9.536377e-01	0.311000	9.255058e-03	0.252000	6.266200e-03	0.249000	1.901282e+00	0.245000	1.188306e+00	0.092000	5.367079e-03	0.336000	2.864886e+00	0.211000	4.191304e-01	0.000271	0.000002	0.000000	0.002953	0.000004	0.000388	0.226000	1.786801e+00	0.068000	0.256000	0.045000	0.002000	0.002000	0.540000	9.942841e-01	0.280000	5.478071e-03	0.236000	9.536377e-01	0.358000	8.716085e-03	0.282000
295500000	0.240000	1.162330e+00	0.062000	0.300000	0.038000	0.002000	0.001000	0.576000	9.942841e-01	0.222000	5.533126e-03	0.259000	9.729024e-01	0.267000	9.255058e-03	0.293000	6.142121e-03	0.186000	1.790560e+00	0.245000	1.176482e+00	0.110000	5.367079e-03	0.282000	2.864886e+00	0.261000	4.149599e-01	0.000270	0.000002	0.000000	0.002955	0.000004	0.000387	0.233000	1.733993e+00	0.064000	0.331000	0.048000	0.001000	0.001000	0.573000	9.942841e-01	0.290000	5.423563e-03	0.282000	9.632219e-01	0.377000	9.071795e-03	0.266000
296000000	0.257000	1.174012e+00	0.070000	0.246000	0.043000	0.000000	0.000000	0.623000	9.942841e-01	0.243000	5.533126e-03	0.233000	9.536377e-01	0.379000	9.536916e-03	0.251000	6.203851e-03	0.245000	1.703234e+00	0.253000	1.176482e+00	0.057000	5.367079e-03	0.294000	2.864886e+00	0.232000	4.067432e-01	0.000270	0.000002	0.000000	0.002949	0.000004	0.000387	0.235000	1.733993e+00	0.107000	0.368000	0.056000	0.003000	0.005000	0.572000	9.942841e-01	0.223000	5.423563e-03	0.240000	9.441488e-01	0.615000	8.629359e-03	0.515000
296500000	0.249000	1.150765e+00	0.075000	0.339000	0.043000	0.000000	0.001000	0.581000	9.942841e-01	0.272000	5.588735e-03	0.253000	9.826803e-01	0.112000	9.348073e-03	0.337000	6.203851e-03	0.270000	1.808556e+00	0.234000	1.141712e+00	0.076000	5.367079e-03	0.320000	2.864886e+00	0.237000	4.108310e-01	0.000269	0.000002	0.000000	0.002945	0.000004	0.000386	0.251000	1.786801e+00	0.124000	0.391000	0.060000	0.002000	0.002000	0.566000	9.942841e-01	0.314000	5.369598e-03	0.265000	9.925564e-01	0.226000	8.629359e-03	0.152000
297000000	0.237000	1.116755e+00	0.071000	0.291000	0.053000	0.000000	0.001000	0.600000	9.942841e-01	0.265000	5.478071e-03	0.258000	9.826803e-01	0.319000	9.632764e-03	0.213000	6.266200e-03	0.246000	1.845091e+00	0.248000	1.119104e+00	0.054000	5.367079e-03	0.275000	2.864886e+00	0.248000	3.986891e-01	0.000269	0.000002	0.000000	0.002953	0.000004	0.000385	0.214000	1.769022e+00	0.105000	0.334000	0.043000	0.000000	0.000000	0.576000	9.942841e-01	0.193000	5.263273e-03	0.258000	9.729024e-01	0.093000	8.716085e-03	0.151000
297500000	0.273000	1.127978e+00	0.073000	0.257000	0.052000	0.003000	0.003000	0.566000	9.942841e-01	0.216000	5.533126e-03	0.244000	9.729024e-01	0.225000	9.442022e-03	0.321000	6.142121e-03	0.198000	1.772744e+00	0.244000	1.164776e+00	0.082000	5.367079e-03	0.302000	2.864886e+00	0.255000	4.026960e-01	0.000269	0.000002	0.000000	0.002949	0.000004	0.000385	0.252000	1.786801e+00	0.086000	0.355000	0.060000	0.004000	0.001000	0.527000	9.942841e-01	0.256000	5.316169e-03	0.247000	9.441488e-01	0.427000	8.716085e-03	0.355000
298000000	0.270000	1.139314e+00	0.081000	0.284000	0.054000	0.003000	0.003000	0.597000	9.942841e-01	0.259000	5.644903e-03	0.234000	9.729024e-01	0.143000	9.071795e-03	0.232000	6.142121e-03	0.198000	1.652895e+00	0.282000	1.153186e+00	0.070000	5.367079e-03	0.296000	2.864886e+00	0.266000	4.108310e-01	0.000268	0.000002	0.000000	0.002945	0.000004	0.000384	0.234000	1.733993e+00	0.052000	0.260000	0.029000	0.001000	0.003000	0.588000	9.942841e-01	0.268000	5.423563e-03	0.257000	9.536377e-01	0.065000	8.543495e-03	0.160000
298500000	0.267000	1.150765e+00	0.082000	0.278000	0.044000	0.002000	0.003000	0.551000	9.942841e-01	0.188000	5.644903e-03	0.230000	1.002532e+00	0.196000	8.803683e-03	0.239000	6.081006e-03	0.209000	1.556638e+00	0.252000	1.176482e+00	0.095000	5.367079e-03	0.351000	2.864886e+00	0.269000	4.149599e-01	0.000268	0.000002	0.000000	0.003068	0.000004	0.000383	0.254000	1.769022e+00	0.073000	0.298000	0.043000	0.003000	0.001000	0.566000	9.942841e-01	0.214000	5.316169e-03	0.269000	9.536377e-01	0.411000	8.126824e-03	0.271000
299000000	0.238000	1.150765e+00	0.082000	0.275000	0.030000	0.002000	0.002000	0.548000	9.942841e-01	0.217000	5.588735e-03	0.238000	9.632219e-01	0.157000	8.803683e-03	0.175000	6.142121e-03	0.249000	1.451400e+00	0.233000	1.153186e+00	0.125000	5.367079e-03	0.280000	2.864886e+00	0.232000	4.026960e-01	0.000267	0.000002	0.000000	0.003308	0.000004	0.000383	0.263000	1.751420e+00	0.066000	0.244000	0.054000	0.001000	0.001000	0.562000	9.942841e-01	0.235000	5.369598e-03	0.267000	9.632219e-01	0.216000	7.965902e-03	0.196000
299500000	0.249000	1.139314e+00	0.075000	0.245000	0.043000	0.005000	0.004000	0.584000	9.942841e-01	0.246000	5.588735e-03	0.229000	9.536377e-01	0.451000	8.981529e-03	0.331000	6.142121e-03	0.220000	1.422660e+00	0.253000	1.188306e+00	0.103000	5.367079e-03	0.338000	2.864886e+00	0.270000	4.067432e-01	0.000267	0.000002	0.000000	0.003576	0.000004	0.000382	0.262000	1.769022e+00	0.098000	0.393000	0.050000	0.002000	0.004000	0.571000	9.942841e-01	0.237000	5.263273e-03	0.249000	9.632219e-01	0.153000	8.374323e-03	0.153000
300000000	0.245000	1.127978e+00	0.054000	0.246000	0.014000	0.000000	0.001000	0.565000	9.942841e-01	0.209000	5.533126e-03	0.264000	9.536377e-01	0.267000	9.071795e-03	0.265000	6.266200e-03	0.260000	1.422660e+00	0.234000	1.164776e+00	0.127000	5.367079e-03	0.314000	2.864886e+00	0.260000	3.986891e-01	0.000266	0.000002	0.000000	0.003576	0.000004	0.000382	0.274000	1.786801e+00	0.080000	0.351000	0.028000	0.007000	0.005000	0.607000	9.942841e-01	0.300000	5.423563e-03	0.251000	9.632219e-01	0.408000	8.716085e-03	0.190000
300500000	0.249000	1.139314e+00	0.097000	0.194000	0.047000	0.000000	0.001000	0.569000	9.942841e-01	0.256000	5.533126e-03	0.242000	9.729024e-01	0.225000	9.071795e-03	0.179000	6.457035e-03	0.258000	1.408505e+00	0.263000	1.176482e+00	0.118000	5.367079e-03	0.289000	2.864886e+00	0.293000	4.026960e-01	0.000266	0.000002	0.000000	0.003574	0.000004	0.000381	0.246000	1.769022e+00	0.103000	0.330000	0.046000	0.002000	0.000000	0.564000	9.942841e-01	0.228000	5.316169e-03	0.254000	9.729024e-01	0.085000	8.629359e-03	0.239000
301000000	0.252000	1.174012e+00	0.081000	0.270000	0.034000	0.001000	0.001000	0.578000	9.942841e-01	0.135000	5.644903e-03	0.248000	9.632219e-01	0.327000	9.162968e-03	0.264000	6.720551e-03	0.327000	1.436958e+00	0.250000	1.176482e+00	0.057000	5.367079e-03	0.291000	2.864886e+00	0.259000	4.149599e-01	0.000265	0.000002	0.000000	0.003568	0.000004	0.000381	0.261000	1.751420e+00	0.067000	0.263000	0.029000	0.003000	0.005000	0.586000	9.942841e-01	0.239000	5.107719e-03	0.210000	9.729024e-01	0.349000	8.458486e-03	0.432000
301500000	0.219000	1.150765e+00	0.108000	0.354000	0.043000	0.001000	0.002000	0.596000	9.942841e-01	0.223000	5.369598e-03	0.259000	9.826803e-01	0.347000	8.981529e-03	0.174000	6.392786e-03	0.286000	1.510633e+00	0.258000	1.224495e+00	0.057000	5.367079e-03	0.240000	2.864886e+00	0.267000	3.986891e-01	0.000265	0.000002	0.000000	0.003562	0.000004	0.000380	0.214000	1.751420e+00	0.080000	0.329000	0.045000	0.004000	0.008000	0.552000	9.942841e-01	0.212000	5.056897e-03	0.253000	9.826803e-01	0.028000	8.374323e-03	0.060000
302000000	0.255000	1.162330e+00	0.088000	0.423000	0.053000	0.000000	0.002000	0.582000	9.942841e-01	0.159000	5.263273e-03	0.272000	9.729024e-01	0.249000	8.374323e-03	0.230000	5.901285e-03	0.267000	1.604045e+00	0.242000	1.212311e+00	0.059000	5.367079e-03	0.290000	2.864886e+00	0.232000	4.108310e-01	0.000265	0.000002	0.000000	0.003556	0.000004	0.000380	0.247000	1.733993e+00	0.065000	0.332000	0.036000	0.005000	0.004000	0.547000	9.942841e-01	0.301000	5.159053e-03	0.234000	9.826803e-01	0.129000	7.808167e-03	0.331000
302500000	0.258000	1.150765e+00	0.090000	0.288000	0.075000	0.003000	0.001000	0.554000	9.942841e-01	0.258000	5.588735e-03	0.227000	9.729024e-01	0.091000	8.803683e-03	0.160000	6.081006e-03	0.210000	1.636449e+00	0.271000	1.188306e+00	0.081000	5.367079e-03	0.274000	2.864886e+00	0.265000	4.149599e-01	0.000264	0.000002	0.000000	0.003550	0.000004	0.000379	0.257000	1.716739e+00	0.093000	0.248000	0.049000	0.003000	0.005000	0.585000	9.942841e-01	0.209000	5.107719e-03	0.243000	9.347544e-01	0.315000	8.458486e-03	0.330000
303000000	0.261000	1.162330e+00	0.080000	0.379000	0.036000	0.000000	0.000000	0.582000	9.942841e-01	0.269000	5.644903e-03	0.262000	9.826803e-01	0.117000	9.162968e-03	0.116000	6.203851e-03	0.293000	1.703234e+00	0.248000	1.153186e+00	0.074000	5.367079e-03	0.289000	2.864886e+00	0.258000	4.191304e-01	0.000264	0.000002	0.000000	0.003544	0.000004	0.000378	0.247000	1.699657e+00	0.066000	0.313000	0.018000	0.002000	0.003000	0.549000	9.942841e-01	0.177000	5.107719e-03	0.250000	9.729024e-01	0.196000	8.208500e-03	0.334000
303500000	0.252000	1.185811e+00	0.121000	0.389000	0.062000	0.000000	0.000000	0.576000	9.942841e-01	0.177000	5.533126e-03	0.279000	9.826803e-01	0.262000	9.348073e-03	0.174000	6.392786e-03	0.250000	1.755105e+00	0.283000	1.176482e+00	0.079000	5.367079e-03	0.267000	2.864886e+00	0.224000	4.067432e-01	0.000263	0.000002	0.000000	0.003538	0.000004	0.000378	0.223000	1.682746e+00	0.076000	0.355000	0.050000	0.000000	0.000000	0.560000	9.942841e-01	0.230000	5.159053e-03	0.251000	9.925564e-01	0.195000	8.543495e-03	0.194000
304000000	0.247000	1.174012e+00	0.073000	0.288000	0.038000	0.002000	0.002000	0.543000	9.942841e-01	0.224000	5.369598e-03	0.232000	9.536377e-01	0.230000	9.071795e-03	0.157000	6.142121e-03	0.185000	1.652895e+00	0.227000	1.153186e+00	0.080000	5.367079e-03	0.260000	2.864886e+00	0.262000	4.067432e-01	0.000263	0.000002	0.000000	0.003533	0.000004	0.000377	0.273000	1.682746e+00	0.068000	0.222000	0.047000	0.008000	0.004000	0.560000	9.942841e-01	0.306000	5.159053e-03	0.231000	9.632219e-01	0.304000	8.045961e-03	0.155000
304500000	0.230000	1.139314e+00	0.040000	0.269000	0.015000	0.002000	0.002000	0.550000	9.942841e-01	0.242000	5.478071e-03	0.260000	9.729024e-01	0.262000	8.543495e-03	0.255000	5.842567e-03	0.232000	1.556638e+00	0.240000	1.164776e+00	0.108000	5.367079e-03	0.289000	2.864886e+00	0.255000	4.108310e-01	0.000262	0.000002	0.000000	0.003527	0.000004	0.000377	0.238000	1.666002e+00	0.048000	0.239000	0.058000	0.000000	0.001000	0.557000	9.942841e-01	0.255000	5.423563e-03	0.253000	9.826803e-01	0.210000	7.965902e-03	0.190000
305000000	0.250000	1.150765e+00	0.058000	0.274000	0.025000	0.001000	0.000000	0.585000	9.942841e-01	0.286000	5.533126e-03	0.229000	9.632219e-01	0.074000	8.126824e-03	0.279000	6.081006e-03	0.236000	1.480720e+00	0.266000	1.141712e+00	0.100000	5.367079e-03	0.324000	2.864886e+00	0.245000	4.067432e-01	0.000262	0.000002	0.000000	0.003521	0.000004	0.000376	0.242000	1.682746e+00	0.080000	0.334000	0.034000	0.001000	0.001000	0.589000	9.942841e-01	0.251000	5.423563e-03	0.251000	9.729024e-01	0.115000	8.126824e-03	0.206000
305500000	0.246000	1.162330e+00	0.096000	0.336000	0.047000	0.003000	0.004000	0.596000	9.942841e-01	0.182000	5.316169e-03	0.262000	9.632219e-01	0.373000	8.458486e-03	0.309000	6.329177e-03	0.250000	1.422660e+00	0.277000	1.164776e+00	0.101000	5.367079e-03	0.327000	2.864886e+00	0.237000	4.026960e-01	0.000262	0.000002	0.000000	0.003515	0.000004	0.000375	0.224000	1.666002e+00	0.086000	0.368000	0.027000	0.003000	0.003000	0.527000	9.942841e-01	0.263000	5.263273e-03	0.251000	9.925564e-01	0.146000	8.208500e-03	0.327000
306000000	0.241000	1.162330e+00	0.096000	0.261000	0.049000	0.002000	0.003000	0.564000	9.942841e-01	0.215000	5.369598e-03	0.268000	9.441488e-01	0.339000	8.892162e-03	0.338000	6.521929e-03	0.230000	1.408505e+00	0.251000	1.153186e+00	0.070000	5.367079e-03	0.274000	2.864886e+00	0.274000	4.026960e-01	0.000261	0.000002	0.000000	0.003510	0.000004	0.000380	0.251000	1.716739e+00	0.081000	0.287000	0.036000	0.005000	0.005000	0.560000	9.942841e-01	0.231000	5.478071e-03	0.232000	9.826803e-01	0.397000	8.543495e-03	0.418000
306500000	0.246000	1.150765e+00	0.080000	0.358000	0.039000	0.001000	0.001000	0.571000	9.942841e-01	0.287000	5.263273e-03	0.251000	9.729024e-01	0.088000	9.162968e-03	0.252000	6.521929e-03	0.329000	1.465987e+00	0.254000	1.176482e+00	0.071000	5.367079e-03	0.239000	2.864886e+00	0.254000	4.067432e-01	0.000261	0.000002	0.000000	0.003504	0.000004	0.000391	0.257000	1.716739e+00	0.077000	0.355000	0.038000	0.004000	0.003000	0.570000	9.942841e-01	0.292000	5.758937e-03	0.251000	9.632219e-01	0.480000	8.892162e-03	0.302000
307000000	0.266000	1.162330e+00	0.052000	0.262000	0.040000	0.001000	0.001000	0.561000	9.942841e-01	0.255000	5.533126e-03	0.251000	9.925564e-01	0.194000	8.803683e-03	0.240000	6.457035e-03	0.351000	1.465987e+00	0.257000	1.188306e+00	0.107000	5.367079e-03	0.283000	2.864886e+00	0.234000	3.947221e-01	0.000260	0.000002	0.000000	0.003498	0.000004	0.000393	0.245000	1.699657e+00	0.076000	0.321000	0.033000	0.002000	0.001000	0.586000	9.942841e-01	0.289000	5.758937e-03	0.228000	9.729024e-01	0.065000	8.290997e-03	0.052000
307500000	0.257000	1.150765e+00	0.067000	0.353000	0.046000	0.002000	0.002000	0.583000	9.942841e-01	0.221000	5.210902e-03	0.279000	9.826803e-01	0.290000	9.632764e-03	0.292000	6.457035e-03	0.261000	1.451400e+00	0.263000	1.188306e+00	0.122000	5.367079e-03	0.318000	2.864886e+00	0.241000	3.986891e-01	0.000260	0.000002	0.000000	0.003492	0.000004	0.000392	0.253000	1.716739e+00	0.096000	0.324000	0.037000	0.001000	0.001000	0.568000	9.942841e-01	0.262000	5.934323e-03	0.263000	9.536377e-01	0.278000	8.458486e-03	0.185000
308000000	0.263000	1.185811e+00	0.060000	0.259000	0.027000	0.002000	0.001000	0.529000	9.942841e-01	0.242000	5.210902e-03	0.255000	9.632219e-01	0.127000	9.255058e-03	0.179000	6.266200e-03	0.246000	1.366877e+00	0.270000	1.188306e+00	0.120000	5.367079e-03	0.298000	2.864886e+00	0.226000	4.067432e-01	0.000259	0.000002	0.000000	0.003487	0.000004	0.000391	0.267000	1.769022e+00	0.074000	0.385000	0.047000	0.001000	0.001000	0.599000	9.942841e-01	0.227000	5.816816e-03	0.247000	9.826803e-01	0.367000	8.543495e-03	0.378000
308500000	0.269000	1.185811e+00	0.073000	0.283000	0.047000	0.002000	0.000000	0.610000	9.942841e-01	0.295000	5.263273e-03	0.288000	9.441488e-01	0.298000	9.071795e-03	0.246000	6.020499e-03	0.259000	1.408505e+00	0.246000	1.176482e+00	0.104000	5.367079e-03	0.300000	2.864886e+00	0.259000	4.026960e-01	0.000259	0.000002	0.000000	0.003481	0.000004	0.000395	0.255000	1.751420e+00	0.092000	0.289000	0.039000	0.005000	0.008000	0.548000	9.942841e-01	0.216000	5.644903e-03	0.270000	9.632219e-01	0.196000	8.374323e-03	0.223000
309000000	0.268000	1.174012e+00	0.073000	0.390000	0.052000	0.003000	0.003000	0.574000	9.942841e-01	0.278000	5.478071e-03	0.265000	9.729024e-01	0.262000	9.536916e-03	0.401000	6.266200e-03	0.248000	1.380614e+00	0.267000	1.130351e+00	0.082000	5.367079e-03	0.355000	2.864886e+00	0.263000	4.067432e-01	0.000259	0.000002	0.000000	0.003475	0.000004	0.000629	0.246000	1.733993e+00	0.090000	0.297000	0.039000	0.003000	0.003000	0.566000	9.942841e-01	0.280000	5.533126e-03	0.257000	9.632219e-01	0.297000	8.981529e-03	0.296000
309500000	0.255000	1.185811e+00	0.093000	0.273000	0.042000	0.000000	0.000000	0.546000	9.942841e-01	0.245000	5.316169e-03	0.248000	9.536377e-01	0.217000	8.981529e-03	0.151000	6.203851e-03	0.373000	1.380614e+00	0.253000	1.130351e+00	0.071000	5.367079e-03	0.303000	2.864886e+00	0.238000	4.026960e-01	0.000258	0.000002	0.000000	0.003470	0.000004	0.000637	0.245000	1.733993e+00	0.081000	0.352000	0.042000	0.002000	0.001000	0.545000	9.942841e-01	0.223000	5.369598e-03	0.259000	9.925564e-01	0.152000	8.290997e-03	0.215000
310000000	0.251000	1.197728e+00	0.063000	0.283000	0.021000	0.001000	0.001000	0.547000	9.942841e-01	0.222000	5.210902e-03	0.257000	9.441488e-01	0.369000	9.442022e-03	0.285000	6.587475e-03	0.251000	1.451400e+00	0.266000	1.119104e+00	0.084000	5.367079e-03	0.322000	2.864886e+00	0.236000	4.026960e-01	0.000258	0.000002	0.000000	0.003465	0.000004	0.000637	0.271000	1.786801e+00	0.065000	0.335000	0.022000	0.002000	0.001000	0.554000	9.942841e-01	0.243000	5.263273e-03	0.259000	9.826803e-01	0.233000	8.208500e-03	0.219000
310500000	0.250000	1.185811e+00	0.084000	0.293000	0.049000	0.001000	0.000000	0.562000	9.942841e-01	0.256000	5.478071e-03	0.253000	9.826803e-01	0.390000	1.002588e-02	0.338000	6.653681e-03	0.329000	1.480720e+00	0.275000	1.119104e+00	0.082000	5.367079e-03	0.266000	2.864886e+00	0.248000	3.986891e-01	0.000257	0.000002	0.000000	0.003461	0.000004	0.000638	0.241000	1.769022e+00	0.057000	0.324000	0.032000	0.004000	0.003000	0.588000	9.942841e-01	0.219000	5.316169e-03	0.271000	9.826803e-01	0.204000	8.126824e-03	0.324000
311000000	0.249000	1.162330e+00	0.051000	0.239000	0.040000	0.002000	0.001000	0.562000	9.942841e-01	0.350000	5.478071e-03	0.267000	9.925564e-01	0.264000	1.033122e-02	0.169000	7.207846e-03	0.203000	1.451400e+00	0.257000	1.130351e+00	0.116000	5.367079e-03	0.315000	2.864886e+00	0.258000	4.108310e-01	0.000257	0.000002	0.000000	0.003466	0.000004	0.000637	0.275000	1.751420e+00	0.077000	0.343000	0.042000	0.001000	0.000000	0.566000	9.942841e-01	0.254000	5.316169e-03	0.242000	9.632219e-01	0.077000	7.965902e-03	0.080000
311500000	0.279000	1.197728e+00	0.084000	0.400000	0.043000	0.001000	0.003000	0.561000	9.942841e-01	0.272000	5.316169e-03	0.223000	9.347544e-01	0.386000	9.926125e-03	0.239000	7.280286e-03	0.318000	1.495602e+00	0.270000	1.176482e+00	0.074000	5.367079e-03	0.293000	2.864886e+00	0.243000	4.067432e-01	0.000256	0.000002	0.000000	0.003463	0.000004	0.000636	0.243000	1.733993e+00	0.087000	0.343000	0.041000	0.001000	0.000000	0.608000	9.942841e-01	0.289000	5.478071e-03	0.229000	9.536377e-01	0.465000	7.502004e-03	0.168000
312000000	0.250000	1.162330e+00	0.097000	0.332000	0.032000	0.001000	0.001000	0.546000	9.942841e-01	0.264000	5.316169e-03	0.256000	9.632219e-01	0.015000	9.632764e-03	0.155000	6.994822e-03	0.331000	1.495602e+00	0.266000	1.200248e+00	0.071000	5.367079e-03	0.207000	2.864886e+00	0.225000	4.108310e-01	0.000256	0.000002	0.000000	0.003465	0.000004	0.000635	0.269000	1.699657e+00	0.089000	0.351000	0.045000	0.003000	0.003000	0.558000	9.942841e-01	0.281000	5.263273e-03	0.235000	9.729024e-01	0.163000	7.577400e-03	0.278000
312500000	0.250000	1.150765e+00	0.059000	0.324000	0.051000	0.002000	0.002000	0.570000	9.942841e-01	0.321000	5.423563e-03	0.248000	9.632219e-01	0.096000	8.716085e-03	0.278000	6.587475e-03	0.235000	1.436958e+00	0.233000	1.164776e+00	0.080000	5.367079e-03	0.323000	2.864886e+00	0.274000	4.108310e-01	0.000256	0.000002	0.000000	0.003500	0.000004	0.000634	0.226000	1.716739e+00	0.087000	0.292000	0.038000	0.002000	0.002000	0.540000	9.942841e-01	0.189000	5.423563e-03	0.232000	9.254534e-01	0.391000	7.730474e-03	0.223000
313000000	0.238000	1.174012e+00	0.092000	0.281000	0.053000	0.000000	0.001000	0.557000	9.942841e-01	0.323000	5.263273e-03	0.231000	9.826803e-01	0.419000	8.458486e-03	0.380000	6.266200e-03	0.247000	1.422660e+00	0.244000	1.119104e+00	0.086000	5.367079e-03	0.293000	2.864886e+00	0.235000	4.067432e-01	0.000255	0.000002	0.000000	0.003496	0.000004	0.000633	0.268000	1.733993e+00	0.059000	0.310000	0.046000	0.007000	0.010000	0.546000	9.942841e-01	0.298000	5.423563e-03	0.254000	9.826803e-01	0.420000	8.126824e-03	0.300000
313500000	0.235000	1.162330e+00	0.073000	0.222000	0.061000	0.002000	0.002000	0.576000	9.942841e-01	0.273000	5.369598e-03	0.264000	9.536377e-01	0.445000	8.290997e-03	0.331000	6.392786e-03	0.232000	1.394490e+00	0.245000	1.130351e+00	0.081000	5.367079e-03	0.323000	2.864886e+00	0.261000	4.108310e-01	0.000255	0.000002	0.000000	0.003499	0.000004	0.000632	0.251000	1.751420e+00	0.050000	0.334000	0.033000	0.004000	0.003000	0.554000	9.942841e-01	0.241000	5.423563e-03	0.281000	9.536377e-01	0.290000	8.126824e-03	0.179000
314000000	0.245000	1.127978e+00	0.049000	0.250000	0.057000	0.001000	0.001000	0.593000	9.942841e-01	0.252000	5.423563e-03	0.244000	9.536377e-01	0.103000	8.208500e-03	0.113000	6.457035e-03	0.253000	1.380614e+00	0.257000	1.176482e+00	0.111000	5.367079e-03	0.352000	2.864886e+00	0.255000	4.067432e-01	0.000254	0.000002	0.000000	0.003523	0.000004	0.000631	0.264000	1.769022e+00	0.101000	0.330000	0.045000	0.001000	0.000000	0.590000	9.942841e-01	0.327000	5.588735e-03	0.233000	9.536377e-01	0.311000	8.208500e-03	0.241000
314500000	0.230000	1.139314e+00	0.077000	0.304000	0.029000	0.000000	0.002000	0.568000	9.942841e-01	0.240000	5.423563e-03	0.271000	9.632219e-01	0.425000	8.045961e-03	0.295000	6.203851e-03	0.252000	1.380614e+00	0.268000	1.200248e+00	0.139000	5.367079e-03	0.309000	2.864886e+00	0.247000	3.986891e-01	0.000254	0.000002	0.000000	0.003603	0.000004	0.000630	0.231000	1.786801e+00	0.074000	0.287000	0.052000	0.001000	0.002000	0.545000	9.942841e-01	0.270000	5.478071e-03	0.250000	9.632219e-01	0.264000	8.045961e-03	0.260000
315000000	0.270000	1.127978e+00	0.093000	0.390000	0.076000	0.000000	0.000000	0.572000	9.942841e-01	0.264000	5.263273e-03	0.233000	9.826803e-01	0.166000	7.808167e-03	0.180000	5.960594e-03	0.263000	1.366877e+00	0.281000	1.188306e+00	0.170000	5.367079e-03	0.300000	2.864886e+00	0.234000	4.026960e-01	0.000254	0.000002	0.000000	0.003597	0.000004	0.000629	0.269000	1.751420e+00	0.108000	0.351000	0.037000	0.004000	0.005000	0.585000	9.942841e-01	0.189000	5.533126e-03	0.259000	9.826803e-01	0.319000	8.458486e-03	0.183000
315500000	0.232000	1.139314e+00	0.068000	0.275000	0.049000	0.006000	0.003000	0.586000	9.942841e-01	0.245000	5.263273e-03	0.262000	9.925564e-01	0.177000	7.502004e-03	0.166000	6.020499e-03	0.242000	1.339811e+00	0.250000	1.164776e+00	0.317000	5.367079e-03	0.300000	2.864886e+00	0.262000	4.067432e-01	0.000253	0.000002	0.000000	0.003592	0.000004	0.000628	0.241000	1.699657e+00	0.070000	0.298000	0.048000	0.002000	0.002000	0.583000	9.942841e-01	0.242000	5.316169e-03	0.277000	9.536377e-01	0.160000	8.290997e-03	0.348000
316000000	0.250000	1.116755e+00	0.094000	0.324000	0.033000	0.002000	0.004000	0.581000	9.942841e-01	0.265000	5.644903e-03	0.266000	9.536377e-01	0.089000	7.065121e-03	0.221000	5.901285e-03	0.265000	1.366877e+00	0.254000	1.188306e+00	0.369000	5.367079e-03	0.260000	2.864886e+00	0.247000	4.026960e-01	0.000253	0.000002	0.000000	0.003586	0.000004	0.000627	0.272000	1.751420e+00	0.066000	0.308000	0.023000	0.003000	0.002000	0.583000	9.942841e-01	0.237000	5.588735e-03	0.247000	9.536377e-01	0.356000	8.892162e-03	0.298000
316500000	0.251000	1.150765e+00	0.073000	0.252000	0.032000	0.004000	0.004000	0.593000	9.942841e-01	0.219000	5.423563e-03	0.246000	9.826803e-01	0.405000	7.427358e-03	0.388000	6.329177e-03	0.244000	1.339811e+00	0.244000	1.200248e+00	0.292000	5.367079e-03	0.325000	2.864886e+00	0.257000	4.067432e-01	0.000252	0.000002	0.000000	0.003580	0.000004	0.000626	0.269000	1.769022e+00	0.080000	0.339000	0.032000	0.005000	0.004000	0.558000	9.942841e-01	0.274000	5.478071e-03	0.230000	9.536377e-01	0.267000	9.632764e-03	0.309000
317000000	0.254000	1.162330e+00	0.082000	0.288000	0.057000	0.003000	0.003000	0.603000	9.942841e-01	0.228000	5.588735e-03	0.245000	9.632219e-01	0.186000	7.427358e-03	0.243000	5.960594e-03	0.269000	1.380614e+00	0.239000	1.176482e+00	0.313000	5.367079e-03	0.315000	2.864886e+00	0.267000	3.986891e-01	0.000252	0.000002	0.000000	0.003575	0.000004	0.000625	0.226000	1.751420e+00	0.071000	0.288000	0.042000	0.003000	0.004000	0.557000	9.942841e-01	0.266000	5.758937e-03	0.238000	9.254534e-01	0.227000	9.255058e-03	0.206000
317500000	0.266000	1.174012e+00	0.061000	0.222000	0.041000	0.004000	0.004000	0.574000	9.942841e-01	0.233000	5.588735e-03	0.246000	9.729024e-01	0.286000	7.965902e-03	0.309000	6.203851e-03	0.271000	1.353276e+00	0.268000	1.153186e+00	0.324000	5.367079e-03	0.313000	2.864886e+00	0.239000	4.026960e-01	0.000252	0.000002	0.000000	0.003569	0.000004	0.000624	0.246000	1.733993e+00	0.087000	0.299000	0.043000	0.003000	0.003000	0.574000	9.942841e-01	0.245000	5.758937e-03	0.253000	9.826803e-01	0.150000	9.162968e-03	0.180000
318000000	0.250000	1.162330e+00	0.077000	0.276000	0.031000	0.003000	0.005000	0.580000	9.942841e-01	0.233000	5.533126e-03	0.244000	9.536377e-01	0.305000	7.502004e-03	0.247000	6.020499e-03	0.260000	1.408505e+00	0.257000	1.164776e+00	0.358000	5.367079e-03	0.284000	2.864886e+00	0.239000	3.986891e-01	0.000251	0.000002	0.000000	0.003564	0.000004	0.000623	0.270000	1.733993e+00	0.080000	0.281000	0.043000	0.004000	0.004000	0.567000	9.942841e-01	0.273000	5.816816e-03	0.246000	9.536377e-01	0.131000	9.348073e-03	0.104000
318500000	0.242000	1.174012e+00	0.087000	0.248000	0.040000	0.000000	0.003000	0.562000	9.942841e-01	0.284000	5.423563e-03	0.259000	9.536377e-01	0.453000	7.886640e-03	0.399000	6.266200e-03	0.274000	1.394490e+00	0.250000	1.164776e+00	0.290000	5.367079e-03	0.378000	2.864886e+00	0.229000	4.108310e-01	0.000251	0.000002	0.000000	0.003559	0.000004	0.000622	0.261000	1.751420e+00	0.099000	0.324000	0.059000	0.005000	0.004000	0.555000	9.942841e-01	0.258000	5.701635e-03	0.254000	9.729024e-01	0.138000	9.255058e-03	0.241000
319000000	0.244000	1.174012e+00	0.065000	0.266000	0.033000	0.007000	0.006000	0.568000	9.942841e-01	0.232000	5.533126e-03	0.235000	9.441488e-01	0.275000	8.208500e-03	0.194000	6.203851e-03	0.240000	1.366877e+00	0.236000	1.119104e+00	0.417000	5.367079e-03	0.292000	2.864886e+00	0.273000	4.026960e-01	0.000250	0.000002	0.000000	0.003555	0.000004	0.000621	0.235000	1.733993e+00	0.078000	0.340000	0.048000	0.000000	0.001000	0.570000	9.942841e-01	0.240000	5.316169e-03	0.229000	9.632219e-01	0.238000	9.255058e-03	0.192000
319500000	0.248000	1.162330e+00	0.074000	0.284000	0.042000	0.004000	0.004000	0.580000	9.942841e-01	0.169000	5.369598e-03	0.234000	9.632219e-01	0.476000	8.290997e-03	0.330000	6.457035e-03	0.249000	1.366877e+00	0.287000	1.164776e+00	0.399000	5.367079e-03	0.270000	2.864886e+00	0.258000	3.907946e-01	0.000250	0.000002	0.000000	0.003606	0.000004	0.000620	0.235000	1.751420e+00	0.103000	0.329000	0.039000	0.001000	0.000000	0.566000	9.942841e-01	0.301000	5.210902e-03	0.236000	9.632219e-01	0.260000	8.716085e-03	0.190000
320000000	0.247000	1.150765e+00	0.068000	0.283000	0.027000	0.002000	0.002000	0.527000	9.942841e-01	0.204000	5.369598e-03	0.249000	9.632219e-01	0.101000	7.965902e-03	0.050000	6.081006e-03	0.253000	1.408505e+00	0.241000	1.176482e+00	0.386000	5.367079e-03	0.280000	2.864886e+00	0.276000	3.986891e-01	0.000250	0.000002	0.000000	0.003742	0.000004	0.000619	0.236000	1.733993e+00	0.081000	0.253000	0.049000	0.000000	0.001000	0.576000	9.942841e-01	0.318000	5.159053e-03	0.239000	9.441488e-01	0.165000	8.458486e-03	0.143000
320500000	0.249000	1.116755e+00	0.062000	0.313000	0.040000	0.004000	0.004000	0.542000	9.942841e-01	0.326000	5.423563e-03	0.242000	9.925564e-01	0.351000	8.290997e-03	0.378000	6.392786e-03	0.260000	1.408505e+00	0.238000	1.224495e+00	0.401000	5.367079e-03	0.274000	2.864886e+00	0.260000	4.108310e-01	0.000249	0.000002	0.000000	0.003747	0.000004	0.000618	0.251000	1.751420e+00	0.083000	0.355000	0.043000	0.004000	0.003000	0.579000	9.942841e-01	0.254000	5.263273e-03	0.285000	9.347544e-01	0.125000	7.808167e-03	0.101000
321000000	0.251000	1.150765e+00	0.055000	0.351000	0.036000	0.004000	0.004000	0.570000	9.942841e-01	0.232000	5.423563e-03	0.264000	9.729024e-01	0.319000	8.208500e-03	0.151000	6.142121e-03	0.241000	1.408505e+00	0.244000	1.164776e+00	0.337000	5.367079e-03	0.300000	2.864886e+00	0.261000	4.233427e-01	0.000249	0.000002	0.000000	0.003846	0.000004	0.000617	0.238000	1.699657e+00	0.110000	0.414000	0.033000	0.003000	0.004000	0.575000	9.942841e-01	0.298000	5.316169e-03	0.255000	9.536377e-01	0.109000	8.208500e-03	0.117000
321500000	0.228000	1.162330e+00	0.077000	0.295000	0.061000	0.004000	0.002000	0.568000	9.942841e-01	0.243000	5.423563e-03	0.226000	9.632219e-01	0.215000	8.208500e-03	0.200000	6.081006e-03	0.257000	1.394490e+00	0.248000	1.164776e+00	0.356000	5.367079e-03	0.315000	2.864886e+00	0.267000	4.191304e-01	0.000249	0.000002	0.000000	0.003840	0.000004	0.000616	0.268000	1.699657e+00	0.078000	0.243000	0.031000	0.007000	0.008000	0.573000	9.942841e-01	0.319000	5.644903e-03	0.260000	9.441488e-01	0.249000	8.374323e-03	0.282000
322000000	0.276000	1.162330e+00	0.061000	0.209000	0.032000	0.008000	0.004000	0.551000	9.942841e-01	0.332000	5.263273e-03	0.241000	9.632219e-01	0.221000	7.653555e-03	0.212000	6.081006e-03	0.236000	1.394490e+00	0.258000	1.212311e+00	0.563000	5.367079e-03	0.272000	2.864886e+00	0.256000	4.275974e-01	0.000248	0.000002	0.000000	0.003834	0.000004	0.000615	0.269000	1.751420e+00	0.044000	0.204000	0.019000	0.006000	0.004000	0.545000	9.942841e-01	0.294000	5.758937e-03	0.264000	1.002532e+00	0.481000	9.071795e-03	0.372000
322500000	0.254000	1.197728e+00	0.058000	0.363000	0.041000	0.002000	0.004000	0.574000	9.942841e-01	0.183000	5.478071e-03	0.263000	9.729024e-01	0.219000	7.653555e-03	0.205000	6.020499e-03	0.263000	1.394490e+00	0.235000	1.188306e+00	0.513000	5.367079e-03	0.253000	2.864886e+00	0.247000	3.986891e-01	0.000248	0.000002	0.000000	0.003879	0.000004	0.000614	0.240000	1.733993e+00	0.103000	0.341000	0.048000	0.002000	0.002000	0.572000	9.942841e-01	0.236000	5.588735e-03	0.256000	9.826803e-01	0.244000	9.162968e-03	0.208000
323000000	0.217000	1.162330e+00	0.095000	0.307000	0.042000	0.003000	0.003000	0.562000	9.942841e-01	0.250000	5.423563e-03	0.257000	9.536377e-01	0.347000	7.886640e-03	0.261000	6.142121e-03	0.268000	1.408505e+00	0.225000	1.200248e+00	0.434000	5.367079e-03	0.304000	2.864886e+00	0.268000	4.026960e-01	0.000247	0.000002	0.000000	0.004034	0.000004	0.000613	0.261000	1.716739e+00	0.077000	0.298000	0.055000	0.000000	0.002000	0.575000	9.942841e-01	0.297000	5.701635e-03	0.230000	9.729024e-01	0.301000	8.803683e-03	0.189000
323500000	0.249000	1.150765e+00	0.086000	0.300000	0.044000	0.005000	0.008000	0.572000	9.942841e-01	0.246000	5.533126e-03	0.275000	9.632219e-01	0.166000	8.045961e-03	0.291000	6.329177e-03	0.233000	1.380614e+00	0.229000	1.200248e+00	0.520000	5.367079e-03	0.306000	2.864886e+00	0.273000	4.026960e-01	0.000247	0.000002	0.000000	0.004198	0.000004	0.000612	0.246000	1.733993e+00	0.060000	0.301000	0.032000	0.010000	0.006000	0.523000	9.942841e-01	0.197000	5.644903e-03	0.273000	9.729024e-01	0.346000	9.632764e-03	0.329000
324000000	0.264000	1.127978e+00	0.048000	0.250000	0.034000	0.006000	0.007000	0.561000	9.942841e-01	0.271000	5.478071e-03	0.257000	9.632219e-01	0.259000	8.126824e-03	0.064000	6.203851e-03	0.252000	1.380614e+00	0.262000	1.153186e+00	0.485000	5.367079e-03	0.303000	2.864886e+00	0.233000	3.986891e-01	0.000247	0.000002	0.000000	0.004193	0.000004	0.000611	0.245000	1.716739e+00	0.079000	0.327000	0.032000	0.003000	0.003000	0.549000	9.942841e-01	0.235000	5.316169e-03	0.268000	9.826803e-01	0.206000	9.632764e-03	0.200000
324500000	0.264000	1.139314e+00	0.058000	0.300000	0.040000	0.009000	0.009000	0.548000	9.942841e-01	0.242000	5.159053e-03	0.258000	9.826803e-01	0.265000	8.290997e-03	0.234000	6.142121e-03	0.277000	1.366877e+00	0.269000	1.164776e+00	0.512000	5.367079e-03	0.298000	2.864886e+00	0.263000	4.108310e-01	0.000246	0.000002	0.000000	0.004187	0.000004	0.000610	0.242000	1.716739e+00	0.065000	0.275000	0.026000	0.001000	0.002000	0.518000	9.942841e-01	0.264000	5.478071e-03	0.272000	9.826803e-01	0.237000	9.348073e-03	0.179000
325000000	0.244000	1.150765e+00	0.076000	0.286000	0.052000	0.013000	0.010000	0.598000	9.942841e-01	0.230000	5.159053e-03	0.271000	9.925564e-01	0.322000	8.629359e-03	0.290000	6.020499e-03	0.250000	1.339811e+00	0.270000	1.188306e+00	0.596000	5.367079e-03	0.251000	2.864886e+00	0.273000	4.067432e-01	0.000246	0.000002	0.000000	0.004181	0.000004	0.000609	0.275000	1.733993e+00	0.080000	0.308000	0.053000	0.000000	0.000000	0.536000	9.942841e-01	0.275000	5.478071e-03	0.251000	9.729024e-01	0.062000	8.981529e-03	0.063000
325500000	0.269000	1.162330e+00	0.086000	0.339000	0.048000	0.010000	0.010000	0.569000	9.942841e-01	0.242000	5.107719e-03	0.258000	9.826803e-01	0.246000	8.543495e-03	0.181000	6.329177e-03	0.264000	1.380614e+00	0.248000	1.212311e+00	0.572000	5.367079e-03	0.280000	2.864886e+00	0.268000	4.067432e-01	0.000245	0.000002	0.000000	0.004174	0.000004	0.000608	0.265000	1.716739e+00	0.066000	0.233000	0.047000	0.003000	0.004000	0.560000	9.942841e-01	0.288000	5.423563e-03	0.283000	9.347544e-01	0.252000	8.892162e-03	0.338000
326000000	0.251000	1.197728e+00	0.092000	0.347000	0.043000	0.005000	0.009000	0.576000	9.942841e-01	0.281000	5.107719e-03	0.274000	9.632219e-01	0.312000	8.892162e-03	0.272000	6.587475e-03	0.239000	1.380614e+00	0.215000	1.176482e+00	0.432000	5.367079e-03	0.323000	2.864886e+00	0.250000	4.026960e-01	0.000245	0.000002	0.000000	0.004168	0.000004	0.000607	0.249000	1.699657e+00	0.076000	0.292000	0.048000	0.005000	0.005000	0.576000	9.942841e-01	0.236000	5.107719e-03	0.264000	9.632219e-01	0.126000	8.892162e-03	0.232000
326500000	0.232000	1.162330e+00	0.056000	0.311000	0.040000	0.008000	0.009000	0.565000	9.942841e-01	0.228000	5.159053e-03	0.259000	9.826803e-01	0.186000	8.803683e-03	0.185000	6.457035e-03	0.257000	1.353276e+00	0.260000	1.200248e+00	0.543000	5.367079e-03	0.297000	2.864886e+00	0.257000	4.149599e-01	0.000245	0.000002	0.000000	0.004161	0.000004	0.000607	0.244000	1.716739e+00	0.085000	0.414000	0.042000	0.004000	0.002000	0.552000	9.942841e-01	0.292000	5.588735e-03	0.239000	9.632219e-01	0.197000	8.716085e-03	0.204000
327000000	0.232000	1.150765e+00	0.076000	0.377000	0.040000	0.015000	0.008000	0.516000	9.942841e-01	0.241000	5.056897e-03	0.220000	9.729024e-01	0.431000	8.458486e-03	0.428000	6.142121e-03	0.227000	1.394490e+00	0.245000	1.164776e+00	0.501000	5.367079e-03	0.270000	2.864886e+00	0.253000	4.191304e-01	0.000244	0.000002	0.000000	0.004155	0.000004	0.000606	0.248000	1.682746e+00	0.073000	0.300000	0.033000	0.002000	0.001000	0.558000	9.942841e-01	0.193000	5.816816e-03	0.247000	9.826803e-01	0.071000	8.981529e-03	0.187000
327500000	0.269000	1.162330e+00	0.078000	0.296000	0.042000	0.004000	0.006000	0.578000	9.942841e-01	0.296000	5.056897e-03	0.252000	9.729024e-01	0.315000	8.892162e-03	0.168000	6.392786e-03	0.246000	1.366877e+00	0.283000	1.164776e+00	0.630000	5.367079e-03	0.279000	2.864886e+00	0.254000	4.233427e-01	0.000244	0.000002	0.000000	0.004149	0.000004	0.000605	0.256000	1.666002e+00	0.063000	0.331000	0.044000	0.001000	0.000000	0.541000	9.942841e-01	0.215000	5.588735e-03	0.241000	9.536377e-01	0.183000	8.629359e-03	0.204000
328000000	0.254000	1.185811e+00	0.093000	0.393000	0.031000	0.008000	0.011000	0.575000	9.942841e-01	0.203000	5.316169e-03	0.231000	9.729024e-01	0.291000	8.543495e-03	0.365000	6.081006e-03	0.265000	1.366877e+00	0.252000	1.188306e+00	0.627000	5.367079e-03	0.294000	2.864886e+00	0.272000	4.149599e-01	0.000244	0.000002	0.000000	0.004142	0.000004	0.000604	0.276000	1.716739e+00	0.070000	0.305000	0.052000	0.003000	0.003000	0.555000	9.942841e-01	0.296000	5.423563e-03	0.240000	9.536377e-01	0.245000	8.374323e-03	0.189000
328500000	0.251000	1.174012e+00	0.057000	0.261000	0.028000	0.010000	0.007000	0.550000	9.942841e-01	0.329000	5.316169e-03	0.255000	9.632219e-01	0.216000	8.458486e-03	0.304000	6.203851e-03	0.269000	1.353276e+00	0.223000	1.224495e+00	0.615000	5.367079e-03	0.274000	2.864886e+00	0.261000	4.191304e-01	0.000243	0.000002	0.000000	0.004136	0.000004	0.000603	0.259000	1.769022e+00	0.068000	0.362000	0.044000	0.001000	0.000000	0.560000	9.942841e-01	0.271000	5.588735e-03	0.240000	9.441488e-01	0.152000	8.892162e-03	0.461000
329000000	0.247000	1.162330e+00	0.093000	0.308000	0.032000	0.005000	0.007000	0.576000	9.942841e-01	0.244000	5.478071e-03	0.232000	9.632219e-01	0.127000	8.458486e-03	0.361000	6.392786e-03	0.253000	1.353276e+00	0.259000	1.200248e+00	0.471000	5.367079e-03	0.283000	2.864886e+00	0.257000	4.233427e-01	0.000243	0.000002	0.000000	0.004130	0.000004	0.000602	0.227000	1.786801e+00	0.076000	0.347000	0.032000	0.003000	0.004000	0.536000	9.942841e-01	0.161000	5.588735e-03	0.264000	9.826803e-01	0.174000	8.803683e-03	0.245000
329500000	0.255000	1.174012e+00	0.064000	0.273000	0.040000	0.008000	0.009000	0.581000	9.942841e-01	0.341000	5.369598e-03	0.243000	9.347544e-01	0.458000	8.543495e-03	0.304000	6.653681e-03	0.259000	1.366877e+00	0.225000	1.224495e+00	0.406000	5.367079e-03	0.269000	2.864886e+00	0.256000	4.067432e-01	0.000242	0.000002	0.000000	0.004130	0.000004	0.000601	0.267000	1.769022e+00	0.094000	0.276000	0.058000	0.000000	0.001000	0.561000	9.942841e-01	0.206000	5.533126e-03	0.252000	9.729024e-01	0.424000	8.629359e-03	0.320000
330000000	0.257000	1.185811e+00	0.091000	0.326000	0.057000	0.008000	0.011000	0.551000	9.942841e-01	0.246000	5.533126e-03	0.248000	9.536377e-01	0.305000	8.716085e-03	0.335000	6.856315e-03	0.241000	1.366877e+00	0.291000	1.236801e+00	0.466000	5.367079e-03	0.260000	2.864886e+00	0.262000	4.108310e-01	0.000242	0.000002	0.000000	0.004129	0.000004	0.000600	0.252000	1.769022e+00	0.080000	0.318000	0.039000	0.005000	0.004000	0.520000	9.942841e-01	0.290000	5.533126e-03	0.258000	9.536377e-01	0.301000	8.629359e-03	0.279000
330500000	0.238000	1.174012e+00	0.067000	0.294000	0.030000	0.010000	0.009000	0.582000	9.942841e-01	0.231000	5.644903e-03	0.234000	9.632219e-01	0.153000	8.803683e-03	0.170000	6.587475e-03	0.281000	1.339811e+00	0.249000	1.212311e+00	0.615000	5.367079e-03	0.241000	2.864886e+00	0.219000	3.986891e-01	0.000242	0.000002	0.000000	0.004123	0.000004	0.000599	0.238000	1.751420e+00	0.065000	0.295000	0.030000	0.000000	0.002000	0.573000	9.942841e-01	0.303000	5.644903e-03	0.260000	9.441488e-01	0.273000	9.071795e-03	0.282000
331000000	0.275000	1.174012e+00	0.082000	0.360000	0.027000	0.004000	0.004000	0.586000	9.942841e-01	0.301000	5.588735e-03	0.256000	9.441488e-01	0.154000	8.629359e-03	0.226000	6.521929e-03	0.264000	1.380614e+00	0.219000	1.200248e+00	0.476000	5.367079e-03	0.280000	2.864886e+00	0.250000	4.108310e-01	0.000241	0.000002	0.000000	0.004117	0.000004	0.000598	0.260000	1.769022e+00	0.094000	0.257000	0.056000	0.001000	0.004000	0.612000	9.942841e-01	0.260000	5.816816e-03	0.262000	9.826803e-01	0.180000	8.892162e-03	0.204000
331500000	0.250000	1.185811e+00	0.098000	0.382000	0.050000	0.003000	0.004000	0.570000	9.942841e-01	0.256000	5.588735e-03	0.257000	9.536377e-01	0.210000	7.965902e-03	0.195000	6.142121e-03	0.273000	1.380614e+00	0.254000	1.224495e+00	0.333000	5.367079e-03	0.256000	2.864886e+00	0.253000	4.026960e-01	0.000241	0.000002	0.000000	0.004111	0.000004	0.000597	0.238000	1.786801e+00	0.085000	0.323000	0.035000	0.002000	0.002000	0.590000	9.942841e-01	0.223000	5.588735e-03	0.251000	1.012607e+00	0.209000	8.803683e-03	0.200000
332000000	0.278000	1.197728e+00	0.045000	0.269000	0.036000	0.002000	0.004000	0.572000	9.942841e-01	0.312000	5.758937e-03	0.263000	9.729024e-01	0.356000	8.374323e-03	0.285000	6.329177e-03	0.228000	1.394490e+00	0.244000	1.200248e+00	0.209000	5.367079e-03	0.284000	2.864886e+00	0.259000	4.067432e-01	0.000241	0.000002	0.000000	0.004105	0.000004	0.000597	0.250000	1.733993e+00	0.054000	0.241000	0.041000	0.001000	0.001000	0.581000	9.942841e-01	0.257000	5.644903e-03	0.262000	9.729024e-01	0.203000	8.290997e-03	0.297000
332500000	0.251000	1.209766e+00	0.090000	0.297000	0.033000	0.004000	0.007000	0.586000	9.942841e-01	0.180000	5.758937e-03	0.225000	9.632219e-01	0.408000	8.716085e-03	0.308000	6.329177e-03	0.268000	1.422660e+00	0.252000	1.188306e+00	0.391000	5.367079e-03	0.318000	2.864886e+00	0.229000	3.947221e-01	0.000240	0.000002	0.000000	0.004099	0.000004	0.000596	0.258000	1.716739e+00	0.103000	0.400000	0.044000	0.002000	0.002000	0.574000	9.942841e-01	0.237000	5.107719e-03	0.261000	9.347544e-01	0.337000	9.071795e-03	0.271000
333000000	0.257000	1.197728e+00	0.086000	0.282000	0.029000	0.003000	0.005000	0.528000	9.942841e-01	0.258000	5.701635e-03	0.254000	9.826803e-01	0.113000	8.458486e-03	0.164000	6.392786e-03	0.259000	1.394490e+00	0.244000	1.164776e+00	0.207000	5.367079e-03	0.300000	2.864886e+00	0.247000	4.067432e-01	0.000240	0.000002	0.000000	0.004093	0.000004	0.000595	0.239000	1.716739e+00	0.067000	0.360000	0.040000	0.004000	0.001000	0.590000	9.942841e-01	0.275000	5.159053e-03	0.248000	9.441488e-01	0.355000	8.543495e-03	0.337000
333500000	0.237000	1.197728e+00	0.064000	0.386000	0.061000	0.004000	0.002000	0.577000	9.942841e-01	0.275000	5.701635e-03	0.249000	9.347544e-01	0.208000	8.126824e-03	0.323000	6.266200e-03	0.235000	1.408505e+00	0.249000	1.153186e+00	0.182000	5.367079e-03	0.267000	2.864886e+00	0.252000	4.149599e-01	0.000240	0.000002	0.000000	0.004087	0.000004	0.000594	0.256000	1.769022e+00	0.055000	0.322000	0.053000	0.003000	0.002000	0.567000	9.942841e-01	0.354000	5.369598e-03	0.235000	9.441488e-01	0.085000	8.208500e-03	0.155000
334000000	0.251000	1.185811e+00	0.058000	0.256000	0.031000	0.003000	0.002000	0.562000	9.942841e-01	0.257000	5.533126e-03	0.237000	9.347544e-01	0.289000	8.374323e-03	0.244000	6.020499e-03	0.253000	1.408505e+00	0.240000	1.153186e+00	0.142000	5.367079e-03	0.348000	2.864886e+00	0.242000	3.947221e-01	0.000239	0.000002	0.000000	0.004082	0.000004	0.000593	0.255000	1.786801e+00	0.097000	0.312000	0.064000	0.003000	0.003000	0.612000	9.942841e-01	0.237000	5.210902e-03	0.225000	9.729024e-01	0.104000	7.886640e-03	0.240000
334500000	0.267000	1.221924e+00	0.070000	0.294000	0.038000	0.003000	0.001000	0.556000	9.942841e-01	0.291000	5.316169e-03	0.240000	9.925564e-01	0.150000	8.716085e-03	0.254000	6.203851e-03	0.264000	1.394490e+00	0.268000	1.153186e+00	0.132000	5.367079e-03	0.315000	2.864886e+00	0.273000	3.986891e-01	0.000239	0.000002	0.000000	0.004076	0.000004	0.000592	0.249000	1.733993e+00	0.077000	0.325000	0.028000	0.002000	0.001000	0.546000	9.942841e-01	0.141000	5.533126e-03	0.290000	9.729024e-01	0.101000	8.126824e-03	0.227000
335000000	0.255000	1.209766e+00	0.056000	0.175000	0.020000	0.003000	0.002000	0.577000	9.942841e-01	0.246000	5.159053e-03	0.237000	1.002532e+00	0.160000	9.162968e-03	0.329000	6.587475e-03	0.244000	1.394490e+00	0.250000	1.164776e+00	0.176000	5.367079e-03	0.304000	2.864886e+00	0.237000	3.947221e-01	0.000238	0.000002	0.000000	0.004070	0.000004	0.000591	0.250000	1.716739e+00	0.076000	0.289000	0.059000	0.002000	0.003000	0.570000	9.942841e-01	0.250000	5.369598e-03	0.266000	9.536377e-01	0.264000	7.808167e-03	0.282000
335500000	0.247000	1.197728e+00	0.045000	0.333000	0.019000	0.002000	0.005000	0.566000	9.942841e-01	0.222000	5.369598e-03	0.241000	9.826803e-01	0.295000	9.536916e-03	0.271000	6.925223e-03	0.260000	1.380614e+00	0.231000	1.141712e+00	0.191000	5.367079e-03	0.291000	2.864886e+00	0.257000	4.026960e-01	0.000238	0.000002	0.000000	0.004064	0.000004	0.000590	0.245000	1.699657e+00	0.071000	0.319000	0.041000	0.002000	0.004000	0.552000	9.942841e-01	0.252000	5.369598e-03	0.248000	9.632219e-01	0.264000	8.126824e-03	0.216000
336000000	0.239000	1.185811e+00	0.070000	0.248000	0.033000	0.005000	0.004000	0.566000	9.942841e-01	0.242000	5.316169e-03	0.238000	9.632219e-01	0.213000	9.926125e-03	0.172000	7.065121e-03	0.271000	1.380614e+00	0.248000	1.164776e+00	0.181000	5.367079e-03	0.275000	2.864886e+00	0.245000	4.067432e-01	0.000238	0.000002	0.000000	0.004058	0.000004	0.000589	0.254000	1.716739e+00	0.075000	0.234000	0.056000	0.000000	0.000000	0.587000	9.942841e-01	0.300000	5.210902e-03	0.252000	9.826803e-01	0.308000	8.208500e-03	0.371000
336500000	0.206000	1.185811e+00	0.079000	0.340000	0.041000	0.005000	0.004000	0.556000	9.942841e-01	0.303000	5.423563e-03	0.243000	9.536377e-01	0.122000	9.442022e-03	0.210000	6.720551e-03	0.273000	1.380614e+00	0.233000	1.153186e+00	0.295000	5.367079e-03	0.269000	2.864886e+00	0.234000	4.026960e-01	0.000237	0.000002	0.000000	0.004064	0.000004	0.000589	0.273000	1.751420e+00	0.066000	0.291000	0.037000	0.000000	0.003000	0.562000	9.942841e-01	0.329000	5.533126e-03	0.220000	9.925564e-01	0.304000	8.208500e-03	0.181000
337000000	0.276000	1.174012e+00	0.099000	0.307000	0.041000	0.007000	0.006000	0.554000	9.942841e-01	0.205000	5.107719e-03	0.252000	9.536377e-01	0.259000	8.892162e-03	0.245000	6.457035e-03	0.234000	1.339811e+00	0.242000	1.153186e+00	0.349000	5.367079e-03	0.321000	2.864886e+00	0.244000	3.907946e-01	0.000237	0.000002	0.000000	0.004094	0.000004	0.000588	0.242000	1.699657e+00	0.096000	0.357000	0.064000	0.003000	0.001000	0.578000	9.942841e-01	0.269000	5.478071e-03	0.236000	9.729024e-01	0.049000	8.126824e-03	0.361000
337500000	0.258000	1.185811e+00	0.059000	0.286000	0.025000	0.004000	0.004000	0.544000	9.942841e-01	0.267000	5.263273e-03	0.256000	9.826803e-01	0.180000	8.629359e-03	0.137000	6.142121e-03	0.273000	1.366877e+00	0.246000	1.153186e+00	0.267000	5.367079e-03	0.263000	2.864886e+00	0.239000	4.067432e-01	0.000237	0.000002	0.000000	0.004169	0.000004	0.000587	0.247000	1.716739e+00	0.060000	0.251000	0.032000	0.001000	0.002000	0.569000	9.942841e-01	0.288000	5.701635e-03	0.265000	9.826803e-01	0.174000	7.808167e-03	0.179000
338000000	0.285000	1.197728e+00	0.042000	0.269000	0.032000	0.005000	0.001000	0.591000	9.942841e-01	0.308000	5.263273e-03	0.247000	9.632219e-01	0.433000	8.803683e-03	0.148000	6.329177e-03	0.254000	1.394490e+00	0.285000	1.164776e+00	0.274000	5.367079e-03	0.262000	2.864886e+00	0.239000	4.108310e-01	0.000236	0.000002	0.000000	0.004171	0.000004	0.000586	0.258000	1.733993e+00	0.064000	0.271000	0.036000	0.003000	0.004000	0.584000	9.942841e-01	0.223000	5.478071e-03	0.236000	9.632219e-01	0.343000	8.045961e-03	0.209000
338500000	0.249000	1.162330e+00	0.073000	0.274000	0.036000	0.006000	0.007000	0.577000	9.942841e-01	0.229000	5.423563e-03	0.228000	9.925564e-01	0.141000	9.162968e-03	0.238000	6.457035e-03	0.240000	1.353276e+00	0.252000	1.188306e+00	0.373000	5.367079e-03	0.329000	2.864886e+00	0.225000	3.907946e-01	0.000236	0.000002	0.000000	0.004165	0.000004	0.000585	0.251000	1.716739e+00	0.111000	0.335000	0.036000	0.001000	0.005000	0.590000	9.942841e-01	0.161000	5.210902e-03	0.243000	9.632219e-01	0.191000	8.208500e-03	0.234000
339000000	0.241000	1.139314e+00	0.071000	0.309000	0.026000	0.005000	0.004000	0.556000	9.942841e-01	0.189000	5.533126e-03	0.256000	9.925564e-01	0.432000	9.255058e-03	0.349000	6.994822e-03	0.241000	1.326480e+00	0.252000	1.176482e+00	0.352000	5.367079e-03	0.280000	2.864886e+00	0.258000	4.067432e-01	0.000236	0.000002	0.000000	0.004163	0.000004	0.000584	0.234000	1.733993e+00	0.056000	0.245000	0.024000	0.002000	0.003000	0.574000	9.942841e-01	0.273000	5.316169e-03	0.258000	9.536377e-01	0.364000	8.045961e-03	0.288000
339500000	0.249000	1.150765e+00	0.105000	0.328000	0.072000	0.007000	0.006000	0.581000	9.942841e-01	0.198000	5.701635e-03	0.234000	1.002532e+00	0.312000	9.071795e-03	0.334000	6.788094e-03	0.247000	1.366877e+00	0.241000	1.130351e+00	0.436000	5.367079e-03	0.289000	2.864886e+00	0.255000	4.026960e-01	0.000235	0.000002	0.000000	0.004157	0.000004	0.000595	0.255000	1.733993e+00	0.076000	0.304000	0.035000	0.004000	0.004000	0.539000	9.942841e-01	0.236000	5.369598e-03	0.243000	9.729024e-01	0.450000	8.290997e-03	0.449000
340000000	0.228000	1.139314e+00	0.065000	0.261000	0.033000	0.017000	0.018000	0.596000	9.942841e-01	0.260000	5.478071e-03	0.225000	9.826803e-01	0.318000	9.162968e-03	0.303000	7.207846e-03	0.273000	1.366877e+00	0.263000	1.176482e+00	0.525000	5.367079e-03	0.245000	2.864886e+00	0.256000	4.067432e-01	0.000235	0.000002	0.000000	0.004150	0.000004	0.000608	0.260000	1.751420e+00	0.066000	0.294000	0.038000	0.000000	0.001000	0.572000	9.942841e-01	0.216000	5.056897e-03	0.252000	1.002532e+00	0.260000	8.629359e-03	0.270000
340500000	0.272000	1.150765e+00	0.065000	0.261000	0.031000	0.009000	0.007000	0.595000	9.942841e-01	0.189000	5.533126e-03	0.222000	9.536377e-01	0.106000	8.803683e-03	0.344000	6.856315e-03	0.247000	1.366877e+00	0.242000	1.164776e+00	0.593000	5.367079e-03	0.268000	2.864886e+00	0.267000	4.026960e-01	0.000235	0.000002	0.000000	0.004144	0.000004	0.000610	0.238000	1.699657e+00	0.069000	0.300000	0.048000	0.004000	0.004000	0.587000	9.942841e-01	0.222000	5.210902e-03	0.255000	9.536377e-01	0.303000	8.543495e-03	0.297000
341000000	0.236000	1.139314e+00	0.090000	0.319000	0.036000	0.008000	0.009000	0.572000	9.942841e-01	0.242000	5.316169e-03	0.239000	9.729024e-01	0.090000	7.965902e-03	0.162000	6.457035e-03	0.243000	1.353276e+00	0.235000	1.141712e+00	0.598000	5.367079e-03	0.324000	2.864886e+00	0.229000	4.026960e-01	0.000234	0.000002	0.000000	0.004139	0.000004	0.000613	0.244000	1.716739e+00	0.073000	0.333000	0.028000	0.004000	0.005000	0.541000	9.942841e-01	0.298000	5.316169e-03	0.220000	9.536377e-01	0.312000	8.892162e-03	0.196000
341500000	0.255000	1.150765e+00	0.066000	0.278000	0.048000	0.002000	0.002000	0.595000	9.942841e-01	0.157000	5.478071e-03	0.239000	9.925564e-01	0.207000	7.886640e-03	0.220000	6.392786e-03	0.272000	1.380614e+00	0.249000	1.153186e+00	0.529000	5.367079e-03	0.308000	2.864886e+00	0.263000	3.986891e-01	0.000234	0.000002	0.000000	0.004133	0.000004	0.000616	0.256000	1.751420e+00	0.076000	0.269000	0.045000	0.000000	0.000000	0.602000	9.942841e-01	0.203000	5.316169e-03	0.268000	9.729024e-01	0.334000	8.458486e-03	0.240000
342000000	0.267000	1.150765e+00	0.069000	0.327000	0.037000	0.006000	0.006000	0.560000	9.942841e-01	0.235000	5.588735e-03	0.229000	9.441488e-01	0.279000	8.208500e-03	0.242000	6.142121e-03	0.243000	1.339811e+00	0.271000	1.200248e+00	0.488000	5.367079e-03	0.220000	2.864886e+00	0.256000	4.108310e-01	0.000234	0.000002	0.000000	0.004127	0.000004	0.000615	0.241000	1.733993e+00	0.052000	0.248000	0.022000	0.004000	0.004000	0.584000	9.942841e-01	0.252000	5.263273e-03	0.249000	9.632219e-01	0.263000	8.458486e-03	0.079000
342500000	0.225000	1.162330e+00	0.049000	0.322000	0.045000	0.007000	0.008000	0.564000	9.942841e-01	0.194000	5.423563e-03	0.253000	9.826803e-01	0.273000	8.290997e-03	0.300000	6.266200e-03	0.254000	1.394490e+00	0.247000	1.224495e+00	0.514000	5.367079e-03	0.238000	2.864886e+00	0.256000	3.986891e-01	0.000233	0.000002	0.000000	0.004121	0.000004	0.000615	0.261000	1.751420e+00	0.075000	0.332000	0.042000	0.012000	0.009000	0.597000	9.942841e-01	0.336000	5.478071e-03	0.266000	9.826803e-01	0.222000	9.162968e-03	0.284000
343000000	0.257000	1.197728e+00	0.087000	0.306000	0.033000	0.005000	0.004000	0.556000	9.942841e-01	0.192000	5.316169e-03	0.241000	9.925564e-01	0.410000	8.126824e-03	0.407000	6.081006e-03	0.240000	1.366877e+00	0.265000	1.236801e+00	0.434000	5.367079e-03	0.321000	2.864886e+00	0.287000	3.947221e-01	0.000233	0.000002	0.000000	0.004115	0.000004	0.000614	0.246000	1.699657e+00	0.080000	0.269000	0.044000	0.004000	0.005000	0.589000	9.942841e-01	0.222000	5.533126e-03	0.265000	9.729024e-01	0.085000	9.071795e-03	0.188000
343500000	0.248000	1.162330e+00	0.061000	0.300000	0.025000	0.005000	0.005000	0.600000	9.942841e-01	0.284000	5.588735e-03	0.269000	9.729024e-01	0.101000	7.965902e-03	0.158000	6.329177e-03	0.268000	1.353276e+00	0.229000	1.212311e+00	0.486000	5.367079e-03	0.231000	2.864886e+00	0.257000	4.191304e-01	0.000233	0.000002	0.000000	0.004109	0.000004	0.000613	0.266000	1.751420e+00	0.066000	0.295000	0.043000	0.005000	0.005000	0.561000	9.942841e-01	0.240000	5.423563e-03	0.253000	9.536377e-01	0.156000	8.374323e-03	0.230000
344000000	0.261000	1.150765e+00	0.057000	0.310000	0.036000	0.006000	0.006000	0.554000	9.942841e-01	0.269000	5.478071e-03	0.262000	9.826803e-01	0.343000	8.045961e-03	0.286000	6.392786e-03	0.245000	1.353276e+00	0.238000	1.176482e+00	0.467000	5.367079e-03	0.265000	2.864886e+00	0.253000	4.067432e-01	0.000232	0.000002	0.000000	0.004103	0.000004	0.000612	0.258000	1.769022e+00	0.095000	0.327000	0.041000	0.005000	0.008000	0.594000	9.942841e-01	0.327000	5.478071e-03	0.251000	9.632219e-01	0.315000	8.803683e-03	0.314000
344500000	0.233000	1.174012e+00	0.093000	0.287000	0.020000	0.005000	0.007000	0.585000	9.942841e-01	0.234000	5.533126e-03	0.245000	9.826803e-01	0.273000	8.208500e-03	0.124000	6.392786e-03	0.259000	1.394490e+00	0.247000	1.200248e+00	0.390000	5.367079e-03	0.297000	2.864886e+00	0.248000	3.947221e-01	0.000232	0.000002	0.000000	0.004097	0.000004	0.000612	0.230000	1.733993e+00	0.059000	0.250000	0.044000	0.003000	0.005000	0.533000	9.942841e-01	0.261000	5.588735e-03	0.228000	9.632219e-01	0.246000	9.348073e-03	0.256000
345000000	0.242000	1.162330e+00	0.066000	0.277000	0.047000	0.004000	0.003000	0.564000	9.942841e-01	0.233000	5.316169e-03	0.271000	9.536377e-01	0.251000	8.290997e-03	0.227000	6.266200e-03	0.261000	1.366877e+00	0.301000	1.176482e+00	0.429000	5.367079e-03	0.286000	2.864886e+00	0.219000	3.986891e-01	0.000232	0.000002	0.000000	0.004091	0.000004	0.000612	0.228000	1.751420e+00	0.100000	0.357000	0.043000	0.001000	0.000000	0.582000	9.942841e-01	0.225000	5.423563e-03	0.260000	9.536377e-01	0.154000	9.348073e-03	0.183000
345500000	0.268000	1.174012e+00	0.062000	0.309000	0.039000	0.006000	0.011000	0.579000	9.942841e-01	0.293000	5.210902e-03	0.259000	9.536377e-01	0.353000	8.458486e-03	0.280000	6.720551e-03	0.222000	1.394490e+00	0.273000	1.200248e+00	0.348000	5.367079e-03	0.299000	2.864886e+00	0.236000	3.947221e-01	0.000231	0.000002	0.000000	0.004085	0.000004	0.000611	0.238000	1.699657e+00	0.095000	0.305000	0.044000	0.001000	0.001000	0.566000	9.942841e-01	0.218000	5.316169e-03	0.230000	9.729024e-01	0.389000	9.827359e-03	0.259000
346000000	0.264000	1.185811e+00	0.088000	0.296000	0.054000	0.005000	0.003000	0.550000	9.942841e-01	0.211000	5.159053e-03	0.241000	9.536377e-01	0.284000	8.458486e-03	0.255000	6.720551e-03	0.242000	1.380614e+00	0.291000	1.212311e+00	0.365000	5.367079e-03	0.301000	2.864886e+00	0.225000	4.026960e-01	0.000231	0.000002	0.000000	0.004079	0.000004	0.000610	0.254000	1.751420e+00	0.067000	0.278000	0.039000	0.005000	0.004000	0.575000	9.942841e-01	0.303000	5.423563e-03	0.258000	9.632219e-01	0.373000	1.002588e-02	0.213000
346500000	0.247000	1.197728e+00	0.097000	0.332000	0.047000	0.001000	0.001000	0.584000	9.942841e-01	0.238000	5.263273e-03	0.298000	9.632219e-01	0.298000	8.892162e-03	0.350000	6.925223e-03	0.256000	1.408505e+00	0.231000	1.212311e+00	0.211000	5.367079e-03	0.331000	2.864886e+00	0.244000	4.149599e-01	0.000231	0.000002	0.000000	0.004073	0.000003	0.000610	0.244000	1.733993e+00	0.094000	0.303000	0.026000	0.001000	0.001000	0.564000	9.942841e-01	0.244000	5.369598e-03	0.238000	9.441488e-01	0.218000	9.729575e-03	0.289000
347000000	0.242000	1.197728e+00	0.057000	0.247000	0.042000	0.000000	0.001000	0.573000	9.942841e-01	0.329000	5.263273e-03	0.243000	9.441488e-01	0.199000	9.071795e-03	0.235000	6.994822e-03	0.249000	1.380614e+00	0.263000	1.188306e+00	0.185000	5.367079e-03	0.375000	2.864886e+00	0.244000	4.026960e-01	0.000230	0.000002	0.000000	0.004067	0.000003	0.000610	0.250000	1.682746e+00	0.089000	0.372000	0.043000	0.001000	0.001000	0.547000	9.942841e-01	0.226000	5.369598e-03	0.251000	9.536377e-01	0.095000	9.162968e-03	0.195000
347500000	0.239000	1.209766e+00	0.062000	0.308000	0.042000	0.001000	0.001000	0.574000	9.942841e-01	0.208000	5.210902e-03	0.249000	9.729024e-01	0.328000	9.442022e-03	0.204000	6.856315e-03	0.261000	1.394490e+00	0.214000	1.153186e+00	0.111000	5.367079e-03	0.334000	2.864886e+00	0.225000	4.149599e-01	0.000230	0.000002	0.000000	0.004112	0.000003	0.000609	0.252000	1.716739e+00	0.052000	0.333000	0.027000	0.003000	0.003000	0.512000	9.942841e-01	0.299000	5.533126e-03	0.280000	9.729024e-01	0.432000	9.348073e-03	0.349000
348000000	0.243000	1.174012e+00	0.068000	0.226000	0.051000	0.001000	0.000000	0.573000	9.942841e-01	0.276000	5.423563e-03	0.269000	9.729024e-01	0.117000	9.348073e-03	0.207000	6.994822e-03	0.240000	1.366877e+00	0.268000	1.200248e+00	0.121000	5.367079e-03	0.287000	2.864886e+00	0.232000	4.067432e-01	0.000230	0.000002	0.000000	0.004109	0.000003	0.000608	0.282000	1.769022e+00	0.080000	0.375000	0.028000	0.003000	0.002000	0.548000	9.942841e-01	0.212000	5.423563e-03	0.270000	9.632219e-01	0.209000	9.632764e-03	0.280000
348500000	0.268000	1.185811e+00	0.075000	0.275000	0.048000	0.001000	0.001000	0.554000	9.942841e-01	0.204000	5.478071e-03	0.246000	9.441488e-01	0.467000	8.981529e-03	0.364000	6.925223e-03	0.249000	1.326480e+00	0.223000	1.164776e+00	0.083000	5.367079e-03	0.301000	2.864886e+00	0.259000	4.026960e-01	0.000229	0.000002	0.000000	0.004104	0.000003	0.000607	0.248000	1.716739e+00	0.095000	0.415000	0.037000	0.002000	0.002000	0.604000	9.942841e-01	0.199000	5.369598e-03	0.267000	9.632219e-01	0.375000	9.442022e-03	0.353000
349000000	0.266000	1.221924e+00	0.079000	0.265000	0.037000	0.002000	0.001000	0.545000	9.942841e-01	0.300000	5.369598e-03	0.220000	9.826803e-01	0.381000	8.543495e-03	0.404000	7.065121e-03	0.252000	1.326480e+00	0.228000	1.164776e+00	0.095000	5.367079e-03	0.295000	2.864886e+00	0.246000	3.986891e-01	0.000229	0.000002	0.000000	0.004167	0.000003	0.000606	0.239000	1.699657e+00	0.096000	0.301000	0.036000	0.005000	0.003000	0.598000	9.942841e-01	0.239000	5.159053e-03	0.252000	9.729024e-01	0.236000	9.729575e-03	0.147000
349500000	0.243000	1.185811e+00	0.072000	0.273000	0.033000	0.001000	0.001000	0.551000	9.942841e-01	0.289000	5.533126e-03	0.225000	9.536377e-01	0.204000	8.374323e-03	0.243000	6.720551e-03	0.259000	1.380614e+00	0.263000	1.141712e+00	0.123000	5.367079e-03	0.262000	2.864886e+00	0.266000	4.191304e-01	0.000229	0.000002	0.000000	0.004263	0.000003	0.000605	0.225000	1.733993e+00	0.066000	0.331000	0.037000	0.006000	0.010000	0.593000	9.942841e-01	0.203000	5.006580e-03	0.245000	9.729024e-01	0.280000	9.827359e-03	0.194000
350000000	0.253000	1.209766e+00	0.106000	0.308000	0.070000	0.002000	0.002000	0.582000	9.942841e-01	0.206000	5.423563e-03	0.251000	1.012607e+00	0.277000	8.716085e-03	0.185000	6.720551e-03	0.241000	1.339811e+00	0.265000	1.176482e+00	0.106000	5.367079e-03	0.236000	2.864886e+00	0.251000	4.026960e-01	0.000228	0.000002	0.000000	0.004273	0.000003	0.000604	0.250000	1.716739e+00	0.106000	0.311000	0.040000	0.005000	0.006000	0.576000	9.942841e-01	0.302000	5.316169e-03	0.253000	9.826803e-01	0.215000	9.632764e-03	0.155000
350500000	0.234000	1.174012e+00	0.062000	0.251000	0.037000	0.001000	0.001000	0.551000	9.942841e-01	0.276000	5.478071e-03	0.266000	1.002532e+00	0.132000	8.803683e-03	0.323000	6.788094e-03	0.270000	1.366877e+00	0.272000	1.176482e+00	0.114000	5.367079e-03	0.270000	2.864886e+00	0.234000	4.067432e-01	0.000228	0.000002	0.000000	0.004295	0.000003	0.000603	0.266000	1.699657e+00	0.048000	0.321000	0.038000	0.004000	0.003000	0.557000	9.942841e-01	0.266000	5.369598e-03	0.246000	9.632219e-01	0.282000	1.002588e-02	0.261000
351000000	0.242000	1.162330e+00	0.064000	0.279000	0.044000	0.000000	0.002000	0.569000	9.942841e-01	0.301000	5.369598e-03	0.222000	9.826803e-01	0.300000	8.981529e-03	0.254000	6.392786e-03	0.330000	1.422660e+00	0.258000	1.176482e+00	0.070000	5.367079e-03	0.272000	2.864886e+00	0.254000	4.191304e-01	0.000228	0.000002	0.000000	0.004409	0.000003	0.000603	0.245000	1.649425e+00	0.088000	0.344000	0.052000	0.003000	0.003000	0.566000	9.942841e-01	0.226000	5.478071e-03	0.254000	9.729024e-01	0.076000	9.729575e-03	0.101000
351500000	0.247000	1.150765e+00	0.092000	0.350000	0.049000	0.002000	0.003000	0.562000	9.942841e-01	0.250000	5.369598e-03	0.221000	9.536377e-01	0.331000	9.632764e-03	0.183000	6.653681e-03	0.283000	1.525815e+00	0.261000	1.176482e+00	0.059000	5.367079e-03	0.271000	2.864886e+00	0.266000	4.067432e-01	0.000227	0.000002	0.000000	0.004403	0.000003	0.000602	0.272000	1.666002e+00	0.084000	0.261000	0.049000	0.003000	0.004000	0.526000	9.942841e-01	0.195000	5.701635e-03	0.268000	9.729024e-01	0.280000	9.162968e-03	0.236000
352000000	0.247000	1.162330e+00	0.065000	0.314000	0.038000	0.003000	0.002000	0.575000	9.942841e-01	0.242000	5.316169e-03	0.228000	9.729024e-01	0.378000	1.002588e-02	0.260000	6.856315e-03	0.245000	1.495602e+00	0.256000	1.212311e+00	0.073000	5.367079e-03	0.285000	2.864886e+00	0.249000	3.986891e-01	0.000227	0.000002	0.000000	0.004397	0.000003	0.000601	0.252000	1.699657e+00	0.080000	0.337000	0.041000	0.004000	0.005000	0.579000	9.942841e-01	0.250000	5.533126e-03	0.255000	9.729024e-01	0.327000	9.071795e-03	0.301000
352500000	0.241000	1.162330e+00	0.085000	0.386000	0.041000	0.003000	0.002000	0.566000	9.942841e-01	0.202000	5.316169e-03	0.226000	9.632219e-01	0.277000	9.442022e-03	0.285000	7.136127e-03	0.259000	1.495602e+00	0.231000	1.188306e+00	0.085000	5.367079e-03	0.279000	2.864886e+00	0.268000	3.947221e-01	0.000227	0.000002	0.000000	0.004391	0.000003	0.000600	0.235000	1.716739e+00	0.082000	0.347000	0.055000	0.003000	0.003000	0.585000	9.942841e-01	0.227000	5.316169e-03	0.246000	9.254534e-01	0.296000	8.892162e-03	0.203000
353000000	0.250000	1.150765e+00	0.088000	0.340000	0.057000	0.000000	0.000000	0.556000	9.942841e-01	0.228000	5.159053e-03	0.250000	9.632219e-01	0.078000	9.162968e-03	0.069000	6.521929e-03	0.257000	1.422660e+00	0.246000	1.188306e+00	0.099000	5.367079e-03	0.251000	2.864886e+00	0.257000	4.233427e-01	0.000226	0.000002	0.000000	0.004385	0.000003	0.000599	0.242000	1.699657e+00	0.079000	0.364000	0.038000	0.002000	0.007000	0.582000	9.942841e-01	0.205000	5.369598e-03	0.230000	9.632219e-01	0.170000	9.348073e-03	0.182000
353500000	0.250000	1.162330e+00	0.063000	0.308000	0.036000	0.002000	0.001000	0.522000	9.942841e-01	0.374000	5.478071e-03	0.243000	9.254534e-01	0.177000	8.981529e-03	0.117000	6.457035e-03	0.257000	1.394490e+00	0.261000	1.200248e+00	0.072000	5.367079e-03	0.269000	2.864886e+00	0.228000	4.026960e-01	0.000226	0.000002	0.000000	0.004378	0.000003	0.000598	0.256000	1.716739e+00	0.077000	0.323000	0.051000	0.007000	0.008000	0.561000	9.942841e-01	0.209000	5.369598e-03	0.228000	9.536377e-01	0.116000	9.348073e-03	0.208000
354000000	0.220000	1.150765e+00	0.095000	0.350000	0.036000	0.000000	0.000000	0.529000	9.942841e-01	0.225000	5.423563e-03	0.262000	9.729024e-01	0.089000	8.543495e-03	0.062000	6.203851e-03	0.262000	1.380614e+00	0.269000	1.200248e+00	0.119000	5.367079e-03	0.263000	2.864886e+00	0.240000	4.026960e-01	0.000226	0.000002	0.000000	0.004374	0.000003	0.000598	0.261000	1.733993e+00	0.112000	0.381000	0.067000	0.002000	0.002000	0.568000	9.942841e-01	0.274000	5.263273e-03	0.255000	9.536377e-01	0.070000	9.162968e-03	0.193000
354500000	0.260000	1.185811e+00	0.050000	0.317000	0.039000	0.001000	0.000000	0.572000	9.942841e-01	0.327000	5.316169e-03	0.271000	9.347544e-01	0.367000	8.458486e-03	0.287000	6.203851e-03	0.250000	1.353276e+00	0.271000	1.188306e+00	0.131000	5.367079e-03	0.238000	2.864886e+00	0.238000	4.067432e-01	0.000225	0.000002	0.000000	0.004368	0.000003	0.000597	0.254000	1.699657e+00	0.063000	0.376000	0.047000	0.009000	0.005000	0.574000	9.942841e-01	0.269000	5.107719e-03	0.272000	9.632219e-01	0.315000	9.632764e-03	0.278000
355000000	0.236000	1.174012e+00	0.097000	0.291000	0.038000	0.003000	0.003000	0.565000	9.942841e-01	0.286000	5.263273e-03	0.259000	9.441488e-01	0.297000	8.629359e-03	0.213000	6.521929e-03	0.265000	1.422660e+00	0.259000	1.164776e+00	0.116000	5.367079e-03	0.311000	2.864886e+00	0.229000	4.026960e-01	0.000225	0.000002	0.000000	0.004362	0.000003	0.000596	0.239000	1.716739e+00	0.071000	0.300000	0.037000	0.005000	0.005000	0.555000	9.942841e-01	0.241000	5.210902e-03	0.254000	9.826803e-01	0.249000	9.827359e-03	0.188000
355500000	0.262000	1.150765e+00	0.071000	0.318000	0.041000	0.000000	0.002000	0.549000	9.942841e-01	0.290000	4.858613e-03	0.229000	9.632219e-01	0.150000	8.543495e-03	0.169000	6.720551e-03	0.251000	1.394490e+00	0.260000	1.164776e+00	0.149000	5.367079e-03	0.271000	2.864886e+00	0.253000	4.108310e-01	0.000225	0.000002	0.000000	0.004358	0.000003	0.000595	0.244000	1.733993e+00	0.090000	0.327000	0.037000	0.006000	0.004000	0.573000	9.942841e-01	0.250000	5.263273e-03	0.264000	9.729024e-01	0.320000	9.255058e-03	0.360000
356000000	0.272000	1.162330e+00	0.088000	0.279000	0.051000	0.001000	0.001000	0.566000	9.942841e-01	0.311000	5.159053e-03	0.248000	9.347544e-01	0.335000	8.716085e-03	0.253000	6.587475e-03	0.247000	1.339811e+00	0.253000	1.153186e+00	0.101000	5.367079e-03	0.209000	2.864886e+00	0.246000	3.986891e-01	0.000224	0.000002	0.000000	0.004352	0.000003	0.000594	0.239000	1.716739e+00	0.094000	0.306000	0.061000	0.003000	0.004000	0.590000	9.942841e-01	0.278000	5.263273e-03	0.252000	9.729024e-01	0.182000	8.981529e-03	0.139000
356500000	0.231000	1.174012e+00	0.054000	0.241000	0.034000	0.001000	0.001000	0.605000	9.942841e-01	0.355000	5.210902e-03	0.278000	9.729024e-01	0.190000	8.892162e-03	0.231000	6.392786e-03	0.249000	1.380614e+00	0.257000	1.176482e+00	0.080000	5.367079e-03	0.285000	2.864886e+00	0.285000	4.108310e-01	0.000224	0.000002	0.000000	0.004346	0.000003	0.000593	0.262000	1.733993e+00	0.113000	0.400000	0.062000	0.000000	0.001000	0.605000	9.942841e-01	0.245000	5.210902e-03	0.244000	9.632219e-01	0.110000	8.458486e-03	0.281000
357000000	0.236000	1.162330e+00	0.058000	0.282000	0.019000	0.004000	0.004000	0.577000	9.942841e-01	0.217000	5.316169e-03	0.262000	9.441488e-01	0.161000	9.162968e-03	0.178000	6.392786e-03	0.268000	1.353276e+00	0.231000	1.153186e+00	0.123000	5.367079e-03	0.297000	2.864886e+00	0.243000	4.026960e-01	0.000224	0.000002	0.000000	0.004340	0.000003	0.000593	0.237000	1.699657e+00	0.068000	0.278000	0.032000	0.005000	0.005000	0.551000	9.942841e-01	0.340000	5.423563e-03	0.253000	9.826803e-01	0.165000	8.543495e-03	0.363000
357500000	0.262000	1.209766e+00	0.083000	0.274000	0.050000	0.000000	0.000000	0.546000	9.942841e-01	0.279000	5.478071e-03	0.256000	9.826803e-01	0.289000	9.536916e-03	0.234000	6.788094e-03	0.266000	1.394490e+00	0.236000	1.141712e+00	0.071000	5.367079e-03	0.284000	2.864886e+00	0.252000	4.149599e-01	0.000223	0.000002	0.000000	0.004334	0.000003	0.000592	0.258000	1.716739e+00	0.089000	0.341000	0.041000	0.002000	0.001000	0.573000	9.942841e-01	0.236000	5.533126e-03	0.243000	9.729024e-01	0.169000	8.374323e-03	0.328000
358000000	0.255000	1.197728e+00	0.078000	0.327000	0.037000	0.003000	0.002000	0.572000	9.942841e-01	0.310000	5.369598e-03	0.241000	9.729024e-01	0.261000	9.442022e-03	0.192000	6.587475e-03	0.305000	1.480720e+00	0.271000	1.141712e+00	0.073000	5.367079e-03	0.301000	2.864886e+00	0.262000	4.108310e-01	0.000223	0.000002	0.000000	0.004328	0.000003	0.000592	0.255000	1.733993e+00	0.083000	0.294000	0.051000	0.002000	0.002000	0.564000	9.942841e-01	0.236000	5.701635e-03	0.251000	9.925564e-01	0.215000	7.965902e-03	0.166000
358500000	0.259000	1.185811e+00	0.057000	0.278000	0.034000	0.000000	0.000000	0.585000	9.942841e-01	0.232000	5.316169e-03	0.260000	9.729024e-01	0.289000	9.442022e-03	0.275000	6.587475e-03	0.265000	1.572283e+00	0.240000	1.200248e+00	0.064000	5.367079e-03	0.309000	2.864886e+00	0.249000	4.108310e-01	0.000223	0.000002	0.000000	0.004324	0.000003	0.000591	0.256000	1.751420e+00	0.094000	0.315000	0.056000	0.002000	0.003000	0.549000	9.942841e-01	0.234000	5.816816e-03	0.255000	9.826803e-01	0.422000	8.629359e-03	0.296000
359000000	0.230000	1.174012e+00	0.065000	0.336000	0.030000	0.002000	0.007000	0.562000	9.942841e-01	0.254000	5.423563e-03	0.232000	9.826803e-01	0.313000	9.442022e-03	0.231000	6.653681e-03	0.221000	1.588084e+00	0.269000	1.176482e+00	0.066000	5.367079e-03	0.292000	2.864886e+00	0.273000	4.149599e-01	0.000223	0.000002	0.000000	0.004318	0.000003	0.000590	0.266000	1.733993e+00	0.094000	0.290000	0.043000	0.010000	0.006000	0.616000	9.942841e-01	0.220000	5.423563e-03	0.210000	1.002532e+00	0.200000	8.716085e-03	0.203000
359500000	0.241000	1.185811e+00	0.058000	0.276000	0.038000	0.001000	0.001000	0.579000	9.942841e-01	0.315000	5.423563e-03	0.241000	9.632219e-01	0.097000	9.162968e-03	0.151000	6.653681e-03	0.317000	1.652895e+00	0.262000	1.200248e+00	0.062000	5.367079e-03	0.249000	2.864886e+00	0.247000	4.026960e-01	0.000222	0.000002	0.000000	0.004312	0.000003	0.000589	0.229000	1.751420e+00	0.058000	0.325000	0.043000	0.005000	0.007000	0.559000	9.942841e-01	0.250000	5.210902e-03	0.257000	9.925564e-01	0.403000	8.892162e-03	0.269000
360000000	0.262000	1.185811e+00	0.069000	0.286000	0.030000	0.000000	0.000000	0.583000	9.942841e-01	0.238000	5.369598e-03	0.227000	9.729024e-01	0.383000	9.632764e-03	0.411000	6.587475e-03	0.249000	1.703234e+00	0.233000	1.200248e+00	0.045000	5.367079e-03	0.342000	2.864886e+00	0.240000	4.067432e-01	0.000222	0.000002	0.000000	0.004306	0.000003	0.000588	0.249000	1.699657e+00	0.067000	0.226000	0.019000	0.000000	0.006000	0.556000	9.942841e-01	0.223000	5.588735e-03	0.270000	9.925564e-01	0.190000	8.629359e-03	0.335000
360500000	0.237000	1.150765e+00	0.117000	0.353000	0.052000	0.001000	0.001000	0.598000	9.942841e-01	0.185000	5.369598e-03	0.250000	9.536377e-01	0.475000	9.632764e-03	0.396000	6.994822e-03	0.240000	1.737641e+00	0.249000	1.188306e+00	0.064000	5.367079e-03	0.286000	2.864886e+00	0.239000	4.108310e-01	0.000222	0.000002	0.000000	0.004300	0.000003	0.000588	0.243000	1.666002e+00	0.068000	0.247000	0.029000	0.006000	0.006000	0.581000	9.942841e-01	0.236000	5.478071e-03	0.255000	9.729024e-01	0.459000	8.981529e-03	0.263000
361000000	0.269000	1.185811e+00	0.080000	0.397000	0.051000	0.001000	0.001000	0.571000	9.942841e-01	0.251000	5.423563e-03	0.250000	9.347544e-01	0.125000	9.827359e-03	0.102000	6.925223e-03	0.332000	1.845091e+00	0.251000	1.164776e+00	0.064000	5.367079e-03	0.259000	2.864886e+00	0.258000	4.026960e-01	0.000221	0.000002	0.000000	0.004294	0.000003	0.000588	0.229000	1.682746e+00	0.079000	0.345000	0.064000	0.001000	0.001000	0.582000	9.942841e-01	0.253000	5.644903e-03	0.239000	9.441488e-01	0.348000	9.255058e-03	0.215000
361500000	0.238000	1.174012e+00	0.071000	0.322000	0.048000	0.001000	0.000000	0.556000	9.942841e-01	0.207000	5.210902e-03	0.248000	9.632219e-01	0.148000	9.536916e-03	0.283000	6.788094e-03	0.301000	1.978875e+00	0.284000	1.164776e+00	0.067000	5.367079e-03	0.271000	2.864886e+00	0.246000	4.067432e-01	0.000221	0.000002	0.000000	0.004289	0.000003	0.000590	0.284000	1.733993e+00	0.069000	0.377000	0.030000	0.004000	0.005000	0.611000	9.942841e-01	0.264000	5.423563e-03	0.239000	9.536377e-01	0.103000	9.071795e-03	0.249000
362000000	0.241000	1.185811e+00	0.073000	0.260000	0.054000	0.001000	0.002000	0.569000	9.942841e-01	0.310000	5.159053e-03	0.256000	9.536377e-01	0.180000	9.729575e-03	0.173000	6.856315e-03	0.295000	2.018851e+00	0.234000	1.200248e+00	0.048000	5.367079e-03	0.299000	2.864886e+00	0.281000	4.026960e-01	0.000221	0.000002	0.000000	0.004283	0.000003	0.000879	0.241000	1.716739e+00	0.052000	0.326000	0.035000	0.004000	0.003000	0.584000	9.942841e-01	0.241000	5.423563e-03	0.247000	9.347544e-01	0.193000	8.981529e-03	0.310000
362500000	0.248000	1.185811e+00	0.103000	0.317000	0.053000	0.001000	0.002000	0.592000	9.942841e-01	0.257000	5.369598e-03	0.239000	9.729024e-01	0.321000	9.632764e-03	0.349000	6.720551e-03	0.222000	2.059634e+00	0.241000	1.153186e+00	0.057000	5.367079e-03	0.247000	2.864886e+00	0.234000	3.986891e-01	0.000220	0.000002	0.000000	0.004277	0.000003	0.001020	0.262000	1.769022e+00	0.077000	0.263000	0.038000	0.000000	0.002000	0.571000	9.942841e-01	0.299000	5.369598e-03	0.271000	9.536377e-01	0.181000	9.536916e-03	0.150000
363000000	0.228000	1.174012e+00	0.069000	0.185000	0.034000	0.001000	0.001000	0.579000	9.942841e-01	0.316000	5.369598e-03	0.267000	9.826803e-01	0.379000	1.022842e-02	0.349000	7.065121e-03	0.258000	1.998763e+00	0.247000	1.130351e+00	0.055000	5.367079e-03	0.336000	2.864886e+00	0.220000	3.947221e-01	0.000220	0.000002	0.000000	0.004271	0.000003	0.001338	0.256000	1.769022e+00	0.087000	0.328000	0.049000	0.001000	0.001000	0.632000	9.942841e-01	0.273000	5.588735e-03	0.253000	9.632219e-01	0.266000	9.255058e-03	0.254000
363500000	0.258000	1.209766e+00	0.069000	0.277000	0.033000	0.002000	0.002000	0.571000	9.942841e-01	0.244000	5.423563e-03	0.241000	9.826803e-01	0.241000	1.012665e-02	0.298000	6.925223e-03	0.256000	2.039141e+00	0.267000	1.141712e+00	0.050000	5.367079e-03	0.279000	2.864886e+00	0.256000	4.026960e-01	0.000220	0.000002	0.000000	0.004265	0.000003	0.001430	0.261000	1.786801e+00	0.083000	0.337000	0.059000	0.004000	0.004000	0.617000	9.942841e-01	0.242000	5.644903e-03	0.246000	9.632219e-01	0.277000	9.632764e-03	0.253000
364000000	0.247000	1.174012e+00	0.068000	0.259000	0.043000	0.003000	0.003000	0.587000	9.942841e-01	0.265000	5.816816e-03	0.254000	9.632219e-01	0.080000	9.536916e-03	0.232000	6.521929e-03	0.160000	1.998763e+00	0.257000	1.188306e+00	0.061000	5.367079e-03	0.266000	2.864886e+00	0.237000	4.149599e-01	0.000219	0.000002	0.000000	0.004259	0.000003	0.001453	0.242000	1.733993e+00	0.114000	0.454000	0.080000	0.004000	0.004000	0.548000	9.942841e-01	0.327000	5.423563e-03	0.254000	9.347544e-01	0.237000	9.536916e-03	0.279000
364500000	0.219000	1.185811e+00	0.102000	0.303000	0.048000	0.000000	0.001000	0.589000	9.942841e-01	0.298000	5.934323e-03	0.237000	9.729024e-01	0.327000	8.981529e-03	0.258000	6.457035e-03	0.251000	1.939691e+00	0.253000	1.188306e+00	0.077000	5.367079e-03	0.299000	2.864886e+00	0.225000	4.275974e-01	0.000219	0.000002	0.000000	0.004253	0.000003	0.001452	0.260000	1.751420e+00	0.097000	0.365000	0.035000	0.000000	0.000000	0.535000	9.942841e-01	0.234000	5.701635e-03	0.284000	9.536377e-01	0.500000	9.348073e-03	0.306000
365000000	0.220000	1.174012e+00	0.096000	0.351000	0.041000	0.001000	0.001000	0.583000	9.942841e-01	0.231000	5.644903e-03	0.265000	9.536377e-01	0.301000	9.071795e-03	0.377000	6.856315e-03	0.217000	1.901282e+00	0.250000	1.153186e+00	0.061000	5.367079e-03	0.265000	2.864886e+00	0.278000	4.149599e-01	0.000219	0.000002	0.000000	0.004247	0.000003	0.001450	0.255000	1.769022e+00	0.066000	0.368000	0.039000	0.004000	0.003000	0.574000	9.942841e-01	0.404000	5.478071e-03	0.252000	1.002532e+00	0.237000	9.442022e-03	0.258000
365500000	0.235000	1.150765e+00	0.051000	0.258000	0.021000	0.000000	0.000000	0.565000	9.942841e-01	0.276000	5.316169e-03	0.251000	9.826803e-01	0.162000	9.071795e-03	0.182000	6.925223e-03	0.316000	1.939691e+00	0.238000	1.176482e+00	0.065000	5.367079e-03	0.359000	2.864886e+00	0.242000	4.149599e-01	0.000219	0.000002	0.000000	0.004242	0.000003	0.001448	0.250000	1.733993e+00	0.097000	0.349000	0.035000	0.004000	0.001000	0.560000	9.942841e-01	0.218000	5.644903e-03	0.239000	9.826803e-01	0.347000	9.632764e-03	0.402000
366000000	0.236000	1.139314e+00	0.076000	0.395000	0.046000	0.002000	0.001000	0.601000	9.942841e-01	0.250000	5.369598e-03	0.240000	9.632219e-01	0.436000	9.348073e-03	0.203000	7.065121e-03	0.246000	1.998763e+00	0.262000	1.200248e+00	0.071000	5.367079e-03	0.288000	2.864886e+00	0.239000	4.108310e-01	0.000218	0.000002	0.000000	0.004236	0.000003	0.001446	0.263000	1.716739e+00	0.081000	0.264000	0.072000	0.001000	0.002000	0.586000	9.942841e-01	0.236000	5.875276e-03	0.269000	1.002532e+00	0.152000	9.536916e-03	0.139000
366500000	0.254000	1.150765e+00	0.103000	0.351000	0.050000	0.000000	0.003000	0.560000	9.942841e-01	0.286000	5.478071e-03	0.246000	9.729024e-01	0.247000	8.981529e-03	0.235000	6.856315e-03	0.212000	1.998763e+00	0.230000	1.141712e+00	0.097000	5.367079e-03	0.322000	2.864886e+00	0.243000	4.067432e-01	0.000218	0.000002	0.000000	0.004230	0.000003	0.001444	0.249000	1.699657e+00	0.097000	0.310000	0.050000	0.001000	0.000000	0.600000	9.942841e-01	0.301000	5.533126e-03	0.250000	9.729024e-01	0.227000	9.348073e-03	0.270000
367000000	0.264000	1.162330e+00	0.100000	0.345000	0.057000	0.001000	0.000000	0.539000	9.942841e-01	0.366000	5.588735e-03	0.246000	9.925564e-01	0.079000	9.071795e-03	0.132000	6.720551e-03	0.263000	2.039141e+00	0.265000	1.164776e+00	0.062000	5.367079e-03	0.282000	2.864886e+00	0.248000	4.026960e-01	0.000218	0.000002	0.000000	0.004224	0.000003	0.001442	0.233000	1.716739e+00	0.097000	0.353000	0.054000	0.004000	0.005000	0.572000	9.942841e-01	0.192000	5.588735e-03	0.266000	9.729024e-01	0.294000	8.803683e-03	0.276000
367500000	0.272000	1.139314e+00	0.080000	0.361000	0.033000	0.003000	0.003000	0.584000	9.942841e-01	0.294000	5.316169e-03	0.261000	9.632219e-01	0.409000	8.892162e-03	0.327000	6.925223e-03	0.206000	2.059634e+00	0.277000	1.153186e+00	0.067000	5.367079e-03	0.267000	2.864886e+00	0.238000	3.907946e-01	0.000217	0.000002	0.000000	0.004219	0.000003	0.001440	0.231000	1.699657e+00	0.102000	0.314000	0.058000	0.002000	0.003000	0.586000	9.942841e-01	0.237000	5.478071e-03	0.269000	9.632219e-01	0.139000	8.716085e-03	0.221000
368000000	0.244000	1.150765e+00	0.068000	0.226000	0.030000	0.002000	0.002000	0.556000	9.942841e-01	0.124000	5.107719e-03	0.257000	9.632219e-01	0.267000	9.162968e-03	0.284000	7.353454e-03	0.230000	2.143690e+00	0.230000	1.200248e+00	0.055000	5.367079e-03	0.346000	2.864886e+00	0.281000	3.986891e-01	0.000217	0.000002	0.000000	0.004213	0.000003	0.001438	0.250000	1.699657e+00	0.084000	0.291000	0.041000	0.004000	0.004000	0.550000	9.942841e-01	0.286000	5.644903e-03	0.255000	9.826803e-01	0.136000	8.374323e-03	0.295000
368500000	0.265000	1.162330e+00	0.090000	0.366000	0.027000	0.004000	0.004000	0.555000	9.942841e-01	0.271000	5.478071e-03	0.277000	9.536377e-01	0.220000	9.926125e-03	0.244000	7.427358e-03	0.296000	2.101242e+00	0.231000	1.153186e+00	0.065000	5.367079e-03	0.281000	2.864886e+00	0.247000	4.026960e-01	0.000217	0.000002	0.000000	0.004207	0.000003	0.001436	0.284000	1.716739e+00	0.081000	0.313000	0.048000	0.001000	0.003000	0.572000	9.942841e-01	0.227000	5.316169e-03	0.255000	9.632219e-01	0.270000	9.162968e-03	0.324000
369000000	0.250000	1.127978e+00	0.097000	0.343000	0.050000	0.002000	0.001000	0.536000	9.942841e-01	0.291000	5.588735e-03	0.259000	9.536377e-01	0.180000	9.827359e-03	0.307000	7.577400e-03	0.211000	2.059634e+00	0.260000	1.188306e+00	0.061000	5.367079e-03	0.250000	2.864886e+00	0.239000	3.986891e-01	0.000217	0.000002	0.000000	0.004201	0.000003	0.001434	0.250000	1.733993e+00	0.065000	0.339000	0.039000	0.002000	0.002000	0.533000	9.942841e-01	0.252000	5.263273e-03	0.245000	9.347544e-01	0.241000	9.536916e-03	0.226000
369500000	0.259000	1.162330e+00	0.069000	0.349000	0.020000	0.002000	0.003000	0.589000	9.942841e-01	0.256000	5.701635e-03	0.270000	9.632219e-01	0.280000	9.632764e-03	0.211000	7.065121e-03	0.169000	2.122360e+00	0.243000	1.212311e+00	0.072000	5.367079e-03	0.317000	2.864886e+00	0.268000	4.067432e-01	0.000216	0.000002	0.000000	0.004196	0.000003	0.001432	0.235000	1.751420e+00	0.058000	0.353000	0.022000	0.002000	0.002000	0.546000	9.942841e-01	0.258000	5.369598e-03	0.266000	9.536377e-01	0.317000	9.827359e-03	0.246000
370000000	0.250000	1.162330e+00	0.064000	0.398000	0.029000	0.001000	0.001000	0.545000	9.942841e-01	0.172000	5.644903e-03	0.245000	9.441488e-01	0.184000	9.162968e-03	0.179000	6.788094e-03	0.208000	2.039141e+00	0.262000	1.164776e+00	0.063000	5.367079e-03	0.295000	2.864886e+00	0.237000	4.026960e-01	0.000216	0.000002	0.000000	0.004190	0.000003	0.001430	0.243000	1.699657e+00	0.064000	0.191000	0.021000	0.002000	0.002000	0.579000	9.942841e-01	0.232000	5.423563e-03	0.247000	9.632219e-01	0.426000	9.632764e-03	0.332000
370500000	0.235000	1.174012e+00	0.090000	0.285000	0.033000	0.003000	0.004000	0.593000	9.942841e-01	0.221000	5.533126e-03	0.247000	9.729024e-01	0.228000	8.458486e-03	0.311000	6.720551e-03	0.252000	2.186995e+00	0.243000	1.141712e+00	0.078000	5.367079e-03	0.321000	2.864886e+00	0.275000	4.149599e-01	0.000216	0.000002	0.000000	0.004184	0.000003	0.001428	0.254000	1.733993e+00	0.096000	0.305000	0.038000	0.003000	0.002000	0.585000	9.942841e-01	0.297000	5.423563e-03	0.243000	9.441488e-01	0.288000	9.926125e-03	0.263000
371000000	0.247000	1.162330e+00	0.050000	0.236000	0.023000	0.002000	0.003000	0.584000	9.942841e-01	0.256000	5.369598e-03	0.255000	9.536377e-01	0.305000	8.374323e-03	0.247000	6.457035e-03	0.158000	2.101242e+00	0.261000	1.153186e+00	0.061000	5.367079e-03	0.304000	2.864886e+00	0.255000	4.026960e-01	0.000215	0.000002	0.000000	0.004179	0.000003	0.001427	0.246000	1.716739e+00	0.094000	0.362000	0.061000	0.005000	0.004000	0.559000	9.942841e-01	0.260000	5.478071e-03	0.268000	9.441488e-01	0.175000	9.926125e-03	0.145000
371500000	0.249000	1.174012e+00	0.070000	0.234000	0.034000	0.000000	0.002000	0.604000	9.942841e-01	0.227000	5.478071e-03	0.258000	9.536377e-01	0.282000	8.892162e-03	0.322000	6.788094e-03	0.260000	2.059634e+00	0.267000	1.200248e+00	0.050000	5.367079e-03	0.236000	2.864886e+00	0.242000	4.067432e-01	0.000215	0.000002	0.000000	0.004173	0.000003	0.001425	0.246000	1.699657e+00	0.061000	0.277000	0.043000	0.006000	0.006000	0.580000	9.942841e-01	0.274000	5.588735e-03	0.245000	9.347544e-01	0.144000	9.926125e-03	0.188000
372000000	0.222000	1.185811e+00	0.076000	0.331000	0.026000	0.000000	0.000000	0.549000	9.942841e-01	0.253000	5.423563e-03	0.275000	9.632219e-01	0.124000	8.716085e-03	0.143000	6.788094e-03	0.346000	2.039141e+00	0.238000	1.200248e+00	0.065000	5.367079e-03	0.291000	2.864886e+00	0.260000	4.067432e-01	0.000215	0.000002	0.000000	0.004168	0.000003	0.001423	0.245000	1.649425e+00	0.108000	0.316000	0.051000	0.006000	0.007000	0.562000	9.942841e-01	0.252000	5.533126e-03	0.248000	9.536377e-01	0.083000	9.071795e-03	0.118000
372500000	0.245000	1.150765e+00	0.091000	0.355000	0.042000	0.001000	0.003000	0.553000	9.942841e-01	0.212000	5.423563e-03	0.242000	9.441488e-01	0.408000	9.162968e-03	0.368000	6.925223e-03	0.289000	1.959185e+00	0.238000	1.164776e+00	0.049000	5.367079e-03	0.301000	2.864886e+00	0.246000	4.026960e-01	0.000214	0.000002	0.000000	0.004162	0.000003	0.001421	0.226000	1.666002e+00	0.079000	0.242000	0.055000	0.008000	0.008000	0.561000	9.942841e-01	0.329000	5.533126e-03	0.273000	9.632219e-01	0.209000	8.892162e-03	0.205000
373000000	0.251000	1.174012e+00	0.062000	0.314000	0.034000	0.000000	0.000000	0.537000	9.942841e-01	0.294000	5.369598e-03	0.248000	9.536377e-01	0.282000	9.536916e-03	0.181000	6.856315e-03	0.274000	2.018851e+00	0.278000	1.164776e+00	0.048000	5.367079e-03	0.236000	2.864886e+00	0.251000	4.067432e-01	0.000214	0.000002	0.000000	0.004156	0.000003	0.001419	0.290000	1.666002e+00	0.067000	0.235000	0.044000	0.010000	0.012000	0.552000	9.942841e-01	0.150000	5.423563e-03	0.261000	9.441488e-01	0.369000	9.162968e-03	0.251000
373500000	0.256000	1.162330e+00	0.069000	0.323000	0.023000	0.002000	0.002000	0.618000	9.942841e-01	0.184000	5.263273e-03	0.227000	9.729024e-01	0.161000	9.255058e-03	0.228000	6.587475e-03	0.188000	2.018851e+00	0.253000	1.212311e+00	0.064000	5.367079e-03	0.331000	2.864886e+00	0.245000	4.108310e-01	0.000214	0.000002	0.000000	0.004151	0.000003	0.001418	0.250000	1.682746e+00	0.101000	0.404000	0.037000	0.007000	0.006000	0.554000	9.942841e-01	0.282000	5.816816e-03	0.261000	9.536377e-01	0.170000	9.255058e-03	0.121000
374000000	0.258000	1.197728e+00	0.074000	0.300000	0.049000	0.001000	0.000000	0.546000	9.942841e-01	0.213000	5.210902e-03	0.249000	9.441488e-01	0.072000	8.892162e-03	0.096000	6.392786e-03	0.191000	2.039141e+00	0.244000	1.200248e+00	0.108000	5.367079e-03	0.241000	2.864886e+00	0.294000	4.149599e-01	0.000214	0.000002	0.000000	0.004145	0.000003	0.001416	0.275000	1.666002e+00	0.098000	0.338000	0.053000	0.012000	0.013000	0.597000	9.942841e-01	0.210000	5.758937e-03	0.251000	9.729024e-01	0.358000	9.632764e-03	0.294000
374500000	0.248000	1.185811e+00	0.074000	0.284000	0.028000	0.000000	0.000000	0.582000	9.942841e-01	0.262000	5.316169e-03	0.265000	9.632219e-01	0.092000	8.629359e-03	0.090000	6.392786e-03	0.171000	1.920390e+00	0.284000	1.200248e+00	0.100000	5.367079e-03	0.286000	2.864886e+00	0.245000	4.149599e-01	0.000213	0.000002	0.000000	0.004140	0.000003	0.001414	0.250000	1.682746e+00	0.091000	0.292000	0.049000	0.008000	0.009000	0.594000	9.942841e-01	0.265000	5.644903e-03	0.247000	9.441488e-01	0.272000	9.632764e-03	0.216000
375000000	0.273000	1.197728e+00	0.073000	0.250000	0.039000	0.001000	0.002000	0.592000	9.942841e-01	0.296000	5.478071e-03	0.260000	9.536377e-01	0.370000	8.290997e-03	0.231000	6.203851e-03	0.331000	1.920390e+00	0.262000	1.224495e+00	0.063000	5.367079e-03	0.323000	2.864886e+00	0.269000	4.191304e-01	0.000213	0.000002	0.000000	0.004134	0.000003	0.001412	0.278000	1.716739e+00	0.075000	0.360000	0.033000	0.008000	0.008000	0.573000	9.942841e-01	0.279000	5.588735e-03	0.246000	9.632219e-01	0.289000	9.536916e-03	0.358000
375500000	0.261000	1.197728e+00	0.090000	0.326000	0.040000	0.002000	0.003000	0.608000	9.942841e-01	0.278000	5.588735e-03	0.240000	9.347544e-01	0.242000	8.290997e-03	0.179000	6.329177e-03	0.239000	1.863634e+00	0.245000	1.188306e+00	0.067000	5.367079e-03	0.275000	2.864886e+00	0.263000	4.149599e-01	0.000213	0.000002	0.000000	0.004129	0.000003	0.001410	0.242000	1.733993e+00	0.094000	0.267000	0.037000	0.008000	0.009000	0.591000	9.942841e-01	0.252000	5.588735e-03	0.234000	9.347544e-01	0.310000	9.926125e-03	0.305000
376000000	0.241000	1.209766e+00	0.065000	0.357000	0.041000	0.000000	0.000000	0.548000	9.942841e-01	0.333000	5.644903e-03	0.255000	9.826803e-01	0.364000	8.374323e-03	0.363000	6.266200e-03	0.260000	1.939691e+00	0.264000	1.164776e+00	0.060000	5.367079e-03	0.293000	2.864886e+00	0.244000	4.026960e-01	0.000212	0.000002	0.000000	0.004123	0.000003	0.001408	0.241000	1.716739e+00	0.085000	0.274000	0.056000	0.007000	0.007000	0.588000	9.942841e-01	0.197000	5.644903e-03	0.255000	9.536377e-01	0.248000	9.827359e-03	0.240000
376500000	0.237000	1.174012e+00	0.078000	0.309000	0.045000	0.001000	0.000000	0.580000	9.942841e-01	0.274000	5.533126e-03	0.238000	9.632219e-01	0.354000	8.374323e-03	0.240000	6.020499e-03	0.345000	1.978875e+00	0.239000	1.200248e+00	0.076000	5.367079e-03	0.270000	2.864886e+00	0.256000	4.067432e-01	0.000212	0.000002	0.000000	0.004118	0.000003	0.001406	0.260000	1.733993e+00	0.082000	0.272000	0.032000	0.005000	0.003000	0.554000	9.942841e-01	0.290000	5.423563e-03	0.254000	9.632219e-01	0.439000	1.002588e-02	0.383000
377000000	0.258000	1.185811e+00	0.102000	0.353000	0.041000	0.003000	0.002000	0.593000	9.942841e-01	0.262000	5.701635e-03	0.257000	9.632219e-01	0.089000	7.965902e-03	0.224000	5.784432e-03	0.193000	1.998763e+00	0.243000	1.176482e+00	0.085000	5.367079e-03	0.332000	2.864886e+00	0.255000	4.149599e-01	0.000212	0.000002	0.000000	0.004112	0.000003	0.001405	0.251000	1.716739e+00	0.054000	0.252000	0.030000	0.004000	0.004000	0.586000	9.942841e-01	0.296000	5.478071e-03	0.228000	9.632219e-01	0.355000	1.012665e-02	0.255000
377500000	0.245000	1.174012e+00	0.047000	0.267000	0.030000	0.002000	0.000000	0.582000	9.942841e-01	0.261000	5.369598e-03	0.266000	9.536377e-01	0.280000	8.458486e-03	0.334000	5.960594e-03	0.218000	1.998763e+00	0.252000	1.200248e+00	0.049000	5.367079e-03	0.305000	2.864886e+00	0.262000	4.108310e-01	0.000212	0.000002	0.000000	0.004107	0.000003	0.001403	0.266000	1.733993e+00	0.104000	0.325000	0.039000	0.001000	0.004000	0.544000	9.942841e-01	0.187000	5.369598e-03	0.264000	9.826803e-01	0.172000	9.926125e-03	0.210000
378000000	0.270000	1.185811e+00	0.088000	0.390000	0.041000	0.002000	0.002000	0.575000	9.942841e-01	0.238000	5.423563e-03	0.246000	9.536377e-01	0.317000	8.892162e-03	0.379000	5.960594e-03	0.162000	1.959185e+00	0.247000	1.164776e+00	0.088000	5.367079e-03	0.239000	2.864886e+00	0.268000	4.067432e-01	0.000211	0.000002	0.000000	0.004102	0.000003	0.001401	0.238000	1.733993e+00	0.066000	0.297000	0.041000	0.005000	0.008000	0.548000	9.942841e-01	0.276000	5.478071e-03	0.227000	9.536377e-01	0.162000	1.002588e-02	0.219000
378500000	0.263000	1.162330e+00	0.094000	0.369000	0.057000	0.001000	0.001000	0.641000	9.942841e-01	0.276000	5.758937e-03	0.241000	9.441488e-01	0.285000	8.716085e-03	0.342000	5.901285e-03	0.272000	1.939691e+00	0.261000	1.212311e+00	0.056000	5.367079e-03	0.328000	2.864886e+00	0.227000	4.108310e-01	0.000211	0.000002	0.000000	0.004096	0.000003	0.001400	0.278000	1.751420e+00	0.072000	0.343000	0.039000	0.006000	0.006000	0.585000	9.942841e-01	0.322000	5.316169e-03	0.247000	9.729024e-01	0.403000	9.827359e-03	0.222000
379000000	0.230000	1.174012e+00	0.086000	0.296000	0.020000	0.000000	0.000000	0.584000	9.942841e-01	0.260000	5.758937e-03	0.295000	9.441488e-01	0.259000	8.803683e-03	0.212000	6.142121e-03	0.235000	1.939691e+00	0.233000	1.141712e+00	0.067000	5.367079e-03	0.332000	2.864886e+00	0.272000	4.026960e-01	0.000211	0.000002	0.000000	0.004091	0.000003	0.001398	0.219000	1.769022e+00	0.078000	0.294000	0.029000	0.005000	0.003000	0.571000	9.942841e-01	0.277000	5.210902e-03	0.259000	9.826803e-01	0.092000	9.729575e-03	0.229000
379500000	0.234000	1.139314e+00	0.080000	0.370000	0.043000	0.000000	0.003000	0.614000	9.942841e-01	0.193000	5.478071e-03	0.267000	9.925564e-01	0.287000	9.348073e-03	0.425000	6.203851e-03	0.258000	2.039141e+00	0.251000	1.200248e+00	0.076000	5.367079e-03	0.288000	2.864886e+00	0.257000	4.149599e-01	0.000211	0.000002	0.000000	0.004085	0.000003	0.001396	0.254000	1.751420e+00	0.094000	0.332000	0.044000	0.004000	0.007000	0.562000	9.942841e-01	0.211000	5.159053e-03	0.278000	9.441488e-01	0.312000	1.012665e-02	0.301000
380000000	0.269000	1.150765e+00	0.105000	0.375000	0.059000	0.000000	0.000000	0.580000	9.942841e-01	0.275000	5.701635e-03	0.238000	9.536377e-01	0.216000	9.442022e-03	0.258000	6.587475e-03	0.196000	2.122360e+00	0.234000	1.176482e+00	0.086000	5.367079e-03	0.287000	2.864886e+00	0.254000	4.026960e-01	0.000210	0.000002	0.000000	0.004080	0.000003	0.001395	0.223000	1.733993e+00	0.078000	0.342000	0.044000	0.002000	0.002000	0.563000	9.942841e-01	0.254000	5.478071e-03	0.296000	9.441488e-01	0.107000	1.012665e-02	0.172000
380500000	0.284000	1.185811e+00	0.064000	0.336000	0.018000	0.001000	0.002000	0.581000	9.942841e-01	0.242000	5.758937e-03	0.271000	9.441488e-01	0.168000	9.255058e-03	0.226000	6.521929e-03	0.182000	1.998763e+00	0.265000	1.200248e+00	0.106000	5.367079e-03	0.241000	2.864886e+00	0.212000	3.947221e-01	0.000210	0.000002	0.000000	0.004075	0.000003	0.001393	0.244000	1.751420e+00	0.118000	0.338000	0.052000	0.006000	0.002000	0.564000	9.942841e-01	0.267000	5.533126e-03	0.231000	9.536377e-01	0.146000	9.827359e-03	0.185000
381000000	0.239000	1.174012e+00	0.064000	0.257000	0.031000	0.001000	0.001000	0.572000	9.942841e-01	0.282000	5.533126e-03	0.251000	9.441488e-01	0.216000	8.981529e-03	0.213000	6.392786e-03	0.201000	1.882364e+00	0.255000	1.188306e+00	0.080000	5.367079e-03	0.259000	2.864886e+00	0.244000	3.907946e-01	0.000210	0.000002	0.000000	0.004069	0.000003	0.001391	0.258000	1.786801e+00	0.072000	0.346000	0.045000	0.003000	0.004000	0.527000	9.942841e-01	0.215000	5.316169e-03	0.231000	9.347544e-01	0.328000	9.827359e-03	0.257000
381500000	0.252000	1.209766e+00	0.061000	0.224000	0.036000	0.001000	0.001000	0.578000	9.942841e-01	0.161000	5.478071e-03	0.264000	9.441488e-01	0.359000	8.629359e-03	0.219000	6.457035e-03	0.228000	1.863634e+00	0.275000	1.188306e+00	0.070000	5.367079e-03	0.276000	2.864886e+00	0.264000	4.108310e-01	0.000209	0.000002	0.000000	0.004064	0.000003	0.001389	0.229000	1.733993e+00	0.077000	0.249000	0.028000	0.006000	0.007000	0.593000	9.942841e-01	0.406000	5.369598e-03	0.239000	9.632219e-01	0.219000	9.162968e-03	0.191000
382000000	0.275000	1.209766e+00	0.080000	0.310000	0.047000	0.004000	0.005000	0.574000	9.942841e-01	0.308000	5.263273e-03	0.245000	9.162450e-01	0.137000	9.071795e-03	0.333000	6.720551e-03	0.266000	1.939691e+00	0.271000	1.188306e+00	0.063000	5.367079e-03	0.266000	2.864886e+00	0.220000	4.191304e-01	0.000209	0.000002	0.000000	0.004059	0.000003	0.001387	0.250000	1.716739e+00	0.063000	0.256000	0.033000	0.004000	0.005000	0.554000	9.942841e-01	0.261000	5.478071e-03	0.227000	9.826803e-01	0.301000	9.729575e-03	0.298000
382500000	0.248000	1.174012e+00	0.094000	0.323000	0.044000	0.000000	0.000000	0.584000	9.942841e-01	0.273000	5.159053e-03	0.246000	9.729024e-01	0.195000	8.892162e-03	0.243000	6.587475e-03	0.190000	1.920390e+00	0.237000	1.224495e+00	0.069000	5.367079e-03	0.312000	2.864886e+00	0.291000	4.067432e-01	0.000209	0.000002	0.000000	0.004053	0.000003	0.001386	0.237000	1.699657e+00	0.087000	0.304000	0.027000	0.005000	0.008000	0.533000	9.942841e-01	0.308000	5.478071e-03	0.267000	9.632219e-01	0.293000	1.022842e-02	0.370000
[truncated: 35 more rows]
[truncated: 18 more columns]
