# Supplementary material for: The rapid evolution of lungfish durophagy
Source: Nat Commun. 2022 May 2;13:2390. doi: 10.1038/s41467-022-30091-3 (PMC9061808; doi:10.1038/s41467-022-30091-3)
Supplement: Supplementary file 5 — Supplementary Software [file 41467_2022_30091_MOESM5_ESM.zip › Supplementary Software/MrBayes_tip_dating_analyses/2_partitions_constraint_TK02_(not_converged∩╝ë/Cui_2021_strict.vstat]

[ID: 9036580866]
Parameter	Mean	Variance	CredInt_Lower	CredInt_Upper	Median	PSRF	Nruns
length{all}[1]	1.000664e-01	4.528138e-03	2.185449e-02	2.100627e-01	6.187903e-02	4.241320e+00	2
length{all}[2]	4.977776e-02	2.157719e-03	4.042144e-06	1.431030e-01	2.781336e-02	2.078464e+00	2
length{all}[3]	8.191814e-02	3.952896e-03	1.025314e-02	2.012810e-01	5.066847e-02	2.851891e+00	2
length{all}[4]	7.318289e-02	3.495769e-03	4.879429e-03	1.900990e-01	4.574825e-02	2.433474e+00	2
length{all}[5]	8.638636e-02	4.546858e-03	9.646134e-03	2.099711e-01	5.274475e-02	3.051302e+00	2
length{all}[6]	2.247842e-02	7.618605e-04	0.000000e+00	8.086224e-02	1.143341e-02	1.454232e+00	2
length{all}[7]	3.287088e-02	7.339191e-04	2.150558e-03	8.656618e-02	2.095372e-02	2.275083e+00	2
length{all}[8]	1.945850e-02	2.025602e-04	2.441320e-03	4.611434e-02	1.286809e-02	2.740517e+00	2
length{all}[9]	5.096430e-02	1.680265e-03	3.068561e-03	1.312568e-01	3.142145e-02	2.427646e+00	2
length{all}[10]	2.273477e-02	7.677090e-04	0.000000e+00	8.165728e-02	1.174133e-02	1.474213e+00	2
length{all}[11]	4.326906e-02	1.150941e-03	4.502986e-03	1.077287e-01	2.651727e-02	2.716237e+00	2
length{all}[12]	7.554144e-02	3.524397e-03	6.026822e-03	1.866686e-01	4.599892e-02	2.750670e+00	2
length{all}[13]	3.415376e-02	1.173287e-03	0.000000e+00	1.052505e-01	1.908568e-02	1.812094e+00	2
length{all}[14]	2.756839e-02	8.368307e-04	0.000000e+00	8.963062e-02	1.581368e-02	1.648360e+00	2
length{all}[15]	2.066050e-02	5.840746e-04	0.000000e+00	7.246910e-02	1.061685e-02	1.595296e+00	2
length{all}[16]	1.920312e-02	4.771981e-04	0.000000e+00	6.562562e-02	1.081514e-02	1.470778e+00	2
length{all}[17]	2.418987e-02	6.157981e-04	3.962578e-07	7.661622e-02	1.413669e-02	1.674424e+00	2
length{all}[18]	4.098753e-02	1.308827e-03	0.000000e+00	1.142352e-01	2.454599e-02	2.097938e+00	2
length{all}[19]	3.178170e-02	7.760010e-04	0.000000e+00	8.832871e-02	1.966618e-02	1.918778e+00	2
length{all}[20]	2.482361e-02	1.090099e-03	0.000000e+00	9.589070e-02	1.150203e-02	1.416631e+00	2
length{all}[21]	2.102911e-02	2.547530e-04	1.340040e-03	5.332009e-02	1.429417e-02	2.009234e+00	2
length{all}[22]	1.598288e-02	1.935761e-04	5.759718e-04	4.477969e-02	1.050663e-02	1.874836e+00	2
length{all}[23]	4.840858e-03	5.601989e-05	0.000000e+00	2.000942e-02	2.103952e-03	1.196017e+00	2
length{all}[24]	2.351939e-03	1.419065e-05	0.000000e+00	1.005805e-02	9.412336e-04	1.204177e+00	2
length{all}[25]	3.952455e-02	9.743990e-04	3.329691e-03	1.015750e-01	2.509606e-02	2.334454e+00	2
length{all}[26]	1.491596e-02	2.486637e-04	8.808458e-08	4.782494e-02	8.507082e-03	1.685362e+00	2
length{all}[27]	6.786100e-03	5.647738e-05	0.000000e+00	2.273047e-02	4.177699e-03	1.318357e+00	2
length{all}[28]	4.709950e-02	2.219469e-03	0.000000e+00	1.470862e-01	2.770849e-02	1.708343e+00	2
length{all}[29]	6.025509e-02	5.219852e-03	1.238641e-06	2.251762e-01	3.319332e-02	1.445898e+00	2
length{all}[30]	1.143091e-01	6.699376e-03	1.924318e-02	2.534166e-01	6.707459e-02	3.863220e+00	2
length{all}[31]	6.186394e-02	2.040533e-03	8.629709e-03	1.408769e-01	3.610955e-02	3.364017e+00	2
length{all}[32]	3.010959e-02	6.683236e-04	9.708427e-04	8.236692e-02	1.911542e-02	2.203577e+00	2
length{all}[33]	1.183392e-01	6.936103e-03	2.523638e-02	2.611318e-01	1.003035e-01	4.037181e+00	2
length{all}[34]	1.417646e-01	1.108106e-02	1.527105e-02	3.334989e-01	8.784658e-02	2.992287e+00	2
length{all}[35]	1.089915e-01	6.311539e-03	1.728364e-02	2.464406e-01	7.026159e-02	3.525622e+00	2
length{all}[36]	2.865235e-02	1.454406e-03	0.000000e+00	1.103658e-01	1.344179e-02	1.410261e+00	2
length{all}[37]	1.885823e-02	4.169363e-04	0.000000e+00	6.363923e-02	1.084054e-02	1.564780e+00	2
length{all}[38]	3.242793e-02	1.574261e-03	0.000000e+00	1.164205e-01	1.702758e-02	1.439282e+00	2
length{all}[39]	7.951957e-02	3.249779e-03	1.304524e-02	1.821622e-01	4.672204e-02	3.346909e+00	2
length{all}[40]	4.918889e-02	1.458401e-03	3.816542e-03	1.192106e-01	2.958208e-02	2.781160e+00	2
length{all}[41]	3.797754e-02	9.593566e-04	2.864867e-03	9.911109e-02	2.475547e-02	2.372629e+00	2
length{all}[42]	5.725433e-02	2.395554e-03	8.500522e-04	1.567930e-01	3.612459e-02	2.013192e+00	2
length{all}[43]	3.659042e-02	6.897128e-04	5.216298e-03	8.590889e-02	2.491079e-02	2.740657e+00	2
length{all}[44]	4.482752e-02	9.724903e-04	7.840304e-03	1.004022e-01	3.220460e-02	3.131121e+00	2
length{all}[45]	1.196753e-01	6.114724e-03	3.247361e-02	2.331360e-01	1.132310e-01	6.643874e+00	2
length{all}[46]	3.704505e-02	9.780792e-04	2.765202e-03	1.011657e-01	2.418089e-02	1.993869e+00	2
length{all}[47]	3.873396e-02	7.315375e-04	6.235126e-03	8.721053e-02	2.494731e-02	3.248482e+00	2
length{all}[48]	5.558140e-01	1.340335e-01	1.630108e-01	1.040395e+00	6.273619e-01	9.446748e+00	2
length{all}[49]	8.419281e-02	4.618909e-03	7.075387e-03	2.153631e-01	5.228355e-02	2.462536e+00	2
length{all}[50]	1.444662e-01	1.017932e-02	3.044679e-02	3.111451e-01	1.087454e-01	4.121391e+00	2
length{all}[51]	3.909432e-01	6.737233e-02	1.040965e-01	7.651142e-01	3.781422e-01	6.613448e+00	2
length{all}[52]	2.849547e-01	3.645605e-02	7.739034e-02	5.539673e-01	2.990738e-01	7.428582e+00	2
length{all}[53]	5.541759e-02	2.407340e-03	0.000000e+00	1.557666e-01	3.423328e-02	1.834442e+00	2
length{all}[54]	7.214703e-03	9.129167e-05	0.000000e+00	2.734501e-02	3.856157e-03	1.235614e+00	2
length{all}[55]	2.415614e-01	2.690663e-02	6.020999e-02	4.769560e-01	2.403951e-01	6.558485e+00	2
length{all}[56]	1.474629e-02	3.143929e-04	0.000000e+00	5.222521e-02	8.150792e-03	1.379524e+00	2
length{all}[57]	8.569350e-02	4.538336e-03	7.800876e-03	2.134520e-01	5.204584e-02	2.648603e+00	2
length{all}[58]	1.138307e-01	6.928999e-03	1.790532e-02	2.706642e-01	7.938735e-02	2.645051e+00	2
length{all}[59]	2.211339e-02	5.434990e-04	0.000000e+00	7.140603e-02	1.251984e-02	1.689869e+00	2
length{all}[60]	2.310057e-01	2.414594e-02	5.900502e-02	4.563602e-01	2.379196e-01	6.425180e+00	2
length{all}[61]	7.601884e-02	3.541543e-03	7.360834e-03	1.899093e-01	4.988481e-02	2.629168e+00	2
length{all}[62]	5.404437e-02	2.910373e-03	0.000000e+00	1.663455e-01	3.058892e-02	1.717720e+00	2
length{all}[63]	1.172801e-01	7.481393e-03	1.848476e-02	2.615235e-01	7.178315e-02	3.943661e+00	2
length{all}[64]	2.227453e-02	6.576119e-04	0.000000e+00	7.692999e-02	1.155365e-02	1.601486e+00	2
length{all}[65]	1.019951e-01	5.509891e-03	1.290102e-02	2.423710e-01	6.199510e-02	2.842206e+00	2
length{all}[66]	6.950538e-02	2.555336e-03	1.024613e-02	1.597862e-01	4.323605e-02	3.282694e+00	2
length{all}[67]	4.590863e-02	1.555745e-03	3.188026e-03	1.248981e-01	2.842811e-02	2.314208e+00	2
length{all}[68]	4.735030e-02	1.488093e-03	3.832480e-03	1.232306e-01	2.911926e-02	2.356607e+00	2
length{all}[69]	4.255221e-02	1.037068e-03	5.328287e-03	1.010769e-01	2.595665e-02	3.071091e+00	2
length{all}[70]	3.088588e-02	4.716609e-04	4.418608e-03	7.049077e-02	2.084780e-02	2.976660e+00	2
length{all}[71]	6.265971e-02	2.523500e-03	4.523631e-03	1.617420e-01	4.012412e-02	2.422161e+00	2
length{all}[72]	1.674012e-01	1.286719e-02	3.720863e-02	3.490672e-01	1.193846e-01	4.583615e+00	2
length{all}[73]	3.197130e-02	1.591284e-03	0.000000e+00	1.179772e-01	1.607905e-02	1.446438e+00	2
length{all}[74]	2.429998e-02	5.122083e-04	9.109818e-08	7.085203e-02	1.426686e-02	1.911212e+00	2
length{all}[75]	1.058898e-02	1.535874e-04	9.437040e-07	3.713780e-02	5.937666e-03	1.421705e+00	2
length{all}[76]	1.943901e-02	3.955719e-04	2.205646e-06	6.062773e-02	1.127159e-02	1.766425e+00	2
length{all}[77]	1.189406e-02	2.203876e-04	0.000000e+00	4.319307e-02	6.250727e-03	1.411537e+00	2
length{all}[78]	4.349212e-02	1.439140e-03	1.293879e-03	1.190611e-01	2.647290e-02	2.092447e+00	2
length{all}[79]	2.551869e-02	6.460983e-04	0.000000e+00	7.889689e-02	1.520340e-02	1.733194e+00	2
length{all}[80]	2.502500e-02	5.041530e-04	1.298128e-04	6.967068e-02	1.522635e-02	2.061417e+00	2
length{all}[81]	6.110847e-02	1.981883e-03	8.997682e-03	1.403039e-01	3.873657e-02	3.316046e+00	2
length{all}[82]	1.070641e-01	5.562931e-03	2.164352e-02	2.340038e-01	7.308549e-02	3.737415e+00	2
length{all}[83]	8.985105e-02	3.858219e-03	1.725285e-02	1.973030e-01	5.781602e-02	3.595855e+00	2
length{all}[84]	4.424809e-02	1.514516e-03	3.491182e-05	1.224783e-01	2.669761e-02	2.057788e+00	2
length{all}[85]	4.091646e-02	1.087677e-03	3.016308e-03	1.081193e-01	2.622344e-02	2.069754e+00	2
length{all}[86]	1.816901e-02	6.408632e-04	0.000000e+00	7.077773e-02	8.244192e-03	1.370187e+00	2
length{all}[87]	1.542328e-02	3.226399e-04	0.000000e+00	5.411811e-02	8.801149e-03	1.401871e+00	2
length{all}[88]	1.946657e-02	3.691019e-04	0.000000e+00	5.879829e-02	1.159162e-02	1.827818e+00	2
length{all}[89]	1.903610e-02	4.494077e-04	8.946063e-07	6.382096e-02	1.052644e-02	1.626229e+00	2
length{all}[90]	1.139417e-02	1.543673e-04	2.614851e-06	3.798577e-02	6.551686e-03	1.515297e+00	2
length{all}[91]	4.570673e-02	1.424848e-03	1.095305e-03	1.175185e-01	2.615465e-02	2.448914e+00	2
length{all}[92]	3.422436e-02	6.998485e-04	2.759787e-03	8.562797e-02	2.154114e-02	2.455113e+00	2
length{all}[93]	7.057380e-03	6.924666e-05	3.237013e-07	2.465289e-02	4.063310e-03	1.374635e+00	2
length{all}[94]	4.533396e-02	1.264232e-03	3.204982e-03	1.114748e-01	2.754607e-02	2.697928e+00	2
length{all}[95]	5.546139e-02	1.738111e-03	5.733491e-03	1.328267e-01	3.461678e-02	2.894774e+00	2
length{all}[96]	1.492711e-01	1.135229e-02	2.203156e-02	3.301681e-01	7.822548e-02	3.500991e+00	2
length{all}[97]	3.235865e-02	7.532317e-04	1.227073e-03	8.732238e-02	2.008671e-02	2.193006e+00	2
length{all}[98]	2.673838e-02	5.941637e-04	8.302704e-07	7.628757e-02	1.603717e-02	1.980038e+00	2
length{all}[99]	1.008543e-02	1.540638e-04	1.691424e-06	3.637441e-02	5.239383e-03	1.442341e+00	2
length{all}[100]	1.734209e-02	4.503315e-04	1.480461e-07	6.318010e-02	8.682741e-03	1.518833e+00	2
length{all}[101]	5.143650e-02	3.238200e-03	1.684665e-05	1.743238e-01	2.833816e-02	1.586332e+00	2
length{all}[102]	7.137706e-03	5.909847e-05	5.327863e-06	2.380978e-02	4.241687e-03	1.456777e+00	2
length{all}[103]	2.606373e-02	5.734722e-04	9.283646e-06	7.438020e-02	1.559257e-02	1.981819e+00	2
length{all}[104]	2.124831e-02	2.513849e-04	2.252554e-03	5.091409e-02	1.386524e-02	2.703611e+00	2
length{all}[105]	1.081502e-02	1.098004e-04	1.543210e-06	3.288465e-02	7.074482e-03	1.532207e+00	2
length{all}[106]	4.318130e-02	1.239258e-03	2.853995e-03	1.112592e-01	2.643316e-02	2.460976e+00	2
length{all}[107]	1.245430e-01	7.338537e-03	2.658094e-02	2.590028e-01	8.005956e-02	4.909804e+00	2
length{all}[108]	1.171095e-01	7.728377e-03	1.365881e-02	2.754083e-01	6.865052e-02	3.178647e+00	2
length{all}[109]	1.052627e-02	1.439473e-04	1.254728e-06	3.564890e-02	5.862665e-03	1.523011e+00	2
length{all}[110]	1.984826e-02	3.890676e-04	1.006718e-06	5.994215e-02	1.149304e-02	1.877049e+00	2
length{all}[111]	6.836849e-03	5.123981e-05	2.446945e-06	2.185303e-02	3.934897e-03	1.680512e+00	2
length{all}[112]	2.912204e-02	6.826933e-04	5.164831e-06	8.122705e-02	1.727814e-02	2.109405e+00	2
length{all}[113]	4.784287e-02	1.510918e-03	1.120166e-03	1.257135e-01	3.004792e-02	2.079402e+00	2
length{all}[114]	8.235733e-02	3.312832e-03	1.508921e-02	1.832432e-01	5.152991e-02	3.454913e+00	2
length{all}[115]	8.753371e-03	7.782792e-05	1.584053e-06	2.723209e-02	5.200860e-03	1.729751e+00	2
length{all}[116]	3.176585e-02	5.741639e-04	3.168631e-03	7.574250e-02	2.008276e-02	2.965591e+00	2
length{all}[117]	4.584551e-02	1.051219e-03	7.863744e-03	1.033763e-01	2.968932e-02	3.339490e+00	2
length{all}[118]	8.325275e-03	8.221082e-05	1.528291e-06	2.791002e-02	4.904283e-03	1.494425e+00	2
length{all}[119]	6.363324e-03	5.445961e-05	1.492635e-06	2.203248e-02	3.554170e-03	1.435382e+00	2
length{all}[120]	2.390116e-02	4.662534e-04	3.995213e-05	6.684408e-02	1.402461e-02	2.084668e+00	2
length{all}[121]	1.080743e-02	1.141545e-04	3.838014e-06	3.330611e-02	6.524335e-03	1.626846e+00	2
length{all}[122]	8.606183e-03	8.341419e-05	1.414638e-06	2.810776e-02	5.044274e-03	1.545293e+00	2
length{all}[123]	5.242127e-02	1.434051e-03	8.361400e-03	1.165050e-01	2.971495e-02	3.883380e+00	2
length{all}[124]	3.134337e-02	6.859783e-04	8.144709e-04	8.499311e-02	1.947263e-02	2.010677e+00	2
length{all}[125]	1.386790e-02	2.437381e-04	1.848689e-06	4.738508e-02	7.685207e-03	1.524262e+00	2
length{all}[126]	3.495247e-02	7.798875e-04	1.481609e-03	8.870059e-02	2.183742e-02	2.426672e+00	2
length{all}[127]	2.568975e-01	3.055422e-02	6.124697e-02	5.154535e-01	2.048797e-01	6.112925e+00	2
length{all}[128]	2.931756e-02	8.743672e-04	1.500868e-06	9.348421e-02	1.719776e-02	1.694069e+00	2
length{all}[129]	1.363364e-01	8.654112e-03	2.862040e-02	2.907526e-01	7.545661e-02	4.184491e+00	2
length{all}[130]	8.311040e-03	7.147985e-05	6.066867e-07	2.603315e-02	4.788420e-03	1.711162e+00	2
length{all}[131]	2.431300e-02	5.382688e-04	2.737839e-06	7.183298e-02	1.386386e-02	1.962952e+00	2
length{all}[132]	3.575413e-02	1.113896e-03	1.206835e-05	1.051142e-01	2.072433e-02	1.912751e+00	2
length{all}[133]	1.889551e-02	5.198510e-04	1.017385e-06	6.798928e-02	9.639300e-03	1.526577e+00	2
length{all}[134]	3.634539e-02	1.513248e-03	5.229081e-06	1.174288e-01	2.048598e-02	1.667094e+00	2
length{all}[135]	2.337711e-02	4.187638e-04	7.969118e-06	6.533346e-02	1.501965e-02	1.884781e+00	2
length{all}[136]	2.024490e-02	2.310482e-04	2.059760e-03	4.875087e-02	1.297437e-02	2.604365e+00	2
length{all}[137]	6.324374e-03	4.344090e-05	2.050657e-06	2.011425e-02	3.762802e-03	1.592586e+00	2
length{all}[138]	2.905367e-02	5.290553e-04	1.815933e-03	7.388727e-02	1.724210e-02	2.353968e+00	2
length{all}[139]	1.610338e-02	2.788653e-04	3.704536e-07	5.127612e-02	9.266103e-03	1.667335e+00	2
length{all}[140]	1.023004e-01	5.472451e-03	1.281678e-02	2.314760e-01	5.987403e-02	3.430963e+00	2
length{all}[141]	2.380989e-02	5.015599e-04	1.286631e-05	6.995746e-02	1.403850e-02	1.844397e+00	2
length{all}[142]	5.248565e-03	4.876790e-05	1.103679e-06	1.982933e-02	2.573880e-03	1.360532e+00	2
length{all}[143]	2.801508e-02	5.857683e-04	8.656280e-05	7.747170e-02	1.771902e-02	1.887699e+00	2
length{all}[144]	1.847876e-01	1.866018e-02	2.465473e-02	4.215682e-01	1.026897e-01	3.586910e+00	2
length{all}[145]	1.039520e-01	6.541128e-03	8.556004e-03	2.540150e-01	5.770779e-02	2.870343e+00	2
length{all}[146]	9.758479e-02	5.050852e-03	9.498750e-03	2.243777e-01	6.534106e-02	3.258171e+00	2
length{all}[147]	3.027975e-02	8.478142e-04	2.611435e-06	9.156708e-02	1.745596e-02	1.775345e+00	2
length{all}[148]	3.780360e-02	8.338057e-04	2.103440e-03	8.935787e-02	2.921698e-02	3.041374e+00	2
length{all}[149]	4.466083e-02	1.272961e-03	2.100619e-04	1.149480e-01	2.857142e-02	2.178026e+00	2
length{all}[150]	2.594657e-02	5.272375e-04	3.272813e-06	7.247913e-02	1.573508e-02	1.927031e+00	2
length{all}[151]	4.407056e-02	1.182351e-03	9.407798e-06	1.048274e-01	3.286287e-02	2.620264e+00	2
length{all}[152]	2.257522e-02	4.624365e-04	1.621235e-06	6.688201e-02	1.300024e-02	1.933644e+00	2
length{all}[153]	4.952714e-02	2.414439e-03	1.789345e-05	1.530256e-01	2.761560e-02	1.835858e+00	2
length{all}[154]	9.995327e-03	9.541793e-05	1.779943e-06	3.066517e-02	6.347503e-03	1.583810e+00	2
length{all}[155]	2.153877e-02	3.812337e-04	9.170137e-06	6.122721e-02	1.172143e-02	2.233025e+00	2
length{all}[156]	2.045789e-02	3.561631e-04	3.570708e-06	5.978709e-02	1.315287e-02	1.704571e+00	2
length{all}[157]	1.880938e-02	2.896425e-04	5.777581e-06	5.239656e-02	1.126427e-02	1.979432e+00	2
length{all}[158]	3.389612e-02	1.080004e-03	9.539970e-06	1.038402e-01	1.993136e-02	1.829516e+00	2
length{all}[159]	1.875535e-02	4.278153e-04	4.702403e-06	6.596119e-02	1.116112e-02	1.564225e+00	2
length{all}[160]	2.434519e-02	3.479524e-04	5.590436e-05	5.872553e-02	1.677761e-02	2.452426e+00	2
length{all}[161]	2.749324e-02	8.368849e-04	3.502544e-06	9.052881e-02	1.597446e-02	1.639941e+00	2
length{all}[162]	4.412336e-02	1.821436e-03	1.066837e-05	1.342391e-01	2.514577e-02	1.848866e+00	2
length{all}[163]	3.322396e-02	7.694747e-04	2.712400e-04	8.848577e-02	2.113642e-02	1.999936e+00	2
length{all}[164]	2.565526e-02	7.697638e-04	7.994431e-06	8.551506e-02	1.473742e-02	1.587016e+00	2
length{all}[165]	1.911059e-02	3.519374e-04	2.117492e-06	6.121099e-02	1.143443e-02	2.071403e+00	2
length{all}[166]	3.411111e-02	9.482622e-04	6.450988e-06	9.588031e-02	2.123024e-02	1.909182e+00	2
length{all}[167]	8.445082e-02	4.025774e-03	6.191861e-03	2.019361e-01	5.567028e-02	2.567138e+00	2
length{all}[168]	3.448349e-02	9.615180e-04	1.986363e-03	9.914990e-02	1.838511e-02	2.622166e+00	2
length{all}[169]	3.158543e-02	8.883034e-04	1.279120e-05	9.469610e-02	1.877108e-02	1.968128e+00	2
length{all}[170]	1.630724e-02	3.483217e-04	1.731133e-06	5.630415e-02	9.377669e-03	1.484936e+00	2
length{all}[171]	1.703397e-02	3.505485e-04	5.805400e-07	5.671368e-02	9.740003e-03	1.555364e+00	2
length{all}[172]	2.342712e-02	4.357250e-04	1.142969e-05	6.528935e-02	1.413654e-02	1.985628e+00	2
length{all}[173]	1.172422e-02	1.776949e-04	4.366762e-06	4.090579e-02	6.746742e-03	1.566059e+00	2
length{all}[174]	7.154937e-02	5.190051e-03	6.283202e-06	2.217298e-01	3.923424e-02	1.756636e+00	2
length{all}[175]	1.418468e-02	2.161703e-04	3.948384e-06	4.396450e-02	8.161815e-03	1.683416e+00	2
length{all}[176]	8.130039e-02	4.928676e-03	1.698565e-05	2.103001e-01	5.044366e-02	1.984658e+00	2
length{all}[177]	2.926644e-02	6.992183e-04	8.207870e-06	8.134939e-02	1.944240e-02	1.814959e+00	2
length{all}[178]	2.071893e-02	6.117892e-04	2.636619e-06	7.568828e-02	1.142425e-02	1.447690e+00	2
length{all}[179]	1.887874e-02	3.267616e-04	7.064041e-06	5.542116e-02	1.079953e-02	1.843613e+00	2
length{all}[180]	2.205946e-02	4.823122e-04	1.950362e-05	6.856203e-02	1.308975e-02	1.762309e+00	2
length{all}[181]	3.142153e-02	8.472179e-04	5.761113e-06	9.097534e-02	2.009336e-02	1.732734e+00	2
length{all}[182]	1.172290e-02	1.211093e-04	4.411903e-06	3.551620e-02	7.115666e-03	1.986133e+00	2
length{all}[183]	1.571714e-02	3.165060e-04	2.791225e-06	5.343736e-02	8.648484e-03	1.548079e+00	2
length{all}[184]	2.103642e-02	5.231774e-04	4.572037e-06	7.112717e-02	1.285318e-02	1.544742e+00	2
length{all}[185]	1.613090e-02	3.295079e-04	1.684950e-06	5.419120e-02	9.073405e-03	1.515857e+00	2
length{all}[186]	1.793462e-02	3.950755e-04	4.348336e-06	5.979967e-02	9.927087e-03	1.530444e+00	2
length{all}[187]	2.527729e-02	4.057918e-04	1.719785e-05	6.227882e-02	2.024133e-02	2.277158e+00	2
length{all}[188]	1.987035e-02	3.795573e-04	4.226095e-06	6.063344e-02	1.256381e-02	1.600999e+00	2
length{all}[189]	1.921807e-02	3.047725e-04	1.321167e-04	5.561485e-02	1.096806e-02	2.423345e+00	2
length{all}[190]	2.041566e-02	5.346170e-04	5.037823e-06	6.992822e-02	1.101923e-02	1.529182e+00	2
length{all}[191]	1.703424e-02	3.490708e-04	6.363693e-06	6.086418e-02	1.072270e-02	1.589313e+00	2
length{all}[192]	2.144898e-02	4.679760e-04	1.820590e-06	6.549173e-02	1.272183e-02	1.687234e+00	2
length{all}[193]	1.467881e-02	1.301971e-04	6.973166e-06	3.626129e-02	1.180724e-02	1.988472e+00	2
length{all}[194]	2.305897e-02	6.726116e-04	7.885218e-06	7.847482e-02	1.223614e-02	1.568678e+00	2
length{all}[195]	2.518613e-02	6.443436e-04	1.756420e-05	8.034878e-02	1.507783e-02	1.790118e+00	2
length{all}[196]	1.570535e-02	3.246253e-04	1.177932e-06	5.514343e-02	8.667716e-03	1.493670e+00	2
length{all}[197]	1.876665e-02	4.532987e-04	1.505940e-05	6.492663e-02	9.375502e-03	1.736994e+00	2
length{all}[198]	1.273078e-02	2.374651e-04	1.215220e-05	4.697718e-02	6.883498e-03	1.388642e+00	2
length{all}[199]	6.340744e-03	4.262275e-05	7.351768e-06	2.017943e-02	4.652532e-03	1.462905e+00	2
length{all}[200]	9.077666e-03	8.962876e-05	6.854727e-06	3.008384e-02	5.800757e-03	1.530856e+00	2
length{all}[201]	1.870582e-02	4.751285e-04	1.571680e-05	6.677130e-02	1.013520e-02	1.530763e+00	2
length{all}[202]	2.584576e-02	6.159795e-04	1.065192e-05	7.476550e-02	1.654424e-02	1.738084e+00	2
length{all}[203]	1.508068e-02	3.032164e-04	7.228494e-06	5.149678e-02	8.379764e-03	1.480819e+00	2
length{all}[204]	1.013276e-02	8.940248e-05	5.675234e-06	3.088931e-02	6.856000e-03	1.540006e+00	2
length{all}[205]	1.199395e-02	1.202526e-04	2.543596e-05	3.437109e-02	7.572372e-03	1.761385e+00	2
length{all}[206]	1.099395e-02	1.476059e-04	4.457791e-06	3.674212e-02	6.019663e-03	1.548705e+00	2
length{all}[207]	1.441669e-02	3.040771e-04	6.951639e-07	5.102817e-02	7.447999e-03	1.473237e+00	2
length{all}[208]	1.416440e-02	1.950289e-04	5.253500e-05	4.764370e-02	9.396787e-03	2.111252e+00	2
length{all}[209]	1.787515e-02	2.831744e-04	1.615462e-05	5.128913e-02	1.083021e-02	1.747749e+00	2
length{all}[210]	2.846993e-02	1.174830e-03	1.310258e-06	1.027841e-01	1.475645e-02	1.481182e+00	2
length{all}[211]	1.246789e-02	1.328196e-04	1.599145e-05	3.593431e-02	8.219356e-03	1.672209e+00	2
length{all}[212]	4.889674e-02	1.728236e-03	4.243390e-05	1.286269e-01	3.299764e-02	1.893519e+00	2
length{all}[213]	6.483800e-03	5.134144e-05	1.000242e-06	2.080977e-02	3.661535e-03	1.505721e+00	2
length{all}[214]	1.935034e-02	2.378548e-04	6.166939e-06	4.785787e-02	1.642963e-02	1.875337e+00	2
length{all}[215]	7.212969e-03	5.941470e-05	3.483718e-06	2.347555e-02	4.772067e-03	1.366256e+00	2
length{all}[216]	2.214843e-02	3.577655e-04	2.493807e-06	5.836903e-02	1.727824e-02	1.777926e+00	2
length{all}[217]	2.837350e-02	9.630328e-04	3.374293e-05	1.048670e-01	1.974780e-02	1.686590e+00	2
length{all}[218]	8.962288e-03	1.024209e-04	8.653714e-05	3.276496e-02	5.933934e-03	1.644308e+00	2
length{all}[219]	1.828747e-02	1.627134e-04	2.594000e-04	4.153608e-02	1.656469e-02	2.080706e+00	2
height{all}[0]	1.226838e+00	6.475709e-01	3.638234e-01	2.264985e+00	1.420037e+00	NA	2
height{all}[1]	1.126771e+00	5.530038e-01	3.260019e-01	2.107362e+00	1.274272e+00	9.483291e+00	2
height{all}[2]	7.775539e-01	2.633693e-01	2.236105e-01	1.459109e+00	8.615386e-01	9.141597e+00	2
height{all}[3]	6.927187e-01	2.106831e-01	1.973086e-01	1.312819e+00	7.614048e-01	8.805310e+00	2
height{all}[4]	9.114250e-01	3.615434e-01	2.637299e-01	1.713446e+00	1.018575e+00	9.122740e+00	2
height{all}[5]	7.070589e-01	2.175156e-01	2.016782e-01	1.325393e+00	8.047807e-01	9.057629e+00	2
height{all}[6]	8.277485e-01	2.985753e-01	2.388638e-01	1.548339e+00	9.470309e-01	9.448606e+00	2
height{all}[7]	7.642188e-01	2.561350e-01	2.186044e-01	1.435965e+00	8.516572e-01	9.141649e+00	2
height{all}[8]	8.172585e-01	2.909033e-01	2.340935e-01	1.524600e+00	9.439480e-01	9.528233e+00	2
height{all}[9]	7.826700e-01	2.669674e-01	2.253272e-01	1.469554e+00	8.723366e-01	9.169338e+00	2
height{all}[10]	8.274922e-01	2.982355e-01	2.414103e-01	1.549689e+00	9.279441e-01	9.436162e+00	2
height{all}[11]	8.248470e-01	2.968326e-01	2.383519e-01	1.542445e+00	9.280757e-01	9.452519e+00	2
height{all}[12]	7.679372e-01	2.584864e-01	2.200806e-01	1.444621e+00	8.483397e-01	9.138711e+00	2
height{all}[13]	7.884200e-01	2.708048e-01	2.259543e-01	1.474669e+00	8.699247e-01	9.287709e+00	2
height{all}[14]	9.287779e-01	3.761256e-01	2.664253e-01	1.743149e+00	1.052841e+00	9.244271e+00	2
height{all}[15]	9.412701e-01	3.887646e-01	2.704098e-01	1.773288e+00	1.031966e+00	9.138927e+00	2
height{all}[16]	9.401551e-01	3.836888e-01	2.714993e-01	1.761820e+00	1.062704e+00	9.256011e+00	2
height{all}[17]	9.311353e-01	3.767230e-01	2.700686e-01	1.746017e+00	1.078567e+00	9.280324e+00	2
height{all}[18]	7.601223e-01	2.524506e-01	2.166344e-01	1.424993e+00	8.586998e-01	9.250979e+00	2
height{all}[19]	7.488378e-01	2.452393e-01	2.174661e-01	1.405269e+00	8.346853e-01	9.332776e+00	2
height{all}[20]	7.780436e-01	2.641557e-01	2.248041e-01	1.461994e+00	8.895660e-01	9.201729e+00	2
height{all}[21]	8.142826e-01	2.887050e-01	2.345835e-01	1.520523e+00	9.255158e-01	9.561932e+00	2
height{all}[22]	7.617273e-01	2.540407e-01	2.169716e-01	1.426302e+00	8.537343e-01	9.282982e+00	2
height{all}[23]	7.728694e-01	2.609124e-01	2.206698e-01	1.445841e+00	8.838464e-01	9.366034e+00	2
height{all}[24]	8.123124e-01	2.873225e-01	2.361420e-01	1.519440e+00	9.231833e-01	9.539922e+00	2
height{all}[25]	7.615628e-01	2.532926e-01	2.176285e-01	1.428164e+00	8.656431e-01	9.272416e+00	2
height{all}[26]	7.821737e-01	2.674636e-01	2.222704e-01	1.465609e+00	8.725455e-01	9.202436e+00	2
height{all}[27]	8.299309e-01	3.002166e-01	2.411581e-01	1.553398e+00	9.579283e-01	9.534912e+00	2
height{all}[28]	9.589554e-01	4.026349e-01	2.710885e-01	1.806609e+00	1.069981e+00	8.896876e+00	2
height{all}[29]	8.065485e-01	2.841636e-01	2.293266e-01	1.523114e+00	8.871897e-01	8.888426e+00	2
height{all}[30]	6.603277e-01	1.908503e-01	1.878832e-01	1.243695e+00	7.445733e-01	8.975224e+00	2
height{all}[31]	9.051795e-01	3.562225e-01	2.653846e-01	1.694415e+00	1.022209e+00	9.529980e+00	2
height{all}[32]	9.030724e-01	3.558740e-01	2.602231e-01	1.689320e+00	1.021812e+00	9.435494e+00	2
height{all}[33]	6.963252e-01	2.125043e-01	1.980047e-01	1.316419e+00	7.719018e-01	8.847298e+00	2
height{all}[34]	6.928113e-01	2.107651e-01	1.969583e-01	1.310339e+00	7.354765e-01	8.807468e+00	2
height{all}[35]	7.046548e-01	2.175161e-01	1.991327e-01	1.326320e+00	7.534512e-01	8.969438e+00	2
height{all}[36]	7.741837e-01	2.617673e-01	2.213615e-01	1.452617e+00	8.768025e-01	9.164395e+00	2
height{all}[37]	8.236804e-01	2.956240e-01	2.357644e-01	1.537768e+00	9.408803e-01	9.477518e+00	2
height{all}[38]	6.956937e-01	2.119133e-01	1.983996e-01	1.311677e+00	7.481630e-01	8.860192e+00	2
height{all}[39]	7.824738e-01	2.685439e-01	2.223637e-01	1.470241e+00	8.488843e-01	9.165941e+00	2
height{all}[40]	7.989566e-01	2.780302e-01	2.274374e-01	1.492028e+00	8.755630e-01	9.431466e+00	2
height{all}[41]	7.883487e-01	2.713748e-01	2.287894e-01	1.482116e+00	8.880143e-01	9.225193e+00	2
height{all}[42]	6.879655e-01	2.074758e-01	1.954600e-01	1.301531e+00	7.505921e-01	8.702558e+00	2
height{all}[43]	8.986685e-01	3.513046e-01	2.602971e-01	1.680556e+00	1.014909e+00	9.451386e+00	2
height{all}[44]	9.840260e-01	4.222680e-01	2.842981e-01	1.842667e+00	1.121763e+00	9.459008e+00	2
height{all}[45]	8.735387e-01	3.326418e-01	2.538185e-01	1.635340e+00	1.005317e+00	9.427572e+00	2
height{all}[46]	9.625323e-01	4.030634e-01	2.802602e-01	1.801611e+00	1.128381e+00	9.456376e+00	2
height{all}[47]	1.000395e+00	4.359039e-01	2.932239e-01	1.873272e+00	1.137165e+00	9.550659e+00	2
height{all}[48]	2.787811e-08	3.943980e-15	0.000000e+00	9.000000e-08	0.000000e+00	1.043811e+00	2
height{all}[49]	6.140404e-01	1.645848e-01	1.717517e-01	1.150323e+00	6.724907e-01	9.103417e+00	2
height{all}[50]	5.174567e-01	1.175274e-01	1.422559e-01	9.818360e-01	5.099854e-01	8.498123e+00	2
height{all}[51]	2.732227e-08	3.813925e-15	0.000000e+00	9.000000e-08	0.000000e+00	1.043316e+00	2
height{all}[52]	2.927472e-01	3.751854e-02	8.052547e-02	5.544766e-01	2.909457e-01	8.395098e+00	2
height{all}[53]	2.840896e-01	3.569884e-02	7.672967e-02	5.413613e-01	3.002500e-01	8.102352e+00	2
height{all}[54]	5.485994e-01	1.311669e-01	1.579535e-01	1.024937e+00	6.259779e-01	9.520613e+00	2
height{all}[55]	3.534826e-01	5.456610e-02	9.792548e-02	6.690715e-01	3.066616e-01	8.519203e+00	2
height{all}[56]	4.830160e-01	1.031095e-01	1.333792e-01	9.239830e-01	4.988280e-01	8.115237e+00	2
height{all}[57]	4.120688e-01	7.412484e-02	1.172105e-01	7.749278e-01	4.643966e-01	9.002756e+00	2
height{all}[58]	4.909556e-01	1.119253e-01	1.176759e-01	9.689250e-01	3.744269e-01	6.868238e+00	2
height{all}[59]	5.555885e-01	1.348735e-01	1.579682e-01	1.038556e+00	6.283367e-01	9.339123e+00	2
height{all}[60]	6.126743e-01	1.638767e-01	1.721435e-01	1.150657e+00	6.789198e-01	9.015535e+00	2
height{all}[61]	7.046007e-01	2.170914e-01	2.006720e-01	1.329471e+00	7.581092e-01	8.936644e+00	2
height{all}[62]	9.374633e-01	3.832393e-01	2.672391e-01	1.757864e+00	1.059916e+00	9.127003e+00	2
height{all}[63]	8.293569e-01	2.995131e-01	2.394921e-01	1.550565e+00	9.470084e-01	9.444212e+00	2
height{all}[64]	9.377505e-01	3.869955e-01	2.677109e-01	1.768115e+00	1.053710e+00	9.081967e+00	2
height{all}[65]	8.006309e-01	2.781939e-01	2.281142e-01	1.508765e+00	8.721027e-01	8.768339e+00	2
height{all}[66]	7.625368e-01	2.546741e-01	2.185269e-01	1.432487e+00	8.672052e-01	9.140555e+00	2
height{all}[67]	8.034918e-01	2.817404e-01	2.287837e-01	1.507618e+00	8.830159e-01	9.101721e+00	2
height{all}[68]	7.662960e-01	2.577368e-01	2.198969e-01	1.444993e+00	8.536217e-01	9.103046e+00	2
height{all}[69]	8.207161e-01	2.934570e-01	2.368018e-01	1.532343e+00	9.238909e-01	9.522565e+00	2
height{all}[70]	9.979676e-01	4.332230e-01	2.914187e-01	1.866325e+00	1.133777e+00	9.575291e+00	2
height{all}[71]	6.820172e-01	2.031965e-01	1.911159e-01	1.286607e+00	7.585637e-01	8.699207e+00	2
height{all}[72]	1.721060e-01	1.307826e-02	4.712862e-02	3.303107e-01	1.856978e-01	7.850485e+00	2
height{all}[73]	6.961503e-01	2.117460e-01	1.977707e-01	1.313199e+00	7.366841e-01	8.832855e+00	2
height{all}[74]	8.659684e-01	3.267603e-01	2.511884e-01	1.619991e+00	9.654232e-01	9.458042e+00	2
height{all}[75]	9.454508e-01	3.894475e-01	2.781013e-01	1.772925e+00	1.058970e+00	9.480273e+00	2
height{all}[76]	9.471270e-01	3.898725e-01	2.728971e-01	1.769520e+00	1.070791e+00	9.387270e+00	2
height{all}[77]	8.686058e-01	3.288620e-01	2.504219e-01	1.626441e+00	1.000000e+00	9.377059e+00	2
height{all}[78]	7.916737e-01	2.736382e-01	2.255312e-01	1.482820e+00	8.605213e-01	9.236538e+00	2
height{all}[79]	7.835834e-01	2.683838e-01	2.267211e-01	1.477834e+00	8.654305e-01	8.994069e+00	2
height{all}[80]	8.986561e-01	3.513755e-01	2.599857e-01	1.678406e+00	1.023475e+00	9.516066e+00	2
height{all}[81]	7.479937e-01	2.442173e-01	2.127766e-01	1.400018e+00	8.380275e-01	9.283185e+00	2
height{all}[82]	1.114525e+00	5.407947e-01	3.183047e-01	2.087193e+00	1.227890e+00	9.297952e+00	2
height{all}[83]	1.059714e+00	4.886280e-01	3.053238e-01	1.981192e+00	1.199653e+00	9.366572e+00	2
height{all}[84]	1.046861e+00	4.773338e-01	3.010127e-01	1.959829e+00	1.206146e+00	9.391618e+00	2
height{all}[85]	1.062803e+00	4.926576e-01	3.086209e-01	1.991614e+00	1.212757e+00	9.455899e+00	2
height{all}[86]	1.043274e+00	4.741256e-01	3.045102e-01	1.954049e+00	1.201030e+00	9.444123e+00	2
height{all}[87]	7.891222e-01	2.715704e-01	2.285522e-01	1.481144e+00	8.730557e-01	9.271157e+00	2
height{all}[88]	7.850789e-01	2.679683e-01	2.253125e-01	1.476944e+00	8.460932e-01	9.038431e+00	2
height{all}[89]	6.428868e-01	1.787495e-01	1.873069e-01	1.199679e+00	7.379386e-01	9.539528e+00	2
height{all}[90]	8.263263e-01	2.969699e-01	2.416572e-01	1.543576e+00	9.399281e-01	9.610229e+00	2
height{all}[91]	7.806195e-01	2.650603e-01	2.275874e-01	1.462419e+00	8.439800e-01	9.360459e+00	2
height{all}[92]	8.010873e-01	2.783700e-01	2.331784e-01	1.496368e+00	9.126146e-01	9.506371e+00	2
height{all}[93]	8.353117e-01	3.011237e-01	2.431321e-01	1.553840e+00	9.564348e-01	9.685024e+00	2
height{all}[94]	8.351659e-01	3.037157e-01	2.425791e-01	1.564444e+00	9.305396e-01	9.420846e+00	2
height{all}[95]	9.758818e-01	4.123313e-01	2.826802e-01	1.817910e+00	1.108540e+00	9.580780e+00	2
height{all}[96]	7.281216e-01	2.317872e-01	2.056339e-01	1.372054e+00	8.240613e-01	8.839976e+00	2
height{all}[97]	9.236811e-01	3.712631e-01	2.690750e-01	1.726525e+00	1.051723e+00	9.553857e+00	2
height{all}[98]	8.632683e-01	3.244748e-01	2.515052e-01	1.609439e+00	9.880811e-01	9.702684e+00	2
height{all}[99]	6.047863e-01	1.595580e-01	1.710937e-01	1.128729e+00	6.743169e-01	9.426587e+00	2
height{all}[100]	5.777019e-01	1.461605e-01	1.650692e-01	1.084275e+00	6.590135e-01	9.171874e+00	2
height{all}[101]	3.395072e-01	4.996938e-02	9.274082e-02	6.515952e-01	3.414472e-01	7.411508e+00	2
height{all}[102]	8.305827e-01	3.001171e-01	2.427267e-01	1.553515e+00	9.555290e-01	9.619065e+00	2
height{all}[103]	8.091021e-01	2.851752e-01	2.321162e-01	1.513995e+00	9.077561e-01	9.312763e+00	2
height{all}[104]	8.367170e-01	3.038889e-01	2.466693e-01	1.565181e+00	9.660328e-01	9.608831e+00	2
height{all}[105]	1.028853e+00	4.577851e-01	3.018014e-01	1.913867e+00	1.191803e+00	9.809993e+00	2
height{all}[106]	8.804998e-01	3.374199e-01	2.526207e-01	1.643439e+00	1.012077e+00	9.497378e+00	2
height{all}[107]	9.665661e-01	4.059205e-01	2.806104e-01	1.802059e+00	1.094125e+00	9.597824e+00	2
height{all}[108]	4.977623e-01	1.086949e-01	1.396825e-01	9.473739e-01	5.496138e-01	8.295881e+00	2
height{all}[109]	9.560398e-01	3.972592e-01	2.795388e-01	1.784208e+00	1.085973e+00	9.593104e+00	2
height{all}[110]	5.558141e-01	1.340335e-01	1.630108e-01	1.040395e+00	6.273619e-01	9.446745e+00	2
height{all}[111]	8.146644e-01	2.888313e-01	2.362468e-01	1.521906e+00	9.343999e-01	9.544062e+00	2
height{all}[112]	5.756643e-01	1.442795e-01	1.677931e-01	1.078011e+00	6.439745e-01	9.425661e+00	2
height{all}[113]	5.950440e-01	1.555288e-01	1.698737e-01	1.117316e+00	6.810040e-01	9.162599e+00	2
height{all}[114]	1.091109e+00	5.163420e-01	3.203483e-01	2.031993e+00	1.224966e+00	9.864241e+00	2
height{all}[115]	8.218294e-01	2.939516e-01	2.373273e-01	1.533357e+00	9.481523e-01	9.575061e+00	2
height{all}[116]	9.995774e-01	4.310230e-01	2.947512e-01	1.856326e+00	1.147954e+00	9.950222e+00	2
height{all}[117]	1.103720e+00	5.255227e-01	3.272850e-01	2.046114e+00	1.290602e+00	NA	2
height{all}[118]	1.031343e+00	4.587644e-01	3.037933e-01	1.913514e+00	1.180977e+00	9.945170e+00	2
height{all}[119]	9.932141e-01	4.259144e-01	2.925825e-01	1.845005e+00	1.144439e+00	9.953101e+00	2
height{all}[120]	1.149565e+00	5.679407e-01	3.438586e-01	2.128045e+00	1.339138e+00	NA	2
height{all}[121]	9.738005e-01	4.106857e-01	2.856268e-01	1.812298e+00	1.114805e+00	9.913121e+00	2
height{all}[122]	9.846079e-01	4.190489e-01	2.911638e-01	1.831640e+00	1.126287e+00	9.945126e+00	2
height{all}[123]	1.051298e+00	4.764960e-01	3.106886e-01	1.951866e+00	1.213028e+00	9.923162e+00	2
height{all}[124]	8.481455e-01	3.128399e-01	2.467313e-01	1.581991e+00	9.422158e-01	9.677460e+00	2
height{all}[125]	8.494004e-01	3.146175e-01	2.477324e-01	1.588639e+00	9.748257e-01	9.602821e+00	2
height{all}[126]	7.970897e-01	2.776445e-01	2.284813e-01	1.493612e+00	8.858429e-01	9.340074e+00	2
height{all}[127]	8.045455e-01	2.812128e-01	2.332633e-01	1.510283e+00	8.934844e-01	9.277482e+00	2
height{all}[128]	8.012652e-01	2.802847e-01	2.292058e-01	1.499276e+00	9.131740e-01	9.366176e+00	2
height{all}[129]	1.061443e+00	4.915658e-01	3.052086e-01	1.989148e+00	1.210014e+00	9.386114e+00	2
height{all}[130]	1.039669e+00	4.656579e-01	3.045110e-01	1.926165e+00	1.201257e+00	9.939416e+00	2
height{all}[131]	1.173466e+00	5.923648e-01	3.500676e-01	2.172180e+00	1.379501e+00	NA	2
height{all}[132]	8.136462e-01	2.894149e-01	2.327804e-01	1.525491e+00	9.283751e-01	9.309899e+00	2
height{all}[133]	7.746368e-01	2.623024e-01	2.202947e-01	1.453471e+00	8.781473e-01	9.254958e+00	2
height{all}[134]	6.619229e-01	1.899545e-01	1.940759e-01	1.235469e+00	7.518725e-01	9.491647e+00	2
height{all}[135]	7.777102e-01	2.636811e-01	2.222370e-01	1.453961e+00	8.914420e-01	9.398197e+00	2
height{all}[136]	8.377205e-01	3.045576e-01	2.470236e-01	1.565074e+00	9.588906e-01	9.682096e+00	2
height{all}[137]	8.579654e-01	3.185641e-01	2.536246e-01	1.601649e+00	1.002566e+00	9.723997e+00	2
height{all}[138]	8.657237e-01	3.243195e-01	2.532157e-01	1.612792e+00	1.010634e+00	9.721215e+00	2
height{all}[139]	8.320421e-01	3.014530e-01	2.415469e-01	1.553665e+00	9.250044e-01	9.557706e+00	2
height{all}[140]	8.502270e-01	3.153035e-01	2.457099e-01	1.593864e+00	9.482280e-01	9.303175e+00	2
height{all}[141]	1.197779e+00	6.180589e-01	3.553557e-01	2.213093e+00	1.385038e+00	NA	2
height{all}[142]	1.221589e+00	6.421386e-01	3.630261e-01	2.257385e+00	1.419450e+00	NA	2
height{all}[143]	6.148718e-01	1.648654e-01	1.771356e-01	1.150079e+00	7.042097e-01	9.431614e+00	2
height{all}[144]	3.909717e-01	6.737155e-02	1.041568e-01	7.651145e-01	3.981984e-01	6.616564e+00	2
height{all}[145]	6.979180e-01	2.117695e-01	2.027997e-01	1.307187e+00	8.320433e-01	9.247750e+00	2
height{all}[146]	7.533988e-01	2.411382e-01	2.127609e-01	1.399901e+00	9.796900e-01	9.028968e+00	2
height{all}[147]	7.803562e-01	2.733862e-01	2.290477e-01	1.483357e+00	3.268794e-01	9.364068e+00	2
height{all}[148]	8.712356e-01	3.056592e-01	2.481306e-01	1.571741e+00	1.181013e+00	9.751857e+00	2
height{all}[149]	9.423533e-01	4.103422e-01	2.799400e-01	1.815220e+00	3.892452e-01	9.438862e+00	2
height{all}[150]	8.205171e-01	3.035625e-01	2.427124e-01	1.559224e+00	3.422271e-01	9.524572e+00	2
height{all}[151]	9.358759e-01	3.331545e-01	2.571454e-01	1.643324e+00	1.271677e+00	9.939331e+00	2
height{all}[152]	8.310739e-01	3.193476e-01	2.489399e-01	1.596226e+00	3.435485e-01	9.730397e+00	2
height{all}[153]	7.837176e-01	2.772754e-01	2.293242e-01	1.494270e+00	3.276801e-01	9.126051e+00	2
height{all}[154]	9.923631e-01	4.579263e-01	2.988922e-01	1.909644e+00	4.105331e-01	9.881561e+00	2
height{all}[155]	8.109026e-01	3.420091e-01	2.640335e-01	1.660734e+00	3.441462e-01	9.925548e+00	2
height{all}[156]	1.030284e+00	4.529596e-01	2.954029e-01	1.904992e+00	1.355787e+00	9.654937e+00	2
height{all}[157]	9.986512e-01	3.948237e-01	2.828172e-01	1.787340e+00	1.359824e+00	9.902259e+00	2
height{all}[158]	7.538700e-01	2.856182e-01	2.341206e-01	1.511314e+00	3.154837e-01	9.407103e+00	2
height{all}[159]	7.519529e-01	3.177035e-01	2.566998e-01	1.613399e+00	3.296428e-01	9.780140e+00	2
height{all}[160]	9.584090e-01	3.601420e-01	2.683489e-01	1.706233e+00	1.305860e+00	9.919745e+00	2
height{all}[161]	9.104030e-01	3.886728e-01	2.704803e-01	1.768007e+00	3.756139e-01	9.267055e+00	2
height{all}[162]	9.433328e-01	4.102676e-01	2.778145e-01	1.819293e+00	3.940430e-01	9.109954e+00	2
height{all}[163]	8.846898e-01	3.165830e-01	2.482777e-01	1.596156e+00	1.200399e+00	9.675979e+00	2
height{all}[164]	9.284795e-01	3.905172e-01	2.687861e-01	1.767973e+00	3.871404e-01	9.317564e+00	2
height{all}[165]	6.752217e-01	2.948836e-01	2.623082e-01	1.621692e+00	3.286953e-01	9.710438e+00	2
height{all}[166]	1.043026e+00	4.375311e-01	2.898605e-01	1.873989e+00	1.410397e+00	9.547434e+00	2
height{all}[167]	8.813918e-01	3.136913e-01	2.419212e-01	1.592657e+00	1.188739e+00	9.274242e+00	2
height{all}[168]	7.312682e-01	3.098949e-01	2.622258e-01	1.614931e+00	3.305526e-01	9.735613e+00	2
height{all}[169]	7.287341e-01	2.846995e-01	2.404813e-01	1.523533e+00	3.152774e-01	9.486811e+00	2
height{all}[170]	8.810713e-01	3.927940e-01	2.817294e-01	1.781297e+00	3.711449e-01	9.541328e+00	2
height{all}[171]	9.401077e-01	3.890920e-01	2.764689e-01	1.769752e+00	4.037475e-01	9.530111e+00	2
height{all}[172]	8.723150e-01	3.432927e-01	2.565711e-01	1.656942e+00	3.639014e-01	9.710174e+00	2
height{all}[173]	7.413511e-01	3.114772e-01	2.569801e-01	1.601688e+00	3.288447e-01	9.674342e+00	2
height{all}[174]	7.839227e-01	2.919514e-01	2.395912e-01	1.543283e+00	3.274281e-01	9.058568e+00	2
height{all}[175]	9.896346e-01	3.315406e-01	2.626865e-01	1.663288e+00	1.318887e+00	9.954885e+00	2
height{all}[176]	9.439788e-01	3.015724e-01	2.374319e-01	1.604064e+00	1.241629e+00	8.958734e+00	2
height{all}[177]	9.480811e-01	2.834551e-01	2.437170e-01	1.564640e+00	1.240258e+00	9.505908e+00	2
height{all}[178]	8.685744e-01	3.820526e-01	2.731631e-01	1.758150e+00	3.650438e-01	9.438940e+00	2
height{all}[179]	8.975382e-01	3.495253e-01	2.710209e-01	1.677255e+00	3.849179e-01	9.803673e+00	2
height{all}[180]	7.553033e-01	3.098302e-01	2.524863e-01	1.594759e+00	3.278665e-01	9.639362e+00	2
height{all}[181]	9.578337e-01	3.044715e-01	2.499273e-01	1.603638e+00	1.266432e+00	9.610769e+00	2
height{all}[182]	7.709694e-01	3.381933e-01	2.778539e-01	1.689344e+00	3.498124e-01	9.731217e+00	2
height{all}[183]	9.476016e-01	3.897923e-01	2.763756e-01	1.770637e+00	4.247191e-01	9.578268e+00	2
height{all}[184]	7.039925e-01	2.831588e-01	2.440056e-01	1.531537e+00	3.123385e-01	9.648217e+00	2
height{all}[185]	9.646828e-01	3.905540e-01	2.737350e-01	1.777530e+00	1.279335e+00	9.425394e+00	2
height{all}[186]	1.053931e+00	3.951275e-01	2.853733e-01	1.813100e+00	1.411974e+00	9.494795e+00	2
height{all}[187]	1.068403e+00	3.776566e-01	2.847868e-01	1.784785e+00	1.417433e+00	9.853677e+00	2
height{all}[188]	1.022467e+00	4.466121e-01	2.989769e-01	1.896292e+00	1.337508e+00	9.834862e+00	2
height{all}[189]	7.510912e-01	3.267966e-01	2.713904e-01	1.663396e+00	3.433925e-01	9.852975e+00	2
height{all}[190]	1.002419e+00	3.872335e-01	2.697103e-01	1.772578e+00	1.354626e+00	9.441822e+00	2
height{all}[191]	6.617282e-01	2.755564e-01	2.506777e-01	1.564221e+00	3.169749e-01	9.520888e+00	2
height{all}[192]	1.019940e+00	3.271969e-01	2.619920e-01	1.668622e+00	1.343129e+00	9.973216e+00	2
height{all}[193]	1.096424e+00	3.378996e-01	2.748722e-01	1.733530e+00	1.409308e+00	NA	2
height{all}[194]	8.129233e-01	2.922594e-01	2.375811e-01	1.533487e+00	3.448833e-01	9.378521e+00	2
height{all}[195]	7.060460e-01	2.833114e-01	2.447608e-01	1.533454e+00	3.153472e-01	9.639959e+00	2
height{all}[196]	1.010768e+00	3.907800e-01	2.779884e-01	1.782754e+00	1.361160e+00	9.511950e+00	2
height{all}[197]	8.535170e-01	3.413578e-01	2.656642e-01	1.654972e+00	3.522745e-01	9.885526e+00	2
height{all}[198]	9.195935e-01	3.993189e-01	2.780182e-01	1.792328e+00	3.804582e-01	9.372341e+00	2
height{all}[199]	5.340616e-01	2.130500e-01	2.680050e-01	1.609585e+00	3.294654e-01	9.608237e+00	2
height{all}[200]	7.598822e-01	3.384380e-01	2.793192e-01	1.691226e+00	3.479131e-01	NA	2
height{all}[201]	7.628082e-01	2.917019e-01	2.289207e-01	1.525022e+00	3.203693e-01	9.690705e+00	2
height{all}[202]	1.095485e+00	3.746619e-01	2.860852e-01	1.796328e+00	1.433215e+00	9.804706e+00	2
height{all}[203]	1.026770e+00	3.953707e-01	2.801798e-01	1.799163e+00	1.381626e+00	9.388460e+00	2
height{all}[204]	9.141624e-01	4.498425e-01	2.978100e-01	1.896957e+00	3.900729e-01	9.714725e+00	2
height{all}[205]	1.004239e+00	3.781147e-01	2.763012e-01	1.755639e+00	1.356433e+00	9.996736e+00	2
height{all}[206]	9.863018e-01	3.169976e-01	2.568901e-01	1.643362e+00	1.298042e+00	9.535230e+00	2
height{all}[207]	1.035412e+00	4.057279e-01	2.759706e-01	1.823593e+00	1.389891e+00	9.118858e+00	2
height{all}[208]	5.685032e-01	2.327347e-01	2.642245e-01	1.619572e+00	3.359190e-01	9.428366e+00	2
height{all}[209]	9.733506e-01	3.313693e-01	2.643846e-01	1.662041e+00	1.310399e+00	9.886047e+00	2
height{all}[210]	8.519623e-01	2.818297e-01	2.228705e-01	1.518144e+00	1.148569e+00	9.229721e+00	2
height{all}[211]	1.000104e+00	3.706653e-01	2.823445e-01	1.740953e+00	1.367010e+00	NA	2
height{all}[212]	1.099914e+00	3.792759e-01	2.754865e-01	1.809799e+00	1.433150e+00	9.217338e+00	2
height{all}[213]	1.256142e+00	4.581800e-01	3.200678e-01	2.015521e+00	1.620497e+00	9.954674e+00	2
height{all}[214]	1.282266e+00	3.210177e-01	2.911732e-01	1.838747e+00	1.528701e+00	NA	2
height{all}[215]	8.282551e-01	4.100551e-01	3.018766e-01	1.862142e+00	3.807545e-01	9.587591e+00	2
height{all}[216]	1.101147e+00	2.921985e-01	2.641891e-01	1.671248e+00	1.366895e+00	9.760194e+00	2
height{all}[217]	4.770040e-01	1.628816e-01	2.313031e-01	1.394393e+00	2.909768e-01	8.431205e+00	2
height{all}[218]	5.055235e-01	1.867926e-01	2.527075e-01	1.517182e+00	3.142361e-01	9.999521e+00	2
height{all}[219]	1.204705e+00	2.953943e-01	2.831261e-01	1.746984e+00	1.449450e+00	NA	2
age{all}[0]	1.671318e+02	9.546889e+00	1.611194e+02	1.732297e+02	1.671113e+02	1.046773e+00	2
age{all}[1]	1.529758e+02	1.298255e+00	1.507154e+02	1.544497e+02	1.532415e+02	1.000069e+00	2
age{all}[2]	1.056479e+02	7.535278e+00	1.005389e+02	1.097493e+02	1.060559e+02	1.002739e+00	2
age{all}[3]	9.393662e+01	1.161078e+01	8.763887e+01	9.924523e+01	9.437555e+01	1.001677e+00	2
age{all}[4]	1.239099e+02	1.791044e+01	1.154889e+02	1.312239e+02	1.241379e+02	1.003167e+00	2
age{all}[5]	9.613263e+01	7.351992e+00	9.044038e+01	9.924993e+01	9.690272e+01	1.007370e+00	2
age{all}[6]	1.123705e+02	1.952526e+00	1.100751e+02	1.147496e+02	1.124268e+02	9.999898e-01	2
age{all}[7]	1.035784e+02	6.156605e+00	9.925021e+01	1.078353e+02	1.034599e+02	1.009856e+00	2
age{all}[8]	1.109506e+02	8.399878e-01	1.097500e+02	1.127409e+02	1.107581e+02	1.000019e+00	2
age{all}[9]	1.063175e+02	6.525525e+00	1.012444e+02	1.097497e+02	1.068486e+02	1.001799e+00	2
age{all}[10]	1.123583e+02	1.952051e+00	1.100642e+02	1.147446e+02	1.124096e+02	1.000432e+00	2
age{all}[11]	1.119292e+02	1.857756e+00	1.097502e+02	1.143185e+02	1.118050e+02	1.003406e+00	2
age{all}[12]	1.041116e+02	8.279572e+00	9.925221e+01	1.089771e+02	1.039680e+02	1.005671e+00	2
age{all}[13]	1.070822e+02	5.023124e+00	1.023708e+02	1.097498e+02	1.076808e+02	1.001087e+00	2
age{all}[14]	1.261330e+02	1.234048e+01	1.203510e+02	1.324083e+02	1.258264e+02	1.000146e+00	2
age{all}[15]	1.275590e+02	1.251128e+01	1.209672e+02	1.337892e+02	1.276658e+02	1.009291e+00	2
age{all}[16]	1.278808e+02	1.227482e+01	1.219377e+02	1.346451e+02	1.279736e+02	1.010453e+00	2
age{all}[17]	1.266030e+02	1.061556e+01	1.203501e+02	1.322182e+02	1.265173e+02	1.007283e+00	2
age{all}[18]	1.031478e+02	7.065084e+00	9.925036e+01	1.080527e+02	1.027544e+02	1.000844e+00	2
age{all}[19]	1.015523e+02	3.168334e+00	9.925002e+01	1.050071e+02	1.011600e+02	1.008573e+00	2
age{all}[20]	1.056374e+02	7.520714e+00	1.005926e+02	1.097473e+02	1.060027e+02	1.000001e+00	2
age{all}[21]	1.105507e+02	5.428444e-01	1.097500e+02	1.120593e+02	1.103332e+02	9.999913e-01	2
age{all}[22]	1.032694e+02	4.892171e+00	9.927856e+01	1.070943e+02	1.031662e+02	1.009482e+00	2
age{all}[23]	1.048551e+02	4.823918e+00	1.007192e+02	1.091004e+02	1.048823e+02	1.002713e+00	2
age{all}[24]	1.102856e+02	2.646960e-01	1.097500e+02	1.113360e+02	1.101304e+02	1.000060e+00	2
age{all}[25]	1.033465e+02	6.274772e+00	9.925081e+01	1.078579e+02	1.031070e+02	1.000707e+00	2
age{all}[26]	1.061214e+02	5.450383e+00	1.018342e+02	1.097498e+02	1.064192e+02	1.001306e+00	2
age{all}[27]	1.126414e+02	1.359470e+00	1.105582e+02	1.147491e+02	1.127134e+02	1.002236e+00	2
age{all}[28]	1.301491e+02	2.199474e+01	1.219976e+02	1.378483e+02	1.305438e+02	1.000081e+00	2
age{all}[29]	1.095610e+02	1.712523e+01	1.014530e+02	1.147495e+02	1.106181e+02	1.000499e+00	2
age{all}[30]	8.960179e+01	7.708407e+00	8.595021e+01	9.503186e+01	8.901755e+01	1.000319e+00	2
age{all}[31]	1.229795e+02	4.475841e+00	1.203504e+02	1.271974e+02	1.224743e+02	1.002837e+00	2
age{all}[32]	1.225479e+02	3.331381e+00	1.203500e+02	1.261831e+02	1.221040e+02	1.002419e+00	2
age{all}[33]	9.447561e+01	1.186945e+01	8.784369e+01	9.924974e+01	9.514801e+01	1.000399e+00	2
age{all}[34]	9.394748e+01	1.331123e+01	8.729030e+01	9.924923e+01	9.452362e+01	1.001750e+00	2
age{all}[35]	9.558378e+01	8.891588e+00	8.947237e+01	9.924991e+01	9.633398e+01	1.001109e+00	2
age{all}[36]	1.050900e+02	8.181385e+00	1.001613e+02	1.097493e+02	1.053169e+02	1.000005e+00	2
age{all}[37]	1.118171e+02	1.744260e+00	1.097503e+02	1.141885e+02	1.116659e+02	1.000054e+00	2
age{all}[38]	9.442145e+01	1.123357e+01	8.796061e+01	9.924883e+01	9.504428e+01	1.000014e+00	2
age{all}[39]	1.060357e+02	6.420156e+00	1.011557e+02	1.097476e+02	1.064521e+02	1.011675e+00	2
age{all}[40]	1.084828e+02	1.621045e+00	1.058991e+02	1.097500e+02	1.088749e+02	1.000520e+00	2
age{all}[41]	1.069949e+02	4.447304e+00	1.028122e+02	1.097494e+02	1.074532e+02	1.000155e+00	2
age{all}[42]	9.336271e+01	1.178360e+01	8.736394e+01	9.924867e+01	9.360260e+01	9.999867e-01	2
age{all}[43]	1.220796e+02	2.729364e+00	1.203500e+02	1.255383e+02	1.215603e+02	1.004617e+00	2
age{all}[44]	1.335417e+02	1.315107e+00	1.312770e+02	1.346500e+02	1.339049e+02	1.003403e+00	2
age{all}[45]	1.185741e+02	2.027280e+00	1.156910e+02	1.203500e+02	1.189427e+02	1.000186e+00	2
age{all}[46]	1.307617e+02	6.825842e+00	1.257544e+02	1.346494e+02	1.311908e+02	1.001711e+00	2
age{all}[47]	1.358048e+02	7.108274e-01	1.346500e+02	1.374337e+02	1.356373e+02	1.000686e+00	2
age{all}[48]	4.780575e-06	6.467720e-11	0.000000e+00	2.432851e-05	0.000000e+00	1.043388e+00	2
age{all}[49]	8.337675e+01	5.540561e+00	7.843211e+01	8.594997e+01	8.406927e+01	1.000129e+00	2
age{all}[50]	7.024286e+01	1.071201e+01	6.368435e+01	7.374986e+01	7.121298e+01	9.999699e-01	2
age{all}[51]	4.698770e-06	6.351798e-11	0.000000e+00	2.401511e-05	0.000000e+00	1.042714e+00	2
age{all}[52]	3.979533e+01	3.999911e+00	3.570046e+01	4.224961e+01	4.031981e+01	1.001757e+00	2
age{all}[53]	3.851883e+01	5.344210e+00	3.461523e+01	4.224982e+01	3.870370e+01	1.000955e+00	2
age{all}[54]	7.446129e+01	4.849937e-01	7.375001e+01	7.583402e+01	7.424936e+01	1.001872e+00	2
age{all}[55]	4.807508e+01	4.807823e+00	4.370155e+01	5.024970e+01	4.874858e+01	1.003990e+00	2
age{all}[56]	6.551330e+01	1.717189e+01	5.811208e+01	7.259624e+01	6.538839e+01	1.000663e+00	2
age{all}[57]	5.596440e+01	2.907413e+00	5.239348e+01	5.794981e+01	5.643521e+01	1.000586e+00	2
age{all}[58]	6.572545e+01	3.550827e+01	5.363459e+01	7.640938e+01	6.631119e+01	1.049821e+00	2
age{all}[59]	7.537368e+01	2.283497e+00	7.375002e+01	7.844813e+01	7.493488e+01	1.003107e+00	2
age{all}[60]	8.320736e+01	6.364538e+00	7.780564e+01	8.594990e+01	8.398450e+01	1.000483e+00	2
age{all}[61]	9.565257e+01	9.555108e+00	8.908758e+01	9.924993e+01	9.655172e+01	9.999840e-01	2
age{all}[62]	1.273429e+02	1.486944e+01	1.203640e+02	1.335722e+02	1.272985e+02	1.000710e+00	2
age{all}[63]	1.126214e+02	1.994997e+00	1.101602e+02	1.147497e+02	1.127996e+02	1.000903e+00	2
age{all}[64]	1.269614e+02	1.378080e+01	1.203508e+02	1.332489e+02	1.268181e+02	1.019817e+00	2
age{all}[65]	1.090457e+02	1.715047e+01	1.011819e+02	1.147494e+02	1.098829e+02	1.018416e+00	2
age{all}[66]	1.034023e+02	6.737294e+00	9.925003e+01	1.081106e+02	1.031397e+02	1.004256e+00	2
age{all}[67]	1.091169e+02	1.025471e+01	1.032052e+02	1.147440e+02	1.094635e+02	1.000270e+00	2
age{all}[68]	1.038435e+02	8.466288e+00	9.925027e+01	1.091064e+02	1.035361e+02	1.009601e+00	2
age{all}[69]	1.114102e+02	1.519056e+00	1.097501e+02	1.138340e+02	1.111541e+02	1.000374e+00	2
age{all}[70]	1.355340e+02	5.393234e-01	1.346500e+02	1.370575e+02	1.353360e+02	1.007231e+00	2
age{all}[71]	9.268174e+01	1.286415e+01	8.651787e+01	9.888827e+01	9.272415e+01	1.002113e+00	2
age{all}[72]	2.337107e+01	2.387462e+00	2.088302e+01	2.594978e+01	2.342164e+01	1.000033e+00	2
age{all}[73]	9.456460e+01	1.138505e+01	8.794847e+01	9.924970e+01	9.525553e+01	1.000907e+00	2
age{all}[74]	1.175637e+02	2.421785e+00	1.149889e+02	1.202438e+02	1.175731e+02	9.999723e-01	2
age{all}[75]	1.283739e+02	7.484423e+00	1.231637e+02	1.338904e+02	1.283445e+02	9.999702e-01	2
age{all}[76]	1.287411e+02	8.508071e+00	1.237193e+02	1.346470e+02	1.288146e+02	1.005621e+00	2
age{all}[77]	1.179257e+02	3.767439e+00	1.141340e+02	1.203489e+02	1.183626e+02	9.999866e-01	2
age{all}[78]	1.074475e+02	4.845175e+00	1.031011e+02	1.097498e+02	1.081002e+02	1.000144e+00	2
age{all}[79]	1.063709e+02	9.091814e+00	1.001689e+02	1.119245e+02	1.064095e+02	9.999880e-01	2
age{all}[80]	1.220538e+02	2.208864e+00	1.203500e+02	1.250219e+02	1.216534e+02	1.002054e+00	2
age{all}[81]	1.015195e+02	3.606051e+00	9.925010e+01	1.053667e+02	1.010211e+02	1.000259e+00	2
age{all}[82]	1.514002e+02	7.631138e+00	1.458154e+02	1.544499e+02	1.521672e+02	1.003259e+00	2
age{all}[83]	1.439622e+02	3.726938e+00	1.399233e+02	1.462492e+02	1.444856e+02	1.007130e+00	2
age{all}[84]	1.421706e+02	8.269878e+00	1.366250e+02	1.462497e+02	1.426746e+02	1.000398e+00	2
age{all}[85]	1.442305e+02	2.976103e+00	1.406223e+02	1.462499e+02	1.446970e+02	1.002295e+00	2
age{all}[86]	1.416580e+02	5.659882e+00	1.378503e+02	1.456607e+02	1.414699e+02	1.000059e+00	2
age{all}[87]	1.071400e+02	4.856085e+00	1.026118e+02	1.097498e+02	1.077341e+02	1.000067e+00	2
age{all}[88]	1.067760e+02	1.040731e+01	1.002457e+02	1.129109e+02	1.068624e+02	1.009153e+00	2
age{all}[89]	8.753938e+01	6.838403e+00	8.273470e+01	9.282468e+01	8.741084e+01	1.016691e+00	2
age{all}[90]	1.122328e+02	2.082703e+00	1.093470e+02	1.150544e+02	1.122712e+02	1.001120e+00	2
age{all}[91]	1.060798e+02	6.661138e+00	1.011685e+02	1.109858e+02	1.059745e+02	1.002786e+00	2
age{all}[92]	1.089349e+02	4.730383e+00	1.046725e+02	1.131274e+02	1.089305e+02	1.012731e+00	2
age{all}[93]	1.137616e+02	2.437237e+00	1.108058e+02	1.167703e+02	1.136489e+02	1.109569e+00	2
age{all}[94]	1.134305e+02	5.310247e+00	1.090785e+02	1.179880e+02	1.133594e+02	1.000553e+00	2
age{all}[95]	1.327813e+02	6.850901e+00	1.276801e+02	1.377798e+02	1.328471e+02	1.023692e+00	2
age{all}[96]	9.889387e+01	1.578794e+01	9.030680e+01	1.067587e+02	9.881813e+01	1.000222e+00	2
age{all}[97]	1.254485e+02	4.183504e+00	1.217631e+02	1.295053e+02	1.252470e+02	1.000449e+00	2
age{all}[98]	1.171901e+02	3.454927e+00	1.136750e+02	1.208614e+02	1.171585e+02	1.001153e+00	2
age{all}[99]	8.210026e+01	4.791971e+00	7.809793e+01	8.650590e+01	8.193166e+01	1.000336e+00	2
age{all}[100]	7.835007e+01	5.772345e+00	7.429016e+01	8.299718e+01	7.802967e+01	1.003118e+00	2
age{all}[101]	4.656419e+01	1.835084e+01	3.862530e+01	5.504817e+01	4.620787e+01	1.022474e+00	2
age{all}[102]	1.127950e+02	1.134151e+00	1.108027e+02	1.148743e+02	1.127139e+02	1.000768e+00	2
age{all}[103]	1.098965e+02	5.845516e+00	1.053322e+02	1.146514e+02	1.098071e+02	1.000945e+00	2
age{all}[104]	1.137217e+02	1.098380e+00	1.116857e+02	1.156928e+02	1.137126e+02	1.027929e+00	2
age{all}[105]	1.399859e+02	2.392704e+00	1.370430e+02	1.429702e+02	1.398639e+02	1.068283e+00	2
age{all}[106]	1.195847e+02	3.466897e+00	1.157036e+02	1.232053e+02	1.197398e+02	1.000863e+00	2
age{all}[107]	1.313462e+02	6.233527e+00	1.264504e+02	1.359475e+02	1.312906e+02	1.003109e+00	2
age{all}[108]	6.766283e+01	1.721702e+01	6.005404e+01	7.513870e+01	6.750866e+01	1.000507e+00	2
age{all}[109]	1.298985e+02	5.747772e+00	1.252367e+02	1.344251e+02	1.297984e+02	1.002281e+00	2
age{all}[110]	7.558029e+01	1.678234e+00	7.375098e+01	7.813011e+01	7.530762e+01	1.019137e+00	2
age{all}[111]	1.106275e+02	4.228100e-01	1.097501e+02	1.118935e+02	1.104800e+02	1.003262e+00	2
age{all}[112]	7.819443e+01	3.399629e+00	7.503430e+01	8.196167e+01	7.797740e+01	1.000521e+00	2
age{all}[113]	8.062099e+01	7.483180e+00	7.574725e+01	8.603965e+01	8.038991e+01	1.009968e+00	2
age{all}[114]	1.483098e+02	8.507934e+00	1.425735e+02	1.540861e+02	1.482649e+02	1.002982e+00	2
age{all}[115]	1.115949e+02	7.667391e-01	1.100645e+02	1.132949e+02	1.114838e+02	1.000587e+00	2
age{all}[116]	1.361053e+02	3.132724e+00	1.326466e+02	1.395346e+02	1.360718e+02	1.088652e+00	2
age{all}[117]	1.502610e+02	5.103429e+00	1.461453e+02	1.547788e+02	1.501057e+02	1.050046e+00	2
age{all}[118]	1.404429e+02	3.271122e+00	1.371224e+02	1.442108e+02	1.404038e+02	1.097186e+00	2
age{all}[119]	1.351966e+02	3.053471e+00	1.318029e+02	1.386120e+02	1.351513e+02	1.067377e+00	2
age{all}[120]	1.566919e+02	8.094722e+00	1.512112e+02	1.622203e+02	1.565342e+02	1.075309e+00	2
age{all}[121]	1.324134e+02	2.843704e+00	1.291534e+02	1.357389e+02	1.323625e+02	1.018931e+00	2
age{all}[122]	1.339704e+02	3.087998e+00	1.305465e+02	1.374080e+02	1.339328e+02	1.042759e+00	2
age{all}[123]	1.431857e+02	3.224110e+00	1.398592e+02	1.467339e+02	1.430536e+02	1.120701e+00	2
age{all}[124]	1.151964e+02	4.262768e+00	1.111569e+02	1.192311e+02	1.152004e+02	1.000131e+00	2
age{all}[125]	1.152634e+02	4.746952e+00	1.109261e+02	1.195028e+02	1.153359e+02	1.003162e+00	2
age{all}[126]	1.081336e+02	4.854597e+00	1.037424e+02	1.121194e+02	1.082766e+02	1.003135e+00	2
age{all}[127]	1.093957e+02	7.465136e+00	1.038456e+02	1.149162e+02	1.095627e+02	1.008524e+00	2
age{all}[128]	1.087441e+02	7.268955e+00	1.033280e+02	1.135309e+02	1.090000e+02	1.000808e+00	2
age{all}[129]	1.440720e+02	1.100319e+01	1.382799e+02	1.500682e+02	1.438348e+02	1.000467e+00	2
age{all}[130]	1.416364e+02	2.941906e+00	1.383542e+02	1.449600e+02	1.415618e+02	1.155470e+00	2
age{all}[131]	1.598923e+02	7.947080e+00	1.543973e+02	1.653035e+02	1.597841e+02	1.062976e+00	2
age{all}[132]	1.103814e+02	8.653567e+00	1.046903e+02	1.160200e+02	1.103661e+02	1.002492e+00	2
age{all}[133]	1.051100e+02	8.966270e+00	9.941863e+01	1.109636e+02	1.052009e+02	1.001271e+00	2
age{all}[134]	9.006450e+01	8.436312e+00	8.465417e+01	9.595580e+01	8.990448e+01	1.006821e+00	2
age{all}[135]	1.055797e+02	4.175176e+00	1.017896e+02	1.094680e+02	1.055533e+02	1.000006e+00	2
age{all}[136]	1.138560e+02	1.289457e+00	1.117770e+02	1.161808e+02	1.137950e+02	1.019607e+00	2
age{all}[137]	1.167197e+02	1.344979e+00	1.144242e+02	1.189424e+02	1.166762e+02	1.082182e+00	2
age{all}[138]	1.177818e+02	1.700436e+00	1.152257e+02	1.202897e+02	1.177083e+02	1.069743e+00	2
age{all}[139]	1.129826e+02	5.071992e+00	1.086300e+02	1.174660e+02	1.130208e+02	9.999669e-01	2
age{all}[140]	1.154295e+02	6.857363e+00	1.109024e+02	1.208796e+02	1.149369e+02	9.999670e-01	2
age{all}[141]	1.631149e+02	9.572335e+00	1.571712e+02	1.691815e+02	1.630169e+02	1.033421e+00	2
age{all}[142]	1.664067e+02	8.960643e+00	1.604260e+02	1.721159e+02	1.663796e+02	1.047410e+00	2
age{all}[143]	8.348228e+01	5.372145e+00	7.913687e+01	8.802908e+01	8.330275e+01	1.000112e+00	2
age{all}[144]	5.355245e+01	3.504106e+01	4.264721e+01	6.533090e+01	5.305295e+01	1.011779e+00	2
age{all}[145]	9.483404e+01	1.530610e+01	8.759237e+01	1.026402e+02	9.449116e+01	1.001188e+00	2
age{all}[146]	1.013397e+02	1.333774e+01	9.429438e+01	1.086659e+02	1.013157e+02	1.009806e+00	2
age{all}[147]	1.072915e+02	6.036577e+00	1.025212e+02	1.117599e+02	1.074536e+02	1.003770e+00	2
age{all}[148]	1.147516e+02	2.860165e+00	1.115480e+02	1.180846e+02	1.146481e+02	1.143825e+00	2
age{all}[149]	1.316167e+02	8.057605e+00	1.260789e+02	1.368921e+02	1.317436e+02	1.035494e+00	2
age{all}[150]	1.139234e+02	3.874670e+00	1.103756e+02	1.176134e+02	1.138386e+02	1.004382e+00	2
age{all}[151]	1.198104e+02	3.248932e+00	1.163640e+02	1.233843e+02	1.197723e+02	1.060037e+00	2
age{all}[152]	1.171912e+02	3.762653e+00	1.134793e+02	1.210053e+02	1.171551e+02	1.000573e+00	2
age{all}[153]	1.080408e+02	9.945055e+00	1.015619e+02	1.139327e+02	1.082151e+02	1.000480e+00	2
age{all}[154]	1.415011e+02	2.623046e+00	1.383859e+02	1.446735e+02	1.414088e+02	1.063460e+00	2
age{all}[155]	1.226723e+02	2.546244e+00	1.196648e+02	1.258448e+02	1.226189e+02	1.042214e+00	2
age{all}[156]	1.385991e+02	4.971278e+00	1.341433e+02	1.428656e+02	1.386879e+02	1.001539e+00	2
age{all}[157]	1.301485e+02	2.480872e+00	1.272037e+02	1.332766e+02	1.301100e+02	1.052399e+00	2
age{all}[158]	1.111501e+02	6.591219e+00	1.060817e+02	1.164216e+02	1.110847e+02	1.000084e+00	2
age{all}[159]	1.196008e+02	4.726687e+00	1.152073e+02	1.236093e+02	1.196548e+02	1.004001e+00	2
age{all}[160]	1.257320e+02	2.579311e+00	1.227276e+02	1.289454e+02	1.256331e+02	1.021672e+00	2
age{all}[161]	1.276394e+02	1.084403e+01	1.214080e+02	1.335652e+02	1.275520e+02	1.041048e+00	2
age{all}[162]	1.329069e+02	1.775149e+01	1.243893e+02	1.402732e+02	1.331210e+02	1.002139e+00	2
age{all}[163]	1.159729e+02	5.789961e+00	1.112680e+02	1.207666e+02	1.158887e+02	9.999226e-01	2
age{all}[164]	1.281658e+02	1.019896e+01	1.221119e+02	1.341043e+02	1.281476e+02	1.035047e+00	2
age{all}[165]	1.220966e+02	2.794204e+00	1.188552e+02	1.253321e+02	1.220549e+02	1.015998e+00	2
age{all}[166]	1.352979e+02	7.968990e+00	1.300684e+02	1.410351e+02	1.352590e+02	1.003438e+00	2
age{all}[167]	1.151827e+02	1.990274e+01	1.070374e+02	1.243081e+02	1.150027e+02	1.005868e+00	2
age{all}[168]	1.201650e+02	3.813312e+00	1.165468e+02	1.241678e+02	1.200575e+02	1.028337e+00	2
age{all}[169]	1.132780e+02	7.152989e+00	1.078502e+02	1.184462e+02	1.131909e+02	1.024646e+00	2
age{all}[170]	1.306762e+02	6.537522e+00	1.258665e+02	1.356289e+02	1.307128e+02	1.006386e+00	2
age{all}[171]	1.287293e+02	7.511237e+00	1.234242e+02	1.339171e+02	1.286822e+02	1.006136e+00	2
age{all}[172]	1.219627e+02	3.041792e+00	1.185238e+02	1.254127e+02	1.219392e+02	1.022296e+00	2
age{all}[173]	1.203748e+02	2.875762e+00	1.170770e+02	1.236691e+02	1.203327e+02	1.005657e+00	2
age{all}[174]	1.125215e+02	2.300385e+01	1.027935e+02	1.213904e+02	1.128174e+02	1.019387e+00	2
age{all}[175]	1.207731e+02	2.925152e+00	1.173482e+02	1.240625e+02	1.207211e+02	1.074653e+00	2
age{all}[176]	1.136786e+02	2.015165e+01	1.052942e+02	1.232047e+02	1.133874e+02	1.018784e+00	2
age{all}[177]	1.117577e+02	5.734054e+00	1.071699e+02	1.164467e+02	1.116840e+02	1.000209e+00	2
age{all}[178]	1.284103e+02	8.946038e+00	1.227566e+02	1.341981e+02	1.283839e+02	9.998556e-01	2
age{all}[179]	1.239746e+02	3.582124e+00	1.203856e+02	1.277505e+02	1.239128e+02	1.058350e+00	2
age{all}[180]	1.175976e+02	4.977954e+00	1.132101e+02	1.218582e+02	1.175968e+02	1.001008e+00	2
age{all}[181]	1.150934e+02	6.425359e+00	1.103549e+02	1.203231e+02	1.150421e+02	9.998505e-01	2
age{all}[182]	1.276372e+02	2.157416e+00	1.248352e+02	1.304304e+02	1.275578e+02	1.080578e+00	2
age{all}[183]	1.291200e+02	7.731142e+00	1.241147e+02	1.345983e+02	1.290653e+02	1.008168e+00	2
age{all}[184]	1.135303e+02	6.658230e+00	1.090035e+02	1.189429e+02	1.133824e+02	9.999173e-01	2
age{all}[185]	1.290056e+02	9.624144e+00	1.231307e+02	1.348046e+02	1.290348e+02	1.013057e+00	2
age{all}[186]	1.305290e+02	6.431641e+00	1.254372e+02	1.352331e+02	1.305272e+02	1.013320e+00	2
age{all}[187]	1.293445e+02	2.240632e+00	1.265407e+02	1.322533e+02	1.292857e+02	1.072404e+00	2
age{all}[188]	1.378885e+02	6.036479e+00	1.330366e+02	1.425382e+02	1.380425e+02	1.001962e+00	2
age{all}[189]	1.257378e+02	2.706307e+00	1.226666e+02	1.290290e+02	1.256480e+02	1.017584e+00	2
age{all}[190]	1.288012e+02	9.095689e+00	1.226722e+02	1.342886e+02	1.287956e+02	1.018361e+00	2
age{all}[191]	1.166979e+02	4.903883e+00	1.125133e+02	1.208410e+02	1.165805e+02	1.005505e+00	2
age{all}[192]	1.203155e+02	3.626852e+00	1.167885e+02	1.241195e+02	1.202930e+02	1.002246e+00	2
age{all}[193]	1.275724e+02	1.956566e+00	1.248660e+02	1.302917e+02	1.275208e+02	1.131585e+00	2
age{all}[194]	1.112554e+02	8.649655e+00	1.060723e+02	1.177200e+02	1.111471e+02	1.006585e+00	2
age{all}[195]	1.144525e+02	6.257306e+00	1.098919e+02	1.198026e+02	1.143124e+02	1.005913e+00	2
age{all}[196]	1.295897e+02	8.819770e+00	1.241386e+02	1.353432e+02	1.295315e+02	1.021374e+00	2
age{all}[197]	1.204588e+02	3.357790e+00	1.171029e+02	1.242078e+02	1.203658e+02	1.004646e+00	2
age{all}[198]	1.309237e+02	7.163972e+00	1.256484e+02	1.357822e+02	1.309595e+02	1.010892e+00	2
age{all}[199]	1.256340e+02	2.182216e+00	1.226667e+02	1.284602e+02	1.256129e+02	1.030400e+00	2
age{all}[200]	1.260767e+02	2.282345e+00	1.234388e+02	1.291981e+02	1.260038e+02	1.046007e+00	2
age{all}[201]	1.124786e+02	6.937292e+00	1.073485e+02	1.176111e+02	1.123987e+02	9.998936e-01	2
age{all}[202]	1.295499e+02	5.283451e+00	1.248433e+02	1.337582e+02	1.295413e+02	1.027624e+00	2
age{all}[203]	1.304972e+02	7.157283e+00	1.256619e+02	1.359194e+02	1.304054e+02	1.026821e+00	2
age{all}[204]	1.408826e+02	2.231893e+00	1.379559e+02	1.437567e+02	1.407758e+02	1.028478e+00	2
age{all}[205]	1.281140e+02	2.344925e+00	1.250518e+02	1.309770e+02	1.280812e+02	1.080298e+00	2
age{all}[206]	1.171642e+02	1.408495e+00	1.149010e+02	1.194577e+02	1.171116e+02	1.106896e+00	2
age{all}[207]	1.302312e+02	8.825248e+00	1.243879e+02	1.354265e+02	1.302291e+02	1.035735e+00	2
age{all}[208]	1.265382e+02	2.909798e+00	1.233698e+02	1.299343e+02	1.264631e+02	1.006764e+00	2
age{all}[209]	1.210035e+02	3.428956e+00	1.172613e+02	1.244126e+02	1.209054e+02	1.086939e+00	2
age{all}[210]	1.094235e+02	1.236842e+01	1.024592e+02	1.162199e+02	1.094267e+02	1.003546e+00	2
age{all}[211]	1.259764e+02	2.422694e+00	1.228068e+02	1.288593e+02	1.259529e+02	1.108012e+00	2
age{all}[212]	1.266777e+02	1.104180e+01	1.211296e+02	1.328666e+02	1.263080e+02	1.005349e+00	2
age{all}[213]	1.419058e+02	2.444522e+00	1.389301e+02	1.448860e+02	1.418385e+02	1.196438e+00	2
age{all}[214]	1.288690e+02	2.477242e+00	1.259731e+02	1.320608e+02	1.287731e+02	1.119826e+00	2
age{all}[215]	1.409119e+02	2.219051e+00	1.380208e+02	1.436640e+02	1.408381e+02	1.021453e+00	2
age{all}[216]	1.180487e+02	4.370997e+00	1.139724e+02	1.219249e+02	1.180500e+02	9.996569e-01	2
age{all}[217]	1.087703e+02	1.586188e+01	1.010203e+02	1.157502e+02	1.087729e+02	1.003523e+00	2
age{all}[218]	1.206800e+02	2.493312e+00	1.175124e+02	1.237006e+02	1.205939e+02	1.007354e+00	2
age{all}[219]	1.271241e+02	2.019551e+00	1.242392e+02	1.298246e+02	1.270793e+02	1.176239e+00	2
TK02Brlens{1}_length[1]	1.000668e-01	4.528223e-03	2.168171e-02	2.099060e-01	6.193355e-02	4.241331e+00	2
TK02Brlens{1}_length[2]	4.979482e-02	2.159519e-03	4.043729e-06	1.431260e-01	2.781767e-02	2.078529e+00	2
TK02Brlens{1}_length[3]	8.194979e-02	3.957194e-03	9.377672e-03	2.005099e-01	5.068437e-02	2.852392e+00	2
TK02Brlens{1}_length[4]	7.320231e-02	3.498088e-03	4.886236e-03	1.901558e-01	4.574561e-02	2.433646e+00	2
TK02Brlens{1}_length[5]	8.642100e-02	4.551900e-03	9.876184e-03	2.103022e-01	5.273954e-02	3.051821e+00	2
TK02Brlens{1}_length[6]	2.248425e-02	7.623423e-04	0.000000e+00	8.091055e-02	1.143328e-02	1.454322e+00	2
TK02Brlens{1}_length[7]	3.288054e-02	7.344206e-04	2.151147e-03	8.656744e-02	2.097189e-02	2.275205e+00	2
TK02Brlens{1}_length[8]	1.946535e-02	2.027665e-04	2.594227e-03	4.627320e-02	1.286951e-02	2.741007e+00	2
TK02Brlens{1}_length[9]	5.098213e-02	1.681683e-03	3.075228e-03	1.312673e-01	3.144216e-02	2.427849e+00	2
TK02Brlens{1}_length[10]	2.274029e-02	7.681518e-04	0.000000e+00	8.178291e-02	1.174372e-02	1.474304e+00	2
TK02Brlens{1}_length[11]	4.328429e-02	1.151959e-03	4.511093e-03	1.078030e-01	2.652386e-02	2.716498e+00	2
TK02Brlens{1}_length[12]	7.556823e-02	3.527559e-03	7.359866e-03	1.880676e-01	4.601339e-02	2.750855e+00	2
TK02Brlens{1}_length[13]	3.416559e-02	1.174319e-03	0.000000e+00	1.053272e-01	1.909175e-02	1.812135e+00	2
TK02Brlens{1}_length[14]	2.757573e-02	8.374298e-04	0.000000e+00	8.968471e-02	1.581997e-02	1.648386e+00	2
TK02Brlens{1}_length[15]	2.066644e-02	5.844662e-04	0.000000e+00	7.253468e-02	1.061879e-02	1.595368e+00	2
TK02Brlens{1}_length[16]	1.920789e-02	4.774846e-04	0.000000e+00	6.564064e-02	1.081384e-02	1.470848e+00	2
TK02Brlens{1}_length[17]	2.419628e-02	6.162349e-04	3.962830e-07	7.665088e-02	1.413772e-02	1.674478e+00	2
TK02Brlens{1}_length[18]	4.100360e-02	1.310292e-03	0.000000e+00	1.143122e-01	2.454386e-02	2.098192e+00	2
TK02Brlens{1}_length[19]	3.179422e-02	7.768319e-04	0.000000e+00	8.837620e-02	1.966588e-02	1.919094e+00	2
TK02Brlens{1}_length[20]	2.483189e-02	1.090864e-03	0.000000e+00	9.592796e-02	1.150165e-02	1.416707e+00	2
TK02Brlens{1}_length[21]	2.103669e-02	2.550221e-04	1.339168e-03	5.331756e-02	1.430066e-02	2.009308e+00	2
TK02Brlens{1}_length[22]	1.598861e-02	1.937562e-04	5.742392e-04	4.481860e-02	1.050882e-02	1.874961e+00	2
TK02Brlens{1}_length[23]	4.842711e-03	5.607335e-05	0.000000e+00	2.001655e-02	2.104523e-03	1.196065e+00	2
TK02Brlens{1}_length[24]	2.352845e-03	1.420529e-05	0.000000e+00	1.007181e-02	9.407294e-04	1.204249e+00	2
TK02Brlens{1}_length[25]	3.953869e-02	9.753061e-04	3.328262e-03	1.015811e-01	2.510916e-02	2.334648e+00	2
TK02Brlens{1}_length[26]	1.492030e-02	2.488149e-04	8.807762e-08	4.786436e-02	8.515626e-03	1.685465e+00	2
TK02Brlens{1}_length[27]	6.788284e-03	5.652343e-05	0.000000e+00	2.273385e-02	4.178510e-03	1.318521e+00	2
TK02Brlens{1}_length[28]	4.711247e-02	2.221057e-03	0.000000e+00	1.471987e-01	2.771648e-02	1.708427e+00	2
TK02Brlens{1}_length[29]	6.027295e-02	5.223620e-03	1.238392e-06	2.252548e-01	3.320036e-02	1.445984e+00	2
TK02Brlens{1}_length[30]	1.143541e-01	6.707053e-03	1.947676e-02	2.537595e-01	6.707209e-02	3.863947e+00	2
TK02Brlens{1}_length[31]	6.188125e-02	2.041984e-03	8.836592e-03	1.411439e-01	3.610171e-02	3.364394e+00	2
TK02Brlens{1}_length[32]	3.011878e-02	6.687895e-04	1.025604e-03	8.244293e-02	1.912082e-02	2.203807e+00	2
TK02Brlens{1}_length[33]	1.183858e-01	6.944214e-03	2.538013e-02	2.613654e-01	1.004665e-01	4.037871e+00	2
TK02Brlens{1}_length[34]	1.418113e-01	1.109007e-02	1.535694e-02	3.336962e-01	8.785610e-02	2.992588e+00	2
TK02Brlens{1}_length[35]	1.090316e-01	6.318162e-03	1.772296e-02	2.470556e-01	7.026817e-02	3.525979e+00	2
TK02Brlens{1}_length[36]	2.866186e-02	1.455364e-03	0.000000e+00	1.103851e-01	1.344417e-02	1.410353e+00	2
TK02Brlens{1}_length[37]	1.886517e-02	4.173157e-04	0.000000e+00	6.369245e-02	1.084249e-02	1.564959e+00	2
TK02Brlens{1}_length[38]	3.244098e-02	1.575846e-03	0.000000e+00	1.164555e-01	1.703312e-02	1.439376e+00	2
TK02Brlens{1}_length[39]	7.954726e-02	3.252678e-03	1.301265e-02	1.822188e-01	4.671642e-02	3.347415e+00	2
TK02Brlens{1}_length[40]	4.920493e-02	1.459626e-03	3.815936e-03	1.192789e-01	2.958228e-02	2.781136e+00	2
TK02Brlens{1}_length[41]	3.799233e-02	9.604106e-04	2.876143e-03	9.917718e-02	2.475738e-02	2.372950e+00	2
TK02Brlens{1}_length[42]	5.727446e-02	2.397652e-03	1.172275e-03	1.571519e-01	3.613280e-02	2.013353e+00	2
TK02Brlens{1}_length[43]	3.660170e-02	6.902674e-04	5.199696e-03	8.591095e-02	2.492149e-02	2.741015e+00	2
TK02Brlens{1}_length[44]	4.483903e-02	9.732222e-04	7.821597e-03	1.004050e-01	3.221372e-02	3.131152e+00	2
TK02Brlens{1}_length[45]	1.197072e-01	6.119149e-03	3.236885e-02	2.330619e-01	1.132564e-01	6.643927e+00	2
TK02Brlens{1}_length[46]	3.705487e-02	9.787696e-04	2.615906e-03	1.011044e-01	2.419297e-02	1.993959e+00	2
TK02Brlens{1}_length[47]	3.874392e-02	7.320781e-04	6.630287e-03	8.763512e-02	2.494773e-02	3.248550e+00	2
TK02Brlens{1}_length[48]	5.559990e-01	1.341961e-01	1.632090e-01	1.041064e+00	6.267145e-01	9.455768e+00	2
TK02Brlens{1}_length[49]	8.422444e-02	4.624353e-03	7.066103e-03	2.154340e-01	5.228291e-02	2.463001e+00	2
TK02Brlens{1}_length[50]	1.445198e-01	1.019243e-02	3.045372e-02	3.114510e-01	1.089255e-01	4.122589e+00	2
TK02Brlens{1}_length[51]	3.910656e-01	6.745404e-02	1.039985e-01	7.652829e-01	3.803441e-01	6.616668e+00	2
TK02Brlens{1}_length[52]	2.850651e-01	3.650608e-02	7.738694e-02	5.543666e-01	2.988913e-01	7.433754e+00	2
TK02Brlens{1}_length[53]	5.543434e-02	2.409780e-03	0.000000e+00	1.559573e-01	3.423532e-02	1.834877e+00	2
TK02Brlens{1}_length[54]	7.216806e-03	9.137160e-05	0.000000e+00	2.734414e-02	3.856259e-03	1.235794e+00	2
TK02Brlens{1}_length[55]	2.416532e-01	2.694227e-02	6.065898e-02	4.774522e-01	2.408134e-01	6.562381e+00	2
TK02Brlens{1}_length[56]	1.475138e-02	3.147085e-04	0.000000e+00	5.225948e-02	8.152507e-03	1.379767e+00	2
TK02Brlens{1}_length[57]	8.572488e-02	4.544363e-03	7.803278e-03	2.135684e-01	5.200578e-02	2.648983e+00	2
TK02Brlens{1}_length[58]	1.138694e-01	6.937608e-03	1.805367e-02	2.709891e-01	7.945533e-02	2.645806e+00	2
TK02Brlens{1}_length[59]	2.212204e-02	5.440869e-04	0.000000e+00	7.143955e-02	1.251864e-02	1.690182e+00	2
TK02Brlens{1}_length[60]	2.310919e-01	2.417137e-02	5.938808e-02	4.568961e-01	2.379655e-01	6.427848e+00	2
TK02Brlens{1}_length[61]	7.605005e-02	3.545658e-03	7.296375e-03	1.899280e-01	4.991750e-02	2.629553e+00	2
TK02Brlens{1}_length[62]	5.405835e-02	2.912103e-03	0.000000e+00	1.663485e-01	3.060483e-02	1.717846e+00	2
TK02Brlens{1}_length[63]	1.173153e-01	7.487189e-03	1.788827e-02	2.610079e-01	7.164562e-02	3.943895e+00	2
TK02Brlens{1}_length[64]	2.228115e-02	6.580871e-04	0.000000e+00	7.694965e-02	1.155501e-02	1.601547e+00	2
TK02Brlens{1}_length[65]	1.020287e-01	5.514672e-03	1.274165e-02	2.423743e-01	6.200535e-02	2.842617e+00	2
TK02Brlens{1}_length[66]	6.952763e-02	2.557394e-03	1.044462e-02	1.600195e-01	4.331722e-02	3.282753e+00	2
TK02Brlens{1}_length[67]	4.592584e-02	1.557284e-03	3.040874e-03	1.248388e-01	2.842776e-02	2.314440e+00	2
TK02Brlens{1}_length[68]	4.736796e-02	1.489640e-03	3.829480e-03	1.233117e-01	2.914091e-02	2.356845e+00	2
TK02Brlens{1}_length[69]	4.256811e-02	1.038121e-03	5.232364e-03	1.010389e-01	2.595783e-02	3.071487e+00	2
TK02Brlens{1}_length[70]	3.089383e-02	4.720174e-04	4.394120e-03	7.047785e-02	2.084099e-02	2.976696e+00	2
TK02Brlens{1}_length[71]	6.268248e-02	2.525766e-03	4.524533e-03	1.617700e-01	4.011905e-02	2.422384e+00	2
TK02Brlens{1}_length[72]	1.674538e-01	1.288223e-02	3.704441e-02	3.489691e-01	1.200024e-01	4.585609e+00	2
TK02Brlens{1}_length[73]	3.198388e-02	1.592729e-03	0.000000e+00	1.180523e-01	1.608018e-02	1.446545e+00	2
TK02Brlens{1}_length[74]	2.430846e-02	5.126632e-04	9.112593e-08	7.087062e-02	1.426113e-02	1.911321e+00	2
TK02Brlens{1}_length[75]	1.058935e-02	1.536063e-04	9.393268e-07	3.712992e-02	5.940662e-03	1.421764e+00	2
TK02Brlens{1}_length[76]	1.943962e-02	3.956045e-04	2.205333e-06	6.063990e-02	1.126824e-02	1.766548e+00	2
TK02Brlens{1}_length[77]	1.189451e-02	2.204208e-04	0.000000e+00	4.318475e-02	6.251290e-03	1.411580e+00	2
TK02Brlens{1}_length[78]	4.349425e-02	1.439489e-03	1.242563e-03	1.190457e-01	2.647383e-02	2.092507e+00	2
TK02Brlens{1}_length[79]	2.551962e-02	6.462126e-04	0.000000e+00	7.894881e-02	1.519492e-02	1.733273e+00	2
TK02Brlens{1}_length[80]	2.502602e-02	5.042303e-04	2.000631e-04	6.975025e-02	1.522946e-02	2.061515e+00	2
TK02Brlens{1}_length[81]	6.111090e-02	1.982328e-03	9.009179e-03	1.403676e-01	3.872027e-02	3.316226e+00	2
TK02Brlens{1}_length[82]	1.070648e-01	5.563052e-03	2.168807e-02	2.340764e-01	7.304642e-02	3.737427e+00	2
TK02Brlens{1}_length[83]	8.986102e-02	3.859353e-03	1.790654e-02	1.980113e-01	5.779985e-02	3.595957e+00	2
TK02Brlens{1}_length[84]	4.425137e-02	1.514879e-03	3.493703e-05	1.224388e-01	2.669265e-02	2.057818e+00	2
TK02Brlens{1}_length[85]	4.092380e-02	1.088213e-03	3.082176e-03	1.081571e-01	2.623538e-02	2.069835e+00	2
TK02Brlens{1}_length[86]	1.816997e-02	6.409587e-04	0.000000e+00	7.077551e-02	8.245381e-03	1.370202e+00	2
TK02Brlens{1}_length[87]	1.542440e-02	3.227129e-04	0.000000e+00	5.408485e-02	8.805694e-03	1.401882e+00	2
TK02Brlens{1}_length[88]	1.946813e-02	3.691842e-04	0.000000e+00	5.877246e-02	1.158973e-02	1.827833e+00	2
TK02Brlens{1}_length[89]	1.904363e-02	4.499075e-04	8.944365e-07	6.384406e-02	1.052754e-02	1.626456e+00	2
TK02Brlens{1}_length[90]	1.139867e-02	1.545318e-04	2.614030e-06	3.800996e-02	6.550328e-03	1.515442e+00	2
TK02Brlens{1}_length[91]	4.572480e-02	1.426329e-03	1.123062e-03	1.176215e-01	2.616064e-02	2.449344e+00	2
TK02Brlens{1}_length[92]	3.423673e-02	7.005380e-04	2.758877e-03	8.564659e-02	2.153850e-02	2.455210e+00	2
TK02Brlens{1}_length[93]	7.059902e-03	6.930804e-05	3.238957e-07	2.466574e-02	4.064656e-03	1.374714e+00	2
TK02Brlens{1}_length[94]	4.533586e-02	1.264536e-03	3.305662e-03	1.115643e-01	2.753716e-02	2.697988e+00	2
TK02Brlens{1}_length[95]	5.547505e-02	1.739176e-03	5.693405e-03	1.328141e-01	3.463994e-02	2.895131e+00	2
TK02Brlens{1}_length[96]	1.493283e-01	1.136450e-02	2.243657e-02	3.307241e-01	7.822473e-02	3.501331e+00	2
TK02Brlens{1}_length[97]	3.235995e-02	7.533459e-04	1.338060e-03	8.744348e-02	2.007405e-02	2.193143e+00	2
TK02Brlens{1}_length[98]	2.674794e-02	5.946986e-04	8.304502e-07	7.633751e-02	1.604264e-02	1.980266e+00	2
TK02Brlens{1}_length[99]	1.008904e-02	1.542119e-04	1.690844e-06	3.642103e-02	5.239506e-03	1.442560e+00	2
TK02Brlens{1}_length[100]	1.734913e-02	4.508380e-04	1.480862e-07	6.325657e-02	8.682640e-03	1.519030e+00	2
TK02Brlens{1}_length[101]	5.145461e-02	3.241839e-03	1.684693e-05	1.744795e-01	2.832270e-02	1.586528e+00	2
TK02Brlens{1}_length[102]	7.140321e-03	5.915316e-05	5.330783e-06	2.381810e-02	4.241544e-03	1.456987e+00	2
TK02Brlens{1}_length[103]	2.606470e-02	5.735856e-04	1.726481e-05	7.440215e-02	1.559073e-02	1.981883e+00	2
TK02Brlens{1}_length[104]	2.125596e-02	2.516408e-04	2.174075e-03	5.084020e-02	1.385753e-02	2.704101e+00	2
TK02Brlens{1}_length[105]	1.081778e-02	1.098734e-04	1.542559e-06	3.289406e-02	7.075409e-03	1.532295e+00	2
TK02Brlens{1}_length[106]	4.318308e-02	1.239493e-03	2.853471e-03	1.112165e-01	2.643698e-02	2.461121e+00	2
TK02Brlens{1}_length[107]	1.245499e-01	7.340262e-03	2.648085e-02	2.588986e-01	8.005351e-02	4.909890e+00	2
TK02Brlens{1}_length[108]	1.171500e-01	7.736725e-03	1.364847e-02	2.755138e-01	6.863822e-02	3.179922e+00	2
TK02Brlens{1}_length[109]	1.052667e-02	1.439687e-04	1.254874e-06	3.564732e-02	5.861599e-03	1.523057e+00	2
TK02Brlens{1}_length[110]	1.985494e-02	3.894350e-04	1.006402e-06	5.998652e-02	1.149083e-02	1.877437e+00	2
TK02Brlens{1}_length[111]	6.839461e-03	5.128825e-05	2.446324e-06	2.185336e-02	3.934128e-03	1.680731e+00	2
TK02Brlens{1}_length[112]	2.913220e-02	6.834257e-04	5.166401e-06	8.119901e-02	1.727132e-02	2.109832e+00	2
TK02Brlens{1}_length[113]	4.786010e-02	1.512741e-03	4.169597e-04	1.251010e-01	3.005031e-02	2.079976e+00	2
TK02Brlens{1}_length[114]	8.236328e-02	3.313550e-03	1.509255e-02	1.832982e-01	5.154136e-02	3.455028e+00	2
TK02Brlens{1}_length[115]	8.756791e-03	7.790526e-05	1.584564e-06	2.725261e-02	5.201940e-03	1.729987e+00	2
TK02Brlens{1}_length[116]	3.177426e-02	5.745761e-04	3.287445e-03	7.586290e-02	2.007042e-02	2.965663e+00	2
TK02Brlens{1}_length[117]	4.585230e-02	1.051656e-03	7.828510e-03	1.033452e-01	2.969330e-02	3.339511e+00	2
TK02Brlens{1}_length[118]	8.327318e-03	8.226050e-05	1.530242e-06	2.792011e-02	4.904669e-03	1.494504e+00	2
TK02Brlens{1}_length[119]	6.364967e-03	5.449289e-05	1.493093e-06	2.203567e-02	3.556834e-03	1.435451e+00	2
TK02Brlens{1}_length[120]	2.390351e-02	4.663664e-04	1.263026e-05	6.681562e-02	1.402514e-02	2.084710e+00	2
TK02Brlens{1}_length[121]	1.081032e-02	1.142265e-04	3.838580e-06	3.330976e-02	6.526681e-03	1.626965e+00	2
TK02Brlens{1}_length[122]	8.608428e-03	8.346751e-05	1.415306e-06	2.810834e-02	5.044678e-03	1.545363e+00	2
TK02Brlens{1}_length[123]	5.243245e-02	1.434836e-03	8.542909e-03	1.167256e-01	2.971674e-02	3.883772e+00	2
TK02Brlens{1}_length[124]	3.135368e-02	6.865387e-04	7.850018e-04	8.497287e-02	1.947036e-02	2.010792e+00	2
TK02Brlens{1}_length[125]	1.387302e-02	2.439639e-04	1.848851e-06	4.743640e-02	7.687490e-03	1.524386e+00	2
TK02Brlens{1}_length[126]	3.496316e-02	7.804587e-04	1.822407e-03	8.905271e-02	2.184202e-02	2.426788e+00	2
TK02Brlens{1}_length[127]	2.569143e-01	3.056041e-02	6.076336e-02	5.150386e-01	2.049417e-01	6.112612e+00	2
TK02Brlens{1}_length[128]	2.932892e-02	8.752989e-04	1.501114e-06	9.349040e-02	1.720440e-02	1.694265e+00	2
TK02Brlens{1}_length[129]	1.363430e-01	8.655221e-03	2.811518e-02	2.902598e-01	7.543843e-02	4.184680e+00	2
TK02Brlens{1}_length[130]	8.313149e-03	7.152280e-05	6.063748e-07	2.604632e-02	4.791450e-03	1.711263e+00	2
TK02Brlens{1}_length[131]	2.431454e-02	5.383533e-04	2.737884e-06	7.185525e-02	1.386346e-02	1.962976e+00	2
TK02Brlens{1}_length[132]	3.576717e-02	1.114944e-03	1.206013e-05	1.052112e-01	2.072289e-02	1.912962e+00	2
TK02Brlens{1}_length[133]	1.890289e-02	5.203511e-04	1.017596e-06	6.799600e-02	9.639989e-03	1.526710e+00	2
TK02Brlens{1}_length[134]	3.635892e-02	1.514812e-03	5.230148e-06	1.174584e-01	2.049132e-02	1.667363e+00	2
TK02Brlens{1}_length[135]	2.338549e-02	4.191586e-04	7.966023e-06	6.539764e-02	1.501739e-02	1.884902e+00	2
TK02Brlens{1}_length[136]	2.025243e-02	2.312949e-04	2.060247e-03	4.877735e-02	1.297608e-02	2.604840e+00	2
TK02Brlens{1}_length[137]	6.326709e-03	4.348266e-05	2.049299e-06	2.013021e-02	3.763579e-03	1.592763e+00	2
TK02Brlens{1}_length[138]	2.906438e-02	5.296122e-04	1.816731e-03	7.392651e-02	1.723882e-02	2.354210e+00	2
TK02Brlens{1}_length[139]	1.610861e-02	2.790816e-04	3.702632e-07	5.129375e-02	9.266508e-03	1.667385e+00	2
TK02Brlens{1}_length[140]	1.023264e-01	5.476466e-03	1.279080e-02	2.314579e-01	5.987385e-02	3.431055e+00	2
TK02Brlens{1}_length[141]	2.381070e-02	5.016149e-04	1.932748e-05	6.996851e-02	1.403915e-02	1.844384e+00	2
TK02Brlens{1}_length[142]	5.248612e-03	4.877002e-05	1.103674e-06	1.982912e-02	2.573850e-03	1.360525e+00	2
TK02Brlens{1}_length[143]	2.802473e-02	5.864243e-04	8.648540e-05	7.745968e-02	1.771907e-02	1.888166e+00	2
TK02Brlens{1}_length[144]	1.848484e-01	1.868030e-02	2.210086e-02	4.192444e-01	1.026304e-01	3.588312e+00	2
TK02Brlens{1}_length[145]	1.039913e-01	6.548355e-03	8.540494e-03	2.540549e-01	5.771901e-02	2.871025e+00	2
TK02Brlens{1}_length[146]	9.762073e-02	5.055761e-03	9.440600e-03	2.244124e-01	6.535340e-02	3.258192e+00	2
TK02Brlens{1}_length[147]	3.029092e-02	8.486480e-04	2.618656e-06	9.163842e-02	1.745860e-02	1.775588e+00	2
TK02Brlens{1}_length[148]	3.781714e-02	8.345592e-04	1.994234e-03	8.929742e-02	2.923188e-02	3.041459e+00	2
TK02Brlens{1}_length[149]	4.467244e-02	1.273799e-03	9.125407e-05	1.148651e-01	2.857523e-02	2.178261e+00	2
TK02Brlens{1}_length[150]	2.595611e-02	5.277628e-04	3.274393e-06	7.253997e-02	1.573990e-02	1.927332e+00	2
TK02Brlens{1}_length[151]	4.408538e-02	1.183232e-03	9.412241e-06	1.048552e-01	3.287001e-02	2.620592e+00	2
TK02Brlens{1}_length[152]	2.258321e-02	4.628518e-04	1.619970e-06	6.695473e-02	1.299508e-02	1.933770e+00	2
TK02Brlens{1}_length[153]	4.954509e-02	2.416684e-03	2.898220e-05	1.530857e-01	2.762243e-02	1.835962e+00	2
TK02Brlens{1}_length[154]	9.997759e-03	9.547550e-05	1.778940e-06	3.067090e-02	6.347322e-03	1.583904e+00	2
TK02Brlens{1}_length[155]	2.154589e-02	3.815654e-04	3.656624e-05	6.128724e-02	1.172177e-02	2.233286e+00	2
TK02Brlens{1}_length[156]	2.046309e-02	3.563890e-04	3.569990e-06	5.981836e-02	1.315670e-02	1.704696e+00	2
TK02Brlens{1}_length[157]	1.881489e-02	2.898392e-04	5.777196e-06	5.242612e-02	1.126683e-02	1.979535e+00	2
TK02Brlens{1}_length[158]	3.390637e-02	1.080843e-03	9.533667e-06	1.038580e-01	1.993673e-02	1.829671e+00	2
TK02Brlens{1}_length[159]	1.876161e-02	4.282255e-04	4.703790e-06	6.587698e-02	1.116756e-02	1.564353e+00	2
TK02Brlens{1}_length[160]	2.435331e-02	3.482112e-04	9.907078e-05	5.882126e-02	1.678162e-02	2.452745e+00	2
TK02Brlens{1}_length[161]	2.750117e-02	8.374386e-04	3.503403e-06	9.060824e-02	1.598454e-02	1.640020e+00	2
TK02Brlens{1}_length[162]	4.413467e-02	1.822640e-03	1.066765e-05	1.342705e-01	2.516021e-02	1.848989e+00	2
TK02Brlens{1}_length[163]	3.323438e-02	7.699986e-04	2.375456e-04	8.842304e-02	2.114250e-02	1.999963e+00	2
TK02Brlens{1}_length[164]	2.566285e-02	7.703750e-04	7.990881e-06	8.559649e-02	1.473408e-02	1.587115e+00	2
TK02Brlens{1}_length[165]	1.911575e-02	3.522574e-04	2.116585e-06	6.127321e-02	1.143580e-02	2.071715e+00	2
TK02Brlens{1}_length[166]	3.412150e-02	9.489762e-04	6.450265e-06	9.588594e-02	2.124059e-02	1.909279e+00	2
TK02Brlens{1}_length[167]	8.447849e-02	4.028622e-03	5.872259e-03	2.016152e-01	5.568790e-02	2.567236e+00	2
TK02Brlens{1}_length[168]	3.449288e-02	9.622104e-04	1.986373e-03	9.908080e-02	1.838985e-02	2.622406e+00	2
TK02Brlens{1}_length[169]	3.159616e-02	8.891196e-04	1.279045e-05	9.473761e-02	1.876351e-02	1.968477e+00	2
TK02Brlens{1}_length[170]	1.631115e-02	3.485228e-04	1.730893e-06	5.632783e-02	9.384866e-03	1.485015e+00	2
TK02Brlens{1}_length[171]	1.703844e-02	3.507891e-04	5.802664e-07	5.672288e-02	9.738802e-03	1.555429e+00	2
TK02Brlens{1}_length[172]	2.343447e-02	4.360118e-04	1.142735e-05	6.533303e-02	1.414638e-02	1.985702e+00	2
TK02Brlens{1}_length[173]	1.172817e-02	1.778490e-04	4.369631e-06	4.088892e-02	6.747584e-03	1.566183e+00	2
TK02Brlens{1}_length[174]	7.156864e-02	5.193781e-03	6.284750e-06	2.220377e-01	3.924016e-02	1.756750e+00	2
TK02Brlens{1}_length[175]	1.419042e-02	2.163799e-04	3.946489e-06	4.400911e-02	8.164564e-03	1.683503e+00	2
TK02Brlens{1}_length[176]	8.132870e-02	4.932344e-03	1.698626e-05	2.104190e-01	5.049537e-02	1.984710e+00	2
TK02Brlens{1}_length[177]	2.927590e-02	6.996612e-04	8.208782e-06	8.143462e-02	1.945053e-02	1.815029e+00	2
TK02Brlens{1}_length[178]	2.072439e-02	6.122630e-04	2.638683e-06	7.562987e-02	1.143588e-02	1.447691e+00	2
TK02Brlens{1}_length[179]	1.888518e-02	3.270526e-04	7.066148e-06	5.545198e-02	1.080115e-02	1.843720e+00	2
TK02Brlens{1}_length[180]	2.206727e-02	4.828266e-04	1.950752e-05	6.862679e-02	1.309298e-02	1.762483e+00	2
TK02Brlens{1}_length[181]	3.143173e-02	8.477678e-04	5.763267e-06	9.094253e-02	2.008668e-02	1.732861e+00	2
TK02Brlens{1}_length[182]	1.172719e-02	1.212606e-04	4.414523e-06	3.555443e-02	7.116935e-03	1.986268e+00	2
TK02Brlens{1}_length[183]	1.572168e-02	3.167764e-04	2.789376e-06	5.346113e-02	8.651320e-03	1.548065e+00	2
TK02Brlens{1}_length[184]	2.104261e-02	5.236024e-04	4.575742e-06	7.111035e-02	1.285919e-02	1.544865e+00	2
TK02Brlens{1}_length[185]	1.613503e-02	3.297335e-04	1.685233e-06	5.418813e-02	9.077440e-03	1.515877e+00	2
TK02Brlens{1}_length[186]	1.793882e-02	3.952955e-04	4.348755e-06	5.975662e-02	9.934224e-03	1.530482e+00	2
TK02Brlens{1}_length[187]	2.528556e-02	4.061446e-04	1.720670e-05	6.230547e-02	2.023993e-02	2.277243e+00	2
TK02Brlens{1}_length[188]	1.987558e-02	3.798018e-04	4.227814e-06	6.065560e-02	1.255275e-02	1.601083e+00	2
TK02Brlens{1}_length[189]	1.922446e-02	3.050465e-04	1.915286e-04	5.570173e-02	1.097079e-02	2.423763e+00	2
TK02Brlens{1}_length[190]	2.042140e-02	5.349868e-04	5.040563e-06	6.995082e-02	1.102149e-02	1.529219e+00	2
TK02Brlens{1}_length[191]	1.703878e-02	3.493239e-04	6.360390e-06	6.086582e-02	1.072704e-02	1.589386e+00	2
TK02Brlens{1}_length[192]	2.145604e-02	4.682409e-04	1.820387e-06	6.556485e-02	1.271706e-02	1.687342e+00	2
TK02Brlens{1}_length[193]	1.468352e-02	1.302845e-04	7.008529e-06	3.626955e-02	1.180207e-02	1.988582e+00	2
TK02Brlens{1}_length[194]	2.306609e-02	6.731009e-04	7.887761e-06	7.853115e-02	1.223890e-02	1.568702e+00	2
TK02Brlens{1}_length[195]	2.519437e-02	6.449673e-04	1.755280e-05	8.031919e-02	1.507995e-02	1.790385e+00	2
TK02Brlens{1}_length[196]	1.570928e-02	3.248054e-04	1.177155e-06	5.515454e-02	8.664233e-03	1.493681e+00	2
TK02Brlens{1}_length[197]	1.877454e-02	4.538049e-04	1.505838e-05	6.494027e-02	9.378380e-03	1.737092e+00	2
TK02Brlens{1}_length[198]	1.273383e-02	2.376080e-04	1.215575e-05	4.695326e-02	6.887286e-03	1.388698e+00	2
TK02Brlens{1}_length[199]	6.341928e-03	4.266292e-05	7.353014e-06	2.019714e-02	4.650336e-03	1.463085e+00	2
TK02Brlens{1}_length[200]	9.080354e-03	8.971337e-05	6.855211e-06	3.014372e-02	5.801766e-03	1.531062e+00	2
TK02Brlens{1}_length[201]	1.871181e-02	4.754978e-04	1.571726e-05	6.671845e-02	1.013806e-02	1.530818e+00	2
TK02Brlens{1}_length[202]	2.585313e-02	6.163588e-04	1.065924e-05	7.483018e-02	1.655112e-02	1.738226e+00	2
TK02Brlens{1}_length[203]	1.508469e-02	3.034026e-04	7.230197e-06	5.150106e-02	8.379983e-03	1.480884e+00	2
TK02Brlens{1}_length[204]	1.013533e-02	8.947222e-05	5.675782e-06	3.091285e-02	6.854306e-03	1.540098e+00	2
TK02Brlens{1}_length[205]	1.199718e-02	1.203164e-04	2.551295e-05	3.439293e-02	7.573612e-03	1.761468e+00	2
TK02Brlens{1}_length[206]	1.099826e-02	1.477462e-04	4.439236e-06	3.676864e-02	6.019214e-03	1.548773e+00	2
TK02Brlens{1}_length[207]	1.442155e-02	3.043233e-04	6.951737e-07	5.104748e-02	7.448752e-03	1.473256e+00	2
TK02Brlens{1}_length[208]	1.416808e-02	1.952542e-04	5.255052e-05	4.769572e-02	9.396288e-03	2.111450e+00	2
TK02Brlens{1}_length[209]	1.788157e-02	2.834479e-04	1.616011e-05	5.127648e-02	1.083037e-02	1.747783e+00	2
TK02Brlens{1}_length[210]	2.848028e-02	1.175802e-03	1.311677e-06	1.027716e-01	1.475543e-02	1.481203e+00	2
TK02Brlens{1}_length[211]	1.247120e-02	1.328728e-04	1.599421e-05	3.595974e-02	8.220212e-03	1.672328e+00	2
TK02Brlens{1}_length[212]	4.891130e-02	1.729338e-03	4.236508e-05	1.285579e-01	3.299449e-02	1.893688e+00	2
TK02Brlens{1}_length[213]	6.485564e-03	5.137319e-05	1.000727e-06	2.081463e-02	3.665606e-03	1.505764e+00	2
TK02Brlens{1}_length[214]	1.935511e-02	2.379545e-04	6.148506e-06	4.787218e-02	1.642568e-02	1.875430e+00	2
TK02Brlens{1}_length[215]	7.214709e-03	5.945267e-05	3.483017e-06	2.347943e-02	4.778148e-03	1.366392e+00	2
TK02Brlens{1}_length[216]	2.215481e-02	3.579459e-04	2.494796e-06	5.835060e-02	1.730822e-02	1.778038e+00	2
TK02Brlens{1}_length[217]	2.837980e-02	9.637108e-04	3.375725e-05	1.048322e-01	1.974036e-02	1.686548e+00	2
TK02Brlens{1}_length[218]	8.963740e-03	1.024672e-04	8.664277e-05	3.278413e-02	5.935924e-03	1.644518e+00	2
TK02Brlens{1}_length[219]	1.829497e-02	1.628776e-04	2.594679e-04	4.155490e-02	1.656515e-02	2.080889e+00	2
TK02Brlens{1}_rate[1]	9.999997e-01	1.435784e-07	9.993191e-01	1.000696e+00	1.000001e+00	1.000209e+00	2
TK02Brlens{1}_rate[2]	1.000255e+00	1.542277e-06	9.974881e-01	1.002517e+00	1.000221e+00	1.008622e+00	2
TK02Brlens{1}_rate[3]	1.000232e+00	1.457261e-06	9.976178e-01	1.002612e+00	1.000242e+00	1.046143e+00	2
TK02Brlens{1}_rate[4]	1.000200e+00	9.299951e-07	9.981413e-01	1.002122e+00	1.000147e+00	1.012081e+00	2
TK02Brlens{1}_rate[5]	1.000236e+00	1.330091e-06	9.975833e-01	1.002428e+00	1.000245e+00	1.054581e+00	2
TK02Brlens{1}_rate[6]	1.000159e+00	1.783442e-06	9.977841e-01	1.002855e+00	1.000095e+00	1.010174e+00	2
TK02Brlens{1}_rate[7]	1.000250e+00	1.711873e-06	9.973221e-01	1.002891e+00	1.000205e+00	1.003635e+00	2
TK02Brlens{1}_rate[8]	1.000225e+00	1.160444e-06	9.977327e-01	1.002300e+00	1.000209e+00	1.044662e+00	2
TK02Brlens{1}_rate[9]	1.000272e+00	1.445913e-06	9.974420e-01	1.002390e+00	1.000226e+00	1.010489e+00	2
TK02Brlens{1}_rate[10]	1.000158e+00	1.787651e-06	9.978402e-01	1.002906e+00	1.000092e+00	1.010194e+00	2
TK02Brlens{1}_rate[11]	1.000262e+00	1.321124e-06	9.977096e-01	1.002413e+00	1.000228e+00	1.015213e+00	2
TK02Brlens{1}_rate[12]	1.000266e+00	1.474245e-06	9.975139e-01	1.002425e+00	1.000232e+00	1.012151e+00	2
TK02Brlens{1}_rate[13]	1.000255e+00	1.538481e-06	9.975688e-01	1.002541e+00	1.000221e+00	1.008813e+00	2
TK02Brlens{1}_rate[14]	1.000181e+00	1.212475e-06	9.981787e-01	1.002312e+00	1.000120e+00	1.008482e+00	2
TK02Brlens{1}_rate[15]	1.000218e+00	1.175688e-06	9.982520e-01	1.002365e+00	1.000134e+00	1.010589e+00	2
TK02Brlens{1}_rate[16]	1.000183e+00	1.179986e-06	9.982429e-01	1.002254e+00	1.000117e+00	1.008770e+00	2
TK02Brlens{1}_rate[17]	1.000179e+00	1.206301e-06	9.982178e-01	1.002284e+00	1.000119e+00	1.009995e+00	2
TK02Brlens{1}_rate[18]	1.000220e+00	1.227298e-06	9.976284e-01	1.002362e+00	1.000221e+00	1.066897e+00	2
TK02Brlens{1}_rate[19]	1.000252e+00	1.373786e-06	9.976269e-01	1.002646e+00	1.000246e+00	1.047994e+00	2
TK02Brlens{1}_rate[20]	1.000281e+00	1.579520e-06	9.974748e-01	1.002613e+00	1.000207e+00	1.011180e+00	2
TK02Brlens{1}_rate[21]	1.000268e+00	1.456065e-06	9.973448e-01	1.002614e+00	1.000251e+00	1.012740e+00	2
TK02Brlens{1}_rate[22]	1.000263e+00	1.740419e-06	9.967042e-01	1.002399e+00	1.000270e+00	1.012221e+00	2
TK02Brlens{1}_rate[23]	1.000262e+00	1.707712e-06	9.967351e-01	1.002371e+00	1.000272e+00	1.012430e+00	2
TK02Brlens{1}_rate[24]	1.000238e+00	1.093695e-06	9.977981e-01	1.002376e+00	1.000247e+00	1.067030e+00	2
TK02Brlens{1}_rate[25]	1.000268e+00	1.637071e-06	9.971159e-01	1.002633e+00	1.000260e+00	1.012287e+00	2
TK02Brlens{1}_rate[26]	1.000248e+00	1.689300e-06	9.972267e-01	1.002828e+00	1.000203e+00	1.003795e+00	2
TK02Brlens{1}_rate[27]	1.000226e+00	1.145259e-06	9.975665e-01	1.002148e+00	1.000207e+00	1.044795e+00	2
TK02Brlens{1}_rate[28]	1.000192e+00	9.724997e-07	9.983556e-01	1.002237e+00	1.000109e+00	1.015283e+00	2
TK02Brlens{1}_rate[29]	1.000233e+00	1.397102e-06	9.976538e-01	1.002481e+00	1.000180e+00	1.009087e+00	2
TK02Brlens{1}_rate[30]	1.000237e+00	1.502681e-06	9.975567e-01	1.002600e+00	1.000244e+00	1.045451e+00	2
TK02Brlens{1}_rate[31]	1.000208e+00	9.345940e-07	9.981318e-01	1.002171e+00	1.000159e+00	1.014373e+00	2
TK02Brlens{1}_rate[32]	1.000238e+00	1.027938e-06	9.978682e-01	1.002236e+00	1.000193e+00	1.013999e+00	2
TK02Brlens{1}_rate[33]	1.000237e+00	1.254534e-06	9.975570e-01	1.002400e+00	1.000242e+00	1.056557e+00	2
TK02Brlens{1}_rate[34]	1.000263e+00	1.620237e-06	9.975118e-01	1.002820e+00	1.000213e+00	1.007525e+00	2
TK02Brlens{1}_rate[35]	1.000237e+00	1.628903e-06	9.975534e-01	1.002870e+00	1.000224e+00	1.026056e+00	2
TK02Brlens{1}_rate[36]	1.000281e+00	1.579536e-06	9.973856e-01	1.002509e+00	1.000208e+00	1.010811e+00	2
TK02Brlens{1}_rate[37]	1.000240e+00	1.156651e-06	9.977573e-01	1.002309e+00	1.000229e+00	1.047737e+00	2
TK02Brlens{1}_rate[38]	1.000277e+00	1.916902e-06	9.973881e-01	1.002992e+00	1.000231e+00	1.021104e+00	2
TK02Brlens{1}_rate[39]	1.000262e+00	1.414437e-06	9.976507e-01	1.002431e+00	1.000228e+00	1.014292e+00	2
TK02Brlens{1}_rate[40]	1.000256e+00	1.441648e-06	9.973999e-01	1.002617e+00	1.000213e+00	1.006319e+00	2
TK02Brlens{1}_rate[41]	1.000243e+00	1.159898e-06	9.978045e-01	1.002431e+00	1.000242e+00	1.054977e+00	2
TK02Brlens{1}_rate[42]	1.000279e+00	1.986683e-06	9.973203e-01	1.003100e+00	1.000214e+00	1.007931e+00	2
TK02Brlens{1}_rate[43]	1.000236e+00	9.913945e-07	9.979301e-01	1.002135e+00	1.000192e+00	1.018423e+00	2
TK02Brlens{1}_rate[44]	1.000188e+00	8.735659e-07	9.982581e-01	1.001915e+00	1.000107e+00	1.012658e+00	2
TK02Brlens{1}_rate[45]	1.000201e+00	9.908844e-07	9.980600e-01	1.002106e+00	1.000139e+00	1.010345e+00	2
TK02Brlens{1}_rate[46]	1.000196e+00	8.725181e-07	9.981904e-01	1.001988e+00	1.000131e+00	1.011790e+00	2
TK02Brlens{1}_rate[47]	1.000189e+00	8.195411e-07	9.983744e-01	1.001899e+00	1.000115e+00	1.013251e+00	2
TK02Brlens{1}_rate[48]	1.000115e+00	3.110255e-06	9.964937e-01	1.003691e+00	1.000104e+00	1.041567e+00	2
TK02Brlens{1}_rate[49]	1.000166e+00	1.741068e-06	9.973645e-01	1.002886e+00	1.000158e+00	1.070091e+00	2
TK02Brlens{1}_rate[50]	1.000148e+00	1.944310e-06	9.972153e-01	1.003055e+00	1.000140e+00	1.072110e+00	2
TK02Brlens{1}_rate[51]	1.000090e+00	3.976286e-06	9.964554e-01	1.004353e+00	1.000105e+00	1.033120e+00	2
TK02Brlens{1}_rate[52]	1.000140e+00	2.599434e-06	9.968661e-01	1.003527e+00	1.000152e+00	1.062336e+00	2
TK02Brlens{1}_rate[53]	1.000111e+00	3.539112e-06	9.962942e-01	1.003911e+00	1.000119e+00	1.037107e+00	2
TK02Brlens{1}_rate[54]	1.000106e+00	2.451005e-06	9.967084e-01	1.003369e+00	1.000094e+00	1.057342e+00	2
TK02Brlens{1}_rate[55]	1.000138e+00	2.484326e-06	9.969585e-01	1.003473e+00	1.000141e+00	1.062505e+00	2
TK02Brlens{1}_rate[56]	1.000124e+00	2.787734e-06	9.966446e-01	1.003376e+00	1.000121e+00	1.050896e+00	2
TK02Brlens{1}_rate[57]	1.000122e+00	2.854318e-06	9.969017e-01	1.003699e+00	1.000118e+00	1.049058e+00	2
TK02Brlens{1}_rate[58]	1.000130e+00	2.252181e-06	9.968089e-01	1.003244e+00	1.000123e+00	1.062789e+00	2
TK02Brlens{1}_rate[59]	1.000148e+00	2.220535e-06	9.969565e-01	1.003187e+00	1.000165e+00	1.072946e+00	2
TK02Brlens{1}_rate[60]	1.000240e+00	1.453101e-06	9.975924e-01	1.002627e+00	1.000224e+00	1.034135e+00	2
TK02Brlens{1}_rate[61]	1.000251e+00	1.425923e-06	9.975956e-01	1.002684e+00	1.000240e+00	1.046892e+00	2
TK02Brlens{1}_rate[62]	1.000194e+00	1.065175e-06	9.982548e-01	1.002220e+00	1.000107e+00	1.012046e+00	2
TK02Brlens{1}_rate[63]	1.000222e+00	1.387648e-06	9.981060e-01	1.002561e+00	1.000134e+00	1.009741e+00	2
TK02Brlens{1}_rate[64]	1.000219e+00	1.200405e-06	9.981825e-01	1.002371e+00	1.000130e+00	1.010900e+00	2
TK02Brlens{1}_rate[65]	1.000236e+00	1.184859e-06	9.977800e-01	1.002321e+00	1.000207e+00	1.020966e+00	2
TK02Brlens{1}_rate[66]	1.000257e+00	1.575225e-06	9.973160e-01	1.002675e+00	1.000210e+00	1.005217e+00	2
TK02Brlens{1}_rate[67]	1.000244e+00	1.325021e-06	9.976812e-01	1.002542e+00	1.000226e+00	1.031834e+00	2
TK02Brlens{1}_rate[68]	1.000241e+00	1.543456e-06	9.975987e-01	1.002763e+00	1.000226e+00	1.028882e+00	2
TK02Brlens{1}_rate[69]	1.000246e+00	1.245956e-06	9.976822e-01	1.002430e+00	1.000228e+00	1.033146e+00	2
TK02Brlens{1}_rate[70]	1.000187e+00	8.634355e-07	9.983037e-01	1.001932e+00	1.000108e+00	1.012774e+00	2
TK02Brlens{1}_rate[71]	1.000281e+00	1.988374e-06	9.971540e-01	1.002863e+00	1.000216e+00	1.008446e+00	2
TK02Brlens{1}_rate[72]	1.000105e+00	3.712798e-06	9.963102e-01	1.004101e+00	1.000112e+00	1.034547e+00	2
TK02Brlens{1}_rate[73]	1.000275e+00	1.909381e-06	9.974126e-01	1.003002e+00	1.000227e+00	1.019940e+00	2
TK02Brlens{1}_rate[74]	1.000252e+00	1.154637e-06	9.977232e-01	1.002187e+00	1.000227e+00	1.017397e+00	2
TK02Brlens{1}_rate[75]	9.999892e-01	1.212168e-06	9.980176e-01	1.002179e+00	9.999307e-01	1.005021e+00	2
TK02Brlens{1}_rate[76]	9.999873e-01	1.193622e-06	9.979948e-01	1.002091e+00	9.999393e-01	1.005248e+00	2
TK02Brlens{1}_rate[77]	9.999824e-01	1.474253e-06	9.977806e-01	1.002479e+00	9.999257e-01	1.005245e+00	2
TK02Brlens{1}_rate[78]	9.999811e-01	1.770963e-06	9.974190e-01	1.002564e+00	9.999167e-01	1.004721e+00	2
TK02Brlens{1}_rate[79]	9.999775e-01	1.863278e-06	9.974031e-01	1.002638e+00	9.999087e-01	1.004206e+00	2
TK02Brlens{1}_rate[80]	9.999854e-01	1.352512e-06	9.977340e-01	1.002243e+00	9.999224e-01	1.004918e+00	2
TK02Brlens{1}_rate[81]	9.999788e-01	1.918083e-06	9.974330e-01	1.002764e+00	9.999109e-01	1.004268e+00	2
TK02Brlens{1}_rate[82]	1.000004e+00	1.698172e-07	9.992693e-01	1.000816e+00	1.000002e+00	1.000052e+00	2
TK02Brlens{1}_rate[83]	1.000085e+00	4.994425e-07	9.988719e-01	1.001431e+00	1.000035e+00	1.003211e+00	2
TK02Brlens{1}_rate[84]	1.000036e+00	7.434465e-07	9.984951e-01	1.001660e+00	9.999862e-01	1.003679e+00	2
TK02Brlens{1}_rate[85]	1.000132e+00	6.124458e-07	9.987225e-01	1.001709e+00	1.000069e+00	1.008698e+00	2
TK02Brlens{1}_rate[86]	1.000033e+00	8.901084e-07	9.982861e-01	1.001656e+00	1.000000e+00	1.000964e+00	2
TK02Brlens{1}_rate[87]	1.000053e+00	2.365306e-06	9.975121e-01	1.002857e+00	9.999917e-01	1.000473e+00	2
TK02Brlens{1}_rate[88]	1.000054e+00	2.349657e-06	9.974072e-01	1.002770e+00	9.999937e-01	1.000475e+00	2
TK02Brlens{1}_rate[89]	1.000146e+00	1.776043e-06	9.970671e-01	1.002737e+00	1.000143e+00	1.081584e+00	2
TK02Brlens{1}_rate[90]	1.000240e+00	1.063090e-06	9.978552e-01	1.002241e+00	1.000236e+00	1.062383e+00	2
TK02Brlens{1}_rate[91]	1.000247e+00	1.158887e-06	9.978731e-01	1.002505e+00	1.000243e+00	1.057116e+00	2
TK02Brlens{1}_rate[92]	1.000267e+00	1.460891e-06	9.971127e-01	1.002422e+00	1.000268e+00	1.013352e+00	2
TK02Brlens{1}_rate[93]	1.000268e+00	1.399246e-06	9.973514e-01	1.002556e+00	1.000255e+00	1.012956e+00	2
TK02Brlens{1}_rate[94]	9.999816e-01	1.522578e-06	9.975844e-01	1.002359e+00	9.999195e-01	1.005158e+00	2
TK02Brlens{1}_rate[95]	1.000183e+00	8.494214e-07	9.984458e-01	1.002007e+00	1.000107e+00	1.012984e+00	2
TK02Brlens{1}_rate[96]	1.000260e+00	1.288998e-06	9.976392e-01	1.002419e+00	1.000227e+00	1.030453e+00	2
TK02Brlens{1}_rate[97]	9.999873e-01	1.220764e-06	9.979631e-01	1.002145e+00	9.999257e-01	1.005245e+00	2
TK02Brlens{1}_rate[98]	1.000244e+00	1.063535e-06	9.976650e-01	1.002105e+00	1.000228e+00	1.036832e+00	2
TK02Brlens{1}_rate[99]	1.000131e+00	2.052081e-06	9.966070e-01	1.002913e+00	1.000124e+00	1.070881e+00	2
TK02Brlens{1}_rate[100]	1.000149e+00	2.146181e-06	9.971070e-01	1.003196e+00	1.000167e+00	1.074621e+00	2
TK02Brlens{1}_rate[101]	1.000106e+00	3.311697e-06	9.964155e-01	1.003816e+00	1.000111e+00	1.040167e+00	2
TK02Brlens{1}_rate[102]	1.000235e+00	1.041602e-06	9.977680e-01	1.002161e+00	1.000233e+00	1.066563e+00	2
TK02Brlens{1}_rate[103]	9.999793e-01	1.730595e-06	9.973654e-01	1.002480e+00	9.999123e-01	1.004635e+00	2
TK02Brlens{1}_rate[104]	1.000231e+00	1.043706e-06	9.978241e-01	1.002159e+00	1.000206e+00	1.052968e+00	2
TK02Brlens{1}_rate[105]	1.000187e+00	7.640432e-07	9.983236e-01	1.001804e+00	1.000108e+00	1.014877e+00	2
TK02Brlens{1}_rate[106]	9.999842e-01	1.339086e-06	9.977868e-01	1.002262e+00	9.999196e-01	1.005382e+00	2
TK02Brlens{1}_rate[107]	1.000012e+00	7.574937e-07	9.984389e-01	1.001716e+00	9.999640e-01	1.005317e+00	2
TK02Brlens{1}_rate[108]	1.000127e+00	2.238537e-06	9.968464e-01	1.003195e+00	1.000121e+00	1.064564e+00	2
TK02Brlens{1}_rate[109]	9.999888e-01	1.165944e-06	9.980400e-01	1.002114e+00	9.999337e-01	1.005211e+00	2
TK02Brlens{1}_rate[110]	1.000108e+00	2.363258e-06	9.966676e-01	1.003324e+00	1.000099e+00	1.059512e+00	2
TK02Brlens{1}_rate[111]	1.000235e+00	1.076150e-06	9.979129e-01	1.002436e+00	1.000240e+00	1.067779e+00	2
TK02Brlens{1}_rate[112]	1.000120e+00	2.173683e-06	9.971223e-01	1.003633e+00	1.000114e+00	1.065589e+00	2
TK02Brlens{1}_rate[113]	1.000146e+00	1.914381e-06	9.973324e-01	1.003230e+00	1.000147e+00	1.080243e+00	2
TK02Brlens{1}_rate[114]	1.000047e+00	3.542772e-07	9.989622e-01	1.001132e+00	1.000005e+00	1.004616e+00	2
TK02Brlens{1}_rate[115]	1.000233e+00	1.052671e-06	9.977252e-01	1.002171e+00	1.000236e+00	1.068307e+00	2
TK02Brlens{1}_rate[116]	1.000191e+00	7.529415e-07	9.983413e-01	1.001901e+00	1.000124e+00	1.014754e+00	2
TK02Brlens{1}_rate[117]	1.000109e+00	4.044186e-07	9.988500e-01	1.001272e+00	1.000055e+00	1.008406e+00	2
TK02Brlens{1}_rate[118]	1.000187e+00	7.499564e-07	9.983635e-01	1.001799e+00	1.000110e+00	1.015345e+00	2
TK02Brlens{1}_rate[119]	1.000196e+00	8.039972e-07	9.982194e-01	1.001929e+00	1.000135e+00	1.013108e+00	2
TK02Brlens{1}_rate[120]	1.000072e+00	2.862768e-07	9.991211e-01	1.001070e+00	1.000029e+00	1.005027e+00	2
TK02Brlens{1}_rate[121]	1.000205e+00	8.164734e-07	9.982322e-01	1.002039e+00	1.000148e+00	1.014695e+00	2
TK02Brlens{1}_rate[122]	1.000200e+00	8.095641e-07	9.981529e-01	1.001902e+00	1.000137e+00	1.013473e+00	2
TK02Brlens{1}_rate[123]	1.000157e+00	5.654597e-07	9.986497e-01	1.001599e+00	1.000089e+00	1.013895e+00	2
TK02Brlens{1}_rate[124]	1.000257e+00	1.242342e-06	9.973548e-01	1.002258e+00	1.000225e+00	1.009134e+00	2
TK02Brlens{1}_rate[125]	1.000244e+00	1.203412e-06	9.977738e-01	1.002443e+00	1.000229e+00	1.035010e+00	2
TK02Brlens{1}_rate[126]	1.000251e+00	1.516612e-06	9.972422e-01	1.002586e+00	1.000212e+00	1.004825e+00	2
TK02Brlens{1}_rate[127]	1.000043e+00	1.257976e-06	9.981286e-01	1.002031e+00	9.999975e-01	1.000739e+00	2
TK02Brlens{1}_rate[128]	1.000225e+00	1.077304e-06	9.976394e-01	1.002077e+00	1.000226e+00	1.072004e+00	2
TK02Brlens{1}_rate[129]	1.000034e+00	3.205661e-07	9.990119e-01	1.001041e+00	1.000009e+00	1.001839e+00	2
TK02Brlens{1}_rate[130]	1.000185e+00	7.162922e-07	9.983155e-01	1.001670e+00	1.000109e+00	1.015960e+00	2
TK02Brlens{1}_rate[131]	1.000047e+00	1.768433e-07	9.993238e-01	1.000836e+00	1.000019e+00	1.003785e+00	2
TK02Brlens{1}_rate[132]	1.000242e+00	1.322077e-06	9.976241e-01	1.002479e+00	1.000223e+00	1.033456e+00	2
TK02Brlens{1}_rate[133]	1.000233e+00	1.251801e-06	9.977014e-01	1.002311e+00	1.000246e+00	1.057123e+00	2
TK02Brlens{1}_rate[134]	1.000157e+00	1.630350e-06	9.973699e-01	1.002747e+00	1.000155e+00	1.082466e+00	2
TK02Brlens{1}_rate[135]	1.000264e+00	1.609638e-06	9.969741e-01	1.002477e+00	1.000273e+00	1.012871e+00	2
TK02Brlens{1}_rate[136]	1.000236e+00	1.004243e-06	9.979828e-01	1.002207e+00	1.000226e+00	1.062985e+00	2
TK02Brlens{1}_rate[137]	1.000235e+00	1.003636e-06	9.978993e-01	1.002105e+00	1.000219e+00	1.057351e+00	2
TK02Brlens{1}_rate[138]	1.000240e+00	9.415096e-07	9.977697e-01	1.001950e+00	1.000224e+00	1.050139e+00	2
TK02Brlens{1}_rate[139]	1.000255e+00	1.397818e-06	9.973206e-01	1.002482e+00	1.000218e+00	1.006235e+00	2
TK02Brlens{1}_rate[140]	1.000169e+00	1.347046e-06	9.979876e-01	1.002382e+00	1.000103e+00	1.011017e+00	2
TK02Brlens{1}_rate[141]	1.000021e+00	5.886672e-08	9.995797e-01	1.000468e+00	1.000008e+00	1.002324e+00	2
TK02Brlens{1}_rate[142]	1.000003e+00	7.115704e-09	9.998633e-01	1.000170e+00	1.000000e+00	1.000308e+00	2
TK02Brlens{1}_rate[143]	1.000138e+00	1.894704e-06	9.970103e-01	1.002995e+00	1.000128e+00	1.077820e+00	2
TK02Brlens{1}_rate[144]	1.000107e+00	2.576413e-06	9.968305e-01	1.003624e+00	1.000109e+00	1.053549e+00	2
TK02Brlens{1}_rate[145]	1.000192e+00	1.248767e-06	9.975201e-01	1.002275e+00	1.000196e+00	1.084517e+00	2
TK02Brlens{1}_rate[146]	1.000277e+00	1.522197e-06	9.973487e-01	1.002675e+00	1.000240e+00	1.011467e+00	2
TK02Brlens{1}_rate[147]	1.000226e+00	1.099768e-06	9.977423e-01	1.002195e+00	1.000239e+00	1.063570e+00	2
TK02Brlens{1}_rate[148]	1.000270e+00	1.250894e-06	9.973607e-01	1.002286e+00	1.000252e+00	1.013563e+00	2
TK02Brlens{1}_rate[149]	1.000203e+00	9.293595e-07	9.984476e-01	1.002105e+00	1.000108e+00	1.012169e+00	2
TK02Brlens{1}_rate[150]	1.000237e+00	1.029180e-06	9.979005e-01	1.002194e+00	1.000218e+00	1.054891e+00	2
TK02Brlens{1}_rate[151]	1.000268e+00	1.083457e-06	9.975372e-01	1.002132e+00	1.000237e+00	1.014602e+00	2
TK02Brlens{1}_rate[152]	1.000253e+00	1.161113e-06	9.977854e-01	1.002256e+00	1.000219e+00	1.017449e+00	2
TK02Brlens{1}_rate[153]	1.000257e+00	1.298343e-06	9.975992e-01	1.002288e+00	1.000207e+00	1.018209e+00	2
TK02Brlens{1}_rate[154]	1.000181e+00	7.374014e-07	9.984518e-01	1.001827e+00	1.000100e+00	1.013119e+00	2
TK02Brlens{1}_rate[155]	1.000219e+00	8.664431e-07	9.979431e-01	1.001976e+00	1.000189e+00	1.031023e+00	2
TK02Brlens{1}_rate[156]	1.000191e+00	7.861575e-07	9.983083e-01	1.001704e+00	1.000118e+00	1.015259e+00	2
TK02Brlens{1}_rate[157]	1.000231e+00	9.263879e-07	9.976462e-01	1.001851e+00	1.000176e+00	1.012193e+00	2
TK02Brlens{1}_rate[158]	1.000225e+00	1.231825e-06	9.975329e-01	1.002089e+00	1.000188e+00	1.013581e+00	2
TK02Brlens{1}_rate[159]	1.000202e+00	9.272664e-07	9.979688e-01	1.002152e+00	1.000176e+00	1.033954e+00	2
TK02Brlens{1}_rate[160]	1.000274e+00	1.023114e-06	9.976687e-01	1.002099e+00	1.000211e+00	1.013613e+00	2
TK02Brlens{1}_rate[161]	1.000229e+00	1.198423e-06	9.982593e-01	1.002416e+00	1.000121e+00	1.005992e+00	2
TK02Brlens{1}_rate[162]	1.000180e+00	8.631932e-07	9.983342e-01	1.001877e+00	1.000098e+00	1.015385e+00	2
TK02Brlens{1}_rate[163]	1.000295e+00	1.362543e-06	9.972443e-01	1.002200e+00	1.000233e+00	1.001436e+00	2
TK02Brlens{1}_rate[164]	1.000199e+00	1.048966e-06	9.982928e-01	1.002154e+00	1.000119e+00	1.020876e+00	2
TK02Brlens{1}_rate[165]	1.000129e+00	7.383486e-07	9.979538e-01	1.001651e+00	1.000142e+00	1.040406e+00	2
TK02Brlens{1}_rate[166]	1.000218e+00	9.353079e-07	9.983661e-01	1.002105e+00	1.000141e+00	1.016538e+00	2
TK02Brlens{1}_rate[167]	1.000296e+00	1.295796e-06	9.974520e-01	1.002349e+00	1.000227e+00	1.001907e+00	2
TK02Brlens{1}_rate[168]	1.000195e+00	9.173641e-07	9.975962e-01	1.001940e+00	1.000181e+00	1.012055e+00	2
TK02Brlens{1}_rate[169]	1.000221e+00	9.423615e-07	9.980731e-01	1.002107e+00	1.000191e+00	1.043777e+00	2
TK02Brlens{1}_rate[170]	1.000162e+00	1.183306e-06	9.983252e-01	1.002169e+00	1.000103e+00	1.009136e+00	2
TK02Brlens{1}_rate[171]	1.000185e+00	1.160924e-06	9.982480e-01	1.002165e+00	1.000121e+00	1.009508e+00	2
TK02Brlens{1}_rate[172]	1.000285e+00	1.243290e-06	9.975647e-01	1.002242e+00	1.000217e+00	1.001492e+00	2
TK02Brlens{1}_rate[173]	1.000224e+00	1.084847e-06	9.977793e-01	1.002120e+00	1.000191e+00	1.015594e+00	2
TK02Brlens{1}_rate[174]	1.000191e+00	1.108509e-06	9.977020e-01	1.002206e+00	1.000156e+00	1.014101e+00	2
TK02Brlens{1}_rate[175]	1.000284e+00	9.942048e-07	9.978517e-01	1.002057e+00	1.000278e+00	1.044921e+00	2
TK02Brlens{1}_rate[176]	1.000317e+00	1.373051e-06	9.974430e-01	1.002372e+00	1.000243e+00	1.002133e+00	2
TK02Brlens{1}_rate[177]	1.000309e+00	1.634114e-06	9.971808e-01	1.002327e+00	1.000272e+00	1.000646e+00	2
TK02Brlens{1}_rate[178]	1.000159e+00	1.239650e-06	9.982416e-01	1.002309e+00	1.000108e+00	1.007094e+00	2
TK02Brlens{1}_rate[179]	1.000244e+00	9.357208e-07	9.978456e-01	1.002030e+00	1.000209e+00	1.027065e+00	2
TK02Brlens{1}_rate[180]	1.000198e+00	8.787451e-07	9.981314e-01	1.002086e+00	1.000198e+00	1.046777e+00	2
TK02Brlens{1}_rate[181]	1.000290e+00	1.384822e-06	9.974068e-01	1.002272e+00	1.000259e+00	1.004912e+00	2
TK02Brlens{1}_rate[182]	1.000189e+00	6.286201e-07	9.987292e-01	1.002129e+00	1.000154e+00	1.071685e+00	2
TK02Brlens{1}_rate[183]	1.000173e+00	1.142818e-06	9.983181e-01	1.002266e+00	1.000113e+00	1.011356e+00	2
TK02Brlens{1}_rate[184]	1.000201e+00	1.213302e-06	9.976543e-01	1.002207e+00	1.000185e+00	1.012534e+00	2
TK02Brlens{1}_rate[185]	1.000190e+00	1.090691e-06	9.984387e-01	1.002398e+00	1.000117e+00	1.007510e+00	2
TK02Brlens{1}_rate[186]	1.000183e+00	1.017922e-06	9.982325e-01	1.002031e+00	1.000123e+00	1.009441e+00	2
TK02Brlens{1}_rate[187]	1.000219e+00	6.743403e-07	9.980951e-01	1.001527e+00	1.000197e+00	1.044654e+00	2
TK02Brlens{1}_rate[188]	1.000204e+00	7.748965e-07	9.982988e-01	1.001771e+00	1.000109e+00	1.011778e+00	2
TK02Brlens{1}_rate[189]	1.000218e+00	8.026773e-07	9.988102e-01	1.002647e+00	1.000157e+00	1.028965e+00	2
TK02Brlens{1}_rate[190]	1.000206e+00	1.191949e-06	9.983289e-01	1.002319e+00	1.000128e+00	1.013096e+00	2
TK02Brlens{1}_rate[191]	1.000204e+00	1.125988e-06	9.974158e-01	1.002240e+00	1.000201e+00	1.005457e+00	2
TK02Brlens{1}_rate[192]	1.000318e+00	1.327138e-06	9.973508e-01	1.002233e+00	1.000276e+00	1.001899e+00	2
TK02Brlens{1}_rate[193]	1.000283e+00	1.170294e-06	9.972606e-01	1.002054e+00	1.000252e+00	1.004800e+00	2
TK02Brlens{1}_rate[194]	1.000258e+00	1.529184e-06	9.973993e-01	1.002345e+00	1.000225e+00	1.003466e+00	2
TK02Brlens{1}_rate[195]	1.000199e+00	9.463355e-07	9.979698e-01	1.002072e+00	1.000170e+00	1.042433e+00	2
TK02Brlens{1}_rate[196]	1.000196e+00	1.016306e-06	9.983120e-01	1.002040e+00	1.000129e+00	1.007359e+00	2
TK02Brlens{1}_rate[197]	1.000224e+00	7.898553e-07	9.980154e-01	1.001717e+00	1.000221e+00	1.067290e+00	2
TK02Brlens{1}_rate[198]	1.000174e+00	1.164024e-06	9.983109e-01	1.002291e+00	1.000094e+00	1.010469e+00	2
TK02Brlens{1}_rate[199]	1.000079e+00	5.419909e-07	9.987318e-01	1.001695e+00	1.000092e+00	1.031957e+00	2
TK02Brlens{1}_rate[200]	1.000163e+00	6.685513e-07	9.986254e-01	1.002161e+00	1.000141e+00	1.057619e+00	2
TK02Brlens{1}_rate[201]	1.000263e+00	1.388691e-06	9.976624e-01	1.002538e+00	1.000211e+00	1.007149e+00	2
TK02Brlens{1}_rate[202]	1.000211e+00	6.656266e-07	9.982155e-01	1.001713e+00	1.000197e+00	1.040395e+00	2
TK02Brlens{1}_rate[203]	1.000187e+00	9.594843e-07	9.983795e-01	1.002153e+00	1.000115e+00	1.013495e+00	2
TK02Brlens{1}_rate[204]	1.000177e+00	7.596663e-07	9.984021e-01	1.001710e+00	1.000090e+00	1.016423e+00	2
TK02Brlens{1}_rate[205]	1.000252e+00	1.051892e-06	9.973591e-01	1.001828e+00	1.000210e+00	1.002494e+00	2
TK02Brlens{1}_rate[206]	1.000254e+00	1.136782e-06	9.975916e-01	1.002111e+00	1.000282e+00	1.043403e+00	2
TK02Brlens{1}_rate[207]	1.000236e+00	1.185137e-06	9.982557e-01	1.002299e+00	1.000154e+00	1.012344e+00	2
TK02Brlens{1}_rate[208]	1.000104e+00	6.236648e-07	9.986004e-01	1.002048e+00	1.000114e+00	1.037671e+00	2
TK02Brlens{1}_rate[209]	1.000251e+00	1.034992e-06	9.977020e-01	1.002097e+00	1.000254e+00	1.029344e+00	2
TK02Brlens{1}_rate[210]	1.000313e+00	1.786939e-06	9.972838e-01	1.002760e+00	1.000204e+00	1.002665e+00	2
TK02Brlens{1}_rate[211]	1.000253e+00	1.170614e-06	9.974586e-01	1.002198e+00	1.000234e+00	1.001429e+00	2
TK02Brlens{1}_rate[212]	1.000244e+00	1.224985e-06	9.981663e-01	1.002317e+00	1.000204e+00	1.012463e+00	2
TK02Brlens{1}_rate[213]	1.000217e+00	7.016275e-07	9.984581e-01	1.001750e+00	1.000167e+00	1.015685e+00	2
TK02Brlens{1}_rate[214]	1.000242e+00	9.601264e-07	9.980015e-01	1.002282e+00	1.000259e+00	1.002651e+00	2
TK02Brlens{1}_rate[215]	1.000175e+00	7.339098e-07	9.986756e-01	1.001971e+00	1.000067e+00	1.020348e+00	2
TK02Brlens{1}_rate[216]	1.000286e+00	1.442954e-06	9.973238e-01	1.002220e+00	1.000292e+00	1.002586e+00	2
TK02Brlens{1}_rate[217]	1.000171e+00	1.473527e-06	9.973376e-01	1.002704e+00	1.000169e+00	1.001069e+00	2
TK02Brlens{1}_rate[218]	1.000110e+00	9.275908e-07	9.981551e-01	1.001932e+00	1.000094e+00	1.007735e+00	2
TK02Brlens{1}_rate[219]	1.000325e+00	7.202147e-07	9.979389e-01	1.001552e+00	1.000288e+00	1.060665e+00	2
TK02Brlens{2}_length[1]	6.711184e-02	1.829820e-03	1.666029e-02	1.394541e-01	5.258845e-02	3.705166e+00	2
TK02Brlens{2}_length[2]	4.321416e-02	1.606228e-03	6.092605e-06	1.239547e-01	2.762504e-02	1.753349e+00	2
TK02Brlens{2}_length[3]	1.054663e-01	8.381724e-03	8.292776e-03	2.831504e-01	6.802650e-02	2.101518e+00	2
TK02Brlens{2}_length[4]	2.010521e-01	4.884975e-02	1.058493e-02	5.729791e-01	1.262124e-01	1.567115e+00	2
TK02Brlens{2}_length[5]	6.546970e-02	2.585954e-03	7.540375e-03	1.655554e-01	4.524813e-02	2.160128e+00	2
TK02Brlens{2}_length[6]	1.663023e-02	6.155788e-04	0.000000e+00	6.029281e-02	8.462538e-03	1.126395e+00	2
TK02Brlens{2}_length[7]	4.798798e-02	1.516745e-03	4.290598e-03	1.264049e-01	3.292478e-02	2.026350e+00	2
TK02Brlens{2}_length[8]	5.427526e-02	2.037675e-03	5.013340e-03	1.412980e-01	3.445713e-02	2.437127e+00	2
TK02Brlens{2}_length[9]	5.148179e-02	1.724509e-03	4.320228e-03	1.362797e-01	3.533484e-02	1.916749e+00	2
TK02Brlens{2}_length[10]	1.651530e-02	5.875520e-04	0.000000e+00	5.965002e-02	8.642858e-03	1.140305e+00	2
TK02Brlens{2}_length[11]	7.238400e-02	3.160998e-03	8.253573e-03	1.812405e-01	4.779249e-02	2.378781e+00	2
TK02Brlens{2}_length[12]	1.015906e-01	9.152614e-03	4.570175e-03	2.905560e-01	6.482469e-02	1.794910e+00	2
TK02Brlens{2}_length[13]	2.987610e-02	9.744619e-04	0.000000e+00	9.229951e-02	1.851274e-02	1.499046e+00	2
TK02Brlens{2}_length[14]	4.349242e-02	2.398558e-03	0.000000e+00	1.417662e-01	2.601343e-02	1.428729e+00	2
TK02Brlens{2}_length[15]	9.201713e-03	1.195321e-04	0.000000e+00	3.056846e-02	5.564394e-03	1.279859e+00	2
TK02Brlens{2}_length[16]	3.355489e-02	2.371409e-03	0.000000e+00	1.208996e-01	1.742081e-02	1.213388e+00	2
TK02Brlens{2}_length[17]	3.446713e-02	1.477177e-03	4.378053e-07	1.121479e-01	2.111162e-02	1.380631e+00	2
TK02Brlens{2}_length[18]	5.233648e-02	3.190142e-03	0.000000e+00	1.649986e-01	3.049886e-02	1.601889e+00	2
TK02Brlens{2}_length[19]	5.812004e-02	3.462104e-03	0.000000e+00	1.806586e-01	3.421391e-02	1.659068e+00	2
TK02Brlens{2}_length[20]	1.727022e-02	6.656397e-04	0.000000e+00	6.647572e-02	8.429248e-03	1.185074e+00	2
TK02Brlens{2}_length[21]	6.713491e-02	3.086696e-03	6.086560e-03	1.819109e-01	4.439868e-02	1.878921e+00	2
TK02Brlens{2}_length[22]	7.531061e-02	4.549998e-03	2.033541e-03	2.113398e-01	4.819507e-02	1.937197e+00	2
TK02Brlens{2}_length[23]	2.124346e-02	1.028707e-03	0.000000e+00	8.567923e-02	9.456560e-03	1.228936e+00	2
TK02Brlens{2}_length[24]	2.741772e-03	2.157796e-05	0.000000e+00	1.126820e-02	1.096615e-03	1.150549e+00	2
TK02Brlens{2}_length[25]	1.960585e-01	2.999983e-02	8.834102e-03	5.332278e-01	1.238459e-01	2.127185e+00	2
TK02Brlens{2}_length[26]	2.127687e-02	4.693739e-04	8.547756e-08	6.588094e-02	1.314318e-02	1.610506e+00	2
TK02Brlens{2}_length[27]	1.704015e-02	3.682846e-04	0.000000e+00	5.751961e-02	9.994367e-03	1.379105e+00	2
TK02Brlens{2}_length[28]	9.064929e-02	9.065947e-03	0.000000e+00	2.840104e-01	5.518833e-02	1.523748e+00	2
TK02Brlens{2}_length[29]	9.146543e-02	2.872695e-02	1.011144e-06	4.243995e-01	2.843417e-02	1.129659e+00	2
TK02Brlens{2}_length[30]	1.147173e-01	8.836983e-03	1.348400e-02	2.996706e-01	7.852155e-02	2.076908e+00	2
TK02Brlens{2}_length[31]	1.639854e-01	2.055930e-02	9.745154e-03	4.402321e-01	9.732379e-02	2.040973e+00	2
TK02Brlens{2}_length[32]	8.899571e-02	7.821813e-03	2.527420e-03	2.731640e-01	5.330540e-02	1.869448e+00	2
TK02Brlens{2}_length[33]	1.340988e-01	2.354765e-02	1.321770e-02	3.736904e-01	8.419974e-02	1.463433e+00	2
TK02Brlens{2}_length[34]	2.564864e-01	1.907874e-01	1.512135e-03	8.876037e-01	1.308816e-01	1.187008e+00	2
TK02Brlens{2}_length[35]	1.191149e-01	7.638551e-03	1.792526e-02	2.839316e-01	8.539233e-02	2.551528e+00	2
TK02Brlens{2}_length[36]	2.032045e-02	1.680790e-03	0.000000e+00	7.267719e-02	9.936051e-03	1.097403e+00	2
TK02Brlens{2}_length[37]	3.969524e-02	2.467305e-03	0.000000e+00	1.471961e-01	2.016044e-02	1.439490e+00	2
TK02Brlens{2}_length[38]	2.698787e-02	2.751956e-03	0.000000e+00	1.022703e-01	1.149489e-02	1.113343e+00	2
TK02Brlens{2}_length[39]	1.603530e-01	1.368105e-02	2.105763e-02	3.786016e-01	1.065624e-01	2.712292e+00	2
TK02Brlens{2}_length[40]	6.287454e-02	2.532224e-03	4.755618e-03	1.624726e-01	4.230550e-02	2.106429e+00	2
TK02Brlens{2}_length[41]	3.925306e-02	9.653453e-04	3.439480e-03	1.013090e-01	2.713261e-02	2.024320e+00	2
TK02Brlens{2}_length[42]	5.341980e-02	3.566408e-03	2.380580e-05	1.710533e-01	3.355176e-02	1.265564e+00	2
TK02Brlens{2}_length[43]	1.225851e-01	1.044388e-02	1.074928e-02	3.215316e-01	7.997594e-02	2.255197e+00	2
TK02Brlens{2}_length[44]	1.248567e-01	8.170764e-03	2.007211e-02	2.949217e-01	8.826588e-02	2.640518e+00	2
TK02Brlens{2}_length[45]	2.750914e-01	4.089651e-02	4.727383e-02	6.508249e-01	1.998394e-01	2.595872e+00	2
TK02Brlens{2}_length[46]	1.137477e-01	9.640357e-03	8.768481e-03	3.090683e-01	7.472406e-02	1.926346e+00	2
TK02Brlens{2}_length[47]	1.207556e-01	9.081269e-03	1.385434e-02	3.010563e-01	7.980979e-02	2.527386e+00	2
TK02Brlens{2}_length[48]	4.279618e-01	1.171919e-01	6.570035e-02	1.029181e+00	3.170565e-01	2.364070e+00	2
TK02Brlens{2}_length[49]	4.631511e-02	2.041066e-03	3.087854e-03	1.342087e-01	3.088291e-02	1.525816e+00	2
TK02Brlens{2}_length[50]	8.183422e-02	4.064310e-03	1.133430e-02	2.062187e-01	5.845613e-02	2.105947e+00	2
TK02Brlens{2}_length[51]	1.064057e-01	5.871619e-03	1.680591e-02	2.586901e-01	7.664715e-02	2.097129e+00	2
TK02Brlens{2}_length[52]	6.630431e-02	2.536795e-03	8.547993e-03	1.657415e-01	4.792491e-02	2.047525e+00	2
TK02Brlens{2}_length[53]	3.168481e-02	9.967430e-04	0.000000e+00	9.591499e-02	1.999589e-02	1.513857e+00	2
TK02Brlens{2}_length[54]	8.463437e-03	1.627247e-04	0.000000e+00	3.281544e-02	3.986950e-03	1.219054e+00	2
TK02Brlens{2}_length[55]	5.635311e-02	1.750519e-03	7.883162e-03	1.389524e-01	4.027878e-02	2.185091e+00	2
TK02Brlens{2}_length[56]	3.834882e-03	3.614257e-05	0.000000e+00	1.396891e-02	1.933846e-03	1.098491e+00	2
TK02Brlens{2}_length[57]	1.928437e-02	4.389911e-04	1.832107e-04	6.127281e-02	1.228389e-02	1.281210e+00	2
TK02Brlens{2}_length[58]	1.333659e-01	1.162327e-02	1.447283e-02	3.379012e-01	9.116150e-02	2.417995e+00	2
TK02Brlens{2}_length[59]	8.038412e-03	1.169851e-04	0.000000e+00	2.745901e-02	4.347924e-03	1.331995e+00	2
TK02Brlens{2}_length[60]	3.528450e-01	6.994597e-01	2.530862e-02	9.163329e-01	2.131102e-01	1.114365e+00	2
TK02Brlens{2}_length[61]	1.378035e-01	3.228572e-02	5.904076e-03	4.289177e-01	7.804232e-02	1.416873e+00	2
TK02Brlens{2}_length[62]	1.204085e-01	5.691808e-02	0.000000e+00	4.994743e-01	4.558491e-02	1.160681e+00	2
TK02Brlens{2}_length[63]	3.832648e-02	9.976886e-04	2.913026e-03	1.027533e-01	2.804308e-02	1.465487e+00	2
TK02Brlens{2}_length[64]	1.055703e-02	1.774413e-04	0.000000e+00	3.590196e-02	6.074666e-03	1.247370e+00	2
TK02Brlens{2}_length[65]	1.394474e-01	1.256050e-02	5.856393e-03	3.659721e-01	9.858621e-02	1.723704e+00	2
TK02Brlens{2}_length[66]	1.193654e-01	8.484447e-03	1.658755e-02	2.955026e-01	8.179793e-02	2.538316e+00	2
TK02Brlens{2}_length[67]	4.558733e-02	1.358172e-03	3.679660e-03	1.185444e-01	3.142994e-02	2.056065e+00	2
TK02Brlens{2}_length[68]	6.238846e-02	2.672707e-03	5.679096e-03	1.669054e-01	4.107576e-02	2.088090e+00	2
TK02Brlens{2}_length[69]	4.986256e-02	1.553504e-03	5.620338e-03	1.274578e-01	3.392946e-02	2.227953e+00	2
TK02Brlens{2}_length[70]	1.277833e-01	1.251794e-02	1.049015e-02	3.437755e-01	8.063762e-02	2.204110e+00	2
TK02Brlens{2}_length[71]	5.998327e-02	4.958448e-03	2.879821e-04	1.903696e-01	3.724609e-02	1.267847e+00	2
TK02Brlens{2}_length[72]	1.288413e-01	1.092466e-02	1.490208e-02	3.312365e-01	8.654413e-02	2.373330e+00	2
TK02Brlens{2}_length[73]	2.230515e-02	1.234126e-03	0.000000e+00	8.321342e-02	1.059797e-02	1.160537e+00	2
TK02Brlens{2}_length[74]	3.716103e-02	1.477413e-03	1.986030e-07	1.128548e-01	2.255390e-02	1.581230e+00	2
TK02Brlens{2}_length[75]	1.614352e-03	3.956451e-06	4.806282e-08	5.281094e-03	9.754085e-04	1.161135e+00	2
TK02Brlens{2}_length[76]	3.007380e-03	1.151298e-05	3.650784e-07	9.591808e-03	1.898716e-03	1.302103e+00	2
TK02Brlens{2}_length[77]	2.339573e-03	1.000379e-05	0.000000e+00	8.336049e-03	1.263614e-03	1.228426e+00	2
TK02Brlens{2}_length[78]	9.627491e-03	9.565775e-05	1.307663e-04	2.885234e-02	6.193300e-03	1.495280e+00	2
TK02Brlens{2}_length[79]	5.827748e-03	4.515541e-05	0.000000e+00	1.942270e-02	3.448273e-03	1.376164e+00	2
TK02Brlens{2}_length[80]	3.997739e-03	1.909464e-05	5.642540e-06	1.223837e-02	2.599921e-03	1.315519e+00	2
TK02Brlens{2}_length[81]	1.475773e-02	2.375881e-04	6.221400e-04	4.509132e-02	9.248007e-03	1.491097e+00	2
TK02Brlens{2}_length[82]	7.185126e-02	2.265966e-03	1.582037e-02	1.582632e-01	5.448400e-02	2.971463e+00	2
TK02Brlens{2}_length[83]	8.656504e-02	3.550148e-03	1.579573e-02	1.979921e-01	6.283441e-02	2.650774e+00	2
TK02Brlens{2}_length[84]	1.203145e-02	1.250064e-04	7.897918e-06	3.449911e-02	8.267522e-03	1.465503e+00	2
TK02Brlens{2}_length[85]	1.294084e-01	1.206834e-02	1.259723e-02	3.467022e-01	7.815138e-02	2.250684e+00	2
TK02Brlens{2}_length[86]	6.237320e-03	1.168184e-04	0.000000e+00	2.454819e-02	2.621517e-03	1.166613e+00	2
TK02Brlens{2}_length[87]	3.039037e-03	1.879009e-05	0.000000e+00	1.097192e-02	1.575074e-03	1.148680e+00	2
TK02Brlens{2}_length[88]	3.902596e-03	2.549654e-05	0.000000e+00	1.391037e-02	2.109252e-03	1.300341e+00	2
TK02Brlens{2}_length[89]	1.228861e-02	2.063720e-04	4.269542e-07	4.104089e-02	6.825958e-03	1.516982e+00	2
TK02Brlens{2}_length[90]	1.522705e-02	2.819307e-04	4.403210e-06	5.083292e-02	9.033483e-03	1.433942e+00	2
TK02Brlens{2}_length[91]	7.115963e-02	4.266645e-03	3.384632e-04	1.997114e-01	4.242601e-02	1.979441e+00	2
TK02Brlens{2}_length[92]	1.436049e-01	1.585199e-02	5.786370e-03	3.922669e-01	8.830572e-02	2.155540e+00	2
TK02Brlens{2}_length[93]	2.136143e-02	7.312966e-04	5.703590e-07	7.652333e-02	1.154144e-02	1.341185e+00	2
TK02Brlens{2}_length[94]	1.030494e-02	8.463615e-05	3.888839e-04	2.924797e-02	6.897166e-03	1.744137e+00	2
TK02Brlens{2}_length[95]	1.735650e-01	2.042014e-02	1.605461e-02	4.460815e-01	1.060921e-01	2.604381e+00	2
TK02Brlens{2}_length[96]	1.795295e-01	2.086921e-02	1.602548e-02	4.583598e-01	1.186207e-01	2.108500e+00	2
TK02Brlens{2}_length[97]	5.224172e-03	2.389350e-05	7.429871e-05	1.520761e-02	3.614001e-03	1.414786e+00	2
TK02Brlens{2}_length[98]	3.913982e-02	1.431462e-03	8.046975e-07	1.165054e-01	2.410904e-02	1.749452e+00	2
TK02Brlens{2}_length[99]	9.350016e-03	1.627885e-04	1.082858e-06	3.567463e-02	4.376421e-03	1.387371e+00	2
TK02Brlens{2}_length[100]	6.155804e-03	6.619002e-05	3.903213e-08	2.266627e-02	3.097662e-03	1.364841e+00	2
TK02Brlens{2}_length[101]	2.877859e-02	1.218542e-03	6.872783e-06	1.009528e-01	1.566946e-02	1.411635e+00	2
TK02Brlens{2}_length[102]	9.802018e-03	1.175209e-04	7.935478e-06	3.260701e-02	5.851014e-03	1.390211e+00	2
TK02Brlens{2}_length[103]	6.303684e-03	4.454461e-05	3.448880e-06	1.989097e-02	3.878126e-03	1.513399e+00	2
TK02Brlens{2}_length[104]	5.350799e-02	2.062856e-03	3.766598e-03	1.419751e-01	3.327796e-02	2.351538e+00	2
TK02Brlens{2}_length[105]	3.971879e-02	1.671925e-03	6.752454e-06	1.254946e-01	2.419776e-02	1.553425e+00	2
TK02Brlens{2}_length[106]	7.972470e-03	5.232044e-05	3.450256e-04	2.249796e-02	5.449665e-03	1.579435e+00	2
TK02Brlens{2}_length[107]	2.967266e-02	4.502554e-04	4.557530e-03	7.252816e-02	2.173957e-02	2.051940e+00	2
TK02Brlens{2}_length[108]	5.966403e-02	2.155939e-03	6.791220e-03	1.485743e-01	4.051559e-02	2.437598e+00	2
TK02Brlens{2}_length[109]	1.727100e-03	4.829046e-06	2.644566e-07	5.775019e-03	1.005036e-03	1.205331e+00	2
TK02Brlens{2}_length[110]	2.333729e-02	7.001748e-04	6.919605e-07	7.614778e-02	1.226790e-02	1.707393e+00	2
TK02Brlens{2}_length[111]	8.235810e-03	8.647953e-05	2.075654e-06	2.707396e-02	4.768709e-03	1.496004e+00	2
TK02Brlens{2}_length[112]	3.069573e-02	9.015609e-04	6.202762e-06	9.095980e-02	1.702204e-02	2.002524e+00	2
TK02Brlens{2}_length[113]	2.375923e-02	3.996531e-04	2.962814e-04	6.427059e-02	1.567545e-02	1.832910e+00	2
TK02Brlens{2}_length[114]	4.933130e-02	1.177611e-03	8.759360e-03	1.159641e-01	3.492681e-02	2.501053e+00	2
TK02Brlens{2}_length[115]	1.104526e-02	1.334374e-04	1.894637e-06	3.467205e-02	6.625198e-03	1.602819e+00	2
TK02Brlens{2}_length[116]	1.240856e-01	1.088393e-02	9.678666e-03	3.225834e-01	7.436673e-02	2.625454e+00	2
TK02Brlens{2}_length[117]	1.244619e-01	1.112433e-02	1.187992e-02	3.230179e-01	7.558406e-02	2.557488e+00	2
TK02Brlens{2}_length[118]	3.424828e-02	1.667213e-03	3.938084e-06	1.214135e-01	1.786086e-02	1.510207e+00	2
TK02Brlens{2}_length[119]	2.126557e-02	7.326362e-04	4.217104e-06	7.603005e-02	1.119697e-02	1.377705e+00	2
TK02Brlens{2}_length[120]	2.729190e-02	6.953727e-04	1.037379e-05	8.092738e-02	1.663961e-02	1.797678e+00	2
TK02Brlens{2}_length[121]	3.371890e-02	1.365129e-03	1.118115e-05	1.113712e-01	1.912652e-02	1.524217e+00	2
TK02Brlens{2}_length[122]	2.700890e-02	9.780430e-04	4.404795e-06	9.247974e-02	1.507097e-02	1.460297e+00	2
TK02Brlens{2}_length[123]	2.062234e-01	2.824514e-02	2.059462e-02	5.047833e-01	1.098326e-01	3.379237e+00	2
TK02Brlens{2}_length[124]	5.736470e-02	2.452142e-03	1.035775e-04	1.574413e-01	3.732564e-02	1.803298e+00	2
TK02Brlens{2}_length[125]	1.635602e-02	3.323479e-04	2.313061e-06	5.434331e-02	9.523695e-03	1.433953e+00	2
TK02Brlens{2}_length[126]	5.935569e-02	2.337581e-03	3.853539e-03	1.547740e-01	3.889997e-02	2.195752e+00	2
TK02Brlens{2}_length[127]	7.133875e-02	3.151888e-03	7.969779e-03	1.852103e-01	4.894252e-02	2.010454e+00	2
TK02Brlens{2}_length[128]	3.617631e-02	1.380773e-03	2.047658e-06	1.147324e-01	2.163294e-02	1.608937e+00	2
TK02Brlens{2}_length[129]	8.156039e-02	3.116038e-03	1.559297e-02	1.846360e-01	5.541940e-02	2.910774e+00	2
TK02Brlens{2}_length[130]	3.174623e-02	1.210267e-03	2.591696e-06	1.038398e-01	1.678946e-02	1.693503e+00	2
TK02Brlens{2}_length[131]	2.153482e-02	4.451260e-04	2.917943e-06	6.503570e-02	1.282428e-02	1.777072e+00	2
TK02Brlens{2}_length[132]	4.434475e-02	1.822112e-03	1.389251e-05	1.323107e-01	2.755112e-02	1.698980e+00	2
TK02Brlens{2}_length[133]	2.081520e-02	7.362231e-04	1.610647e-06	7.545783e-02	1.056787e-02	1.394724e+00	2
TK02Brlens{2}_length[134]	2.422543e-02	8.203407e-04	4.849511e-06	8.126758e-02	1.374288e-02	1.444453e+00	2
TK02Brlens{2}_length[135]	1.147615e-01	1.152756e-02	3.499628e-05	3.288402e-01	6.794279e-02	1.931181e+00	2
TK02Brlens{2}_length[136]	3.609908e-02	8.195990e-04	3.587202e-03	9.204351e-02	2.301370e-02	2.367747e+00	2
TK02Brlens{2}_length[137]	1.323624e-02	2.122715e-04	5.850307e-06	4.330744e-02	7.513854e-03	1.562522e+00	2
TK02Brlens{2}_length[138]	5.587990e-02	2.293709e-03	1.842634e-03	1.512072e-01	3.354672e-02	2.041939e+00	2
TK02Brlens{2}_length[139]	2.709272e-02	8.105702e-04	7.375420e-07	8.647109e-02	1.597368e-02	1.590185e+00	2
TK02Brlens{2}_length[140]	1.175876e-01	9.262910e-03	8.941145e-03	3.128245e-01	8.305014e-02	1.750604e+00	2
TK02Brlens{2}_length[141]	2.129964e-02	4.061301e-04	9.168111e-07	6.296771e-02	1.305988e-02	1.749593e+00	2
TK02Brlens{2}_length[142]	4.917944e-03	4.008065e-05	1.107335e-06	1.800131e-02	2.503675e-03	1.370581e+00	2
TK02Brlens{2}_length[143]	2.015802e-02	3.503021e-04	2.519565e-05	5.896383e-02	1.276455e-02	1.711531e+00	2
TK02Brlens{2}_length[144]	1.424761e-01	1.304161e-02	1.223048e-02	3.552838e-01	8.776557e-02	2.730366e+00	2
TK02Brlens{2}_length[145]	9.496830e-02	6.066645e-03	2.089977e-03	2.486243e-01	5.924826e-02	2.245452e+00	2
TK02Brlens{2}_length[146]	1.825495e-01	2.017163e-02	6.180353e-03	4.515355e-01	1.266234e-01	2.474117e+00	2
TK02Brlens{2}_length[147]	3.374818e-02	1.112948e-03	5.751491e-06	1.041748e-01	2.062338e-02	1.591789e+00	2
TK02Brlens{2}_length[148]	9.370649e-02	5.884773e-03	3.373447e-03	2.386225e-01	6.794244e-02	2.531925e+00	2
TK02Brlens{2}_length[149]	5.688229e-02	2.627243e-03	7.162751e-05	1.640783e-01	3.828677e-02	1.614263e+00	2
TK02Brlens{2}_length[150]	5.195774e-02	2.527015e-03	6.923220e-06	1.554536e-01	3.024613e-02	1.783682e+00	2
TK02Brlens{2}_length[151]	1.061386e-01	7.846596e-03	1.748670e-05	2.726266e-01	7.382508e-02	2.292240e+00	2
TK02Brlens{2}_length[152]	4.025613e-02	1.557588e-03	2.538377e-06	1.212988e-01	2.392337e-02	1.774403e+00	2
TK02Brlens{2}_length[153]	5.265407e-02	3.150779e-03	1.366506e-05	1.709887e-01	3.009339e-02	1.501981e+00	2
TK02Brlens{2}_length[154]	3.404095e-02	1.274732e-03	5.049513e-06	1.091897e-01	2.000522e-02	1.595870e+00	2
TK02Brlens{2}_length[155]	4.586405e-02	2.016229e-03	2.518048e-05	1.388965e-01	2.431464e-02	2.013573e+00	2
TK02Brlens{2}_length[156]	4.967094e-02	2.112646e-03	6.481774e-06	1.433765e-01	3.152116e-02	1.729360e+00	2
TK02Brlens{2}_length[157]	5.938619e-02	3.491060e-03	1.806835e-05	1.796649e-01	3.328260e-02	1.849301e+00	2
TK02Brlens{2}_length[158]	3.828761e-02	1.516598e-03	2.137919e-05	1.210555e-01	2.449310e-02	1.521060e+00	2
TK02Brlens{2}_length[159]	3.134072e-02	1.260012e-03	6.422627e-06	1.084421e-01	1.876155e-02	1.483905e+00	2
TK02Brlens{2}_length[160]	7.202623e-02	3.567502e-03	2.370090e-04	1.834335e-01	4.879853e-02	2.312252e+00	2
TK02Brlens{2}_length[161]	1.455468e-02	2.579580e-04	4.308594e-06	4.691854e-02	9.403238e-03	1.257817e+00	2
TK02Brlens{2}_length[162]	8.140311e-02	6.545842e-03	1.800258e-05	2.498925e-01	4.937189e-02	1.649974e+00	2
TK02Brlens{2}_length[163]	4.517772e-02	1.502049e-03	6.025669e-04	1.229978e-01	2.994884e-02	1.828936e+00	2
TK02Brlens{2}_length[164]	1.307964e-02	2.105978e-04	2.179140e-06	4.256637e-02	8.457423e-03	1.248101e+00	2
TK02Brlens{2}_length[165]	3.833060e-02	1.584226e-03	2.662459e-06	1.288787e-01	2.261778e-02	1.880500e+00	2
TK02Brlens{2}_length[166]	5.398335e-02	2.550553e-03	1.403502e-05	1.579873e-01	3.519973e-02	1.684842e+00	2
TK02Brlens{2}_length[167]	1.155672e-01	8.363306e-03	4.469928e-03	2.914757e-01	7.802686e-02	2.183846e+00	2
TK02Brlens{2}_length[168]	8.606339e-02	6.798105e-03	5.813666e-04	2.592415e-01	4.531865e-02	2.309740e+00	2
TK02Brlens{2}_length[169]	4.546086e-02	1.958051e-03	1.419214e-05	1.371213e-01	2.854246e-02	1.718963e+00	2
TK02Brlens{2}_length[170]	3.522406e-02	2.217043e-03	5.079401e-06	1.281899e-01	1.842394e-02	1.305450e+00	2
TK02Brlens{2}_length[171]	2.697614e-02	1.008451e-03	9.412264e-07	9.376924e-02	1.547995e-02	1.378228e+00	2
TK02Brlens{2}_length[172]	4.408347e-02	1.730918e-03	1.857352e-05	1.299016e-01	2.654362e-02	1.808738e+00	2
TK02Brlens{2}_length[173]	2.004330e-02	5.578011e-04	4.831888e-06	7.067486e-02	1.169095e-02	1.444399e+00	2
TK02Brlens{2}_length[174]	1.332909e-01	2.940969e-02	1.132927e-05	5.014147e-01	7.039060e-02	1.320175e+00	2
TK02Brlens{2}_length[175]	2.510117e-02	7.613233e-04	6.666415e-06	8.161682e-02	1.401973e-02	1.584988e+00	2
TK02Brlens{2}_length[176]	9.330238e-02	8.620423e-03	1.261765e-05	2.763407e-01	5.372577e-02	1.631050e+00	2
TK02Brlens{2}_length[177]	2.734457e-02	6.703141e-04	1.027038e-05	7.936383e-02	1.791957e-02	1.611552e+00	2
TK02Brlens{2}_length[178]	3.732988e-02	2.411155e-03	2.830174e-06	1.363241e-01	1.971609e-02	1.280967e+00	2
TK02Brlens{2}_length[179]	4.335939e-02	2.050297e-03	1.315287e-05	1.355404e-01	2.329408e-02	1.725357e+00	2
TK02Brlens{2}_length[180]	3.320731e-02	1.075504e-03	2.622885e-05	1.037121e-01	2.070912e-02	1.648632e+00	2
TK02Brlens{2}_length[181]	3.913248e-02	1.504800e-03	8.124510e-06	1.178358e-01	2.517191e-02	1.569601e+00	2
TK02Brlens{2}_length[182]	3.750304e-02	1.548412e-03	7.919746e-06	1.228932e-01	1.998972e-02	1.965859e+00	2
TK02Brlens{2}_length[183]	2.520830e-02	9.606451e-04	5.202418e-06	8.791610e-02	1.421941e-02	1.354823e+00	2
TK02Brlens{2}_length[184]	2.704889e-02	9.155481e-04	4.766753e-06	8.995128e-02	1.738841e-02	1.348895e+00	2
TK02Brlens{2}_length[185]	2.552079e-02	9.235371e-04	3.517304e-06	8.774989e-02	1.463203e-02	1.355356e+00	2
TK02Brlens{2}_length[186]	3.388273e-02	1.914311e-03	5.070922e-06	1.186556e-01	1.780799e-02	1.357432e+00	2
TK02Brlens{2}_length[187]	8.388862e-02	5.241409e-03	4.554799e-05	2.211730e-01	6.524689e-02	2.179503e+00	2
TK02Brlens{2}_length[188]	4.662898e-02	2.181656e-03	7.122424e-06	1.441592e-01	2.883495e-02	1.594550e+00	2
TK02Brlens{2}_length[189]	5.696152e-02	3.150096e-03	1.476290e-04	1.742245e-01	3.018263e-02	2.296506e+00	2
TK02Brlens{2}_length[190]	2.981898e-02	1.311545e-03	1.052661e-05	1.058854e-01	1.660302e-02	1.347844e+00	2
TK02Brlens{2}_length[191]	4.336155e-02	2.760487e-03	1.835222e-05	1.600072e-01	2.554753e-02	1.484702e+00	2
TK02Brlens{2}_length[192]	3.850054e-02	1.824264e-03	2.931796e-06	1.258011e-01	2.112667e-02	1.550903e+00	2
TK02Brlens{2}_length[193]	3.934941e-02	1.102102e-03	1.789763e-05	1.015592e-01	3.023524e-02	1.916737e+00	2
TK02Brlens{2}_length[194]	2.628842e-02	9.823650e-04	8.588675e-06	8.966841e-02	1.440562e-02	1.423756e+00	2
TK02Brlens{2}_length[195]	3.624863e-02	1.389846e-03	2.617657e-05	1.145254e-01	2.280603e-02	1.584470e+00	2
TK02Brlens{2}_length[196]	2.422050e-02	9.975588e-04	2.372371e-06	8.385297e-02	1.361089e-02	1.275267e+00	2
TK02Brlens{2}_length[197]	3.567768e-02	1.956311e-03	2.587199e-05	1.343275e-01	1.663699e-02	1.596590e+00	2
TK02Brlens{2}_length[198]	2.366465e-02	1.015944e-03	1.665697e-05	8.328715e-02	1.222070e-02	1.242819e+00	2
TK02Brlens{2}_length[199]	1.531910e-02	2.890229e-04	1.494211e-05	4.885472e-02	1.083754e-02	1.420281e+00	2
TK02Brlens{2}_length[200]	2.447099e-02	7.412450e-04	1.403593e-05	8.465555e-02	1.481442e-02	1.536449e+00	2
TK02Brlens{2}_length[201]	2.280225e-02	7.604188e-04	1.857771e-05	8.040219e-02	1.273215e-02	1.419230e+00	2
TK02Brlens{2}_length[202]	6.096797e-02	3.580650e-03	4.479314e-05	1.772367e-01	3.842027e-02	1.674842e+00	2
TK02Brlens{2}_length[203]	2.443178e-02	1.007588e-03	1.295212e-05	8.225921e-02	1.313872e-02	1.293190e+00	2
TK02Brlens{2}_length[204]	3.040624e-02	9.566785e-04	2.598777e-05	9.635227e-02	1.954996e-02	1.505134e+00	2
TK02Brlens{2}_length[205]	3.750627e-02	1.481218e-03	4.665662e-05	1.157948e-01	2.109946e-02	1.701281e+00	2
TK02Brlens{2}_length[206]	2.199760e-02	6.421545e-04	5.306700e-06	7.587792e-02	1.183692e-02	1.504649e+00	2
TK02Brlens{2}_length[207]	6.616476e-03	6.861396e-05	6.135446e-07	2.356382e-02	3.680201e-03	1.224378e+00	2
TK02Brlens{2}_length[208]	4.203858e-02	2.170184e-03	1.979966e-04	1.481330e-01	2.577755e-02	2.037580e+00	2
TK02Brlens{2}_length[209]	3.095774e-02	9.322652e-04	3.137857e-05	9.302432e-02	1.974091e-02	1.586972e+00	2
TK02Brlens{2}_length[210]	1.446385e-02	5.685809e-04	1.158266e-06	4.991222e-02	7.462291e-03	1.150404e+00	2
TK02Brlens{2}_length[211]	2.927397e-02	8.030562e-04	5.140603e-05	8.751540e-02	1.896610e-02	1.649789e+00	2
TK02Brlens{2}_length[212]	2.079940e-02	4.303580e-04	1.645413e-05	6.172012e-02	1.401024e-02	1.296266e+00	2
TK02Brlens{2}_length[213]	2.307170e-02	7.014856e-04	3.298046e-06	7.793165e-02	1.280391e-02	1.504096e+00	2
TK02Brlens{2}_length[214]	6.608267e-02	3.260869e-03	1.342588e-05	1.772869e-01	5.199037e-02	1.791937e+00	2
TK02Brlens{2}_length[215]	2.075838e-02	5.689772e-04	6.323865e-06	6.819622e-02	1.317197e-02	1.351097e+00	2
TK02Brlens{2}_length[216]	3.508330e-02	9.285090e-04	4.139511e-06	9.425906e-02	2.595849e-02	1.727486e+00	2
TK02Brlens{2}_length[217]	7.071186e-02	7.423359e-03	6.959646e-05	2.659954e-01	4.572403e-02	1.626710e+00	2
TK02Brlens{2}_length[218]	1.459357e-02	2.631745e-04	7.858813e-05	4.811669e-02	9.862984e-03	1.496696e+00	2
TK02Brlens{2}_length[219]	6.116816e-02	2.138577e-03	4.357506e-05	1.466748e-01	5.398875e-02	2.041547e+00	2
TK02Brlens{2}_rate[1]	7.088369e-01	1.946347e-02	5.076838e-01	9.776601e-01	6.792575e-01	1.124167e+00	2
TK02Brlens{2}_rate[2]	1.047663e+00	2.558301e-01	2.355689e-01	2.042963e+00	9.581638e-01	1.069005e+00	2
TK02Brlens{2}_rate[3]	1.364945e+00	3.667125e-01	3.953517e-01	2.543956e+00	1.253087e+00	1.000090e+00	2
TK02Brlens{2}_rate[4]	2.843209e+00	1.933840e+00	9.497458e-01	5.308392e+00	2.583965e+00	1.000602e+00	2
TK02Brlens{2}_rate[5]	8.749570e-01	1.257224e-01	2.741952e-01	1.577190e+00	8.232540e-01	1.129292e+00	2
TK02Brlens{2}_rate[6]	9.482169e-01	5.017853e-01	1.161193e-02	2.318081e+00	7.897455e-01	1.128320e+00	2
TK02Brlens{2}_rate[7]	1.657000e+00	5.257797e-01	4.362803e-01	3.065085e+00	1.538166e+00	1.016364e+00	2
TK02Brlens{2}_rate[8]	2.777259e+00	1.254664e+00	1.011157e+00	5.009495e+00	2.559816e+00	1.070063e+00	2
TK02Brlens{2}_rate[9]	1.178713e+00	3.029892e-01	2.735708e-01	2.249321e+00	1.090532e+00	1.050380e+00	2
TK02Brlens{2}_rate[10]	9.447248e-01	4.924325e-01	1.825008e-02	2.305350e+00	7.885287e-01	1.128735e+00	2
TK02Brlens{2}_rate[11]	1.840409e+00	4.455698e-01	6.892530e-01	3.174640e+00	1.745133e+00	1.023528e+00	2
TK02Brlens{2}_rate[12]	1.435964e+00	4.904047e-01	3.357028e-01	2.770571e+00	1.303123e+00	1.010637e+00	2
TK02Brlens{2}_rate[13]	1.034167e+00	2.697461e-01	2.266763e-01	2.079690e+00	9.425549e-01	1.069942e+00	2
TK02Brlens{2}_rate[14]	1.821766e+00	8.335725e-01	3.475749e-01	3.593902e+00	1.657442e+00	1.021382e+00	2
TK02Brlens{2}_rate[15]	5.976109e-01	1.329442e-01	4.729804e-02	1.302224e+00	5.255981e-01	1.188716e+00	2
TK02Brlens{2}_rate[16]	1.844955e+00	1.009192e+00	3.096033e-01	3.815450e+00	1.658152e+00	1.032622e+00	2
TK02Brlens{2}_rate[17]	1.651325e+00	7.161729e-01	3.022337e-01	3.336543e+00	1.502149e+00	1.055950e+00	2
TK02Brlens{2}_rate[18]	1.294521e+00	3.231274e-01	3.808150e-01	2.407253e+00	1.201780e+00	1.000588e+00	2
TK02Brlens{2}_rate[19]	1.871423e+00	7.392862e-01	4.798483e-01	3.573484e+00	1.715656e+00	1.004618e+00	2
TK02Brlens{2}_rate[20]	9.907560e-01	5.384528e-01	1.197097e-02	2.348994e+00	8.326092e-01	1.054537e+00	2
TK02Brlens{2}_rate[21]	3.294118e+00	1.409500e+00	1.323078e+00	5.619741e+00	3.100068e+00	1.012295e+00	2
TK02Brlens{2}_rate[22]	5.031343e+00	5.487428e+00	1.471743e+00	9.528218e+00	4.593737e+00	1.030715e+00	2
TK02Brlens{2}_rate[23]	5.079188e+00	5.342207e+00	1.549025e+00	9.510251e+00	4.653421e+00	1.037249e+00	2
TK02Brlens{2}_rate[24]	1.249089e+00	2.043461e-01	4.267999e-01	2.145677e+00	1.202450e+00	1.022910e+00	2
TK02Brlens{2}_rate[25]	5.062679e+00	4.896587e+00	1.670573e+00	9.444849e+00	4.629081e+00	1.040247e+00	2
TK02Brlens{2}_rate[26]	1.655555e+00	5.131126e-01	4.534630e-01	3.064734e+00	1.546627e+00	1.018013e+00	2
TK02Brlens{2}_rate[27]	2.703704e+00	1.172899e+00	1.021577e+00	4.903619e+00	2.486063e+00	1.076654e+00	2
TK02Brlens{2}_rate[28]	2.120394e+00	1.181948e+00	3.864899e-01	4.286221e+00	1.918257e+00	1.006742e+00	2
TK02Brlens{2}_rate[29]	1.316227e+00	1.161559e+00	1.898157e-02	3.232885e+00	1.060578e+00	1.049165e+00	2
TK02Brlens{2}_rate[30]	1.095751e+00	2.529675e-01	3.032568e-01	2.059915e+00	1.002633e+00	1.029683e+00	2
TK02Brlens{2}_rate[31]	2.757753e+00	1.424852e+00	7.764654e-01	5.191794e+00	2.577533e+00	1.002860e+00	2
TK02Brlens{2}_rate[32]	2.916020e+00	1.240857e+00	1.047336e+00	5.120944e+00	2.727840e+00	1.023281e+00	2
TK02Brlens{2}_rate[33]	1.193212e+00	5.614020e-01	2.278623e-01	2.442921e+00	1.041637e+00	1.012164e+00	2
TK02Brlens{2}_rate[34]	1.814209e+00	3.072963e+00	3.358380e-02	4.591106e+00	1.399451e+00	1.006004e+00	2
TK02Brlens{2}_rate[35]	1.216187e+00	2.291482e-01	4.182475e-01	2.150352e+00	1.136612e+00	1.045832e+00	2
TK02Brlens{2}_rate[36]	1.000831e+00	5.619726e-01	1.561514e-02	2.376760e+00	8.427583e-01	1.051971e+00	2
TK02Brlens{2}_rate[37]	2.062947e+00	8.131235e-01	5.677939e-01	3.880616e+00	1.907241e+00	1.012207e+00	2
TK02Brlens{2}_rate[38]	9.216927e-01	5.754889e-01	1.911935e-03	2.304825e+00	7.368327e-01	1.038133e+00	2
TK02Brlens{2}_rate[39]	2.158698e+00	5.550753e-01	8.975608e-01	3.662005e+00	2.050820e+00	1.011042e+00	2
TK02Brlens{2}_rate[40]	1.425928e+00	3.111444e-01	4.361906e-01	2.507450e+00	1.349097e+00	1.053000e+00	2
TK02Brlens{2}_rate[41]	1.171352e+00	1.933374e-01	3.938515e-01	2.030272e+00	1.116444e+00	1.074931e+00	2
TK02Brlens{2}_rate[42]	1.076517e+00	5.041687e-01	4.067555e-02	2.441149e+00	9.353506e-01	1.093293e+00	2
TK02Brlens{2}_rate[43]	3.282359e+00	1.402162e+00	1.393528e+00	5.627563e+00	3.059640e+00	1.047672e+00	2
TK02Brlens{2}_rate[44]	2.929394e+00	1.019973e+00	1.154727e+00	4.889128e+00	2.774313e+00	1.000317e+00	2
TK02Brlens{2}_rate[45]	2.404850e+00	7.089229e-01	9.916570e-01	4.051389e+00	2.276202e+00	1.021988e+00	2
TK02Brlens{2}_rate[46]	3.275205e+00	1.449896e+00	1.265731e+00	5.681142e+00	3.076285e+00	1.001902e+00	2
TK02Brlens{2}_rate[47]	3.113970e+00	1.130977e+00	1.355415e+00	5.257070e+00	2.944716e+00	1.021478e+00	2
TK02Brlens{2}_rate[48]	7.947246e-01	1.021538e-01	3.095954e-01	1.372772e+00	7.379456e-01	1.007994e+00	2
TK02Brlens{2}_rate[49]	6.171960e-01	1.023015e-01	1.096371e-01	1.217322e+00	5.604460e-01	1.067578e+00	2
TK02Brlens{2}_rate[50]	6.252635e-01	7.845427e-02	1.761975e-01	1.167143e+00	5.773995e-01	1.050574e+00	2
TK02Brlens{2}_rate[51]	3.102530e-01	1.837700e-02	8.051130e-02	5.749493e-01	2.914738e-01	1.150350e+00	2
TK02Brlens{2}_rate[52]	2.615477e-01	1.477229e-02	6.772967e-02	5.057688e-01	2.409825e-01	1.110413e+00	2
TK02Brlens{2}_rate[53]	6.395390e-01	1.150339e-01	1.179103e-01	1.318752e+00	5.741938e-01	1.004286e+00	2
TK02Brlens{2}_rate[54]	1.172180e+00	2.227236e-01	3.766057e-01	2.094203e+00	1.093685e+00	1.039709e+00	2
TK02Brlens{2}_rate[55]	2.614904e-01	1.226214e-02	7.409473e-02	4.799215e-01	2.447174e-01	1.128547e+00	2
TK02Brlens{2}_rate[56]	2.991528e-01	4.382727e-02	6.812535e-03	7.063266e-01	2.541368e-01	1.110580e+00	2
TK02Brlens{2}_rate[57]	2.663641e-01	3.577482e-02	6.793220e-03	6.291500e-01	2.254706e-01	1.136341e+00	2
TK02Brlens{2}_rate[58]	1.210743e+00	3.101422e-01	3.788969e-01	2.309716e+00	1.092828e+00	1.036927e+00	2
TK02Brlens{2}_rate[59]	3.773039e-01	3.242047e-02	9.167569e-02	7.292223e-01	3.473124e-01	1.021328e+00	2
TK02Brlens{2}_rate[60]	1.540348e+00	3.721167e+00	3.085345e-01	3.078062e+00	1.314874e+00	9.999724e-01	2
TK02Brlens{2}_rate[61]	1.796031e+00	1.379387e+00	3.057624e-01	3.794592e+00	1.532570e+00	1.001879e+00	2
TK02Brlens{2}_rate[62]	1.905237e+00	2.590106e+00	2.664069e-02	4.567010e+00	1.588369e+00	1.002278e+00	2
TK02Brlens{2}_rate[63]	4.196781e-01	6.898455e-02	3.532713e-02	9.336450e-01	3.639599e-01	1.281641e+00	2
TK02Brlens{2}_rate[64]	5.923520e-01	1.298627e-01	5.369665e-02	1.286378e+00	5.221183e-01	1.169536e+00	2
TK02Brlens{2}_rate[65]	1.522214e+00	4.725877e-01	3.176531e-01	2.824979e+00	1.422637e+00	1.094674e+00	2
TK02Brlens{2}_rate[66]	1.824274e+00	4.698131e-01	7.261663e-01	3.229108e+00	1.707751e+00	1.001760e+00	2
TK02Brlens{2}_rate[67]	1.157408e+00	2.087661e-01	3.607415e-01	2.038887e+00	1.097260e+00	1.082166e+00	2
TK02Brlens{2}_rate[68]	1.441710e+00	3.239866e-01	5.051801e-01	2.580354e+00	1.349826e+00	1.006915e+00	2
TK02Brlens{2}_rate[69]	1.278798e+00	2.122669e-01	4.545788e-01	2.170955e+00	1.218123e+00	1.049237e+00	2
TK02Brlens{2}_rate[70]	3.999988e+00	2.540969e+00	1.531422e+00	7.161279e+00	3.679243e+00	1.076494e+00	2
TK02Brlens{2}_rate[71]	1.105030e+00	6.097213e-01	2.520358e-02	2.563924e+00	9.368347e-01	1.087034e+00	2
TK02Brlens{2}_rate[72]	7.890134e-01	1.157400e-01	2.416894e-01	1.464192e+00	7.280083e-01	1.000672e+00	2
TK02Brlens{2}_rate[73]	8.907178e-01	5.117282e-01	1.430434e-03	2.196389e+00	7.217579e-01	1.046284e+00	2
TK02Brlens{2}_rate[74]	1.634868e+00	3.732755e-01	5.619151e-01	2.830263e+00	1.564041e+00	1.025017e+00	2
TK02Brlens{2}_rate[75]	1.885009e-01	1.202674e-02	2.267827e-02	4.043676e-01	1.683589e-01	1.167394e+00	2
TK02Brlens{2}_rate[76]	1.937268e-01	1.322032e-02	2.059747e-02	4.156261e-01	1.722244e-01	1.160542e+00	2
TK02Brlens{2}_rate[77]	2.302119e-01	1.565956e-02	3.365322e-02	4.694017e-01	2.068637e-01	1.068278e+00	2
TK02Brlens{2}_rate[78]	2.534453e-01	2.125197e-02	3.571348e-02	5.372990e-01	2.237152e-01	1.039315e+00	2
TK02Brlens{2}_rate[79]	2.639454e-01	2.581277e-02	3.115351e-02	5.764091e-01	2.285883e-01	1.029312e+00	2
TK02Brlens{2}_rate[80]	1.911811e-01	1.336745e-02	2.119094e-02	4.144662e-01	1.683265e-01	1.134983e+00	2
TK02Brlens{2}_rate[81]	2.638404e-01	2.935581e-02	3.012125e-02	6.023966e-01	2.243686e-01	1.028010e+00	2
TK02Brlens{2}_rate[82]	7.311691e-01	4.310262e-02	3.698796e-01	1.164268e+00	7.021847e-01	1.108253e+00	2
TK02Brlens{2}_rate[83]	1.057854e+00	1.469371e-01	4.122917e-01	1.816758e+00	1.000570e+00	1.044213e+00	2
TK02Brlens{2}_rate[84]	3.255944e-01	2.855240e-02	4.551530e-02	6.481495e-01	2.980650e-01	1.140588e+00	2
TK02Brlens{2}_rate[85]	3.284297e+00	1.960319e+00	1.132911e+00	6.016290e+00	3.001536e+00	1.094130e+00	2
TK02Brlens{2}_rate[86]	3.730085e-01	4.169051e-02	4.335751e-02	7.692204e-01	3.376992e-01	1.075324e+00	2
TK02Brlens{2}_rate[87]	2.351360e-01	3.233043e-02	3.221850e-03	5.829990e-01	1.914222e-01	1.033289e+00	2
TK02Brlens{2}_rate[88]	2.388769e-01	3.345618e-02	2.278617e-03	5.892371e-01	1.935608e-01	1.031411e+00	2
TK02Brlens{2}_rate[89]	6.732165e-01	4.540963e-02	2.979210e-01	1.096737e+00	6.487165e-01	1.006993e+00	2
TK02Brlens{2}_rate[90]	1.404814e+00	1.446952e-01	7.177225e-01	2.187281e+00	1.372889e+00	1.028761e+00	2
TK02Brlens{2}_rate[91]	1.576445e+00	2.601426e-01	7.234425e-01	2.646833e+00	1.505215e+00	1.001143e+00	2
TK02Brlens{2}_rate[92]	4.067837e+00	1.559508e+00	1.997296e+00	6.573217e+00	3.875414e+00	1.059957e+00	2
TK02Brlens{2}_rate[93]	3.009412e+00	8.380484e-01	1.456619e+00	4.837620e+00	2.877698e+00	1.014961e+00	2
TK02Brlens{2}_rate[94]	2.480022e-01	1.289600e-02	6.554639e-02	4.758335e-01	2.292308e-01	1.060676e+00	2
TK02Brlens{2}_rate[95]	3.080612e+00	7.161318e-01	1.669150e+00	4.794351e+00	2.950610e+00	1.057086e+00	2
TK02Brlens{2}_rate[96]	1.273036e+00	2.264743e-01	4.868936e-01	2.193869e+00	1.203502e+00	1.030767e+00	2
TK02Brlens{2}_rate[97]	1.906636e-01	1.008087e-02	3.040476e-02	3.849290e-01	1.738212e-01	1.189758e+00	2
TK02Brlens{2}_rate[98]	1.481215e+00	1.471923e-01	7.896264e-01	2.273430e+00	1.449308e+00	1.018199e+00	2
TK02Brlens{2}_rate[99]	8.928182e-01	8.047451e-02	4.091977e-01	1.469478e+00	8.525965e-01	1.022928e+00	2
TK02Brlens{2}_rate[100]	3.746203e-01	2.018603e-02	1.291345e-01	6.611451e-01	3.563063e-01	1.044197e+00	2
TK02Brlens{2}_rate[101]	5.750888e-01	4.488818e-02	1.869776e-01	9.879558e-01	5.517482e-01	1.021824e+00	2
TK02Brlens{2}_rate[102]	1.413898e+00	1.310382e-01	7.620766e-01	2.162766e+00	1.385758e+00	1.014122e+00	2
TK02Brlens{2}_rate[103]	2.655184e-01	1.900443e-02	4.940456e-02	5.373645e-01	2.393868e-01	1.033365e+00	2
TK02Brlens{2}_rate[104]	2.430663e+00	5.078786e-01	1.236422e+00	3.867196e+00	2.313875e+00	1.085996e+00	2
TK02Brlens{2}_rate[105]	3.638278e+00	9.296184e-01	1.982496e+00	5.633467e+00	3.501673e+00	1.074652e+00	2
TK02Brlens{2}_rate[106]	2.113478e-01	1.073600e-02	3.978717e-02	4.110246e-01	1.946091e-01	1.128032e+00	2
TK02Brlens{2}_rate[107]	2.731824e-01	1.260024e-02	7.651475e-02	4.855989e-01	2.586002e-01	1.231532e+00	2
TK02Brlens{2}_rate[108]	5.473968e-01	3.349884e-02	2.253216e-01	9.222968e-01	5.234377e-01	1.027672e+00	2
TK02Brlens{2}_rate[109]	1.934603e-01	1.149221e-02	2.574372e-02	4.034092e-01	1.751232e-01	1.179072e+00	2
TK02Brlens{2}_rate[110]	1.119232e+00	1.363788e-01	4.821387e-01	1.869440e+00	1.069637e+00	1.050839e+00	2
TK02Brlens{2}_rate[111]	1.255110e+00	1.562248e-01	5.272115e-01	2.059286e+00	1.221853e+00	1.028476e+00	2
TK02Brlens{2}_rate[112]	1.029902e+00	9.801436e-02	4.947504e-01	1.652078e+00	9.849912e-01	1.056332e+00	2
TK02Brlens{2}_rate[113]	5.208656e-01	2.372677e-02	2.426829e-01	8.259279e-01	5.055712e-01	1.019690e+00	2
TK02Brlens{2}_rate[114]	6.470870e-01	3.480950e-02	3.104925e-01	1.027101e+00	6.322313e-01	1.107106e+00	2
TK02Brlens{2}_rate[115]	1.313077e+00	1.230333e-01	6.461463e-01	2.009988e+00	1.286367e+00	1.022067e+00	2
TK02Brlens{2}_rate[116]	3.743478e+00	9.036009e-01	2.069984e+00	5.616602e+00	3.603550e+00	1.120319e+00	2
TK02Brlens{2}_rate[117]	2.561745e+00	6.484466e-01	1.294320e+00	4.188383e+00	2.417490e+00	1.146831e+00	2
TK02Brlens{2}_rate[118]	3.914317e+00	1.144837e+00	2.096883e+00	6.111495e+00	3.739718e+00	1.169385e+00	2
TK02Brlens{2}_rate[119]	3.285514e+00	8.744156e-01	1.626889e+00	5.126124e+00	3.163968e+00	1.009163e+00	2
TK02Brlens{2}_rate[120]	1.163070e+00	9.961228e-02	5.815089e-01	1.786716e+00	1.132056e+00	1.018492e+00	2
TK02Brlens{2}_rate[121]	3.061137e+00	7.589818e-01	1.547212e+00	4.825530e+00	2.954854e+00	1.007306e+00	2
TK02Brlens{2}_rate[122]	3.099424e+00	7.648003e-01	1.602302e+00	4.898344e+00	2.987688e+00	1.002682e+00	2
TK02Brlens{2}_rate[123]	3.707231e+00	1.040240e+00	1.973300e+00	5.708808e+00	3.537697e+00	1.245367e+00	2
TK02Brlens{2}_rate[124]	1.907480e+00	2.844830e-01	9.213670e-01	2.962931e+00	1.856898e+00	1.014530e+00	2
TK02Brlens{2}_rate[125]	1.275521e+00	1.433108e-01	5.841053e-01	2.041386e+00	1.241289e+00	1.067607e+00	2
TK02Brlens{2}_rate[126]	1.786182e+00	2.898791e-01	8.510490e-01	2.877981e+00	1.716585e+00	1.006218e+00	2
TK02Brlens{2}_rate[127]	3.066332e-01	1.908701e-02	6.941788e-02	5.776393e-01	2.875441e-01	1.099653e+00	2
TK02Brlens{2}_rate[128]	1.296674e+00	1.199858e-01	6.708094e-01	2.009970e+00	1.264924e+00	1.011316e+00	2
TK02Brlens{2}_rate[129]	6.361509e-01	2.725337e-02	3.336436e-01	9.710920e-01	6.230665e-01	1.083473e+00	2
TK02Brlens{2}_rate[130]	3.680805e+00	8.881495e-01	1.998980e+00	5.567475e+00	3.547293e+00	1.106630e+00	2
TK02Brlens{2}_rate[131]	9.208726e-01	5.181139e-02	4.760295e-01	1.361516e+00	9.057612e-01	1.047683e+00	2
TK02Brlens{2}_rate[132]	1.306452e+00	1.375210e-01	6.405937e-01	2.054699e+00	1.270860e+00	1.048078e+00	2
TK02Brlens{2}_rate[133]	1.143209e+00	1.347007e-01	4.465153e-01	1.846840e+00	1.107511e+00	1.031057e+00	2
TK02Brlens{2}_rate[134]	6.876573e-01	5.537730e-02	2.709606e-01	1.155582e+00	6.620435e-01	1.036559e+00	2
TK02Brlens{2}_rate[135]	5.013760e+00	3.575754e+00	2.041745e+00	8.735835e+00	4.682929e+00	1.061557e+00	2
TK02Brlens{2}_rate[136]	1.792898e+00	1.765366e-01	1.048035e+00	2.656711e+00	1.745173e+00	1.004762e+00	2
TK02Brlens{2}_rate[137]	2.086834e+00	3.058969e-01	1.119241e+00	3.210809e+00	2.009199e+00	1.025873e+00	2
TK02Brlens{2}_rate[138]	1.920075e+00	2.060844e-01	1.077094e+00	2.830673e+00	1.874553e+00	9.999847e-01	2
TK02Brlens{2}_rate[139]	1.761407e+00	2.530542e-01	8.642036e-01	2.781497e+00	1.706317e+00	1.008348e+00	2
TK02Brlens{2}_rate[140]	1.296498e+00	3.606314e-01	2.915742e-01	2.477057e+00	1.204227e+00	1.134862e+00	2
TK02Brlens{2}_rate[141]	9.190245e-01	2.603806e-02	5.882020e-01	1.233738e+00	9.169550e-01	1.038929e+00	2
TK02Brlens{2}_rate[142]	9.706098e-01	5.635716e-03	8.001669e-01	1.108493e+00	9.782203e-01	1.025534e+00	2
TK02Brlens{2}_rate[143]	7.270702e-01	4.306469e-02	3.536457e-01	1.140003e+00	7.028141e-01	1.000013e+00	2
TK02Brlens{2}_rate[144]	7.774816e-01	4.488821e-02	4.041816e-01	1.208633e+00	7.528661e-01	1.001189e+00	2
TK02Brlens{2}_rate[145]	9.579948e-01	8.014851e-02	4.339318e-01	1.519285e+00	9.340704e-01	1.030924e+00	2
TK02Brlens{2}_rate[146]	1.954886e+00	3.943945e-01	8.337515e-01	3.180219e+00	1.876793e+00	1.007070e+00	2
TK02Brlens{2}_rate[147]	1.169270e+00	1.020742e-01	5.572594e-01	1.788171e+00	1.147184e+00	1.057729e+00	2
TK02Brlens{2}_rate[148]	2.505605e+00	4.474502e-01	1.308945e+00	3.826599e+00	2.418394e+00	1.001382e+00	2
TK02Brlens{2}_rate[149]	1.311824e+00	2.461332e-01	4.095789e-01	2.312247e+00	1.265716e+00	1.050286e+00	2
TK02Brlens{2}_rate[150]	2.012023e+00	3.848890e-01	9.882835e-01	3.294386e+00	1.923124e+00	1.012875e+00	2
TK02Brlens{2}_rate[151]	2.418535e+00	3.577949e-01	1.305733e+00	3.595438e+00	2.361701e+00	1.000920e+00	2
TK02Brlens{2}_rate[152]	1.846881e+00	2.254976e-01	9.461434e-01	2.785201e+00	1.803877e+00	1.014963e+00	2
TK02Brlens{2}_rate[153]	1.185697e+00	3.775947e-01	7.019028e-02	2.249442e+00	1.162991e+00	1.053775e+00	2
TK02Brlens{2}_rate[154]	3.346370e+00	7.346335e-01	1.885238e+00	5.121000e+00	3.236720e+00	1.071241e+00	2
TK02Brlens{2}_rate[155]	2.092771e+00	2.370262e-01	1.174815e+00	3.048012e+00	2.039720e+00	1.005933e+00	2
TK02Brlens{2}_rate[156]	2.539689e+00	4.932563e-01	1.349894e+00	3.980851e+00	2.449665e+00	1.006011e+00	2
TK02Brlens{2}_rate[157]	3.073098e+00	7.328380e-01	1.622599e+00	4.819922e+00	2.953941e+00	1.044622e+00	2
TK02Brlens{2}_rate[158]	1.213885e+00	1.881389e-01	4.532131e-01	2.092287e+00	1.159322e+00	1.070431e+00	2
TK02Brlens{2}_rate[159]	1.716385e+00	1.731226e-01	9.339277e-01	2.560913e+00	1.678370e+00	1.006782e+00	2
TK02Brlens{2}_rate[160]	2.902004e+00	5.634343e-01	1.598545e+00	4.436574e+00	2.795528e+00	1.071004e+00	2
TK02Brlens{2}_rate[161]	6.234767e-01	1.013338e-01	1.105827e-01	1.237022e+00	5.721784e-01	1.220636e+00	2
TK02Brlens{2}_rate[162]	2.024740e+00	7.255482e-01	6.700510e-01	3.749562e+00	1.871598e+00	1.011953e+00	2
TK02Brlens{2}_rate[163]	1.413104e+00	1.334920e-01	7.440578e-01	2.148438e+00	1.384406e+00	1.014730e+00	2
TK02Brlens{2}_rate[164]	6.078068e-01	9.841064e-02	9.487346e-02	1.212120e+00	5.577066e-01	1.232947e+00	2
TK02Brlens{2}_rate[165]	2.015382e+00	2.168738e-01	1.148121e+00	2.973522e+00	1.968431e+00	9.998976e-01	2
TK02Brlens{2}_rate[166]	1.742614e+00	4.085561e-01	5.903315e-01	2.987940e+00	1.666279e+00	1.041169e+00	2
TK02Brlens{2}_rate[167]	1.410992e+00	1.683593e-01	6.260521e-01	2.198449e+00	1.372455e+00	1.003829e+00	2
TK02Brlens{2}_rate[168]	2.488446e+00	3.557319e-01	1.357401e+00	3.618996e+00	2.423449e+00	1.005742e+00	2
TK02Brlens{2}_rate[169]	1.500462e+00	1.580712e-01	7.278988e-01	2.258093e+00	1.464152e+00	1.032209e+00	2
TK02Brlens{2}_rate[170]	2.138921e+00	7.361434e-01	6.671511e-01	3.835505e+00	2.009328e+00	1.012863e+00	2
TK02Brlens{2}_rate[171]	1.705514e+00	5.090544e-01	4.783756e-01	3.124908e+00	1.600228e+00	1.040872e+00	2
TK02Brlens{2}_rate[172]	1.902726e+00	2.505900e-01	9.596430e-01	2.888643e+00	1.861039e+00	1.000847e+00	2
TK02Brlens{2}_rate[173]	1.752990e+00	2.079907e-01	9.217035e-01	2.698727e+00	1.718901e+00	1.018932e+00	2
TK02Brlens{2}_rate[174]	1.756830e+00	1.038976e+00	1.370512e-01	3.567504e+00	1.683434e+00	1.045883e+00	2
TK02Brlens{2}_rate[175]	1.783923e+00	2.093518e-01	9.178870e-01	2.674963e+00	1.737041e+00	1.001832e+00	2
TK02Brlens{2}_rate[176]	1.089378e+00	2.158237e-01	2.260390e-01	1.929098e+00	1.078441e+00	1.006568e+00	2
TK02Brlens{2}_rate[177]	1.004978e+00	1.149740e-01	3.775476e-01	1.663006e+00	9.639386e-01	1.064878e+00	2
TK02Brlens{2}_rate[178]	1.874385e+00	5.568106e-01	6.512988e-01	3.454803e+00	1.767071e+00	1.043848e+00	2
TK02Brlens{2}_rate[179]	2.231131e+00	3.009927e-01	1.224153e+00	3.330955e+00	2.179196e+00	1.015751e+00	2
TK02Brlens{2}_rate[180]	1.572158e+00	1.424624e-01	8.731703e-01	2.333646e+00	1.547990e+00	1.025837e+00	2
TK02Brlens{2}_rate[181]	1.260432e+00	1.292063e-01	6.083126e-01	1.989978e+00	1.234636e+00	1.023070e+00	2
TK02Brlens{2}_rate[182]	3.046061e+00	5.822672e-01	1.788143e+00	4.644705e+00	2.915345e+00	1.146506e+00	2
TK02Brlens{2}_rate[183]	1.756886e+00	5.818673e-01	4.671469e-01	3.245336e+00	1.626224e+00	1.046237e+00	2
TK02Brlens{2}_rate[184]	1.351621e+00	1.900478e-01	5.597008e-01	2.231824e+00	1.307379e+00	1.069530e+00	2
TK02Brlens{2}_rate[185]	1.760193e+00	6.363542e-01	4.570877e-01	3.368161e+00	1.623314e+00	1.036899e+00	2
TK02Brlens{2}_rate[186]	1.937221e+00	6.364751e-01	6.738848e-01	3.625940e+00	1.821972e+00	1.008633e+00	2
TK02Brlens{2}_rate[187]	3.217444e+00	6.932717e-01	1.715283e+00	4.856971e+00	3.086723e+00	1.127725e+00	2
TK02Brlens{2}_rate[188]	2.381545e+00	5.506985e-01	1.090761e+00	3.965423e+00	2.319068e+00	1.007986e+00	2
TK02Brlens{2}_rate[189]	2.887042e+00	5.354434e-01	1.651810e+00	4.322181e+00	2.802224e+00	1.057240e+00	2
TK02Brlens{2}_rate[190]	1.610694e+00	4.592459e-01	3.987381e-01	2.905891e+00	1.516055e+00	1.074960e+00	2
TK02Brlens{2}_rate[191]	2.488231e+00	4.568001e-01	1.198989e+00	3.737148e+00	2.408271e+00	1.003296e+00	2
TK02Brlens{2}_rate[192]	1.762012e+00	2.517650e-01	8.777811e-01	2.785214e+00	1.701507e+00	1.000004e+00	2
TK02Brlens{2}_rate[193]	2.638761e+00	4.825729e-01	1.449534e+00	4.052287e+00	2.527067e+00	1.106121e+00	2
TK02Brlens{2}_rate[194]	1.209682e+00	1.844927e-01	4.434900e-01	2.050888e+00	1.149214e+00	1.040189e+00	2
TK02Brlens{2}_rate[195]	1.494832e+00	1.514555e-01	7.382894e-01	2.239744e+00	1.472610e+00	1.044974e+00	2
TK02Brlens{2}_rate[196]	1.711531e+00	6.174019e-01	4.202960e-01	3.320413e+00	1.587930e+00	1.079664e+00	2
TK02Brlens{2}_rate[197]	1.833668e+00	2.490269e-01	9.323853e-01	2.782735e+00	1.786827e+00	1.001020e+00	2
TK02Brlens{2}_rate[198]	1.934859e+00	6.276499e-01	6.152475e-01	3.580592e+00	1.819532e+00	1.045143e+00	2
TK02Brlens{2}_rate[199]	2.392170e+00	2.643583e-01	1.476456e+00	3.417623e+00	2.340269e+00	1.003102e+00	2
TK02Brlens{2}_rate[200]	2.640483e+00	3.733933e-01	1.625806e+00	3.915076e+00	2.554836e+00	1.048389e+00	2
TK02Brlens{2}_rate[201]	1.296015e+00	2.081094e-01	5.454046e-01	2.201935e+00	1.234572e+00	1.021394e+00	2
TK02Brlens{2}_rate[202]	2.525274e+00	6.822457e-01	1.002521e+00	4.066798e+00	2.423934e+00	1.002293e+00	2
TK02Brlens{2}_rate[203]	1.742516e+00	5.540445e-01	5.119541e-01	3.184239e+00	1.619694e+00	1.059902e+00	2
TK02Brlens{2}_rate[204]	2.982266e+00	5.436630e-01	1.690846e+00	4.539627e+00	2.908619e+00	1.013929e+00	2
TK02Brlens{2}_rate[205]	2.939141e+00	6.554366e-01	1.568705e+00	4.604829e+00	2.814455e+00	1.129874e+00	2
TK02Brlens{2}_rate[206]	2.026677e+00	3.058225e-01	1.071058e+00	3.158462e+00	1.962870e+00	1.001814e+00	2
TK02Brlens{2}_rate[207]	5.701192e-01	1.031157e-01	9.682974e-02	1.196222e+00	5.048228e-01	1.233454e+00	2
TK02Brlens{2}_rate[208]	2.886562e+00	4.232425e-01	1.796695e+00	4.188791e+00	2.818792e+00	1.051479e+00	2
TK02Brlens{2}_rate[209]	1.785627e+00	2.155834e-01	9.239660e-01	2.727142e+00	1.748258e+00	1.045197e+00	2
TK02Brlens{2}_rate[210]	6.091913e-01	1.591711e-01	2.072362e-02	1.388426e+00	5.290147e-01	1.114395e+00	2
TK02Brlens{2}_rate[211]	2.356120e+00	3.759546e-01	1.250412e+00	3.611081e+00	2.276774e+00	1.036022e+00	2
TK02Brlens{2}_rate[212]	5.043038e-01	8.382272e-02	7.513291e-02	1.086824e+00	4.421576e-01	1.312078e+00	2
TK02Brlens{2}_rate[213]	3.507572e+00	8.477048e-01	1.789004e+00	5.368517e+00	3.395846e+00	1.074361e+00	2
TK02Brlens{2}_rate[214]	3.357232e+00	8.827536e-01	1.703356e+00	5.172851e+00	3.217055e+00	1.060277e+00	2
TK02Brlens{2}_rate[215]	2.849002e+00	5.134073e-01	1.604392e+00	4.370110e+00	2.772145e+00	1.008509e+00	2
TK02Brlens{2}_rate[216]	1.642523e+00	1.882296e-01	8.934772e-01	2.498465e+00	1.594972e+00	1.002800e+00	2
TK02Brlens{2}_rate[217]	2.515111e+00	5.654395e-01	1.301034e+00	3.995401e+00	2.409050e+00	1.018464e+00	2
TK02Brlens{2}_rate[218]	1.688197e+00	1.532151e-01	9.714449e-01	2.476020e+00	1.661331e+00	1.023099e+00	2
TK02Brlens{2}_rate[219]	3.279404e+00	7.697283e-01	1.766241e+00	5.159557e+00	3.158931e+00	1.196485e+00	2
