# Supplementary material for: The rapid evolution of lungfish durophagy
Source: Nat Commun. 2022 May 2;13:2390. doi: 10.1038/s41467-022-30091-3 (PMC9061808; doi:10.1038/s41467-022-30091-3)
Supplement: Supplementary file 5 — Supplementary Software [file 41467_2022_30091_MOESM5_ESM.zip › Supplementary Software/MrBayes_tip_dating_analyses/2_partitions_constraint_TK02_(not_converged∩╝ë/Cui_2021_strict.tstat]

[ID: 9036580866]
ID	#obs	Probability(=s)	Stddev(s)	Min(s)	Max(s)	Nruns
89		30002	1.000000e+00	0.000000e+00	1.000000e+00	1.000000e+00	2
90		30002	1.000000e+00	0.000000e+00	1.000000e+00	1.000000e+00	2
91		30002	1.000000e+00	0.000000e+00	1.000000e+00	1.000000e+00	2
92		30002	1.000000e+00	0.000000e+00	1.000000e+00	1.000000e+00	2
93		30002	1.000000e+00	0.000000e+00	1.000000e+00	1.000000e+00	2
94		30002	1.000000e+00	0.000000e+00	1.000000e+00	1.000000e+00	2
95		30002	1.000000e+00	0.000000e+00	1.000000e+00	1.000000e+00	2
96		30002	1.000000e+00	0.000000e+00	1.000000e+00	1.000000e+00	2
97		30002	1.000000e+00	0.000000e+00	1.000000e+00	1.000000e+00	2
98		30002	1.000000e+00	0.000000e+00	1.000000e+00	1.000000e+00	2
99		30002	1.000000e+00	0.000000e+00	1.000000e+00	1.000000e+00	2
100		30002	1.000000e+00	0.000000e+00	1.000000e+00	1.000000e+00	2
101		30002	1.000000e+00	0.000000e+00	1.000000e+00	1.000000e+00	2
102		30002	1.000000e+00	0.000000e+00	1.000000e+00	1.000000e+00	2
103		30002	1.000000e+00	0.000000e+00	1.000000e+00	1.000000e+00	2
104		30002	1.000000e+00	0.000000e+00	1.000000e+00	1.000000e+00	2
105		30002	1.000000e+00	0.000000e+00	1.000000e+00	1.000000e+00	2
106		30002	1.000000e+00	0.000000e+00	1.000000e+00	1.000000e+00	2
107		30002	1.000000e+00	0.000000e+00	1.000000e+00	1.000000e+00	2
108		30002	1.000000e+00	0.000000e+00	1.000000e+00	1.000000e+00	2
109		30002	1.000000e+00	0.000000e+00	1.000000e+00	1.000000e+00	2
110		30002	1.000000e+00	0.000000e+00	1.000000e+00	1.000000e+00	2
111		30002	1.000000e+00	0.000000e+00	1.000000e+00	1.000000e+00	2
112		30002	1.000000e+00	0.000000e+00	1.000000e+00	1.000000e+00	2
113		30002	1.000000e+00	0.000000e+00	1.000000e+00	1.000000e+00	2
114		30002	1.000000e+00	0.000000e+00	1.000000e+00	1.000000e+00	2
115		30002	1.000000e+00	0.000000e+00	1.000000e+00	1.000000e+00	2
116		30002	1.000000e+00	0.000000e+00	1.000000e+00	1.000000e+00	2
117		30002	1.000000e+00	0.000000e+00	1.000000e+00	1.000000e+00	2
118		30002	1.000000e+00	0.000000e+00	1.000000e+00	1.000000e+00	2
119		30002	1.000000e+00	0.000000e+00	1.000000e+00	1.000000e+00	2
120		30002	1.000000e+00	0.000000e+00	1.000000e+00	1.000000e+00	2
121		30002	1.000000e+00	0.000000e+00	1.000000e+00	1.000000e+00	2
122		30002	1.000000e+00	0.000000e+00	1.000000e+00	1.000000e+00	2
123		30002	1.000000e+00	0.000000e+00	1.000000e+00	1.000000e+00	2
124		30002	1.000000e+00	0.000000e+00	1.000000e+00	1.000000e+00	2
125		30002	1.000000e+00	0.000000e+00	1.000000e+00	1.000000e+00	2
126		30002	1.000000e+00	0.000000e+00	1.000000e+00	1.000000e+00	2
127		30002	1.000000e+00	0.000000e+00	1.000000e+00	1.000000e+00	2
128		30002	1.000000e+00	0.000000e+00	1.000000e+00	1.000000e+00	2
129		30002	1.000000e+00	0.000000e+00	1.000000e+00	1.000000e+00	2
130		30002	1.000000e+00	0.000000e+00	1.000000e+00	1.000000e+00	2
131		30002	1.000000e+00	0.000000e+00	1.000000e+00	1.000000e+00	2
132		30002	1.000000e+00	0.000000e+00	1.000000e+00	1.000000e+00	2
133		30002	1.000000e+00	0.000000e+00	1.000000e+00	1.000000e+00	2
134		30002	1.000000e+00	0.000000e+00	1.000000e+00	1.000000e+00	2
135		30002	1.000000e+00	0.000000e+00	1.000000e+00	1.000000e+00	2
136		30002	1.000000e+00	0.000000e+00	1.000000e+00	1.000000e+00	2
137		30002	1.000000e+00	0.000000e+00	1.000000e+00	1.000000e+00	2
138		30002	1.000000e+00	0.000000e+00	1.000000e+00	1.000000e+00	2
139		30002	1.000000e+00	0.000000e+00	1.000000e+00	1.000000e+00	2
140		30002	1.000000e+00	0.000000e+00	1.000000e+00	1.000000e+00	2
141		30002	1.000000e+00	0.000000e+00	1.000000e+00	1.000000e+00	2
142		30002	1.000000e+00	0.000000e+00	1.000000e+00	1.000000e+00	2
143		30002	1.000000e+00	0.000000e+00	1.000000e+00	1.000000e+00	2
144		29991	9.996334e-01	3.299612e-04	9.994000e-01	9.998667e-01	2
145		29709	9.902340e-01	1.084158e-03	9.894674e-01	9.910006e-01	2
146		29230	9.742684e-01	2.460568e-02	9.568695e-01	9.916672e-01	2
147		27918	9.305380e-01	2.799956e-02	9.107393e-01	9.503366e-01	2
148		27636	9.211386e-01	6.938612e-02	8.720752e-01	9.702020e-01	2
149		25729	8.575762e-01	5.199245e-02	8.208119e-01	8.943404e-01	2
150		25320	8.439437e-01	3.620145e-02	8.183454e-01	8.695420e-01	2
151		22722	7.573495e-01	1.044563e-01	6.834878e-01	8.312113e-01	2
152		20805	6.934538e-01	5.133253e-02	6.571562e-01	7.297513e-01	2
153		20559	6.852543e-01	2.436999e-02	6.680221e-01	7.024865e-01	2
154		19342	6.446904e-01	5.647050e-02	6.047597e-01	6.846210e-01	2
155		18993	6.330578e-01	1.387251e-01	5.349643e-01	7.311513e-01	2
156		18317	6.105260e-01	1.183146e-02	6.021599e-01	6.188921e-01	2
157		17362	5.786948e-01	5.439646e-02	5.402307e-01	6.171589e-01	2
158		16029	5.342644e-01	8.979657e-02	4.707686e-01	5.977601e-01	2
159		14645	4.881341e-01	1.548461e-01	3.786414e-01	5.976268e-01	2
160		14005	4.668022e-01	4.812719e-02	4.327711e-01	5.008333e-01	2
161		13780	4.593027e-01	3.337322e-02	4.357043e-01	4.829011e-01	2
162		13399	4.466036e-01	3.068639e-02	4.249050e-01	4.683021e-01	2
163		10878	3.625758e-01	2.809384e-02	3.427105e-01	3.824412e-01	2
164		10719	3.572762e-01	1.296276e-02	3.481101e-01	3.664422e-01	2
165		9762	3.253783e-01	1.759164e-01	2.009866e-01	4.497700e-01	2
166		9448	3.149123e-01	2.762246e-02	2.953803e-01	3.344444e-01	2
167		9267	3.088794e-01	2.748105e-02	2.894474e-01	3.283114e-01	2
168		9239	3.079461e-01	1.155335e-01	2.262516e-01	3.896407e-01	2
169		8979	2.992800e-01	7.857790e-02	2.437171e-01	3.548430e-01	2
170		8711	2.903473e-01	5.293520e-02	2.529165e-01	3.277781e-01	2
171		8609	2.869475e-01	4.666594e-03	2.836478e-01	2.902473e-01	2
172		8046	2.681821e-01	1.338700e-02	2.587161e-01	2.776482e-01	2
173		7546	2.515166e-01	8.494143e-02	1.914539e-01	3.115792e-01	2
174		7441	2.480168e-01	2.653831e-02	2.292514e-01	2.667822e-01	2
175		7208	2.402506e-01	6.005293e-02	1.977868e-01	2.827145e-01	2
176		7086	2.361843e-01	6.401247e-02	1.909206e-01	2.814479e-01	2
177		7039	2.346177e-01	7.603248e-02	1.808546e-01	2.883808e-01	2
178		6747	2.248850e-01	4.020813e-02	1.964536e-01	2.533164e-01	2
179		6503	2.167522e-01	3.723847e-03	2.141191e-01	2.193854e-01	2
180		6441	2.146857e-01	5.991152e-02	1.723218e-01	2.570495e-01	2
181		6436	2.145190e-01	6.014721e-02	1.719885e-01	2.570495e-01	2
182		6370	2.123192e-01	7.805938e-02	1.571229e-01	2.675155e-01	2
183		6065	2.021532e-01	1.414119e-04	2.020532e-01	2.022532e-01	2
184		6035	2.011533e-01	6.839624e-02	1.527898e-01	2.495167e-01	2
185		5998	1.999200e-01	7.730519e-03	1.944537e-01	2.053863e-01	2
186		5906	1.968535e-01	4.110373e-02	1.677888e-01	2.259183e-01	2
187		5583	1.860876e-01	5.114398e-02	1.499233e-01	2.222518e-01	2
188		5577	1.858876e-01	3.723847e-03	1.832544e-01	1.885208e-01	2
189		5525	1.841544e-01	7.150730e-02	1.335911e-01	2.347177e-01	2
190		5499	1.832878e-01	2.342724e-02	1.667222e-01	1.998533e-01	2
191		5323	1.774215e-01	8.894810e-02	1.145257e-01	2.403173e-01	2
192		4952	1.650557e-01	5.269951e-02	1.277915e-01	2.023198e-01	2
193		4712	1.570562e-01	6.457811e-02	1.113926e-01	2.027198e-01	2
194		4602	1.533898e-01	2.545415e-03	1.515899e-01	1.551897e-01	2
195		4412	1.470569e-01	5.081402e-02	1.111259e-01	1.829878e-01	2
196		4369	1.456236e-01	1.918489e-02	1.320579e-01	1.591894e-01	2
197		4345	1.448237e-01	1.390551e-02	1.349910e-01	1.546564e-01	2
198		4242	1.413906e-01	1.357555e-02	1.317912e-01	1.509899e-01	2
199		4170	1.389907e-01	1.284020e-01	4.819679e-02	2.297847e-01	2
200		4013	1.337577e-01	5.368940e-02	9.579361e-02	1.717219e-01	2
201		3920	1.306580e-01	2.253163e-02	1.147257e-01	1.465902e-01	2
202		3896	1.298580e-01	4.298923e-02	9.946004e-02	1.602560e-01	2
203		3858	1.285914e-01	2.008049e-02	1.143924e-01	1.427905e-01	2
204		3843	1.280915e-01	3.294898e-02	1.047930e-01	1.513899e-01	2
205		3745	1.248250e-01	1.852496e-02	1.117259e-01	1.379241e-01	2
206		3514	1.171255e-01	3.441024e-02	9.279381e-02	1.414572e-01	2
207		3302	1.100593e-01	1.791218e-02	9.739351e-02	1.227252e-01	2
208		3238	1.079261e-01	9.135211e-02	4.333044e-02	1.725218e-01	2
209		3214	1.071262e-01	2.290873e-02	9.092727e-02	1.233251e-01	2
210		2997	9.989334e-02	1.277421e-02	9.086061e-02	1.089261e-01	2
211		2705	9.016066e-02	1.437688e-02	7.999467e-02	1.003266e-01	2
212		2625	8.749417e-02	2.993219e-02	6.632891e-02	1.086594e-01	2
213		2596	8.652756e-02	3.384459e-02	6.259583e-02	1.104593e-01	2
214		2549	8.496100e-02	5.878023e-02	4.339711e-02	1.265249e-01	2
215		2498	8.326112e-02	3.469306e-02	5.872942e-02	1.077928e-01	2
216		2350	7.832811e-02	4.270640e-02	4.813012e-02	1.085261e-01	2
217		2200	7.332844e-02	6.438956e-02	2.779815e-02	1.188587e-01	2
218		2189	7.296180e-02	6.717067e-02	2.546497e-02	1.204586e-01	2
219		2119	7.062862e-02	4.624170e-02	3.793080e-02	1.033264e-01	2
