# Supplementary material for: The rapid evolution of lungfish durophagy
Source: Nat Commun. 2022 May 2;13:2390. doi: 10.1038/s41467-022-30091-3 (PMC9061808; doi:10.1038/s41467-022-30091-3)
Supplement: Supplementary file 5 — Supplementary Software [file 41467_2022_30091_MOESM5_ESM.zip › Supplementary Software/MrBayes_tip_dating_analyses/2_partitions_constraint_TK02_(not_converged∩╝ë/Cui_2021_strict.pstat]

[ID: 9036580866]
Parameter	Mean	Variance	Lower	Upper	Median	minESS	avgESS	PSRF
TH{all}	1.226838e+00	6.475709e-01	3.638233e-01	2.264985e+00	1.420037e+00	7.558349e+02	7.593991e+02	1.037940e+01
TL{all}	9.126045e+00	3.487630e+01	2.872615e+00	1.654786e+01	1.151536e+01	1.063476e+03	1.135704e+03	1.206210e+01
prop_ancfossil{all}	3.565655e-05	4.133535e-07	0.000000e+00	0.000000e+00	0.000000e+00	1.500100e+04	1.500100e+04	1.000334e+00
alpha{all}	1.240951e+00	1.457363e+00	4.449881e-02	2.906687e+00	1.325104e+00	7.656043e+03	1.038013e+04	7.888791e+00
net_speciation{all}	1.255866e-02	4.547995e-05	1.026085e-03	2.544584e-02	1.169311e-02	4.432986e+03	4.672282e+03	1.001090e+00
relative_extinction{all}	9.901834e-01	5.006980e-05	9.762044e-01	9.996612e-01	9.918579e-01	4.803703e+03	4.962336e+03	9.999862e-01
relative_fossilization{all}	3.535581e-03	1.050753e-05	2.307817e-05	9.880856e-03	2.582775e-03	8.567089e+03	8.873555e+03	1.000025e+00
tk02var{1}	1.051228e-05	1.457399e-09	1.000000e-06	4.856534e-05	1.767305e-06	2.329804e+01	4.837756e+01	1.031586e+00
tk02var{2}	8.462244e+00	1.149653e+01	3.134740e+00	1.503974e+01	7.834205e+00	9.954028e+02	1.133440e+03	1.753052e+00
clockrate{all}	7.365845e-03	2.362628e-05	2.142369e-03	1.377927e-02	8.399681e-03	3.028536e+02	3.959590e+02	9.539592e+00
