# Supplementary material for: The rapid evolution of lungfish durophagy
Source: Nat Commun. 2022 May 2;13:2390. doi: 10.1038/s41467-022-30091-3 (PMC9061808; doi:10.1038/s41467-022-30091-3)
Supplement: Supplementary file 5 — Supplementary Software [file 41467_2022_30091_MOESM5_ESM.zip › Supplementary Software/MrBayes_tip_dating_analyses/2_partitions_constraint_TK02_(not_converged∩╝ë/Cui_2021_strict.ckp~]

#NEXUS
[ID: 9036580866]
[generation: 399999000]

begin trees;
	translate
       1 Guiyu_oneris,
       2 Adololopas_moyasmithae,
       3 Adelargo_schultzei,
       4 Amadeodipterus_kencampbelli,
       5 Andreyevichthys_epitomus,
       6 Archaeonectes_pertusus,
       7 Asthenorhynchus_meemannae,
       8 Barwickia_downunda,
       9 Chirodipterus_australis,
      10 Chirodipterus_onawayensis,
      11 Dipterus_valenciennesi,
      12 Chirodipterus_wildungensis,
      13 Chirodipterus_liangchengi,
      14 Dipnorhynchus_cathlesae,
      15 Dipnorhynchus_sussmilchi,
      16 Dipnorhynchus_kiandrensis,
      17 Dipnorhynchus_kurikae,
      18 Eoctenodus_microsoma,
      19 Fleurantia_denticulata,
      20 Gogodipterus_paddyensis,
      21 Griphognathus_minutidens,
      22 Griphognathus_sculpta,
      23 Griphognathus_whitei,
      24 Grossipterus_crassus,
      25 Holodipterus_elderae,
      26 Holodipterus_gogoensis,
      27 Howidipterus_donnae,
      28 Ichnomylax_kurnai,
      29 Iowadipterus_halli,
      30 Jarvikia_arctica,
      31 Jessenia_concentrica,
      32 Melanognathus_canadensis,
      33 Nielsenia_nordica,
      34 Oervigia_nordica,
      35 Orlovichthys_limnatis,
      36 Palaeodaphus_insignis,
      37 Pentlandia_macroptera,
      38 Phaneropleuron_andersoni,
      39 Pillararhynchus_longi,
      40 Robinsondipterus_longi,
      41 Scaumenacia_curta,
      42 Soederberghia_groenlandica,
      43 Sorbitorhynchus_deleaskitus,
      44 Speonesydrion_iani,
      45 Stomiahykus_thlaodus,
      46 Tarachomylax_oepiki,
      47 Uranolophus_wyomingensis,
      48 Conchopoma_gadiforme,
      49 Delatitia_breviceps,
      50 Uronemus_splendens,
      51 Gnathorhiza_serrata,
      52 Megapleuron_zangerli,
      53 Palaeophichthys_parvulus,
      54 Parasagenodus_sibiricus,
      55 Sagenodus_inaequalis,
      56 Straitonia_waterstoni,
      57 Tranodis_castrensis,
      58 Ctenodus,
      59 Xylognathus_macrustenus,
      60 Limanichthys_fraseri,
      61 Apatorhynchus_opistheretmus,
      62 Erikia_jarviki,
      63 Dipnotuberculus_gnathodus,
      64 Cathlorhynchus_trismodipterus,
      65 Harajicadipterus_youngi,
      66 Xeradipterus_hatcheri,
      67 Rhinodipterus_ulrichi,
      68 Rhinodipterus_kimberleyensis,
      69 Rhinodipterus_secans,
      70 Westollrhynchus_lehmanni,
      71 Rhynchodipterus_elginensis,
      72 Persephonichthys,
      73 Celsiodon,
      74 Sinodipterus_beibei,
      75 Porolepis,
      76 Durialepis,
      77 Glyptolepis,
      78 Holoptychius,
      79 Laccognathus,
      80 Nasogaluakus_chorni,
      81 Quebecius_quebecensis,
      82 Psarolepis,
      83 Youngolepis,
      84 Powichthys,
      85 Diabolepis_speratus,
      86 Meemannia,
      87 Raynerius_splendens,
      88 Cheirolepis;
	tree mcmc.tree_1 [&B TK02Brlens{1}] [&B TK02Brlens{2}] = [&R] [&clockrate = 2.485076925468407e-03] (((((88:8.379504687540340e-03[&B TK02Brlens{1} 8.380924970416649e-03][&B TK02Brlens{2} 3.121166113042085e-03],87:8.581354983237366e-03[&B TK02Brlens{1} 8.580799290904823e-03][&B TK02Brlens{2} 3.084444258188748e-03]):8.911131397469646e-02[&B TK02Brlens{1} 8.911061549571400e-02][&B TK02Brlens{2} 3.475951410849562e-02],86:8.908534320180739e-03[&B TK02Brlens{1} 8.910298448955030e-03][&B TK02Brlens{2} 3.716044094470208e-03]):4.828335569365161e-02[&B TK02Brlens{1} 4.828057660741333e-02][&B TK02Brlens{2} 3.199626637697656e-02],((((((((79:1.579379305789902e-02[&B TK02Brlens{1} 1.578156683938730e-02][&B TK02Brlens{2} 6.582411772710998e-03],81:2.822216920282627e-02[&B TK02Brlens{1} 2.819783788651544e-02][&B TK02Brlens{2} 1.136329975859017e-02]):3.993212440279892e-03[&B TK02Brlens{1} 3.990647210937391e-03][&B TK02Brlens{2} 1.673133895530341e-03],78:1.229931317659955e-02[&B TK02Brlens{1} 1.229252457573373e-02][&B TK02Brlens{2} 4.331916697567402e-03]):2.376513757570348e-02[&B TK02Brlens{1} 2.375646677726842e-02][&B TK02Brlens{2} 1.129755289652605e-02],77:1.033998613752307e-02[&B TK02Brlens{1} 1.033833407385692e-02][&B TK02Brlens{2} 5.947249950759089e-03]):8.681165528095169e-03[&B TK02Brlens{1} 8.680985406772279e-03][&B TK02Brlens{2} 4.124204555861131e-03],80:9.188105563056159e-03[&B TK02Brlens{1} 9.189689411124776e-03][&B TK02Brlens{2} 3.905794939168301e-03]):2.010446923027304e-02[&B TK02Brlens{1} 2.011161752539084e-02][&B TK02Brlens{2} 7.036984293616599e-03],75:5.811017289959475e-04[&B TK02Brlens{1} 5.814871970192222e-04][&B TK02Brlens{2} 1.846697279422288e-04]):5.924577232473416e-03[&B TK02Brlens{1} 5.928280112526695e-03][&B TK02Brlens{2} 2.119097533412995e-03],76:4.993938710650125e-03[&B TK02Brlens{1} 4.997299383854777e-03][&B TK02Brlens{2} 2.036044542559021e-03]):3.448502556789296e-02[&B TK02Brlens{1} 3.449703949450850e-02][&B TK02Brlens{2} 1.805647569742409e-02],84:2.312648354219549e-02[&B TK02Brlens{1} 2.312678310956788e-02][&B TK02Brlens{2} 1.293223227224454e-02]):2.745677219418796e-02[&B TK02Brlens{1} 2.745511380701307e-02][&B TK02Brlens{2} 2.234559416071931e-02],(((((44:2.890944190511979e-02[&B TK02Brlens{1} 2.893652498294172e-02][&B TK02Brlens{2} 5.579004704139855e-02],70:1.435902965126662e-02[&B TK02Brlens{1} 1.436707798552867e-02][&B TK02Brlens{2} 2.849431248860706e-02]):6.966261849607525e-03[&B TK02Brlens{1} 6.970839127670910e-03][&B TK02Brlens{2} 1.847069570972069e-02],(((16:1.340159266291674e-02[&B TK02Brlens{1} 1.340637866515806e-02][&B TK02Brlens{2} 2.106066313374785e-02],17:1.214514729384736e-02[&B TK02Brlens{1} 1.214832759607045e-02][&B TK02Brlens{2} 1.661107449986874e-02]):4.728241771845387e-03[&B TK02Brlens{1} 4.729217893047081e-03][&B TK02Brlens{2} 6.648206769045388e-03],(14:5.253069771647634e-03[&B TK02Brlens{1} 5.252653103206725e-03][&B TK02Brlens{2} 7.386689609755751e-03],(6:3.234798484216816e-03[&B TK02Brlens{1} 3.235063982989854e-03][&B TK02Brlens{2} 7.436928934244412e-03],10:1.857171599727592e-03[&B TK02Brlens{1} 1.857535268046812e-03][&B TK02Brlens{2} 4.178991978139425e-03]):3.419986126919594e-02[&B TK02Brlens{1} 3.420096027564241e-02][&B TK02Brlens{2} 6.373166091758566e-02]):7.425014039212197e-03[&B TK02Brlens{1} 7.424930947973239e-03][&B TK02Brlens{2} 9.692391478317812e-03]):3.124219499070113e-02[&B TK02Brlens{1} 3.125123766717625e-02][&B TK02Brlens{2} 6.468171704357614e-02],((((31:9.876588482883031e-03[&B TK02Brlens{1} 9.878764452837991e-03][&B TK02Brlens{2} 3.463723118143918e-02],(32:2.406861457137227e-02[&B TK02Brlens{1} 2.406751452999147e-02][&B TK02Brlens{2} 7.674089106149362e-02],(((34:9.343077353326693e-02[&B TK02Brlens{1} 9.344222935864632e-02][&B TK02Brlens{2} 2.531985407161566e-01],(((42:8.132586761478489e-03[&B TK02Brlens{1} 8.138135602488975e-03][&B TK02Brlens{2} 1.497447686110258e-02],71:1.935145160649576e-02[&B TK02Brlens{1} 1.936876709220968e-02][&B TK02Brlens{2} 2.371039201778017e-02]):3.563653981313758e-02[&B TK02Brlens{1} 3.565608392022204e-02][&B TK02Brlens{2} 1.060955167796507e-01],(((22:7.562675489280635e-03[&B TK02Brlens{1} 7.575263522338508e-03][&B TK02Brlens{2} 2.529404059871038e-02],23:5.047116996169110e-04[&B TK02Brlens{1} 5.054247060801834e-04][&B TK02Brlens{2} 1.780169203469578e-03]):8.265614304836688e-03[&B TK02Brlens{1} 8.276004781744305e-03][&B TK02Brlens{2} 2.995826967683436e-02],25:6.680403442027527e-03[&B TK02Brlens{1} 6.687107949992127e-03][&B TK02Brlens{2} 2.644571510475162e-02]):1.314348541195159e-02[&B TK02Brlens{1} 1.315351313761682e-02][&B TK02Brlens{2} 5.377410163446775e-02],21:1.101169619910319e-02[&B TK02Brlens{1} 1.101691647293335e-02][&B TK02Brlens{2} 4.722626311451214e-02]):1.938229362892896e-03[&B TK02Brlens{1} 1.939101298013212e-03][&B TK02Brlens{2} 8.695297125861239e-03]):1.332423467250871e-02[&B TK02Brlens{1} 1.332939262928426e-02][&B TK02Brlens{2} 5.336399717122935e-02],(((7:7.815984813243637e-03[&B TK02Brlens{1} 7.821353703093937e-03][&B TK02Brlens{2} 1.779505595792613e-02],26:7.002222431881977e-03[&B TK02Brlens{1} 7.007839005984119e-03][&B TK02Brlens{2} 1.378237891888634e-02]):8.926247210631677e-03[&B TK02Brlens{1} 8.931405822467898e-03][&B TK02Brlens{2} 1.699736509029011e-02],66:2.856953330793061e-02[&B TK02Brlens{1} 2.857712120960011e-02][&B TK02Brlens{2} 5.572334555561516e-02]):1.201821949614046e-03[&B TK02Brlens{1} 1.202364044743600e-03][&B TK02Brlens{2} 2.189389942357139e-03],40:1.756072350528382e-02[&B TK02Brlens{1} 1.756832185489416e-02][&B TK02Brlens{2} 3.079405830248535e-02]):1.198340781490542e-02[&B TK02Brlens{1} 1.198746865693646e-02][&B TK02Brlens{2} 3.231034852871824e-02]):7.915260032450910e-03[&B TK02Brlens{1} 7.916853571921895e-03][&B TK02Brlens{2} 2.435426519700119e-02]):4.173575069908675e-03[&B TK02Brlens{1} 4.174287236511844e-03][&B TK02Brlens{2} 1.046223205539935e-02],(((((8:7.183608838707667e-03[&B TK02Brlens{1} 7.184937917873398e-03][&B TK02Brlens{2} 2.222536302174733e-02],27:5.331378032689127e-04[&B TK02Brlens{1} 5.331903557302278e-04][&B TK02Brlens{2} 1.301880064218452e-03]):8.514449812216440e-03[&B TK02Brlens{1} 8.515527327293807e-03][&B TK02Brlens{2} 2.134732695471861e-02],(((19:7.865106817700529e-03[&B TK02Brlens{1} 7.867121421826365e-03][&B TK02Brlens{2} 9.795110773666897e-03],61:4.583912350440156e-02[&B TK02Brlens{1} 4.585188106381835e-02][&B TK02Brlens{2} 6.477334517399709e-02]):6.713488261523071e-03[&B TK02Brlens{1} 6.715437767636033e-03][&B TK02Brlens{2} 9.041684140473166e-03],41:1.706637406109013e-02[&B TK02Brlens{1} 1.706736129989239e-02][&B TK02Brlens{2} 1.939067350517580e-02]):1.140950774116578e-02[&B TK02Brlens{1} 1.141145119596271e-02][&B TK02Brlens{2} 2.148497615759231e-02],(((49:4.915164222096408e-02[&B TK02Brlens{1} 4.920091087972239e-02][&B TK02Brlens{2} 3.372704407913687e-02],((((52:9.506216534753538e-02[&B TK02Brlens{1} 9.511730830685805e-02][&B TK02Brlens{2} 2.299916098252510e-02],59:5.617559920474829e-03[&B TK02Brlens{1} 5.623135270106432e-03][&B TK02Brlens{2} 1.978455387108578e-03]):6.622066244920316e-03[&B TK02Brlens{1} 6.627847800319481e-03][&B TK02Brlens{2} 2.081288133303430e-03],55:7.995490541717129e-02[&B TK02Brlens{1} 8.002725837166207e-02][&B TK02Brlens{2} 2.198176362654295e-02]):1.264079034258991e-02[&B TK02Brlens{1} 1.265101647343109e-02][&B TK02Brlens{2} 5.775306721266448e-03],((((48:1.844345158305186e-01[&B TK02Brlens{1} 1.847672036320079e-01][&B TK02Brlens{2} 2.343571805515827e-01],54:4.154929385135064e-04[&B TK02Brlens{1} 4.160152047971135e-04][&B TK02Brlens{2} 4.055223465379506e-04]):1.439831149597837e-02[&B TK02Brlens{1} 1.441574130961755e-02][&B TK02Brlens{2} 1.218646950228382e-02],((53:1.265243671666047e-02[&B TK02Brlens{1} 1.267852751563748e-02][&B TK02Brlens{2} 8.070538798004795e-03],72:4.923806520636873e-02[&B TK02Brlens{1} 4.936673510558934e-02][&B TK02Brlens{2} 3.033122303617161e-02]):6.317879013606809e-03[&B TK02Brlens{1} 6.330899197031640e-03][&B TK02Brlens{2} 3.319410248352422e-03],51:1.097290717389141e-01[&B TK02Brlens{1} 1.099362893736351e-01][&B TK02Brlens{2} 3.113501206076895e-02]):8.910375558758288e-02[&B TK02Brlens{1} 8.924081577007911e-02][&B TK02Brlens{2} 5.291874186215741e-02]):1.006828936809590e-02[&B TK02Brlens{1} 1.008068591107246e-02][&B TK02Brlens{2} 6.937953242954886e-03],58:6.183723967267779e-02[&B TK02Brlens{1} 6.192690837671323e-02][&B TK02Brlens{2} 7.376037644052401e-02]):1.952464932585496e-03[&B TK02Brlens{1} 1.954897132265712e-03][&B TK02Brlens{2} 1.326754026136980e-03],(56:5.386982587836653e-04[&B TK02Brlens{1} 5.389509870636663e-04][&B TK02Brlens{2} 3.510894503710932e-04],57:2.646063834948156e-02[&B TK02Brlens{1} 2.647309039752879e-02][&B TK02Brlens{2} 1.801849834781207e-02]):4.050057458230336e-02[&B TK02Brlens{1} 4.053361624794290e-02][&B TK02Brlens{2} 2.781813545652093e-02]):4.574711628122563e-03[&B TK02Brlens{1} 4.579293310092838e-03][&B TK02Brlens{2} 3.119910282879978e-03]):8.801818717646875e-03[&B TK02Brlens{1} 8.808643846045230e-03][&B TK02Brlens{2} 5.731215359306761e-03],50:4.244958986846070e-02[&B TK02Brlens{1} 4.247793248086237e-02][&B TK02Brlens{2} 4.396287460842847e-02]):1.783124914672735e-02[&B TK02Brlens{1} 1.784426209860441e-02][&B TK02Brlens{2} 1.491396925819694e-02]):3.240434957877752e-02[&B TK02Brlens{1} 3.241745907712455e-02][&B TK02Brlens{2} 5.336884615985837e-02],18:1.379202896670501e-02[&B TK02Brlens{1} 1.379277745219945e-02][&B TK02Brlens{2} 3.450141093303766e-02]):7.705323001383879e-03[&B TK02Brlens{1} 7.705878793724446e-03][&B TK02Brlens{2} 1.680596088084271e-02],(((3:1.128496214092645e-02[&B TK02Brlens{1} 1.129229787256681e-02][&B TK02Brlens{2} 2.149471061545093e-02],30:3.279971539420393e-02[&B TK02Brlens{1} 3.282218683139510e-02][&B TK02Brlens{2} 9.114530406897875e-02]):5.718940142391882e-03[&B TK02Brlens{1} 5.723417498186085e-03][&B TK02Brlens{2} 9.881853157383758e-03],5:1.758059596735045e-02[&B TK02Brlens{1} 1.759422258719068e-02][&B TK02Brlens{2} 2.393159363060818e-02]):1.622469130734372e-02[&B TK02Brlens{1} 1.623245956035732e-02][&B TK02Brlens{2} 2.700553592731726e-02],(24:1.405109899702439e-03[&B TK02Brlens{1} 1.405015083951141e-03][&B TK02Brlens{2} 2.294670891714292e-03],33:5.206853549313969e-02[&B TK02Brlens{1} 5.204456825347671e-02][&B TK02Brlens{2} 6.468513179867956e-02]):4.608696223583619e-03[&B TK02Brlens{1} 4.608788225754384e-03][&B TK02Brlens{2} 7.638525648119245e-03]):3.167586999388905e-03[&B TK02Brlens{1} 3.167802530295284e-03][&B TK02Brlens{2} 6.047235319296751e-03]):4.348285804825380e-03[&B TK02Brlens{1} 4.348584944024428e-03][&B TK02Brlens{2} 9.454271638175304e-03]):5.748929140492187e-03[&B TK02Brlens{1} 5.749654527256266e-03][&B TK02Brlens{2} 1.371265897844472e-02]):2.332335510190353e-03[&B TK02Brlens{1} 2.332667952646277e-03][&B TK02Brlens{2} 5.737335526114585e-03],60:1.029437258699775e-01[&B TK02Brlens{1} 1.029821847164311e-01][&B TK02Brlens{2} 1.574229255411506e-01]):6.406380846228354e-04[&B TK02Brlens{1} 6.406855158659359e-04][&B TK02Brlens{2} 1.595601221048138e-03],37:1.152200818737176e-02[&B TK02Brlens{1} 1.152297275940966e-02][&B TK02Brlens{2} 2.646006624835579e-02]):1.618507264159047e-02[&B TK02Brlens{1} 1.618657083117068e-02][&B TK02Brlens{2} 3.750504520540587e-02],((((74:4.611384998962853e-03[&B TK02Brlens{1} 4.613902139358794e-03][&B TK02Brlens{2} 8.026675579996877e-03],39:3.464179416091823e-02[&B TK02Brlens{1} 3.465021033428577e-02][&B TK02Brlens{2} 7.830662873678146e-02]):2.771743769012069e-03[&B TK02Brlens{1} 2.773284891626536e-03][&B TK02Brlens{2} 5.640075328398991e-03],11:1.813897139702964e-02[&B TK02Brlens{1} 1.815308622190972e-02][&B TK02Brlens{2} 3.308111794727214e-02]):5.667835241220387e-04[&B TK02Brlens{1} 5.670853531095337e-04][&B TK02Brlens{2} 1.159287289707290e-03],((13:1.399529789020293e-02[&B TK02Brlens{1} 1.400041086328832e-02][&B TK02Brlens{2} 1.726734517107237e-02],2:3.038266591647826e-02[&B TK02Brlens{1} 3.039573331784482e-02][&B TK02Brlens{2} 4.008482515926957e-02]):2.568612668444714e-03[&B TK02Brlens{1} 2.570084533315586e-03][&B TK02Brlens{2} 3.396031309894553e-03],((9:1.272375155800359e-02[&B TK02Brlens{1} 1.273698670808110e-02][&B TK02Brlens{2} 3.481142813783404e-02],(36:1.154479321752555e-03[&B TK02Brlens{1} 1.155775238218796e-03][&B TK02Brlens{2} 2.750881597286274e-03],20:7.487170089530037e-03[&B TK02Brlens{1} 7.495668438782977e-03][&B TK02Brlens{2} 1.775646536807812e-02]):8.413743271088903e-03[&B TK02Brlens{1} 8.422693540668623e-03][&B TK02Brlens{2} 2.225808861723607e-02]):3.524785747768822e-03[&B TK02Brlens{1} 3.528460378081338e-03][&B TK02Brlens{2} 8.936524252240122e-03],12:2.285193839092714e-02[&B TK02Brlens{1} 2.287328119769405e-02][&B TK02Brlens{2} 4.656833873081710e-02]):1.400300326058929e-02[&B TK02Brlens{1} 1.401452134667767e-02][&B TK02Brlens{2} 2.475215735137514e-02]):6.381037822629609e-03[&B TK02Brlens{1} 6.384487654216772e-03][&B TK02Brlens{2} 1.069877187183990e-02]):1.403844187135495e-02[&B TK02Brlens{1} 1.404231160106652e-02][&B TK02Brlens{2} 2.886778884366068e-02],((((35:2.985300641649413e-02[&B TK02Brlens{1} 2.986420074630575e-02][&B TK02Brlens{2} 5.138023939558273e-02],68:1.735795108650723e-02[&B TK02Brlens{1} 1.736213175625128e-02][&B TK02Brlens{2} 2.125788541628358e-02]):1.482922857666108e-02[&B TK02Brlens{1} 1.483177898851500e-02][&B TK02Brlens{2} 2.180209570837248e-02],67:1.968601935087527e-02[&B TK02Brlens{1} 1.968663510290956e-02][&B TK02Brlens{2} 1.999622692415294e-02]):2.335480972336712e-03[&B TK02Brlens{1} 2.335929812850588e-03][&B TK02Brlens{2} 3.356416205758507e-03],69:8.667064236166255e-03[&B TK02Brlens{1} 8.670749932917754e-03][&B TK02Brlens{2} 1.478575833386509e-02]):1.305227814663745e-03[&B TK02Brlens{1} 1.305673976347854e-03][&B TK02Brlens{2} 1.942262185479595e-03],(38:1.611273941723829e-02[&B TK02Brlens{1} 1.612658479441438e-02][&B TK02Brlens{2} 1.095063428224659e-02],73:3.768883490226915e-04[&B TK02Brlens{1} 3.772164988016021e-04][&B TK02Brlens{2} 2.222452091463340e-04]):5.535717525707781e-02[&B TK02Brlens{1} 5.539056596805011e-02][&B TK02Brlens{2} 5.883806766623501e-02]):1.672019705466554e-02[&B TK02Brlens{1} 1.672373319244785e-02][&B TK02Brlens{2} 3.139366471367678e-02]):3.548702457295494e-03[&B TK02Brlens{1} 3.549082272496769e-03][&B TK02Brlens{2} 7.614187019025960e-03]):9.039440053093539e-04[&B TK02Brlens{1} 9.041256731631736e-04][&B TK02Brlens{2} 2.070917658467309e-03]):5.259320416668434e-03[&B TK02Brlens{1} 5.260204718809858e-03][&B TK02Brlens{2} 1.445163139996579e-02],(43:9.928913448678078e-03[&B TK02Brlens{1} 9.931148692807758e-03][&B TK02Brlens{2} 3.931559157675857e-02],(29:4.867392417950545e-02[&B TK02Brlens{1} 4.870075559722738e-02][&B TK02Brlens{2} 1.120360107923305e-01],65:3.460836101992304e-02[&B TK02Brlens{1} 3.460836712171948e-02][&B TK02Brlens{2} 6.190543736179725e-02]):4.120258460826587e-03[&B TK02Brlens{1} 4.120668339376459e-03][&B TK02Brlens{2} 1.081602823481446e-02]):4.744972980394446e-04[&B TK02Brlens{1} 4.745398078940205e-04][&B TK02Brlens{2} 1.401727688921337e-03]):5.639948656584459e-03[&B TK02Brlens{1} 5.640127504099219e-03][&B TK02Brlens{2} 1.804298042962599e-02]):3.813990794417521e-03[&B TK02Brlens{1} 3.814548490892588e-03][&B TK02Brlens{2} 1.287747221511818e-02]):1.315169683720263e-02[&B TK02Brlens{1} 1.315684746192131e-02][&B TK02Brlens{2} 3.860704804318158e-02],4:1.688515874359836e-02[&B TK02Brlens{1} 1.689471755514240e-02][&B TK02Brlens{2} 4.649963971267123e-02]):1.780876972750089e-03[&B TK02Brlens{1} 1.781755842440367e-03][&B TK02Brlens{2} 4.998624988324638e-03],45:4.374412516841003e-02[&B TK02Brlens{1} 4.377796009325451e-02][&B TK02Brlens{2} 8.714170240246970e-02]):3.010593797310723e-04[&B TK02Brlens{1} 3.012058895164482e-04][&B TK02Brlens{2} 9.404382374840493e-04],46:1.710595903903173e-02[&B TK02Brlens{1} 1.711322938585437e-02][&B TK02Brlens{2} 5.302941779526094e-02]):1.381662944798157e-02[&B TK02Brlens{1} 1.382298554248750e-02][&B TK02Brlens{2} 4.261487759329358e-02]):1.661232160079851e-03[&B TK02Brlens{1} 1.662116756875669e-03][&B TK02Brlens{2} 5.101835288999348e-03]):5.269394627281265e-03[&B TK02Brlens{1} 5.272409886804464e-03][&B TK02Brlens{2} 1.611060667612867e-02],((62:2.223532253530708e-02[&B TK02Brlens{1} 2.224072732530098e-02][&B TK02Brlens{2} 4.707073958936184e-02],(((63:2.778612623887899e-02[&B TK02Brlens{1} 2.779120666195596e-02][&B TK02Brlens{2} 1.067789834527229e-02],64:4.401691978991096e-03[&B TK02Brlens{1} 4.401467247363881e-03][&B TK02Brlens{2} 2.336317043690285e-03]):7.325860592678257e-03[&B TK02Brlens{1} 7.325166354337604e-03][&B TK02Brlens{2} 4.822726586520327e-03],15:1.022434951374657e-02[&B TK02Brlens{1} 1.022057550272418e-02][&B TK02Brlens{2} 6.873255217972049e-03]):1.700993910664056e-02[&B TK02Brlens{1} 1.700714312891958e-02][&B TK02Brlens{2} 1.771423822976851e-02],28:1.129957462723796e-02[&B TK02Brlens{1} 1.130052520951852e-02][&B TK02Brlens{2} 1.466940061533384e-02]):1.549789184901912e-02[&B TK02Brlens{1} 1.549790552786699e-02][&B TK02Brlens{2} 2.895093236878538e-02]):5.110928691179351e-04[&B TK02Brlens{1} 5.112117082646942e-04][&B TK02Brlens{2} 1.252359332360309e-03],47:1.570439404041502e-02[&B TK02Brlens{1} 1.570515950685223e-02][&B TK02Brlens{2} 3.674116146561863e-02]):1.022973899317947e-02[&B TK02Brlens{1} 1.023365974781926e-02][&B TK02Brlens{2} 2.799433974612098e-02]):1.554726050905397e-02[&B TK02Brlens{1} 1.555187047434652e-02][&B TK02Brlens{2} 3.681880145567697e-02],85:1.895774036987857e-02[&B TK02Brlens{1} 1.896078167705429e-02][&B TK02Brlens{2} 3.111553635930902e-02]):1.471998187330403e-02[&B TK02Brlens{1} 1.472026267111515e-02][&B TK02Brlens{2} 2.546565337402525e-02],83:3.089697720126705e-02[&B TK02Brlens{1} 3.088840734027244e-02][&B TK02Brlens{2} 4.748583363595433e-02]):7.439511527840725e-03[&B TK02Brlens{1} 7.438889652276507e-03][&B TK02Brlens{2} 9.970956006282844e-03]):6.930462527710401e-03[&B TK02Brlens{1} 6.929354170514171e-03][&B TK02Brlens{2} 6.541631215356804e-03]):7.846233065968822e-03[&B TK02Brlens{1} 7.845796183312157e-03][&B TK02Brlens{2} 7.484001650478146e-03],82:3.904859651634024e-02[&B TK02Brlens{1} 3.904687432527783e-02][&B TK02Brlens{2} 2.688944981613555e-02]):4.282264692059390e-03[&B TK02Brlens{1} 4.282370395752559e-03][&B TK02Brlens{2} 4.276864804025790e-03],1:4.439948955224510e-02[&B TK02Brlens{1} 4.440347204956237e-02][&B TK02Brlens{2} 3.051349464269683e-02]);
	tree mcmc.tree_2 [&B TK02Brlens{1}] [&B TK02Brlens{2}] = [&R] [&clockrate = 5.441789930919195e-03] (1:1.112576180128573e-01[&B TK02Brlens{1} 8.642399249290227e-02][&B TK02Brlens{2} 8.639032971540654e-02],(82:1.221820631102170e-01[&B TK02Brlens{1} 1.936226452442278e-01][&B TK02Brlens{2} 1.352505610924283e-01],(((88:3.800061874677074e-02[&B TK02Brlens{1} 4.943242924584167e-02][&B TK02Brlens{2} 2.389581978268733e-02],87:1.716162336346789e-03[&B TK02Brlens{1} 2.088269711364223e-03][&B TK02Brlens{2} 1.111669114053972e-03]):1.973925474458437e-01[&B TK02Brlens{1} 2.544713501781933e-01][&B TK02Brlens{2} 3.452968809964535e-01],86:3.082772022831920e-02[&B TK02Brlens{1} 4.197202006264879e-02][&B TK02Brlens{2} 8.819682080399266e-02]):8.673442898957068e-02[&B TK02Brlens{1} 1.578509191793567e-01][&B TK02Brlens{2} 1.933965369086367e-01],((84:7.485548194255859e-03[&B TK02Brlens{1} 2.130548650687861e-02][&B TK02Brlens{2} 1.027037907576321e-02],(76:1.573284078595524e-02[&B TK02Brlens{1} 5.054645678963288e-02][&B TK02Brlens{2} 1.015134391033358e-02],((80:9.955066339438995e-03[&B TK02Brlens{1} 3.291105248795765e-02][&B TK02Brlens{2} 6.566876166974623e-03],(((81:3.049558007403386e-02[&B TK02Brlens{1} 9.447981057217869e-02][&B TK02Brlens{2} 3.586950621375507e-02],79:2.147482324873748e-04[&B TK02Brlens{1} 6.679368611643380e-04][&B TK02Brlens{2} 2.259856211433711e-04]):1.276284692340646e-02[&B TK02Brlens{1} 3.656392950322498e-02][&B TK02Brlens{2} 1.258093927147797e-02],78:1.093275886485956e-02[&B TK02Brlens{1} 2.748475040310251e-02][&B TK02Brlens{2} 1.015073944236287e-02]):6.560190490799933e-02[&B TK02Brlens{1} 1.757967520740231e-01][&B TK02Brlens{2} 6.063190232335906e-02],77:0.000000000000000e+00[&B TK02Brlens{1} 0.000000000000000e+00][&B TK02Brlens{2} 0.000000000000000e+00]):2.994339103480991e-02[&B TK02Brlens{1} 8.946558699182458e-02][&B TK02Brlens{2} 2.311877956197135e-02]):2.183948285554027e-02[&B TK02Brlens{1} 6.813289369472984e-02][&B TK02Brlens{2} 1.576945873659277e-02],75:6.568782345916624e-03[&B TK02Brlens{1} 1.973168354434989e-02][&B TK02Brlens{2} 5.447307323041418e-03]):9.227287367419734e-03[&B TK02Brlens{1} 2.868143667154313e-02][&B TK02Brlens{2} 7.273266457471627e-03]):7.598094021404664e-02[&B TK02Brlens{1} 2.278040926561511e-01][&B TK02Brlens{2} 8.422333091793231e-02]):6.558036312029326e-02[&B TK02Brlens{1} 1.693992837747026e-01][&B TK02Brlens{2} 1.111225557028835e-01],(83:4.644337323868800e-02[&B TK02Brlens{1} 1.243305367754510e-01][&B TK02Brlens{2} 1.042420612155740e-01],(85:3.686160005319816e-08[&B TK02Brlens{1} 1.392721149683089e-07][&B TK02Brlens{2} 4.182404637321257e-07],((((28:4.528734929360939e-05[&B TK02Brlens{1} 2.124387648372744e-04][&B TK02Brlens{2} 3.226634085655387e-04],62:1.747954067076562e-03[&B TK02Brlens{1} 8.018937223004200e-03][&B TK02Brlens{2} 1.349000733550960e-02]):1.773730994940932e-02[&B TK02Brlens{1} 8.656356841182844e-02][&B TK02Brlens{2} 1.144769894569410e-01],((64:5.813671774610934e-04[&B TK02Brlens{1} 2.539504638286299e-03][&B TK02Brlens{2} 1.922481092220772e-03],63:6.821372796883918e-02[&B TK02Brlens{1} 2.225696220383121e-01][&B TK02Brlens{2} 2.173714968328183e-01]):2.439541176257494e-02[&B TK02Brlens{1} 1.168693328258840e-01][&B TK02Brlens{2} 9.022546401864404e-02],15:3.669470853764721e-05[&B TK02Brlens{1} 1.932025338189747e-04][&B TK02Brlens{2} 1.493566283151414e-04]):1.923138721918293e-02[&B TK02Brlens{1} 9.937670863811150e-02][&B TK02Brlens{2} 9.474815606769177e-02]):2.893419381935314e-02[&B TK02Brlens{1} 1.316416507441572e-01][&B TK02Brlens{2} 2.113095544730923e-01],47:2.371758566529783e-02[&B TK02Brlens{1} 8.565358310617234e-02][&B TK02Brlens{2} 2.263527651840217e-01]):1.570880047762846e-03[&B TK02Brlens{1} 6.295900555769727e-03][&B TK02Brlens{2} 1.422462421657944e-02],((70:1.386170472623494e-02[&B TK02Brlens{1} 5.047611380509613e-02][&B TK02Brlens{2} 1.487694476050546e-01],44:3.184019043903152e-02[&B TK02Brlens{1} 1.185043144614472e-01][&B TK02Brlens{2} 2.753669749499382e-01]):6.793046317094875e-03[&B TK02Brlens{1} 2.565459199902971e-02][&B TK02Brlens{2} 6.354815580868799e-02],((14:3.282778055951758e-03[&B TK02Brlens{1} 9.566972725935369e-03][&B TK02Brlens{2} 1.515348643427662e-02],(17:1.212048661992216e-02[&B TK02Brlens{1} 3.226584483577858e-02][&B TK02Brlens{2} 3.906544053491925e-02],(16:3.538120871912791e-06[&B TK02Brlens{1} 1.002988539138495e-05][&B TK02Brlens{2} 7.975362851453408e-06],(10:1.821016931964770e-02[&B TK02Brlens{1} 4.151151374971720e-02][&B TK02Brlens{2} 2.183503777951803e-02],6:1.145281493070282e-04[&B TK02Brlens{1} 2.662095584177737e-04][&B TK02Brlens{2} 1.369513830619366e-04]):5.093983973928067e-02[&B TK02Brlens{1} 1.314046300212377e-01][&B TK02Brlens{2} 8.796032601055853e-02]):1.029501497832049e-02[&B TK02Brlens{1} 2.829531994298223e-02][&B TK02Brlens{2} 2.821247001254743e-02]):1.981129103370944e-02[&B TK02Brlens{1} 5.516441444224274e-02][&B TK02Brlens{2} 7.765181611241156e-02]):4.029941635979432e-02[&B TK02Brlens{1} 1.245832488180862e-01][&B TK02Brlens{2} 2.906799991321615e-01],(46:2.527079187526560e-02[&B TK02Brlens{1} 7.601416739762709e-02][&B TK02Brlens{2} 2.135409308247535e-01],(45:8.433070689286659e-02[&B TK02Brlens{1} 2.292945421073080e-01][&B TK02Brlens{2} 8.900142035657841e-01],(4:2.696849862636979e-02[&B TK02Brlens{1} 7.444257040057106e-02][&B TK02Brlens{2} 2.289580042298748e-01],(31:3.898638961706613e-02[&B TK02Brlens{1} 1.004133495914240e-01][&B TK02Brlens{2} 4.184020689964980e-01],(32:3.060216341838040e-02[&B TK02Brlens{1} 9.739646879605859e-02][&B TK02Brlens{2} 2.458455339568313e-01],(43:1.529263759076926e-02[&B TK02Brlens{1} 3.538631028531469e-02][&B TK02Brlens{2} 1.029061550521012e-01],(((((20:3.178245194568295e-04[&B TK02Brlens{1} 5.412097566842589e-04][&B TK02Brlens{2} 8.423530212923579e-04],(29:6.630542376238130e-03[&B TK02Brlens{1} 1.261698089072053e-02][&B TK02Brlens{2} 1.635451886791764e-02],(34:7.432352014898234e-02[&B TK02Brlens{1} 1.875490685919688e-01][&B TK02Brlens{2} 3.371288032552770e-01],36:4.577848204301682e-04[&B TK02Brlens{1} 1.080759154762833e-03][&B TK02Brlens{2} 1.062980778615572e-03]):2.112020542824295e-02[&B TK02Brlens{1} 4.502514554642768e-02][&B TK02Brlens{2} 5.056760958597432e-02]):1.514664591827827e-02[&B TK02Brlens{1} 2.730724568654418e-02][&B TK02Brlens{2} 3.875204654104930e-02]):5.014428723430028e-02[&B TK02Brlens{1} 8.134458234628839e-02][&B TK02Brlens{2} 1.574496852780942e-01],(9:2.106136091803038e-02[&B TK02Brlens{1} 4.325778045684408e-02][&B TK02Brlens{2} 8.222900655454407e-02],(2:2.348525660270832e-02[&B TK02Brlens{1} 4.114569673496580e-02][&B TK02Brlens{2} 9.422319807329681e-02],13:1.097714424361032e-03[&B TK02Brlens{1} 2.102004725982461e-03][&B TK02Brlens{2} 3.804854004771501e-03]):4.871394917782793e-02[&B TK02Brlens{1} 9.478083437104762e-02][&B TK02Brlens{2} 1.768974023943354e-01]):2.852921285882163e-02[&B TK02Brlens{1} 5.018279359555763e-02][&B TK02Brlens{2} 1.059294505363084e-01]):1.936871025424431e-02[&B TK02Brlens{1} 3.591151519367454e-02][&B TK02Brlens{2} 8.287057770825987e-02],(74:5.806289329657587e-03[&B TK02Brlens{1} 1.308835343422026e-02][&B TK02Brlens{2} 3.890803421720854e-02],(11:2.916443542251568e-02[&B TK02Brlens{1} 5.535979671439079e-02][&B TK02Brlens{2} 2.197454618855665e-01],39:4.962115353510332e-02[&B TK02Brlens{1} 9.384607038946637e-02][&B TK02Brlens{2} 3.511222532567841e-01]):3.982820079188487e-03[&B TK02Brlens{1} 8.977946826566807e-03][&B TK02Brlens{2} 2.672953388817077e-02]):1.720401404650650e-02[&B TK02Brlens{1} 3.845870632630840e-02][&B TK02Brlens{2} 9.891155637960004e-02]):7.227362228776846e-03[&B TK02Brlens{1} 1.614167597549027e-02][&B TK02Brlens{2} 4.065099768564611e-02],(((42:1.324964917525939e-02[&B TK02Brlens{1} 3.900497266701206e-02][&B TK02Brlens{2} 2.945344783155388e-02],71:2.482200001297541e-02[&B TK02Brlens{1} 8.269549142021727e-02][&B TK02Brlens{2} 6.652889539238047e-02]):1.009018241396994e-01[&B TK02Brlens{1} 2.901523598029386e-01][&B TK02Brlens{2} 6.166635772887686e-01],((25:2.038118242545806e-02[&B TK02Brlens{1} 4.066560636017157e-02][&B TK02Brlens{2} 2.900662385894461e-01],(23:0.000000000000000e+00[&B TK02Brlens{1} 0.000000000000000e+00][&B TK02Brlens{2} 0.000000000000000e+00],22:1.575043972953551e-02[&B TK02Brlens{1} 2.899669829539432e-02][&B TK02Brlens{2} 1.382682683446608e-01]):1.079173779854181e-02[&B TK02Brlens{1} 2.067933213462881e-02][&B TK02Brlens{2} 1.182218772070850e-01]):2.385222517848840e-02[&B TK02Brlens{1} 5.297313701765968e-02][&B TK02Brlens{2} 2.544227565408285e-01],21:1.008917262696144e-02[&B TK02Brlens{1} 2.553863873639403e-02][&B TK02Brlens{2} 1.027599770003306e-01]):5.555170620040406e-03[&B TK02Brlens{1} 1.404582207865101e-02][&B TK02Brlens{2} 5.742586783895507e-02]):1.995559382214995e-02[&B TK02Brlens{1} 4.943070234690529e-02][&B TK02Brlens{2} 1.848513241816311e-01],(40:2.600350164629170e-02[&B TK02Brlens{1} 5.410406377982371e-02][&B TK02Brlens{2} 1.388689752456361e-01],(66:3.448806603034709e-02[&B TK02Brlens{1} 1.117065697850451e-01][&B TK02Brlens{2} 2.272094062967517e-01],(26:7.730563367227343e-04[&B TK02Brlens{1} 1.375312653202948e-03][&B TK02Brlens{2} 3.899733796854344e-03],7:2.950845051041368e-02[&B TK02Brlens{1} 5.195429962095087e-02][&B TK02Brlens{2} 1.166415802524222e-01]):2.656426630283694e-02[&B TK02Brlens{1} 5.694998979809218e-02][&B TK02Brlens{2} 1.427168549151241e-01]):8.400839960064389e-03[&B TK02Brlens{1} 2.048784784787601e-02][&B TK02Brlens{2} 4.933987201558836e-02]):1.522143519316799e-02[&B TK02Brlens{1} 3.591401681858152e-02][&B TK02Brlens{2} 1.105846864168636e-01]):3.460273375290146e-02[&B TK02Brlens{1} 8.029210575897350e-02][&B TK02Brlens{2} 2.561588184254189e-01]):6.683432043875840e-03[&B TK02Brlens{1} 1.545499429559391e-02][&B TK02Brlens{2} 4.107503975753221e-02],((65:5.281479737860972e-02[&B TK02Brlens{1} 1.299700818732426e-01][&B TK02Brlens{2} 2.193700425388767e-01],(((27:2.232672711753834e-03[&B TK02Brlens{1} 4.399701926020825e-03][&B TK02Brlens{2} 7.381381384338398e-03],8:2.099177362769804e-02[&B TK02Brlens{1} 4.223766432709114e-02][&B TK02Brlens{2} 1.008757033860384e-01]):2.029119307609703e-02[&B TK02Brlens{1} 4.035920203707730e-02][&B TK02Brlens{2} 7.797925535879993e-02],((41:2.359242249884841e-02[&B TK02Brlens{1} 4.995941939278218e-02][&B TK02Brlens{2} 1.314030421374519e-01],(61:4.853758061719973e-02[&B TK02Brlens{1} 7.006107669479246e-02][&B TK02Brlens{2} 2.997169600417116e-01],19:1.807663839479468e-02[&B TK02Brlens{1} 2.727504567094531e-02][&B TK02Brlens{2} 1.042102570400174e-01]):2.852655032071224e-02[&B TK02Brlens{1} 5.181129361765268e-02][&B TK02Brlens{2} 1.514686225767453e-01]):1.161312806547318e-02[&B TK02Brlens{1} 2.481970681512126e-02][&B TK02Brlens{2} 5.277883267485036e-02],(((49:6.555892336136546e-02[&B TK02Brlens{1} 7.413635164483183e-02][&B TK02Brlens{2} 1.099092141836723e-01],(50:1.652789035128583e-01[&B TK02Brlens{1} 1.899333723264569e-01][&B TK02Brlens{2} 2.163098251712438e-01],((55:1.907537926063901e-01[&B TK02Brlens{1} 1.061166858465691e-01][&B TK02Brlens{2} 1.341902141431363e-01],(59:2.870575893381744e-03[&B TK02Brlens{1} 3.081988628910158e-03][&B TK02Brlens{2} 2.832847720756702e-03],52:1.869145040478202e-01[&B TK02Brlens{1} 2.256673676826077e-01][&B TK02Brlens{2} 1.566937191397893e-01]):2.457374945274604e-02[&B TK02Brlens{1} 2.271390354540006e-02][&B TK02Brlens{2} 2.640032137016744e-02]):7.140730184976446e-02[&B TK02Brlens{1} 7.923899873877656e-02][&B TK02Brlens{2} 9.202347591518395e-02],((56:5.246296828056319e-05[&B TK02Brlens{1} 6.957163560145702e-05][&B TK02Brlens{2} 4.159964504213713e-05],57:5.575546285521240e-02[&B TK02Brlens{1} 6.853365558397695e-02][&B TK02Brlens{2} 5.297134126755448e-02]):7.667919412585390e-02[&B TK02Brlens{1} 9.314104262676352e-02][&B TK02Brlens{2} 9.203739430333091e-02],(58:1.422021601793895e-01[&B TK02Brlens{1} 2.025274211925948e-01][&B TK02Brlens{2} 2.042982127006515e-01],(((72:9.203981941875278e-02[&B TK02Brlens{1} 1.824654949444422e-01][&B TK02Brlens{2} 2.868311975493600e-01],53:5.203080287092590e-08[&B TK02Brlens{1} 1.234316481844512e-07][&B TK02Brlens{2} 1.226132455134053e-07]):1.080474177329144e-01[&B TK02Brlens{1} 2.017370254084875e-01][&B TK02Brlens{2} 2.399289128096490e-01],51:3.158648653284850e-01[&B TK02Brlens{1} 2.816617599714872e-01][&B TK02Brlens{2} 5.329648554917253e-01]):9.909845317431287e-02[&B TK02Brlens{1} 1.285184696701012e-01][&B TK02Brlens{2} 2.045375683352487e-01],(54:1.434526220544304e-05[&B TK02Brlens{1} 1.921186577564482e-05][&B TK02Brlens{2} 3.282371098327573e-05],48:4.040956622452832e-01[&B TK02Brlens{1} 4.678346101819493e-01][&B TK02Brlens{2} 5.744077460596535e-01]):1.086765625751468e-02[&B TK02Brlens{1} 1.397164522234021e-02][&B TK02Brlens{2} 2.353846822328649e-02]):2.943752126465043e-02[&B TK02Brlens{1} 3.612198663863100e-02][&B TK02Brlens{2} 5.344793187867188e-02]):2.156784214015022e-03[&B TK02Brlens{1} 2.509943785212216e-03][&B TK02Brlens{2} 3.443040157846731e-03]):5.520593112836153e-02[&B TK02Brlens{1} 7.009332506918838e-02][&B TK02Brlens{2} 8.338337811331933e-02]):2.186153503258681e-03[&B TK02Brlens{1} 3.031661211619390e-03][&B TK02Brlens{2} 3.364142583562536e-03]):1.739623539208618e-02[&B TK02Brlens{1} 2.382532148296496e-02][&B TK02Brlens{2} 2.996526878825041e-02]):5.118381864630610e-02[&B TK02Brlens{1} 8.314955571350359e-02][&B TK02Brlens{2} 1.411999797463813e-01],18:1.084409327575598e-02[&B TK02Brlens{1} 2.038142714275362e-02][&B TK02Brlens{2} 4.049617562623246e-02]):4.453375478155623e-02[&B TK02Brlens{1} 8.825959805533042e-02][&B TK02Brlens{2} 1.795478603468358e-01],((33:6.904727235835846e-02[&B TK02Brlens{1} 1.442862409929193e-01][&B TK02Brlens{2} 2.745905764461785e-01],24:4.048968164895602e-06[&B TK02Brlens{1} 8.457297928404341e-06][&B TK02Brlens{2} 1.669329243165288e-05]):9.142564708566100e-03[&B TK02Brlens{1} 1.950368105549951e-02][&B TK02Brlens{2} 3.790848873777045e-02],(5:6.720215000925488e-02[&B TK02Brlens{1} 1.828479516143023e-01][&B TK02Brlens{2} 1.493586461914485e-01],(30:1.180660144294996e-01[&B TK02Brlens{1} 3.311403052073582e-01][&B TK02Brlens{2} 2.331587860404706e-01],3:7.258399639960181e-02[&B TK02Brlens{1} 2.308332239924606e-01][&B TK02Brlens{2} 1.376210527935793e-01]):2.712538041038478e-03[&B TK02Brlens{1} 7.757251231678591e-03][&B TK02Brlens{2} 6.768701612878790e-03]):1.667901659979700e-02[&B TK02Brlens{1} 4.005601987531695e-02][&B TK02Brlens{2} 5.702716243480373e-02]):9.483855460855596e-03[&B TK02Brlens{1} 2.035287519512197e-02][&B TK02Brlens{2} 4.030139289790755e-02]):6.644601842488235e-03[&B TK02Brlens{1} 1.440928644809495e-02][&B TK02Brlens{2} 3.080677907894626e-02]):1.488847318991843e-02[&B TK02Brlens{1} 3.149095750121843e-02][&B TK02Brlens{2} 6.940722286235601e-02]):1.476306096577048e-03[&B TK02Brlens{1} 2.994545119514300e-03][&B TK02Brlens{2} 6.492966112520804e-03],(37:3.974039823984377e-02[&B TK02Brlens{1} 8.230926483708817e-02][&B TK02Brlens{2} 1.861831012869633e-01],60:2.231666689451922e-01[&B TK02Brlens{1} 4.678268498297304e-01][&B TK02Brlens{2} 1.005762014694533e+00]):3.426800514595448e-04[&B TK02Brlens{1} 7.060200005161347e-04][&B TK02Brlens{2} 1.559411919955087e-03]):8.049440735822699e-03[&B TK02Brlens{1} 1.766949024756696e-02][&B TK02Brlens{2} 3.782987807700453e-02]):6.428002496705609e-03[&B TK02Brlens{1} 1.606418472595837e-02][&B TK02Brlens{2} 3.083956554510618e-02],(((73:1.162048321250403e-06[&B TK02Brlens{1} 1.166931184945381e-06][&B TK02Brlens{2} 5.801292656689311e-06],38:3.888741849525325e-02[&B TK02Brlens{1} 4.373847636705680e-02][&B TK02Brlens{2} 1.684390989433654e-01]):9.159858535279146e-02[&B TK02Brlens{1} 1.285892963346935e-01][&B TK02Brlens{2} 3.790821397127093e-01],12:6.326992527000208e-02[&B TK02Brlens{1} 1.286761739450504e-01][&B TK02Brlens{2} 3.186497366818755e-01]):1.291836384270273e-02[&B TK02Brlens{1} 2.446867726691095e-02][&B TK02Brlens{2} 3.918940866281730e-02],(69:1.575362627959789e-02[&B TK02Brlens{1} 3.507194751438738e-02][&B TK02Brlens{2} 6.209312817707210e-02],(67:1.252773497136291e-02[&B TK02Brlens{1} 3.700646078634389e-02][&B TK02Brlens{2} 6.476425011890913e-02],(68:1.674888330809277e-02[&B TK02Brlens{1} 5.147845065236882e-02][&B TK02Brlens{2} 6.127134196149407e-02],35:8.808213647139385e-02[&B TK02Brlens{1} 2.103900285032276e-01][&B TK02Brlens{2} 1.848710136921322e-01]):7.893147364020459e-03[&B TK02Brlens{1} 2.448798813557748e-02][&B TK02Brlens{2} 3.019826748846046e-02]):1.559239614730528e-02[&B TK02Brlens{1} 4.170899249028499e-02][&B TK02Brlens{2} 6.116744992359343e-02]):1.889314045241122e-02[&B TK02Brlens{1} 4.167312049652445e-02][&B TK02Brlens{2} 6.084154107054570e-02]):2.077460965566791e-02[&B TK02Brlens{1} 4.822412733845453e-02][&B TK02Brlens{2} 7.681586536696314e-02]):2.178127199222724e-02[&B TK02Brlens{1} 5.425750105028471e-02][&B TK02Brlens{2} 1.152486438624255e-01]):8.066279886869254e-03[&B TK02Brlens{1} 1.879899570893458e-02][&B TK02Brlens{2} 5.472224380868527e-02]):1.714954843343430e-02[&B TK02Brlens{1} 4.555455895758956e-02][&B TK02Brlens{2} 1.436765433980439e-01]):2.052947886882405e-03[&B TK02Brlens{1} 6.049988362484952e-03][&B TK02Brlens{2} 2.041631535007670e-02]):3.620764009719689e-03[&B TK02Brlens{1} 1.041353522583515e-02][&B TK02Brlens{2} 3.669732683782165e-02]):7.197378065017628e-03[&B TK02Brlens{1} 2.153031503557147e-02][&B TK02Brlens{2} 6.916067478946838e-02]):1.494406073326515e-03[&B TK02Brlens{1} 4.636040941784701e-03][&B TK02Brlens{2} 1.436127144447462e-02]):2.943914444071027e-02[&B TK02Brlens{1} 9.320478502698665e-02][&B TK02Brlens{2} 2.848249356888677e-01]):8.630501160699917e-03[&B TK02Brlens{1} 3.081832089368279e-02][&B TK02Brlens{2} 8.120343474124021e-02]):4.212619940165752e-03[&B TK02Brlens{1} 1.653838541296890e-02][&B TK02Brlens{2} 3.853543354141920e-02]):3.271702659262843e-02[&B TK02Brlens{1} 1.270129901888241e-01][&B TK02Brlens{2} 3.375358569150906e-01]):4.300047992472496e-02[&B TK02Brlens{1} 1.445340803274360e-01][&B TK02Brlens{2} 2.945633698188125e-01]):2.325895806151520e-02[&B TK02Brlens{1} 6.194797831899638e-02][&B TK02Brlens{2} 4.969702524120714e-02]):2.588624580132606e-02[&B TK02Brlens{1} 6.032756660071571e-02][&B TK02Brlens{2} 4.552985287323405e-02]):1.942560954056680e-02[&B TK02Brlens{1} 3.608587000945725e-02][&B TK02Brlens{2} 2.744558702711369e-02]):3.699250053068907e-02[&B TK02Brlens{1} 4.507394258901192e-02][&B TK02Brlens{2} 4.119410544506949e-02]);
	tree mcmc.tree_3 [&B TK02Brlens{1}] [&B TK02Brlens{2}] = [&R] [&clockrate = 4.918140185724038e-03] (1:9.057930795146010e-02[&B TK02Brlens{1} 8.708200748194370e-02][&B TK02Brlens{2} 9.614432995911071e-02],(82:1.215344681209623e-01[&B TK02Brlens{1} 1.404051523999125e-01][&B TK02Brlens{2} 5.169868084253639e-02],(((88:8.511359512467346e-03[&B TK02Brlens{1} 1.107230049734126e-03][&B TK02Brlens{2} 3.526150440527552e-03],87:5.271702334741332e-02[&B TK02Brlens{1} 9.266912238284077e-03][&B TK02Brlens{2} 1.225498845771338e-02]):1.335177550912710e-01[&B TK02Brlens{1} 2.317947416271029e-01][&B TK02Brlens{2} 1.024225751811645e-01],86:7.165171861034962e-04[&B TK02Brlens{1} 2.534967025103970e-03][&B TK02Brlens{2} 8.644240523249461e-04]):7.265495949767053e-02[&B TK02Brlens{1} 2.328821396878769e-01][&B TK02Brlens{2} 1.221219764552797e-01],((84:1.595153020428545e-07[&B TK02Brlens{1} 1.349541963059045e-06][&B TK02Brlens{2} 1.796181034777822e-07],(76:4.272729411561853e-03[&B TK02Brlens{1} 1.660270237405470e-02][&B TK02Brlens{2} 2.048176666737718e-03],((80:3.470973109286676e-02[&B TK02Brlens{1} 1.628230757880033e-01][&B TK02Brlens{2} 1.119768721752223e-02],(((81:4.135811654452006e-02[&B TK02Brlens{1} 2.150038368912582e-01][&B TK02Brlens{2} 1.481697784344995e-02],79:1.183206883314791e-03[&B TK02Brlens{1} 5.436638582624748e-03][&B TK02Brlens{2} 5.712295881687171e-04]):1.808904562681264e-02[&B TK02Brlens{1} 7.078421460917514e-02][&B TK02Brlens{2} 1.008601517821313e-02],78:2.015596501008373e-02[&B TK02Brlens{1} 5.246980807785063e-02][&B TK02Brlens{2} 1.025488146923292e-02]):3.273181315022349e-02[&B TK02Brlens{1} 9.254150557413045e-02][&B TK02Brlens{2} 2.273952746412700e-02],77:5.797082448790937e-03[&B TK02Brlens{1} 1.404729604722295e-02][&B TK02Brlens{2} 4.388821110414295e-03]):5.316532105939746e-02[&B TK02Brlens{1} 1.876847196638094e-01][&B TK02Brlens{2} 2.912786630706040e-02]):1.681871030909066e-02[&B TK02Brlens{1} 7.111639985170670e-02][&B TK02Brlens{2} 6.801282357982700e-03],75:4.567149985022883e-08[&B TK02Brlens{1} 1.744453637567445e-07][&B TK02Brlens{2} 2.147030964965555e-08]):1.189126095031217e-03[&B TK02Brlens{1} 4.772817227480858e-03][&B TK02Brlens{2} 5.578032883739794e-04]):6.079104480081686e-02[&B TK02Brlens{1} 3.850546103118717e-01][&B TK02Brlens{2} 4.846130696505660e-02]):2.720745801250373e-02[&B TK02Brlens{1} 1.939987228980748e-01][&B TK02Brlens{2} 8.565588223447701e-02],(83:1.159170595176137e-02[&B TK02Brlens{1} 6.115943430582891e-02][&B TK02Brlens{2} 1.227398491885401e-01],(85:0.000000000000000e+00[&B TK02Brlens{1} 0.000000000000000e+00][&B TK02Brlens{2} 0.000000000000000e+00],(((70:1.183519831359250e-02[&B TK02Brlens{1} 6.174024609912379e-02][&B TK02Brlens{2} 2.418431551275067e-01],44:1.669179153122864e-02[&B TK02Brlens{1} 8.808841542456711e-02][&B TK02Brlens{2} 3.277381167927499e-01]):1.276814121262667e-03[&B TK02Brlens{1} 7.680297576257428e-03][&B TK02Brlens{2} 2.819120584046822e-02],((14:9.107771054076474e-04[&B TK02Brlens{1} 5.318106960844283e-03][&B TK02Brlens{2} 1.361511974958170e-02],(((10:0.000000000000000e+00[&B TK02Brlens{1} 0.000000000000000e+00][&B TK02Brlens{2} 0.000000000000000e+00],6:3.625445635255363e-03[&B TK02Brlens{1} 5.349202751363968e-02][&B TK02Brlens{2} 1.596252648730642e-02]):4.841335765291293e-02[&B TK02Brlens{1} 5.525137172302532e-01][&B TK02Brlens{2} 3.309271327902511e-01],17:4.240629032424110e-04[&B TK02Brlens{1} 3.105637762478643e-03][&B TK02Brlens{2} 3.794918487748857e-03]):1.178198402986161e-02[&B TK02Brlens{1} 8.047003706587381e-02][&B TK02Brlens{2} 1.342598083360522e-01],16:0.000000000000000e+00[&B TK02Brlens{1} 0.000000000000000e+00][&B TK02Brlens{2} 0.000000000000000e+00]):4.106873642156503e-03[&B TK02Brlens{1} 2.556111062607879e-02][&B TK02Brlens{2} 5.911977768072452e-02]):3.411399506636005e-02[&B TK02Brlens{1} 2.225533624216807e-01][&B TK02Brlens{2} 6.974392003820087e-01],(46:0.000000000000000e+00[&B TK02Brlens{1} 0.000000000000000e+00][&B TK02Brlens{2} 0.000000000000000e+00],(45:5.573473387431523e-02[&B TK02Brlens{1} 3.167004692184813e-01][&B TK02Brlens{2} 5.964305590821267e-01],(4:1.056740840927646e-02[&B TK02Brlens{1} 1.130766885494057e-01][&B TK02Brlens{2} 1.243428218588726e-01],((32:1.842452739878311e-02[&B TK02Brlens{1} 1.277427259141752e-01][&B TK02Brlens{2} 2.618706956480566e-01],(43:2.283664428112642e-02[&B TK02Brlens{1} 1.461873721872750e-01][&B TK02Brlens{2} 2.743177008408978e-01],(((69:2.146840556177169e-02[&B TK02Brlens{1} 1.453278209602680e-01][&B TK02Brlens{2} 1.277924041842690e-01],(67:4.664785419163887e-03[&B TK02Brlens{1} 1.531142258725912e-02][&B TK02Brlens{2} 4.022499507099524e-02],(68:1.591583456224936e-02[&B TK02Brlens{1} 5.620258269535222e-02][&B TK02Brlens{2} 1.109343162043458e-01],35:3.797591511648790e-02[&B TK02Brlens{1} 1.290154161865745e-01][&B TK02Brlens{2} 1.948862894227988e-01]):4.200219538557840e-02[&B TK02Brlens{1} 1.430926433227438e-01][&B TK02Brlens{2} 3.274738468767459e-01]):1.507745579773869e-02[&B TK02Brlens{1} 6.623995583517421e-02][&B TK02Brlens{2} 1.171222961668226e-01]):2.034296119202854e-02[&B TK02Brlens{1} 1.004305404134126e-01][&B TK02Brlens{2} 1.428382019679702e-01],(((((27:0.000000000000000e+00[&B TK02Brlens{1} 0.000000000000000e+00][&B TK02Brlens{2} 0.000000000000000e+00],8:7.075163736233887e-03[&B TK02Brlens{1} 2.936906127911743e-02][&B TK02Brlens{2} 8.798843945150291e-02]):1.345849818322680e-02[&B TK02Brlens{1} 5.760410327386149e-02][&B TK02Brlens{2} 1.330591273432156e-01],((41:2.105098785962927e-02[&B TK02Brlens{1} 6.753923948040859e-02][&B TK02Brlens{2} 1.432562039221083e-01],(61:5.297557994264141e-02[&B TK02Brlens{1} 1.078532585151987e-01][&B TK02Brlens{2} 7.268891262727093e-01],19:0.000000000000000e+00[&B TK02Brlens{1} 0.000000000000000e+00][&B TK02Brlens{2} 0.000000000000000e+00]):2.845877803571299e-02[&B TK02Brlens{1} 8.208112937032587e-02][&B TK02Brlens{2} 3.816728325131184e-01]):7.725941431893015e-03[&B TK02Brlens{1} 3.023912888258026e-02][&B TK02Brlens{2} 5.213218707110900e-02],(((50:1.636657579811011e-01[&B TK02Brlens{1} 1.268013671616027e-01][&B TK02Brlens{2} 8.474533476044054e-01],((55:1.699899868202755e-01[&B TK02Brlens{1} 1.406314530778053e-01][&B TK02Brlens{2} 1.398461564045015e-01],(59:2.875232478942894e-02[&B TK02Brlens{1} 3.610489430505185e-02][&B TK02Brlens{2} 4.293511643770591e-02],52:2.172969098825024e-01[&B TK02Brlens{1} 1.991256841662010e-01][&B TK02Brlens{2} 2.527815151232619e-01]):8.989074269153704e-03[&B TK02Brlens{1} 1.213893263943739e-02][&B TK02Brlens{2} 1.021428948576430e-02]):3.980757368103136e-02[&B TK02Brlens{1} 6.285200875900913e-02][&B TK02Brlens{2} 6.625023940125239e-02],((57:6.203414957340081e-02[&B TK02Brlens{1} 4.014608012248577e-02][&B TK02Brlens{2} 2.455679438492839e-02],56:3.052770040483589e-02[&B TK02Brlens{1} 1.402708781695627e-02][&B TK02Brlens{2} 1.310312036740453e-02]):8.827406179782502e-02[&B TK02Brlens{1} 7.139992133084841e-02][&B TK02Brlens{2} 1.031257259262851e-01],(58:5.262150732386522e-02[&B TK02Brlens{1} 1.068737354604151e-01][&B TK02Brlens{2} 1.312859197603142e-01],((51:2.456725076554259e-01[&B TK02Brlens{1} 2.184618235881558e-01][&B TK02Brlens{2} 2.196620488847440e-01],(72:1.007030829865350e-01[&B TK02Brlens{1} 1.634117963976524e-01][&B TK02Brlens{2} 3.884704031224438e-01],53:3.046639681989990e-02[&B TK02Brlens{1} 8.442476101008410e-02][&B TK02Brlens{2} 3.138744545896183e-02]):1.875147619474767e-02[&B TK02Brlens{1} 4.068407381875980e-02][&B TK02Brlens{2} 2.497795249667490e-02]):1.373224464454950e-01[&B TK02Brlens{1} 2.344951712161974e-01][&B TK02Brlens{2} 4.097145860044574e-01],(54:0.000000000000000e+00[&B TK02Brlens{1} 0.000000000000000e+00][&B TK02Brlens{2} 0.000000000000000e+00],48:3.720992180516000e-01[&B TK02Brlens{1} 7.972346284369632e-01][&B TK02Brlens{2} 5.278697776485698e-01]):1.089573604932090e-02[&B TK02Brlens{1} 1.976884433931881e-02][&B TK02Brlens{2} 3.716661740724572e-02]):3.335764503246406e-02[&B TK02Brlens{1} 5.292280179691120e-02][&B TK02Brlens{2} 1.288443848554472e-01]):4.902313071547912e-03[&B TK02Brlens{1} 5.830626289306157e-03][&B TK02Brlens{2} 1.206047108567285e-02]):3.458204693592370e-02[&B TK02Brlens{1} 4.928889403866981e-02][&B TK02Brlens{2} 7.543333970011928e-02]):4.768870902223669e-02[&B TK02Brlens{1} 6.635026592042434e-02][&B TK02Brlens{2} 2.085832022331895e-01]):3.773660403578618e-02[&B TK02Brlens{1} 6.330131524981612e-02][&B TK02Brlens{2} 2.215284442711115e-01],(18:0.000000000000000e+00[&B TK02Brlens{1} 0.000000000000000e+00][&B TK02Brlens{2} 0.000000000000000e+00],49:1.209823345039500e-01[&B TK02Brlens{1} 1.094313523118908e-01][&B TK02Brlens{2} 3.120678186579908e-01]):3.522330303268394e-02[&B TK02Brlens{1} 6.705993160542641e-02][&B TK02Brlens{2} 1.560197748571062e-01]):9.946904153615217e-03[&B TK02Brlens{1} 2.876559337109051e-02][&B TK02Brlens{2} 5.643138679590364e-02],(((30:4.009463036834996e-02[&B TK02Brlens{1} 1.931516608561125e-01][&B TK02Brlens{2} 1.590910610744250e-01],3:3.368221737987997e-02[&B TK02Brlens{1} 1.489735763437741e-01][&B TK02Brlens{2} 1.975612999298084e-01]):2.885969598313504e-02[&B TK02Brlens{1} 1.091118826077025e-01][&B TK02Brlens{2} 1.026042502878916e-01],5:5.807777333751421e-02[&B TK02Brlens{1} 2.680685799658765e-01][&B TK02Brlens{2} 8.807237641237198e-02]):1.810973416089971e-02[&B TK02Brlens{1} 8.351478599315951e-02][&B TK02Brlens{2} 5.914539038429133e-02],(33:6.732368049395114e-02[&B TK02Brlens{1} 3.565107854205795e-01][&B TK02Brlens{2} 2.321912452703673e-01],24:4.823211197858091e-05[&B TK02Brlens{1} 2.416357066743698e-04][&B TK02Brlens{2} 1.728837858275783e-04]):1.638580339418976e-03[&B TK02Brlens{1} 8.496345602471882e-03][&B TK02Brlens{2} 6.647624402066172e-03]):9.748732947867218e-03[&B TK02Brlens{1} 4.276888981590057e-02][&B TK02Brlens{2} 5.072782267543773e-02]):4.289669002618516e-03[&B TK02Brlens{1} 1.720576380440359e-02][&B TK02Brlens{2} 2.675265709685096e-02]):9.510216056751626e-03[&B TK02Brlens{1} 4.071176649934145e-02][&B TK02Brlens{2} 6.969289053618537e-02]):6.323031245340776e-03[&B TK02Brlens{1} 2.279110674669551e-02][&B TK02Brlens{2} 4.701590193279992e-02],(37:3.589071449005663e-05[&B TK02Brlens{1} 8.268172568073912e-05][&B TK02Brlens{2} 3.640459975610984e-04],60:1.506259460422506e-01[&B TK02Brlens{1} 2.187014101347365e-01][&B TK02Brlens{2} 8.182517406300556e-01]):3.123908614350455e-02[&B TK02Brlens{1} 8.683163051630502e-02][&B TK02Brlens{2} 2.641859936205810e-01]):1.846537247716040e-02[&B TK02Brlens{1} 7.364882084066747e-02][&B TK02Brlens{2} 1.172260378716979e-01],(73:9.317464757995303e-03[&B TK02Brlens{1} 1.362324452891200e-02][&B TK02Brlens{2} 6.532723603928987e-02],38:0.000000000000000e+00[&B TK02Brlens{1} 0.000000000000000e+00][&B TK02Brlens{2} 0.000000000000000e+00]):1.107172893207113e-01[&B TK02Brlens{1} 3.423172104749533e-01][&B TK02Brlens{2} 7.140021126947019e-01]):2.311249851413916e-03[&B TK02Brlens{1} 1.108532051135762e-02][&B TK02Brlens{2} 1.559264437538164e-02],65:2.853074587762183e-02[&B TK02Brlens{1} 1.419348776244796e-01][&B TK02Brlens{2} 2.629251655448965e-01]):2.034613141649306e-03[&B TK02Brlens{1} 9.400360992066035e-03][&B TK02Brlens{2} 1.499142101405376e-02]):1.306528825733083e-02[&B TK02Brlens{1} 6.195844897265591e-02][&B TK02Brlens{2} 1.007851668929462e-01],(((40:1.659727047978022e-02[&B TK02Brlens{1} 4.865951687851031e-02][&B TK02Brlens{2} 1.221036782415233e-01],(66:3.685418177892497e-02[&B TK02Brlens{1} 1.477158069269636e-01][&B TK02Brlens{2} 2.816737199349673e-01],(26:9.269748808777232e-03[&B TK02Brlens{1} 1.631093272870048e-02][&B TK02Brlens{2} 3.561732749770009e-02],7:1.608744524767773e-02[&B TK02Brlens{1} 4.115572351457601e-02][&B TK02Brlens{2} 7.762100335025479e-02]):2.444387680666298e-02[&B TK02Brlens{1} 5.738664239935289e-02][&B TK02Brlens{2} 1.965235380877187e-01]):1.601841255074990e-03[&B TK02Brlens{1} 4.744988079169409e-03][&B TK02Brlens{2} 1.698358552008315e-02]):1.240153042274011e-02[&B TK02Brlens{1} 3.709936987185366e-02][&B TK02Brlens{2} 1.786158554130930e-01],((71:1.674940726039701e-02[&B TK02Brlens{1} 5.441229549188283e-02][&B TK02Brlens{2} 4.624078776777267e-02],42:0.000000000000000e+00[&B TK02Brlens{1} 0.000000000000000e+00][&B TK02Brlens{2} 0.000000000000000e+00]):8.418788061022765e-02[&B TK02Brlens{1} 3.099007580136831e-01][&B TK02Brlens{2} 1.060284788665669e+00],((25:7.572945913887544e-03[&B TK02Brlens{1} 2.795081661858290e-02][&B TK02Brlens{2} 1.482401417225273e-01],(23:0.000000000000000e+00[&B TK02Brlens{1} 0.000000000000000e+00][&B TK02Brlens{2} 0.000000000000000e+00],22:1.888159030850991e-02[&B TK02Brlens{1} 6.174888809361809e-02][&B TK02Brlens{2} 2.292311532428118e-01]):1.951706174662080e-02[&B TK02Brlens{1} 7.395348528717677e-02][&B TK02Brlens{2} 3.347215992692396e-01]):1.838113910578162e-02[&B TK02Brlens{1} 8.315439614790061e-02][&B TK02Brlens{2} 3.984956358923658e-01],21:0.000000000000000e+00[&B TK02Brlens{1} 0.000000000000000e+00][&B TK02Brlens{2} 0.000000000000000e+00]):4.026179288882542e-04[&B TK02Brlens{1} 1.907758764181405e-03][&B TK02Brlens{2} 9.377868283765526e-03]):1.977480126275598e-02[&B TK02Brlens{1} 7.382825787123501e-02][&B TK02Brlens{2} 4.154347168635954e-01]):3.106044770251892e-02[&B TK02Brlens{1} 1.203511387106796e-01][&B TK02Brlens{2} 4.104146760012381e-01],(74:6.318917098715642e-03[&B TK02Brlens{1} 2.672964909048591e-02][&B TK02Brlens{2} 6.162684876533210e-02],(((((13:1.580444144681192e-02[&B TK02Brlens{1} 5.074976606812304e-02][&B TK02Brlens{2} 4.305185162180962e-02],2:0.000000000000000e+00[&B TK02Brlens{1} 0.000000000000000e+00][&B TK02Brlens{2} 0.000000000000000e+00]):2.959708199640658e-02[&B TK02Brlens{1} 1.014554825120004e-01][&B TK02Brlens{2} 1.320328492377789e-01],12:5.706699755408463e-02[&B TK02Brlens{1} 2.093058859813194e-01][&B TK02Brlens{2} 3.451950996798446e-01]):1.040821679497006e-02[&B TK02Brlens{1} 3.264046315458553e-02][&B TK02Brlens{2} 7.206431098400942e-02],39:2.077059500548667e-02[&B TK02Brlens{1} 6.567235233056755e-02][&B TK02Brlens{2} 2.340527432777338e-01]):4.452522970547838e-03[&B TK02Brlens{1} 1.622903399056408e-02][&B TK02Brlens{2} 3.102686925005037e-02],(((20:3.313576862688131e-04[&B TK02Brlens{1} 1.071984550120898e-03][&B TK02Brlens{2} 8.817126150275562e-04],29:0.000000000000000e+00[&B TK02Brlens{1} 0.000000000000000e+00][&B TK02Brlens{2} 0.000000000000000e+00]):1.024931166025389e-02[&B TK02Brlens{1} 3.451011034336724e-02][&B TK02Brlens{2} 4.663994800205640e-02],(34:3.110771365253198e-02[&B TK02Brlens{1} 1.461186136062274e-01][&B TK02Brlens{2} 2.420258523683075e-01],36:0.000000000000000e+00[&B TK02Brlens{1} 0.000000000000000e+00][&B TK02Brlens{2} 0.000000000000000e+00]):2.193781059338884e-02[&B TK02Brlens{1} 9.289683965344205e-02][&B TK02Brlens{2} 1.757793663706491e-01]):3.148562026255901e-02[&B TK02Brlens{1} 1.406838325520120e-01][&B TK02Brlens{2} 2.186655908129414e-01],9:1.709746541019562e-02[&B TK02Brlens{1} 7.767942633415643e-02][&B TK02Brlens{2} 1.388108752748520e-01]):1.757466289934892e-02[&B TK02Brlens{1} 8.293687185494389e-02][&B TK02Brlens{2} 1.202293029899300e-01]):1.154857184789006e-02[&B TK02Brlens{1} 3.999728760050041e-02][&B TK02Brlens{2} 7.915122951703125e-02],11:2.106620658667009e-02[&B TK02Brlens{1} 5.948694946351537e-02][&B TK02Brlens{2} 1.242277140827784e-01]):2.478128214916188e-02[&B TK02Brlens{1} 8.831833401794947e-02][&B TK02Brlens{2} 2.045102192779732e-01]):2.336292020961413e-03[&B TK02Brlens{1} 1.056710704341268e-02][&B TK02Brlens{2} 1.958954117338799e-02]):7.977943439678599e-03[&B TK02Brlens{1} 3.972675121025889e-02][&B TK02Brlens{2} 6.397331437513859e-02]):1.140067765721825e-02[&B TK02Brlens{1} 6.111285963801213e-02][&B TK02Brlens{2} 1.023539272749264e-01]):8.326409314767198e-03[&B TK02Brlens{1} 4.682754707431266e-02][&B TK02Brlens{2} 1.032917844007398e-01]):7.249893113095612e-03[&B TK02Brlens{1} 4.742903101665493e-02][&B TK02Brlens{2} 9.502677975589467e-02],31:2.594576961916866e-02[&B TK02Brlens{1} 1.905695634735689e-01][&B TK02Brlens{2} 3.463759439584298e-01]):2.484603938056390e-03[&B TK02Brlens{1} 1.971133578171115e-02][&B TK02Brlens{2} 2.604041561598273e-02]):5.002653218126011e-03[&B TK02Brlens{1} 4.215944167955959e-02][&B TK02Brlens{2} 5.100795971534866e-02]):2.200404257174110e-03[&B TK02Brlens{1} 1.736978235812884e-02][&B TK02Brlens{2} 2.522348064167746e-02]):1.777226711889809e-02[&B TK02Brlens{1} 1.270156543693819e-01][&B TK02Brlens{2} 3.409895224024739e-01]):1.578615168076214e-02[&B TK02Brlens{1} 1.044997723388544e-01][&B TK02Brlens{2} 3.833520516398530e-01]):7.833708547517775e-04[&B TK02Brlens{1} 4.988576185920435e-03][&B TK02Brlens{2} 1.687978261887617e-02],(47:8.831766274672028e-03[&B TK02Brlens{1} 6.027094597185664e-02][&B TK02Brlens{2} 1.166392361744366e-01],(((63:9.149629862896447e-02[&B TK02Brlens{1} 1.018990390089740e+00][&B TK02Brlens{2} 2.180745781206384e-01],64:0.000000000000000e+00[&B TK02Brlens{1} 0.000000000000000e+00][&B TK02Brlens{2} 0.000000000000000e+00]):1.005045543786357e-02[&B TK02Brlens{1} 7.476800796797139e-02][&B TK02Brlens{2} 5.480391400447700e-02],15:0.000000000000000e+00[&B TK02Brlens{1} 0.000000000000000e+00][&B TK02Brlens{2} 0.000000000000000e+00]):3.965792605822564e-03[&B TK02Brlens{1} 2.508079664222311e-02][&B TK02Brlens{2} 3.061529228795361e-02],(28:1.965880049238579e-02[&B TK02Brlens{1} 1.329655805900967e-01][&B TK02Brlens{2} 3.194699131949959e-01],62:0.000000000000000e+00[&B TK02Brlens{1} 0.000000000000000e+00][&B TK02Brlens{2} 0.000000000000000e+00]):1.956539967954225e-02[&B TK02Brlens{1} 1.193248737366222e-01][&B TK02Brlens{2} 2.587615600094653e-01]):1.680736988123309e-02[&B TK02Brlens{1} 9.980511560003247e-02][&B TK02Brlens{2} 2.240717087254805e-01]):4.221674022449726e-03[&B TK02Brlens{1} 2.566448197298110e-02][&B TK02Brlens{2} 8.174091921804715e-02]):2.560355895571263e-02[&B TK02Brlens{1} 1.932086146674324e-01][&B TK02Brlens{2} 7.615351499906212e-01]):2.435847269959379e-02[&B TK02Brlens{1} 1.747962279655654e-01][&B TK02Brlens{2} 5.925862403151761e-01]):1.231173064741821e-02[&B TK02Brlens{1} 7.074831359084942e-02][&B TK02Brlens{2} 9.114342816959614e-02]):2.162397255674143e-02[&B TK02Brlens{1} 9.599763237290324e-02][&B TK02Brlens{2} 7.920305490895356e-02]):4.661888748332124e-02[&B TK02Brlens{1} 9.815925709291770e-02][&B TK02Brlens{2} 6.606871692241117e-02]):3.066638651393183e-02[&B TK02Brlens{1} 3.270196866338727e-02][&B TK02Brlens{2} 2.574667392521753e-02]);
	tree mcmc.tree_4 [&B TK02Brlens{1}] [&B TK02Brlens{2}] = [&R] [&clockrate = 1.300868727619841e-03] (1:2.589772514707372e-02[&B TK02Brlens{1} 2.244419532766502e-02][&B TK02Brlens{2} 3.289287629602813e-02],(82:2.208850211936331e-02[&B TK02Brlens{1} 2.498017108574707e-01][&B TK02Brlens{2} 7.921008396895808e-02],(((88:1.107407747552580e-03[&B TK02Brlens{1} 5.345534372259575e-03][&B TK02Brlens{2} 4.445594526794491e-03],87:5.793449516688004e-03[&B TK02Brlens{1} 2.183218974024402e-02][&B TK02Brlens{2} 2.369658794877425e-02]):3.467756572864919e-02[&B TK02Brlens{1} 2.302017582618525e-01][&B TK02Brlens{2} 1.065056607745691e-01],86:0.000000000000000e+00[&B TK02Brlens{1} 0.000000000000000e+00][&B TK02Brlens{2} 0.000000000000000e+00]):1.657985842947296e-02[&B TK02Brlens{1} 2.124760433482842e-01][&B TK02Brlens{2} 9.185573863898462e-02],((84:0.000000000000000e+00[&B TK02Brlens{1} 0.000000000000000e+00][&B TK02Brlens{2} 0.000000000000000e+00],(76:0.000000000000000e+00[&B TK02Brlens{1} 0.000000000000000e+00][&B TK02Brlens{2} 0.000000000000000e+00],((80:3.790178746880229e-03[&B TK02Brlens{1} 6.451310263483810e-02][&B TK02Brlens{2} 1.600065586889116e-02],(((81:4.570478603435429e-03[&B TK02Brlens{1} 8.322602453656661e-02][&B TK02Brlens{2} 6.119708739517671e-03],79:0.000000000000000e+00[&B TK02Brlens{1} 0.000000000000000e+00][&B TK02Brlens{2} 0.000000000000000e+00]):4.913119913868447e-03[&B TK02Brlens{1} 7.358564663353330e-02][&B TK02Brlens{2} 1.490182762630422e-02],78:0.000000000000000e+00[&B TK02Brlens{1} 0.000000000000000e+00][&B TK02Brlens{2} 0.000000000000000e+00]):1.639724933391379e-02[&B TK02Brlens{1} 1.999337965269606e-01][&B TK02Brlens{2} 7.219660131603599e-02],77:0.000000000000000e+00[&B TK02Brlens{1} 0.000000000000000e+00][&B TK02Brlens{2} 0.000000000000000e+00]):4.829210091278457e-03[&B TK02Brlens{1} 6.791087743436548e-02][&B TK02Brlens{2} 2.094210970836215e-02]):6.880190419226051e-03[&B TK02Brlens{1} 1.047762134402081e-01][&B TK02Brlens{2} 2.138417746106131e-02],75:0.000000000000000e+00[&B TK02Brlens{1} 0.000000000000000e+00][&B TK02Brlens{2} 0.000000000000000e+00]):5.240802071197564e-03[&B TK02Brlens{1} 1.115694535728371e-01][&B TK02Brlens{2} 1.337776314392937e-02]):1.436646946681303e-02[&B TK02Brlens{1} 5.573071672501846e-01][&B TK02Brlens{2} 7.184602470645224e-02]):7.608679592096768e-03[&B TK02Brlens{1} 2.988915082406141e-01][&B TK02Brlens{2} 1.130865175963672e-01],(83:0.000000000000000e+00[&B TK02Brlens{1} 0.000000000000000e+00][&B TK02Brlens{2} 0.000000000000000e+00],(85:0.000000000000000e+00[&B TK02Brlens{1} 0.000000000000000e+00][&B TK02Brlens{2} 0.000000000000000e+00],(((70:1.970271548847297e-03[&B TK02Brlens{1} 3.556010367018576e-02][&B TK02Brlens{2} 1.611936653163986e-01],44:5.184362752978733e-03[&B TK02Brlens{1} 1.065980014530101e-01][&B TK02Brlens{2} 3.478622696665432e-01]):2.013488520974105e-04[&B TK02Brlens{1} 3.731820392791774e-03][&B TK02Brlens{2} 1.598641494260930e-02],(((16:0.000000000000000e+00[&B TK02Brlens{1} 0.000000000000000e+00][&B TK02Brlens{2} 0.000000000000000e+00],((10:0.000000000000000e+00[&B TK02Brlens{1} 0.000000000000000e+00][&B TK02Brlens{2} 0.000000000000000e+00],6:4.019796587539703e-03[&B TK02Brlens{1} 1.866531751148555e-01][&B TK02Brlens{2} 9.734978068111555e-02]):2.203487185560554e-02[&B TK02Brlens{1} 7.468475208672322e-01][&B TK02Brlens{2} 1.299388747944647e+00],14:0.000000000000000e+00[&B TK02Brlens{1} 0.000000000000000e+00][&B TK02Brlens{2} 0.000000000000000e+00]):1.697398078266132e-04[&B TK02Brlens{1} 4.631205755664581e-03][&B TK02Brlens{2} 1.636559523023811e-02]):3.038020603487041e-03[&B TK02Brlens{1} 8.200983471371583e-02][&B TK02Brlens{2} 2.170272282028761e-01],17:0.000000000000000e+00[&B TK02Brlens{1} 0.000000000000000e+00][&B TK02Brlens{2} 0.000000000000000e+00]):4.132325308636026e-03[&B TK02Brlens{1} 1.008555560978478e-01][&B TK02Brlens{2} 2.446255746523671e-01],(46:0.000000000000000e+00[&B TK02Brlens{1} 0.000000000000000e+00][&B TK02Brlens{2} 0.000000000000000e+00],(45:1.258431489394926e-02[&B TK02Brlens{1} 3.010514837722854e-01][&B TK02Brlens{2} 1.018369199015587e+00],(4:0.000000000000000e+00[&B TK02Brlens{1} 0.000000000000000e+00][&B TK02Brlens{2} 0.000000000000000e+00],(31:7.633278468631405e-03[&B TK02Brlens{1} 2.994380661518248e-01][&B TK02Brlens{2} 4.293641312953319e-01],((43:0.000000000000000e+00[&B TK02Brlens{1} 0.000000000000000e+00][&B TK02Brlens{2} 0.000000000000000e+00],((74:0.000000000000000e+00[&B TK02Brlens{1} 0.000000000000000e+00][&B TK02Brlens{2} 0.000000000000000e+00],(69:3.056959208914051e-03[&B TK02Brlens{1} 5.197287935136904e-02][&B TK02Brlens{2} 5.047717143827181e-02],(67:0.000000000000000e+00[&B TK02Brlens{1} 0.000000000000000e+00][&B TK02Brlens{2} 0.000000000000000e+00],(68:0.000000000000000e+00[&B TK02Brlens{1} 0.000000000000000e+00][&B TK02Brlens{2} 0.000000000000000e+00],35:1.728300302210255e-02[&B TK02Brlens{1} 2.330704117570767e-01][&B TK02Brlens{2} 2.677539757544607e-01]):1.425994082438362e-02[&B TK02Brlens{1} 2.046909138669461e-01][&B TK02Brlens{2} 3.343881286080075e-01]):2.075280981565342e-03[&B TK02Brlens{1} 3.526684985352281e-02][&B TK02Brlens{2} 4.140812261683927e-02]):4.486129038179909e-03[&B TK02Brlens{1} 6.052326825234351e-02][&B TK02Brlens{2} 1.322129434718952e-01]):4.222916290403222e-03[&B TK02Brlens{1} 6.743451934709059e-02][&B TK02Brlens{2} 1.670693199988546e-01],((((36:0.000000000000000e+00[&B TK02Brlens{1} 0.000000000000000e+00][&B TK02Brlens{2} 0.000000000000000e+00],(20:0.000000000000000e+00[&B TK02Brlens{1} 0.000000000000000e+00][&B TK02Brlens{2} 0.000000000000000e+00],(34:1.508175483038006e-02[&B TK02Brlens{1} 1.655626107831423e-01][&B TK02Brlens{2} 2.208374366987393e-01],29:0.000000000000000e+00[&B TK02Brlens{1} 0.000000000000000e+00][&B TK02Brlens{2} 0.000000000000000e+00]):1.252565225845123e-02[&B TK02Brlens{1} 2.126265406238347e-01][&B TK02Brlens{2} 2.946001781129932e-01]):2.216067979998737e-04[&B TK02Brlens{1} 4.120092944692333e-03][&B TK02Brlens{2} 7.145140318932271e-03]):4.180337395043532e-03[&B TK02Brlens{1} 7.838873765811631e-02][&B TK02Brlens{2} 1.326102536366841e-01],((9:0.000000000000000e+00[&B TK02Brlens{1} 0.000000000000000e+00][&B TK02Brlens{2} 0.000000000000000e+00],(13:0.000000000000000e+00[&B TK02Brlens{1} 0.000000000000000e+00][&B TK02Brlens{2} 0.000000000000000e+00],(65:4.489316828668460e-03[&B TK02Brlens{1} 1.932974351790817e-01][&B TK02Brlens{2} 3.245463956778842e-01],2:0.000000000000000e+00[&B TK02Brlens{1} 0.000000000000000e+00][&B TK02Brlens{2} 0.000000000000000e+00]):1.841264103187606e-03[&B TK02Brlens{1} 8.844065510698275e-02][&B TK02Brlens{2} 7.669633642375952e-02]):4.266073234585971e-03[&B TK02Brlens{1} 1.439239524336569e-01][&B TK02Brlens{2} 1.362127225114555e-01]):3.350001190348006e-03[&B TK02Brlens{1} 7.454755841154216e-02][&B TK02Brlens{2} 9.957291633942626e-02],(12:0.000000000000000e+00[&B TK02Brlens{1} 0.000000000000000e+00][&B TK02Brlens{2} 0.000000000000000e+00],(73:0.000000000000000e+00[&B TK02Brlens{1} 0.000000000000000e+00][&B TK02Brlens{2} 0.000000000000000e+00],38:7.718068914635348e-03[&B TK02Brlens{1} 4.777814773969692e-01][&B TK02Brlens{2} 1.600622859737128e-01]):1.959246731360628e-02[&B TK02Brlens{1} 6.688443105104155e-01][&B TK02Brlens{2} 8.017528876978063e-01]):5.872749459499726e-03[&B TK02Brlens{1} 1.489178714125582e-01][&B TK02Brlens{2} 2.622337694905857e-01]):1.073293409789039e-03[&B TK02Brlens{1} 2.085881116599180e-02][&B TK02Brlens{2} 3.328386256880878e-02]):5.381749369533034e-03[&B TK02Brlens{1} 1.103569848696893e-01][&B TK02Brlens{2} 1.837927267040365e-01],(11:0.000000000000000e+00[&B TK02Brlens{1} 0.000000000000000e+00][&B TK02Brlens{2} 0.000000000000000e+00],39:6.912023084337582e-03[&B TK02Brlens{1} 1.983098395079083e-01][&B TK02Brlens{2} 4.593289903972249e-01]):5.274777948634374e-03[&B TK02Brlens{1} 1.187318838233814e-01][&B TK02Brlens{2} 2.505164921772117e-01]):4.010690011863050e-03[&B TK02Brlens{1} 9.921384081288741e-02][&B TK02Brlens{2} 1.535057674323028e-01],(((60:4.132839565339660e-02[&B TK02Brlens{1} 3.189298101646194e-01][&B TK02Brlens{2} 5.895703237950786e-01],37:0.000000000000000e+00[&B TK02Brlens{1} 0.000000000000000e+00][&B TK02Brlens{2} 0.000000000000000e+00]):3.153098921684971e-03[&B TK02Brlens{1} 4.183679470811884e-02][&B TK02Brlens{2} 9.367471809937551e-02],((27:0.000000000000000e+00[&B TK02Brlens{1} 0.000000000000000e+00][&B TK02Brlens{2} 0.000000000000000e+00],8:2.441269675225871e-03[&B TK02Brlens{1} 3.299612058686888e-02][&B TK02Brlens{2} 5.813556550559656e-02]):2.902007579199395e-03[&B TK02Brlens{1} 3.702892406321531e-02][&B TK02Brlens{2} 9.073191675668064e-02],((41:4.122616250514965e-03[&B TK02Brlens{1} 6.222854037846497e-02][&B TK02Brlens{2} 1.037396551710663e-01],(61:1.022522797196551e-02[&B TK02Brlens{1} 1.978127944103352e-01][&B TK02Brlens{2} 1.195093995007884e-01],19:0.000000000000000e+00[&B TK02Brlens{1} 0.000000000000000e+00][&B TK02Brlens{2} 0.000000000000000e+00]):1.490234745837177e-02[&B TK02Brlens{1} 2.700068785648813e-01][&B TK02Brlens{2} 2.686097284937121e-01]):8.533298688840341e-04[&B TK02Brlens{1} 1.115730910585424e-02][&B TK02Brlens{2} 2.486595720607256e-02],((((50:2.876049550515807e-02[&B TK02Brlens{1} 6.126841765611775e-02][&B TK02Brlens{2} 2.356188414604546e-01],((55:4.771939469823431e-02[&B TK02Brlens{1} 9.754456975042168e-02][&B TK02Brlens{2} 8.534817129103091e-02],(59:0.000000000000000e+00[&B TK02Brlens{1} 0.000000000000000e+00][&B TK02Brlens{2} 0.000000000000000e+00],52:5.357090627406392e-02[&B TK02Brlens{1} 1.778970697392389e-01][&B TK02Brlens{2} 1.472178116527318e-01]):4.457460507684183e-03[&B TK02Brlens{1} 1.358616673632804e-02][&B TK02Brlens{2} 1.134328960515457e-02]):8.806481875717739e-03[&B TK02Brlens{1} 3.154336417039753e-02][&B TK02Brlens{2} 3.474797005459694e-02],((58:1.350300181906078e-02[&B TK02Brlens{1} 5.305106279153015e-02][&B TK02Brlens{2} 2.315275137458981e-01],(((72:1.855609053873821e-02[&B TK02Brlens{1} 4.529175861545220e-01][&B TK02Brlens{2} 1.866360023908561e-01],53:0.000000000000000e+00[&B TK02Brlens{1} 0.000000000000000e+00][&B TK02Brlens{2} 0.000000000000000e+00]):2.161833658857495e-02[&B TK02Brlens{1} 2.848715224055761e-01][&B TK02Brlens{2} 1.231998269688309e-01],51:7.242263299360420e-02[&B TK02Brlens{1} 6.335133929578867e-01][&B TK02Brlens{2} 1.933108540710192e-01]):2.667636323909822e-02[&B TK02Brlens{1} 1.636202789162988e-01][&B TK02Brlens{2} 3.275139799652296e-01],(54:0.000000000000000e+00[&B TK02Brlens{1} 0.000000000000000e+00][&B TK02Brlens{2} 0.000000000000000e+00],48:9.613259925408713e-02[&B TK02Brlens{1} 5.364497296018894e-01][&B TK02Brlens{2} 9.352046146370609e-01]):2.966396978615296e-03[&B TK02Brlens{1} 1.570692606840827e-02][&B TK02Brlens{2} 5.545712895456561e-02]):6.501092196074754e-03[&B TK02Brlens{1} 2.917111226587063e-02][&B TK02Brlens{2} 1.136552685490465e-01]):2.329633568824735e-03[&B TK02Brlens{1} 1.040886864601209e-02][&B TK02Brlens{2} 3.866517060930011e-02],(56:0.000000000000000e+00[&B TK02Brlens{1} 0.000000000000000e+00][&B TK02Brlens{2} 0.000000000000000e+00],57:1.617037930068949e-02[&B TK02Brlens{1} 1.428452850115284e-02][&B TK02Brlens{2} 8.224020265515672e-02]):2.089441123450604e-02[&B TK02Brlens{1} 6.089118340451894e-02][&B TK02Brlens{2} 2.308793816328270e-01]):1.037713834570984e-02[&B TK02Brlens{1} 4.356694349883957e-02][&B TK02Brlens{2} 1.190809780466105e-01]):4.142964954863437e-03[&B TK02Brlens{1} 1.272335888786332e-02][&B TK02Brlens{2} 3.422165893530764e-02]):5.597927667105596e-03[&B TK02Brlens{1} 1.519439310096917e-02][&B TK02Brlens{2} 6.861271453308604e-02],49:2.102130941894806e-02[&B TK02Brlens{1} 6.990146151853886e-02][&B TK02Brlens{2} 1.755514170976674e-01]):7.745192685672642e-03[&B TK02Brlens{1} 3.424248458178188e-02][&B TK02Brlens{2} 1.246420870086742e-01],18:0.000000000000000e+00[&B TK02Brlens{1} 0.000000000000000e+00][&B TK02Brlens{2} 0.000000000000000e+00]):1.160046020870439e-02[&B TK02Brlens{1} 9.988151638496377e-02][&B TK02Brlens{2} 2.854335610472662e-01],(((30:1.604448575290417e-02[&B TK02Brlens{1} 2.852981295261287e-01][&B TK02Brlens{2} 2.519964743012064e-01],3:8.625025203679165e-03[&B TK02Brlens{1} 6.667658574529989e-02][&B TK02Brlens{2} 1.172048191152517e-01]):6.429458128612786e-03[&B TK02Brlens{1} 6.439491507517023e-02][&B TK02Brlens{2} 9.994579451312594e-02],5:1.814472642160023e-02[&B TK02Brlens{1} 1.365058647153132e-01][&B TK02Brlens{2} 1.599412436854375e-01]):4.097601884860552e-03[&B TK02Brlens{1} 5.052777311727619e-02][&B TK02Brlens{2} 6.972089462655896e-02],(33:2.302555152317824e-02[&B TK02Brlens{1} 2.106120138810763e-01][&B TK02Brlens{2} 1.454094930556721e+00],24:0.000000000000000e+00[&B TK02Brlens{1} 0.000000000000000e+00][&B TK02Brlens{2} 0.000000000000000e+00]):1.707987934877003e-03[&B TK02Brlens{1} 1.693751279400806e-02][&B TK02Brlens{2} 4.800749652941465e-02]):1.784099608950124e-03[&B TK02Brlens{1} 2.034339955981705e-02][&B TK02Brlens{2} 4.922418018444485e-02]):6.580472505227086e-05[&B TK02Brlens{1} 7.362893558612489e-04][&B TK02Brlens{2} 2.089707403669238e-03]):1.286521846057515e-03[&B TK02Brlens{1} 1.539682376284178e-02][&B TK02Brlens{2} 4.637678880572521e-02]):4.770739423148873e-04[&B TK02Brlens{1} 6.339259843026691e-03][&B TK02Brlens{2} 1.737669991525788e-02]):5.759329745480268e-03[&B TK02Brlens{1} 1.142751936019782e-01][&B TK02Brlens{2} 2.057552225206172e-01],((40:2.511090762918805e-03[&B TK02Brlens{1} 5.293900157876670e-02][&B TK02Brlens{2} 9.031696508786470e-02],(66:6.025647182243243e-03[&B TK02Brlens{1} 2.073620373268497e-01][&B TK02Brlens{2} 4.107485422175340e-01],(26:0.000000000000000e+00[&B TK02Brlens{1} 0.000000000000000e+00][&B TK02Brlens{2} 0.000000000000000e+00],7:5.055927423115364e-03[&B TK02Brlens{1} 1.748196050520153e-01][&B TK02Brlens{2} 1.972334046632147e-01]):1.617348234051630e-03[&B TK02Brlens{1} 4.539124225993461e-02][&B TK02Brlens{2} 7.515535880433698e-02]):6.123306591653555e-04[&B TK02Brlens{1} 1.593560075582174e-02][&B TK02Brlens{2} 3.106839592038557e-02]):3.548114619773751e-03[&B TK02Brlens{1} 8.649262578248222e-02][&B TK02Brlens{2} 2.335087131046475e-01],((42:0.000000000000000e+00[&B TK02Brlens{1} 0.000000000000000e+00][&B TK02Brlens{2} 0.000000000000000e+00],71:1.282090683498517e-02[&B TK02Brlens{1} 1.339348216761514e-01][&B TK02Brlens{2} 9.320541946023761e-02]):1.794229477935405e-02[&B TK02Brlens{1} 2.743849530878014e-01][&B TK02Brlens{2} 6.845304829708136e-01],((25:0.000000000000000e+00[&B TK02Brlens{1} 0.000000000000000e+00][&B TK02Brlens{2} 0.000000000000000e+00],(23:0.000000000000000e+00[&B TK02Brlens{1} 0.000000000000000e+00][&B TK02Brlens{2} 0.000000000000000e+00],22:4.465228267907240e-03[&B TK02Brlens{1} 7.525301948794542e-02][&B TK02Brlens{2} 4.977297990196476e-01]):3.821072159271965e-03[&B TK02Brlens{1} 6.616574737139484e-02][&B TK02Brlens{2} 4.599754822130263e-01]):4.020339356162222e-03[&B TK02Brlens{1} 7.663327302408582e-02][&B TK02Brlens{2} 3.850679855254229e-01],21:0.000000000000000e+00[&B TK02Brlens{1} 0.000000000000000e+00][&B TK02Brlens{2} 0.000000000000000e+00]):3.124184669371921e-04[&B TK02Brlens{1} 6.394103149161981e-03][&B TK02Brlens{2} 2.105550096651105e-02]):4.728654074050986e-03[&B TK02Brlens{1} 1.033070644850891e-01][&B TK02Brlens{2} 3.629533201926318e-01]):6.791960852526840e-03[&B TK02Brlens{1} 1.655628283342403e-01][&B TK02Brlens{2} 4.214200030873729e-01]):6.300671506306865e-04[&B TK02Brlens{1} 1.682321395282675e-02][&B TK02Brlens{2} 2.415467997666969e-02]):4.571588210108835e-04[&B TK02Brlens{1} 1.131529670702220e-02][&B TK02Brlens{2} 1.788074114869785e-02]):3.564164960992960e-03[&B TK02Brlens{1} 9.171960514309395e-02][&B TK02Brlens{2} 2.092598161015066e-01]):5.712886022926911e-03[&B TK02Brlens{1} 1.896552910584536e-01][&B TK02Brlens{2} 4.302154803159149e-01],32:0.000000000000000e+00[&B TK02Brlens{1} 0.000000000000000e+00][&B TK02Brlens{2} 0.000000000000000e+00]):1.682148534768974e-03[&B TK02Brlens{1} 5.731567007371329e-02][&B TK02Brlens{2} 1.132387372198096e-01]):1.365467332267029e-03[&B TK02Brlens{1} 3.999633072818151e-02][&B TK02Brlens{2} 9.099130414183182e-02]):5.864119894666009e-04[&B TK02Brlens{1} 1.648977450923783e-02][&B TK02Brlens{2} 4.386126638821614e-02]):1.781368184881615e-03[&B TK02Brlens{1} 4.357286034829880e-02][&B TK02Brlens{2} 1.429000302153727e-01]):6.071192985587642e-03[&B TK02Brlens{1} 1.261636326722200e-01][&B TK02Brlens{2} 4.702976259074315e-01]):7.294800264776025e-04[&B TK02Brlens{1} 1.471875826749572e-02][&B TK02Brlens{2} 5.586715100807350e-02]):1.528860473273747e-03[&B TK02Brlens{1} 4.092874660736476e-02][&B TK02Brlens{2} 1.307348501679451e-01],(47:0.000000000000000e+00[&B TK02Brlens{1} 0.000000000000000e+00][&B TK02Brlens{2} 0.000000000000000e+00],((15:0.000000000000000e+00[&B TK02Brlens{1} 0.000000000000000e+00][&B TK02Brlens{2} 0.000000000000000e+00],(64:0.000000000000000e+00[&B TK02Brlens{1} 0.000000000000000e+00][&B TK02Brlens{2} 0.000000000000000e+00],63:1.973299192771960e-02[&B TK02Brlens{1} 5.230301836302622e-01][&B TK02Brlens{2} 2.563535722877230e-01]):2.309077916167995e-03[&B TK02Brlens{1} 8.053093818257412e-02][&B TK02Brlens{2} 4.286393152937516e-02]):4.614615073013500e-03[&B TK02Brlens{1} 1.358133391757713e-01][&B TK02Brlens{2} 1.690961922440018e-01],(28:3.951440768954761e-04[&B TK02Brlens{1} 1.607360917690446e-02][&B TK02Brlens{2} 1.678446629834290e-02],62:0.000000000000000e+00[&B TK02Brlens{1} 0.000000000000000e+00][&B TK02Brlens{2} 0.000000000000000e+00]):7.113780090916122e-03[&B TK02Brlens{1} 2.582555767509757e-01][&B TK02Brlens{2} 3.341888784425937e-01]):2.447217974025806e-03[&B TK02Brlens{1} 8.529923353220981e-02][&B TK02Brlens{2} 1.359010980827270e-01]):3.136730352921641e-03[&B TK02Brlens{1} 1.141618185919526e-01][&B TK02Brlens{2} 2.350454406192796e-01]):6.152929168257409e-03[&B TK02Brlens{1} 2.435854945627264e-01][&B TK02Brlens{2} 5.388880466630865e-01]):4.791415396961235e-03[&B TK02Brlens{1} 1.965169228767520e-01][&B TK02Brlens{2} 3.228626986320344e-01]):4.810363122353972e-03[&B TK02Brlens{1} 1.619821496819659e-01][&B TK02Brlens{2} 1.766546895570775e-01]):4.014768867307811e-03[&B TK02Brlens{1} 9.447320354183894e-02][&B TK02Brlens{2} 6.388890443050436e-02]):6.723895672041069e-03[&B TK02Brlens{1} 9.224354414577039e-02][&B TK02Brlens{2} 4.133006570781956e-02]):1.907361645895703e-02[&B TK02Brlens{1} 1.073514113464606e-01][&B TK02Brlens{2} 4.140212804983209e-02]);
	tree mcmc.tree_5 [&B TK02Brlens{1}] [&B TK02Brlens{2}] = [&R] [&clockrate = 1.640336273013398e-03] (1:4.909610995856989e-02[&B TK02Brlens{1} 7.017511543697634e-02][&B TK02Brlens{2} 2.727834662259055e-02],(82:5.925982539096281e-02[&B TK02Brlens{1} 1.676664349014627e-01][&B TK02Brlens{2} 7.001834774782585e-02],(((88:9.866963215812957e-03[&B TK02Brlens{1} 3.530301693984299e-02][&B TK02Brlens{2} 1.169334487327239e-02],87:0.000000000000000e+00[&B TK02Brlens{1} 0.000000000000000e+00][&B TK02Brlens{2} 0.000000000000000e+00]):6.411034808086938e-02[&B TK02Brlens{1} 2.675957870344293e-01][&B TK02Brlens{2} 7.633782819840691e-02],86:0.000000000000000e+00[&B TK02Brlens{1} 0.000000000000000e+00][&B TK02Brlens{2} 0.000000000000000e+00]):2.846965754110906e-02[&B TK02Brlens{1} 1.684062265004799e-01][&B TK02Brlens{2} 6.777015003204956e-02],((84:0.000000000000000e+00[&B TK02Brlens{1} 0.000000000000000e+00][&B TK02Brlens{2} 0.000000000000000e+00],(76:0.000000000000000e+00[&B TK02Brlens{1} 0.000000000000000e+00][&B TK02Brlens{2} 0.000000000000000e+00],((80:6.812115187249945e-04[&B TK02Brlens{1} 1.220664516601887e-02][&B TK02Brlens{2} 1.670651859484260e-03],(((81:8.533970729381668e-03[&B TK02Brlens{1} 7.157398000784096e-02][&B TK02Brlens{2} 1.638068464216013e-02],79:6.258309511161769e-03[&B TK02Brlens{1} 5.698359473015521e-02][&B TK02Brlens{2} 1.153350726125674e-02]):6.171704860372301e-03[&B TK02Brlens{1} 5.729642966008452e-02][&B TK02Brlens{2} 1.468427965409923e-02],78:8.765538690917563e-03[&B TK02Brlens{1} 1.115910116442356e-01][&B TK02Brlens{2} 2.416866502774601e-02]):1.048924111132099e-02[&B TK02Brlens{1} 1.200297899209556e-01][&B TK02Brlens{2} 2.887263142049177e-02],77:0.000000000000000e+00[&B TK02Brlens{1} 0.000000000000000e+00][&B TK02Brlens{2} 0.000000000000000e+00]):3.256644612244231e-03[&B TK02Brlens{1} 5.063804622605245e-02][&B TK02Brlens{2} 8.929843496336843e-03]):5.961418378164715e-03[&B TK02Brlens{1} 1.136357155032525e-01][&B TK02Brlens{2} 1.288086024992049e-02],75:1.146737051568450e-03[&B TK02Brlens{1} 2.345020440996434e-02][&B TK02Brlens{2} 2.143178580786525e-03]):6.986627857971130e-04[&B TK02Brlens{1} 1.362710287461371e-02][&B TK02Brlens{2} 1.226126534364679e-03]):3.119830786188485e-02[&B TK02Brlens{1} 5.018296001770546e-01][&B TK02Brlens{2} 7.090105591466654e-02]):1.573010306246103e-02[&B TK02Brlens{1} 2.033576103451715e-01][&B TK02Brlens{2} 9.278079366936184e-02],(83:7.916334091569610e-03[&B TK02Brlens{1} 1.653516624169562e-01][&B TK02Brlens{2} 1.377022685750066e-01],(85:0.000000000000000e+00[&B TK02Brlens{1} 0.000000000000000e+00][&B TK02Brlens{2} 0.000000000000000e+00],((28:1.260961671937783e-02[&B TK02Brlens{1} 1.037198755640521e-01][&B TK02Brlens{2} 3.147963184462040e-01],(64:0.000000000000000e+00[&B TK02Brlens{1} 0.000000000000000e+00][&B TK02Brlens{2} 0.000000000000000e+00],(15:0.000000000000000e+00[&B TK02Brlens{1} 0.000000000000000e+00][&B TK02Brlens{2} 0.000000000000000e+00],(62:0.000000000000000e+00[&B TK02Brlens{1} 0.000000000000000e+00][&B TK02Brlens{2} 0.000000000000000e+00],63:1.767185326389795e-02[&B TK02Brlens{1} 1.509944483866555e-01][&B TK02Brlens{2} 9.488436167849532e-02]):9.367858755537778e-03[&B TK02Brlens{1} 1.107626415060991e-01][&B TK02Brlens{2} 8.143215374551493e-02]):8.236818025855186e-04[&B TK02Brlens{1} 8.040061993178717e-03][&B TK02Brlens{2} 9.507145769218127e-03]):6.020261585050590e-03[&B TK02Brlens{1} 5.946999078617724e-02][&B TK02Brlens{2} 1.212622979574866e-01]):5.787013368464267e-03[&B TK02Brlens{1} 7.140236843289052e-02][&B TK02Brlens{2} 2.173227249416150e-01],(47:4.647341774730834e-03[&B TK02Brlens{1} 8.484782063499413e-02][&B TK02Brlens{2} 1.992942560527334e-01],((70:4.331405614707157e-03[&B TK02Brlens{1} 5.778814564749112e-02][&B TK02Brlens{2} 1.920031716718887e-01],44:5.918452436970673e-03[&B TK02Brlens{1} 7.027648441456148e-02][&B TK02Brlens{2} 3.545500530000107e-01]):2.821628903877937e-04[&B TK02Brlens{1} 4.495019729915357e-03][&B TK02Brlens{2} 1.353257157222041e-02],((16:0.000000000000000e+00[&B TK02Brlens{1} 0.000000000000000e+00][&B TK02Brlens{2} 0.000000000000000e+00],(((10:3.035822529153270e-03[&B TK02Brlens{1} 2.810648508255630e-02][&B TK02Brlens{2} 9.813765018077124e-02],6:0.000000000000000e+00[&B TK02Brlens{1} 0.000000000000000e+00][&B TK02Brlens{2} 0.000000000000000e+00]):2.518509813947520e-02[&B TK02Brlens{1} 2.388763498379551e-01][&B TK02Brlens{2} 8.978515127710206e-01],14:0.000000000000000e+00[&B TK02Brlens{1} 0.000000000000000e+00][&B TK02Brlens{2} 0.000000000000000e+00]):2.187777634858223e-03[&B TK02Brlens{1} 1.988527100638288e-02][&B TK02Brlens{2} 8.583971166997351e-02],17:0.000000000000000e+00[&B TK02Brlens{1} 0.000000000000000e+00][&B TK02Brlens{2} 0.000000000000000e+00]):3.428897413105314e-03[&B TK02Brlens{1} 3.524657124961833e-02][&B TK02Brlens{2} 1.842950661748272e-01]):7.682084659196842e-03[&B TK02Brlens{1} 1.015096885902757e-01][&B TK02Brlens{2} 4.701943944477301e-01],(46:0.000000000000000e+00[&B TK02Brlens{1} 0.000000000000000e+00][&B TK02Brlens{2} 0.000000000000000e+00],(45:1.949185917379059e-02[&B TK02Brlens{1} 4.279792498894151e-01][&B TK02Brlens{2} 1.388303590207099e+00],(4:0.000000000000000e+00[&B TK02Brlens{1} 0.000000000000000e+00][&B TK02Brlens{2} 0.000000000000000e+00],((32:0.000000000000000e+00[&B TK02Brlens{1} 0.000000000000000e+00][&B TK02Brlens{2} 0.000000000000000e+00],(43:0.000000000000000e+00[&B TK02Brlens{1} 0.000000000000000e+00][&B TK02Brlens{2} 0.000000000000000e+00],((((69:6.077852983963655e-03[&B TK02Brlens{1} 1.241225261143088e-01][&B TK02Brlens{2} 1.019388105760633e-01],(67:2.060362528629456e-04[&B TK02Brlens{1} 6.400968132846032e-03][&B TK02Brlens{2} 3.265682101149308e-03],(68:0.000000000000000e+00[&B TK02Brlens{1} 0.000000000000000e+00][&B TK02Brlens{2} 0.000000000000000e+00],35:5.450586481199254e-03[&B TK02Brlens{1} 8.209792446592441e-02][&B TK02Brlens{2} 2.514095787166417e-01]):1.580953905803212e-02[&B TK02Brlens{1} 3.873996620581567e-01][&B TK02Brlens{2} 4.538732632210393e-01]):7.921586041262363e-03[&B TK02Brlens{1} 2.039384373337024e-01][&B TK02Brlens{2} 1.320490905851954e-01]):6.257803657478495e-03[&B TK02Brlens{1} 1.181235545996238e-01][&B TK02Brlens{2} 1.448764546387875e-01],(((40:0.000000000000000e+00[&B TK02Brlens{1} 0.000000000000000e+00][&B TK02Brlens{2} 0.000000000000000e+00],(66:3.224053700864732e-03[&B TK02Brlens{1} 5.046285710106894e-02][&B TK02Brlens{2} 9.635709279445022e-02],(26:0.000000000000000e+00[&B TK02Brlens{1} 0.000000000000000e+00][&B TK02Brlens{2} 0.000000000000000e+00],7:2.965884959080234e-03[&B TK02Brlens{1} 4.990573340587044e-02][&B TK02Brlens{2} 1.060432390546501e-01]):5.679562344341943e-03[&B TK02Brlens{1} 9.562982819451414e-02][&B TK02Brlens{2} 1.859582330595110e-01]):1.612519002693602e-03[&B TK02Brlens{1} 2.478764081105314e-02][&B TK02Brlens{2} 4.377177151529315e-02]):9.238524361855210e-03[&B TK02Brlens{1} 1.900967787833707e-01][&B TK02Brlens{2} 2.932499990614827e-01],((42:0.000000000000000e+00[&B TK02Brlens{1} 0.000000000000000e+00][&B TK02Brlens{2} 0.000000000000000e+00],71:7.856780499500060e-03[&B TK02Brlens{1} 2.058851592281732e-01][&B TK02Brlens{2} 2.777365903702794e-01]):1.930605404646640e-02[&B TK02Brlens{1} 4.398515637476529e-01][&B TK02Brlens{2} 1.072217619238083e+00],((25:1.808639521483357e-08[&B TK02Brlens{1} 1.850694112120876e-07][&B TK02Brlens{2} 1.464883636406517e-06],(23:0.000000000000000e+00[&B TK02Brlens{1} 0.000000000000000e+00][&B TK02Brlens{2} 0.000000000000000e+00],22:2.584508290595033e-03[&B TK02Brlens{1} 3.098272600557038e-02][&B TK02Brlens{2} 2.721701295917816e-01]):3.528403655763401e-03[&B TK02Brlens{1} 4.004659543778591e-02][&B TK02Brlens{2} 3.248591375605412e-01]):8.450346654896967e-03[&B TK02Brlens{1} 1.322563586736278e-01][&B TK02Brlens{2} 6.702558573140385e-01],21:0.000000000000000e+00[&B TK02Brlens{1} 0.000000000000000e+00][&B TK02Brlens{2} 0.000000000000000e+00]):7.637800637705916e-04[&B TK02Brlens{1} 1.792756740977294e-02][&B TK02Brlens{2} 5.435005565618308e-02]):4.565423141552449e-03[&B TK02Brlens{1} 1.168359285743457e-01][&B TK02Brlens{2} 2.286756269921131e-01]):7.392975957622588e-03[&B TK02Brlens{1} 1.569535739070340e-01][&B TK02Brlens{2} 2.377167753193901e-01],((11:3.706280256073002e-03[&B TK02Brlens{1} 7.185642438670424e-02][&B TK02Brlens{2} 8.101713347394825e-02],((9:0.000000000000000e+00[&B TK02Brlens{1} 0.000000000000000e+00][&B TK02Brlens{2} 0.000000000000000e+00],(20:0.000000000000000e+00[&B TK02Brlens{1} 0.000000000000000e+00][&B TK02Brlens{2} 0.000000000000000e+00],36:9.958931228292445e-04[&B TK02Brlens{1} 2.909601436870263e-02][&B TK02Brlens{2} 7.365415996793689e-02]):5.004140973744436e-03[&B TK02Brlens{1} 1.343458593034503e-01][&B TK02Brlens{2} 2.717987278865073e-01]):3.177967688207994e-03[&B TK02Brlens{1} 7.666839915596224e-02][&B TK02Brlens{2} 1.494774260770644e-01],((12:8.991495113219783e-03[&B TK02Brlens{1} 1.865027867264187e-01][&B TK02Brlens{2} 3.158163917153971e-01],2:0.000000000000000e+00[&B TK02Brlens{1} 0.000000000000000e+00][&B TK02Brlens{2} 0.000000000000000e+00]):8.287887852448106e-04[&B TK02Brlens{1} 2.027729795234532e-02][&B TK02Brlens{2} 3.426647018029216e-02],13:0.000000000000000e+00[&B TK02Brlens{1} 0.000000000000000e+00][&B TK02Brlens{2} 0.000000000000000e+00]):4.454526821168092e-03[&B TK02Brlens{1} 9.830415564193169e-02][&B TK02Brlens{2} 1.900277253673233e-01]):3.841415839388546e-03[&B TK02Brlens{1} 7.388431207582818e-02][&B TK02Brlens{2} 1.341382492414704e-01]):2.947554071718372e-03[&B TK02Brlens{1} 5.063422785290172e-02][&B TK02Brlens{2} 7.978702893640172e-02],((29:6.833181683166767e-03[&B TK02Brlens{1} 1.492853028290736e-01][&B TK02Brlens{2} 1.502907162130559e-01],65:1.081294537108310e-02[&B TK02Brlens{1} 1.937613479493080e-01][&B TK02Brlens{2} 1.928473891245406e-01]):7.135236507555848e-03[&B TK02Brlens{1} 1.312305837459347e-01][&B TK02Brlens{2} 1.650748282270654e-01],(((73:0.000000000000000e+00[&B TK02Brlens{1} 0.000000000000000e+00][&B TK02Brlens{2} 0.000000000000000e+00],38:4.796023277264139e-03[&B TK02Brlens{1} 1.205885442430190e-01][&B TK02Brlens{2} 3.053440566085325e-01]):1.591907118202560e-02[&B TK02Brlens{1} 2.845814729471176e-01][&B TK02Brlens{2} 1.624868495787200e+00],34:0.000000000000000e+00[&B TK02Brlens{1} 0.000000000000000e+00][&B TK02Brlens{2} 0.000000000000000e+00]):1.733109698446719e-02[&B TK02Brlens{1} 2.600319032421601e-01][&B TK02Brlens{2} 1.615710018324585e+00],39:0.000000000000000e+00[&B TK02Brlens{1} 0.000000000000000e+00][&B TK02Brlens{2} 0.000000000000000e+00]):6.536771583603163e-03[&B TK02Brlens{1} 9.242687372239772e-02][&B TK02Brlens{2} 2.298042251522159e-01]):3.660464268774533e-03[&B TK02Brlens{1} 5.543465197430685e-02][&B TK02Brlens{2} 9.490938570587962e-02]):3.481122165334721e-03[&B TK02Brlens{1} 5.657467242494649e-02][&B TK02Brlens{2} 9.674080115961223e-02]):2.132634397151167e-04[&B TK02Brlens{1} 3.676914806536504e-03][&B TK02Brlens{2} 6.144504932604615e-03]):7.341053670261999e-04[&B TK02Brlens{1} 1.454633888111174e-02][&B TK02Brlens{2} 2.078459082707983e-02],74:0.000000000000000e+00[&B TK02Brlens{1} 0.000000000000000e+00][&B TK02Brlens{2} 0.000000000000000e+00]):4.593238221557105e-03[&B TK02Brlens{1} 1.034860774342285e-01][&B TK02Brlens{2} 1.258753069939301e-01],(((27:0.000000000000000e+00[&B TK02Brlens{1} 0.000000000000000e+00][&B TK02Brlens{2} 0.000000000000000e+00],8:2.404382694542212e-03[&B TK02Brlens{1} 1.434704458056612e-02][&B TK02Brlens{2} 7.191320687998840e-02]):3.037960821361901e-03[&B TK02Brlens{1} 2.353283968259192e-02][&B TK02Brlens{2} 7.580118369983967e-02],((41:5.452246024848728e-03[&B TK02Brlens{1} 4.648879067987741e-02][&B TK02Brlens{2} 7.820546989958234e-02],(61:1.671884934534895e-02[&B TK02Brlens{1} 2.103131204580646e-01][&B TK02Brlens{2} 3.900488700043836e-01],19:0.000000000000000e+00[&B TK02Brlens{1} 0.000000000000000e+00][&B TK02Brlens{2} 0.000000000000000e+00]):1.015498542742110e-02[&B TK02Brlens{1} 1.416506152248115e-01][&B TK02Brlens{2} 1.487750788261050e-01]):1.715401153490947e-03[&B TK02Brlens{1} 1.463139842484009e-02][&B TK02Brlens{2} 2.671654153347312e-02],(((49:1.946790795345921e-02[&B TK02Brlens{1} 6.629461776194619e-02][&B TK02Brlens{2} 1.002264813529677e-01],(50:4.158641466343904e-02[&B TK02Brlens{1} 1.708208907327967e-01][&B TK02Brlens{2} 1.119225415290431e-01],((55:5.600132364168503e-02[&B TK02Brlens{1} 3.650478528599706e-01][&B TK02Brlens{2} 8.935292319452401e-02],(59:0.000000000000000e+00[&B TK02Brlens{1} 0.000000000000000e+00][&B TK02Brlens{2} 0.000000000000000e+00],52:5.946574252486019e-02[&B TK02Brlens{1} 1.265413688149780e-01][&B TK02Brlens{2} 3.773280200547451e-02]):1.228938287881913e-02[&B TK02Brlens{1} 5.195491470582496e-02][&B TK02Brlens{2} 2.245546271427511e-02]):1.369695190099457e-02[&B TK02Brlens{1} 8.236359429762075e-02][&B TK02Brlens{2} 3.925072039899714e-02],((56:2.748321974330586e-04[&B TK02Brlens{1} 5.048745454922896e-04][&B TK02Brlens{2} 1.126437335625108e-03],57:2.310081551347333e-02[&B TK02Brlens{1} 3.189542717269062e-02][&B TK02Brlens{2} 8.110093863444225e-02]):3.182574307925977e-02[&B TK02Brlens{1} 1.019431841045302e-01][&B TK02Brlens{2} 1.465121447301632e-01],(58:3.665848556365627e-02[&B TK02Brlens{1} 1.089986384651316e-01][&B TK02Brlens{2} 5.779882037817545e-01],(((72:2.304953739156665e-02[&B TK02Brlens{1} 2.274882716136608e-01][&B TK02Brlens{2} 1.165171239895871e-01],53:9.896545135168050e-04[&B TK02Brlens{1} 9.030445621948933e-03][&B TK02Brlens{2} 8.273468902802844e-03]):3.266709235187269e-02[&B TK02Brlens{1} 1.884614653930036e-01][&B TK02Brlens{2} 1.529399889734932e-01],51:9.344983384511765e-02[&B TK02Brlens{1} 1.696173168149979e-01][&B TK02Brlens{2} 8.309993816475245e-02]):3.538473376657908e-02[&B TK02Brlens{1} 1.369398916142021e-01][&B TK02Brlens{2} 1.796319578034089e-01],(54:0.000000000000000e+00[&B TK02Brlens{1} 0.000000000000000e+00][&B TK02Brlens{2} 0.000000000000000e+00],48:1.216187883695598e-01[&B TK02Brlens{1} 3.397325571061071e-01][&B TK02Brlens{2} 1.509849183383522e+00]):7.215779242136885e-03[&B TK02Brlens{1} 3.534642561343820e-02][&B TK02Brlens{2} 5.147676469086620e-02]):6.536735029798679e-03[&B TK02Brlens{1} 3.303451896962706e-02][&B TK02Brlens{2} 5.471617127207350e-02]):7.454203455150687e-03[&B TK02Brlens{1} 3.484861345539216e-02][&B TK02Brlens{2} 4.897946746668658e-02]):7.266199735450674e-03[&B TK02Brlens{1} 4.004011535180835e-02][&B TK02Brlens{2} 2.895761480679951e-02]):1.389978086000276e-03[&B TK02Brlens{1} 8.706663317136430e-03][&B TK02Brlens{2} 4.345803980949560e-03]):6.549957350452523e-03[&B TK02Brlens{1} 3.375424334744003e-02][&B TK02Brlens{2} 2.780448785835569e-02]):1.817920457631148e-02[&B TK02Brlens{1} 1.074146027606270e-01][&B TK02Brlens{2} 1.455996079178001e-01],18:5.072552751795328e-03[&B TK02Brlens{1} 3.848420203815595e-02][&B TK02Brlens{2} 5.454742896639966e-02]):6.154379193498344e-03[&B TK02Brlens{1} 4.923320180501695e-02][&B TK02Brlens{2} 7.618777128556109e-02],(((30:1.688042629715236e-02[&B TK02Brlens{1} 1.843331754125124e-01][&B TK02Brlens{2} 2.577200197127693e-01],3:7.934461808593501e-03[&B TK02Brlens{1} 8.167373406010468e-02][&B TK02Brlens{2} 1.412774177824840e-01]):5.325555952696681e-03[&B TK02Brlens{1} 6.254357078247827e-02][&B TK02Brlens{2} 1.027205533619554e-01],5:1.349796188416411e-02[&B TK02Brlens{1} 1.310269513149960e-01][&B TK02Brlens{2} 2.471873882121990e-01]):1.003841030864189e-02[&B TK02Brlens{1} 1.019667078718832e-01][&B TK02Brlens{2} 1.771428509593821e-01],(33:2.373425458291509e-02[&B TK02Brlens{1} 1.402426446828382e-01][&B TK02Brlens{2} 4.413067224351591e-01],24:0.000000000000000e+00[&B TK02Brlens{1} 0.000000000000000e+00][&B TK02Brlens{2} 0.000000000000000e+00]):1.609738544590289e-03[&B TK02Brlens{1} 1.261623782516921e-02][&B TK02Brlens{2} 2.393821177833385e-02]):5.389321195195806e-04[&B TK02Brlens{1} 4.352452001736855e-03][&B TK02Brlens{2} 7.959298443238961e-03]):1.709907898749974e-03[&B TK02Brlens{1} 1.448717581645194e-02][&B TK02Brlens{2} 2.634177077424115e-02]):5.825427901669594e-03[&B TK02Brlens{1} 5.255949142654877e-02][&B TK02Brlens{2} 1.181319656889384e-01]):2.831259875727854e-03[&B TK02Brlens{1} 2.877308937949075e-02][&B TK02Brlens{2} 8.820857300861841e-02],(37:0.000000000000000e+00[&B TK02Brlens{1} 0.000000000000000e+00][&B TK02Brlens{2} 0.000000000000000e+00],60:5.815170570806724e-02[&B TK02Brlens{1} 2.244645077450359e-01][&B TK02Brlens{2} 3.566157593004867e+00]):4.806462855922372e-03[&B TK02Brlens{1} 4.126860856302863e-02][&B TK02Brlens{2} 2.169405887915471e-01]):5.765123708029757e-03[&B TK02Brlens{1} 9.677663827062563e-02][&B TK02Brlens{2} 1.889674929438967e-01]):4.529443372008668e-03[&B TK02Brlens{1} 1.141392340450959e-01][&B TK02Brlens{2} 2.118957758392343e-01]):6.644971844184416e-03[&B TK02Brlens{1} 1.657273021123208e-01][&B TK02Brlens{2} 4.735482647693000e-01]):4.249791226506539e-03[&B TK02Brlens{1} 9.790012818554887e-02][&B TK02Brlens{2} 3.017768791826420e-01],31:7.132474308450376e-03[&B TK02Brlens{1} 1.549507784312511e-01][&B TK02Brlens{2} 3.962416991064393e-01]):1.623959869332336e-03[&B TK02Brlens{1} 3.809066232465848e-02][&B TK02Brlens{2} 9.703198721484999e-02]):8.724679915713962e-04[&B TK02Brlens{1} 2.054537102113751e-02][&B TK02Brlens{2} 5.076543259799383e-02]):2.021181604910105e-03[&B TK02Brlens{1} 4.555662595183087e-02][&B TK02Brlens{2} 1.461752202072385e-01]):5.329017168878958e-03[&B TK02Brlens{1} 9.643915319025326e-02][&B TK02Brlens{2} 3.543629675810194e-01]):1.889515820240523e-03[&B TK02Brlens{1} 2.931728362160271e-02][&B TK02Brlens{2} 9.625990781601503e-02]):9.332025670459043e-04[&B TK02Brlens{1} 1.337479177933868e-02][&B TK02Brlens{2} 4.484969642264758e-02]):4.316359107089107e-04[&B TK02Brlens{1} 5.830417498370201e-03][&B TK02Brlens{2} 1.979452775320071e-02]):7.644696950046159e-03[&B TK02Brlens{1} 1.623469157601427e-01][&B TK02Brlens{2} 4.015301242854450e-01]):1.259898554651687e-02[&B TK02Brlens{1} 3.231300075987400e-01][&B TK02Brlens{2} 4.755790923766691e-01]):5.590096919460052e-03[&B TK02Brlens{1} 9.871403778286922e-02][&B TK02Brlens{2} 7.140306366391215e-02]):1.517225995860377e-02[&B TK02Brlens{1} 1.482719664559850e-01][&B TK02Brlens{2} 9.537501066707268e-02]):2.077345814051007e-02[&B TK02Brlens{1} 1.086619810954024e-01][&B TK02Brlens{2} 5.826319347354662e-02]):1.352677487119402e-02[&B TK02Brlens{1} 2.814661916402496e-02][&B TK02Brlens{2} 1.981328983539526e-02]);
	tree mcmc.tree_6 [&B TK02Brlens{1}] [&B TK02Brlens{2}] = [&R] [&clockrate = 1.430067261228799e-02] (1:1.218646549641886e-01[&B TK02Brlens{1} 1.218842773205169e-01][&B TK02Brlens{2} 8.689292523351004e-02],(82:1.306495014292619e-01[&B TK02Brlens{1} 1.306281190898954e-01][&B TK02Brlens{2} 9.598307680323317e-02],(((88:4.842276580815442e-02[&B TK02Brlens{1} 4.839161823949055e-02][&B TK02Brlens{2} 5.408010333796035e-03],87:1.363604653180625e-02[&B TK02Brlens{1} 1.362988929372478e-02][&B TK02Brlens{2} 1.790052313719878e-03]):4.346432744534622e-01[&B TK02Brlens{1} 4.346213973088921e-01][&B TK02Brlens{2} 1.087330165897519e-01],86:2.013353086928857e-02[&B TK02Brlens{1} 2.014490985697477e-02][&B TK02Brlens{2} 5.506860599111912e-03]):2.668588728704719e-01[&B TK02Brlens{1} 2.668920358913874e-01][&B TK02Brlens{2} 1.247520387018041e-01],((84:9.455569114635408e-02[&B TK02Brlens{1} 9.457496979578846e-02][&B TK02Brlens{2} 4.225060870451883e-02],(76:3.227087770689201e-02[&B TK02Brlens{1} 3.228047037460034e-02][&B TK02Brlens{2} 1.666498877819861e-03],((80:4.361630624054604e-02[&B TK02Brlens{1} 4.364464061279836e-02][&B TK02Brlens{2} 2.201617570351313e-03],(((81:9.936498359276702e-02[&B TK02Brlens{1} 9.932139370709511e-02][&B TK02Brlens{2} 2.684579820809446e-02],79:7.392727816103006e-03[&B TK02Brlens{1} 7.390682028401979e-03][&B TK02Brlens{2} 4.178444502743660e-03]):8.590193663421213e-02[&B TK02Brlens{1} 8.588843653572779e-02][&B TK02Brlens{2} 2.598987686828213e-02],78:9.387670777408541e-02[&B TK02Brlens{1} 9.386547490226789e-02][&B TK02Brlens{2} 1.258793591585826e-02]):5.848023499575556e-02[&B TK02Brlens{1} 5.848858888764303e-02][&B TK02Brlens{2} 1.110264394539036e-02],77:1.377118402286445e-02[&B TK02Brlens{1} 1.377467035043948e-02][&B TK02Brlens{2} 2.731638663172052e-03]):6.615046461276401e-02[&B TK02Brlens{1} 6.617333186429523e-02][&B TK02Brlens{2} 9.595197399025349e-03]):7.725218873716325e-02[&B TK02Brlens{1} 7.727255359094734e-02][&B TK02Brlens{2} 5.039166860178334e-03],75:1.188184795234538e-02[&B TK02Brlens{1} 1.188283356854057e-02][&B TK02Brlens{2} 7.814826226156168e-04]):1.064163788172054e-02[&B TK02Brlens{1} 1.064275721387847e-02][&B TK02Brlens{2} 8.071975156370068e-04]):2.588880622118574e-01[&B TK02Brlens{1} 2.589375782881993e-01][&B TK02Brlens{2} 1.008107544598801e-01]):9.800258320889628e-02[&B TK02Brlens{1} 9.798712572056399e-02][&B TK02Brlens{2} 9.894865330569304e-02],(83:9.299258365659126e-02[&B TK02Brlens{1} 9.290717132249220e-02][&B TK02Brlens{2} 1.781392909122966e-01],(85:3.151200598390780e-02[&B TK02Brlens{1} 3.148160254933796e-02][&B TK02Brlens{2} 1.757089679772938e-01],((28:8.081059391860168e-02[&B TK02Brlens{1} 8.070164434672762e-02][&B TK02Brlens{2} 2.535952769118898e-01],(15:6.018424120261562e-02[&B TK02Brlens{1} 6.012124474859915e-02][&B TK02Brlens{2} 5.757708182632801e-03],((62:1.433134120703826e-02[&B TK02Brlens{1} 1.431961938472021e-02][&B TK02Brlens{2} 1.465222077734477e-03],63:1.713084875099131e-01[&B TK02Brlens{1} 1.711845899188130e-01][&B TK02Brlens{2} 2.640553152731757e-02]):7.078521064842103e-02[&B TK02Brlens{1} 7.072527155423469e-02][&B TK02Brlens{2} 1.608404270865757e-02],64:2.704469240897929e-02[&B TK02Brlens{1} 2.702018029947479e-02][&B TK02Brlens{2} 1.044410895251560e-02]):2.034052975868981e-02[&B TK02Brlens{1} 2.032201994625739e-02][&B TK02Brlens{2} 4.850859840656965e-03]):1.161695157180749e-01[&B TK02Brlens{1} 1.160443333253892e-01][&B TK02Brlens{2} 1.096399915932446e-01]):1.852999181752305e-02[&B TK02Brlens{1} 1.850521001104289e-02][&B TK02Brlens{2} 4.156872331018241e-02],(47:7.821788554062437e-02[&B TK02Brlens{1} 7.807057288773719e-02][&B TK02Brlens{2} 1.609193455396182e-01],((70:4.701476372601970e-02[&B TK02Brlens{1} 4.691983553145858e-02][&B TK02Brlens{2} 1.343935974458424e-01],44:6.760392981885738e-02[&B TK02Brlens{1} 6.749059059509184e-02][&B TK02Brlens{2} 1.600136143780392e-01]):1.705275781378468e-02[&B TK02Brlens{1} 1.702337594778272e-02][&B TK02Brlens{2} 5.158525667978001e-02],(((14:4.934639892070214e-03[&B TK02Brlens{1} 4.926995325548498e-03][&B TK02Brlens{2} 1.083930136142491e-02],17:2.262085364361048e-02[&B TK02Brlens{1} 2.258934684953034e-02][&B TK02Brlens{2} 4.295491724369781e-02]):3.820831973477598e-03[&B TK02Brlens{1} 3.814970795924315e-03][&B TK02Brlens{2} 1.053681073710343e-02],((10:6.751918151030686e-02[&B TK02Brlens{1} 6.747228476838513e-02][&B TK02Brlens{2} 4.525069107255855e-02],6:1.067671642723788e-01[&B TK02Brlens{1} 1.066706616806476e-01][&B TK02Brlens{2} 8.043458151551501e-02]):1.358022885235413e-01[&B TK02Brlens{1} 1.356743534267022e-01][&B TK02Brlens{2} 1.528217042405438e-01],16:3.384836303950443e-03[&B TK02Brlens{1} 3.381262313869796e-03][&B TK02Brlens{2} 4.190854164519611e-03]):4.830119758345930e-02[&B TK02Brlens{1} 4.823741535794587e-02][&B TK02Brlens{2} 1.088518491119255e-01]):1.053131676477322e-01[&B TK02Brlens{1} 1.051407248896310e-01][&B TK02Brlens{2} 3.356373768060335e-01],(46:1.708205210999790e-02[&B TK02Brlens{1} 1.706582063154857e-02][&B TK02Brlens{2} 7.322667407583595e-02],(45:1.673988005952196e-01[&B TK02Brlens{1} 1.671388828862518e-01][&B TK02Brlens{2} 3.533604360118924e-01],(4:6.477509329561669e-02[&B TK02Brlens{1} 6.473224158768068e-02][&B TK02Brlens{2} 3.569848667999413e-01],((43:6.466469691972061e-02[&B TK02Brlens{1} 6.458232464201555e-02][&B TK02Brlens{2} 2.602067864300185e-01],(31:5.854615635971183e-02[&B TK02Brlens{1} 5.845998130610806e-02][&B TK02Brlens{2} 3.906504836250863e-01],32:6.059518164099775e-02[&B TK02Brlens{1} 6.052423416995555e-02][&B TK02Brlens{2} 2.310102541731898e-01]):4.350691820526054e-03[&B TK02Brlens{1} 4.344502290750644e-03][&B TK02Brlens{2} 2.105681378315644e-02]):2.371568935329970e-02[&B TK02Brlens{1} 2.368212532364147e-02][&B TK02Brlens{2} 8.620033574264678e-02],((((((73:2.051172483544361e-03[&B TK02Brlens{1} 2.049070291882149e-03][&B TK02Brlens{2} 9.725115983609848e-04],38:1.187282896602562e-02[&B TK02Brlens{1} 1.185983789951950e-02][&B TK02Brlens{2} 4.848280177230622e-03]):3.140138841555871e-01[&B TK02Brlens{1} 3.135753047464972e-01][&B TK02Brlens{2} 5.087568024311272e-01],(((27:1.030523105797239e-02[&B TK02Brlens{1} 1.028619489832569e-02][&B TK02Brlens{2} 5.090038356585204e-02],8:2.009798438010716e-02[&B TK02Brlens{1} 2.006137165441674e-02][&B TK02Brlens{2} 1.082211099732588e-01]):1.583119764543263e-02[&B TK02Brlens{1} 1.580266109154125e-02][&B TK02Brlens{2} 7.697200896157583e-02],((41:3.474802499504223e-02[&B TK02Brlens{1} 3.468514966022003e-02][&B TK02Brlens{2} 4.316617170535953e-02],(61:2.785415593223421e-01[&B TK02Brlens{1} 2.780181679727450e-01][&B TK02Brlens{2} 3.202360200456092e-01],19:1.418688985882565e-01[&B TK02Brlens{1} 1.416272411773392e-01][&B TK02Brlens{2} 3.097627655237508e-01]):5.775914032466268e-03[&B TK02Brlens{1} 5.766371617270642e-03][&B TK02Brlens{2} 8.964558159525307e-03]):1.358133797660209e-02[&B TK02Brlens{1} 1.355938236010948e-02][&B TK02Brlens{2} 2.047618969412804e-02],((18:9.870484468507229e-02[&B TK02Brlens{1} 9.856272670514377e-02][&B TK02Brlens{2} 8.035451896148377e-02],((50:2.225278996499005e-01[&B TK02Brlens{1} 2.222119191660336e-01][&B TK02Brlens{2} 9.718101747309538e-02],((55:4.169334830269821e-01[&B TK02Brlens{1} 4.162209790392490e-01][&B TK02Brlens{2} 5.963064203808958e-02],(59:1.213043349744152e-02[&B TK02Brlens{1} 1.210867826649954e-02][&B TK02Brlens{2} 4.630307465811479e-03],52:5.371293590348207e-01[&B TK02Brlens{1} 5.360472760127247e-01][&B TK02Brlens{2} 1.211120314700409e-01]):3.728996124316641e-02[&B TK02Brlens{1} 3.722277697917888e-02][&B TK02Brlens{2} 1.337222738511653e-02]):4.517380144194749e-02[&B TK02Brlens{1} 4.509375350919217e-02][&B TK02Brlens{2} 3.134699890262899e-02],((58:1.283186285318329e-01[&B TK02Brlens{1} 1.280817564574985e-01][&B TK02Brlens{2} 6.181438714313254e-01],((51:8.324953641772079e-01[&B TK02Brlens{1} 8.311462157925463e-01][&B TK02Brlens{2} 2.323969627912040e-01],(72:2.509673767687658e-01[&B TK02Brlens{1} 2.504605547536429e-01][&B TK02Brlens{2} 1.878305442113689e-01],53:5.396655307985042e-03[&B TK02Brlens{1} 5.384655622269897e-03][&B TK02Brlens{2} 8.688443800928085e-03]):2.305817198247245e-01[&B TK02Brlens{1} 2.301041409248149e-01][&B TK02Brlens{2} 2.131116471294488e-01]):2.427701928641595e-01[&B TK02Brlens{1} 2.422786746228555e-01][&B TK02Brlens{2} 2.449320008602605e-01],(54:5.915981533008955e-04[&B TK02Brlens{1} 5.903030889117966e-04][&B TK02Brlens{2} 1.335210052326871e-03],48:1.057507341251828e+00[&B TK02Brlens{1} 1.055098313453390e+00][&B TK02Brlens{2} 1.377388928925070e+00]):1.775821578953951e-02[&B TK02Brlens{1} 1.771987684277157e-02][&B TK02Brlens{2} 3.272342041204819e-02]):6.624368750057852e-02[&B TK02Brlens{1} 6.610699280804216e-02][&B TK02Brlens{2} 1.059038158890773e-01]):1.363294371273661e-02[&B TK02Brlens{1} 1.360595384839392e-02][&B TK02Brlens{2} 1.925474470818633e-02],(56:1.007473215127660e-02[&B TK02Brlens{1} 1.005458544633530e-02][&B TK02Brlens{2} 1.246909223836672e-03],57:1.084968135517005e-01[&B TK02Brlens{1} 1.082470543079935e-01][&B TK02Brlens{2} 8.766105646458827e-03]):2.544288705140778e-01[&B TK02Brlens{1} 2.539276948311621e-01][&B TK02Brlens{2} 1.502391386305949e-01]):2.507763772140586e-02[&B TK02Brlens{1} 2.503117013848508e-02][&B TK02Brlens{2} 2.765535679392823e-02]):3.966714853171371e-02[&B TK02Brlens{1} 3.960288271931967e-02][&B TK02Brlens{2} 3.421383189624943e-02]):3.591002377116626e-03[&B TK02Brlens{1} 3.585486711663724e-03][&B TK02Brlens{2} 2.230958643818589e-03],49:3.564644724608951e-02[&B TK02Brlens{1} 3.558893241286053e-02][&B TK02Brlens{2} 1.459859229468564e-02]):3.405608367191910e-01[&B TK02Brlens{1} 3.400594318683479e-01][&B TK02Brlens{2} 2.706572336835438e-01]):3.202867908370970e-02[&B TK02Brlens{1} 3.198216128401671e-02][&B TK02Brlens{2} 4.575008486327984e-02],(((30:1.928092463656186e-01[&B TK02Brlens{1} 1.926548288627856e-01][&B TK02Brlens{2} 9.199404425281618e-02],3:1.780645803359480e-01[&B TK02Brlens{1} 1.779876218899674e-01][&B TK02Brlens{2} 1.552557949518646e-01]):1.498313915651824e-02[&B TK02Brlens{1} 1.496612874445696e-02][&B TK02Brlens{2} 9.977406290687404e-03],5:1.214754537287712e-01[&B TK02Brlens{1} 1.212900494480333e-01][&B TK02Brlens{2} 5.456119120857023e-02]):6.531807255244165e-02[&B TK02Brlens{1} 6.522461822281911e-02][&B TK02Brlens{2} 4.748058615172622e-02],(33:2.830734709442705e-01[&B TK02Brlens{1} 2.826978445569513e-01][&B TK02Brlens{2} 1.312749353925063e-01],24:2.528834207107192e-03[&B TK02Brlens{1} 2.524678280674466e-03][&B TK02Brlens{2} 1.670013579399809e-03]):2.865716032661916e-03[&B TK02Brlens{1} 2.860929751006051e-03][&B TK02Brlens{2} 2.393846503576567e-03]):1.845397492979570e-02[&B TK02Brlens{1} 1.842437240190989e-02][&B TK02Brlens{2} 2.648500356925733e-02]):4.237700460063824e-03[&B TK02Brlens{1} 4.231085238722634e-03][&B TK02Brlens{2} 7.287767295655105e-03]):4.811683340807031e-02[&B TK02Brlens{1} 4.803648000954724e-02][&B TK02Brlens{2} 1.630798948547448e-01]):2.536212618961178e-03[&B TK02Brlens{1} 2.531770791111031e-03][&B TK02Brlens{2} 1.300932161732252e-02],(37:4.158930593599694e-02[&B TK02Brlens{1} 4.150735885174076e-02][&B TK02Brlens{2} 8.266905440850979e-02],60:4.362850755875762e-01[&B TK02Brlens{1} 4.352571798613790e-01][&B TK02Brlens{2} 4.393289862662762e-01]):3.923422934316699e-02[&B TK02Brlens{1} 3.916302880374843e-02][&B TK02Brlens{2} 1.343287779692811e-01]):5.159272886975986e-02[&B TK02Brlens{1} 5.150244327151322e-02][&B TK02Brlens{2} 2.008421197787248e-01]):1.270325536433860e-02[&B TK02Brlens{1} 1.268183771557599e-02][&B TK02Brlens{2} 3.194513955584278e-02],(69:7.337643321794728e-02[&B TK02Brlens{1} 7.327994883707523e-02][&B TK02Brlens{2} 3.739164932430469e-02],(67:7.846928768877325e-02[&B TK02Brlens{1} 7.835992880174736e-02][&B TK02Brlens{2} 2.663372066659897e-02],(68:5.669825353614675e-02[&B TK02Brlens{1} 5.664987843388263e-02][&B TK02Brlens{2} 6.163312864477019e-02],35:2.456856440070388e-01[&B TK02Brlens{1} 2.453472297411060e-01][&B TK02Brlens{2} 2.625820943492556e-01]):8.624299449857785e-02[&B TK02Brlens{1} 8.614691827840866e-02][&B TK02Brlens{2} 9.257813012425213e-02]):2.992391740496278e-02[&B TK02Brlens{1} 2.988341680593608e-02][&B TK02Brlens{2} 2.061799076108924e-02]):4.709401325975038e-02[&B TK02Brlens{1} 4.702198313196167e-02][&B TK02Brlens{2} 7.351373623497527e-02]):3.887539159945885e-02[&B TK02Brlens{1} 3.880702278592246e-02][&B TK02Brlens{2} 7.909769343063494e-02],(65:1.496773956537461e-01[&B TK02Brlens{1} 1.494267049947720e-01][&B TK02Brlens{2} 1.570468021265538e-01],(((12:9.845477703438034e-02[&B TK02Brlens{1} 9.825395335246560e-02][&B TK02Brlens{2} 1.704985809678653e-01],(9:6.800816348554813e-02[&B TK02Brlens{1} 6.786495795337050e-02][&B TK02Brlens{2} 9.649818712891614e-02],(34:2.607969430971515e-01[&B TK02Brlens{1} 2.603192839299246e-01][&B TK02Brlens{2} 3.331865612798866e-01],(2:1.266687875603223e-02[&B TK02Brlens{1} 1.264005993007342e-02][&B TK02Brlens{2} 2.013213495029251e-02],13:5.487186752198814e-02[&B TK02Brlens{1} 5.476281183946861e-02][&B TK02Brlens{2} 7.828684413713453e-02]):3.055529445972804e-02[&B TK02Brlens{1} 3.049263178333462e-02][&B TK02Brlens{2} 5.361584649945762e-02]):5.598684455754532e-02[&B TK02Brlens{1} 5.587297626601553e-02][&B TK02Brlens{2} 9.803321534849414e-02]):1.483004224801130e-02[&B TK02Brlens{1} 1.479986782279834e-02][&B TK02Brlens{2} 2.504139899674100e-02]):3.968673285714466e-02[&B TK02Brlens{1} 3.961071603101055e-02][&B TK02Brlens{2} 7.204777482383248e-02],39:1.843980377621324e-01[&B TK02Brlens{1} 1.840687461228160e-01][&B TK02Brlens{2} 3.288710775878425e-01]):2.795299417874055e-02[&B TK02Brlens{1} 2.790061676646108e-02][&B TK02Brlens{2} 6.487897886499279e-02],(11:8.424734658712985e-02[&B TK02Brlens{1} 8.406754060268498e-02][&B TK02Brlens{2} 1.751118938409791e-01],74:1.876903708516875e-02[&B TK02Brlens{1} 1.873354765776586e-02][&B TK02Brlens{2} 5.661660484511610e-02]):2.452506554228906e-03[&B TK02Brlens{1} 2.447790255899314e-03][&B TK02Brlens{2} 6.385300197565553e-03]):3.725931002342286e-02[&B TK02Brlens{1} 3.718941188245763e-02][&B TK02Brlens{2} 7.548355120079557e-02]):1.297935514295431e-02[&B TK02Brlens{1} 1.295531169783133e-02][&B TK02Brlens{2} 2.058557851996376e-02]):1.861828634763939e-02[&B TK02Brlens{1} 1.858383535919414e-02][&B TK02Brlens{2} 4.120976176625916e-02],((40:7.065034234285067e-02[&B TK02Brlens{1} 7.058145701822226e-02][&B TK02Brlens{2} 7.726026782254493e-02],(66:1.093363089967234e-01[&B TK02Brlens{1} 1.092042354674345e-01][&B TK02Brlens{2} 1.169316520793199e-01],(26:9.874761392925365e-03[&B TK02Brlens{1} 9.867316838933647e-03][&B TK02Brlens{2} 2.407008135059243e-02],7:6.057941813453228e-02[&B TK02Brlens{1} 6.053747839331691e-02][&B TK02Brlens{2} 1.038082287539228e-01]):8.601643570947558e-02[&B TK02Brlens{1} 8.594217245903395e-02][&B TK02Brlens{2} 1.174344789944838e-01]):8.517035962830981e-03[&B TK02Brlens{1} 8.507772623575372e-03][&B TK02Brlens{2} 7.019129640407490e-03]):5.163207109145281e-02[&B TK02Brlens{1} 5.157233041574525e-02][&B TK02Brlens{2} 7.251238339432614e-02],(((25:4.552364831480125e-02[&B TK02Brlens{1} 4.549286854242197e-02][&B TK02Brlens{2} 3.647314572050177e-01],(23:2.704921513629384e-06[&B TK02Brlens{1} 2.701892768021926e-06][&B TK02Brlens{2} 1.809080937857900e-05],22:2.312034829491421e-02[&B TK02Brlens{1} 2.309040837473137e-02][&B TK02Brlens{2} 1.378940429817550e-01]):3.076038598093334e-02[&B TK02Brlens{1} 3.072938834304169e-02][&B TK02Brlens{2} 1.943364160824184e-01]):5.231137270240980e-02[&B TK02Brlens{1} 5.226576453229780e-02][&B TK02Brlens{2} 2.958322929311251e-01],21:2.083101712534464e-02[&B TK02Brlens{1} 2.081292685746366e-02][&B TK02Brlens{2} 9.970443614332641e-02]):6.160278056743278e-03[&B TK02Brlens{1} 6.154720729105337e-03][&B TK02Brlens{2} 3.449756005324358e-02],(42:6.159654644067067e-02[&B TK02Brlens{1} 6.153412345813931e-02][&B TK02Brlens{2} 2.315441096678732e-02],71:1.073173439664788e-01[&B TK02Brlens{1} 1.072169407659119e-01][&B TK02Brlens{2} 7.268369104417986e-02]):1.999460490177869e-01[&B TK02Brlens{1} 1.997374556910013e-01][&B TK02Brlens{2} 6.242182316533265e-01]):7.219498464508627e-02[&B TK02Brlens{1} 7.212005088369031e-02][&B TK02Brlens{2} 2.730657567628554e-01]):1.034612625089468e-01[&B TK02Brlens{1} 1.033100268782521e-01][&B TK02Brlens{2} 2.249730205526955e-01]):3.746315133697559e-02[&B TK02Brlens{1} 3.739873147563126e-02][&B TK02Brlens{2} 9.342177237336545e-02],(29:5.032465968986467e-02[&B TK02Brlens{1} 5.025063078560955e-02][&B TK02Brlens{2} 1.829438762533931e-02],(20:4.999402677275055e-02[&B TK02Brlens{1} 4.991346046110628e-02][&B TK02Brlens{2} 9.881558394181322e-03],36:5.966214552209893e-02[&B TK02Brlens{1} 5.955373782179731e-02][&B TK02Brlens{2} 5.837987341205208e-03]):5.117472556230764e-02[&B TK02Brlens{1} 5.109246921255639e-02][&B TK02Brlens{2} 7.666555819769352e-03]):1.684631445069071e-01[&B TK02Brlens{1} 1.681949577425235e-01][&B TK02Brlens{2} 2.142920057937765e-01]):8.620114524225638e-03[&B TK02Brlens{1} 8.606882273114411e-03][&B TK02Brlens{2} 2.086458800974435e-02]):5.873135178229377e-02[&B TK02Brlens{1} 5.866135561153052e-02][&B TK02Brlens{2} 1.823187292594060e-01]):1.092912420894709e-04[&B TK02Brlens{1} 1.091873888787884e-04][&B TK02Brlens{2} 4.029622678193077e-04]):1.403188492795193e-02[&B TK02Brlens{1} 1.401706002565152e-02][&B TK02Brlens{2} 5.143317516709237e-02]):8.487602425272198e-02[&B TK02Brlens{1} 8.475503342620509e-02][&B TK02Brlens{2} 2.901106717058424e-01]):2.208338746256922e-02[&B TK02Brlens{1} 2.204659726256703e-02][&B TK02Brlens{2} 6.991489002808234e-02]):1.241334889515766e-02[&B TK02Brlens{1} 1.239266123409467e-02][&B TK02Brlens{2} 3.630438853739189e-02]):4.145746987771341e-03[&B TK02Brlens{1} 4.139186350471101e-03][&B TK02Brlens{2} 1.114990947863008e-02]):1.050812284010556e-01[&B TK02Brlens{1} 1.049500405153296e-01][&B TK02Brlens{2} 4.637775039600595e-01]):6.379258605577398e-02[&B TK02Brlens{1} 6.372660782440080e-02][&B TK02Brlens{2} 2.477916373275581e-01]):3.730297387313671e-02[&B TK02Brlens{1} 3.727330292385301e-02][&B TK02Brlens{2} 5.553630633047491e-02]):5.462954826154216e-02[&B TK02Brlens{1} 5.461033368598579e-02][&B TK02Brlens{2} 5.193284420301743e-02]):3.482656468057499e-02[&B TK02Brlens{1} 3.482526561496008e-02][&B TK02Brlens{2} 3.218857135968606e-02]):3.445647417612969e-03[&B TK02Brlens{1} 3.445791718211065e-03][&B TK02Brlens{2} 3.910121146416517e-03]);
	tree mcmc.tree_7 [&B TK02Brlens{1}] [&B TK02Brlens{2}] = [&R] [&clockrate = 1.257531377602681e-03] (1:2.163874101318028e-02[&B TK02Brlens{1} 1.999372239831687e-02][&B TK02Brlens{2} 2.992615548551277e-02],(82:2.249561842031672e-02[&B TK02Brlens{1} 2.449874126129052e-02][&B TK02Brlens{2} 2.217236335166048e-02],(((88:7.191208316205261e-03[&B TK02Brlens{1} 5.263142671946325e-03][&B TK02Brlens{2} 6.066553684389224e-03],87:2.809517510962145e-03[&B TK02Brlens{1} 2.229997092073321e-03][&B TK02Brlens{2} 2.629472960386561e-03]):4.417278587779652e-02[&B TK02Brlens{1} 5.780153077976113e-02][&B TK02Brlens{2} 6.048894689384055e-02],86:1.039786486881578e-03[&B TK02Brlens{1} 1.998140564808132e-03][&B TK02Brlens{2} 1.905515838633408e-03]):1.702504688242740e-02[&B TK02Brlens{1} 3.906380178989932e-02][&B TK02Brlens{2} 2.795141205821600e-02],((84:1.807367384704384e-04[&B TK02Brlens{1} 5.779773739938838e-04][&B TK02Brlens{2} 2.299703206429291e-04],(76:2.783262581551121e-03[&B TK02Brlens{1} 1.025342098027231e-02][&B TK02Brlens{2} 4.342692165076823e-03],((80:6.465584991823120e-03[&B TK02Brlens{1} 2.419502444241028e-02][&B TK02Brlens{2} 7.652430614078976e-03],(((81:8.738699267755362e-03[&B TK02Brlens{1} 2.954702825935232e-02][&B TK02Brlens{2} 1.365792511630021e-02],79:6.297583676058705e-04[&B TK02Brlens{1} 2.281218084076848e-03][&B TK02Brlens{2} 8.212103163130108e-04]):3.258318576282532e-03[&B TK02Brlens{1} 1.210752505730282e-02][&B TK02Brlens{2} 4.322277142841511e-03],78:4.291406440498080e-04[&B TK02Brlens{1} 1.642795996493614e-03][&B TK02Brlens{2} 5.611676204300549e-04]):1.160063160506494e-02[&B TK02Brlens{1} 4.011627641205961e-02][&B TK02Brlens{2} 1.301162544290738e-02],77:1.277704759161669e-06[&B TK02Brlens{1} 3.952261878842395e-06][&B TK02Brlens{2} 1.143454533740158e-06]):9.051445641821643e-03[&B TK02Brlens{1} 3.091177795065203e-02][&B TK02Brlens{2} 9.959165353670722e-03]):2.937241799955664e-03[&B TK02Brlens{1} 1.114600234022919e-02][&B TK02Brlens{2} 3.752453998469357e-03],75:2.769390430337748e-05[&B TK02Brlens{1} 1.065470371358888e-04][&B TK02Brlens{2} 3.473543123901643e-05]):6.662923446627833e-04[&B TK02Brlens{1} 2.596677451008710e-03][&B TK02Brlens{2} 8.951034194883092e-04]):1.492178578017322e-02[&B TK02Brlens{1} 5.300854895514354e-02][&B TK02Brlens{2} 2.024693536894590e-02]):1.627429548052814e-02[&B TK02Brlens{1} 5.377441746061740e-02][&B TK02Brlens{2} 2.436323837504338e-02],(83:5.696640021072480e-03[&B TK02Brlens{1} 2.593732047437364e-02][&B TK02Brlens{2} 1.914871637997467e-02],(85:2.510370332718947e-04[&B TK02Brlens{1} 1.164627946094183e-03][&B TK02Brlens{2} 1.551140289647507e-03],((47:4.397467621305773e-03[&B TK02Brlens{1} 1.523884849234014e-02][&B TK02Brlens{2} 2.153069388987180e-02],((62:3.846131218196387e-03[&B TK02Brlens{1} 1.425272298859620e-02][&B TK02Brlens{2} 3.308175619701362e-02],28:3.285550854886056e-03[&B TK02Brlens{1} 1.297307699081791e-02][&B TK02Brlens{2} 2.614983946444824e-02]):2.731671791113215e-03[&B TK02Brlens{1} 9.927851516752058e-03][&B TK02Brlens{2} 2.009421541518544e-02],((64:1.892475799925020e-05[&B TK02Brlens{1} 7.945463687899968e-05][&B TK02Brlens{2} 7.696511684832277e-05],63:1.869893537530071e-02[&B TK02Brlens{1} 1.111294722180224e-01][&B TK02Brlens{2} 5.140604165385193e-02]):4.565568577332576e-03[&B TK02Brlens{1} 1.853123860733012e-02][&B TK02Brlens{2} 1.829000629834403e-02],15:1.403653740077082e-05[&B TK02Brlens{1} 5.501443439804269e-05][&B TK02Brlens{2} 5.537761181613486e-05]):5.403551452819636e-03[&B TK02Brlens{1} 2.030371928695547e-02][&B TK02Brlens{2} 2.890422428912538e-02]):2.436350866850429e-03[&B TK02Brlens{1} 8.629507162040442e-03][&B TK02Brlens{2} 1.556360092456075e-02]):1.334598398109121e-03[&B TK02Brlens{1} 4.988843467801131e-03][&B TK02Brlens{2} 8.923387929215106e-03],((70:5.032230881460126e-03[&B TK02Brlens{1} 2.162168143418145e-02][&B TK02Brlens{2} 2.895720617684990e-02],44:6.040486363197956e-03[&B TK02Brlens{1} 2.429787810352462e-02][&B TK02Brlens{2} 4.677633506581725e-02]):7.240745708718688e-04[&B TK02Brlens{1} 2.934635245917835e-03][&B TK02Brlens{2} 4.974709147816113e-03],((14:1.660506773726311e-05[&B TK02Brlens{1} 7.124349875798102e-05][&B TK02Brlens{2} 8.654320876390460e-05],(((10:4.454149563071219e-07[&B TK02Brlens{1} 1.268828742467644e-06][&B TK02Brlens{2} 2.174950681741546e-06],6:5.000495377105452e-05[&B TK02Brlens{1} 1.424463227200916e-04][&B TK02Brlens{2} 2.441730048683381e-04]):1.480701183867525e-02[&B TK02Brlens{1} 5.112690028063913e-02][&B TK02Brlens{2} 5.801541495595038e-02],17:3.654406393305248e-03[&B TK02Brlens{1} 1.566660228833953e-02][&B TK02Brlens{2} 9.712938492552175e-03]):7.468008420953742e-03[&B TK02Brlens{1} 3.168599025054551e-02][&B TK02Brlens{2} 2.381961969460330e-02],16:6.936529119427881e-07[&B TK02Brlens{1} 3.071608619967305e-06][&B TK02Brlens{2} 2.376369495834240e-06]):3.726383069242639e-03[&B TK02Brlens{1} 1.624542141747471e-02][&B TK02Brlens{2} 1.609860704474268e-02]):6.121537799340659e-03[&B TK02Brlens{1} 2.618750188406341e-02][&B TK02Brlens{2} 3.867847115743268e-02],(46:2.001403227786469e-03[&B TK02Brlens{1} 8.127371777043393e-03][&B TK02Brlens{2} 1.662797189836921e-02],(45:1.768049627096402e-02[&B TK02Brlens{1} 6.208234129261408e-02][&B TK02Brlens{2} 1.108948086232701e-01],(4:1.310624383576126e-02[&B TK02Brlens{1} 5.719817107959062e-02][&B TK02Brlens{2} 9.393066902516464e-02],(31:1.344424222961835e-02[&B TK02Brlens{1} 6.035716475823408e-02][&B TK02Brlens{2} 1.680754318721694e-01],(43:9.199473897420762e-03[&B TK02Brlens{1} 2.833036819654526e-02][&B TK02Brlens{2} 6.629268900003137e-02],(((((73:6.825294599316356e-05[&B TK02Brlens{1} 1.468799140595006e-04][&B TK02Brlens{2} 1.212424861324870e-04],38:1.008050805114537e-02[&B TK02Brlens{1} 2.388610876747659e-02][&B TK02Brlens{2} 1.706964707305504e-02]):1.951263227515412e-02[&B TK02Brlens{1} 4.691214700272781e-02][&B TK02Brlens{2} 4.740280160910065e-02],(69:3.382697386360017e-03[&B TK02Brlens{1} 8.761961125177698e-03][&B TK02Brlens{2} 1.041616264413594e-02],(67:3.686791048181148e-03[&B TK02Brlens{1} 8.953234855692931e-03][&B TK02Brlens{2} 1.093695411425694e-02],(68:8.751944055383765e-03[&B TK02Brlens{1} 2.969081637397311e-02][&B TK02Brlens{2} 2.722772093434133e-02],35:1.049054777820857e-02[&B TK02Brlens{1} 4.040009693555793e-02][&B TK02Brlens{2} 3.055021707549201e-02]):4.306820893173136e-03[&B TK02Brlens{1} 1.336264601330619e-02][&B TK02Brlens{2} 1.272693770547587e-02]):3.164465865045818e-03[&B TK02Brlens{1} 7.989541878414462e-03][&B TK02Brlens{2} 9.417771593342483e-03]):7.572324376750594e-05[&B TK02Brlens{1} 2.015976138441088e-04][&B TK02Brlens{2} 2.338232411001174e-04]):1.087630232310066e-02[&B TK02Brlens{1} 3.080116717933027e-02][&B TK02Brlens{2} 3.730620642346948e-02],(12:2.233502026962902e-02[&B TK02Brlens{1} 5.794536988183863e-02][&B TK02Brlens{2} 6.139329438017306e-02],(((27:3.416647645582138e-06[&B TK02Brlens{1} 1.041129153823522e-05][&B TK02Brlens{2} 1.628860167261078e-05],8:4.917860801547019e-03[&B TK02Brlens{1} 1.473403708937175e-02][&B TK02Brlens{2} 2.091078016477353e-02]):3.255517447976614e-03[&B TK02Brlens{1} 9.361049722205311e-03][&B TK02Brlens{2} 1.474202573285142e-02],((41:3.222503371068136e-03[&B TK02Brlens{1} 6.777531168453221e-03][&B TK02Brlens{2} 1.197120308472070e-02],(61:4.238537169533166e-03[&B TK02Brlens{1} 1.220082545205020e-02][&B TK02Brlens{2} 2.196606304951129e-02],19:2.575702944092456e-03[&B TK02Brlens{1} 7.867787368210345e-03][&B TK02Brlens{2} 9.899620678112094e-03]):1.196459075130393e-02[&B TK02Brlens{1} 3.008999620618969e-02][&B TK02Brlens{2} 4.749359243944202e-02]):2.283618997949460e-03[&B TK02Brlens{1} 4.680550827921644e-03][&B TK02Brlens{2} 8.600771432998741e-03],((18:2.998763361149681e-03[&B TK02Brlens{1} 6.134160419994285e-03][&B TK02Brlens{2} 1.204646375784346e-02],(49:2.319922283310685e-02[&B TK02Brlens{1} 3.905541739314787e-02][&B TK02Brlens{2} 4.395639938676761e-02],(50:2.447812273048870e-02[&B TK02Brlens{1} 3.408498965658973e-02][&B TK02Brlens{2} 4.273300540964068e-02],((55:4.145479945792393e-02[&B TK02Brlens{1} 2.582190029804665e-02][&B TK02Brlens{2} 1.357190393973446e-02],(59:6.857049465054721e-03[&B TK02Brlens{1} 4.187422653644760e-03][&B TK02Brlens{2} 2.816145210921847e-03],52:5.410278181462880e-02[&B TK02Brlens{1} 2.840145436967153e-02][&B TK02Brlens{2} 1.282388848638417e-02]):1.461575384253538e-03[&B TK02Brlens{1} 1.057785170337353e-03][&B TK02Brlens{2} 6.263057394906922e-04]):1.062291067533623e-02[&B TK02Brlens{1} 1.046838971336173e-02][&B TK02Brlens{2} 1.020702531208066e-02],((58:2.287043512732696e-02[&B TK02Brlens{1} 3.651317205548132e-02][&B TK02Brlens{2} 5.819367827214288e-02],((54:9.162266692563925e-08[&B TK02Brlens{1} 1.165667152444193e-07][&B TK02Brlens{2} 2.215264436217735e-07],48:9.318324753011878e-02[&B TK02Brlens{1} 7.808856477541801e-02][&B TK02Brlens{2} 2.297135427925233e-01]):5.033114344425701e-03[&B TK02Brlens{1} 6.076961579272133e-03][&B TK02Brlens{2} 1.176866381554514e-02],(51:7.018793046570536e-02[&B TK02Brlens{1} 1.307720818939806e-01][&B TK02Brlens{2} 3.880228724198004e-02],(72:3.417742719912063e-02[&B TK02Brlens{1} 7.682073050843445e-02][&B TK02Brlens{2} 5.184690322782521e-02],53:9.257030007515279e-03[&B TK02Brlens{1} 1.380089173667252e-02][&B TK02Brlens{2} 1.199822634944547e-02]):8.223506660673750e-03[&B TK02Brlens{1} 1.355671042458944e-02][&B TK02Brlens{2} 8.937970633989892e-03]):2.802843140883912e-02[&B TK02Brlens{1} 3.985950601144093e-02][&B TK02Brlens{2} 4.464356032488823e-02]):4.296360025508081e-03[&B TK02Brlens{1} 4.887454008103831e-03][&B TK02Brlens{2} 9.040017709338877e-03]):9.046909458186592e-05[&B TK02Brlens{1} 1.029124123979034e-04][&B TK02Brlens{2} 1.770397042547248e-04],(56:4.494266165118083e-03[&B TK02Brlens{1} 6.624006282343946e-03][&B TK02Brlens{2} 5.054262593783158e-03],57:1.807633227629941e-02[&B TK02Brlens{1} 2.132555345282217e-02][&B TK02Brlens{2} 2.288177865961690e-02]):1.925529622094413e-02[&B TK02Brlens{1} 2.518927437515055e-02][&B TK02Brlens{2} 3.136610334001720e-02]):1.031401341151175e-02[&B TK02Brlens{1} 1.228343025210346e-02][&B TK02Brlens{2} 1.748593563802708e-02]):2.814932093202910e-03[&B TK02Brlens{1} 3.703986629301788e-03][&B TK02Brlens{2} 4.670672203617305e-03]):1.056427400853312e-02[&B TK02Brlens{1} 1.666704243048277e-02][&B TK02Brlens{2} 2.138663363305078e-02]):1.391681746368376e-02[&B TK02Brlens{1} 2.623968836917431e-02][&B TK02Brlens{2} 3.801256411649681e-02]):8.101202677154862e-04[&B TK02Brlens{1} 1.637799421930946e-03][&B TK02Brlens{2} 2.719436876104641e-03],((33:2.519642101162331e-02[&B TK02Brlens{1} 4.464646229820379e-02][&B TK02Brlens{2} 8.627046845594892e-02],24:1.375717070956073e-05[&B TK02Brlens{1} 3.327901527330106e-05][&B TK02Brlens{2} 6.847156473499949e-05]):2.160283695547827e-04[&B TK02Brlens{1} 5.362243261087563e-04][&B TK02Brlens{2} 1.031744994780144e-03],((30:2.009921239552312e-02[&B TK02Brlens{1} 6.510353349431929e-02][&B TK02Brlens{2} 6.587372576521582e-02],3:6.513699576366355e-03[&B TK02Brlens{1} 1.859950080365794e-02][&B TK02Brlens{2} 2.484952161268570e-02]):1.486263555426193e-03[&B TK02Brlens{1} 4.746027521395553e-03][&B TK02Brlens{2} 5.794284198338011e-03],5:7.444604276100941e-03[&B TK02Brlens{1} 2.291272940631786e-02][&B TK02Brlens{2} 2.146530859222664e-02]):8.595411173091871e-03[&B TK02Brlens{1} 2.624720614675598e-02][&B TK02Brlens{2} 3.588759343827869e-02]):2.603603908406915e-03[&B TK02Brlens{1} 5.963407261740095e-03][&B TK02Brlens{2} 1.039153585659392e-02]):6.828048858977809e-04[&B TK02Brlens{1} 1.371746699302220e-03][&B TK02Brlens{2} 2.453948461895199e-03]):5.282611915102708e-03[&B TK02Brlens{1} 1.240222106418894e-02][&B TK02Brlens{2} 2.131382300334790e-02]):1.105432771641046e-03[&B TK02Brlens{1} 3.077115664016124e-03][&B TK02Brlens{2} 4.417514753784452e-03],(60:3.527057330797938e-02[&B TK02Brlens{1} 5.629552504499349e-02][&B TK02Brlens{2} 1.851496808313507e-01],37:5.249374706176591e-04[&B TK02Brlens{1} 1.222168326756788e-03][&B TK02Brlens{2} 2.297676929972692e-03]):8.608226965557908e-03[&B TK02Brlens{1} 2.268846206329697e-02][&B TK02Brlens{2} 3.391261231317228e-02]):2.502790865867993e-03[&B TK02Brlens{1} 7.452433967351209e-03][&B TK02Brlens{2} 8.613516515473813e-03]):2.483803887749964e-03[&B TK02Brlens{1} 7.598855646975393e-03][&B TK02Brlens{2} 8.620488572713523e-03]):1.796669611928647e-03[&B TK02Brlens{1} 5.321211128962314e-03][&B TK02Brlens{2} 7.536354919003713e-03],65:1.154119032829776e-02[&B TK02Brlens{1} 3.254069527628604e-02][&B TK02Brlens{2} 4.230453522353019e-02]):3.815457148825224e-03[&B TK02Brlens{1} 1.048885040572331e-02][&B TK02Brlens{2} 1.960678417917221e-02],((32:1.778948052732460e-03[&B TK02Brlens{1} 6.403902948798135e-03][&B TK02Brlens{2} 1.049597024042684e-02],(((42:3.443207045105007e-04[&B TK02Brlens{1} 1.067053112605620e-03][&B TK02Brlens{2} 9.122433338046110e-04],71:5.547162525573898e-03[&B TK02Brlens{1} 1.695473785688771e-02][&B TK02Brlens{2} 1.972350163459606e-02]):1.941881550970023e-02[&B TK02Brlens{1} 5.661687988167767e-02][&B TK02Brlens{2} 1.108299581678465e-01],((25:3.687644539080576e-03[&B TK02Brlens{1} 1.152793522880597e-02][&B TK02Brlens{2} 3.944975023892557e-02],(23:0.000000000000000e+00[&B TK02Brlens{1} 0.000000000000000e+00][&B TK02Brlens{2} 0.000000000000000e+00],22:2.992970830318159e-03[&B TK02Brlens{1} 9.314751941257087e-03][&B TK02Brlens{2} 3.109960818864480e-02]):5.123062922886834e-03[&B TK02Brlens{1} 1.409081572140032e-02][&B TK02Brlens{2} 4.949251085053183e-02]):8.069065065083062e-03[&B TK02Brlens{1} 2.289463500307329e-02][&B TK02Brlens{2} 8.371543718138806e-02],21:2.932720937196737e-03[&B TK02Brlens{1} 7.778851649379708e-03][&B TK02Brlens{2} 2.970843913959883e-02]):1.283564646367059e-03[&B TK02Brlens{1} 3.479191097789388e-03][&B TK02Brlens{2} 1.212666295383644e-02]):3.460990198812519e-03[&B TK02Brlens{1} 1.036679725479671e-02][&B TK02Brlens{2} 2.624451773856501e-02],(40:5.469020396799029e-03[&B TK02Brlens{1} 1.494764542707027e-02][&B TK02Brlens{2} 2.253571074871778e-02],(66:9.758858489066130e-03[&B TK02Brlens{1} 2.512165550925549e-02][&B TK02Brlens{2} 3.569669578761215e-02],(26:3.492318695716978e-04[&B TK02Brlens{1} 7.368698912523704e-04][&B TK02Brlens{2} 1.482544835224543e-03],7:4.260181963375631e-03[&B TK02Brlens{1} 9.610376780506932e-03][&B TK02Brlens{2} 1.711522259988011e-02]):6.553097389539519e-03[&B TK02Brlens{1} 1.684889349783141e-02][&B TK02Brlens{2} 2.515117862558006e-02]):3.639055252771084e-03[&B TK02Brlens{1} 1.112235569803461e-02][&B TK02Brlens{2} 1.541339165597570e-02]):3.013417574841415e-03[&B TK02Brlens{1} 9.495920112421759e-03][&B TK02Brlens{2} 1.723786082233594e-02]):8.041575105006193e-03[&B TK02Brlens{1} 2.666101401846055e-02][&B TK02Brlens{2} 4.945851208276060e-02]):1.560812036994097e-03[&B TK02Brlens{1} 4.865298399189958e-03][&B TK02Brlens{2} 8.833918022614665e-03],((9:5.525815915355198e-03[&B TK02Brlens{1} 1.250946617032463e-02][&B TK02Brlens{2} 2.258187955481544e-02],(13:6.229657025415059e-03[&B TK02Brlens{1} 1.124008170184155e-02][&B TK02Brlens{2} 2.167473632172688e-02],2:9.284929650181378e-03[&B TK02Brlens{1} 2.041287867229324e-02][&B TK02Brlens{2} 3.155538698598589e-02]):2.140959959760574e-03[&B TK02Brlens{1} 4.823197604741668e-03][&B TK02Brlens{2} 8.706763622223760e-03]):9.059105301206211e-03[&B TK02Brlens{1} 2.218226447487879e-02][&B TK02Brlens{2} 3.900079423433461e-02],(((39:1.254708778346728e-02[&B TK02Brlens{1} 2.572258325497617e-02][&B TK02Brlens{2} 7.858875604260974e-02],11:4.240936053230865e-03[&B TK02Brlens{1} 8.376578652942057e-03][&B TK02Brlens{2} 1.958415077470834e-02]):6.726205291713361e-03[&B TK02Brlens{1} 1.571697356412568e-02][&B TK02Brlens{2} 3.121795793212818e-02],(20:3.857669531903696e-04[&B TK02Brlens{1} 1.099946875838075e-03][&B TK02Brlens{2} 9.988482136108242e-04],((29:3.799957239057405e-03[&B TK02Brlens{1} 1.131758842677803e-02][&B TK02Brlens{2} 9.909135564015657e-03],34:1.942466638167369e-02[&B TK02Brlens{1} 4.868249386897288e-02][&B TK02Brlens{2} 3.396923552470429e-02]):2.505363247754744e-03[&B TK02Brlens{1} 7.103104375901779e-03][&B TK02Brlens{2} 6.729579423862833e-03],36:7.942413045294860e-05[&B TK02Brlens{1} 2.229274584457565e-04][&B TK02Brlens{2} 2.248538263449915e-04]):8.039928742107072e-04[&B TK02Brlens{1} 2.269642054623775e-03][&B TK02Brlens{2} 2.198305752034976e-03]):1.641778020415025e-02[&B TK02Brlens{1} 4.433994629885413e-02][&B TK02Brlens{2} 5.783192906153071e-02]):1.473909132452267e-04[&B TK02Brlens{1} 3.845903684144967e-04][&B TK02Brlens{2} 6.481955970922123e-04],74:1.709886125645932e-03[&B TK02Brlens{1} 4.236368862292577e-03][&B TK02Brlens{2} 7.551994170026306e-03]):1.275562380261053e-03[&B TK02Brlens{1} 3.307196291361621e-03][&B TK02Brlens{2} 5.741209416892677e-03]):4.210922136716533e-03[&B TK02Brlens{1} 1.127395792863696e-02][&B TK02Brlens{2} 2.112495835637047e-02]):2.715554274927978e-03[&B TK02Brlens{1} 7.356141859433628e-03][&B TK02Brlens{2} 1.502955159183648e-02]):2.145966413744926e-03[&B TK02Brlens{1} 6.190518880394799e-03][&B TK02Brlens{2} 1.254821362755850e-02]):6.664203624268700e-03[&B TK02Brlens{1} 2.512912429268829e-02][&B TK02Brlens{2} 5.007824954796058e-02]):6.903063799364728e-04[&B TK02Brlens{1} 2.951413777943699e-03][&B TK02Brlens{2} 5.954943979580305e-03]):6.066943004561787e-04[&B TK02Brlens{1} 2.468651939061179e-03][&B TK02Brlens{2} 5.105009485715790e-03]):2.431808277169878e-04[&B TK02Brlens{1} 9.812977772561348e-04][&B TK02Brlens{2} 2.119114949751341e-03]):6.125801158995497e-03[&B TK02Brlens{1} 2.568090597299393e-02][&B TK02Brlens{2} 4.989705128059439e-02]):1.852978494614466e-04[&B TK02Brlens{1} 7.735405810307388e-04][&B TK02Brlens{2} 1.331231269825757e-03]):3.181533856802254e-04[&B TK02Brlens{1} 1.283997006360263e-03][&B TK02Brlens{2} 2.274063742066415e-03]):8.126280948950376e-03[&B TK02Brlens{1} 3.505295012923188e-02][&B TK02Brlens{2} 5.435968873974113e-02]):5.626424940604113e-03[&B TK02Brlens{1} 2.716239283001280e-02][&B TK02Brlens{2} 2.697470432347942e-02]):4.312140858395125e-03[&B TK02Brlens{1} 1.825497651007254e-02][&B TK02Brlens{2} 1.137865943848180e-02]):2.962501940533352e-03[&B TK02Brlens{1} 9.062369854991082e-03][&B TK02Brlens{2} 4.694673783505251e-03]):1.122742413547553e-02[&B TK02Brlens{1} 2.181191349147630e-02][&B TK02Brlens{2} 1.265168875064926e-02]):7.933937858934759e-03[&B TK02Brlens{1} 8.799427138528014e-03][&B TK02Brlens{2} 7.151457770516507e-03]);
	tree mcmc.tree_8 [&B TK02Brlens{1}] [&B TK02Brlens{2}] = [&R] [&clockrate = 5.095709455624566e-03] (1:6.068217923953331e-02[&B TK02Brlens{1} 6.044413715301086e-02][&B TK02Brlens{2} 4.270984373906190e-02],(82:5.127970927498759e-02[&B TK02Brlens{1} 8.826251501042261e-02][&B TK02Brlens{2} 5.189021965005110e-02],(((88:1.877212389968610e-02[&B TK02Brlens{1} 8.579789462564406e-03][&B TK02Brlens{2} 1.051735978650384e-02],87:3.656116150056055e-02[&B TK02Brlens{1} 3.499883128953080e-02][&B TK02Brlens{2} 1.445220166224546e-02]):1.640742379630340e-01[&B TK02Brlens{1} 2.944989808663202e-01][&B TK02Brlens{2} 9.988282182301347e-02],86:9.063863492005142e-06[&B TK02Brlens{1} 2.836206708871359e-05][&B TK02Brlens{2} 6.042472178416284e-06]):7.578363847380153e-02[&B TK02Brlens{1} 3.379961387405140e-01][&B TK02Brlens{2} 1.446168632153334e-01],((84:0.000000000000000e+00[&B TK02Brlens{1} 0.000000000000000e+00][&B TK02Brlens{2} 0.000000000000000e+00],(76:9.948983817438656e-03[&B TK02Brlens{1} 3.913363044940472e-02][&B TK02Brlens{2} 2.981474360249045e-03],((80:1.470898230381621e-02[&B TK02Brlens{1} 3.279490974225231e-02][&B TK02Brlens{2} 7.909653102244658e-03],(((81:4.794980229399759e-02[&B TK02Brlens{1} 1.725368499343448e-01][&B TK02Brlens{2} 1.702125796979377e-01],79:6.206050538956929e-08[&B TK02Brlens{1} 2.835342489841224e-07][&B TK02Brlens{2} 2.176970208677322e-07]):1.282410134409098e-02[&B TK02Brlens{1} 4.562064380844334e-02][&B TK02Brlens{2} 3.287556825003511e-02],78:1.152541335815507e-02[&B TK02Brlens{1} 2.262570070884659e-02][&B TK02Brlens{2} 1.672865136389785e-02]):4.278006602227161e-02[&B TK02Brlens{1} 8.894692086051281e-02][&B TK02Brlens{2} 5.765404633719955e-02],77:1.148360683509014e-04[&B TK02Brlens{1} 1.851364647536414e-04][&B TK02Brlens{2} 1.279654691579264e-04]):1.925878317527584e-02[&B TK02Brlens{1} 3.851322924775165e-02][&B TK02Brlens{2} 1.599434451715055e-02]):1.162520991120884e-02[&B TK02Brlens{1} 3.290856472078994e-02][&B TK02Brlens{2} 5.808348501028142e-03],75:9.551777236418218e-06[&B TK02Brlens{1} 3.127459312349470e-05][&B TK02Brlens{2} 3.957403108009282e-06]):1.539992823855536e-02[&B TK02Brlens{1} 5.681697912483648e-02][&B TK02Brlens{2} 5.992576876427622e-03]):6.883938165489813e-02[&B TK02Brlens{1} 4.575996681158243e-01][&B TK02Brlens{2} 6.152237839375527e-02]):3.117042410329220e-02[&B TK02Brlens{1} 3.137758988648267e-01][&B TK02Brlens{2} 9.111073509798479e-02],(83:0.000000000000000e+00[&B TK02Brlens{1} 0.000000000000000e+00][&B TK02Brlens{2} 0.000000000000000e+00],(85:2.958121037802047e-03[&B TK02Brlens{1} 2.813343231047481e-02][&B TK02Brlens{2} 5.519659916833401e-02],(((70:8.962405809422267e-03[&B TK02Brlens{1} 5.394369255350505e-02][&B TK02Brlens{2} 1.602157854743370e-01],44:2.037035105550416e-02[&B TK02Brlens{1} 9.701755979126259e-02][&B TK02Brlens{2} 2.615327807107784e-01]):2.315076546273569e-03[&B TK02Brlens{1} 1.442958333279381e-02][&B TK02Brlens{2} 4.034843908613686e-02],(((((10:9.252449868101600e-03[&B TK02Brlens{1} 7.074849199884041e-02][&B TK02Brlens{2} 1.149548727859959e-02],6:2.444542319509976e-03[&B TK02Brlens{1} 2.216178195585030e-02][&B TK02Brlens{2} 3.027964609230123e-03]):4.159520635004071e-02[&B TK02Brlens{1} 3.190977308727123e-01][&B TK02Brlens{2} 9.698774430463904e-02],16:0.000000000000000e+00[&B TK02Brlens{1} 0.000000000000000e+00][&B TK02Brlens{2} 0.000000000000000e+00]):6.120574334812216e-03[&B TK02Brlens{1} 3.992094243028910e-02][&B TK02Brlens{2} 2.201684072992459e-02],17:0.000000000000000e+00[&B TK02Brlens{1} 0.000000000000000e+00][&B TK02Brlens{2} 0.000000000000000e+00]):4.231759903201944e-02[&B TK02Brlens{1} 1.742646046252236e-01][&B TK02Brlens{2} 4.935056866927603e-01],14:0.000000000000000e+00[&B TK02Brlens{1} 0.000000000000000e+00][&B TK02Brlens{2} 0.000000000000000e+00]):2.903836098310950e-02[&B TK02Brlens{1} 1.224209794262587e-01][&B TK02Brlens{2} 4.934478942591322e-01],(46:0.000000000000000e+00[&B TK02Brlens{1} 0.000000000000000e+00][&B TK02Brlens{2} 0.000000000000000e+00],(45:7.417614302111011e-02[&B TK02Brlens{1} 2.549758595172539e-01][&B TK02Brlens{2} 7.344485242388279e-01],(4:6.225421210412136e-02[&B TK02Brlens{1} 3.594046159833813e-01][&B TK02Brlens{2} 7.805126431703067e-01],((((((65:3.481333564205458e-02[&B TK02Brlens{1} 3.770523911295324e-01][&B TK02Brlens{2} 1.205496870739972e-01],(74:0.000000000000000e+00[&B TK02Brlens{1} 0.000000000000000e+00][&B TK02Brlens{2} 0.000000000000000e+00],((((13:1.449976885333519e-03[&B TK02Brlens{1} 2.346697427555946e-03][&B TK02Brlens{2} 3.378684457615402e-03],2:2.491519227488637e-02[&B TK02Brlens{1} 4.583453808843571e-02][&B TK02Brlens{2} 5.642765821465133e-02]):3.335396198461677e-02[&B TK02Brlens{1} 6.681966075286662e-02][&B TK02Brlens{2} 9.928645874709983e-02],9:3.766222541004827e-02[&B TK02Brlens{1} 9.057251540782019e-02][&B TK02Brlens{2} 1.244068494727436e-01]):1.387401050303916e-02[&B TK02Brlens{1} 4.380008895292167e-02][&B TK02Brlens{2} 5.737580642146080e-02],11:2.981343539817626e-02[&B TK02Brlens{1} 9.807508947689085e-02][&B TK02Brlens{2} 1.548654581073126e-01]):1.669696191476204e-03[&B TK02Brlens{1} 6.406999810744350e-03][&B TK02Brlens{2} 8.045266127041067e-03],(12:4.148208381451612e-02[&B TK02Brlens{1} 8.357004306655291e-02][&B TK02Brlens{2} 4.263357531540727e-01],39:4.532984610850916e-02[&B TK02Brlens{1} 8.653446845599497e-02][&B TK02Brlens{2} 4.075720955480717e-01]):2.765304594229856e-02[&B TK02Brlens{1} 7.658184852405824e-02][&B TK02Brlens{2} 2.030377001085382e-01]):1.037485860585035e-02[&B TK02Brlens{1} 4.644487618695942e-02][&B TK02Brlens{2} 4.741179790950625e-02]):1.232596212597636e-03[&B TK02Brlens{1} 7.029849582907614e-03][&B TK02Brlens{2} 5.201732138014627e-03]):1.098169708819852e-02[&B TK02Brlens{1} 6.884744957706068e-02][&B TK02Brlens{2} 6.029131270523151e-02],(((69:2.379170493431532e-02[&B TK02Brlens{1} 1.307903140496312e-01][&B TK02Brlens{2} 3.251354833709839e-02],(67:1.784767795339107e-02[&B TK02Brlens{1} 1.239877591406530e-01][&B TK02Brlens{2} 6.012741687892923e-02],(68:3.030596146182256e-02[&B TK02Brlens{1} 8.584832561933253e-02][&B TK02Brlens{2} 1.203534025434218e-01],35:9.139346903827017e-02[&B TK02Brlens{1} 3.940355640850777e-01][&B TK02Brlens{2} 3.114272221107792e-01]):2.671012637218250e-02[&B TK02Brlens{1} 1.313217638360611e-01][&B TK02Brlens{2} 5.585281945956165e-02]):3.671159112576791e-03[&B TK02Brlens{1} 2.020895490461506e-02][&B TK02Brlens{2} 6.507100177336969e-03]):1.329460331461711e-02[&B TK02Brlens{1} 6.626886457824138e-02][&B TK02Brlens{2} 3.750255647196037e-02],(((27:0.000000000000000e+00[&B TK02Brlens{1} 0.000000000000000e+00][&B TK02Brlens{2} 0.000000000000000e+00],8:1.369769736883180e-02[&B TK02Brlens{1} 7.789138962321709e-02][&B TK02Brlens{2} 8.316243579525356e-02]):1.244244374177662e-02[&B TK02Brlens{1} 6.988697971452895e-02][&B TK02Brlens{2} 1.016930955534578e-01],((41:9.167526871898663e-03[&B TK02Brlens{1} 3.631552790266858e-02][&B TK02Brlens{2} 4.032827419515796e-02],(61:7.423929346145343e-02[&B TK02Brlens{1} 1.600169913307330e-01][&B TK02Brlens{2} 5.328083545161496e-01],19:0.000000000000000e+00[&B TK02Brlens{1} 0.000000000000000e+00][&B TK02Brlens{2} 0.000000000000000e+00]):3.711076313509234e-02[&B TK02Brlens{1} 1.330761066655532e-01][&B TK02Brlens{2} 2.232935933244234e-01]):1.243157603011970e-02[&B TK02Brlens{1} 4.138002789481798e-02][&B TK02Brlens{2} 6.283734707543155e-02],((((50:1.160534658710054e-01[&B TK02Brlens{1} 1.520164527131396e-01][&B TK02Brlens{2} 1.357091215857870e-01],((55:1.892932969014189e-01[&B TK02Brlens{1} 1.301618088639557e-01][&B TK02Brlens{2} 2.773114404954294e-01],(59:2.419099432586467e-02[&B TK02Brlens{1} 2.655104040688960e-02][&B TK02Brlens{2} 4.761239674823971e-02],52:2.125949790735774e-01[&B TK02Brlens{1} 1.298202718221617e-01][&B TK02Brlens{2} 1.722502444550197e-01]):1.643744072903193e-02[&B TK02Brlens{1} 1.791200688295248e-02][&B TK02Brlens{2} 3.281222858815716e-02]):2.847306445262314e-02[&B TK02Brlens{1} 4.514947333404482e-02][&B TK02Brlens{2} 6.638795244423562e-02],((56:4.458325710382594e-02[&B TK02Brlens{1} 2.265095485451612e-02][&B TK02Brlens{2} 2.274308481091894e-02],57:1.028233136543068e-01[&B TK02Brlens{1} 6.031030182961356e-02][&B TK02Brlens{2} 3.553197657485200e-02]):1.018790975573041e-01[&B TK02Brlens{1} 1.496636253016778e-01][&B TK02Brlens{2} 1.888121735569576e-01],(58:6.818038386354290e-02[&B TK02Brlens{1} 1.416470265297676e-01][&B TK02Brlens{2} 1.848771125699013e-01],((54:1.415486381307064e-06[&B TK02Brlens{1} 9.256757288290733e-07][&B TK02Brlens{2} 6.180735502162619e-06],48:3.888105784603024e-01[&B TK02Brlens{1} 2.991827605233677e-01][&B TK02Brlens{2} 8.891924445576478e-01]):5.127021305797652e-02[&B TK02Brlens{1} 5.510252196018480e-02][&B TK02Brlens{2} 1.629358062667038e-01],((72:7.005884116176669e-02[&B TK02Brlens{1} 4.101958175145877e-01][&B TK02Brlens{2} 2.358874439473244e-01],53:0.000000000000000e+00[&B TK02Brlens{1} 0.000000000000000e+00][&B TK02Brlens{2} 0.000000000000000e+00]):1.343278030661539e-01[&B TK02Brlens{1} 3.194980109437723e-01][&B TK02Brlens{2} 2.832095367158295e-01],51:3.104957192408525e-01[&B TK02Brlens{1} 2.777888231483905e-01][&B TK02Brlens{2} 1.711390441245960e-01]):1.295850722774264e-01[&B TK02Brlens{1} 1.777818586354357e-01][&B TK02Brlens{2} 1.949977179026944e-01]):1.803147136148692e-02[&B TK02Brlens{1} 3.393998227932593e-02][&B TK02Brlens{2} 4.116112960342449e-02]):2.989541860518772e-03[&B TK02Brlens{1} 6.895832720264638e-03][&B TK02Brlens{2} 8.567913285482303e-03]):4.983895790493567e-03[&B TK02Brlens{1} 1.067391191465232e-02][&B TK02Brlens{2} 1.354108779868143e-02]):1.133633984250932e-02[&B TK02Brlens{1} 2.337682164598398e-02][&B TK02Brlens{2} 2.515141210548656e-02]):2.905624910392738e-02[&B TK02Brlens{1} 4.875382971302059e-02][&B TK02Brlens{2} 1.355546809527448e-01],49:7.732099694861973e-02[&B TK02Brlens{1} 7.890362871865619e-02][&B TK02Brlens{2} 4.157906624405820e-01]):6.527445704918697e-02[&B TK02Brlens{1} 9.491348821739228e-02][&B TK02Brlens{2} 4.033139185647051e-01],18:3.957670884179911e-02[&B TK02Brlens{1} 6.876399980186404e-02][&B TK02Brlens{2} 1.402832737307893e-01]):3.447046591164897e-03[&B TK02Brlens{1} 6.635960040660110e-03][&B TK02Brlens{2} 2.082958014800469e-02],((5:9.910775620985773e-02[&B TK02Brlens{1} 1.815360752767282e-01][&B TK02Brlens{2} 2.988155059774713e-01],(30:7.232163220685982e-02[&B TK02Brlens{1} 1.452233777122167e+00][&B TK02Brlens{2} 4.282361287218591e-01],3:2.411809589836068e-02[&B TK02Brlens{1} 1.893276849602904e-01][&B TK02Brlens{2} 1.331693329104545e-01]):4.416754276266537e-02[&B TK02Brlens{1} 2.353613500090000e-01][&B TK02Brlens{2} 2.089899222867093e-01]):5.989403807412393e-03[&B TK02Brlens{1} 1.541670980897712e-02][&B TK02Brlens{2} 3.038435227970248e-02],(33:6.010386907345741e-02[&B TK02Brlens{1} 1.819670364945129e-01][&B TK02Brlens{2} 3.338775511285422e-01],24:9.776627010545175e-06[&B TK02Brlens{1} 2.091445316017503e-05][&B TK02Brlens{2} 5.154965938921100e-05]):1.016295638138399e-02[&B TK02Brlens{1} 2.276293834354011e-02][&B TK02Brlens{2} 5.831924153180501e-02]):6.365405303229639e-04[&B TK02Brlens{1} 1.417290203223575e-03][&B TK02Brlens{2} 4.170389194022709e-03]):3.178062822685297e-03[&B TK02Brlens{1} 7.641121767009217e-03][&B TK02Brlens{2} 1.945806980634241e-02]):7.471995537787698e-03[&B TK02Brlens{1} 2.535190659763907e-02][&B TK02Brlens{2} 5.127277398732242e-02]):4.290907518118229e-03[&B TK02Brlens{1} 1.722360620706716e-02][&B TK02Brlens{2} 2.814016898109536e-02],(37:0.000000000000000e+00[&B TK02Brlens{1} 0.000000000000000e+00][&B TK02Brlens{2} 0.000000000000000e+00],60:1.615554806356228e-01[&B TK02Brlens{1} 3.401649179134713e-01][&B TK02Brlens{2} 1.641198292128826e+00]):1.766500118982800e-02[&B TK02Brlens{1} 6.507386213099497e-02][&B TK02Brlens{2} 1.041216057304061e-01]):1.743813132312273e-02[&B TK02Brlens{1} 7.630252654673585e-02][&B TK02Brlens{2} 7.675365670832247e-02]):1.275305756772650e-03[&B TK02Brlens{1} 6.948780814780138e-03][&B TK02Brlens{2} 5.792705913029248e-03],(73:1.212693907448262e-02[&B TK02Brlens{1} 1.128227530413833e-02][&B TK02Brlens{2} 1.920379060976019e-02],38:0.000000000000000e+00[&B TK02Brlens{1} 0.000000000000000e+00][&B TK02Brlens{2} 0.000000000000000e+00]):1.241611245763557e-01[&B TK02Brlens{1} 4.498050253688999e-01][&B TK02Brlens{2} 3.833275697249444e-01]):1.289238515102187e-02[&B TK02Brlens{1} 8.032003075808905e-02][&B TK02Brlens{2} 7.548686329061474e-02]):1.055188011460038e-03[&B TK02Brlens{1} 6.734218229762583e-03][&B TK02Brlens{2} 6.916599129579829e-03],((40:4.600412714423073e-02[&B TK02Brlens{1} 1.076330374228487e-01][&B TK02Brlens{2} 2.568542119429744e-01],(66:5.968691276007266e-02[&B TK02Brlens{1} 1.308439517790578e-01][&B TK02Brlens{2} 2.492346405166727e-01],(26:1.378999942559394e-03[&B TK02Brlens{1} 3.201164160418189e-03][&B TK02Brlens{2} 3.621719697228785e-03],7:4.800843410802200e-02[&B TK02Brlens{1} 7.436022734454556e-02][&B TK02Brlens{2} 1.211183463894285e-01]):2.236785774721179e-02[&B TK02Brlens{1} 6.083157875440743e-02][&B TK02Brlens{2} 8.737098795090482e-02]):1.806575571425791e-03[&B TK02Brlens{1} 5.651403849009286e-03][&B TK02Brlens{2} 1.087937228411053e-02]):1.117456859491656e-02[&B TK02Brlens{1} 5.103977346933504e-02][&B TK02Brlens{2} 1.202028623407490e-01],(((25:1.974914456191422e-02[&B TK02Brlens{1} 9.978094057640602e-02][&B TK02Brlens{2} 3.899629466174199e-01],(23:0.000000000000000e+00[&B TK02Brlens{1} 0.000000000000000e+00][&B TK02Brlens{2} 0.000000000000000e+00],22:1.119288470734793e-02[&B TK02Brlens{1} 4.312792698924583e-02][&B TK02Brlens{2} 5.458455737852592e-01]):1.655689991560827e-02[&B TK02Brlens{1} 7.640112108098249e-02][&B TK02Brlens{2} 6.117376232575721e-01]):2.428004834914786e-02[&B TK02Brlens{1} 1.308471446544099e-01][&B TK02Brlens{2} 5.259100103316587e-01],21:0.000000000000000e+00[&B TK02Brlens{1} 0.000000000000000e+00][&B TK02Brlens{2} 0.000000000000000e+00]):5.915907579085989e-03[&B TK02Brlens{1} 2.974266548929706e-02][&B TK02Brlens{2} 7.990898831912188e-02],(42:6.121107621003085e-03[&B TK02Brlens{1} 4.248469361333150e-02][&B TK02Brlens{2} 4.041034527515650e-03],71:3.297986237217933e-02[&B TK02Brlens{1} 1.941430958801173e-01][&B TK02Brlens{2} 1.305835207106371e-02]):7.044780658260653e-02[&B TK02Brlens{1} 4.109754532296979e-01][&B TK02Brlens{2} 4.545483273421475e-01]):2.903883632693415e-02[&B TK02Brlens{1} 1.609164350581796e-01][&B TK02Brlens{2} 3.905675386266380e-01]):2.831420139778851e-02[&B TK02Brlens{1} 1.753288608279735e-01][&B TK02Brlens{2} 2.983521571359998e-01]):1.165101974206220e-02[&B TK02Brlens{1} 6.633804372232517e-02][&B TK02Brlens{2} 7.014452422214397e-02],(29:1.220105487676983e-03[&B TK02Brlens{1} 1.902227767850439e-03][&B TK02Brlens{2} 3.145054881263950e-03],(34:1.037533100733466e-01[&B TK02Brlens{1} 9.076334804165249e-02][&B TK02Brlens{2} 3.122276350101039e-01],(20:2.533512388212033e-03[&B TK02Brlens{1} 4.136140645646053e-03][&B TK02Brlens{2} 8.599279239945705e-03],36:2.507458775507739e-06[&B TK02Brlens{1} 4.277913061305082e-06][&B TK02Brlens{2} 8.020050604101512e-06]):1.361925104357206e-02[&B TK02Brlens{1} 2.077787110730466e-02][&B TK02Brlens{2} 3.534441904805907e-02]):7.508864756271309e-03[&B TK02Brlens{1} 1.090378520088447e-02][&B TK02Brlens{2} 1.715616047966143e-02]):6.154669472788370e-02[&B TK02Brlens{1} 2.018237494887830e-01][&B TK02Brlens{2} 2.523272960265918e-01]):1.352405547246511e-02[&B TK02Brlens{1} 6.458930082492984e-02][&B TK02Brlens{2} 1.403046499872203e-01],(32:1.890239983480443e-02[&B TK02Brlens{1} 1.070238256596392e-01][&B TK02Brlens{2} 4.810683847423532e-01],43:1.644409621761463e-02[&B TK02Brlens{1} 8.544314848577340e-02][&B TK02Brlens{2} 2.565135636248576e-01]):8.486559514606641e-03[&B TK02Brlens{1} 4.643946955006208e-02][&B TK02Brlens{2} 1.424742169569830e-01]):1.051359164866805e-02[&B TK02Brlens{1} 5.249318927353810e-02][&B TK02Brlens{2} 1.751827103396761e-01],31:4.112431215006112e-02[&B TK02Brlens{1} 2.429134660465081e-01][&B TK02Brlens{2} 4.250468296185115e-01]):6.011669498938162e-03[&B TK02Brlens{1} 2.775316309185263e-02][&B TK02Brlens{2} 7.907067897475194e-02]):2.378392432289187e-03[&B TK02Brlens{1} 9.262240133732270e-03][&B TK02Brlens{2} 2.216507770492834e-02]):1.691438591418689e-02[&B TK02Brlens{1} 7.117436281871078e-02][&B TK02Brlens{2} 3.474603855577571e-01]):1.496765401150981e-02[&B TK02Brlens{1} 7.831019066138954e-02][&B TK02Brlens{2} 3.376568895876809e-01]):1.054486042192897e-03[&B TK02Brlens{1} 6.439985326006433e-03][&B TK02Brlens{2} 1.606029034671691e-02]):6.589673443164462e-03[&B TK02Brlens{1} 3.888912974595299e-02][&B TK02Brlens{2} 9.522413459103887e-02],((((63:7.450905604134461e-02[&B TK02Brlens{1} 2.376914511254211e-01][&B TK02Brlens{2} 7.219251589431398e-02],15:2.609908144446756e-03[&B TK02Brlens{1} 8.267036522032983e-03][&B TK02Brlens{2} 2.825754067706270e-03]):1.236520248675634e-02[&B TK02Brlens{1} 4.136372347560886e-02][&B TK02Brlens{2} 1.616459888795115e-02],64:0.000000000000000e+00[&B TK02Brlens{1} 0.000000000000000e+00][&B TK02Brlens{2} 0.000000000000000e+00]):3.488497780604128e-02[&B TK02Brlens{1} 1.370686780856161e-01][&B TK02Brlens{2} 1.737379741859623e-01],(28:5.753046301008892e-04[&B TK02Brlens{1} 1.489767340297907e-03][&B TK02Brlens{2} 5.165430520171171e-03],62:4.031664358417848e-02[&B TK02Brlens{1} 8.813793736039781e-02][&B TK02Brlens{2} 2.690522746928489e-01]):1.487030210813517e-02[&B TK02Brlens{1} 5.189748419434411e-02][&B TK02Brlens{2} 1.294265818528958e-01]):9.128386992975333e-03[&B TK02Brlens{1} 4.754258148641632e-02][&B TK02Brlens{2} 8.893944139551807e-02],47:1.513542864322746e-02[&B TK02Brlens{1} 1.076402499306918e-01][&B TK02Brlens{2} 1.847167231306009e-01]):1.597997083195533e-03[&B TK02Brlens{1} 9.309545043675382e-03][&B TK02Brlens{2} 1.922567476997841e-02]):2.038342185619499e-02[&B TK02Brlens{1} 1.542633286389562e-01][&B TK02Brlens{2} 3.227104018145988e-01]):1.268701361416489e-02[&B TK02Brlens{1} 1.159049116462972e-01][&B TK02Brlens{2} 2.049390096136184e-01]):1.990305988892904e-02[&B TK02Brlens{1} 1.960821062199197e-01][&B TK02Brlens{2} 1.798247016293070e-01]):3.828100422409343e-02[&B TK02Brlens{1} 3.200673194204188e-01][&B TK02Brlens{2} 1.449508048354508e-01]):2.355571627095885e-02[&B TK02Brlens{1} 8.933937044455649e-02][&B TK02Brlens{2} 5.266534608281939e-02]):9.165509159554233e-03[&B TK02Brlens{1} 1.286030460574648e-02][&B TK02Brlens{2} 1.063690268575020e-02]);
end;

begin mrbayes;
	startvals
		Tau{all}(1,1)=mcmc.tree_1
		Tau{all}(1,2)=mcmc.tree_2
		Tau{all}(1,3)=mcmc.tree_3
		Tau{all}(1,4)=mcmc.tree_4
		Tau{all}(2,4)=mcmc.tree_5
		Tau{all}(2,1)=mcmc.tree_6
		Tau{all}(2,2)=mcmc.tree_7
		Tau{all}(2,3)=mcmc.tree_8
		V{all}(1,1)=mcmc.tree_1
		TK02Brlens{1}(1,1)=mcmc.tree_1
		TK02Brlens{2}(1,1)=mcmc.tree_1
		V{all}(1,2)=mcmc.tree_2
		TK02Brlens{1}(1,2)=mcmc.tree_2
		TK02Brlens{2}(1,2)=mcmc.tree_2
		V{all}(1,3)=mcmc.tree_3
		TK02Brlens{1}(1,3)=mcmc.tree_3
		TK02Brlens{2}(1,3)=mcmc.tree_3
		V{all}(1,4)=mcmc.tree_4
		TK02Brlens{1}(1,4)=mcmc.tree_4
		TK02Brlens{2}(1,4)=mcmc.tree_4
		V{all}(2,4)=mcmc.tree_5
		TK02Brlens{1}(2,4)=mcmc.tree_5
		TK02Brlens{2}(2,4)=mcmc.tree_5
		V{all}(2,1)=mcmc.tree_6
		TK02Brlens{1}(2,1)=mcmc.tree_6
		TK02Brlens{2}(2,1)=mcmc.tree_6
		V{all}(2,2)=mcmc.tree_7
		TK02Brlens{1}(2,2)=mcmc.tree_7
		TK02Brlens{2}(2,2)=mcmc.tree_7
		V{all}(2,3)=mcmc.tree_8
		TK02Brlens{1}(2,3)=mcmc.tree_8
		TK02Brlens{2}(2,3)=mcmc.tree_8
		Alpha{all}(1,1)=(6.244106635033451e-02)
		Alpha{all}(1,2)=(2.466976016507950e+00)
		Alpha{all}(1,3)=(1.778441466348135e+00)
		Alpha{all}(1,4)=(1.628831998920215e+00)
		Alpha{all}(2,4)=(1.907450307354039e+00)
		Alpha{all}(2,1)=(2.604229061470992e+00)
		Alpha{all}(2,2)=(6.372716737683330e-02)
		Alpha{all}(2,3)=(1.787209334648858e+00)
		Net_speciation{all}(1,1)=(1.682379646336369e-02)
		Net_speciation{all}(1,2)=(1.983322872678581e-02)
		Net_speciation{all}(1,3)=(1.898117951648188e-02)
		Net_speciation{all}(1,4)=(2.592822103429665e-02)
		Net_speciation{all}(2,4)=(7.219203738736608e-03)
		Net_speciation{all}(2,1)=(1.607534651670147e-02)
		Net_speciation{all}(2,2)=(8.363738261072381e-03)
		Net_speciation{all}(2,3)=(2.129898984904572e-02)
		Relative_extinction{all}(1,1)=(9.752677496700222e-01)
		Relative_extinction{all}(1,2)=(9.831147506137704e-01)
		Relative_extinction{all}(1,3)=(9.239455352622248e-01)
		Relative_extinction{all}(1,4)=(6.787032993544603e-01)
		Relative_extinction{all}(2,4)=(9.298356994017425e-01)
		Relative_extinction{all}(2,1)=(9.892267025785541e-01)
		Relative_extinction{all}(2,2)=(9.880673910108784e-01)
		Relative_extinction{all}(2,3)=(9.310360538633246e-01)
		Relative_fossilization{all}(1,1)=(1.037440389367905e-02)
		Relative_fossilization{all}(1,2)=(4.145919453140171e-03)
		Relative_fossilization{all}(1,3)=(9.333622223248635e-02)
		Relative_fossilization{all}(1,4)=(5.867255039942915e-01)
		Relative_fossilization{all}(2,4)=(2.446475421529613e-01)
		Relative_fossilization{all}(2,1)=(2.780101770987668e-03)
		Relative_fossilization{all}(2,2)=(1.093065588059440e-02)
		Relative_fossilization{all}(2,3)=(5.625992878816952e-02)
		TK02var{1}(1,1)=(6.513392030203418e-06)
		TK02var{1}(1,2)=(1.284885367384596e+00)
		TK02var{1}(1,3)=(5.186088976993106e+00)
		TK02var{1}(1,4)=(2.056749061127796e+01)
		TK02var{1}(2,4)=(1.324601379877971e+01)
		TK02var{1}(2,1)=(1.346789891358327e-06)
		TK02var{1}(2,2)=(5.386297981327854e+00)
		TK02var{1}(2,3)=(7.157858755024116e+00)
		TK02var{2}(1,1)=(7.596783519427783e+00)
		TK02var{2}(1,2)=(3.455918816711895e+00)
		TK02var{2}(1,3)=(1.105180128263046e+01)
		TK02var{2}(1,4)=(2.822697692442793e+01)
		TK02var{2}(2,4)=(1.841130702139660e+01)
		TK02var{2}(2,1)=(7.197173430441875e+00)
		TK02var{2}(2,2)=(1.085428573466312e+01)
		TK02var{2}(2,3)=(1.483077072841751e+01)
		Clockrate{all}(1,1)=(2.485076925468407e-03)
		Clockrate{all}(1,2)=(5.441789930919195e-03)
		Clockrate{all}(1,3)=(4.918140185724038e-03)
		Clockrate{all}(1,4)=(1.300868727619841e-03)
		Clockrate{all}(2,4)=(1.640336273013398e-03)
		Clockrate{all}(2,1)=(1.430067261228799e-02)
		Clockrate{all}(2,2)=(1.257531377602681e-03)
		Clockrate{all}(2,3)=(5.095709455624566e-03)
	;
	propset
		Multiplier(Alpha{all})$lambda(1,1)=1.197728354530617e+00
		Multiplier(Alpha{all})$lambda(1,2)=1.897290327502198e+00
		Multiplier(Alpha{all})$lambda(1,3)=1.751419715158532e+00
		Multiplier(Alpha{all})$lambda(1,4)=1.537913649504899e+00
		Multiplier(Alpha{all})$lambda(2,4)=1.666001967709456e+00
		Multiplier(Alpha{all})$lambda(2,1)=1.733992797817721e+00
		Multiplier(Alpha{all})$lambda(2,2)=1.297483637050624e+00
		Multiplier(Alpha{all})$lambda(2,3)=1.786800740354013e+00
		NodesliderClock(V{all})$delta(1,1)=9.942841245782175e-01
		NodesliderClock(V{all})$delta(1,2)=9.942841245782175e-01
		NodesliderClock(V{all})$delta(1,3)=9.942841245782175e-01
		NodesliderClock(V{all})$delta(1,4)=9.942841245782175e-01
		NodesliderClock(V{all})$delta(2,4)=9.942841245782175e-01
		NodesliderClock(V{all})$delta(2,1)=9.942841245782175e-01
		NodesliderClock(V{all})$delta(2,2)=9.942841245782175e-01
		NodesliderClock(V{all})$delta(2,3)=9.942841245782175e-01
		TreeStretch(V{all})$lambda(1,1)=5.263272506146224e-03
		TreeStretch(V{all})$lambda(1,2)=4.715019174373501e-03
		TreeStretch(V{all})$lambda(1,3)=4.668103949712630e-03
		TreeStretch(V{all})$lambda(1,4)=4.530140628138774e-03
		TreeStretch(V{all})$lambda(2,4)=4.440437833594659e-03
		TreeStretch(V{all})$lambda(2,1)=5.056896639286078e-03
		TreeStretch(V{all})$lambda(2,2)=1.364452136343740e-03
		TreeStretch(V{all})$lambda(2,3)=2.227217353506632e-03
		Multiplier(Net_speciation{all})$lambda(1,1)=9.536376753038316e-01
		Multiplier(Net_speciation{all})$lambda(1,2)=1.002531724462142e+00
		Multiplier(Net_speciation{all})$lambda(1,3)=1.096944431505113e+00
		Multiplier(Net_speciation{all})$lambda(1,4)=1.188305716607549e+00
		Multiplier(Net_speciation{all})$lambda(2,4)=1.212311084444475e+00
		Multiplier(Net_speciation{all})$lambda(2,1)=9.632218932783927e-01
		Multiplier(Net_speciation{all})$lambda(2,2)=9.925563671320103e-01
		Multiplier(Net_speciation{all})$lambda(2,3)=1.064524824105044e+00
		Slider(Relative_extinction{all})$delta(1,1)=8.981529457225223e-03
		Slider(Relative_extinction{all})$delta(1,2)=1.466069621303561e-02
		Slider(Relative_extinction{all})$delta(1,3)=6.312836455069323e-02
		Slider(Relative_extinction{all})$delta(1,4)=1.552707218511327e-01
		Slider(Relative_extinction{all})$delta(2,4)=1.323129812337429e-01
		Slider(Relative_extinction{all})$delta(2,1)=8.629358649937500e-03
		Slider(Relative_extinction{all})$delta(2,2)=1.064585043792579e-02
		Slider(Relative_extinction{all})$delta(2,3)=4.965853037914168e-02
		Slider(Relative_fossilization{all})$delta(1,1)=6.392786120671130e-03
		Slider(Relative_fossilization{all})$delta(1,2)=1.755204006170033e-02
		Slider(Relative_fossilization{all})$delta(1,3)=1.840431398781626e-01
		Slider(Relative_fossilization{all})$delta(1,4)=4.220695816996531e-01
		Slider(Relative_fossilization{all})$delta(2,4)=4.095955404071155e-01
		Slider(Relative_fossilization{all})$delta(2,1)=6.521928966813130e-03
		Slider(Relative_fossilization{all})$delta(2,2)=9.536916221555438e-03
		Slider(Relative_fossilization{all})$delta(2,3)=1.349858807575995e-01
		Multiplier(TK02var{1})$lambda(1,1)=1.408504530746648e+00
		Multiplier(TK02var{1})$lambda(1,2)=1.408504530746651e+00
		Multiplier(TK02var{1})$lambda(1,3)=1.366876930845925e+00
		Multiplier(TK02var{1})$lambda(1,4)=1.353276278139581e+00
		Multiplier(TK02var{1})$lambda(2,4)=1.380614272384421e+00
		Multiplier(TK02var{1})$lambda(2,1)=1.737641136931808e+00
		Multiplier(TK02var{1})$lambda(2,2)=1.353276278139581e+00
		Multiplier(TK02var{1})$lambda(2,3)=1.339810954188785e+00
		Multiplier(TK02var{2})$lambda(1,1)=1.188305716607549e+00
		Multiplier(TK02var{2})$lambda(1,2)=1.326479612449921e+00
		Multiplier(TK02var{2})$lambda(1,3)=1.261786438362668e+00
		Multiplier(TK02var{2})$lambda(1,4)=1.274467602892750e+00
		Multiplier(TK02var{2})$lambda(2,4)=1.287276215245182e+00
		Multiplier(TK02var{2})$lambda(2,1)=1.188305716607549e+00
		Multiplier(TK02var{2})$lambda(2,2)=1.274467602892750e+00
		Multiplier(TK02var{2})$lambda(2,3)=1.300213556291871e+00
		Multiplier(TK02Brlens{1})$lambda(1,1)=5.367078953627701e-03
		Multiplier(TK02Brlens{1})$lambda(1,2)=1.998763071629143e+00
		Multiplier(TK02Brlens{1})$lambda(1,3)=3.715556722858350e+00
		Multiplier(TK02Brlens{1})$lambda(1,4)=3.715556722858352e+00
		Multiplier(TK02Brlens{1})$lambda(2,4)=3.790615947605512e+00
		Multiplier(TK02Brlens{1})$lambda(2,1)=7.244798796510105e-03
		Multiplier(TK02Brlens{1})$lambda(2,2)=1.451399879801955e+00
		Multiplier(TK02Brlens{1})$lambda(2,3)=3.103493849412461e+00
		Multiplier(TK02Brlens{2})$lambda(1,1)=2.864885903303028e+00
		Multiplier(TK02Brlens{2})$lambda(1,2)=3.295403191284898e+00
		Multiplier(TK02Brlens{2})$lambda(1,3)=4.448329022269990e+00
		Multiplier(TK02Brlens{2})$lambda(1,4)=4.360246206060981e+00
		Multiplier(TK02Brlens{2})$lambda(2,4)=4.448329022269990e+00
		Multiplier(TK02Brlens{2})$lambda(2,1)=4.629868773531299e+00
		Multiplier(TK02Brlens{2})$lambda(2,2)=1.882364171898240e+00
		Multiplier(TK02Brlens{2})$lambda(2,3)=3.429891146797295e+00
		Multiplier(Clockrate{all})$lambda(1,1)=3.986891353485237e-01
		Multiplier(Clockrate{all})$lambda(1,2)=5.714528649606678e-01
		Multiplier(Clockrate{all})$lambda(1,3)=5.947742987941710e-01
		Multiplier(Clockrate{all})$lambda(1,4)=6.841532921366148e-01
		Multiplier(Clockrate{all})$lambda(2,4)=6.979741054214910e-01
		Multiplier(Clockrate{all})$lambda(2,1)=5.601373400917911e-01
		Multiplier(Clockrate{all})$lambda(2,2)=4.067431901366725e-01
		Multiplier(Clockrate{all})$lambda(2,3)=6.190474983976961e-01
	;
end;
