# Supplementary material for: The rapid evolution of lungfish durophagy
Source: Nat Commun. 2022 May 2;13:2390. doi: 10.1038/s41467-022-30091-3 (PMC9061808; doi:10.1038/s41467-022-30091-3)
Supplement: Supplementary file 5 — Supplementary Software [file 41467_2022_30091_MOESM5_ESM.zip › Supplementary Software/MrBayes_tip_dating_analyses/2_partitions_constraint_TK02_(not_converged∩╝ë/Cui_2021.nex]

BEGIN DATA;
	DIMENSIONS NTAX=88 NCHAR=277;
	FORMAT DATATYPE = STANDARD GAP = - MISSING = ? SYMBOLS = " 0 1 2 3 4 5";
	MATRIX
	Guiyu_oneris 0-2--02-(1 2)-000--------0001000-00--?100-0---000?03-0--12000001?0010010000100?0-1?000-?0---00-00000--0?1200?0?0?1?-?00?000???0??20010101000000000??00?100000?1100?00011-1-0-0--000000????????0000??????0??-----?0-000000?--00?--???0111001110?0???1???????1????1???1??01100-????????????
	Adololopas_moyasmithae ??0021????111??01????100?111?00???01??0?0?00?0101??????000?0???-00211??0???0-011?110110101?110110001121110?1?0010?11???0??101????0????1???????0?1?0?0??????0???????00000?1011??001111??1??1????????????????????????????????????1?100--00???????????????1????1??????10?0??1???????????
	Adelargo_schultzei ??2011????111??1????0?0????????????1100?11001001???0???????0????????0???????-?11?110211001?21??111?????100?????00??1??????10??????????????????????1?0??????????????00000?11?1??0?0??0?21??11?????????????????????????????????1?1?1????????????????????????1??????0011?0??1???????????
	Amadeodipterus_kencampbelli 1002010???1?11??????0?0?????????????1020(0 2)000?0001??1???0???0????0?2???????????11??????????????????????????????????????????????????????????????????????????????????????????????????????1???2????????????????????????????????????1???????????????????????????????????10?0??????????????
	Andreyevichthys_epitomus 1010?12?3111101011??01002111?1??0?0?1?????????????????020000????00??0???????0?1??110211101?11001?101122?00?1??0?00?1??????1???????????11?1?1??11110????????????????00000?11?1??001110?10?03??????????????????????????????????????1??????????????????????????11???????????????????????
	Archaeonectes_pertusus ???????????????????????????????????0????0?001000???1???????????????????????????????0???????????????????????????????????????0????????????????????????0?????????????????????????????0????1??1??????????????????????????????????001?????????????????????????????????????????1???????????
	Asthenorhynchus_meemannae 1011011130111001?0???100??1110?100??10??0?00?0011010??020000????0021???0??000?1??1?11?0??????????1????110??12?0?1??1??????10111201????111?????01?10000??0??01?1????00001011?01111?0?10(1 2)0312?????????????????????????????????????????????????????????????????10?????11?0??????????????
	Barwickia_downunda 1020111130111100100111002111211001111000010010011110??010000???-002111?0??000?1??11?211?01?21011110?121100?1????0??1??????100?????????111??1?1102210000????010?????00000?0??22?10???1000000??????????????????????????????????1?101?????????????????????111111????0?11?0??0?0????????0
	Chirodipterus_australis 1000211?3?11110(0 1)100011001111101100111000000010011010??010000?1--002100?0??000?1101101101?101110100011211101120000011121?1?10110?0011101101111000220?0???0??0111????1?03111011??001101??111110200011000011000011(0 1)0110110020100001?100--?00??????10?010???0?00?????0010?0??01?021?1????
	Chirodipterus_onawayensis ??0????????????????1???0??010??1???0?0???0??10??100???0??????1--???????0??00??11?11????1??0?????????111???????0????????????0?11211????1???????1??1?0?10?0???1???????????????0?????0??111111??????????????????????????????????00?????????????????????????11?????????10?0??1?0?????????
	Dipterus_valenciennesi 100021(0 1)13011100010000100101111100000100(0 1)000000001010??1200?0?1--00210??011?0?0110110100?01011011001-01?1011120010?111210??10110200011011011110002210000-?-20111????00000-1011??0011100000021120000000011101100111111110120100001?100????020-0??0000100?100001???0001000010?0?????????
	Chirodipterus_wildungensis 1?00??113?11?0?01?????00??0????1???0?0??0?00???????0?????????1?????????????????????0????0?1??11?1001??111001200000111?1?1??0????????1???????????????0??????????????0????????????????1???????????????????????????????????????1001?100???00???0??10?010???11???????????????????????????
	Chirodipterus_liangchengi ??0?????????1?????????0011?????????11????????????????????0?0?????????????????????110110??101110100?????11011200?0???121???1????????????1????????1?0?????????????????00?0?10?1??0??10???????1120000000000?10?0?111?1?1?0?20100????1?????0????0?????010????????????????????????????????
	Dipnorhynchus_cathlesae 0-?0?????????????????????????????????????????????????????????????????????????????????????????????????????????????????????????10201?0001?????1?1??1?1010?0???111????????0????0?????1???11101?????????????????????????????????000??????????????????????????????????????????????????????
	Dipnorhynchus_sussmilchi 0-000100??0010000000000000010000?0?010?????????????????2?????1-??????????????????2000????00?????0?0?001?0001101?0???121???1?0002000000110000010022??????0??0111????1?02101000220100????111110200?1??01?000000100000000002000-0?????????????????????????????????????0?????1?????012???
	Dipnorhynchus_kiandrensis 0-00?????00010000000??00??0????0???0?0010?000000???0??020000?1--0010????????0?1????0??????????????????????00??0?????????1??0????????????????????????0????????????????????????????????????????????????????????????????????????00?????????????????????????11???????????????????????????
	Dipnorhynchus_kurikae 0-00??00??00?0?00000??00??000??1???0?000000000000010???2?????1-??????????????????1?0??????????????????????00??0?????????1??0????0??00011???????????00???0??0111?????????????0?????1????1111??2??????????????????????????????-0000100--?0??0?0???????0???11???????????????1???????????
	Eoctenodus_microsoma ?????????????????????????????????????????????????????????????????????????????????12???111?0?2?0??1?????????????????1????????????????????????????????????????????????????????????????0010302?????????????????????????????????????0???????????????????????1????????????????????????????
	Fleurantia_denticulata 1020111031111111?00111112111211011011000000010011110??010000????0021?1?0???00?11?11?211101121001111-111100?1??000?11???????0?2????????1111111?112?0101?????????????0-000?0??20?1?????020310??????????????????????????????????101?1?????????????????????11211?????0111?0??2???????????
	Gogodipterus_paddyensis ??0????????????????????01?????????0110???????????????????????????????????????????110110?000110110001?1?1001120000?11???????00102001110110?111100??00000????????????1?011010?0110011010103031020000100000?0000?1001101?0???10?0???????????????????????????????????????????0??021??????
	Griphognathus_minutidens 10212110?1111101?01001111?11101110011001000000011??0?????????????????????????????201100100121021111-0111002120010???12111?10?202022131110111101111?1000????0101????1?1?101000001000??02031010211?111100101111?101(0 1)1111112110?001????????????????????????0000?????1011????????????????
	Griphognathus_sculpta 1?11??103111?1?1?010??11??010??1???0??00000000011000??010000?1--002101?0??00001??221??????1????2????0?1????1??0????1???1???0?11210?13111??11100??0?1010??????????????????????????????0223101????????????????????????????????0?01?1????????????????01???110??1??0??????0????1?????????
	Griphognathus_whitei 1?11??103111?1?1?0?0??11??010??1???0?000000000011010??010000?1--002101?0??0?0?10?221??101?1?2112?1??111???01??0???11????1??0??(1 2)200?131110111110??101010????0111???????????????????0??0223101????????????????????????????????-001?1?0???0??0?0?????010???10?????????11?0??011021010011
	Grossipterus_crassus ???0??????11??????????1???????????????????00?0??????????????????????????????????????????????????????????????????????????????????????????????????????0?????????????????????????????????10303?????????????????????????????????0??1?????????????????????????????????????????????????????
	Holodipterus_elderae ??(0 1)(0 1)??????11?(0 1)?1???????0??0???????????0?0?00??01????????0??0????00210????????????210??100?(0 1)??001?1????????01??0???11???????0??1201????1????????????00?0?????111??????????????????????0(1 2)1312?????????????????????????????????00?1??00????????????????????10?????????11?0????0?????????
	Holodipterus_gogoensis 101121113?111001??????101?11?01????1100?0000??011??0??010000?1??00210??0??0????1?2011?01001?1???1101121?0011200?1?11121?1?101102012120110111110121?0000????0101????0000101000111110?10(1 2)0312102101001010001010?111111111120111001?100--?00?0?0?0???010??????????????11?0??0??????1????
	Howidipterus_donnae 1020111130111100100111002111211001111000(0 1)00010011110??010000?1--002100?0??00001??11?211?01?21011110?121100?1????0??1??????100?????????111??1?1102210030?????111????00000?0??22?10???0?10302??????????????????????????????????1?1???????????????????????1111110???0?11?0??????????????
	Ichnomylax_kurnai ???????????????????????0???????????????????????????????????????????????????????1????????????????????????00???????????????????0???0?000110?000000?100?00?????101????00001010?0?1011??1?(1 2)1011??????????????????????????????????????????????????????????????????????????????????????????
	Iowadipterus_halli 100111011?101111?00010001011100010??10000?0000011010??020000?1--002101?0??00-01?????????????????????????????????0?????????1001??0???????????????2??000???????????????????????????????????????????????????????????????????????001???????????????????????????????????10?0??????????????
	Jarvikia_arctica 1?21012131111011?1?10121??1?11????111???0?00?000???0??1200?0????1121????????0?1???1?1?100??210??11?????00??????1??????????10????????????????????????0?????????????????????????????????10303???????????????????????????????????0?0???????????????????????????????????2????21?????????0
	Jessenia_concentrica ??010110??001100101?100010??????????10?00?00?1111??1??0100?0????????????????0?11?1100??-000020?0??01???000?1??1?0?11??????10????????????????????2?0?0??????????????1?010?0??00?0?10??0????????????????????????????????????????0(1 2)?1??????0????????????????????????????????1???????????
	Melanognathus_canadensis 100??1101????????00???000??????????110?0??????0????0?????0???1-????????????????1?11?110?00112011001-???100?1????0??1121???1001020221101100??100121?1030?????111????00000?0??00010?0??0213101??00?00100?00000??1?????????20???00??000--??????0???0?010????????????????????????????????
	Nielsenia_nordica 1?10??21301??4?1??????10??1?????????????0?01?001???3??0200?0??????????????????1????????????????????????????????????1???????0????????????????????????0???????????????????????????????????????????????????????????????????????0?01?????????????????????????????????????????????????????
	Oervigia_nordica 1?11??213110?1?1?0?0??00??1???????????0?0?000011???0??0000?0??????????????????1???????????????????????????????0????1???????0????????????????????????0??????????????????????????????????1003?????????????????????????????????0?01?????????????????????????????????????????????????????
	Orlovichthys_limnatis 1?21?1??211011101???11011???????????10??0?00??(0 1)1???0???200?0?????????????????????11021??01?0200?1?0????001?1?0010???121???10?2020121111101111111110?0???????111????00000?0??1??00?110?10302112001???00000101??????????0020??100??1?????0?????????????????????????????????????????????
	Palaeodaphus_insignis ??0???????????????????????????????????????????????????????????????????????????????????????????????????????????????????????????0200?????????????????0??????????????????????????????????10?03??????????????????????????????????????????????????????????????????????????????????????????
	Pentlandia_macroptera 1?2011(1 2)130111(0 1)001010?1(0 1)02??121?0??1110?(0 1)0?00??011110??010000????002101?0???00011?10?11??01?11??1000?122100?1???????1121???101???0?????1?11?11?11211?0???????1?1????00010???????00???0?????2????011??????1????????????????????10????????????????????????111111??1?0(0 1)11????????????????
	Phaneropleuron_andersoni 1?00??21?011?1(0 1)??????0001???1???????10?00?00000(0 1)1??0??????????????????????????????2????????????????????????0????1??????????0????????????????????????0???????????????????????????????0?????2????????????????????????????????1?101?????????????????????????????????????????????????????
	Pillararhynchus_longi 1001?1???0101000100001001010?0????0110000?00000(0 1)1110??020000????00210??????00?11?110100?0101111?000????1111120010???121???10?00201111011011011111200010-??-1111-???01001000?12210?0-100010211211000000011001??1?11011?0?2010?001?100--?00???0???0??10??1????1??????10?0??010021?????0
	Robinsondipterus_longi 101121103?110001?00?11001????01000?11??????????????????10000?????????1??????0??0?2011?0?001??0??001-????00?1200?0?11121?1?1??1120121301101111101?1?1??0-??-?111-???00001010?0001010??0213101??10100100010101??11?1111?1120101????100--?0-???0???0???0???????1??????11????0?2?????????
	Scaumenacia_curta 1020112130111001?000110021112110110(0 1)1000000010011000??010000????002100?0???00?1??11021??01?210?1??0?12210011???00??????1??101???0?????11??11??112?0001?????????????00000?0?11??001100010302??????????????????????????????????101???????????????????????12211?????0111????????????????
	Soederberghia_groenlandica 1021211131111111?00111110?10101011?110000?0010011011??010000????0021??00???00?1??111211100?1102111?????100?????10??112?1??10????????????1??????????100?????????????1?1??????00?00?0??02??10?0?01??101100?11?????0???????21?0?101????????????????????????0?11?????1?11????2??????????0
	Sorbitorhynchus_deleaskitus ??02?1????101??01?????00??1????????11???0?00??00???0?????0?0??????21??????????1??110110?01?1111100?????11011?00?0?11???????0?2120??1011101111001???0030???-01?1-???1?1?1110?1??00110?0013001?2??????0?001000??1??011??0???1??001?100-??0????0???0??10??0????11?????10?0??0100??????10
	Speonesydrion_iani 0-0001011?001000000??0001?????????001?000?00?000???0???2?000?1??0010??0???????11?2000???00????????0?001?00?1?0100?1112111?1000020000001100001000?100000-???1111-???1000101000210100??0001001??0??0????0???????1?????????20?0??0??1?????0????0???0???0??????????????10?0??????????????
	Stomiahykus_thlaodus ??0??10??????000001?000????1???????11??00??0??00???0??010000????0??1??0????????1?2000???000?????0?????1?0011101?0?11???????0????????????????????0?0?0??????????????1?011110?01?0?10?001030210?000?000100000?0?0110000011??10000??????????????????????????????????????????????????????
	Tarachomylax_oepiki ??00?100??101000(0 1)00100001011?1?0??0?10000?000000101(0 1)???20000?1??00210?0???????11?110???00??????????????100?1???00??????1??10????????????????????1?0?0??????1111????00000?11100?0000?0010302???????????????????????????????????01?1?????0????0???????0??0???????????00?0??????????????
	Uranolophus_wyomingensis 1000011130011000000000000000?00???0110000000?000???0???20??0?1--??100????????01102010???00?0??0???1-10100001?010?-101210??100012000010110000010022?0000??-?0???????1?1-0-1000001000??0213101??00?1??010?00??????????????2010?001??00?????20?0??????????00???11???0100????1???????????
	Conchopoma_gadiforme 1?200?21?01014?2110111002?1021?01-?11101410110221113?????????????????????????????021201100?3?0?21(0 1)0?021000?????1?1?????????0112-111???1?10?1??11?0-0011?????1??????1-1-0-???000???0?-020310??????????????????????????????????1?1????????????????????????22-1?????0011?0??2?2?????????
	Delatitia_breviceps 1?20??113?11?0?11??1??002?1?????????10??0?000011???0???20000????0021????????0?10????????0??????????????????????????????????0????????????????????2?0?0??????????????00???????????????0?10302??????????????????????????????????101?????????????????????????????????????????????????????
	Uronemus_splendens 1?21111130111??0000111??2?1?????????1011010010111??1???200?0????00??0?0?????0??0?22?2?11?0?2???11???12?????????????1???????0?????????????????????1000?1?????1??????00000?00123?0????1010312??????????????????????????????????102?1?????????????????????????????????11?0??2???????????
	Gnathorhiza_serrata 1?203121001113?2-110??002?1021?01-111112210031131115???1?0?0????0??1???????????0?12?200001?3?0?2130?022?0??????1???????????0112-2--?211?1??11?11?-00011????????????01000-1011??0?1101110303??????????????????????????????????1?2???????????????????????1???????????11?0??1???????????
	Megapleuron_zangerli 1?20??214010?4?1110???002?1???1????11110010010111??1???2?000????0021??00??0???{0 1}0?22??11100?41001???????00????0????01???????011122????1??1???????2100011?????1?1????01??????(1 2)?????1???010302??????????????????????????????????102???????????????????????12????????????????210?3???????
	Palaeophichthys_parvulus 1?210121411?111011?11??02??0??????11?111?10010101??????2?000????1?????00???00??0??21???1??1?2????0??112????1???????????????01????2????1???????????00011????????????01?????????????1???10303?0??011???????????????????????????102?1?????????????????????122?????????11?0??1???????????
	Parasagenodus_sibiricus 1?10??????11?3?211????0?2??????????1?00?2?00??0????0?????????????????????????????22???0000?3???2????????????????????????????????????????????????2???0?????????????????????????????????10303??????????????????????????????????101?????????????????????????????????????????????????????
	Sagenodus_inaequalis 1?20112130111411110111002?11?1100?111011010010131111??12?000????0??1??00???????0?220211100?21001000??22100???0?00??1??????10102-2??1?11?10?1??112?10011????1??1????01100?1011??00110?010302?????????????????????????????2????102???????????????????????122?0?????0?11?0??2???????????
	Straitonia_waterstoni 1?20212130111112100??1002?11?1??????1011110010231??0??010??0????0?21??0???????10?????????????????????????????0????????????10????????????????????2???0?????????????????????????????????1?????????????????????????????????2????102????????????????????????22?1??????011?0??????????????
	Tranodis_castrensis 1?20212130101312100111002?11?1101?111010110010231010??010??0????0021??00?????????22??01100?21001100??2?10??1?0?00?????????10112-2??0?11?10?0??112200011????????????01000???????0010??010302?????????????????????????????2????102???????????????????????1???????????11?0??????????????
	Ctenodus 10202111311112-2100101002110???00?1110?1110001?21??0??0100?0????0021??00????0?10?12?2(0 1)110(0 1)?2?0(0 1)1(0 1)01-(0 1)(0 1)21(0 1)0?1?0?10?00??????10(0 1)2????2?311?(0 1)(0 1)?01?11221?0?0????????????0(0 1)000?10?1??0(0 1)110001?304?????????1????????????????????????1?2?1?????????????????????122?(0 1)?????0(0 1)11?0??2???????????
	Xylognathus_macrustenus ???????????1?????????????????????????1??????????????????????????????????????????????2?1???????????????????????????????????????????????????????????0????????????????01100?1???????0????????2??????????????????????????????????1??????????????????????????1????????????????????????????
	Limanichthys_fraseri 1?20?1113?111??01????100????????????1???0?000000???0???1?000?????021??0???????10??????110??2????00???????????????????????????????????????????????????????????????????????????????????????????????????????????????????????????1?????????????????????????????????????11????????????????
	Apatorhynchus_opistheretmus 102(0 1 2)111131111001?0????1???1?????????1????????????????????????????????????????????????????????????????????????????????????????????????????????????????????????????????????????????????????????????????????????????????????????????????????????????????????????????????????????????????
	Erikia_jarviki 11010100100011000000?0000000????????10?00?00?000???0??01?000????0020??0?????0?11?????????????????????????????????????????????????????????????????????????????????????????????????????????????????????????????????????????????????????????????????????????????????????????????????????
	Dipnotuberculus_gnathodus ???????????????????????????????????1??????????????????????????????????????????????00?????0??????????????????????0????????????01200000011000?0100?2?????????????????1?021010002201?0??????????????????????????????????????????????????????????????????????????????????????????????????
	Cathlorhynchus_trismodipterus 1?0?010-100010000000?1001?01????????1?????????????????020000????0010??0???????11????????????????????????????????0???12????1??00?00000011000001???2??????????111??????021010?0?201?0??????????????????????????????????????????????????????????????????????????????????????????????????
	Harajicadipterus_youngi 100101103010111010????00???1?0???1??1?????????????????01?000??????????0?????0?10?110???????1???????????10???????0?????????1?????0????????????????10????????????????00000?11?12?0??11??????2?12????????????????????????????????????????????????????????????????????111?0??????????????
	Xeradipterus_hatcheri ??2111????11?0?1?0101100??11?000???11?????????????????020000????0021??0?????0?10?200110100?1?00100??????0?11??0?0??1????????10?????120?1011?1?01?10?????????111????00001010?02201?10??????1????????????????????1????????????????????????????????????????0??01????0?11?0??????????????
	Rhinodipterus_ulrichi 1001211131111101-0001101101???1???101000000000011000???20000????00210?00?????011?110211101?21111?0?????100?1?0?????1???1??10?002022121110???11???202000?????111????0000??0-?1???0?101010302??2???????????????????????????????001???????????????????????00?0????????10?0??????????????
	Rhinodipterus_kimberleyensis 10110?????111??0????11?1?1????1???1110?????????????????10000????00210?0???????11?20120110112201110?????10011?0010?1?????????1012???1111101101111??0????????1111????00000?0-?11100?1?0?????211200?1000010000101111?1?0?00?01110???1??????????0???0???0??0????1??????10????0??????????0
	Rhinodipterus_secans 1?002110311111???011??0111?????????11000??0000?????0???2???0??????????????????11?10?2?1110?2????10?????11??1?0??0??101?1??10?0020221?11101???11?2202000?????111????00000?0-?1??00?1?0010302??2???????????????????????????????001?1?????????????????????????????????10?0??????????????
	Westollrhynchus_lehmanni 0-00?101?0001(1 2)?000????0010?????????100?00?00?000???0?????????????????????????????00?0-0?010000?0?01-11?001???0??????1?1???10???????????1????????2???0????????????????????????????0???002000???????????????????????????????????0??????????????????????????????????????????????????????
	Rhynchodipterus_elginensis 1?11??213111?1?1?0????110?101?3?????00??0?00??011010??020000????????????????0????????????????0???????????????0?????????????0???????????????????????10?????????????????????????????????????01?????????????????????????????????101???????????????????????10????????????????????????????
	Persephonichthys 10220121111013-00010-101210?21200-111012210020301115???2?0?0???????????0??????10?121100101112011121-12200011?0?10?01??????10012-2--1111011101?11--01011???????1????01010-0-11-?0011101103031120001001?1?????011?1?1?????20?0?1?(2 4)???????????????????????122?1?????0111?0??2???????????
	Celsiodon ???0???????????????????????????????11???0????????????????????????????????????????12121?101?2???110?????01??????1??????????????????????????????????0????????????????00??0-????--???1?0?1?302??????????????????????????????????1???????????????????????????????????????????????????????
	Sinodipterus_beibei 10002111301110?1?00?010???1?????????1????????0?????????10000????00210?00??????11?1?0???????????????????100?????10??1???1??????????????????????????0????????????????00000-11?1??0?110??????2????????????????????????????????????????????????????????????????????????10?0??????????????
	Porolepis 110--02-1-000--------000?010-00--1100-0---000214-0--110100010000111101101100001000-?0---10-00000--0011?010?0010-00000000?101-2001010?0000000000000?10001102000001101-1-0-0--000?00??-?--?10000?????101?-----?0-0?000??--100--00-11111001011011?110011??0????1???0??0000110?0100??????
	Durialepis 0-0--02-1-000--------0001010-00--1100-0---000214-0--????01010000111100101100001000-10---10-00000--00110010?0010-0000000?1101-200101010000?0000??00-10?01102000001101-1-0-0--000?00-?-?--0100?0?00?0101?-----?0-01?00??--100--00-111?100101101??1?0?11??000??1??10??00?11????10???????
	Glyptolepis 112--02-1-000--------0001010-00--0100-0---000214-0--110000010000111110101100011000?10---10-00000--0011001000010-0000000?0101-200101010000000000000?10001102000001101-1-0-0--000?00??-?--?100?0?0????0??-----?0-0????00--100--00-11111001011011111001?1?10000110100011?01-000100000001
	Holoptychius ??2--??-1-????????????????10-??--????-?---00????-?--11201011000?111110?01100011?0????---?0??0?0?--001??0?0???????0??????0?0?12?0101?10?0000??00?00???00110210000?101-??0-??-0?0?0?????????00???????????-----??-????????????--0??11111001011?11??1?0????1????(0 1)0??0??11?0?-1??1????????
	Laccognathus 112--02-1-000---------0010?0-00--01?0-0---000214-0--10001111000??????0?0110001??00-10---?0-00000--00110010{0 1}0010-000000100?0112101010100000?000??00-10001102100001101-1-0-0--000?00---0--0100?00????????-----??-?1???0?--100--00-?0111?11?11?11??????1??100??10?1???01?0?-1?0?0?01200?
	Nasogaluakus_chorni 1?1--?2-1-00?---------001010-0?--???0-?---00?213-0--??010111????111110?01?????100?-??????????????????????????????????0????01????????????????????0????????????????????????????????????????????0?????????-----??-???????--???????????????????????????????1?????????????????????????????
	Quebecius_quebecensis 1?2--02-2-000---------001010-00--11?0-0---000210-0--10101111?020001110?0110011100?-?????????????????????????????????0010??01121?1?????00???0??0000-1?0?11??000?0110??????????????????????????0?????????-----??-???????--???????????????????????????????100001??00??11-01?????????????
	Psarolepis 0-0--02-?-000--------0001010-?0--??00-?---00???3-?--12?1?001000000000?010010101000-?0-??00-00000--001?00?0??01?-?00?000??0010200110010000000000000?10000011100010011-1-0-0--000000????-?0100000??????0????--?0-?00000???000--?0?011100110000?001100????00???01??1??001100???0????????
	Youngolepis 110--02-?-000--------0001000-00--0?00-0---00?-14-0--12?1?0001011001000010011101000-{0 1}0---10-00000--0011001010010-010000011001020?101000000000000000-100010001000011000000-0--0300000-0?10110001000000010-----10-010000?--100--00-000001101101000110001?00????1?1?0??00011110?111010001
	Powichthys 0-0--02-1-000--------0001010?00????00-?---00?-10-?--1101000010110020011011??10100???0-??10-00000--00???0?{0 1}?0?10-0?0000011101??0010101000?00000??00?100010001000011???1-0-0--0?0?0???-?--?1000?000??1010-----?0-010000?--100--00-0111011001111001111011?0????1???0??0?0011???1????????
	Diabolepis_speratus 1102002-?-00100------1001000?00????01-?00-00?-00-?-0???20000?01100100?0???????1100-00--?10-00000--00??1000?0?11-01000110?001?0??1010001000010?0011-10???0??01110-1-00000-1100302000-0?111??001??????0?????-??0?010000???100--00?00????0?110????11???????????1????????0?01???1????????
	Meemannia 0-0--02-2-000--------000???0-???????0-?---00????-?--???0?000????00100?????????101?????????????????????????????????0??????????2?????????0??0?????????????????00??0??????????????????????????0?2???0???????????????????????????????????????????????1????1??????????????1?00???1????????
	Raynerius_splendens 0-2--02-?-000--------000??00--0--1100-0---000000-0--0-30-0000???000100000000-?1010-10----0-00000--001101?000010-0?00???0???1--2-1010100000?0000100-102000-00000?0011-1-0-0--00000?-?----310002100100010-----01-?10000?--??0--0?-0?00--?0???00?0111001?11????11??1??01?100101000?01101
	Cheirolepis 0-2--02-20000--------?101000--0--1100-0---000000-0--0-30-0000011000100000000-01010-10----0-00000--0011010000010-0?000010??11--2-1010100010?0000100-102000-00000?0011-1-0-0--00000?-?----310002000100010-----0?-?10000?--??0--0?-0?00--?0???00?0111001??1????11?01??01?100???000??????
;
Begin MrBayes;
set autoclose = yes nowarnings = yes user=devel;
charset Dermal_bones_of_the_skull=1-81 117-122 188-247 248-265;
charset Oral_part=82-116 266-277 123-187;
partition morpho=2:Dermal_bones_of_the_skull, Oral_part;
set partition=morpho;
ctype ordered: 3 85 109 118 217;
lset applyto=(all) coding =variable rates=gamma;
unlink tk02var=(all);
prset clockratepr = exp(40);
prset clockvarpr = tk02;
prset tk02varpr = exp(1);
constraint node1 hard = Guiyu_oneris Psarolepis Youngolepis Diabolepis_speratus Dipnorhynchus_sussmilchi Ichnomylax_kurnai Uranolophus_wyomingensis Erikia_jarviki Dipnotuberculus_gnathodus Cathlorhynchus_trismodipterus Tarachomylax_oepiki Stomiahykus_thlaodus Amadeodipterus_kencampbelli Adololopas_moyasmithae Chirodipterus_australis Dipterus_valenciennesi Chirodipterus_wildungensis Chirodipterus_…
constraint node2 hard = Psarolepis Youngolepis Diabolepis_speratus Dipnorhynchus_sussmilchi Ichnomylax_kurnai Uranolophus_wyomingensis Erikia_jarviki Dipnotuberculus_gnathodus Cathlorhynchus_trismodipterus Tarachomylax_oepiki Stomiahykus_thlaodus Amadeodipterus_kencampbelli Adololopas_moyasmithae Chirodipterus_australis Dipterus_valenciennesi Chirodipterus_wildungensis Chirodipterus_liangchengi G…
constraint node3 hard = Youngolepis Diabolepis_speratus Dipnorhynchus_sussmilchi Ichnomylax_kurnai Uranolophus_wyomingensis Erikia_jarviki Dipnotuberculus_gnathodus Cathlorhynchus_trismodipterus Tarachomylax_oepiki Stomiahykus_thlaodus Amadeodipterus_kencampbelli Adololopas_moyasmithae Chirodipterus_australis Dipterus_valenciennesi Chirodipterus_wildungensis Chirodipterus_liangchengi Gogodipterus…
constraint node4 hard = Youngolepis Diabolepis_speratus Dipnorhynchus_sussmilchi Ichnomylax_kurnai Uranolophus_wyomingensis Erikia_jarviki Dipnotuberculus_gnathodus Cathlorhynchus_trismodipterus Tarachomylax_oepiki Stomiahykus_thlaodus Amadeodipterus_kencampbelli Adololopas_moyasmithae Chirodipterus_australis Dipterus_valenciennesi Chirodipterus_wildungensis Chirodipterus_liangchengi Gogodipterus…
constraint node5 hard = Youngolepis Diabolepis_speratus Dipnorhynchus_sussmilchi Ichnomylax_kurnai Uranolophus_wyomingensis Erikia_jarviki Dipnotuberculus_gnathodus Cathlorhynchus_trismodipterus Tarachomylax_oepiki Stomiahykus_thlaodus Amadeodipterus_kencampbelli Adololopas_moyasmithae Chirodipterus_australis Dipterus_valenciennesi Chirodipterus_wildungensis Chirodipterus_liangchengi Gogodipterus…
constraint node6 hard = Diabolepis_speratus Dipnorhynchus_sussmilchi Ichnomylax_kurnai Uranolophus_wyomingensis Erikia_jarviki Dipnotuberculus_gnathodus Cathlorhynchus_trismodipterus Tarachomylax_oepiki Stomiahykus_thlaodus Amadeodipterus_kencampbelli Adololopas_moyasmithae Chirodipterus_australis Dipterus_valenciennesi Chirodipterus_wildungensis Chirodipterus_liangchengi Gogodipterus_paddyensis …
constraint node7 hard = Dipnorhynchus_sussmilchi Ichnomylax_kurnai Uranolophus_wyomingensis Erikia_jarviki Dipnotuberculus_gnathodus Cathlorhynchus_trismodipterus Tarachomylax_oepiki Stomiahykus_thlaodus Amadeodipterus_kencampbelli Adololopas_moyasmithae Chirodipterus_australis Dipterus_valenciennesi Chirodipterus_wildungensis Chirodipterus_liangchengi Gogodipterus_paddyensis Iowadipterus_halli J…
constraint node8 hard = Tarachomylax_oepiki Stomiahykus_thlaodus Amadeodipterus_kencampbelli Adololopas_moyasmithae Chirodipterus_australis Dipterus_valenciennesi Chirodipterus_wildungensis Chirodipterus_liangchengi Gogodipterus_paddyensis Iowadipterus_halli Jessenia_concentrica Melanognathus_canadensis Oervigia_nordica Palaeodaphus_insignis Pillararhynchus_longi Soederberghia_groenlandica Sorbit…
constraint node9 hard = Tarachomylax_oepiki Stomiahykus_thlaodus Amadeodipterus_kencampbelli Adololopas_moyasmithae Chirodipterus_australis Dipterus_valenciennesi Chirodipterus_wildungensis Chirodipterus_liangchengi Gogodipterus_paddyensis Iowadipterus_halli Jessenia_concentrica Melanognathus_canadensis Oervigia_nordica Palaeodaphus_insignis Pillararhynchus_longi Soederberghia_groenlandica Sorbit…
constraint node10 hard = Tarachomylax_oepiki Stomiahykus_thlaodus Amadeodipterus_kencampbelli Adololopas_moyasmithae Chirodipterus_australis Dipterus_valenciennesi Chirodipterus_wildungensis Chirodipterus_liangchengi Gogodipterus_paddyensis Iowadipterus_halli Jessenia_concentrica Melanognathus_canadensis Oervigia_nordica Palaeodaphus_insignis Pillararhynchus_longi Soederberghia_groenlandica Sorbi…
constraint node11 hard = Stomiahykus_thlaodus Amadeodipterus_kencampbelli Adololopas_moyasmithae Chirodipterus_australis Dipterus_valenciennesi Chirodipterus_wildungensis Chirodipterus_liangchengi Gogodipterus_paddyensis Iowadipterus_halli Jessenia_concentrica Melanognathus_canadensis Oervigia_nordica Palaeodaphus_insignis Pillararhynchus_longi Soederberghia_groenlandica Sorbitorhynchus_deleaskit…
constraint node12 hard = Amadeodipterus_kencampbelli Adololopas_moyasmithae Chirodipterus_australis Dipterus_valenciennesi Chirodipterus_wildungensis Chirodipterus_liangchengi Gogodipterus_paddyensis Iowadipterus_halli Jessenia_concentrica Melanognathus_canadensis Oervigia_nordica Palaeodaphus_insignis Pillararhynchus_longi Soederberghia_groenlandica Sorbitorhynchus_deleaskitus Harajicadipterus_y…
constraint node13 hard = Adololopas_moyasmithae Chirodipterus_australis Dipterus_valenciennesi Chirodipterus_wildungensis Chirodipterus_liangchengi Gogodipterus_paddyensis Iowadipterus_halli Jessenia_concentrica Melanognathus_canadensis Oervigia_nordica Palaeodaphus_insignis Pillararhynchus_longi Soederberghia_groenlandica Sorbitorhynchus_deleaskitus Harajicadipterus_youngi Rhynchodipterus_elgine…
constraint node14 hard = Pentlandia_macroptera Limanichthys_fraseri Andreyevichthys_epitomus Adelargo_schultzei Jarvikia_arctica Grossipterus_crassus Nielsenia_nordica Eoctenodus_microsoma Delatitia_breviceps Uronemus_splendens Straitonia_waterstoni Tranodis_castrensis Ctenodus Gnathorhiza_serrata Conchopoma_gadiforme Parasagenodus_sibiricus Palaeophichthys_parvulus Persephonichthys Sagenodus_ina…
constraint node15 hard = Andreyevichthys_epitomus Adelargo_schultzei Jarvikia_arctica Grossipterus_crassus Nielsenia_nordica Eoctenodus_microsoma Delatitia_breviceps Uronemus_splendens Straitonia_waterstoni Tranodis_castrensis Ctenodus Gnathorhiza_serrata Conchopoma_gadiforme Parasagenodus_sibiricus Palaeophichthys_parvulus Persephonichthys Sagenodus_inaequalis Megapleuron_zangerli Xylognathus_ma…
constraint node16 hard = Andreyevichthys_epitomus Adelargo_schultzei Jarvikia_arctica Grossipterus_crassus Nielsenia_nordica Eoctenodus_microsoma Delatitia_breviceps Uronemus_splendens Straitonia_waterstoni Tranodis_castrensis Ctenodus Gnathorhiza_serrata Conchopoma_gadiforme Parasagenodus_sibiricus Palaeophichthys_parvulus Persephonichthys Sagenodus_inaequalis Megapleuron_zangerli Xylognathus_ma…
constraint node17 hard = Andreyevichthys_epitomus Adelargo_schultzei Jarvikia_arctica Grossipterus_crassus Nielsenia_nordica Eoctenodus_microsoma Delatitia_breviceps Uronemus_splendens Straitonia_waterstoni Tranodis_castrensis Ctenodus Gnathorhiza_serrata Conchopoma_gadiforme Parasagenodus_sibiricus Palaeophichthys_parvulus Persephonichthys Sagenodus_inaequalis Megapleuron_zangerli Xylognathus_ma…
constraint node18 hard = Andreyevichthys_epitomus Adelargo_schultzei Jarvikia_arctica Grossipterus_crassus Nielsenia_nordica;
constraint node19 hard = Adelargo_schultzei Jarvikia_arctica;
constraint node20 hard = Grossipterus_crassus Nielsenia_nordica;
constraint node21 hard = Eoctenodus_microsoma Delatitia_breviceps Uronemus_splendens Straitonia_waterstoni Tranodis_castrensis Ctenodus Gnathorhiza_serrata Conchopoma_gadiforme Parasagenodus_sibiricus Palaeophichthys_parvulus Persephonichthys Sagenodus_inaequalis Megapleuron_zangerli Xylognathus_macrustenus;
constraint node22 hard = Uronemus_splendens Straitonia_waterstoni Tranodis_castrensis Ctenodus Gnathorhiza_serrata Conchopoma_gadiforme Parasagenodus_sibiricus Palaeophichthys_parvulus Persephonichthys Sagenodus_inaequalis Megapleuron_zangerli Xylognathus_macrustenus;
constraint node23 hard = Straitonia_waterstoni Tranodis_castrensis Ctenodus Gnathorhiza_serrata Conchopoma_gadiforme Parasagenodus_sibiricus Palaeophichthys_parvulus Persephonichthys Sagenodus_inaequalis Megapleuron_zangerli Xylognathus_macrustenus;
constraint node24 hard = Straitonia_waterstoni Tranodis_castrensis Ctenodus Gnathorhiza_serrata Conchopoma_gadiforme Parasagenodus_sibiricus Palaeophichthys_parvulus Persephonichthys;
constraint node25 hard = Ctenodus Gnathorhiza_serrata Conchopoma_gadiforme Parasagenodus_sibiricus Palaeophichthys_parvulus Persephonichthys;
constraint node26 hard = Gnathorhiza_serrata Conchopoma_gadiforme Parasagenodus_sibiricus Palaeophichthys_parvulus Persephonichthys;
constraint node27 hard = Conchopoma_gadiforme Parasagenodus_sibiricus;
constraint node28 hard = Palaeophichthys_parvulus Persephonichthys;
constraint node29 hard = Sagenodus_inaequalis Megapleuron_zangerli Xylognathus_macrustenus;
constraint node30 hard = Megapleuron_zangerli Xylognathus_macrustenus;
constraint node31 hard = Scaumenacia_curta Fleurantia_denticulata Apatorhynchus_opistheretmus;
constraint node32 hard = Fleurantia_denticulata Apatorhynchus_opistheretmus;
constraint node33 hard = Barwickia_downunda Howidipterus_donnae;
constraint node34 hard = Robinsondipterus_longi Xeradipterus_hatcheri Asthenorhynchus_meemannae Holodipterus_gogoensis;
constraint node35 hard = Xeradipterus_hatcheri Asthenorhynchus_meemannae Holodipterus_gogoensis;
constraint node36 hard = Asthenorhynchus_meemannae Holodipterus_gogoensis;
constraint node37 hard = Griphognathus_minutidens Holodipterus_elderae Griphognathus_sculpta Griphognathus_whitei;
constraint node38 hard = Holodipterus_elderae Griphognathus_sculpta Griphognathus_whitei;
constraint node39 hard = Griphognathus_sculpta Griphognathus_whitei;
constraint node40 hard = Rhinodipterus_secans Rhinodipterus_ulrichi Orlovichthys_limnatis Rhinodipterus_kimberleyensis;
constraint node41 hard = Rhinodipterus_ulrichi Orlovichthys_limnatis Rhinodipterus_kimberleyensis;
constraint node42 hard = Orlovichthys_limnatis Rhinodipterus_kimberleyensis;
constraint node43 hard = Phaneropleuron_andersoni Celsiodon;
constraint node44 hard = Dipnorhynchus_cathlesae Dipnorhynchus_kiandrensis Dipnorhynchus_kurikae Archaeonectes_pertusus Chirodipterus_onawayensis;
constraint node45 hard = Archaeonectes_pertusus Chirodipterus_onawayensis;
constraint node46 hard = Speonesydrion_iani Westollrhynchus_lehmanni;
constraint node47 hard = Powichthys Durialepis Porolepis Nasogaluakus_chorni Glyptolepis Holoptychius Laccognathus Quebecius_quebecensis;
constraint node48 hard = Durialepis Porolepis Nasogaluakus_chorni Glyptolepis Holoptychius Laccognathus Quebecius_quebecensis;
constraint node49 hard = Porolepis Nasogaluakus_chorni Glyptolepis Holoptychius Laccognathus Quebecius_quebecensis;
constraint node50 hard = Nasogaluakus_chorni Glyptolepis Holoptychius Laccognathus Quebecius_quebecensis;
constraint node51 hard = Glyptolepis Holoptychius Laccognathus Quebecius_quebecensis;
constraint node52 hard = Holoptychius Laccognathus Quebecius_quebecensis;
constraint node53 hard = Laccognathus Quebecius_quebecensis;
constraint node54 hard = Meemannia Raynerius_splendens Cheirolepis;
constraint node55 hard = Raynerius_splendens Cheirolepis;
calibrate
Conchopoma_gadiforme=fixed( 0 )
Gnathorhiza_serrata=fixed( 0 )
Persephonichthys=unif( 20.57 , 25.95 )
Ctenodus=unif( 25.95 , 85.95 )
Sagenodus_inaequalis=unif( 25.95 , 50.25 )
Palaeophichthys_parvulus=unif( 34.05 , 42.25 )
Megapleuron_zangerli=unif( 34.05 , 42.25 )
Tranodis_castrensis=unif( 50.25 , 57.95 )
Uronemus_splendens=unif( 50.25 , 73.75 )
Straitonia_waterstoni=unif( 57.95 , 73.75 )
Delatitia_breviceps=unif( 73.75 , 85.95 )
Limanichthys_fraseri=unif( 73.75 , 85.95 )
Xylognathus_macrustenus=unif( 73.75 , 85.95 )
Parasagenodus_sibiricus=unif( 73.75 , 85.95 )
Phaneropleuron_andersoni=unif( 85.95 , 99.25 )
Rhynchodipterus_elginensis=unif( 85.95 , 99.25 )
Apatorhynchus_opistheretmus=unif( 85.95 , 99.25 )
Jarvikia_arctica=unif( 85.95 , 99.25 )
Nielsenia_nordica=unif( 85.95 , 99.25 )
Holoptychius=unif( 85.95 , 109.75 )
Adelargo_schultzei=unif( 85.95 , 99.25 )
Celsiodon=unif( 85.95 , 99.25 )
Oervigia_nordica=unif( 85.95 , 99.25 )
Soederberghia_groenlandica=unif( 85.95 , 99.25 )
Andreyevichthys_epitomus=unif( 85.95 , 99.25 )
Orlovichthys_limnatis=unif( 85.95 , 99.25 )
Griphognathus_sculpta=unif( 99.25 , 109.75 )
Adololopas_moyasmithae=unif( 99.25 , 109.75 )
Asthenorhynchus_meemannae=unif( 99.25 , 109.75 )
Chirodipterus_australis=unif( 99.25 , 109.75 )
Fleurantia_denticulata=unif( 99.25 , 109.75 )
Gogodipterus_paddyensis=unif( 99.25 , 109.75 )
Griphognathus_whitei=unif( 99.25 , 109.75 )
Holodipterus_elderae=unif( 99.25 , 109.75 )
Holodipterus_gogoensis=unif( 99.25 , 109.75 )
Pillararhynchus_longi=unif( 99.25 , 109.75 )
Robinsondipterus_longi=unif( 99.25 , 109.75 )
Scaumenacia_curta=unif( 99.25 , 109.75 )
Xeradipterus_hatcheri=unif( 99.25 , 109.75 )
Glyptolepis=unif( 99.25 , 120.35 )
Chirodipterus_liangchengi=unif( 99.25 , 109.75 )
Palaeodaphus_insignis=unif( 99.25 , 109.75 )
Quebecius_quebecensis=unif( 99.25 , 109.75 )
Cheirolepis=unif( 99.25 , 114.75 )
Harajicadipterus_youngi=unif( 99.25 , 114.75 )
Iowadipterus_halli=unif( 99.25 , 114.75 )
Rhinodipterus_ulrichi=unif( 99.25 , 114.75 )
Laccognathus=unif( 99.25 , 114.75 )
Chirodipterus_wildungensis=unif( 99.25 , 109.75 )
Rhinodipterus_kimberleyensis=unif( 99.25 , 114.75 )
Raynerius_splendens=unif( 99.25 , 109.75 )
Eoctenodus_microsoma=unif( 99.25 , 114.75 )
Dipterus_valenciennesi=unif( 109.75 , 114.75 )
Archaeonectes_pertusus=unif( 109.75 , 114.75 )
Dipnotuberculus_gnathodus=unif( 109.75 , 114.75 )
Barwickia_downunda=unif( 109.75 , 114.75 )
Howidipterus_donnae=unif( 109.75 , 114.75 )
Pentlandia_macroptera=unif( 109.75 , 114.75 )
Griphognathus_minutidens=unif( 109.75 , 114.75 )
Grossipterus_crassus=unif( 109.75 , 114.75 )
Rhinodipterus_secans=unif( 109.75 , 114.75 )
Chirodipterus_onawayensis=unif( 109.75 , 114.75 )
Stomiahykus_thlaodus=unif( 114.75 , 120.35 )
Amadeodipterus_kencampbelli=unif( 114.75 , 134.65 )
Sinodipterus_beibei=unif( 114.75 , 120.35 )
Durialepis=unif( 120.35 , 134.65 )
Erikia_jarviki=unif( 120.35 , 134.65 )
Jessenia_concentrica=unif( 120.35 , 134.65 )
Cathlorhynchus_trismodipterus=unif( 120.35 , 134.65 )
Dipnorhynchus_kiandrensis=unif( 120.35 , 134.65 )
Dipnorhynchus_kurikae=unif( 120.35 , 134.65 )
Dipnorhynchus_sussmilchi=unif( 120.35 , 134.65 )
Melanognathus_canadensis=unif( 120.35 , 134.65 )
Nasogaluakus_chorni=unif( 120.35 , 134.65 )
Sorbitorhynchus_deleaskitus=unif( 120.35 , 134.65 )
Speonesydrion_iani=unif( 120.35 , 134.65 )
Tarachomylax_oepiki=unif( 120.35 , 134.65 )
Dipnorhynchus_cathlesae=unif( 120.35 , 134.65 )
Ichnomylax_kurnai=unif( 120.35 , 137.85 )
Porolepis=unif( 120.35 , 137.85 )
Powichthys=unif( 134.65 , 146.25 )
Uranolophus_wyomingensis=unif( 134.65 , 137.85 )
Westollrhynchus_lehmanni=unif( 134.65 , 137.85 )
Diabolepis_speratus=unif( 137.85 , 146.25 )
Youngolepis=unif( 137.85 , 146.25 )
Meemannia=unif( 137.85 , 146.25 )
Psarolepis=unif( 137.85 , 154.45 )
Guiyu_oneris=unif( 150.05 , 154.45 )
;
prset nodeagepr = calibrated;
prset brlenspr = clock:fossilization;
prset samplestrat = random;
prset sampleprob = 1;
prset speciationpr = unif(0,10);
prset extinctionpr = beta(1, 1);
prset fossilizationpr = beta(1, 1);
prset treeagepr = offsetexp(155, 160);
prset topologypr=constraint(node1,node2,node3,node4,node5,node6,node7,node8,node9,node10,node11,node12,node13,node14,node15,node16,node17,node18,node19,node20,node21,node22,node23,node24,node25,node26,node27,node28,node29,node30,node31,node32,node33,node34,node35,node36,node37,node38,node39,node40,node41,node42,node43,node44,node45,node46,node47,node48,node49,node50,node51,node52,node53,node54,no…
mcmcp ngen = 400000000 samplefr = 20000 printfr = 50000 diagnfr = 500000;
mcmcp filename = Cui_2021_strict temp = 0.08;
mcmc;
sumt;
sump;
End;
