# Supplementary material for: The rapid evolution of lungfish durophagy
Source: Nat Commun. 2022 May 2;13:2390. doi: 10.1038/s41467-022-30091-3 (PMC9061808; doi:10.1038/s41467-022-30091-3)
Supplement: Supplementary file 5 — Supplementary Software [file 41467_2022_30091_MOESM5_ESM.zip › Supplementary Software/MrBayes_tip_dating_analyses/2_partitions_constraint_TK02_(not_converged∩╝ë/Cui_2021_strict.run1.p]

[ID: 9036580866]
Gen	LnL	LnPr	TH{all}	TL{all}	prop_ancfossil{all}	alpha{all}	net_speciation{all}	relative_extinction{all}	relative_fossilization{all}	tk02var{1}	tk02var{2}	clockrate{all}
0	-5.304688e+03	-2.882826e+03	5.812500e+00	8.730486e+01	0.000000e+00	1.000000e+00	1.000000e-01	9.000000e-01	1.000000e-01	2.000000e+00	2.000000e+00	2.500000e-02
20000	-4.732483e+03	-4.141828e+02	2.676719e-01	3.235890e+00	0.000000e+00	5.719756e-02	9.002783e-03	9.761837e-01	8.863193e-03	3.275295e-01	2.549509e-01	1.172919e-03
40000	-4.661620e+03	-4.443359e+02	1.172536e+00	1.339396e+01	0.000000e+00	2.944884e+00	8.701669e-03	9.821942e-01	4.261900e-03	1.036321e-01	7.249319e-02	5.208825e-03
60000	-4.690733e+03	-3.401700e+02	2.864664e-01	3.377974e+00	0.000000e+00	5.973909e-02	6.303730e-03	9.874021e-01	5.212644e-03	2.194189e-01	1.972237e-01	1.266213e-03
80000	-4.681069e+03	-3.345112e+02	2.732163e-01	3.173457e+00	1.162791e-02	6.106427e-02	7.236743e-03	9.875015e-01	2.970990e-03	1.940502e-01	1.924553e-01	1.250115e-03
100000	-4.683940e+03	-3.276081e+02	2.977676e-01	3.251173e+00	0.000000e+00	7.852195e-02	7.972567e-03	9.809462e-01	7.260771e-03	2.159257e-01	1.838943e-01	1.387610e-03
120000	-4.687856e+03	-3.274686e+02	3.033436e-01	3.452101e+00	0.000000e+00	6.360420e-02	8.815015e-03	9.862298e-01	3.271333e-03	1.748846e-01	2.751794e-01	1.447773e-03
140000	-4.629891e+03	-4.368419e+02	1.407643e+00	1.499682e+01	0.000000e+00	3.361990e+00	9.039144e-03	9.914695e-01	1.187471e-03	1.075670e-01	9.399001e-02	6.923636e-03
160000	-4.690794e+03	-3.017619e+02	3.075628e-01	3.408701e+00	0.000000e+00	6.803135e-02	1.007510e-02	9.716842e-01	7.926482e-03	2.362304e-01	1.713854e-01	1.479108e-03
180000	-4.679378e+03	-3.256544e+02	2.906112e-01	3.378142e+00	0.000000e+00	7.193081e-02	1.119539e-02	9.730702e-01	6.903786e-03	1.611870e-01	1.841344e-01	1.390126e-03
200000	-4.625099e+03	-3.514323e+02	1.389264e+00	1.427721e+01	0.000000e+00	2.812275e+00	9.777114e-03	9.900591e-01	1.740600e-03	8.087881e-02	5.786045e-02	6.834023e-03
220000	-4.635988e+03	-3.249279e+02	1.627989e+00	1.657527e+01	0.000000e+00	2.188836e+00	1.106132e-02	9.915526e-01	8.690204e-04	7.200893e-02	4.641372e-02	8.162018e-03
240000	-4.637629e+03	-2.836785e+02	1.373729e+00	1.399874e+01	0.000000e+00	2.790552e+00	1.770812e-02	9.921016e-01	4.216508e-04	7.569371e-02	4.092619e-02	6.958313e-03
260000	-4.629485e+03	-3.032104e+02	1.403916e+00	1.435630e+01	0.000000e+00	2.279548e+00	1.341440e-02	9.936012e-01	4.099448e-04	7.290141e-02	4.836061e-02	7.139951e-03
280000	-4.634312e+03	-2.953730e+02	1.422795e+00	1.416077e+01	0.000000e+00	3.062582e+00	5.640539e-03	9.973844e-01	3.921888e-04	6.077499e-02	6.558753e-02	7.115626e-03
300000	-4.629783e+03	-3.185219e+02	1.429956e+00	1.463571e+01	0.000000e+00	2.867847e+00	7.153727e-03	9.974262e-01	2.879281e-04	5.978803e-02	5.795847e-02	7.170597e-03
320000	-4.631933e+03	-2.745872e+02	1.530202e+00	1.462432e+01	0.000000e+00	2.526899e+00	4.676094e-03	9.977248e-01	4.141143e-04	5.125908e-02	6.866749e-02	7.710109e-03
340000	-4.626747e+03	-2.999874e+02	1.523311e+00	1.476460e+01	0.000000e+00	2.707952e+00	2.760789e-03	9.981521e-01	7.533972e-04	3.923221e-02	1.029393e-01	7.658344e-03
360000	-4.651106e+03	-3.003941e+02	1.420910e+00	1.368494e+01	0.000000e+00	2.906315e+00	1.831439e-03	9.984233e-01	1.515062e-03	4.129522e-02	9.296827e-02	7.263928e-03
380000	-4.636791e+03	-2.953173e+02	1.476169e+00	1.450539e+01	0.000000e+00	2.220964e+00	2.701999e-03	9.983932e-01	7.175170e-04	4.046635e-02	6.293948e-02	7.463656e-03
400000	-4.633283e+03	-2.920755e+02	1.635249e+00	1.528926e+01	0.000000e+00	2.531176e+00	3.528856e-03	9.979855e-01	6.668817e-04	6.689375e-02	5.092791e-02	8.196570e-03
420000	-4.624437e+03	-2.625389e+02	1.577007e+00	1.518204e+01	0.000000e+00	2.246990e+00	3.183184e-03	9.980986e-01	7.387357e-04	4.947773e-02	4.446634e-02	8.193830e-03
440000	-4.620256e+03	-2.693134e+02	1.545340e+00	1.481220e+01	0.000000e+00	2.660662e+00	2.380886e-03	9.986151e-01	5.729337e-04	4.013101e-02	5.004604e-02	7.943382e-03
460000	-4.626893e+03	-2.558182e+02	1.638032e+00	1.475470e+01	0.000000e+00	3.351653e+00	2.480901e-03	9.981468e-01	1.260387e-03	3.190349e-02	5.511337e-02	8.554110e-03
480000	-4.634043e+03	-2.656279e+02	1.633476e+00	1.534191e+01	0.000000e+00	2.826223e+00	2.313517e-03	9.981681e-01	1.366852e-03	3.098854e-02	6.520421e-02	8.508174e-03
500000	-4.623475e+03	-2.337179e+02	1.728943e+00	1.570661e+01	0.000000e+00	2.570571e+00	2.151352e-03	9.981681e-01	1.481572e-03	1.724350e-02	6.819373e-02	8.952170e-03
520000	-4.634971e+03	-2.626513e+02	1.505631e+00	1.391324e+01	0.000000e+00	2.531746e+00	3.270604e-03	9.978385e-01	1.119880e-03	2.625563e-02	1.047972e-01	7.708594e-03
540000	-4.638334e+03	-2.128918e+02	1.535068e+00	1.422345e+01	0.000000e+00	3.014042e+00	1.392687e-03	9.978385e-01	4.803082e-03	2.194006e-02	5.969010e-02	8.005570e-03
560000	-4.626299e+03	-2.129932e+02	1.501109e+00	1.398302e+01	0.000000e+00	4.182605e+00	2.374867e-03	9.979930e-01	2.252392e-03	3.284770e-02	5.675491e-02	7.974289e-03
580000	-4.636186e+03	-2.329007e+02	1.650238e+00	1.511698e+01	0.000000e+00	2.657633e+00	2.714961e-03	9.977760e-01	1.467427e-03	2.658485e-02	5.568289e-02	8.884804e-03
600000	-4.626760e+03	-2.114603e+02	1.653308e+00	1.475988e+01	0.000000e+00	2.836333e+00	2.326259e-03	9.982639e-01	1.509401e-03	2.682220e-02	4.676939e-02	8.901898e-03
620000	-4.624599e+03	-1.782441e+02	1.651799e+00	1.485815e+01	0.000000e+00	2.248046e+00	2.029618e-03	9.982507e-01	1.662845e-03	2.309749e-02	5.152402e-02	8.937180e-03
640000	-4.623438e+03	-2.817851e+02	1.588434e+00	1.461133e+01	0.000000e+00	3.335451e+00	3.275970e-03	9.979242e-01	1.114340e-03	4.570798e-02	6.791973e-02	8.787938e-03
660000	-4.636165e+03	-2.209180e+02	1.434073e+00	1.307606e+01	0.000000e+00	2.882516e+00	2.553317e-03	9.981592e-01	9.368786e-04	3.896156e-02	5.533341e-02	7.999124e-03
680000	-4.614446e+03	-2.226836e+02	1.632697e+00	1.449520e+01	0.000000e+00	2.392074e+00	2.920886e-03	9.983638e-01	9.447351e-04	2.470084e-02	5.752759e-02	9.053649e-03
700000	-4.624089e+03	-2.259578e+02	1.704816e+00	1.458794e+01	0.000000e+00	2.655790e+00	2.954326e-03	9.985050e-01	8.564331e-04	2.843874e-02	7.724215e-02	9.509004e-03
720000	-4.628239e+03	-2.789007e+02	1.599144e+00	1.468194e+01	0.000000e+00	2.875743e+00	1.826359e-03	9.986487e-01	1.197014e-03	3.634026e-02	1.060938e-01	9.107608e-03
740000	-4.629719e+03	-2.566754e+02	1.590857e+00	1.416704e+01	0.000000e+00	2.374837e+00	1.525587e-03	9.986403e-01	2.500206e-03	3.363234e-02	8.803932e-02	8.966901e-03
760000	-4.618542e+03	-3.028676e+02	1.786639e+00	1.552552e+01	0.000000e+00	2.812388e+00	2.251301e-03	9.984959e-01	1.523221e-03	3.620232e-02	1.049956e-01	1.009540e-02
780000	-4.623667e+03	-2.635503e+02	1.696933e+00	1.508259e+01	0.000000e+00	2.949334e+00	2.647507e-03	9.983516e-01	9.496547e-04	3.229512e-02	7.137261e-02	9.581267e-03
800000	-4.608414e+03	-2.492932e+02	1.684866e+00	1.493587e+01	0.000000e+00	2.542544e+00	3.851222e-03	9.982195e-01	6.073267e-04	3.141816e-02	8.796264e-02	9.481400e-03
820000	-4.613350e+03	-2.686308e+02	1.566117e+00	1.313995e+01	0.000000e+00	3.744216e+00	3.063161e-03	9.986966e-01	5.481923e-04	4.183892e-02	1.028539e-01	8.755978e-03
840000	-4.591245e+03	-3.092943e+02	1.639703e+00	1.448195e+01	0.000000e+00	3.051857e+00	3.379734e-03	9.983977e-01	5.917657e-04	5.093351e-02	1.025879e-01	9.200150e-03
860000	-4.624141e+03	-2.882133e+02	1.444304e+00	1.263409e+01	0.000000e+00	2.132421e+00	2.192563e-03	9.987464e-01	9.392611e-04	4.736120e-02	1.607106e-01	8.038981e-03
880000	-4.599999e+03	-2.816427e+02	1.538365e+00	1.365314e+01	0.000000e+00	2.836883e+00	1.497541e-03	9.988200e-01	1.438223e-03	3.113289e-02	1.398094e-01	8.531372e-03
900000	-4.615083e+03	-2.725333e+02	1.594509e+00	1.381996e+01	0.000000e+00	2.332029e+00	9.859062e-04	9.988739e-01	4.968191e-03	2.958638e-02	1.473087e-01	8.982145e-03
920000	-4.599328e+03	-2.139221e+02	1.730353e+00	1.419547e+01	0.000000e+00	2.846100e+00	1.939869e-03	9.988544e-01	1.467607e-03	2.039600e-02	1.351538e-01	9.703320e-03
940000	-4.611508e+03	-2.733769e+02	1.602395e+00	1.363044e+01	0.000000e+00	2.973186e+00	3.196908e-03	9.988397e-01	4.222762e-04	3.389694e-02	1.311020e-01	8.971150e-03
960000	-4.610538e+03	-2.877918e+02	1.660647e+00	1.367132e+01	0.000000e+00	3.980456e+00	3.496948e-03	9.985879e-01	5.186853e-04	3.066888e-02	1.577059e-01	9.409158e-03
980000	-4.616384e+03	-2.458244e+02	1.574527e+00	1.279461e+01	0.000000e+00	3.151737e+00	2.484474e-03	9.988043e-01	9.176131e-04	2.919436e-02	1.312269e-01	8.972416e-03
1000000	-4.618191e+03	-2.645857e+02	1.971126e+00	1.508446e+01	0.000000e+00	2.551817e+00	3.124077e-03	9.988043e-01	7.357775e-04	2.429425e-02	1.126849e-01	1.123115e-02
1020000	-4.608932e+03	-3.013152e+02	1.810341e+00	1.413041e+01	0.000000e+00	2.631458e+00	3.012478e-03	9.988896e-01	5.361044e-04	4.293505e-02	1.206164e-01	1.034273e-02
1040000	-4.601810e+03	-3.436828e+02	1.713129e+00	1.434471e+01	0.000000e+00	2.951137e+00	2.763713e-03	9.989397e-01	5.001059e-04	3.479173e-02	1.981998e-01	9.812765e-03
1060000	-4.609265e+03	-3.242483e+02	1.892528e+00	1.584930e+01	0.000000e+00	2.950628e+00	2.776385e-03	9.988954e-01	4.802918e-04	3.216993e-02	2.352139e-01	1.080984e-02
1080000	-4.613422e+03	-3.145098e+02	1.905424e+00	1.492530e+01	0.000000e+00	3.284356e+00	2.669028e-03	9.989106e-01	6.978974e-04	3.212589e-02	2.658606e-01	1.097131e-02
1100000	-4.594217e+03	-3.227201e+02	1.953385e+00	1.556144e+01	0.000000e+00	2.566846e+00	3.245166e-03	9.988631e-01	4.763826e-04	2.855388e-02	2.176250e-01	1.127556e-02
1120000	-4.617842e+03	-3.809871e+02	1.678038e+00	1.347799e+01	0.000000e+00	3.243911e+00	3.287445e-03	9.988266e-01	4.763826e-04	5.721309e-02	2.838533e-01	9.768498e-03
1140000	-4.597714e+03	-3.922808e+02	1.835530e+00	1.399871e+01	0.000000e+00	2.929731e+00	3.167365e-03	9.989926e-01	4.363876e-04	4.520151e-02	4.196775e-01	1.068756e-02
1160000	-4.588278e+03	-3.712824e+02	1.797616e+00	1.369731e+01	0.000000e+00	2.313830e+00	3.760034e-03	9.990207e-01	4.363876e-04	3.883392e-02	3.359418e-01	1.047141e-02
1180000	-4.568828e+03	-4.217473e+02	1.723775e+00	1.389122e+01	0.000000e+00	2.921285e+00	3.010019e-03	9.988500e-01	7.025122e-04	5.462268e-02	5.317578e-01	1.014994e-02
1200000	-4.580742e+03	-3.929536e+02	1.805099e+00	1.378007e+01	0.000000e+00	2.475275e+00	4.368284e-03	9.978598e-01	9.892226e-04	3.997675e-02	4.946303e-01	1.065841e-02
1220000	-4.583061e+03	-3.649834e+02	1.880400e+00	1.469049e+01	0.000000e+00	3.051591e+00	1.142361e-02	9.956613e-01	7.474948e-04	4.019363e-02	3.533241e-01	1.110916e-02
1240000	-4.588987e+03	-3.641220e+02	1.903143e+00	1.467078e+01	0.000000e+00	2.311365e+00	6.673008e-03	9.973959e-01	6.401873e-04	3.952314e-02	2.780804e-01	1.119348e-02
1260000	-4.575400e+03	-4.040794e+02	1.865608e+00	1.450578e+01	0.000000e+00	3.279774e+00	9.158752e-03	9.955651e-01	1.088263e-03	4.207681e-02	7.427009e-01	1.100495e-02
1280000	-4.567499e+03	-4.443684e+02	1.835761e+00	1.438781e+01	0.000000e+00	3.441679e+00	6.064926e-03	9.978783e-01	5.183088e-04	4.016049e-02	9.865075e-01	1.082965e-02
1300000	-4.601423e+03	-4.030155e+02	4.451112e-01	3.289437e+00	0.000000e+00	6.633259e-02	9.039522e-03	9.977698e-01	1.500952e-04	4.585615e-02	6.457063e+00	2.467314e-03
1320000	-4.583709e+03	-4.548831e+02	4.608573e-01	3.426793e+00	1.162791e-02	6.266288e-02	7.372778e-03	9.983893e-01	1.903990e-04	6.124190e-02	8.032104e+00	2.553949e-03
1340000	-4.582078e+03	-4.694714e+02	4.599822e-01	3.517852e+00	0.000000e+00	6.751986e-02	2.054050e-02	9.961102e-01	1.903990e-04	6.578940e-02	6.552293e+00	2.558317e-03
1360000	-4.575608e+03	-4.509569e+02	4.560655e-01	3.471440e+00	0.000000e+00	6.218654e-02	1.174703e-02	9.971661e-01	1.903990e-04	6.076693e-02	8.709403e+00	2.533061e-03
1380000	-4.597551e+03	-4.565324e+02	4.659806e-01	3.478249e+00	0.000000e+00	6.541900e-02	1.644070e-02	9.970130e-01	1.903990e-04	5.874227e-02	6.451104e+00	2.606573e-03
1400000	-4.596592e+03	-4.606280e+02	4.355245e-01	3.223638e+00	0.000000e+00	5.819263e-02	2.056382e-02	9.951881e-01	1.751716e-04	6.001193e-02	9.193302e+00	2.438689e-03
1420000	-4.610769e+03	-4.385112e+02	4.188015e-01	3.177343e+00	0.000000e+00	5.287844e-02	1.968421e-02	9.961124e-01	1.755481e-04	7.043582e-02	5.501695e+00	2.335204e-03
1440000	-4.607386e+03	-4.249601e+02	4.088736e-01	3.137648e+00	0.000000e+00	4.525293e-02	7.850969e-03	9.971973e-01	3.953136e-04	7.672009e-02	6.546914e+00	2.278107e-03
1460000	-4.579534e+03	-4.015108e+02	4.215517e-01	3.141383e+00	0.000000e+00	5.738515e-02	1.078592e-02	9.969945e-01	3.107670e-04	8.478509e-02	6.379606e+00	2.348686e-03
1480000	-4.592096e+03	-4.160778e+02	4.264679e-01	3.356263e+00	0.000000e+00	6.800738e-02	8.572746e-03	9.967185e-01	5.073316e-04	6.071230e-02	7.417278e+00	2.371585e-03
1500000	-4.580706e+03	-3.803942e+02	4.244367e-01	3.190495e+00	0.000000e+00	6.642888e-02	6.833463e-03	9.963120e-01	1.228823e-03	4.025518e-02	6.851890e+00	2.352795e-03
1520000	-4.596903e+03	-4.021367e+02	4.074243e-01	3.168368e+00	0.000000e+00	5.700169e-02	3.764892e-03	9.934575e-01	1.128864e-02	3.652321e-02	5.910640e+00	2.250998e-03
1540000	-4.587133e+03	-4.205719e+02	3.992502e-01	3.173048e+00	0.000000e+00	6.266459e-02	6.160460e-03	9.966351e-01	1.021389e-03	5.231103e-02	4.501779e+00	2.201945e-03
1560000	-4.598435e+03	-4.213259e+02	4.301107e-01	3.251458e+00	1.162791e-02	6.142168e-02	7.900636e-03	9.953574e-01	1.196418e-03	3.938542e-02	6.708908e+00	2.370736e-03
1580000	-4.594222e+03	-3.780247e+02	4.013488e-01	3.063377e+00	0.000000e+00	7.057954e-02	1.473569e-02	9.923160e-01	9.625991e-04	3.489836e-02	6.249941e+00	2.213667e-03
1600000	-4.589439e+03	-3.722686e+02	4.061763e-01	3.081330e+00	0.000000e+00	6.055924e-02	1.567287e-02	9.925643e-01	9.625991e-04	3.285733e-02	5.917690e+00	2.266676e-03
1620000	-4.588560e+03	-3.119606e+02	4.216974e-01	3.205145e+00	0.000000e+00	6.395084e-02	2.260110e-02	9.816887e-01	2.741645e-03	2.640959e-02	4.450265e+00	2.358959e-03
1640000	-4.597308e+03	-3.109001e+02	3.940448e-01	2.935173e+00	0.000000e+00	5.100856e-02	1.772169e-02	9.875860e-01	2.085561e-03	3.293901e-02	4.412701e+00	2.203785e-03
1660000	-4.592957e+03	-3.184196e+02	3.956273e-01	3.162089e+00	0.000000e+00	6.206272e-02	1.863096e-02	9.869141e-01	1.806594e-03	2.233779e-02	3.253750e+00	2.209981e-03
1680000	-4.591622e+03	-3.807442e+02	3.722271e-01	3.037881e+00	0.000000e+00	6.202692e-02	1.113686e-02	9.928174e-01	1.436951e-03	5.444563e-02	2.803621e+00	2.059942e-03
1700000	-4.598273e+03	-3.775911e+02	3.827057e-01	3.127444e+00	0.000000e+00	6.232130e-02	6.287439e-03	9.958562e-01	1.254665e-03	4.734598e-02	3.916437e+00	2.116109e-03
1720000	-4.591340e+03	-3.783608e+02	3.764506e-01	3.050754e+00	0.000000e+00	5.363311e-02	6.876109e-03	9.936711e-01	2.207908e-03	3.937777e-02	4.208141e+00	2.080873e-03
1740000	-4.584511e+03	-3.493312e+02	3.933252e-01	3.238122e+00	0.000000e+00	6.041794e-02	1.020131e-02	9.900699e-01	3.045790e-03	3.184730e-02	4.493994e+00	2.167307e-03
1760000	-4.579064e+03	-3.681926e+02	3.915325e-01	3.204895e+00	0.000000e+00	6.314096e-02	1.488914e-02	9.882899e-01	1.751787e-03	4.118728e-02	3.818433e+00	2.155420e-03
1780000	-4.581122e+03	-3.744587e+02	3.634233e-01	2.997681e+00	0.000000e+00	5.588190e-02	1.401631e-02	9.900267e-01	2.106457e-03	3.514252e-02	3.520561e+00	1.993151e-03
1800000	-4.606714e+03	-3.309130e+02	3.768072e-01	3.094739e+00	0.000000e+00	5.620180e-02	1.620090e-02	9.850738e-01	2.352822e-03	2.606111e-02	4.082284e+00	2.063801e-03
1820000	-4.592358e+03	-3.433957e+02	3.591913e-01	3.099058e+00	0.000000e+00	5.999536e-02	6.308063e-03	9.944315e-01	2.362392e-03	1.705078e-02	6.323271e+00	1.973561e-03
1840000	-4.581946e+03	-3.492846e+02	3.442824e-01	2.952830e+00	0.000000e+00	6.642725e-02	1.319598e-02	9.890239e-01	2.226315e-03	2.147161e-02	7.225481e+00	1.886979e-03
1860000	-4.609998e+03	-3.281514e+02	3.781910e-01	3.146443e+00	0.000000e+00	7.023854e-02	7.927674e-03	9.936195e-01	2.521812e-03	1.726498e-02	5.879258e+00	2.068238e-03
1880000	-4.599791e+03	-3.448095e+02	3.349091e-01	2.767586e+00	0.000000e+00	6.189115e-02	9.898477e-03	9.920589e-01	2.105827e-03	1.614218e-02	7.776176e+00	1.836515e-03
1900000	-4.595897e+03	-3.665666e+02	3.501564e-01	2.862558e+00	0.000000e+00	6.251664e-02	1.313155e-02	9.931237e-01	8.106648e-04	2.501861e-02	8.286317e+00	1.917772e-03
1920000	-4.576946e+03	-3.618354e+02	3.628925e-01	2.889115e+00	1.162791e-02	6.384740e-02	1.206575e-02	9.926739e-01	1.516954e-03	2.567774e-02	6.643315e+00	1.995981e-03
1940000	-4.597059e+03	-3.366766e+02	3.890499e-01	3.166600e+00	0.000000e+00	5.168316e-02	8.518252e-03	9.939747e-01	1.891245e-03	2.231755e-02	5.820650e+00	2.139606e-03
1960000	-4.581624e+03	-3.348231e+02	4.283226e-01	3.318116e+00	0.000000e+00	6.653490e-02	2.610401e-02	9.867307e-01	1.115850e-03	2.309566e-02	3.950423e+00	2.349580e-03
1980000	-4.587558e+03	-3.177545e+02	3.839935e-01	3.076371e+00	0.000000e+00	5.808387e-02	8.845982e-03	9.916448e-01	3.070658e-03	2.640306e-02	4.321884e+00	2.106031e-03
2000000	-4.596591e+03	-2.969804e+02	3.841015e-01	2.995266e+00	0.000000e+00	5.856122e-02	6.275868e-03	9.925376e-01	6.184164e-03	2.247575e-02	5.149900e+00	2.097365e-03
2020000	-4.608220e+03	-3.100790e+02	3.683096e-01	2.906839e+00	1.162791e-02	5.343050e-02	3.213992e-03	9.968781e-01	2.759980e-03	1.551229e-02	5.233188e+00	2.011332e-03
2040000	-4.609463e+03	-3.158031e+02	4.045296e-01	3.151173e+00	0.000000e+00	6.508963e-02	2.655804e-03	9.974404e-01	3.453149e-03	2.713065e-02	3.640688e+00	2.209814e-03
2060000	-4.587372e+03	-2.881995e+02	4.191898e-01	3.255878e+00	0.000000e+00	5.872266e-02	1.569641e-03	9.977067e-01	7.239740e-03	2.223631e-02	4.251169e+00	2.285043e-03
2080000	-4.600272e+03	-2.923994e+02	3.883035e-01	3.099931e+00	1.162791e-02	5.339717e-02	2.117154e-03	9.969246e-01	6.321192e-03	2.083428e-02	4.105304e+00	2.120716e-03
2100000	-4.588614e+03	-3.293660e+02	3.946908e-01	3.105704e+00	0.000000e+00	6.116861e-02	1.690863e-03	9.976154e-01	7.424990e-03	3.124439e-02	4.410765e+00	2.149417e-03
2120000	-4.602964e+03	-3.241465e+02	4.105504e-01	3.177011e+00	0.000000e+00	5.524217e-02	2.670555e-03	9.979413e-01	1.895488e-03	3.008660e-02	3.768203e+00	2.238794e-03
2140000	-4.617354e+03	-3.463474e+02	3.998341e-01	3.111905e+00	1.162791e-02	6.193369e-02	2.436257e-03	9.981735e-01	2.514427e-03	3.005489e-02	4.663400e+00	2.199619e-03
2160000	-4.603741e+03	-3.570956e+02	3.770641e-01	3.190324e+00	0.000000e+00	6.566473e-02	2.895079e-03	9.975573e-01	2.286559e-03	3.054646e-02	5.141358e+00	2.085139e-03
2180000	-4.615597e+03	-2.980163e+02	3.780761e-01	2.994695e+00	0.000000e+00	5.525779e-02	4.649306e-03	9.969518e-01	1.598836e-03	3.273747e-02	3.313253e+00	2.089850e-03
2200000	-4.607024e+03	-3.307261e+02	3.679584e-01	3.055792e+00	0.000000e+00	5.602135e-02	2.744805e-03	9.972447e-01	2.448210e-03	3.461554e-02	2.953437e+00	2.037092e-03
2220000	-4.611888e+03	-3.538915e+02	3.833410e-01	3.272273e+00	0.000000e+00	6.359107e-02	4.859830e-03	9.968391e-01	1.099655e-03	3.873432e-02	2.379785e+00	2.125352e-03
2240000	-4.604737e+03	-3.437125e+02	4.001284e-01	3.210132e+00	0.000000e+00	7.312349e-02	5.633831e-03	9.961442e-01	1.733251e-03	3.299870e-02	3.724148e+00	2.214498e-03
2260000	-4.596890e+03	-3.496402e+02	3.918854e-01	3.214375e+00	0.000000e+00	5.914105e-02	4.578258e-03	9.970383e-01	1.471250e-03	3.773164e-02	3.137880e+00	2.170406e-03
2280000	-4.595675e+03	-3.793095e+02	3.869441e-01	3.220087e+00	0.000000e+00	6.259371e-02	4.988959e-03	9.970326e-01	1.197601e-03	4.880762e-02	5.988384e+00	2.138930e-03
2300000	-4.592991e+03	-4.158061e+02	3.597318e-01	2.997039e+00	0.000000e+00	5.763875e-02	3.923947e-03	9.976663e-01	1.258323e-03	5.287410e-02	5.625943e+00	1.977075e-03
2320000	-4.604123e+03	-3.918627e+02	3.953093e-01	3.262990e+00	0.000000e+00	6.255025e-02	3.455485e-03	9.976647e-01	1.629702e-03	4.541130e-02	6.275742e+00	2.172244e-03
2340000	-4.591646e+03	-3.956000e+02	4.010522e-01	3.270966e+00	0.000000e+00	5.738072e-02	2.810879e-03	9.970934e-01	3.373027e-03	5.260115e-02	4.791314e+00	2.211052e-03
2360000	-4.586817e+03	-4.448618e+02	4.331552e-01	3.440671e+00	0.000000e+00	6.489155e-02	1.619968e-03	9.974926e-01	8.634936e-03	6.642852e-02	6.433692e+00	2.387409e-03
2380000	-4.588657e+03	-4.510930e+02	4.071149e-01	3.284036e+00	0.000000e+00	5.581577e-02	2.506898e-03	9.980365e-01	1.892040e-03	1.174742e-01	4.537844e+00	2.268948e-03
2400000	-4.584140e+03	-4.658013e+02	4.300842e-01	3.329655e+00	0.000000e+00	5.994001e-02	2.917233e-03	9.976941e-01	1.835014e-03	1.248360e-01	6.423939e+00	2.390883e-03
2420000	-4.605664e+03	-4.313429e+02	4.145989e-01	3.300235e+00	0.000000e+00	6.313509e-02	6.986302e-03	9.957289e-01	1.383402e-03	7.750879e-02	6.182191e+00	2.296865e-03
2440000	-4.580218e+03	-4.740602e+02	3.707707e-01	3.172246e+00	0.000000e+00	5.197747e-02	1.729159e-02	9.866687e-01	1.755877e-03	9.897345e-02	6.439790e+00	2.057842e-03
2460000	-4.586544e+03	-4.828688e+02	3.871750e-01	3.201862e+00	0.000000e+00	5.734072e-02	1.192376e-02	9.892086e-01	3.079326e-03	1.109728e-01	5.593857e+00	2.146357e-03
2480000	-4.598209e+03	-4.243518e+02	4.306120e-01	3.302039e+00	1.162791e-02	6.510492e-02	1.037000e-02	9.847953e-01	1.008587e-02	9.914193e-02	5.489554e+00	2.400962e-03
2500000	-4.601745e+03	-4.276770e+02	4.354829e-01	3.410101e+00	0.000000e+00	7.364162e-02	8.247908e-03	9.850167e-01	1.029784e-02	8.865390e-02	4.828315e+00	2.430112e-03
2520000	-4.590260e+03	-4.216387e+02	4.154200e-01	3.323134e+00	0.000000e+00	4.754305e-02	4.295912e-03	9.949988e-01	4.532953e-03	8.681717e-02	5.374140e+00	2.315108e-03
2540000	-4.620505e+03	-3.928923e+02	4.403616e-01	3.505830e+00	0.000000e+00	6.010382e-02	8.169097e-03	9.947941e-01	1.669404e-03	8.359058e-02	3.246151e+00	2.453174e-03
2560000	-4.593437e+03	-3.884091e+02	4.167583e-01	3.347023e+00	0.000000e+00	6.202644e-02	9.905433e-03	9.953538e-01	8.963783e-04	6.493486e-02	4.359687e+00	2.326617e-03
2580000	-4.597186e+03	-3.918648e+02	4.138439e-01	3.252345e+00	0.000000e+00	6.502775e-02	1.955715e-02	9.896068e-01	9.688182e-04	6.396755e-02	4.855872e+00	2.335681e-03
2600000	-4.583554e+03	-3.837079e+02	4.155511e-01	3.154170e+00	0.000000e+00	4.907776e-02	1.077264e-02	9.903660e-01	3.000050e-03	7.467676e-02	5.380401e+00	2.357964e-03
2620000	-4.581795e+03	-3.871581e+02	4.310203e-01	3.293907e+00	0.000000e+00	6.309866e-02	1.818126e-02	9.879531e-01	1.920330e-03	5.290884e-02	4.930493e+00	2.454903e-03
2640000	-4.594447e+03	-3.723810e+02	4.583258e-01	3.408655e+00	0.000000e+00	6.908801e-02	2.748749e-02	9.731771e-01	3.985783e-03	6.564872e-02	3.827375e+00	2.613815e-03
2660000	-4.595334e+03	-3.910940e+02	4.285707e-01	3.275017e+00	0.000000e+00	8.025071e-02	1.639752e-02	9.880288e-01	2.241814e-03	5.655446e-02	4.703114e+00	2.445263e-03
2680000	-4.574009e+03	-4.063317e+02	4.249196e-01	3.307765e+00	0.000000e+00	6.261275e-02	9.998324e-03	9.865705e-01	6.394026e-03	7.430270e-02	5.220555e+00	2.420355e-03
2700000	-4.579255e+03	-3.878125e+02	4.132972e-01	3.232951e+00	0.000000e+00	6.110656e-02	9.799807e-03	9.890820e-01	5.280509e-03	8.745678e-02	5.785404e+00	2.349326e-03
2720000	-4.580283e+03	-3.849639e+02	4.108012e-01	3.108756e+00	0.000000e+00	6.205285e-02	4.894324e-03	9.916707e-01	1.170466e-02	4.542462e-02	6.916240e+00	2.338790e-03
2740000	-4.597118e+03	-3.618027e+02	4.118941e-01	3.191964e+00	0.000000e+00	6.222745e-02	4.728454e-03	9.953727e-01	3.193909e-03	3.503731e-02	5.814934e+00	2.344632e-03
2760000	-4.588578e+03	-4.215085e+02	4.091871e-01	3.261996e+00	0.000000e+00	5.812398e-02	7.151234e-03	9.941446e-01	2.032406e-03	6.163466e-02	7.218899e+00	2.331129e-03
2780000	-4.597055e+03	-4.076849e+02	4.182858e-01	3.360809e+00	0.000000e+00	5.884779e-02	7.943511e-03	9.922133e-01	2.844029e-03	6.919723e-02	5.546074e+00	2.388160e-03
2800000	-4.571079e+03	-4.342930e+02	4.006152e-01	3.247839e+00	1.162791e-02	6.078004e-02	1.174029e-02	9.940486e-01	9.766478e-04	7.345324e-02	6.385350e+00	2.291429e-03
2820000	-4.544684e+03	-5.464811e+02	1.942409e+00	1.343472e+01	0.000000e+00	2.240447e+00	1.831300e-02	9.944701e-01	5.640164e-04	4.333785e-02	3.747560e+00	1.185308e-02
2840000	-4.575460e+03	-4.466821e+02	4.290083e-01	3.369720e+00	0.000000e+00	7.137909e-02	1.389776e-02	9.922079e-01	1.060280e-03	7.251491e-02	8.167588e+00	2.453977e-03
2860000	-4.586382e+03	-4.472315e+02	4.407724e-01	3.462791e+00	0.000000e+00	5.751852e-02	1.630286e-02	9.906293e-01	1.126311e-03	6.879027e-02	6.594639e+00	2.536524e-03
2880000	-4.589769e+03	-4.556673e+02	3.979697e-01	3.135167e+00	0.000000e+00	5.899184e-02	8.831164e-03	9.858379e-01	9.058094e-03	8.459901e-02	9.721637e+00	2.294955e-03
2900000	-4.585396e+03	-4.281469e+02	4.188351e-01	3.303406e+00	0.000000e+00	6.464817e-02	9.512737e-03	9.871498e-01	7.716556e-03	4.635126e-02	7.346474e+00	2.418476e-03
2920000	-4.582116e+03	-4.268414e+02	4.468648e-01	3.373131e+00	0.000000e+00	6.274448e-02	2.970031e-02	9.786006e-01	2.068057e-03	5.276100e-02	1.214165e+01	2.583524e-03
2940000	-4.610853e+03	-3.961051e+02	4.422744e-01	3.212774e+00	0.000000e+00	5.915599e-02	1.063986e-02	9.874840e-01	7.253997e-03	5.242656e-02	8.461748e+00	2.572395e-03
2960000	-4.588776e+03	-3.685615e+02	4.177249e-01	3.141634e+00	0.000000e+00	5.510548e-02	7.412885e-03	9.926630e-01	3.729059e-03	4.931153e-02	7.714739e+00	2.425057e-03
2980000	-4.591441e+03	-4.032447e+02	4.163101e-01	3.195799e+00	1.162791e-02	6.103284e-02	9.721023e-03	9.935741e-01	1.997260e-03	6.481913e-02	7.094051e+00	2.422397e-03
3000000	-4.585739e+03	-3.376661e+02	4.379179e-01	3.251475e+00	0.000000e+00	6.418394e-02	1.474437e-02	9.854852e-01	4.220253e-03	3.667502e-02	6.165517e+00	2.550105e-03
3020000	-4.585893e+03	-4.053108e+02	4.437700e-01	3.227348e+00	0.000000e+00	6.491215e-02	1.451893e-02	9.835564e-01	5.445806e-03	5.105002e-02	7.754381e+00	2.583481e-03
3040000	-4.597449e+03	-3.473720e+02	4.291726e-01	3.220082e+00	0.000000e+00	6.140715e-02	2.471865e-02	9.808884e-01	2.840184e-03	5.521468e-02	4.629609e+00	2.501972e-03
3060000	-4.589930e+03	-3.936213e+02	4.234416e-01	3.275890e+00	0.000000e+00	5.741765e-02	2.728736e-02	9.687103e-01	6.348652e-03	6.748883e-02	6.047997e+00	2.467438e-03
3080000	-4.597113e+03	-4.183036e+02	4.189708e-01	3.186175e+00	0.000000e+00	5.727195e-02	2.914246e-02	9.853017e-01	1.334992e-03	6.617554e-02	7.655978e+00	2.439065e-03
3100000	-4.583717e+03	-3.601878e+02	4.655456e-01	3.418514e+00	0.000000e+00	6.418604e-02	2.124303e-02	9.762871e-01	5.293360e-03	4.333505e-02	6.472205e+00	2.714371e-03
3120000	-4.593580e+03	-3.416951e+02	4.715997e-01	3.627391e+00	0.000000e+00	6.237524e-02	1.679216e-02	9.792721e-01	7.847966e-03	2.653943e-02	7.262891e+00	2.754470e-03
3140000	-4.585295e+03	-3.652540e+02	4.730505e-01	3.692717e+00	0.000000e+00	7.653716e-02	1.553437e-02	9.764155e-01	1.076983e-02	4.409552e-02	5.515881e+00	2.763354e-03
3160000	-4.578223e+03	-3.779922e+02	4.368372e-01	3.265727e+00	0.000000e+00	6.243815e-02	1.639679e-02	9.832817e-01	4.470255e-03	4.367700e-02	8.410433e+00	2.549417e-03
3180000	-4.603808e+03	-4.114641e+02	4.438970e-01	3.555814e+00	0.000000e+00	6.260413e-02	1.479232e-02	9.909505e-01	1.423339e-03	3.942661e-02	9.775458e+00	2.611061e-03
3200000	-4.589068e+03	-3.408644e+02	4.584304e-01	3.503869e+00	0.000000e+00	7.449489e-02	7.167162e-03	9.946535e-01	2.543086e-03	3.997693e-02	5.221909e+00	2.696227e-03
3220000	-4.603740e+03	-4.112576e+02	4.253915e-01	3.311540e+00	1.162791e-02	6.339818e-02	1.162606e-02	9.842940e-01	7.585272e-03	5.038328e-02	6.837203e+00	2.508657e-03
3240000	-4.587620e+03	-3.324632e+02	4.683078e-01	3.484402e+00	0.000000e+00	6.103506e-02	1.574397e-02	9.876293e-01	2.514649e-03	2.625996e-02	5.763046e+00	2.748322e-03
3260000	-4.575854e+03	-3.569214e+02	4.323902e-01	3.433957e+00	0.000000e+00	5.044410e-02	1.582376e-02	9.834052e-01	4.723853e-03	3.002243e-02	7.071295e+00	2.536547e-03
3280000	-4.596974e+03	-3.265393e+02	4.417025e-01	3.413017e+00	0.000000e+00	6.857090e-02	9.248693e-03	9.932681e-01	2.765562e-03	3.674369e-02	5.199988e+00	2.584558e-03
3300000	-4.577234e+03	-4.378998e+02	4.214505e-01	3.416278e+00	0.000000e+00	5.530749e-02	1.609822e-02	9.936346e-01	6.822437e-04	6.009824e-02	7.299721e+00	2.468989e-03
3320000	-4.582601e+03	-3.630197e+02	4.553976e-01	3.603132e+00	0.000000e+00	6.609629e-02	7.500094e-03	9.962069e-01	1.001154e-03	4.047687e-02	7.138365e+00	2.663845e-03
3340000	-4.578938e+03	-4.023017e+02	4.388721e-01	3.369688e+00	0.000000e+00	6.321068e-02	7.667031e-03	9.950842e-01	1.865200e-03	5.112919e-02	7.223435e+00	2.574151e-03
3360000	-4.586696e+03	-3.785447e+02	4.200565e-01	3.277269e+00	0.000000e+00	6.570972e-02	5.691785e-03	9.962438e-01	1.779233e-03	4.053991e-02	7.347035e+00	2.470169e-03
3380000	-4.586424e+03	-4.324171e+02	4.276383e-01	3.374247e+00	0.000000e+00	6.404783e-02	4.709747e-03	9.955334e-01	4.249072e-03	4.052927e-02	7.888500e+00	2.513870e-03
3400000	-4.597326e+03	-3.948476e+02	3.915934e-01	3.269523e+00	0.000000e+00	6.308965e-02	5.779368e-03	9.957753e-01	2.498105e-03	3.368752e-02	7.976766e+00	2.302846e-03
3420000	-4.601318e+03	-3.857813e+02	4.185020e-01	3.299986e+00	0.000000e+00	6.276194e-02	1.309633e-02	9.917139e-01	2.132155e-03	3.726640e-02	7.164842e+00	2.464312e-03
3440000	-4.603441e+03	-3.892318e+02	3.717029e-01	3.112255e+00	0.000000e+00	5.779187e-02	2.692371e-02	9.834655e-01	1.387260e-03	3.336992e-02	8.642729e+00	2.177536e-03
3460000	-4.597426e+03	-3.714689e+02	4.179652e-01	3.371543e+00	0.000000e+00	5.376688e-02	2.241134e-02	9.894221e-01	9.260315e-04	2.610250e-02	8.243699e+00	2.463451e-03
3480000	-4.601373e+03	-3.406954e+02	4.212823e-01	3.267929e+00	0.000000e+00	6.551960e-02	6.284912e-03	9.930574e-01	3.909347e-03	2.327083e-02	6.230575e+00	2.479989e-03
3500000	-4.585007e+03	-3.696944e+02	4.041724e-01	3.132768e+00	1.162791e-02	5.010054e-02	1.610950e-02	9.896623e-01	2.507236e-03	3.421760e-02	7.881987e+00	2.379324e-03
3520000	-4.586088e+03	-4.083512e+02	4.229408e-01	3.344615e+00	0.000000e+00	5.895402e-02	6.492123e-03	9.916064e-01	9.349855e-03	2.944759e-02	1.002499e+01	2.492287e-03
3540000	-4.596537e+03	-3.890281e+02	3.932953e-01	3.175655e+00	0.000000e+00	5.896578e-02	1.848905e-02	9.773697e-01	5.791221e-03	4.121618e-02	5.455988e+00	2.334503e-03
3560000	-4.601020e+03	-3.860668e+02	3.912749e-01	3.248702e+00	0.000000e+00	6.576181e-02	1.467251e-02	9.802987e-01	6.821810e-03	4.307729e-02	5.408378e+00	2.328767e-03
3580000	-4.581706e+03	-3.735400e+02	4.250830e-01	3.461411e+00	0.000000e+00	5.343685e-02	7.257707e-03	9.892519e-01	8.384143e-03	2.554842e-02	7.625624e+00	2.523247e-03
3600000	-4.597038e+03	-3.452443e+02	4.219907e-01	3.323914e+00	0.000000e+00	6.934071e-02	2.101170e-02	9.791379e-01	4.177220e-03	1.984002e-02	6.663679e+00	2.511201e-03
3620000	-4.591723e+03	-3.257497e+02	4.232299e-01	3.379684e+00	0.000000e+00	5.211541e-02	8.864441e-03	9.932510e-01	3.133001e-03	2.029284e-02	4.505976e+00	2.523990e-03
3640000	-4.600971e+03	-3.379135e+02	4.138364e-01	3.265295e+00	0.000000e+00	7.281148e-02	8.697958e-03	9.880911e-01	7.475935e-03	1.694378e-02	6.234010e+00	2.466625e-03
3660000	-4.586688e+03	-3.042014e+02	4.064096e-01	3.231338e+00	0.000000e+00	6.527999e-02	9.850847e-03	9.933808e-01	2.391141e-03	1.872985e-02	4.857654e+00	2.421958e-03
3680000	-4.590666e+03	-2.545937e+02	4.267424e-01	3.138788e+00	0.000000e+00	6.243907e-02	6.070868e-03	9.938188e-01	6.931838e-03	1.624345e-02	3.975055e+00	2.541788e-03
3700000	-4.583551e+03	-2.556368e+02	4.131204e-01	3.158643e+00	0.000000e+00	5.299008e-02	6.043488e-03	9.913135e-01	8.152458e-03	1.537308e-02	5.682320e+00	2.462018e-03
3720000	-4.601660e+03	-3.319926e+02	4.305082e-01	3.209195e+00	0.000000e+00	6.162641e-02	1.221815e-02	9.895541e-01	3.379096e-03	2.311390e-02	6.205286e+00	2.571323e-03
3740000	-4.590480e+03	-3.256245e+02	4.449242e-01	3.428998e+00	0.000000e+00	6.408846e-02	1.837626e-02	9.866393e-01	1.963768e-03	2.126566e-02	6.599193e+00	2.658643e-03
3760000	-4.580168e+03	-3.065875e+02	4.309272e-01	3.424463e+00	0.000000e+00	6.256540e-02	1.012342e-02	9.903929e-01	3.448403e-03	2.096650e-02	6.611292e+00	2.568857e-03
3780000	-4.600631e+03	-2.565625e+02	4.499097e-01	3.464154e+00	0.000000e+00	5.790740e-02	9.957790e-03	9.877851e-01	6.162615e-03	1.492729e-02	4.682897e+00	2.685880e-03
3800000	-4.596001e+03	-2.421956e+02	4.673579e-01	3.667777e+00	0.000000e+00	6.325856e-02	6.014645e-03	9.952927e-01	2.290744e-03	1.485053e-02	4.508427e+00	2.786230e-03
3820000	-4.587570e+03	-2.419792e+02	4.214482e-01	3.235363e+00	0.000000e+00	6.081081e-02	8.100994e-03	9.913263e-01	5.297834e-03	1.471843e-02	3.974895e+00	2.513115e-03
3840000	-4.596740e+03	-2.565650e+02	4.333775e-01	3.387612e+00	1.162791e-02	5.735733e-02	1.309778e-02	9.811786e-01	9.643946e-03	1.444456e-02	4.401011e+00	2.582524e-03
3860000	-4.596393e+03	-2.457158e+02	4.582570e-01	3.398654e+00	0.000000e+00	5.622915e-02	1.757263e-02	9.814891e-01	6.790228e-03	1.743752e-02	3.245894e+00	2.731994e-03
3880000	-4.582222e+03	-2.239979e+02	4.273966e-01	3.244347e+00	0.000000e+00	6.586457e-02	1.389583e-02	9.871292e-01	3.486164e-03	9.830185e-03	4.262188e+00	2.530588e-03
3900000	-4.584331e+03	-2.235420e+02	4.217255e-01	3.192941e+00	0.000000e+00	5.752040e-02	1.220910e-02	9.933947e-01	1.402792e-03	1.337023e-02	3.434636e+00	2.496974e-03
3920000	-4.595896e+03	-2.919888e+02	4.240616e-01	3.177628e+00	0.000000e+00	6.024416e-02	1.252503e-02	9.917344e-01	2.115622e-03	1.838894e-02	4.228776e+00	2.503074e-03
3940000	-4.590296e+03	-2.926739e+02	4.656727e-01	3.428838e+00	0.000000e+00	5.948676e-02	6.966116e-03	9.921046e-01	5.731411e-03	1.682599e-02	5.444829e+00	2.750494e-03
3960000	-4.592458e+03	-3.389094e+02	4.349519e-01	3.214517e+00	0.000000e+00	5.197136e-02	2.081464e-02	9.843182e-01	3.676321e-03	2.653504e-02	6.211882e+00	2.567770e-03
3980000	-4.568518e+03	-3.372123e+02	4.445347e-01	3.267931e+00	0.000000e+00	6.040271e-02	1.029679e-02	9.822185e-01	1.570853e-02	2.420549e-02	7.131064e+00	2.665116e-03
4000000	-4.576075e+03	-3.206931e+02	4.802245e-01	3.463852e+00	0.000000e+00	6.245866e-02	2.038874e-02	9.690323e-01	1.326620e-02	1.671563e-02	6.544151e+00	2.875949e-03
4020000	-4.591224e+03	-3.234630e+02	4.387711e-01	3.217980e+00	0.000000e+00	6.214907e-02	1.964528e-02	9.750656e-01	8.468406e-03	2.325346e-02	6.169035e+00	2.623340e-03
4040000	-4.579034e+03	-3.362173e+02	4.627320e-01	3.327412e+00	0.000000e+00	6.549976e-02	1.346493e-02	9.868454e-01	4.229659e-03	2.816302e-02	9.660070e+00	2.771713e-03
4060000	-4.591728e+03	-3.467870e+02	4.345904e-01	3.252220e+00	0.000000e+00	5.640299e-02	2.099752e-02	9.753237e-01	6.493436e-03	2.278999e-02	8.322003e+00	2.614846e-03
4080000	-4.597835e+03	-3.147222e+02	4.333993e-01	3.326593e+00	0.000000e+00	6.784158e-02	2.431750e-02	9.692185e-01	7.045699e-03	2.270025e-02	5.397059e+00	2.601685e-03
4100000	-4.603781e+03	-2.253437e+02	4.254655e-01	3.212716e+00	0.000000e+00	6.574411e-02	1.541929e-02	9.720880e-01	1.485022e-02	1.434287e-02	5.610957e+00	2.549883e-03
4120000	-4.601450e+03	-2.434743e+02	3.993274e-01	3.139264e+00	0.000000e+00	6.358695e-02	1.333138e-02	9.730771e-01	1.445342e-02	1.213967e-02	4.344622e+00	2.395910e-03
4140000	-4.587444e+03	-2.973710e+02	4.113649e-01	3.259700e+00	0.000000e+00	7.010081e-02	7.510006e-03	9.919960e-01	4.088015e-03	1.239543e-02	7.544855e+00	2.454394e-03
4160000	-4.607936e+03	-2.409375e+02	4.171958e-01	3.212885e+00	0.000000e+00	5.012256e-02	2.006876e-02	9.856085e-01	2.643622e-03	7.991036e-03	5.130144e+00	2.486828e-03
4180000	-4.595924e+03	-2.258233e+02	4.165784e-01	3.185575e+00	0.000000e+00	6.028755e-02	2.295328e-02	9.762631e-01	5.869971e-03	9.430848e-03	5.334760e+00	2.483830e-03
4200000	-4.608249e+03	-1.857456e+02	4.490980e-01	3.315310e+00	0.000000e+00	7.661022e-02	8.166226e-03	9.917188e-01	4.967182e-03	1.075124e-02	3.996810e+00	2.681339e-03
4220000	-4.618082e+03	-2.330581e+02	4.437811e-01	3.305168e+00	1.162791e-02	5.135609e-02	1.313994e-02	9.847049e-01	5.839685e-03	1.282688e-02	4.932947e+00	2.652130e-03
4240000	-4.599402e+03	-2.165587e+02	4.427142e-01	3.299756e+00	0.000000e+00	6.299548e-02	2.339400e-02	9.851544e-01	2.428434e-03	9.718517e-03	4.995594e+00	2.646722e-03
4260000	-4.581380e+03	-2.464117e+02	4.175447e-01	3.080084e+00	0.000000e+00	5.046807e-02	2.084111e-02	9.875046e-01	1.891219e-03	1.228048e-02	4.270402e+00	2.492579e-03
4280000	-4.595571e+03	-2.439730e+02	4.334672e-01	3.201866e+00	0.000000e+00	4.901596e-02	1.102260e-02	9.916057e-01	2.890677e-03	1.427321e-02	2.997684e+00	2.595466e-03
4300000	-4.594454e+03	-2.800335e+02	4.612442e-01	3.493965e+00	0.000000e+00	6.228947e-02	1.922035e-02	9.782654e-01	7.463997e-03	1.505988e-02	5.236194e+00	2.758131e-03
4320000	-4.587007e+03	-2.777929e+02	4.537618e-01	3.360540e+00	1.162791e-02	6.259620e-02	1.905466e-02	9.811123e-01	4.817605e-03	1.417663e-02	4.754733e+00	2.721741e-03
4340000	-4.597330e+03	-2.735153e+02	4.333511e-01	3.286966e+00	0.000000e+00	5.862731e-02	1.724632e-02	9.783744e-01	8.399119e-03	1.721259e-02	4.627010e+00	2.591591e-03
4360000	-4.592765e+03	-2.732537e+02	4.240353e-01	3.109602e+00	0.000000e+00	5.979797e-02	1.135105e-02	9.838102e-01	1.042364e-02	1.907796e-02	3.842096e+00	2.528705e-03
4380000	-4.590413e+03	-3.056043e+02	4.570868e-01	3.378635e+00	0.000000e+00	5.495647e-02	2.351633e-02	9.822804e-01	2.866091e-03	1.629929e-02	3.922489e+00	2.723224e-03
4400000	-4.592424e+03	-3.051269e+02	4.256823e-01	3.262385e+00	0.000000e+00	6.019563e-02	5.822818e-03	9.928298e-01	5.824293e-03	1.777303e-02	7.420266e+00	2.542423e-03
4420000	-4.603102e+03	-2.541816e+02	4.597811e-01	3.480132e+00	0.000000e+00	5.928725e-02	1.867089e-02	9.804228e-01	6.641796e-03	1.570067e-02	4.198351e+00	2.745533e-03
4440000	-4.592886e+03	-2.867938e+02	4.457937e-01	3.389819e+00	0.000000e+00	5.206622e-02	1.370321e-02	9.912559e-01	1.480636e-03	1.824624e-02	4.340648e+00	2.671418e-03
4460000	-4.609239e+03	-2.670826e+02	4.715275e-01	3.397482e+00	0.000000e+00	6.059871e-02	2.139536e-02	9.914832e-01	7.193400e-04	1.891094e-02	4.122739e+00	2.826053e-03
4480000	-4.573134e+03	-2.809110e+02	4.508026e-01	3.291232e+00	0.000000e+00	6.321026e-02	2.677951e-02	9.880762e-01	7.442158e-04	1.956716e-02	5.143140e+00	2.706898e-03
4500000	-4.596913e+03	-2.981030e+02	4.372354e-01	3.273562e+00	0.000000e+00	5.779009e-02	1.052605e-02	9.918623e-01	2.733356e-03	2.626124e-02	6.930750e+00	2.623399e-03
4520000	-4.593353e+03	-2.930799e+02	4.979191e-01	3.673666e+00	0.000000e+00	6.524432e-02	1.750366e-02	9.858174e-01	3.509421e-03	2.545230e-02	3.532485e+00	3.000587e-03
4540000	-4.594031e+03	-2.522079e+02	4.732440e-01	3.446053e+00	0.000000e+00	6.589497e-02	2.276891e-02	9.818974e-01	3.628237e-03	1.687737e-02	4.243397e+00	2.850343e-03
4560000	-4.586620e+03	-2.667299e+02	4.468797e-01	3.334140e+00	0.000000e+00	6.972985e-02	1.187374e-02	9.848682e-01	6.957206e-03	1.818670e-02	4.963277e+00	2.695052e-03
4580000	-4.603295e+03	-2.567269e+02	4.636911e-01	3.328211e+00	0.000000e+00	6.175749e-02	9.778298e-03	9.916918e-01	3.912410e-03	2.475246e-02	3.340157e+00	2.786188e-03
4600000	-4.589737e+03	-2.571003e+02	4.532957e-01	3.291959e+00	0.000000e+00	6.045933e-02	9.769270e-03	9.926122e-01	3.196112e-03	2.575836e-02	3.064141e+00	2.719813e-03
4620000	-4.599338e+03	-2.471453e+02	4.408154e-01	3.230539e+00	0.000000e+00	6.588835e-02	1.758176e-02	9.880672e-01	2.836912e-03	2.366357e-02	3.645716e+00	2.660322e-03
4640000	-4.597217e+03	-2.579197e+02	4.190331e-01	3.057680e+00	0.000000e+00	5.675965e-02	2.180026e-02	9.776482e-01	5.603965e-03	1.529561e-02	3.962010e+00	2.528752e-03
4660000	-4.600256e+03	-2.672488e+02	4.803641e-01	3.369895e+00	0.000000e+00	6.126384e-02	1.473879e-02	9.899564e-01	1.893844e-03	2.012805e-02	3.359725e+00	2.914658e-03
4680000	-4.597723e+03	-2.428479e+02	4.635760e-01	3.213001e+00	0.000000e+00	5.414101e-02	1.666436e-02	9.847961e-01	5.012992e-03	2.623769e-02	2.765488e+00	2.811904e-03
4700000	-4.597551e+03	-2.520517e+02	4.900470e-01	3.425194e+00	0.000000e+00	6.297298e-02	6.966730e-03	9.957010e-01	2.506126e-03	2.414141e-02	3.005034e+00	2.966352e-03
4720000	-4.608767e+03	-2.594519e+02	4.597734e-01	3.338880e+00	0.000000e+00	6.517555e-02	7.541073e-03	9.949427e-01	2.140369e-03	2.839216e-02	3.865351e+00	2.787234e-03
4740000	-4.584096e+03	-2.725529e+02	4.543021e-01	3.286904e+00	0.000000e+00	5.799547e-02	8.128330e-03	9.943560e-01	2.238915e-03	3.341455e-02	3.318792e+00	2.748897e-03
4760000	-4.599333e+03	-2.794484e+02	4.793320e-01	3.420319e+00	0.000000e+00	4.817446e-02	1.661523e-02	9.896432e-01	2.028444e-03	2.884876e-02	4.454945e+00	2.900951e-03
4780000	-4.613116e+03	-2.490597e+02	4.992419e-01	3.409118e+00	0.000000e+00	7.828429e-02	1.925812e-02	9.844622e-01	3.244651e-03	2.562021e-02	3.667198e+00	3.027955e-03
4800000	-4.597926e+03	-2.778477e+02	4.889528e-01	3.440153e+00	1.162791e-02	6.784703e-02	1.143676e-02	9.801502e-01	1.763680e-02	1.405111e-02	4.875774e+00	2.964704e-03
4820000	-4.595076e+03	-2.415189e+02	4.470714e-01	3.282526e+00	0.000000e+00	5.720635e-02	7.125982e-03	9.866381e-01	1.716039e-02	1.287324e-02	4.760059e+00	2.712755e-03
4840000	-4.594278e+03	-2.407362e+02	4.701533e-01	3.472235e+00	0.000000e+00	6.153309e-02	9.841238e-03	9.885110e-01	6.219693e-03	1.234910e-02	3.381022e+00	2.853379e-03
4860000	-4.611503e+03	-2.204134e+02	5.196138e-01	3.647473e+00	0.000000e+00	6.748312e-02	4.940435e-03	9.963123e-01	3.546369e-03	1.155317e-02	3.924303e+00	3.157493e-03
4880000	-4.593429e+03	-2.162764e+02	5.082790e-01	3.605833e+00	0.000000e+00	5.891526e-02	8.180557e-03	9.946834e-01	2.505343e-03	9.613855e-03	4.597031e+00	3.088064e-03
4900000	-4.581743e+03	-2.794156e+02	4.695832e-01	3.602376e+00	0.000000e+00	6.666084e-02	1.170379e-02	9.914863e-01	2.877225e-03	1.152147e-02	6.016746e+00	2.850823e-03
4920000	-4.594223e+03	-2.481105e+02	4.845358e-01	3.545013e+00	0.000000e+00	6.122862e-02	1.504301e-02	9.909471e-01	2.018229e-03	1.454726e-02	4.113491e+00	2.940214e-03
4940000	-4.610111e+03	-2.677992e+02	5.178726e-01	3.620195e+00	0.000000e+00	6.505123e-02	1.077655e-02	9.905507e-01	4.850537e-03	1.421328e-02	4.853281e+00	3.151382e-03
4960000	-4.620035e+03	-2.529690e+02	4.477661e-01	3.316977e+00	0.000000e+00	6.351992e-02	1.477849e-02	9.941006e-01	9.867231e-04	1.345992e-02	5.351926e+00	2.716922e-03
4980000	-4.603838e+03	-2.872653e+02	4.424716e-01	3.282319e+00	0.000000e+00	6.252492e-02	1.526776e-02	9.918823e-01	1.691209e-03	2.238953e-02	4.172543e+00	2.692621e-03
5000000	-4.598353e+03	-2.963769e+02	4.645672e-01	3.483977e+00	0.000000e+00	7.102121e-02	2.465947e-02	9.829754e-01	2.598454e-03	2.105824e-02	4.849153e+00	2.824254e-03
5020000	-4.603639e+03	-3.411976e+02	4.231018e-01	3.172331e+00	0.000000e+00	5.887808e-02	2.124835e-02	9.736387e-01	9.212473e-03	1.973340e-02	7.120551e+00	2.578729e-03
5040000	-4.596974e+03	-3.118631e+02	4.798651e-01	3.606897e+00	0.000000e+00	5.994284e-02	2.084213e-02	9.725802e-01	7.647072e-03	1.556181e-02	5.472633e+00	2.925049e-03
5060000	-4.580959e+03	-2.728946e+02	4.321935e-01	3.155878e+00	0.000000e+00	5.978740e-02	2.150750e-02	9.789478e-01	4.456118e-03	1.795512e-02	6.371619e+00	2.642011e-03
5080000	-4.614404e+03	-3.027321e+02	4.256494e-01	3.219356e+00	0.000000e+00	6.167654e-02	1.038338e-02	9.909924e-01	3.457778e-03	1.524824e-02	6.264132e+00	2.604942e-03
5100000	-4.602366e+03	-2.955280e+02	4.157690e-01	2.995191e+00	0.000000e+00	6.789460e-02	1.127726e-02	9.950386e-01	1.421383e-03	1.892495e-02	5.883612e+00	2.536511e-03
5120000	-4.599595e+03	-3.183539e+02	4.430711e-01	3.231780e+00	0.000000e+00	6.357966e-02	9.121467e-03	9.911980e-01	4.071922e-03	1.650172e-02	4.464738e+00	2.695258e-03
5140000	-4.594065e+03	-2.868394e+02	4.039149e-01	2.997446e+00	0.000000e+00	6.117900e-02	1.098563e-02	9.882566e-01	6.127733e-03	1.791521e-02	5.897112e+00	2.451623e-03
5160000	-4.593473e+03	-2.717610e+02	4.105367e-01	3.096301e+00	0.000000e+00	5.919804e-02	1.637416e-02	9.825418e-01	6.093848e-03	1.324898e-02	6.121629e+00	2.496806e-03
5180000	-4.590931e+03	-3.192495e+02	4.114665e-01	3.026146e+00	0.000000e+00	6.130279e-02	1.347065e-02	9.810004e-01	9.643299e-03	2.050044e-02	5.940086e+00	2.504360e-03
5200000	-4.578950e+03	-2.832395e+02	4.296999e-01	3.175310e+00	0.000000e+00	6.116049e-02	1.572960e-02	9.818879e-01	8.148243e-03	1.410828e-02	7.655932e+00	2.615981e-03
5220000	-4.597063e+03	-2.746203e+02	4.438687e-01	3.204776e+00	0.000000e+00	5.779185e-02	2.705340e-02	9.836195e-01	1.778215e-03	1.527162e-02	7.428077e+00	2.698966e-03
5240000	-4.598975e+03	-2.492898e+02	4.549135e-01	3.122187e+00	0.000000e+00	5.738446e-02	1.412685e-02	9.935763e-01	1.464776e-03	1.634487e-02	4.862847e+00	2.771484e-03
5260000	-4.595070e+03	-2.856280e+02	4.337610e-01	3.221480e+00	0.000000e+00	6.193457e-02	4.114252e-03	9.960537e-01	4.895214e-03	1.445288e-02	5.153389e+00	2.638772e-03
5280000	-4.605015e+03	-3.367406e+02	4.217192e-01	3.375160e+00	0.000000e+00	7.014552e-02	1.658259e-02	9.802537e-01	5.504122e-03	1.574494e-02	8.939014e+00	2.557936e-03
5300000	-4.597785e+03	-3.260801e+02	4.039793e-01	3.044915e+00	0.000000e+00	6.150788e-02	1.825573e-02	9.846237e-01	3.220502e-03	1.547423e-02	1.043387e+01	2.456497e-03
5320000	-4.607582e+03	-2.665715e+02	4.436056e-01	3.285584e+00	0.000000e+00	6.213307e-02	9.806490e-03	9.869158e-01	7.806460e-03	1.144514e-02	5.142957e+00	2.674205e-03
5340000	-4.607688e+03	-3.142983e+02	4.178720e-01	3.159341e+00	1.162791e-02	6.443962e-02	8.926287e-03	9.893116e-01	7.207854e-03	1.534294e-02	6.438117e+00	2.533139e-03
5360000	-4.605360e+03	-2.813861e+02	4.418189e-01	3.262716e+00	0.000000e+00	7.605949e-02	2.073955e-02	9.930503e-01	6.896958e-04	1.265362e-02	5.562868e+00	2.694845e-03
5380000	-4.601686e+03	-2.659923e+02	4.213303e-01	3.180157e+00	0.000000e+00	5.524146e-02	1.484407e-02	9.922068e-01	1.213652e-03	8.673639e-03	5.876081e+00	2.570357e-03
5400000	-4.588256e+03	-2.723652e+02	4.140525e-01	3.122735e+00	0.000000e+00	6.052740e-02	2.812085e-02	9.815972e-01	2.319061e-03	7.712436e-03	8.740045e+00	2.525361e-03
5420000	-4.613772e+03	-2.401600e+02	4.302297e-01	3.211611e+00	0.000000e+00	5.315916e-02	7.905317e-03	9.916469e-01	5.040149e-03	8.495775e-03	7.585001e+00	2.620744e-03
5440000	-4.612421e+03	-2.176318e+02	3.966314e-01	3.031044e+00	0.000000e+00	5.718538e-02	5.722803e-03	9.947459e-01	4.076058e-03	8.787209e-03	5.654965e+00	2.415150e-03
5460000	-4.602951e+03	-2.290753e+02	4.199111e-01	3.207135e+00	0.000000e+00	5.957221e-02	6.344455e-03	9.866523e-01	2.215501e-02	9.806317e-03	5.446546e+00	2.562152e-03
5480000	-4.593973e+03	-1.980502e+02	4.438245e-01	3.398293e+00	0.000000e+00	6.879189e-02	6.863462e-03	9.926358e-01	4.851781e-03	6.685594e-03	4.983414e+00	2.716129e-03
5500000	-4.588867e+03	-2.416998e+02	4.573076e-01	3.397643e+00	0.000000e+00	6.970491e-02	1.739596e-02	9.870333e-01	2.315057e-03	9.218420e-03	5.981087e+00	2.794336e-03
5520000	-4.592488e+03	-2.710564e+02	4.355080e-01	3.352461e+00	0.000000e+00	6.357487e-02	1.761035e-02	9.890846e-01	1.873148e-03	1.286503e-02	4.377260e+00	2.658904e-03
5540000	-4.599911e+03	-2.250452e+02	4.307839e-01	3.095141e+00	0.000000e+00	6.422861e-02	2.177310e-02	9.773078e-01	5.603212e-03	9.792277e-03	5.068602e+00	2.620930e-03
5560000	-4.578229e+03	-2.432585e+02	4.558751e-01	3.309275e+00	0.000000e+00	5.269144e-02	1.751597e-02	9.836186e-01	4.915105e-03	9.558784e-03	7.613548e+00	2.774208e-03
5580000	-4.590055e+03	-2.578790e+02	4.616517e-01	3.426643e+00	0.000000e+00	4.263201e-02	2.877428e-02	9.768376e-01	3.620354e-03	8.048360e-03	4.468099e+00	2.805610e-03
5600000	-4.593230e+03	-2.502393e+02	4.485139e-01	3.365442e+00	0.000000e+00	6.237945e-02	1.479541e-02	9.868706e-01	3.807672e-03	1.029881e-02	6.834698e+00	2.726855e-03
5620000	-4.605561e+03	-2.712759e+02	4.512332e-01	3.416713e+00	0.000000e+00	5.119104e-02	1.906336e-02	9.736500e-01	8.247900e-03	8.635348e-03	6.734378e+00	2.744248e-03
5640000	-4.604399e+03	-2.385644e+02	4.649652e-01	3.361096e+00	0.000000e+00	6.346172e-02	6.280681e-03	9.885962e-01	1.098269e-02	9.417847e-03	7.204945e+00	2.852230e-03
5660000	-4.590494e+03	-3.030527e+02	4.531721e-01	3.496789e+00	1.162791e-02	5.738704e-02	1.415165e-02	9.860661e-01	4.767976e-03	9.703887e-03	1.031661e+01	2.780370e-03
5680000	-4.590497e+03	-2.944936e+02	4.605221e-01	3.511073e+00	0.000000e+00	5.702486e-02	1.937535e-02	9.788377e-01	5.251925e-03	1.095749e-02	9.312391e+00	2.829653e-03
5700000	-4.591373e+03	-2.257414e+02	4.313633e-01	3.193200e+00	0.000000e+00	5.494076e-02	9.138356e-03	9.926287e-01	3.260286e-03	8.422575e-03	7.100365e+00	2.656613e-03
5720000	-4.595319e+03	-2.408565e+02	4.876019e-01	3.532338e+00	0.000000e+00	7.136960e-02	7.585195e-03	9.927849e-01	5.158901e-03	9.291581e-03	8.172064e+00	3.002313e-03
5740000	-4.611492e+03	-2.518943e+02	4.059774e-01	3.236438e+00	0.000000e+00	6.153930e-02	5.562336e-03	9.959807e-01	2.248682e-03	7.232012e-03	7.057027e+00	2.491568e-03
5760000	-4.598706e+03	-2.740301e+02	4.233702e-01	3.381664e+00	0.000000e+00	7.181254e-02	9.494357e-03	9.924829e-01	2.475727e-03	6.945756e-03	9.244379e+00	2.592555e-03
5780000	-4.620241e+03	-3.022924e+02	4.039907e-01	3.203884e+00	0.000000e+00	6.129126e-02	2.814221e-02	9.841240e-01	1.998407e-03	1.227307e-02	5.516918e+00	2.472299e-03
5800000	-4.613897e+03	-2.514176e+02	4.501495e-01	3.427574e+00	0.000000e+00	6.458885e-02	1.726982e-02	9.807957e-01	5.473633e-03	1.104254e-02	5.652026e+00	2.759750e-03
5820000	-4.602384e+03	-2.859422e+02	4.311781e-01	3.390487e+00	0.000000e+00	6.246508e-02	9.997384e-03	9.823060e-01	1.350354e-02	2.237302e-02	7.187839e+00	2.640561e-03
5840000	-4.592015e+03	-2.972483e+02	4.471142e-01	3.355474e+00	0.000000e+00	6.697069e-02	6.249654e-03	9.892602e-01	1.541983e-02	2.143483e-02	5.225970e+00	2.748394e-03
5860000	-4.585466e+03	-3.308688e+02	4.470963e-01	3.431390e+00	0.000000e+00	5.972957e-02	2.610640e-02	9.884385e-01	1.263053e-03	1.747985e-02	8.983696e+00	2.748640e-03
5880000	-4.604290e+03	-2.636842e+02	4.222721e-01	3.152216e+00	0.000000e+00	6.514507e-02	1.688871e-02	9.859621e-01	4.289643e-03	1.205315e-02	6.894980e+00	2.595370e-03
5900000	-4.590265e+03	-3.129739e+02	4.765082e-01	3.574527e+00	0.000000e+00	7.213762e-02	1.787808e-02	9.855533e-01	2.961711e-03	1.634111e-02	8.335793e+00	2.926262e-03
5920000	-4.594747e+03	-2.965006e+02	4.726392e-01	3.345227e+00	0.000000e+00	6.983564e-02	1.727460e-02	9.847201e-01	3.574186e-03	1.670034e-02	9.929360e+00	2.903454e-03
5940000	-4.610693e+03	-2.551462e+02	4.761536e-01	3.478037e+00	0.000000e+00	5.650142e-02	9.375652e-03	9.894996e-01	7.416925e-03	1.062780e-02	8.410438e+00	2.925822e-03
5960000	-4.593152e+03	-2.814779e+02	4.577741e-01	3.225071e+00	0.000000e+00	6.177854e-02	8.715857e-03	9.915637e-01	3.932155e-03	1.407980e-02	8.987598e+00	2.811908e-03
5980000	-4.580375e+03	-3.369937e+02	4.391382e-01	3.228323e+00	0.000000e+00	6.339044e-02	2.453527e-02	9.842833e-01	2.698150e-03	1.590913e-02	1.806889e+01	2.695534e-03
6000000	-4.596308e+03	-2.741036e+02	5.028694e-01	3.643597e+00	0.000000e+00	7.247921e-02	6.963569e-03	9.928574e-01	5.968382e-03	1.000365e-02	8.167800e+00	3.084532e-03
6020000	-4.588790e+03	-2.575769e+02	4.775578e-01	3.326663e+00	0.000000e+00	7.683003e-02	6.898340e-03	9.946853e-01	3.915185e-03	1.248333e-02	8.659012e+00	2.927918e-03
6040000	-4.587224e+03	-2.615672e+02	5.338502e-01	3.630215e+00	0.000000e+00	5.995704e-02	9.913458e-03	9.942338e-01	2.724547e-03	1.025844e-02	9.586219e+00	3.271572e-03
6060000	-4.596654e+03	-2.709466e+02	4.997383e-01	3.377864e+00	0.000000e+00	7.820714e-02	1.428063e-02	9.925916e-01	1.659400e-03	1.499421e-02	1.054989e+01	3.057963e-03
6080000	-4.577046e+03	-2.501144e+02	4.613801e-01	3.202757e+00	0.000000e+00	5.598703e-02	8.206363e-03	9.912824e-01	5.541403e-03	1.464786e-02	7.585250e+00	2.816697e-03
6100000	-4.599355e+03	-2.170185e+02	5.400911e-01	3.751304e+00	0.000000e+00	6.618889e-02	2.152584e-02	9.774370e-01	5.591880e-03	9.386582e-03	6.139283e+00	3.300933e-03
6120000	-4.593603e+03	-2.310230e+02	5.161360e-01	3.605631e+00	1.162791e-02	6.218687e-02	1.364528e-02	9.892399e-01	3.536375e-03	8.402907e-03	7.538918e+00	3.148406e-03
6140000	-4.585321e+03	-2.288589e+02	5.152083e-01	3.631224e+00	0.000000e+00	6.932797e-02	1.005754e-02	9.919684e-01	3.610465e-03	8.624811e-03	7.451883e+00	3.130177e-03
6160000	-4.594047e+03	-2.508378e+02	4.959962e-01	3.667893e+00	0.000000e+00	6.969735e-02	1.510938e-02	9.890871e-01	2.470317e-03	7.563758e-03	8.262837e+00	3.013724e-03
6180000	-4.586872e+03	-1.998732e+02	4.665789e-01	3.314666e+00	0.000000e+00	5.807848e-02	9.794411e-03	9.908882e-01	3.942981e-03	6.093362e-03	8.615205e+00	2.841379e-03
6200000	-4.587154e+03	-1.726946e+02	5.073018e-01	3.645522e+00	0.000000e+00	6.116603e-02	8.459076e-03	9.901181e-01	9.395553e-03	3.906506e-03	7.490750e+00	3.091653e-03
6220000	-4.609818e+03	-1.711893e+02	4.911369e-01	3.507254e+00	0.000000e+00	6.114328e-02	8.736867e-03	9.942602e-01	2.580773e-03	5.739496e-03	7.174642e+00	2.993987e-03
6240000	-4.606271e+03	-1.724878e+02	4.473511e-01	3.273355e+00	0.000000e+00	7.092155e-02	5.662553e-03	9.925363e-01	9.570730e-03	5.529859e-03	7.421796e+00	2.727370e-03
6260000	-4.605796e+03	-1.794366e+02	4.759536e-01	3.348076e+00	0.000000e+00	5.380900e-02	7.139835e-03	9.944716e-01	2.544494e-03	5.900888e-03	5.094984e+00	2.905980e-03
6280000	-4.588618e+03	-1.730764e+02	4.895484e-01	3.531269e+00	1.162791e-02	6.500470e-02	9.431284e-03	9.950059e-01	1.703938e-03	5.935380e-03	4.979948e+00	2.985945e-03
6300000	-4.597519e+03	-1.537974e+02	5.036261e-01	3.561303e+00	0.000000e+00	6.485423e-02	3.054416e-02	9.826954e-01	1.793819e-03	6.986509e-03	5.163636e+00	3.063806e-03
6320000	-4.589671e+03	-1.896076e+02	4.538936e-01	3.299884e+00	0.000000e+00	6.037426e-02	1.706894e-02	9.846603e-01	4.120277e-03	1.027895e-02	4.651421e+00	2.766148e-03
6340000	-4.581478e+03	-1.754203e+02	4.611832e-01	3.374859e+00	0.000000e+00	5.903298e-02	1.226153e-02	9.856375e-01	7.075045e-03	7.148025e-03	4.537405e+00	2.809595e-03
6360000	-4.609265e+03	-1.322205e+02	4.559079e-01	3.236489e+00	0.000000e+00	6.652569e-02	2.058182e-02	9.784016e-01	7.375396e-03	7.240332e-03	4.162720e+00	2.783521e-03
6380000	-4.590411e+03	-1.978020e+02	4.854543e-01	3.467514e+00	0.000000e+00	6.267102e-02	1.119989e-02	9.870967e-01	7.219288e-03	7.627026e-03	6.378643e+00	2.963420e-03
6400000	-4.591241e+03	-2.095969e+02	4.638959e-01	3.251550e+00	0.000000e+00	6.523757e-02	1.776863e-02	9.779970e-01	6.784370e-03	7.413180e-03	7.724238e+00	2.830685e-03
6420000	-4.607788e+03	-1.977430e+02	4.845967e-01	3.472593e+00	0.000000e+00	7.850293e-02	4.372885e-03	9.971659e-01	2.202298e-03	6.720627e-03	7.268669e+00	2.959710e-03
6440000	-4.587545e+03	-2.220844e+02	4.586124e-01	3.267603e+00	0.000000e+00	5.845239e-02	1.446787e-02	9.951144e-01	6.139531e-04	1.050066e-02	6.803159e+00	2.795389e-03
6460000	-4.603456e+03	-2.150650e+02	5.236636e-01	3.665138e+00	0.000000e+00	5.824602e-02	1.382510e-02	9.959152e-01	4.740047e-04	7.137828e-03	6.654721e+00	3.190648e-03
6480000	-4.606458e+03	-2.520672e+02	5.179007e-01	3.615935e+00	0.000000e+00	5.839314e-02	9.068617e-03	9.962578e-01	8.409228e-04	9.919018e-03	9.206652e+00	3.157522e-03
6500000	-4.589628e+03	-2.630543e+02	4.926169e-01	3.453187e+00	0.000000e+00	6.412120e-02	4.936042e-03	9.945367e-01	6.924462e-03	1.295143e-02	8.219376e+00	2.995840e-03
6520000	-4.618722e+03	-2.183427e+02	5.171413e-01	3.593952e+00	0.000000e+00	5.854458e-02	8.131612e-03	9.951739e-01	2.572797e-03	9.946341e-03	6.026600e+00	3.152451e-03
6540000	-4.586578e+03	-2.346889e+02	4.542659e-01	3.242360e+00	0.000000e+00	6.318182e-02	4.371155e-03	9.956420e-01	4.481582e-03	1.291598e-02	4.570083e+00	2.759536e-03
6560000	-4.596846e+03	-2.995295e+02	4.765326e-01	3.488205e+00	0.000000e+00	6.119537e-02	6.818122e-03	9.961845e-01	1.805772e-03	3.126848e-02	6.145095e+00	2.896015e-03
6580000	-4.613573e+03	-2.455333e+02	4.306431e-01	3.150189e+00	0.000000e+00	6.389200e-02	2.006404e-02	9.868659e-01	2.606695e-03	1.740962e-02	5.831978e+00	2.621139e-03
6600000	-4.599786e+03	-2.109732e+02	4.774249e-01	3.351522e+00	0.000000e+00	5.351642e-02	1.621157e-02	9.824629e-01	6.554314e-03	9.462033e-03	6.893072e+00	2.896970e-03
6620000	-4.599798e+03	-2.645907e+02	4.845543e-01	3.644452e+00	0.000000e+00	6.107281e-02	1.249937e-02	9.880294e-01	4.492639e-03	1.030346e-02	7.741344e+00	2.933083e-03
6640000	-4.599048e+03	-2.452946e+02	5.236052e-01	3.667035e+00	0.000000e+00	6.572332e-02	1.986431e-02	9.842670e-01	4.082811e-03	1.010476e-02	7.728185e+00	3.169151e-03
6660000	-4.585776e+03	-2.395606e+02	4.420439e-01	3.323182e+00	0.000000e+00	5.811541e-02	9.833666e-03	9.900920e-01	4.761772e-03	8.193874e-03	9.938400e+00	2.670004e-03
6680000	-4.576574e+03	-2.602014e+02	4.756992e-01	3.598869e+00	0.000000e+00	6.770339e-02	9.848750e-03	9.941326e-01	1.757843e-03	8.549953e-03	7.230380e+00	2.867541e-03
6700000	-4.587041e+03	-2.688050e+02	4.422043e-01	3.359835e+00	0.000000e+00	6.187574e-02	8.498587e-03	9.946158e-01	2.356965e-03	9.945358e-03	8.492714e+00	2.671050e-03
6720000	-4.579265e+03	-2.860910e+02	4.447527e-01	3.332724e+00	0.000000e+00	6.180829e-02	1.088969e-02	9.785559e-01	1.994555e-02	1.122853e-02	8.540727e+00	2.691294e-03
6740000	-4.594325e+03	-2.670689e+02	4.810822e-01	3.666999e+00	0.000000e+00	7.061388e-02	8.254861e-03	9.956261e-01	1.483060e-03	1.463434e-02	7.118335e+00	2.904233e-03
6760000	-4.567340e+03	-2.555131e+02	4.949941e-01	3.694470e+00	0.000000e+00	5.891209e-02	5.685917e-03	9.936842e-01	5.950459e-03	9.758303e-03	8.012685e+00	2.987893e-03
6780000	-4.595440e+03	-2.350923e+02	4.891286e-01	3.481952e+00	0.000000e+00	6.108735e-02	6.585166e-03	9.908434e-01	9.227300e-03	1.024329e-02	5.744952e+00	2.955221e-03
6800000	-4.584209e+03	-2.399428e+02	5.299590e-01	3.801880e+00	0.000000e+00	6.951449e-02	1.694008e-02	9.764946e-01	9.236539e-03	1.027200e-02	6.558522e+00	3.202581e-03
6820000	-4.587912e+03	-2.136484e+02	4.694877e-01	3.499766e+00	0.000000e+00	5.508850e-02	1.552576e-02	9.906542e-01	1.630327e-03	7.026215e-03	5.752952e+00	2.840646e-03
6840000	-4.603546e+03	-1.985565e+02	4.837655e-01	3.683260e+00	0.000000e+00	5.424563e-02	2.228717e-02	9.736227e-01	7.320924e-03	7.578855e-03	4.824917e+00	2.921498e-03
6860000	-4.595582e+03	-2.020171e+02	5.132374e-01	3.788567e+00	0.000000e+00	7.734753e-02	1.256749e-02	9.889160e-01	3.815056e-03	6.759805e-03	6.442361e+00	3.102013e-03
6880000	-4.585400e+03	-2.371509e+02	5.053758e-01	3.642280e+00	1.162791e-02	6.685133e-02	3.953961e-02	9.730610e-01	2.748660e-03	1.069930e-02	8.501753e+00	3.074089e-03
6900000	-4.590269e+03	-2.225390e+02	5.352457e-01	3.852114e+00	0.000000e+00	6.576515e-02	1.650397e-02	9.856450e-01	4.574423e-03	8.554415e-03	5.919297e+00	3.256208e-03
6920000	-4.613907e+03	-1.909100e+02	4.841684e-01	3.496163e+00	0.000000e+00	5.372837e-02	1.810216e-02	9.873765e-01	3.083803e-03	6.770913e-03	7.203068e+00	2.937588e-03
6940000	-4.595848e+03	-2.344005e+02	4.672070e-01	3.673390e+00	0.000000e+00	7.006855e-02	9.766285e-03	9.920463e-01	3.147033e-03	5.978845e-03	7.739977e+00	2.836052e-03
6960000	-4.595721e+03	-1.731960e+02	4.473083e-01	3.358068e+00	0.000000e+00	5.407163e-02	1.213334e-02	9.918335e-01	2.139661e-03	6.131683e-03	5.433142e+00	2.723045e-03
6980000	-4.586538e+03	-2.233006e+02	4.776076e-01	3.534950e+00	0.000000e+00	8.066204e-02	1.209406e-02	9.931752e-01	1.775113e-03	9.428147e-03	7.471140e+00	2.910885e-03
7000000	-4.578291e+03	-2.405760e+02	4.392076e-01	3.318708e+00	0.000000e+00	6.650903e-02	1.377957e-02	9.912841e-01	1.875976e-03	8.724995e-03	7.595640e+00	2.678774e-03
7020000	-4.599277e+03	-2.217359e+02	4.325607e-01	3.261733e+00	0.000000e+00	6.611753e-02	6.565746e-03	9.955445e-01	2.345102e-03	8.086173e-03	6.871299e+00	2.629824e-03
7040000	-4.597853e+03	-2.130573e+02	4.264969e-01	3.213882e+00	0.000000e+00	6.410477e-02	9.560410e-03	9.924217e-01	2.405148e-03	1.283223e-02	4.516266e+00	2.588261e-03
7060000	-4.601978e+03	-2.245045e+02	4.551326e-01	3.393464e+00	0.000000e+00	6.978240e-02	5.714303e-03	9.911920e-01	1.243699e-02	1.232034e-02	5.623229e+00	2.764281e-03
7080000	-4.609994e+03	-2.506014e+02	4.303966e-01	3.421579e+00	1.162791e-02	5.502633e-02	7.036506e-03	9.899845e-01	9.261471e-03	8.008977e-03	5.026000e+00	2.613259e-03
7100000	-4.613366e+03	-2.316649e+02	4.611749e-01	3.595396e+00	0.000000e+00	6.841762e-02	1.165938e-02	9.880201e-01	4.883349e-03	1.156772e-02	3.823931e+00	2.801355e-03
7120000	-4.606884e+03	-2.155270e+02	4.241389e-01	3.257551e+00	0.000000e+00	6.419376e-02	1.271859e-02	9.873981e-01	4.750550e-03	9.473990e-03	5.286288e+00	2.577905e-03
7140000	-4.605783e+03	-1.974752e+02	4.398135e-01	3.369269e+00	0.000000e+00	6.648631e-02	1.245779e-02	9.887810e-01	3.255395e-03	8.315891e-03	4.506455e+00	2.674873e-03
7160000	-4.602200e+03	-2.051535e+02	4.550196e-01	3.424616e+00	0.000000e+00	5.852110e-02	5.476468e-03	9.917264e-01	1.181194e-02	9.064201e-03	3.364987e+00	2.765528e-03
7180000	-4.603678e+03	-1.953896e+02	5.120066e-01	3.557235e+00	0.000000e+00	5.602462e-02	7.371965e-03	9.903570e-01	9.992979e-03	7.314465e-03	4.137139e+00	3.098271e-03
7200000	-4.594894e+03	-2.288863e+02	4.496579e-01	3.356973e+00	0.000000e+00	6.169247e-02	1.345258e-02	9.890938e-01	3.819171e-03	9.436400e-03	4.512234e+00	2.718974e-03
7220000	-4.592184e+03	-2.491576e+02	4.330815e-01	3.062101e+00	0.000000e+00	5.363175e-02	1.192784e-02	9.926694e-01	2.052614e-03	1.109325e-02	6.470210e+00	2.626018e-03
7240000	-4.612146e+03	-2.731135e+02	4.539322e-01	3.278541e+00	0.000000e+00	6.414463e-02	1.581832e-02	9.925421e-01	1.323910e-03	1.016867e-02	6.676689e+00	2.751255e-03
7260000	-4.617016e+03	-2.698431e+02	4.648396e-01	3.537182e+00	0.000000e+00	6.567316e-02	8.026793e-03	9.941885e-01	2.100295e-03	8.137409e-03	6.293684e+00	2.822310e-03
7280000	-4.579636e+03	-2.379396e+02	4.464506e-01	3.231642e+00	0.000000e+00	6.101837e-02	6.836681e-03	9.964839e-01	1.320740e-03	8.329424e-03	7.091712e+00	2.712683e-03
7300000	-4.602685e+03	-2.385508e+02	4.812472e-01	3.686679e+00	0.000000e+00	7.596782e-02	1.695276e-02	9.807174e-01	4.623482e-03	6.730293e-03	8.867543e+00	2.920040e-03
7320000	-4.583516e+03	-2.690466e+02	4.189329e-01	3.309459e+00	0.000000e+00	5.876200e-02	5.537857e-03	9.967869e-01	1.700568e-03	9.019231e-03	9.162587e+00	2.540684e-03
7340000	-4.608845e+03	-2.131453e+02	4.628499e-01	3.482596e+00	0.000000e+00	5.620614e-02	2.261350e-03	9.980221e-01	3.509097e-03	5.338324e-03	6.683227e+00	2.809714e-03
7360000	-4.600056e+03	-2.520905e+02	4.660117e-01	3.552116e+00	0.000000e+00	6.754785e-02	4.777131e-03	9.973215e-01	1.213530e-03	7.713888e-03	6.414361e+00	2.831257e-03
7380000	-4.593678e+03	-1.698425e+02	4.738133e-01	3.438177e+00	0.000000e+00	6.011662e-02	9.811843e-03	9.963187e-01	7.522224e-04	4.179696e-03	6.197417e+00	2.881923e-03
7400000	-4.578496e+03	-1.988239e+02	4.847486e-01	3.622971e+00	0.000000e+00	6.271053e-02	1.207247e-02	9.940049e-01	1.355058e-03	5.004095e-03	9.741579e+00	2.948168e-03
7420000	-4.593851e+03	-2.435431e+02	3.959516e-01	3.006437e+00	0.000000e+00	6.209019e-02	1.035127e-02	9.944975e-01	1.563825e-03	8.422465e-03	7.266355e+00	2.402838e-03
7440000	-4.596290e+03	-1.828541e+02	4.432383e-01	3.343556e+00	0.000000e+00	6.241146e-02	6.841084e-03	9.960433e-01	1.973845e-03	4.516046e-03	6.843359e+00	2.695551e-03
7460000	-4.592904e+03	-1.546008e+02	4.662585e-01	3.297426e+00	0.000000e+00	6.482540e-02	1.184520e-02	9.925858e-01	2.562482e-03	4.665750e-03	5.387641e+00	2.834168e-03
7480000	-4.612393e+03	-1.761870e+02	4.570533e-01	3.227952e+00	0.000000e+00	6.010998e-02	7.896710e-03	9.931433e-01	3.833957e-03	7.266887e-03	4.508923e+00	2.780593e-03
7500000	-4.606133e+03	-2.510516e+02	4.132031e-01	3.142906e+00	0.000000e+00	5.957708e-02	9.909489e-03	9.942670e-01	1.763700e-03	7.873161e-03	8.575958e+00	2.511949e-03
7520000	-4.588548e+03	-2.503264e+02	4.286901e-01	3.248998e+00	0.000000e+00	6.005766e-02	1.036510e-02	9.916497e-01	2.725293e-03	9.452716e-03	5.269929e+00	2.608730e-03
7540000	-4.607401e+03	-2.316263e+02	4.258344e-01	3.307544e+00	0.000000e+00	6.381661e-02	1.599473e-02	9.923771e-01	7.816523e-04	6.546637e-03	6.797383e+00	2.587709e-03
7560000	-4.588050e+03	-2.468191e+02	4.074648e-01	3.144858e+00	0.000000e+00	5.734704e-02	6.903337e-03	9.931776e-01	4.183561e-03	8.890346e-03	8.447804e+00	2.468932e-03
7580000	-4.579195e+03	-2.840998e+02	4.259635e-01	3.210102e+00	0.000000e+00	6.016117e-02	4.044843e-03	9.960498e-01	4.571784e-03	8.191239e-03	9.525119e+00	2.589671e-03
7600000	-4.595705e+03	-2.386510e+02	4.567603e-01	3.300908e+00	0.000000e+00	6.162386e-02	1.038918e-02	9.943331e-01	1.703469e-03	1.225554e-02	7.268569e+00	2.778885e-03
7620000	-4.586038e+03	-2.540950e+02	4.847845e-01	3.467694e+00	0.000000e+00	6.042705e-02	8.006604e-03	9.938541e-01	2.572674e-03	6.265285e-03	9.108159e+00	2.952742e-03
7640000	-4.601869e+03	-2.505395e+02	4.595976e-01	3.386363e+00	0.000000e+00	6.242106e-02	8.726841e-03	9.932572e-01	2.551756e-03	6.713607e-03	8.992438e+00	2.791125e-03
7660000	-4.584381e+03	-2.852021e+02	4.499740e-01	3.298020e+00	0.000000e+00	5.886174e-02	1.454803e-02	9.865242e-01	4.656453e-03	9.236350e-03	9.475521e+00	2.731284e-03
7680000	-4.603499e+03	-2.959274e+02	4.832720e-01	3.536706e+00	0.000000e+00	7.926796e-02	6.106090e-03	9.916716e-01	1.073666e-02	1.090619e-02	8.401262e+00	2.933864e-03
7700000	-4.599093e+03	-2.839978e+02	4.320415e-01	3.182881e+00	0.000000e+00	5.705457e-02	1.913478e-02	9.832625e-01	3.877088e-03	1.403000e-02	9.864709e+00	2.626276e-03
7720000	-4.599228e+03	-3.055652e+02	4.550346e-01	3.232191e+00	0.000000e+00	4.792370e-02	1.607910e-02	9.898771e-01	2.358690e-03	1.351669e-02	9.363677e+00	2.766770e-03
7740000	-4.587008e+03	-3.427890e+02	4.506754e-01	3.264557e+00	0.000000e+00	5.561762e-02	9.070264e-03	9.888772e-01	7.462275e-03	1.846738e-02	1.023182e+01	2.731676e-03
7760000	-4.585976e+03	-3.521496e+02	4.758193e-01	3.475840e+00	1.162791e-02	5.657860e-02	1.547534e-02	9.880140e-01	3.923586e-03	2.546792e-02	1.024384e+01	2.882834e-03
7780000	-4.614822e+03	-3.200821e+02	4.852189e-01	3.367052e+00	0.000000e+00	6.306080e-02	3.368070e-02	9.773149e-01	3.136262e-03	1.887892e-02	1.011666e+01	2.950182e-03
7800000	-4.582504e+03	-3.031604e+02	4.417729e-01	3.085480e+00	0.000000e+00	5.305746e-02	1.830656e-02	9.855436e-01	4.293210e-03	1.752674e-02	9.422291e+00	2.668305e-03
7820000	-4.587155e+03	-3.419935e+02	4.402925e-01	3.108607e+00	0.000000e+00	6.108029e-02	3.037812e-02	9.687009e-01	6.225059e-03	1.780434e-02	9.856556e+00	2.658163e-03
7840000	-4.573463e+03	-3.315151e+02	4.455951e-01	3.267101e+00	0.000000e+00	5.941086e-02	7.710657e-03	9.942365e-01	2.893086e-03	1.416173e-02	1.119899e+01	2.686378e-03
7860000	-4.586702e+03	-3.060760e+02	4.295094e-01	3.241765e+00	0.000000e+00	5.542808e-02	1.208790e-02	9.841018e-01	8.458988e-03	1.523742e-02	1.240137e+01	2.599341e-03
7880000	-4.576002e+03	-3.244797e+02	4.425221e-01	3.257709e+00	0.000000e+00	7.314053e-02	7.793500e-03	9.910103e-01	7.472790e-03	1.389170e-02	1.234208e+01	2.673431e-03
7900000	-4.596789e+03	-2.896738e+02	4.707410e-01	3.442173e+00	0.000000e+00	8.199190e-02	2.245122e-02	9.822414e-01	3.214703e-03	9.182499e-03	9.077644e+00	2.844145e-03
7920000	-4.596032e+03	-2.663058e+02	4.702714e-01	3.379760e+00	0.000000e+00	7.256613e-02	1.358657e-02	9.848109e-01	6.173446e-03	1.404967e-02	7.427106e+00	2.832465e-03
7940000	-4.604398e+03	-2.920586e+02	4.310796e-01	3.108497e+00	0.000000e+00	6.344166e-02	7.369205e-03	9.942214e-01	3.790888e-03	1.553894e-02	7.528188e+00	2.596445e-03
7960000	-4.616671e+03	-2.765896e+02	4.170412e-01	3.027270e+00	0.000000e+00	5.682866e-02	1.144167e-02	9.915292e-01	4.279899e-03	1.190643e-02	6.444055e+00	2.510274e-03
7980000	-4.604301e+03	-2.496088e+02	4.126304e-01	3.047202e+00	0.000000e+00	6.700377e-02	1.370610e-02	9.938100e-01	1.158575e-03	9.605965e-03	7.407495e+00	2.485874e-03
8000000	-4.593464e+03	-2.704101e+02	4.107401e-01	3.022215e+00	0.000000e+00	6.440060e-02	1.048393e-02	9.912181e-01	3.534370e-03	1.074265e-02	8.298419e+00	2.472629e-03
8020000	-4.590217e+03	-2.413588e+02	4.235645e-01	3.028839e+00	0.000000e+00	4.951499e-02	1.267190e-02	9.837605e-01	8.965863e-03	9.242809e-03	9.307580e+00	2.548592e-03
8040000	-4.593855e+03	-2.434431e+02	4.680253e-01	3.332746e+00	0.000000e+00	5.501542e-02	9.666150e-03	9.899037e-01	5.417567e-03	1.011365e-02	9.153235e+00	2.811666e-03
8060000	-4.586630e+03	-2.859274e+02	4.706821e-01	3.465731e+00	0.000000e+00	5.792282e-02	1.078658e-02	9.890457e-01	4.505762e-03	8.843383e-03	1.282275e+01	2.824143e-03
8080000	-4.584628e+03	-3.131061e+02	4.845416e-01	3.426834e+00	1.162791e-02	6.122360e-02	4.819793e-03	9.962013e-01	3.479839e-03	1.252623e-02	1.273910e+01	2.908531e-03
8100000	-4.605574e+03	-2.584785e+02	4.524944e-01	3.301499e+00	0.000000e+00	5.400043e-02	5.047748e-03	9.944336e-01	4.770853e-03	1.174784e-02	5.078628e+00	2.695298e-03
8120000	-4.591622e+03	-2.576642e+02	4.678023e-01	3.463473e+00	0.000000e+00	6.222619e-02	5.268811e-03	9.971548e-01	1.252559e-03	1.051425e-02	6.109583e+00	2.783089e-03
8140000	-4.582712e+03	-2.716019e+02	4.405004e-01	3.306585e+00	0.000000e+00	6.011753e-02	3.936023e-03	9.979571e-01	1.048757e-03	1.110808e-02	8.011274e+00	2.627086e-03
8160000	-4.599588e+03	-2.767929e+02	4.390974e-01	3.248331e+00	0.000000e+00	6.633846e-02	5.870543e-03	9.983370e-01	4.275042e-04	1.337796e-02	8.334771e+00	2.618258e-03
8180000	-4.586585e+03	-3.165915e+02	4.876539e-01	3.796720e+00	0.000000e+00	6.319778e-02	5.283615e-03	9.975142e-01	9.141148e-04	1.623999e-02	6.180321e+00	2.907634e-03
8200000	-4.579638e+03	-3.094396e+02	4.356311e-01	3.390101e+00	0.000000e+00	6.506947e-02	1.070944e-02	9.930679e-01	1.726502e-03	1.314754e-02	7.733143e+00	2.598287e-03
8220000	-4.577059e+03	-2.715869e+02	4.398744e-01	3.176916e+00	0.000000e+00	4.939974e-02	9.208263e-03	9.948144e-01	2.192529e-03	9.751669e-03	7.207904e+00	2.622317e-03
8240000	-4.579135e+03	-2.852413e+02	4.502587e-01	3.344024e+00	0.000000e+00	6.727243e-02	1.070827e-02	9.933428e-01	1.949678e-03	1.459361e-02	7.933926e+00	2.675452e-03
8260000	-4.589292e+03	-2.792836e+02	4.216136e-01	3.062946e+00	0.000000e+00	5.517062e-02	6.867725e-03	9.920669e-01	7.678269e-03	1.362202e-02	1.063136e+01	2.507577e-03
8280000	-4.600871e+03	-2.688670e+02	4.723900e-01	3.433205e+00	0.000000e+00	7.440476e-02	1.552775e-02	9.897373e-01	2.493430e-03	1.158023e-02	5.847763e+00	2.809292e-03
8300000	-4.586211e+03	-3.122725e+02	4.300746e-01	3.309941e+00	0.000000e+00	6.254864e-02	2.128880e-02	9.802649e-01	4.301458e-03	1.865603e-02	6.799347e+00	2.555709e-03
8320000	-4.585048e+03	-2.552971e+02	4.071636e-01	3.158702e+00	0.000000e+00	5.963174e-02	7.033828e-03	9.941932e-01	2.327481e-03	1.459419e-02	5.307104e+00	2.420964e-03
8340000	-4.583392e+03	-2.810683e+02	4.226152e-01	3.301914e+00	0.000000e+00	6.103768e-02	1.636943e-02	9.914165e-01	1.377237e-03	1.859282e-02	4.784525e+00	2.510974e-03
8360000	-4.582347e+03	-3.212060e+02	4.174931e-01	3.314613e+00	0.000000e+00	6.795229e-02	9.280393e-03	9.963676e-01	5.140776e-04	2.101535e-02	6.776571e+00	2.487178e-03
8380000	-4.579637e+03	-2.921283e+02	4.313459e-01	3.287468e+00	0.000000e+00	6.056616e-02	7.049537e-03	9.946221e-01	2.823763e-03	1.513501e-02	6.992352e+00	2.572508e-03
8400000	-4.601513e+03	-3.320502e+02	4.335733e-01	3.160350e+00	0.000000e+00	6.254531e-02	7.222196e-03	9.944903e-01	2.722259e-03	2.416377e-02	6.204024e+00	2.582018e-03
8420000	-4.614143e+03	-2.703783e+02	4.497558e-01	3.424816e+00	0.000000e+00	5.911273e-02	6.857722e-03	9.946025e-01	2.695054e-03	1.106817e-02	5.299764e+00	2.705311e-03
8440000	-4.620063e+03	-2.768618e+02	4.241624e-01	3.266525e+00	0.000000e+00	6.113813e-02	5.575163e-03	9.972369e-01	1.054305e-03	1.665627e-02	6.398715e+00	2.539753e-03
8460000	-4.605063e+03	-2.166605e+02	4.340462e-01	3.237132e+00	0.000000e+00	4.914536e-02	5.726253e-03	9.966795e-01	1.498839e-03	1.060984e-02	5.635251e+00	2.612615e-03
8480000	-4.588750e+03	-2.720945e+02	4.296941e-01	3.326890e+00	0.000000e+00	6.167073e-02	9.405663e-03	9.946695e-01	1.160429e-03	1.155962e-02	7.145651e+00	2.592915e-03
8500000	-4.593410e+03	-3.023578e+02	4.144222e-01	3.144911e+00	0.000000e+00	5.325445e-02	1.398827e-02	9.924075e-01	1.590577e-03	1.353237e-02	5.814123e+00	2.490216e-03
8520000	-4.589970e+03	-3.148001e+02	4.443052e-01	3.460801e+00	0.000000e+00	6.477682e-02	2.415597e-02	9.884422e-01	1.269870e-03	1.355171e-02	7.017542e+00	2.669319e-03
8540000	-4.577673e+03	-3.437670e+02	3.611674e-01	2.954933e+00	0.000000e+00	6.323965e-02	1.128257e-02	9.854484e-01	5.086772e-03	1.776887e-02	7.885659e+00	2.169557e-03
8560000	-4.600765e+03	-2.611827e+02	4.028639e-01	3.025525e+00	0.000000e+00	5.653103e-02	1.194539e-02	9.833362e-01	9.624172e-03	1.241198e-02	5.858029e+00	2.419276e-03
8580000	-4.586578e+03	-2.713178e+02	4.287240e-01	3.166725e+00	0.000000e+00	6.339901e-02	2.582063e-02	9.664375e-01	9.241840e-03	1.004604e-02	6.476195e+00	2.578208e-03
8600000	-4.591060e+03	-2.700467e+02	4.280289e-01	3.148514e+00	0.000000e+00	5.138400e-02	1.019576e-02	9.938105e-01	1.738382e-03	1.294526e-02	8.477578e+00	2.580595e-03
8620000	-4.590646e+03	-2.641884e+02	4.380196e-01	3.302381e+00	0.000000e+00	5.576195e-02	1.603290e-02	9.843648e-01	5.218859e-03	1.244600e-02	7.349116e+00	2.636891e-03
8640000	-4.584204e+03	-2.941916e+02	3.998979e-01	3.265027e+00	0.000000e+00	5.651301e-02	1.468187e-02	9.879415e-01	2.879623e-03	1.383397e-02	6.414595e+00	2.407979e-03
8660000	-4.575455e+03	-2.659084e+02	4.587190e-01	3.403050e+00	0.000000e+00	6.066760e-02	2.487046e-02	9.849097e-01	1.930722e-03	8.126727e-03	9.813550e+00	2.755320e-03
8680000	-4.593302e+03	-1.814317e+02	4.511121e-01	3.303096e+00	0.000000e+00	6.672361e-02	1.534844e-02	9.911466e-01	1.855938e-03	5.146571e-03	6.880700e+00	2.706500e-03
8700000	-4.577671e+03	-2.155280e+02	4.457764e-01	3.227294e+00	0.000000e+00	6.992090e-02	2.643433e-02	9.746236e-01	5.685734e-03	8.614727e-03	7.028715e+00	2.674361e-03
8720000	-4.598187e+03	-2.203460e+02	4.296737e-01	3.195917e+00	0.000000e+00	6.781615e-02	1.006423e-02	9.898936e-01	5.863540e-03	6.390482e-03	7.924955e+00	2.583602e-03
8740000	-4.588366e+03	-2.136831e+02	4.604866e-01	3.428633e+00	0.000000e+00	7.182454e-02	1.256725e-02	9.880278e-01	4.315998e-03	6.225521e-03	5.037594e+00	2.755204e-03
8760000	-4.607692e+03	-1.842322e+02	5.102552e-01	3.668868e+00	0.000000e+00	5.345358e-02	7.935680e-03	9.917337e-01	6.368798e-03	5.742016e-03	5.707997e+00	3.059074e-03
8780000	-4.585832e+03	-2.326337e+02	4.656379e-01	3.302257e+00	0.000000e+00	7.752429e-02	1.967663e-02	9.842910e-01	2.734634e-03	6.346333e-03	6.159637e+00	2.785039e-03
8800000	-4.607312e+03	-1.862740e+02	4.555269e-01	3.381641e+00	0.000000e+00	7.631371e-02	2.273325e-02	9.775965e-01	3.479074e-03	6.458826e-03	4.934722e+00	2.725811e-03
8820000	-4.618083e+03	-1.523818e+02	4.954364e-01	3.622694e+00	0.000000e+00	6.504599e-02	1.689591e-02	9.862167e-01	3.524502e-03	4.321267e-03	4.647417e+00	2.967227e-03
8840000	-4.579339e+03	-1.991801e+02	4.784498e-01	3.448569e+00	1.162791e-02	6.920118e-02	1.838260e-02	9.767383e-01	8.956406e-03	5.410232e-03	1.020914e+01	2.863360e-03
8860000	-4.593459e+03	-2.455587e+02	4.451049e-01	3.398130e+00	0.000000e+00	6.051135e-02	8.596437e-03	9.945379e-01	1.551133e-03	9.322984e-03	7.590918e+00	2.671766e-03
8880000	-4.586636e+03	-2.416379e+02	4.177543e-01	3.014392e+00	0.000000e+00	5.760130e-02	9.177567e-03	9.918685e-01	3.348115e-03	9.091775e-03	8.100595e+00	2.508182e-03
8900000	-4.592344e+03	-2.111514e+02	4.763066e-01	3.565341e+00	0.000000e+00	6.590884e-02	1.369354e-02	9.928724e-01	1.319136e-03	7.096989e-03	5.012082e+00	2.851893e-03
8920000	-4.602495e+03	-2.381665e+02	4.136191e-01	3.142257e+00	0.000000e+00	6.362410e-02	1.118744e-02	9.925712e-01	1.873642e-03	6.332746e-03	7.764615e+00	2.469050e-03
8940000	-4.601232e+03	-2.335258e+02	4.451720e-01	3.200332e+00	0.000000e+00	5.978770e-02	1.637847e-02	9.932041e-01	8.793028e-04	8.817337e-03	6.988950e+00	2.659521e-03
8960000	-4.596284e+03	-2.064349e+02	4.168546e-01	3.238538e+00	0.000000e+00	5.905108e-02	1.736641e-02	9.812107e-01	4.265947e-03	6.406872e-03	6.366396e+00	2.494808e-03
8980000	-4.597687e+03	-2.426319e+02	4.372944e-01	3.191176e+00	0.000000e+00	5.876359e-02	1.821463e-02	9.856307e-01	3.598010e-03	8.631018e-03	5.216703e+00	2.614062e-03
9000000	-4.609892e+03	-2.135876e+02	4.394484e-01	3.300044e+00	0.000000e+00	6.870480e-02	9.032330e-03	9.875202e-01	8.529368e-03	6.948054e-03	6.208777e+00	2.633119e-03
9020000	-4.611294e+03	-2.157322e+02	4.340190e-01	3.168297e+00	0.000000e+00	5.796995e-02	2.636772e-02	9.837221e-01	1.851393e-03	5.271236e-03	6.438812e+00	2.607025e-03
9040000	-4.591499e+03	-2.675162e+02	4.106123e-01	3.165073e+00	0.000000e+00	7.332388e-02	2.384979e-02	9.863147e-01	1.807154e-03	7.800519e-03	8.651217e+00	2.463392e-03
9060000	-4.599512e+03	-2.668573e+02	4.491388e-01	3.232281e+00	0.000000e+00	7.284445e-02	1.277859e-02	9.896957e-01	3.272336e-03	7.553562e-03	8.024805e+00	2.699985e-03
9080000	-4.601002e+03	-2.632654e+02	4.355234e-01	3.371968e+00	0.000000e+00	6.878549e-02	1.990518e-02	9.824459e-01	3.250816e-03	8.704058e-03	6.569689e+00	2.620972e-03
9100000	-4.593966e+03	-2.607132e+02	4.186159e-01	3.114105e+00	0.000000e+00	5.647239e-02	2.021137e-02	9.850875e-01	2.511829e-03	6.567206e-03	1.144330e+01	2.515766e-03
9120000	-4.601038e+03	-2.607570e+02	4.241797e-01	3.160977e+00	0.000000e+00	6.886389e-02	5.381081e-03	9.942840e-01	4.619025e-03	1.375069e-02	7.242462e+00	2.550968e-03
9140000	-4.601384e+03	-2.359095e+02	4.316150e-01	3.090738e+00	0.000000e+00	6.194775e-02	5.340334e-03	9.972324e-01	1.273030e-03	1.048265e-02	6.866247e+00	2.598477e-03
9160000	-4.588635e+03	-2.602590e+02	4.412217e-01	3.296650e+00	0.000000e+00	5.351053e-02	3.869450e-03	9.976703e-01	1.836625e-03	6.197403e-03	8.691601e+00	2.645482e-03
9180000	-4.600898e+03	-2.309028e+02	4.524576e-01	3.542538e+00	0.000000e+00	6.060242e-02	1.347295e-02	9.962116e-01	3.361748e-04	7.175537e-03	5.606663e+00	2.709128e-03
9200000	-4.585443e+03	-2.366643e+02	4.608994e-01	3.591826e+00	0.000000e+00	5.976520e-02	2.919557e-02	9.931033e-01	2.530589e-04	6.126456e-03	5.130842e+00	2.766980e-03
9220000	-4.598005e+03	-2.370887e+02	4.234075e-01	3.298432e+00	0.000000e+00	6.187163e-02	7.732839e-03	9.965233e-01	9.305071e-04	7.736401e-03	7.256925e+00	2.541936e-03
9240000	-4.583715e+03	-2.836579e+02	4.471817e-01	3.434393e+00	0.000000e+00	6.004281e-02	9.198108e-03	9.972298e-01	4.202834e-04	9.247432e-03	8.574304e+00	2.692531e-03
9260000	-4.593094e+03	-2.904891e+02	4.487288e-01	3.485245e+00	0.000000e+00	6.923645e-02	1.148429e-02	9.972261e-01	2.279986e-04	8.743555e-03	8.549162e+00	2.696457e-03
9280000	-4.578073e+03	-2.853409e+02	5.043318e-01	3.634765e+00	0.000000e+00	6.279322e-02	1.543655e-02	9.972269e-01	1.822847e-04	6.248027e-03	9.783437e+00	3.028612e-03
9300000	-4.597694e+03	-3.027506e+02	4.136471e-01	3.153484e+00	0.000000e+00	5.392705e-02	1.724290e-02	9.954782e-01	3.097809e-04	7.921284e-03	1.465876e+01	2.492894e-03
9320000	-4.588656e+03	-2.900732e+02	4.158581e-01	3.309972e+00	0.000000e+00	5.491328e-02	1.560609e-02	9.967095e-01	2.070713e-04	5.869962e-03	1.186902e+01	2.503006e-03
9340000	-4.575183e+03	-2.663557e+02	4.309769e-01	3.418347e+00	0.000000e+00	7.481148e-02	1.759903e-02	9.960101e-01	2.185741e-04	4.139949e-03	1.168023e+01	2.599099e-03
9360000	-4.580754e+03	-2.596408e+02	4.625116e-01	3.667075e+00	0.000000e+00	6.220961e-02	1.205675e-02	9.964455e-01	4.683054e-04	3.048911e-03	1.222454e+01	2.803323e-03
9380000	-4.600555e+03	-1.830758e+02	4.514136e-01	3.528046e+00	0.000000e+00	6.141013e-02	9.674426e-03	9.959475e-01	7.165186e-04	4.104422e-03	8.959246e+00	2.735853e-03
9400000	-4.589159e+03	-1.876933e+02	4.327734e-01	3.403219e+00	0.000000e+00	5.766846e-02	7.956447e-03	9.961512e-01	1.258456e-03	3.736222e-03	5.763057e+00	2.632789e-03
9420000	-4.585392e+03	-1.770459e+02	4.650006e-01	3.448301e+00	0.000000e+00	7.250104e-02	1.509204e-02	9.911666e-01	1.612868e-03	4.214150e-03	5.452846e+00	2.822080e-03
9440000	-4.599437e+03	-1.555927e+02	4.615690e-01	3.448790e+00	0.000000e+00	6.183703e-02	6.985093e-03	9.914711e-01	8.204523e-03	2.990533e-03	5.037158e+00	2.807098e-03
9460000	-4.604155e+03	-1.511722e+02	4.654244e-01	3.620931e+00	0.000000e+00	6.498524e-02	1.332264e-02	9.870852e-01	4.568592e-03	2.483117e-03	6.717535e+00	2.835480e-03
9480000	-4.600381e+03	-1.326641e+02	4.118631e-01	3.154995e+00	0.000000e+00	5.532496e-02	2.561622e-02	9.695222e-01	6.301181e-03	3.541986e-03	6.499708e+00	2.514406e-03
9500000	-4.574344e+03	-1.439608e+02	4.160337e-01	3.089722e+00	0.000000e+00	6.035232e-02	1.978666e-02	9.924466e-01	9.476200e-04	4.770489e-03	5.702531e+00	2.538892e-03
9520000	-4.596632e+03	-1.260702e+02	4.424854e-01	3.137436e+00	1.162791e-02	6.469217e-02	1.644369e-02	9.733400e-01	1.499266e-02	3.454159e-03	4.645687e+00	2.706907e-03
9540000	-4.592724e+03	-1.350764e+02	4.681862e-01	3.319825e+00	0.000000e+00	6.323666e-02	7.379074e-03	9.916295e-01	7.291595e-03	2.792548e-03	7.032954e+00	2.859566e-03
9560000	-4.599970e+03	-1.740457e+02	4.547762e-01	3.126421e+00	1.162791e-02	4.908769e-02	9.953948e-03	9.926776e-01	2.808798e-03	3.072794e-03	7.654302e+00	2.780950e-03
9580000	-4.614551e+03	-8.320648e+01	4.862853e-01	3.231422e+00	0.000000e+00	5.617570e-02	1.244380e-02	9.836938e-01	1.008821e-02	2.836477e-03	5.800496e+00	2.973997e-03
9600000	-4.603295e+03	-1.474586e+02	5.036446e-01	3.509615e+00	0.000000e+00	7.083999e-02	1.594675e-02	9.926034e-01	1.327203e-03	2.849003e-03	7.794149e+00	3.078991e-03
9620000	-4.600157e+03	-1.509256e+02	4.627503e-01	3.313441e+00	0.000000e+00	5.879389e-02	1.529562e-02	9.925209e-01	1.622033e-03	2.846986e-03	4.967140e+00	2.838589e-03
9640000	-4.589662e+03	-1.466389e+02	4.410064e-01	3.115847e+00	0.000000e+00	5.500893e-02	2.310016e-02	9.907716e-01	8.181778e-04	3.538649e-03	6.908552e+00	2.701532e-03
9660000	-4.581316e+03	-1.894435e+02	4.421051e-01	3.243228e+00	0.000000e+00	6.218834e-02	7.718297e-03	9.960932e-01	1.721705e-03	4.823143e-03	9.572798e+00	2.709952e-03
9680000	-4.593055e+03	-1.885866e+02	4.724739e-01	3.378495e+00	0.000000e+00	6.720504e-02	2.190273e-02	9.796370e-01	4.693843e-03	3.101876e-03	1.140795e+01	2.889824e-03
9700000	-4.572958e+03	-1.957641e+02	4.957200e-01	3.598211e+00	0.000000e+00	6.998000e-02	1.043238e-02	9.926497e-01	2.787609e-03	3.452585e-03	8.981870e+00	3.034620e-03
9720000	-4.589596e+03	-1.887903e+02	4.666871e-01	3.413660e+00	0.000000e+00	5.738281e-02	1.637817e-02	9.813449e-01	5.960654e-03	3.204152e-03	1.093022e+01	2.864511e-03
9740000	-4.591052e+03	-2.106431e+02	4.337268e-01	3.229138e+00	0.000000e+00	4.945971e-02	1.244123e-02	9.921337e-01	2.231584e-03	4.489334e-03	1.091542e+01	2.661330e-03
9760000	-4.576785e+03	-2.286173e+02	4.471849e-01	3.276496e+00	0.000000e+00	5.989994e-02	1.021956e-02	9.924331e-01	2.994984e-03	4.817033e-03	1.186495e+01	2.719758e-03
9780000	-4.578587e+03	-2.036601e+02	4.918928e-01	3.639433e+00	0.000000e+00	6.764717e-02	2.877425e-03	9.979949e-01	2.554333e-03	4.222867e-03	1.121167e+01	2.999734e-03
9800000	-4.604440e+03	-1.752569e+02	4.818733e-01	3.508784e+00	0.000000e+00	7.198207e-02	2.371274e-03	9.986234e-01	1.697431e-03	3.811548e-03	9.793061e+00	2.943899e-03
9820000	-4.582073e+03	-1.696292e+02	4.502653e-01	3.469823e+00	0.000000e+00	7.267681e-02	6.116715e-03	9.965994e-01	1.225655e-03	2.393664e-03	1.077189e+01	2.736160e-03
9840000	-4.582192e+03	-1.233073e+02	4.494776e-01	3.347992e+00	0.000000e+00	6.093902e-02	1.071829e-02	9.932008e-01	2.372420e-03	2.207738e-03	7.617183e+00	2.704059e-03
9860000	-4.573275e+03	-1.296792e+02	4.379666e-01	3.413837e+00	0.000000e+00	5.328344e-02	2.384232e-02	9.852307e-01	1.882330e-03	1.959266e-03	9.203849e+00	2.637013e-03
9880000	-4.567823e+03	-1.395461e+02	4.677298e-01	3.584832e+00	0.000000e+00	6.203565e-02	1.443636e-02	9.826897e-01	5.644897e-03	1.595649e-03	9.406326e+00	2.809512e-03
9900000	-4.569468e+03	-1.285333e+02	4.838678e-01	3.485542e+00	0.000000e+00	7.139657e-02	8.190791e-03	9.899279e-01	8.590358e-03	1.841752e-03	1.087831e+01	2.912762e-03
9920000	-4.588216e+03	-1.026960e+02	4.411758e-01	3.145571e+00	0.000000e+00	5.051001e-02	1.706847e-02	9.919759e-01	1.172427e-03	1.583091e-03	1.053946e+01	2.655184e-03
9940000	-4.580183e+03	-1.630995e+02	4.816124e-01	3.539331e+00	0.000000e+00	6.275934e-02	3.061464e-02	9.807704e-01	1.958246e-03	2.463029e-03	9.435136e+00	2.899049e-03
9960000	-4.577938e+03	-1.498766e+02	4.418844e-01	3.289559e+00	0.000000e+00	6.022620e-02	1.491034e-02	9.863306e-01	3.988531e-03	2.538894e-03	1.055738e+01	2.660988e-03
9980000	-4.569955e+03	-1.277164e+02	4.809982e-01	3.598837e+00	0.000000e+00	7.088092e-02	1.252220e-02	9.876265e-01	4.210288e-03	1.583593e-03	1.144710e+01	2.896255e-03
10000000	-4.582548e+03	-1.257828e+02	4.406043e-01	3.497586e+00	0.000000e+00	6.323963e-02	1.267282e-02	9.816983e-01	8.139166e-03	1.959289e-03	8.766121e+00	2.653177e-03
10020000	-4.584859e+03	-1.695771e+02	4.718680e-01	3.640334e+00	0.000000e+00	6.946556e-02	2.066915e-02	9.769157e-01	6.407953e-03	1.973276e-03	1.305818e+01	2.840213e-03
10040000	-4.576837e+03	-1.817713e+02	4.581206e-01	3.487273e+00	0.000000e+00	6.531832e-02	8.793122e-03	9.949593e-01	1.369910e-03	3.888083e-03	9.556323e+00	2.757058e-03
10060000	-4.580110e+03	-1.533354e+02	4.235430e-01	3.280244e+00	0.000000e+00	6.642534e-02	1.497965e-02	9.935439e-01	9.011696e-04	2.841720e-03	7.743924e+00	2.549883e-03
10080000	-4.585464e+03	-1.501645e+02	4.738956e-01	3.517439e+00	0.000000e+00	6.515773e-02	1.948134e-02	9.819078e-01	4.913648e-03	3.352564e-03	9.038244e+00	2.853442e-03
10100000	-4.594490e+03	-1.827468e+02	4.981634e-01	3.709141e+00	0.000000e+00	6.600128e-02	1.248937e-02	9.876818e-01	5.318104e-03	4.706468e-03	8.973271e+00	2.996775e-03
10120000	-4.581651e+03	-1.980749e+02	4.807227e-01	3.646891e+00	0.000000e+00	6.869413e-02	1.280939e-02	9.934595e-01	1.378276e-03	6.772904e-03	8.069411e+00	2.894329e-03
10140000	-4.589478e+03	-2.001620e+02	4.642933e-01	3.496229e+00	0.000000e+00	5.899808e-02	1.662783e-02	9.844440e-01	4.380336e-03	5.059768e-03	8.215956e+00	2.796981e-03
10160000	-4.576088e+03	-1.884407e+02	5.116022e-01	3.863594e+00	0.000000e+00	6.514019e-02	2.542270e-02	9.742150e-01	4.387560e-03	4.602534e-03	8.116933e+00	3.097431e-03
10180000	-4.590851e+03	-1.834362e+02	4.948992e-01	3.790864e+00	0.000000e+00	6.639895e-02	1.860740e-02	9.791462e-01	6.203688e-03	4.373585e-03	7.196762e+00	2.978360e-03
10200000	-4.587667e+03	-1.662900e+02	4.828264e-01	3.629908e+00	0.000000e+00	7.882800e-02	1.610425e-02	9.873765e-01	3.788441e-03	3.155020e-03	9.622108e+00	2.906186e-03
10220000	-4.592477e+03	-1.724437e+02	4.529659e-01	3.565152e+00	0.000000e+00	6.409804e-02	1.220105e-02	9.818054e-01	1.063692e-02	3.371389e-03	7.473892e+00	2.727272e-03
10240000	-4.588863e+03	-1.476007e+02	4.784557e-01	3.606168e+00	0.000000e+00	6.840574e-02	1.932095e-02	9.857803e-01	2.350978e-03	2.704792e-03	1.089142e+01	2.883938e-03
10260000	-4.568712e+03	-1.442647e+02	4.597041e-01	3.283267e+00	1.162791e-02	7.518298e-02	1.809844e-02	9.860604e-01	2.872379e-03	3.682507e-03	6.893359e+00	2.766064e-03
10280000	-4.605910e+03	-1.205938e+02	4.867961e-01	3.390072e+00	0.000000e+00	6.134859e-02	1.840151e-02	9.700859e-01	1.650676e-02	4.050514e-03	5.818725e+00	2.937773e-03
10300000	-4.596811e+03	-1.696117e+02	4.524763e-01	3.247511e+00	0.000000e+00	6.111835e-02	1.862129e-02	9.688332e-01	1.257223e-02	5.183095e-03	7.418201e+00	2.726731e-03
10320000	-4.588264e+03	-1.886445e+02	5.075248e-01	3.644434e+00	0.000000e+00	6.976579e-02	1.540042e-02	9.807536e-01	5.396318e-03	5.619086e-03	8.023895e+00	3.056721e-03
10340000	-4.593058e+03	-1.447012e+02	4.836487e-01	3.517839e+00	0.000000e+00	6.681359e-02	1.112468e-02	9.940199e-01	1.249368e-03	4.769361e-03	6.401285e+00	2.933348e-03
10360000	-4.581667e+03	-1.458476e+02	4.551430e-01	3.241267e+00	0.000000e+00	5.645191e-02	3.586898e-03	9.971121e-01	4.781420e-03	5.821981e-03	7.008490e+00	2.760834e-03
10380000	-4.601704e+03	-1.160179e+02	5.170237e-01	3.694159e+00	0.000000e+00	7.474356e-02	1.523150e-02	9.890246e-01	2.384339e-03	2.980811e-03	6.287786e+00	3.138781e-03
10400000	-4.604605e+03	-1.088190e+02	4.631978e-01	3.382340e+00	0.000000e+00	5.229686e-02	1.119940e-02	9.949886e-01	8.800147e-04	3.379279e-03	5.025856e+00	2.812559e-03
10420000	-4.614094e+03	-9.113988e+01	4.725305e-01	3.407540e+00	0.000000e+00	6.779779e-02	5.748681e-03	9.973460e-01	1.183455e-03	3.341940e-03	4.728619e+00	2.871863e-03
10440000	-4.619004e+03	-1.034056e+02	4.818750e-01	3.481447e+00	0.000000e+00	6.668418e-02	1.298368e-02	9.908149e-01	2.261986e-03	5.245905e-03	3.025983e+00	2.925910e-03
10460000	-4.611684e+03	-9.998348e+01	4.664280e-01	3.396530e+00	0.000000e+00	5.239652e-02	1.451399e-02	9.857399e-01	4.572201e-03	4.692985e-03	4.238794e+00	2.833954e-03
10480000	-4.592249e+03	-8.368369e+01	4.933732e-01	3.492699e+00	0.000000e+00	6.370204e-02	1.097596e-02	9.882694e-01	6.655575e-03	3.121020e-03	5.245949e+00	2.994654e-03
10500000	-4.610869e+03	-7.074996e+01	5.202724e-01	3.737327e+00	0.000000e+00	6.284775e-02	1.318252e-02	9.886489e-01	4.714939e-03	2.675240e-03	4.625772e+00	3.155012e-03
10520000	-4.595851e+03	-1.081969e+02	5.271367e-01	3.753137e+00	0.000000e+00	7.420212e-02	1.445208e-02	9.893767e-01	2.740744e-03	2.943464e-03	5.682261e+00	3.191981e-03
10540000	-4.602982e+03	-1.198102e+02	5.037166e-01	3.601130e+00	0.000000e+00	7.616760e-02	8.353776e-03	9.904350e-01	7.322524e-03	3.407241e-03	4.915302e+00	3.042913e-03
10560000	-4.608158e+03	-9.624862e+01	5.212476e-01	3.656283e+00	0.000000e+00	6.265978e-02	1.212310e-02	9.822377e-01	8.833706e-03	2.908164e-03	6.249071e+00	3.138123e-03
10580000	-4.596478e+03	-1.287002e+02	5.075051e-01	3.627165e+00	0.000000e+00	6.894125e-02	1.144663e-02	9.889601e-01	5.223294e-03	1.980352e-03	7.733354e+00	3.045202e-03
10600000	-4.587269e+03	-1.023976e+02	4.427402e-01	3.188296e+00	0.000000e+00	5.681533e-02	1.058344e-02	9.911278e-01	4.374874e-03	2.551857e-03	7.552499e+00	2.667812e-03
10620000	-4.606503e+03	-1.328205e+02	4.685986e-01	3.602653e+00	0.000000e+00	6.265078e-02	8.903949e-03	9.894239e-01	5.119601e-03	2.132788e-03	7.672991e+00	2.817473e-03
10640000	-4.601692e+03	-1.727459e+02	4.360060e-01	3.350394e+00	0.000000e+00	6.660438e-02	2.767253e-02	9.717639e-01	4.290279e-03	2.169880e-03	9.682150e+00	2.623914e-03
10660000	-4.602158e+03	-1.003877e+02	5.314708e-01	3.672773e+00	0.000000e+00	6.202108e-02	1.211311e-02	9.918498e-01	3.963726e-03	2.287589e-03	5.197090e+00	3.209914e-03
10680000	-4.580655e+03	-7.782044e+01	4.977310e-01	3.607834e+00	0.000000e+00	6.407401e-02	8.800447e-03	9.944458e-01	2.074530e-03	1.988113e-03	8.343492e+00	3.012119e-03
10700000	-4.574821e+03	-7.534189e+01	4.872306e-01	3.548479e+00	0.000000e+00	7.118544e-02	6.589225e-03	9.945723e-01	3.061540e-03	1.703040e-03	6.145383e+00	2.942912e-03
10720000	-4.594575e+03	-1.158828e+02	4.126936e-01	3.287614e+00	0.000000e+00	5.798489e-02	1.172293e-02	9.800838e-01	1.052234e-02	2.346644e-03	5.328742e+00	2.476047e-03
10740000	-4.585093e+03	-1.912218e+02	4.017604e-01	3.147687e+00	0.000000e+00	5.526883e-02	8.656323e-03	9.932980e-01	2.549859e-03	2.863697e-03	8.591722e+00	2.412550e-03
10760000	-4.589166e+03	-1.596608e+02	4.439489e-01	3.330315e+00	0.000000e+00	6.444699e-02	1.132776e-02	9.923975e-01	2.442441e-03	1.926922e-03	8.695208e+00	2.647046e-03
10780000	-4.590380e+03	-1.686486e+02	4.376324e-01	3.294901e+00	0.000000e+00	6.693283e-02	4.233655e-03	9.950998e-01	4.835217e-03	2.444879e-03	9.589818e+00	2.613043e-03
10800000	-4.603169e+03	-1.424122e+02	4.868943e-01	3.625184e+00	1.162791e-02	6.577309e-02	1.713767e-03	9.987639e-01	2.154097e-03	2.704746e-03	6.863352e+00	2.911137e-03
10820000	-4.589848e+03	-1.732920e+02	4.269862e-01	3.233329e+00	0.000000e+00	6.356913e-02	1.611098e-03	9.984157e-01	4.411845e-03	3.450857e-03	8.438690e+00	2.549126e-03
10840000	-4.584724e+03	-1.800085e+02	4.866658e-01	3.468374e+00	0.000000e+00	7.380727e-02	6.275033e-04	9.992868e-01	5.856871e-03	4.437546e-03	8.190039e+00	2.905393e-03
10860000	-4.599810e+03	-1.649977e+02	4.673347e-01	3.464630e+00	0.000000e+00	5.616027e-02	5.059792e-04	9.993673e-01	8.120726e-03	2.252160e-03	1.056242e+01	2.795043e-03
10880000	-4.585965e+03	-1.733818e+02	4.387082e-01	3.318464e+00	0.000000e+00	5.741966e-02	1.232401e-03	9.990405e-01	3.655776e-03	2.337685e-03	8.003320e+00	2.628507e-03
10900000	-4.603349e+03	-1.849564e+02	4.933436e-01	3.664272e+00	0.000000e+00	6.978317e-02	1.545773e-03	9.995081e-01	7.844232e-04	2.573332e-03	8.675692e+00	2.950476e-03
10920000	-4.589156e+03	-1.869476e+02	4.650848e-01	3.365253e+00	0.000000e+00	6.159191e-02	7.435222e-04	9.995236e-01	1.643765e-03	3.333144e-03	9.424610e+00	2.793854e-03
10940000	-4.595494e+03	-1.782339e+02	4.885832e-01	3.622652e+00	0.000000e+00	6.216992e-02	8.291966e-04	9.995843e-01	1.165984e-03	3.022436e-03	8.329564e+00	2.925522e-03
10960000	-4.587004e+03	-2.037800e+02	4.680366e-01	3.516937e+00	0.000000e+00	5.515360e-02	7.617003e-04	9.996641e-01	8.225078e-04	3.883926e-03	1.109655e+01	2.795023e-03
10980000	-4.593415e+03	-2.585017e+02	4.514022e-01	3.458680e+00	0.000000e+00	6.537139e-02	1.646293e-03	9.994348e-01	4.704197e-04	5.749007e-03	1.017489e+01	2.692755e-03
11000000	-4.584218e+03	-2.609721e+02	4.693490e-01	3.549853e+00	0.000000e+00	6.585007e-02	2.857365e-03	9.993838e-01	2.060491e-04	6.030345e-03	1.135721e+01	2.813161e-03
11020000	-4.577963e+03	-2.334773e+02	4.643161e-01	3.420008e+00	0.000000e+00	6.165408e-02	3.149005e-03	9.994672e-01	1.803821e-04	4.889639e-03	1.019484e+01	2.784997e-03
11040000	-4.586787e+03	-2.471460e+02	4.196142e-01	3.304391e+00	0.000000e+00	6.733988e-02	3.351275e-03	9.993476e-01	1.390326e-04	5.654201e-03	1.241822e+01	2.513547e-03
11060000	-4.584229e+03	-2.254652e+02	4.548236e-01	3.588444e+00	0.000000e+00	5.134240e-02	4.434315e-03	9.991866e-01	1.559406e-04	5.724251e-03	7.780976e+00	2.731626e-03
11080000	-4.577225e+03	-1.896863e+02	4.420683e-01	3.490025e+00	0.000000e+00	6.254997e-02	5.575282e-03	9.984910e-01	3.222523e-04	4.170294e-03	7.637289e+00	2.660672e-03
11100000	-4.581926e+03	-2.331789e+02	4.338074e-01	3.367110e+00	0.000000e+00	6.163351e-02	1.805826e-03	9.987427e-01	2.362473e-03	7.193884e-03	8.011347e+00	2.602095e-03
11120000	-4.573299e+03	-2.231450e+02	4.725327e-01	3.467726e+00	0.000000e+00	6.576287e-02	2.837530e-03	9.990026e-01	5.273618e-04	4.587451e-03	1.038526e+01	2.832922e-03
11140000	-4.589319e+03	-2.062449e+02	4.791415e-01	3.516415e+00	0.000000e+00	5.864198e-02	3.647009e-03	9.991941e-01	2.486359e-04	4.153705e-03	1.007867e+01	2.877798e-03
11160000	-4.590845e+03	-2.102294e+02	4.562210e-01	3.408677e+00	0.000000e+00	6.434009e-02	8.085051e-03	9.983499e-01	2.074054e-04	4.791676e-03	6.767204e+00	2.740868e-03
11180000	-4.592167e+03	-2.395761e+02	4.191652e-01	3.514812e+00	0.000000e+00	6.117972e-02	1.823417e-02	9.971253e-01	1.108275e-04	5.582129e-03	8.282795e+00	2.515846e-03
11200000	-4.576435e+03	-1.929428e+02	4.414973e-01	3.433067e+00	0.000000e+00	6.110031e-02	1.552810e-02	9.977480e-01	1.011988e-04	3.523526e-03	9.227615e+00	2.648541e-03
11220000	-4.593673e+03	-2.059734e+02	4.635616e-01	3.528428e+00	0.000000e+00	7.815295e-02	1.489667e-02	9.967301e-01	1.684720e-04	3.721325e-03	9.177772e+00	2.764946e-03
11240000	-4.610352e+03	-2.067405e+02	4.816424e-01	3.671204e+00	0.000000e+00	6.814514e-02	8.584666e-03	9.985894e-01	1.412833e-04	6.039390e-03	1.031462e+01	2.888390e-03
11260000	-4.579277e+03	-2.248547e+02	4.610404e-01	3.478192e+00	0.000000e+00	6.678931e-02	1.446095e-02	9.981438e-01	8.220203e-05	3.255749e-03	1.175942e+01	2.748903e-03
11280000	-4.602275e+03	-2.427651e+02	4.350492e-01	3.394596e+00	0.000000e+00	5.911845e-02	5.428650e-03	9.988564e-01	1.631128e-04	4.826850e-03	1.416463e+01	2.589322e-03
11300000	-4.573490e+03	-2.084583e+02	4.436350e-01	3.456769e+00	0.000000e+00	6.803857e-02	7.884172e-03	9.986766e-01	1.053093e-04	2.907481e-03	1.052667e+01	2.639570e-03
11320000	-4.585794e+03	-1.750689e+02	4.519005e-01	3.409855e+00	0.000000e+00	5.820537e-02	1.199835e-02	9.987031e-01	5.982290e-05	3.329113e-03	8.799201e+00	2.676747e-03
11340000	-4.591191e+03	-2.118683e+02	4.417371e-01	3.305702e+00	0.000000e+00	7.051210e-02	6.300964e-03	9.990283e-01	9.395367e-05	5.539456e-03	8.402537e+00	2.616451e-03
11360000	-4.585237e+03	-2.091848e+02	4.388445e-01	3.410207e+00	0.000000e+00	5.592621e-02	9.782707e-03	9.982682e-01	1.575214e-04	3.982720e-03	8.161711e+00	2.599638e-03
11380000	-4.595839e+03	-2.305304e+02	4.656760e-01	3.409816e+00	0.000000e+00	6.633325e-02	1.306301e-02	9.976966e-01	1.674325e-04	4.888785e-03	1.185084e+01	2.759841e-03
11400000	-4.594330e+03	-2.370199e+02	4.790627e-01	3.633159e+00	0.000000e+00	5.828927e-02	5.670404e-03	9.988281e-01	2.495570e-04	5.158523e-03	9.488837e+00	2.825445e-03
11420000	-4.605993e+03	-1.952346e+02	4.956333e-01	3.778272e+00	0.000000e+00	5.852588e-02	4.739476e-03	9.987162e-01	4.173705e-04	5.202858e-03	5.030482e+00	2.933978e-03
11440000	-4.576264e+03	-2.244793e+02	4.462090e-01	3.410496e+00	0.000000e+00	6.148781e-02	7.991390e-03	9.967906e-01	6.208698e-04	4.525084e-03	6.292563e+00	2.628800e-03
11460000	-4.586305e+03	-2.057423e+02	4.311669e-01	3.296385e+00	0.000000e+00	6.125175e-02	1.180565e-02	9.940063e-01	1.352462e-03	5.933492e-03	6.954565e+00	2.552514e-03
11480000	-4.595360e+03	-2.053300e+02	4.836428e-01	3.572902e+00	0.000000e+00	6.613916e-02	1.696560e-02	9.893870e-01	1.944411e-03	4.698795e-03	8.600132e+00	2.868489e-03
11500000	-4.583997e+03	-2.262248e+02	4.664053e-01	3.577482e+00	0.000000e+00	6.070774e-02	1.504946e-02	9.901020e-01	2.188763e-03	6.101059e-03	8.284017e+00	2.765256e-03
11520000	-4.584833e+03	-2.347447e+02	4.561812e-01	3.610438e+00	0.000000e+00	6.610284e-02	4.182874e-03	9.958145e-01	3.544658e-03	5.770198e-03	1.196633e+01	2.696527e-03
11540000	-4.588956e+03	-1.673000e+02	4.869654e-01	3.572057e+00	0.000000e+00	5.778824e-02	3.161820e-03	9.991612e-01	3.426276e-04	5.708132e-03	6.306800e+00	2.885977e-03
11560000	-4.594447e+03	-1.777295e+02	4.594219e-01	3.498605e+00	0.000000e+00	5.396990e-02	1.154372e-03	9.994805e-01	9.710498e-04	4.359764e-03	5.179314e+00	2.723486e-03
11580000	-4.611765e+03	-1.426892e+02	4.198956e-01	3.130762e+00	0.000000e+00	6.092048e-02	8.341045e-04	9.995147e-01	1.586419e-03	4.836442e-03	5.658747e+00	2.486064e-03
11600000	-4.596964e+03	-1.479393e+02	4.465898e-01	3.425107e+00	0.000000e+00	7.048995e-02	1.365628e-03	9.993393e-01	1.300100e-03	2.908576e-03	6.807474e+00	2.643455e-03
11620000	-4.604046e+03	-1.277541e+02	4.486519e-01	3.334581e+00	0.000000e+00	4.712184e-02	6.494188e-04	9.994825e-01	3.019812e-03	2.691387e-03	7.136030e+00	2.662110e-03
11640000	-4.587550e+03	-1.335333e+02	5.091148e-01	3.755899e+00	0.000000e+00	7.401222e-02	7.032041e-04	9.992221e-01	5.215396e-03	2.436909e-03	6.815652e+00	3.021139e-03
11660000	-4.600024e+03	-1.427715e+02	4.630420e-01	3.447637e+00	0.000000e+00	6.884297e-02	9.636298e-04	9.993713e-01	1.312926e-03	3.488729e-03	6.696246e+00	2.768955e-03
11680000	-4.582315e+03	-2.020242e+02	4.396644e-01	3.280574e+00	0.000000e+00	6.486368e-02	1.047609e-03	9.995022e-01	1.273632e-03	6.558248e-03	9.084028e+00	2.618639e-03
11700000	-4.593725e+03	-1.884071e+02	4.582933e-01	3.493432e+00	0.000000e+00	5.526727e-02	1.757551e-03	9.992147e-01	8.459992e-04	4.884996e-03	8.787401e+00	2.738001e-03
11720000	-4.596033e+03	-1.888808e+02	4.584081e-01	3.474259e+00	0.000000e+00	6.861575e-02	1.193796e-03	9.993926e-01	1.160033e-03	4.361963e-03	9.345321e+00	2.737925e-03
11740000	-4.594108e+03	-1.492328e+02	4.544493e-01	3.502203e+00	0.000000e+00	5.171234e-02	6.773763e-04	9.993946e-01	4.688410e-03	2.858213e-03	9.067039e+00	2.711582e-03
11760000	-4.576611e+03	-1.827858e+02	4.795528e-01	3.583410e+00	0.000000e+00	5.692796e-02	1.479002e-03	9.993631e-01	8.838796e-04	3.727954e-03	1.546941e+01	2.880056e-03
11780000	-4.583731e+03	-2.064817e+02	4.701932e-01	3.496586e+00	0.000000e+00	6.762143e-02	1.201074e-03	9.989781e-01	4.133659e-03	4.430378e-03	1.099110e+01	2.826295e-03
11800000	-4.591236e+03	-2.191554e+02	4.618714e-01	3.436200e+00	0.000000e+00	5.745614e-02	6.638447e-03	9.957088e-01	2.259901e-03	6.572380e-03	1.140664e+01	2.782845e-03
11820000	-4.595179e+03	-2.475785e+02	4.779365e-01	3.547495e+00	0.000000e+00	4.812473e-02	2.384701e-02	9.781114e-01	4.351756e-03	5.461336e-03	1.126082e+01	2.875955e-03
11840000	-4.584635e+03	-2.278135e+02	4.649181e-01	3.313095e+00	1.162791e-02	7.186545e-02	2.087655e-02	9.859887e-01	1.969625e-03	5.424637e-03	1.439743e+01	2.797917e-03
11860000	-4.596779e+03	-1.690168e+02	4.540710e-01	3.336394e+00	0.000000e+00	6.443162e-02	1.249643e-02	9.934761e-01	1.356702e-03	5.366019e-03	7.918151e+00	2.735882e-03
11880000	-4.596576e+03	-2.203391e+02	4.895072e-01	3.573949e+00	0.000000e+00	5.959775e-02	1.025558e-02	9.913260e-01	4.175357e-03	6.249825e-03	1.065862e+01	2.966198e-03
11900000	-4.606912e+03	-2.390341e+02	4.965998e-01	3.659902e+00	0.000000e+00	6.323610e-02	7.247935e-03	9.927229e-01	3.947862e-03	9.334126e-03	9.334670e+00	3.009078e-03
11920000	-4.583969e+03	-2.399994e+02	4.773131e-01	3.504557e+00	0.000000e+00	6.535950e-02	5.129659e-03	9.958335e-01	3.004479e-03	8.450671e-03	1.103714e+01	2.892845e-03
11940000	-4.589693e+03	-2.428981e+02	4.472125e-01	3.373138e+00	0.000000e+00	5.928118e-02	2.526071e-03	9.972840e-01	5.495887e-03	8.284682e-03	1.149634e+01	2.720841e-03
11960000	-4.574226e+03	-2.309730e+02	4.934803e-01	3.565843e+00	0.000000e+00	6.744003e-02	4.317540e-03	9.953873e-01	5.121496e-03	5.950980e-03	1.058239e+01	2.988293e-03
11980000	-4.581635e+03	-2.185152e+02	4.731867e-01	3.445026e+00	0.000000e+00	5.395207e-02	1.120833e-02	9.922056e-01	2.081729e-03	6.346920e-03	1.226551e+01	2.873562e-03
12000000	-4.589283e+03	-2.366283e+02	4.306677e-01	3.283472e+00	0.000000e+00	6.858559e-02	1.498132e-02	9.795417e-01	7.654588e-03	6.247528e-03	9.858571e+00	2.603297e-03
12020000	-4.578810e+03	-2.690318e+02	4.496319e-01	3.269494e+00	0.000000e+00	6.047546e-02	2.164265e-02	9.900438e-01	1.192300e-03	9.032085e-03	1.207230e+01	2.729384e-03
12040000	-4.579875e+03	-2.526010e+02	4.580227e-01	3.310361e+00	0.000000e+00	6.936818e-02	1.694291e-02	9.894684e-01	1.918693e-03	7.368306e-03	1.020171e+01	2.788776e-03
12060000	-4.593805e+03	-2.413041e+02	4.611211e-01	3.465822e+00	1.162791e-02	6.294880e-02	1.289793e-02	9.916702e-01	1.920525e-03	6.084532e-03	1.154796e+01	2.808812e-03
12080000	-4.569422e+03	-2.791057e+02	4.511636e-01	3.408523e+00	0.000000e+00	6.609128e-02	2.170946e-02	9.859900e-01	1.786045e-03	7.642159e-03	1.200436e+01	2.738652e-03
12100000	-4.571992e+03	-2.548545e+02	4.420543e-01	3.349821e+00	0.000000e+00	5.691998e-02	1.049031e-02	9.876637e-01	6.589840e-03	8.036869e-03	1.036437e+01	2.689207e-03
12120000	-4.579086e+03	-2.595250e+02	4.546436e-01	3.295420e+00	0.000000e+00	5.791463e-02	1.225434e-02	9.929690e-01	1.634494e-03	7.889292e-03	1.225101e+01	2.756938e-03
12140000	-4.577149e+03	-2.348956e+02	4.694813e-01	3.457953e+00	0.000000e+00	6.502217e-02	1.884226e-02	9.941115e-01	6.861599e-04	5.674472e-03	1.278971e+01	2.853035e-03
12160000	-4.579024e+03	-2.283127e+02	4.799143e-01	3.514897e+00	0.000000e+00	5.971175e-02	7.445258e-03	9.917460e-01	5.496814e-03	5.908199e-03	1.081005e+01	2.911852e-03
12180000	-4.584119e+03	-1.931147e+02	4.314934e-01	3.169257e+00	0.000000e+00	6.094923e-02	2.156717e-02	9.784815e-01	6.582817e-03	4.332336e-03	9.967562e+00	2.616560e-03
12200000	-4.606001e+03	-2.037631e+02	4.190086e-01	3.118986e+00	0.000000e+00	6.661507e-02	1.530228e-02	9.927736e-01	1.126696e-03	4.964961e-03	9.228430e+00	2.554803e-03
12220000	-4.602958e+03	-1.647046e+02	4.288257e-01	3.044202e+00	0.000000e+00	5.598227e-02	1.352951e-02	9.911464e-01	2.192344e-03	2.916329e-03	1.023297e+01	2.615157e-03
12240000	-4.589218e+03	-1.756614e+02	4.748060e-01	3.459861e+00	0.000000e+00	5.549285e-02	9.725230e-03	9.912662e-01	3.778718e-03	2.812072e-03	1.069178e+01	2.896020e-03
12260000	-4.598522e+03	-2.153992e+02	4.241658e-01	3.118115e+00	0.000000e+00	7.103482e-02	1.441793e-02	9.904022e-01	2.388647e-03	5.141888e-03	1.076332e+01	2.597067e-03
12280000	-4.599788e+03	-2.253206e+02	4.522022e-01	3.248288e+00	0.000000e+00	6.934466e-02	1.445753e-02	9.955260e-01	5.990637e-04	4.109586e-03	1.022810e+01	2.762032e-03
12300000	-4.603589e+03	-1.708002e+02	4.523992e-01	3.268155e+00	0.000000e+00	5.359590e-02	5.240721e-03	9.961907e-01	2.622142e-03	4.712767e-03	5.841186e+00	2.757691e-03
12320000	-4.593589e+03	-1.718917e+02	4.230540e-01	3.268046e+00	0.000000e+00	6.999566e-02	1.047701e-02	9.950387e-01	1.217167e-03	2.741927e-03	6.650201e+00	2.576080e-03
12340000	-4.591739e+03	-1.679953e+02	4.223405e-01	3.216156e+00	0.000000e+00	6.292607e-02	1.037775e-02	9.939615e-01	1.324217e-03	3.301629e-03	9.425688e+00	2.570077e-03
12360000	-4.592181e+03	-1.662247e+02	4.066884e-01	3.159301e+00	0.000000e+00	6.395542e-02	8.860590e-03	9.935407e-01	2.673778e-03	3.824706e-03	7.492867e+00	2.470549e-03
12380000	-4.610337e+03	-1.637666e+02	4.542782e-01	3.423151e+00	0.000000e+00	7.185264e-02	2.024003e-02	9.841971e-01	3.016479e-03	3.382699e-03	6.920898e+00	2.760495e-03
12400000	-4.594652e+03	-1.164426e+02	4.717106e-01	3.527720e+00	0.000000e+00	6.227462e-02	1.634238e-02	9.854993e-01	3.600544e-03	1.806191e-03	7.941286e+00	2.872462e-03
12420000	-4.604663e+03	-6.287015e+01	4.993665e-01	3.660865e+00	0.000000e+00	5.462916e-02	3.062812e-02	9.687901e-01	7.679659e-03	1.662951e-03	5.029366e+00	3.043397e-03
12440000	-4.615695e+03	-7.819603e+01	4.813599e-01	3.454407e+00	0.000000e+00	6.050107e-02	1.233984e-02	9.935874e-01	1.323188e-03	1.828724e-03	5.850473e+00	2.925630e-03
12460000	-4.610820e+03	-9.561791e+01	4.809375e-01	3.512255e+00	0.000000e+00	7.009155e-02	2.951815e-02	9.876723e-01	9.663712e-04	2.505145e-03	5.399605e+00	2.918360e-03
12480000	-4.589077e+03	-1.216296e+02	4.941257e-01	3.593867e+00	0.000000e+00	5.916036e-02	1.304550e-02	9.893068e-01	3.109023e-03	2.613008e-03	8.877172e+00	3.002134e-03
12500000	-4.595888e+03	-8.667728e+01	5.022618e-01	3.793845e+00	0.000000e+00	6.753443e-02	2.056033e-02	9.850313e-01	3.143902e-03	1.282728e-03	8.545547e+00	3.053085e-03
12520000	-4.586940e+03	-1.061961e+02	4.852560e-01	3.702346e+00	0.000000e+00	6.680768e-02	1.474634e-02	9.869441e-01	4.820183e-03	1.630484e-03	9.102766e+00	2.946462e-03
12540000	-4.590521e+03	-7.829798e+01	4.478313e-01	3.282702e+00	0.000000e+00	5.958596e-02	2.089571e-02	9.818084e-01	4.359772e-03	1.503850e-03	7.763315e+00	2.730744e-03
12560000	-4.582323e+03	-8.965672e+01	4.720731e-01	3.358404e+00	0.000000e+00	7.569796e-02	2.219774e-02	9.896817e-01	1.331826e-03	1.891942e-03	6.019070e+00	2.878631e-03
12580000	-4.594728e+03	-1.158543e+02	4.561299e-01	3.369572e+00	0.000000e+00	6.527195e-02	7.270519e-03	9.948480e-01	2.693070e-03	2.407293e-03	9.497323e+00	2.783115e-03
12600000	-4.564620e+03	-1.573532e+02	4.304164e-01	3.339851e+00	0.000000e+00	6.110532e-02	1.147892e-02	9.924839e-01	2.132985e-03	2.827061e-03	8.475974e+00	2.622128e-03
12620000	-4.604087e+03	-1.307195e+02	4.927661e-01	3.704524e+00	0.000000e+00	6.100065e-02	1.391237e-02	9.847247e-01	5.895185e-03	3.003517e-03	6.431349e+00	3.005977e-03
12640000	-4.585827e+03	-1.171169e+02	4.347703e-01	3.298417e+00	0.000000e+00	6.254177e-02	1.717733e-02	9.846584e-01	2.827573e-03	2.767800e-03	9.270545e+00	2.650591e-03
12660000	-4.579155e+03	-1.237661e+02	4.764808e-01	3.476891e+00	0.000000e+00	7.343819e-02	3.153491e-03	9.960022e-01	9.006076e-03	2.452752e-03	6.419805e+00	2.901797e-03
12680000	-4.594358e+03	-1.462708e+02	4.603061e-01	3.375899e+00	0.000000e+00	7.134573e-02	1.664376e-02	9.920763e-01	1.177098e-03	3.738471e-03	6.150041e+00	2.805148e-03
12700000	-4.596296e+03	-2.082605e+02	4.886664e-01	3.568241e+00	0.000000e+00	5.552989e-02	1.705002e-02	9.831999e-01	3.997166e-03	4.919229e-03	9.613056e+00	2.972589e-03
12720000	-4.602766e+03	-2.136944e+02	4.064470e-01	3.234920e+00	0.000000e+00	5.722273e-02	1.673127e-02	9.821234e-01	5.642200e-03	5.628502e-03	7.004535e+00	2.477876e-03
12740000	-4.587607e+03	-1.699440e+02	4.518002e-01	3.421697e+00	0.000000e+00	5.574491e-02	1.154150e-02	9.907117e-01	4.254254e-03	3.831557e-03	6.759514e+00	2.755471e-03
12760000	-4.597503e+03	-1.706313e+02	4.995885e-01	3.684312e+00	0.000000e+00	7.088054e-02	2.102402e-02	9.886546e-01	1.367790e-03	3.561458e-03	6.738367e+00	3.047331e-03
12780000	-4.595467e+03	-1.656393e+02	5.065605e-01	3.607283e+00	0.000000e+00	6.382059e-02	1.658363e-02	9.812885e-01	7.440001e-03	5.918423e-03	6.837621e+00	3.088034e-03
12800000	-4.597050e+03	-2.002993e+02	4.958638e-01	3.656007e+00	0.000000e+00	6.866673e-02	2.801775e-02	9.829639e-01	2.117136e-03	9.131469e-03	5.325926e+00	3.037385e-03
12820000	-4.595007e+03	-1.978822e+02	4.512053e-01	3.315052e+00	0.000000e+00	6.387114e-02	1.032120e-02	9.932452e-01	2.598067e-03	7.367868e-03	7.769208e+00	2.750561e-03
12840000	-4.578118e+03	-2.088572e+02	4.615568e-01	3.431871e+00	0.000000e+00	5.462952e-02	1.692962e-02	9.881179e-01	3.693306e-03	7.418894e-03	7.873848e+00	2.813879e-03
12860000	-4.599354e+03	-2.459254e+02	4.104760e-01	3.269254e+00	0.000000e+00	6.134028e-02	1.236058e-02	9.921580e-01	2.299596e-03	8.291289e-03	6.755553e+00	2.503181e-03
12880000	-4.608755e+03	-2.024448e+02	4.634815e-01	3.407690e+00	0.000000e+00	5.785488e-02	4.927266e-03	9.953027e-01	3.621096e-03	5.092642e-03	5.204430e+00	2.824544e-03
12900000	-4.585037e+03	-2.207969e+02	4.627164e-01	3.389286e+00	0.000000e+00	5.606409e-02	1.063633e-02	9.881169e-01	5.870693e-03	4.627613e-03	8.525169e+00	2.831115e-03
12920000	-4.610039e+03	-2.596545e+02	4.498497e-01	3.368121e+00	1.162791e-02	5.376188e-02	1.283463e-02	9.918053e-01	1.893047e-03	9.621833e-03	5.905428e+00	2.745993e-03
12940000	-4.599947e+03	-2.388068e+02	4.726398e-01	3.438909e+00	1.162791e-02	5.719120e-02	2.723598e-02	9.870856e-01	1.163693e-03	6.933842e-03	5.708875e+00	2.887666e-03
12960000	-4.585321e+03	-2.645924e+02	4.636698e-01	3.489422e+00	0.000000e+00	6.060958e-02	1.762121e-02	9.944319e-01	4.282883e-04	6.149406e-03	1.026607e+01	2.827399e-03
12980000	-4.589931e+03	-2.817674e+02	5.189391e-01	3.848246e+00	0.000000e+00	7.079032e-02	1.166096e-02	9.979768e-01	1.638096e-04	6.730760e-03	8.649969e+00	3.170658e-03
13000000	-4.595165e+03	-2.792458e+02	4.789921e-01	3.356036e+00	0.000000e+00	6.252716e-02	2.033554e-02	9.973859e-01	1.198905e-04	1.170793e-02	8.255643e+00	2.924596e-03
13020000	-4.594344e+03	-2.462353e+02	5.680382e-01	3.864659e+00	0.000000e+00	6.722725e-02	6.625634e-03	9.989907e-01	1.418849e-04	6.537264e-03	1.189767e+01	3.463242e-03
13040000	-4.586030e+03	-2.604378e+02	5.458482e-01	3.765242e+00	0.000000e+00	6.151041e-02	7.484521e-03	9.985660e-01	1.972660e-04	5.212209e-03	1.087679e+01	3.326911e-03
13060000	-4.607196e+03	-2.381683e+02	5.027147e-01	3.542380e+00	0.000000e+00	5.954464e-02	3.517992e-03	9.989827e-01	4.511654e-04	5.387784e-03	1.060449e+01	3.062928e-03
13080000	-4.587680e+03	-2.615018e+02	4.790153e-01	3.481540e+00	0.000000e+00	6.469363e-02	3.300791e-03	9.989872e-01	5.725790e-04	6.345925e-03	1.356247e+01	2.917394e-03
13100000	-4.594779e+03	-2.619944e+02	5.170045e-01	3.757430e+00	0.000000e+00	7.137689e-02	4.304691e-03	9.988364e-01	5.177099e-04	5.957715e-03	1.205610e+01	3.142726e-03
13120000	-4.595156e+03	-2.011290e+02	4.638586e-01	3.411677e+00	0.000000e+00	7.217179e-02	3.133018e-03	9.988140e-01	8.540036e-04	5.766845e-03	8.483860e+00	2.827686e-03
13140000	-4.585067e+03	-1.752122e+02	4.837767e-01	3.498402e+00	0.000000e+00	5.842925e-02	4.322942e-03	9.977840e-01	1.642473e-03	4.602020e-03	7.405948e+00	2.951631e-03
13160000	-4.591151e+03	-1.796862e+02	4.376936e-01	3.303275e+00	0.000000e+00	6.171126e-02	1.933453e-02	9.924549e-01	8.716006e-04	4.239531e-03	6.474223e+00	2.671710e-03
13180000	-4.595550e+03	-1.795507e+02	4.524328e-01	3.319464e+00	0.000000e+00	6.095621e-02	1.349604e-02	9.869143e-01	4.708075e-03	4.719387e-03	9.218885e+00	2.762186e-03
13200000	-4.595527e+03	-2.172477e+02	4.444263e-01	3.365268e+00	1.162791e-02	5.091383e-02	1.228016e-02	9.860031e-01	6.234954e-03	3.842899e-03	8.925920e+00	2.717859e-03
13220000	-4.591674e+03	-1.680163e+02	4.756745e-01	3.661990e+00	0.000000e+00	6.341201e-02	1.281882e-02	9.925001e-01	1.604954e-03	2.831071e-03	7.363621e+00	2.904562e-03
13240000	-4.582990e+03	-1.793673e+02	4.477060e-01	3.435688e+00	0.000000e+00	6.868849e-02	1.085924e-02	9.870887e-01	7.364876e-03	3.724930e-03	1.085871e+01	2.737601e-03
13260000	-4.606332e+03	-1.986292e+02	5.111916e-01	3.854880e+00	0.000000e+00	7.492266e-02	1.479645e-02	9.877281e-01	3.796379e-03	3.919063e-03	8.005276e+00	3.116984e-03
13280000	-4.599248e+03	-2.008837e+02	4.583854e-01	3.367311e+00	0.000000e+00	7.065219e-02	1.981633e-02	9.952479e-01	3.321311e-04	3.527016e-03	8.085552e+00	2.799013e-03
13300000	-4.594887e+03	-1.837295e+02	4.454315e-01	3.305618e+00	0.000000e+00	6.199268e-02	1.650525e-02	9.938264e-01	6.090815e-04	4.272304e-03	9.972219e+00	2.705432e-03
13320000	-4.592566e+03	-1.660564e+02	4.823026e-01	3.557229e+00	0.000000e+00	6.816507e-02	1.455075e-02	9.901780e-01	2.157379e-03	3.187929e-03	8.289317e+00	2.918685e-03
13340000	-4.605359e+03	-1.533607e+02	4.849601e-01	3.574278e+00	0.000000e+00	6.460161e-02	1.469003e-02	9.904675e-01	1.907731e-03	3.487445e-03	1.017624e+01	2.952281e-03
13360000	-4.590256e+03	-1.460220e+02	5.195557e-01	3.595783e+00	0.000000e+00	6.663893e-02	1.070990e-02	9.937093e-01	2.198350e-03	2.353795e-03	9.576260e+00	3.175383e-03
13380000	-4.585486e+03	-1.674180e+02	4.865073e-01	3.413333e+00	0.000000e+00	5.620263e-02	1.091663e-02	9.945946e-01	1.751089e-03	3.385270e-03	1.154901e+01	2.973055e-03
13400000	-4.586097e+03	-1.647870e+02	4.377541e-01	3.322665e+00	0.000000e+00	5.580270e-02	1.600632e-02	9.889458e-01	2.422652e-03	2.649833e-03	1.028383e+01	2.672740e-03
13420000	-4.578755e+03	-1.511365e+02	4.459819e-01	3.301226e+00	0.000000e+00	6.991129e-02	1.161269e-02	9.949630e-01	1.119105e-03	2.459624e-03	9.408040e+00	2.720421e-03
13440000	-4.601495e+03	-1.961148e+02	4.627995e-01	3.510247e+00	0.000000e+00	5.909574e-02	1.529696e-02	9.924891e-01	1.485823e-03	4.057863e-03	7.476409e+00	2.820673e-03
13460000	-4.582335e+03	-1.873620e+02	4.324505e-01	3.336784e+00	0.000000e+00	5.682016e-02	1.191156e-02	9.906686e-01	3.704220e-03	4.501461e-03	7.193615e+00	2.638818e-03
13480000	-4.588766e+03	-1.901852e+02	4.418567e-01	3.345276e+00	0.000000e+00	6.885273e-02	1.437159e-02	9.908050e-01	1.803588e-03	3.623170e-03	7.654739e+00	2.693134e-03
13500000	-4.598942e+03	-2.034499e+02	4.644914e-01	3.654402e+00	0.000000e+00	6.726791e-02	1.184088e-02	9.869782e-01	6.514260e-03	3.972712e-03	8.712770e+00	2.840990e-03
13520000	-4.592977e+03	-1.834474e+02	4.200254e-01	3.313909e+00	0.000000e+00	6.255014e-02	1.456892e-02	9.928583e-01	9.933516e-04	3.093945e-03	8.954691e+00	2.573476e-03
13540000	-4.587213e+03	-1.685129e+02	4.288053e-01	3.338389e+00	0.000000e+00	7.031551e-02	2.134577e-02	9.669205e-01	9.916545e-03	2.546591e-03	8.434143e+00	2.619716e-03
13560000	-4.607442e+03	-1.978755e+02	4.168021e-01	3.343742e+00	0.000000e+00	4.823481e-02	1.811769e-02	9.828753e-01	3.973873e-03	2.990541e-03	8.293877e+00	2.543957e-03
13580000	-4.597563e+03	-1.845596e+02	4.498074e-01	3.402703e+00	0.000000e+00	5.085130e-02	1.364351e-02	9.902222e-01	2.030347e-03	2.873880e-03	1.039910e+01	2.747233e-03
13600000	-4.595640e+03	-2.055701e+02	4.244064e-01	3.468854e+00	0.000000e+00	6.844258e-02	6.038186e-03	9.961153e-01	1.450800e-03	4.435901e-03	1.037720e+01	2.584031e-03
13620000	-4.592435e+03	-1.656159e+02	4.658986e-01	3.638930e+00	0.000000e+00	6.399134e-02	1.094126e-02	9.955858e-01	8.796332e-04	3.424778e-03	6.887552e+00	2.836350e-03
13640000	-4.577680e+03	-1.855050e+02	4.905010e-01	3.825082e+00	0.000000e+00	6.392614e-02	6.107037e-03	9.942409e-01	3.917051e-03	2.820011e-03	7.514086e+00	2.957211e-03
13660000	-4.605451e+03	-1.312252e+02	4.173541e-01	3.323844e+00	0.000000e+00	6.155031e-02	3.315710e-03	9.982370e-01	1.355717e-03	3.206448e-03	6.375844e+00	2.517433e-03
13680000	-4.593589e+03	-1.984509e+02	4.273450e-01	3.361008e+00	0.000000e+00	6.024827e-02	1.849723e-02	9.919014e-01	8.050280e-04	3.383891e-03	7.870497e+00	2.577507e-03
13700000	-4.595188e+03	-1.427982e+02	4.374206e-01	3.393903e+00	0.000000e+00	6.149086e-02	1.421166e-02	9.908794e-01	2.017115e-03	2.124254e-03	7.982465e+00	2.639663e-03
13720000	-4.591420e+03	-1.544766e+02	4.853414e-01	3.619900e+00	0.000000e+00	7.095923e-02	2.494659e-02	9.849919e-01	2.099099e-03	2.332814e-03	6.079603e+00	2.917169e-03
13740000	-4.580678e+03	-1.596230e+02	4.288936e-01	3.418063e+00	0.000000e+00	7.386950e-02	1.726460e-02	9.886177e-01	2.096378e-03	2.245597e-03	8.951368e+00	2.574141e-03
13760000	-4.589746e+03	-1.026353e+02	5.026442e-01	3.703202e+00	0.000000e+00	6.764679e-02	1.411986e-02	9.899181e-01	2.350870e-03	1.858195e-03	5.408612e+00	3.018628e-03
13780000	-4.608000e+03	-1.062629e+02	4.666959e-01	3.387286e+00	0.000000e+00	5.349349e-02	9.849047e-03	9.926958e-01	2.933908e-03	1.947138e-03	7.951587e+00	2.793965e-03
13800000	-4.580620e+03	-1.135878e+02	4.601844e-01	3.290602e+00	0.000000e+00	6.155921e-02	1.379035e-02	9.900578e-01	3.125092e-03	2.014584e-03	9.984653e+00	2.762554e-03
13820000	-4.584527e+03	-9.690766e+01	4.685968e-01	3.356525e+00	0.000000e+00	6.105960e-02	4.031968e-03	9.955403e-01	5.889711e-03	1.484708e-03	6.676467e+00	2.785578e-03
13840000	-4.594623e+03	-1.224954e+02	4.428974e-01	3.286254e+00	0.000000e+00	6.651046e-02	1.167806e-02	9.946183e-01	9.858861e-04	1.820661e-03	7.039181e+00	2.628169e-03
13860000	-4.580999e+03	-9.945946e+01	4.682542e-01	3.301792e+00	0.000000e+00	6.117687e-02	1.827905e-02	9.898296e-01	1.641965e-03	1.695991e-03	5.537413e+00	2.786962e-03
13880000	-4.620199e+03	-6.984948e+01	4.428073e-01	3.234860e+00	0.000000e+00	7.623762e-02	1.538218e-02	9.906106e-01	1.585328e-03	1.935400e-03	5.295733e+00	2.629188e-03
13900000	-4.614494e+03	-1.501453e+02	4.334574e-01	3.181320e+00	0.000000e+00	5.458935e-02	1.610949e-02	9.884473e-01	2.895875e-03	2.149690e-03	5.695607e+00	2.577726e-03
13920000	-4.587767e+03	-1.982136e+02	4.244539e-01	3.168009e+00	0.000000e+00	4.911184e-02	1.197129e-02	9.914908e-01	2.022816e-03	3.806537e-03	6.755355e+00	2.527686e-03
13940000	-4.618560e+03	-1.321362e+02	4.297501e-01	3.106718e+00	0.000000e+00	6.786722e-02	5.489068e-03	9.953449e-01	3.771758e-03	3.135031e-03	6.237931e+00	2.558936e-03
13960000	-4.589233e+03	-1.326942e+02	4.352869e-01	3.187931e+00	0.000000e+00	5.959810e-02	6.352153e-03	9.939575e-01	3.756535e-03	2.270815e-03	8.345237e+00	2.593640e-03
13980000	-4.601377e+03	-1.827361e+02	4.297629e-01	3.099314e+00	0.000000e+00	5.382635e-02	4.190483e-03	9.952531e-01	6.047115e-03	3.329124e-03	8.808915e+00	2.565536e-03
14000000	-4.582136e+03	-1.649770e+02	4.403141e-01	3.131893e+00	0.000000e+00	6.478550e-02	1.582215e-02	9.941219e-01	8.961784e-04	2.644893e-03	1.116858e+01	2.626441e-03
14020000	-4.583738e+03	-1.729820e+02	4.956379e-01	3.399185e+00	0.000000e+00	6.402983e-02	1.117559e-02	9.942510e-01	1.592175e-03	3.565056e-03	1.094276e+01	2.949308e-03
14040000	-4.598328e+03	-1.965256e+02	4.406265e-01	3.190197e+00	0.000000e+00	6.990847e-02	1.207478e-02	9.931720e-01	1.789793e-03	3.056425e-03	1.455380e+01	2.628078e-03
14060000	-4.591068e+03	-1.642142e+02	4.731517e-01	3.404940e+00	0.000000e+00	7.543776e-02	1.211929e-02	9.871951e-01	4.238355e-03	3.123379e-03	1.213630e+01	2.821871e-03
14080000	-4.559392e+03	-2.249767e+02	4.411844e-01	3.167822e+00	0.000000e+00	6.309833e-02	1.599441e-02	9.953273e-01	4.113859e-04	4.136467e-03	1.582427e+01	2.634349e-03
14100000	-4.585181e+03	-1.822908e+02	4.162646e-01	3.083168e+00	0.000000e+00	6.674058e-02	2.644506e-02	9.726728e-01	3.849523e-03	3.306746e-03	1.375384e+01	2.493933e-03
14120000	-4.589487e+03	-1.760067e+02	4.687824e-01	3.420913e+00	0.000000e+00	7.043389e-02	1.832260e-02	9.903178e-01	1.423438e-03	2.759655e-03	1.105451e+01	2.807954e-03
14140000	-4.596861e+03	-2.026691e+02	4.593809e-01	3.448530e+00	0.000000e+00	5.925828e-02	2.173735e-02	9.788354e-01	5.800641e-03	2.855311e-03	1.154679e+01	2.758858e-03
14160000	-4.584820e+03	-2.003624e+02	4.778268e-01	3.532771e+00	0.000000e+00	6.489787e-02	1.969154e-02	9.682051e-01	1.159092e-02	3.328006e-03	1.182043e+01	2.846743e-03
14180000	-4.583566e+03	-1.890315e+02	4.994944e-01	3.660979e+00	0.000000e+00	6.732621e-02	1.094864e-02	9.928200e-01	2.505297e-03	3.119279e-03	1.493351e+01	2.969053e-03
14200000	-4.580202e+03	-1.732494e+02	4.337994e-01	3.177888e+00	0.000000e+00	5.777664e-02	2.347608e-02	9.796401e-01	3.518165e-03	1.934120e-03	1.508711e+01	2.579222e-03
14220000	-4.590606e+03	-1.536018e+02	4.651792e-01	3.202165e+00	0.000000e+00	6.539196e-02	8.524507e-03	9.941983e-01	2.545646e-03	2.577275e-03	1.233210e+01	2.761537e-03
14240000	-4.589911e+03	-1.877806e+02	4.850722e-01	3.585346e+00	0.000000e+00	5.971423e-02	1.697124e-02	9.820003e-01	5.471748e-03	2.409847e-03	1.357228e+01	2.881088e-03
14260000	-4.595520e+03	-1.623269e+02	4.525367e-01	3.352777e+00	0.000000e+00	6.797707e-02	9.998885e-03	9.919568e-01	4.430556e-03	2.236093e-03	1.163530e+01	2.696684e-03
14280000	-4.567926e+03	-1.687547e+02	4.545715e-01	3.402003e+00	0.000000e+00	5.660819e-02	2.700943e-03	9.960661e-01	1.036288e-02	2.006138e-03	1.202010e+01	2.704531e-03
14300000	-4.585108e+03	-1.462991e+02	4.616455e-01	3.350592e+00	0.000000e+00	5.192904e-02	2.391937e-03	9.980043e-01	3.852705e-03	1.789611e-03	1.040718e+01	2.757376e-03
14320000	-4.578657e+03	-1.466652e+02	4.462105e-01	3.329163e+00	0.000000e+00	6.074405e-02	3.976666e-03	9.978089e-01	1.428561e-03	2.080123e-03	1.042293e+01	2.667060e-03
14340000	-4.583494e+03	-1.576916e+02	4.845940e-01	3.546256e+00	0.000000e+00	6.919712e-02	1.150985e-02	9.920590e-01	2.649458e-03	1.785096e-03	9.622639e+00	2.891028e-03
14360000	-4.573062e+03	-2.050074e+02	4.693877e-01	3.441907e+00	0.000000e+00	6.104547e-02	2.609630e-02	9.724327e-01	5.402807e-03	3.647893e-03	1.027905e+01	2.798759e-03
14380000	-4.580315e+03	-1.090047e+02	5.028262e-01	3.667148e+00	0.000000e+00	6.759081e-02	1.085056e-02	9.905495e-01	4.000955e-03	2.380944e-03	7.900477e+00	3.005551e-03
14400000	-4.586874e+03	-1.668759e+02	4.942661e-01	3.599973e+00	0.000000e+00	6.687893e-02	2.557283e-02	9.896811e-01	9.044273e-04	2.954680e-03	1.041067e+01	2.948882e-03
14420000	-4.593681e+03	-1.524578e+02	4.527403e-01	3.398374e+00	0.000000e+00	5.525045e-02	1.815730e-02	9.774127e-01	7.780190e-03	2.864961e-03	1.074325e+01	2.701889e-03
14440000	-4.584500e+03	-2.053210e+02	5.089324e-01	3.940721e+00	0.000000e+00	7.024330e-02	1.712211e-02	9.702571e-01	1.367817e-02	2.650218e-03	1.111271e+01	3.036984e-03
14460000	-4.585244e+03	-2.030895e+02	4.290336e-01	3.277695e+00	0.000000e+00	6.185252e-02	6.539392e-03	9.961549e-01	1.656581e-03	4.314647e-03	1.262772e+01	2.561134e-03
14480000	-4.582159e+03	-1.836670e+02	4.749900e-01	3.415975e+00	0.000000e+00	6.479923e-02	5.426058e-03	9.982144e-01	5.145783e-04	4.151793e-03	8.970259e+00	2.841206e-03
14500000	-4.585038e+03	-2.830076e+02	4.437887e-01	3.275497e+00	0.000000e+00	5.535193e-02	4.295506e-03	9.981901e-01	8.740078e-04	7.154410e-03	1.583434e+01	2.651724e-03
14520000	-4.578449e+03	-2.695107e+02	4.151749e-01	3.210586e+00	0.000000e+00	6.502056e-02	5.793042e-03	9.968426e-01	1.594323e-03	5.492082e-03	1.061188e+01	2.478250e-03
14540000	-4.593306e+03	-2.440015e+02	4.655377e-01	3.384891e+00	0.000000e+00	6.750889e-02	6.227581e-03	9.966116e-01	1.224996e-03	9.143401e-03	7.934394e+00	2.788957e-03
14560000	-4.601433e+03	-2.718844e+02	4.601939e-01	3.404088e+00	0.000000e+00	6.486480e-02	4.389793e-03	9.966104e-01	2.767214e-03	7.928715e-03	9.076539e+00	2.758487e-03
14580000	-4.580378e+03	-2.885975e+02	4.400157e-01	3.385948e+00	0.000000e+00	6.401470e-02	2.411285e-02	9.724606e-01	6.932700e-03	7.548659e-03	7.976334e+00	2.639013e-03
14600000	-4.598343e+03	-2.205699e+02	4.451656e-01	3.481580e+00	0.000000e+00	6.557239e-02	1.359857e-02	9.918157e-01	1.508925e-03	6.964726e-03	8.104395e+00	2.670763e-03
14620000	-4.585977e+03	-1.884348e+02	4.501302e-01	3.354822e+00	0.000000e+00	6.203866e-02	8.801964e-03	9.902096e-01	5.681830e-03	4.427170e-03	7.637471e+00	2.703396e-03
14640000	-4.575892e+03	-2.485733e+02	4.037448e-01	3.034264e+00	0.000000e+00	5.962335e-02	1.569287e-02	9.892292e-01	2.156636e-03	5.543773e-03	1.251492e+01	2.428261e-03
14660000	-4.581610e+03	-1.726039e+02	5.007622e-01	3.598455e+00	0.000000e+00	6.748488e-02	8.678208e-03	9.942105e-01	2.310478e-03	3.583458e-03	8.166648e+00	3.010793e-03
14680000	-4.586252e+03	-1.702841e+02	4.495458e-01	3.305769e+00	0.000000e+00	6.471459e-02	1.511180e-02	9.810257e-01	7.316986e-03	2.618310e-03	1.140799e+01	2.695831e-03
14700000	-4.594500e+03	-2.166797e+02	4.624279e-01	3.428464e+00	0.000000e+00	6.500423e-02	1.295890e-02	9.921980e-01	1.798956e-03	5.923931e-03	8.622732e+00	2.760919e-03
14720000	-4.585987e+03	-2.005377e+02	4.634571e-01	3.312543e+00	0.000000e+00	6.314390e-02	2.187462e-02	9.810181e-01	5.239502e-03	4.331890e-03	1.082477e+01	2.763239e-03
14740000	-4.582851e+03	-2.324245e+02	4.611277e-01	3.233815e+00	0.000000e+00	5.799345e-02	2.356435e-02	9.826199e-01	4.331455e-03	5.039606e-03	9.256087e+00	2.756752e-03
14760000	-4.574516e+03	-2.311041e+02	4.290532e-01	3.208187e+00	0.000000e+00	5.840014e-02	2.644035e-02	9.738628e-01	5.035527e-03	3.645111e-03	1.100688e+01	2.564866e-03
14780000	-4.573063e+03	-2.087276e+02	4.520141e-01	3.300131e+00	0.000000e+00	5.931513e-02	1.721739e-02	9.855602e-01	3.526566e-03	3.426566e-03	1.118802e+01	2.703150e-03
14800000	-4.591721e+03	-2.098001e+02	5.055702e-01	3.744328e+00	0.000000e+00	6.663804e-02	1.600953e-02	9.815354e-01	7.337003e-03	2.740603e-03	9.670653e+00	3.024007e-03
14820000	-4.584023e+03	-2.510382e+02	4.078097e-01	3.011185e+00	1.162791e-02	5.860985e-02	9.787606e-03	9.935628e-01	2.234030e-03	4.477219e-03	1.499484e+01	2.441147e-03
14840000	-4.582884e+03	-2.241371e+02	4.641725e-01	3.297477e+00	0.000000e+00	6.601349e-02	4.294479e-03	9.947720e-01	7.936502e-03	4.176456e-03	1.080775e+01	2.771052e-03
14860000	-4.589395e+03	-2.002070e+02	4.808061e-01	3.376018e+00	0.000000e+00	5.728206e-02	1.327718e-02	9.937125e-01	1.626133e-03	3.868756e-03	1.021563e+01	2.867483e-03
14880000	-4.582313e+03	-1.844914e+02	4.517067e-01	3.279160e+00	0.000000e+00	5.963376e-02	9.555026e-03	9.906414e-01	4.495421e-03	2.871534e-03	1.182127e+01	2.690794e-03
14900000	-4.576498e+03	-1.981162e+02	4.545791e-01	3.323907e+00	0.000000e+00	6.805881e-02	1.932927e-02	9.907048e-01	1.275803e-03	3.797137e-03	1.174499e+01	2.710455e-03
14920000	-4.589195e+03	-1.839916e+02	4.774713e-01	3.501711e+00	0.000000e+00	5.963507e-02	6.640242e-03	9.937026e-01	4.251261e-03	3.670215e-03	6.609953e+00	2.837713e-03
14940000	-4.583355e+03	-1.581585e+02	4.422067e-01	3.177441e+00	0.000000e+00	6.378528e-02	8.105285e-03	9.929389e-01	2.562085e-03	3.044030e-03	9.348680e+00	2.623111e-03
14960000	-4.588793e+03	-1.292897e+02	4.272361e-01	3.147652e+00	0.000000e+00	5.623742e-02	1.188192e-02	9.900444e-01	2.973583e-03	2.854012e-03	6.370659e+00	2.532472e-03
14980000	-4.578937e+03	-1.982831e+02	4.007456e-01	3.101468e+00	0.000000e+00	6.106542e-02	6.721774e-03	9.955228e-01	2.677626e-03	2.876012e-03	1.239462e+01	2.365755e-03
15000000	-4.582543e+03	-1.505311e+02	4.369534e-01	3.199209e+00	0.000000e+00	4.941261e-02	3.865837e-03	9.966546e-01	3.816627e-03	1.984217e-03	1.209484e+01	2.589463e-03
15020000	-4.585236e+03	-1.191200e+02	4.408577e-01	3.245241e+00	0.000000e+00	6.320573e-02	8.951658e-03	9.967957e-01	7.691484e-04	2.015727e-03	1.043760e+01	2.600433e-03
15040000	-4.579829e+03	-1.346712e+02	4.317530e-01	3.078977e+00	0.000000e+00	5.491652e-02	1.056914e-02	9.935998e-01	2.196473e-03	3.361254e-03	1.036736e+01	2.559210e-03
15060000	-4.578347e+03	-1.869130e+02	4.244429e-01	3.164934e+00	0.000000e+00	5.331269e-02	2.009438e-02	9.853181e-01	2.202048e-03	3.110398e-03	9.797727e+00	2.505704e-03
15080000	-4.591605e+03	-1.660592e+02	4.102146e-01	3.203215e+00	0.000000e+00	6.624571e-02	7.125417e-03	9.913344e-01	5.522263e-03	3.346114e-03	8.794836e+00	2.424921e-03
15100000	-4.604807e+03	-1.615987e+02	3.620664e-01	2.821500e+00	0.000000e+00	5.025522e-02	1.984283e-02	9.664554e-01	1.061636e-02	2.955685e-03	8.103723e+00	2.134284e-03
15120000	-4.613730e+03	-1.455249e+02	4.252782e-01	3.172618e+00	0.000000e+00	6.198728e-02	2.541240e-02	9.772556e-01	2.780661e-03	2.600210e-03	7.179117e+00	2.511864e-03
15140000	-4.599984e+03	-1.654289e+02	4.268698e-01	3.272625e+00	0.000000e+00	5.860304e-02	6.355070e-03	9.923101e-01	6.086662e-03	2.426320e-03	6.933110e+00	2.527674e-03
15160000	-4.598180e+03	-1.364865e+02	3.929191e-01	2.917945e+00	0.000000e+00	6.021536e-02	9.445480e-03	9.945403e-01	1.922968e-03	3.025248e-03	6.952497e+00	2.325080e-03
15180000	-4.607368e+03	-1.355996e+02	4.292712e-01	3.106497e+00	0.000000e+00	5.806249e-02	2.078057e-02	9.751158e-01	7.446681e-03	2.907871e-03	5.714218e+00	2.531617e-03
15200000	-4.606529e+03	-1.602700e+02	4.251168e-01	3.111494e+00	0.000000e+00	5.645490e-02	1.852253e-02	9.889431e-01	1.661524e-03	4.203543e-03	6.007194e+00	2.507705e-03
15220000	-4.605012e+03	-2.211614e+02	4.394383e-01	3.187827e+00	0.000000e+00	6.931072e-02	1.272613e-02	9.908135e-01	2.543867e-03	7.638563e-03	7.117018e+00	2.595872e-03
15240000	-4.592999e+03	-2.180595e+02	4.176280e-01	3.123065e+00	0.000000e+00	6.440599e-02	1.115855e-02	9.929457e-01	1.714432e-03	7.224644e-03	6.199879e+00	2.468641e-03
15260000	-4.598677e+03	-1.624758e+02	4.812134e-01	3.512009e+00	0.000000e+00	6.881424e-02	7.642362e-03	9.952614e-01	2.565333e-03	5.098102e-03	5.659834e+00	2.870185e-03
15280000	-4.573121e+03	-1.642058e+02	5.113157e-01	3.480870e+00	0.000000e+00	6.056950e-02	1.894264e-02	9.876534e-01	2.560467e-03	3.192579e-03	9.924587e+00	3.058193e-03
15300000	-4.595140e+03	-2.034045e+02	5.190731e-01	3.520436e+00	0.000000e+00	7.342092e-02	1.330250e-02	9.934080e-01	1.365730e-03	4.550495e-03	8.913619e+00	3.106405e-03
15320000	-4.591435e+03	-1.927769e+02	4.683600e-01	3.352246e+00	0.000000e+00	5.343768e-02	1.894020e-02	9.787753e-01	6.138227e-03	3.478020e-03	8.997602e+00	2.810667e-03
15340000	-4.586057e+03	-1.770754e+02	4.575785e-01	3.272846e+00	0.000000e+00	6.313483e-02	1.820068e-02	9.825427e-01	4.838590e-03	2.621625e-03	1.031992e+01	2.728489e-03
15360000	-4.588433e+03	-1.676274e+02	4.244371e-01	3.044473e+00	0.000000e+00	6.383066e-02	2.235468e-02	9.850985e-01	1.964318e-03	2.555943e-03	9.101093e+00	2.530640e-03
15380000	-4.600537e+03	-2.108336e+02	4.251399e-01	3.164389e+00	0.000000e+00	6.461885e-02	8.571808e-03	9.950154e-01	1.922923e-03	2.866724e-03	1.094565e+01	2.537467e-03
15400000	-4.583894e+03	-2.103742e+02	4.328033e-01	3.280543e+00	1.162791e-02	6.856486e-02	6.877149e-03	9.959758e-01	1.398200e-03	2.451488e-03	1.556617e+01	2.584768e-03
15420000	-4.591270e+03	-1.801942e+02	4.156178e-01	3.134526e+00	0.000000e+00	6.716275e-02	4.086385e-03	9.939957e-01	7.209327e-03	3.059533e-03	9.831942e+00	2.489262e-03
15440000	-4.588926e+03	-1.302977e+02	4.133724e-01	3.081232e+00	0.000000e+00	5.773590e-02	1.313371e-02	9.911615e-01	2.098501e-03	1.909129e-03	8.968848e+00	2.469133e-03
15460000	-4.588685e+03	-1.657075e+02	4.247297e-01	3.291988e+00	0.000000e+00	5.227873e-02	2.411322e-02	9.882480e-01	1.369943e-03	1.775954e-03	7.420916e+00	2.533937e-03
15480000	-4.583481e+03	-2.185967e+02	4.001334e-01	3.175492e+00	0.000000e+00	5.422920e-02	9.901337e-03	9.919394e-01	2.779055e-03	3.514062e-03	1.616641e+01	2.391829e-03
15500000	-4.591087e+03	-2.063953e+02	4.328342e-01	3.230915e+00	0.000000e+00	5.519698e-02	1.698612e-02	9.661216e-01	1.770654e-02	3.857405e-03	9.637848e+00	2.600710e-03
15520000	-4.593262e+03	-1.859598e+02	4.412069e-01	3.208606e+00	0.000000e+00	5.856529e-02	1.492153e-02	9.877371e-01	2.996435e-03	3.038121e-03	1.019630e+01	2.645294e-03
15540000	-4.605342e+03	-1.326109e+02	3.913876e-01	2.949391e+00	0.000000e+00	5.325617e-02	2.765623e-02	9.832541e-01	1.518656e-03	1.871500e-03	5.918713e+00	2.347418e-03
15560000	-4.607744e+03	-1.467958e+02	4.265638e-01	3.169925e+00	0.000000e+00	6.115989e-02	1.607662e-02	9.910581e-01	1.310201e-03	2.267205e-03	9.100476e+00	2.560067e-03
15580000	-4.588872e+03	-2.195963e+02	3.944447e-01	3.003017e+00	0.000000e+00	5.848820e-02	1.167915e-02	9.919203e-01	2.156884e-03	3.990254e-03	8.434997e+00	2.364051e-03
15600000	-4.591540e+03	-2.025079e+02	4.165170e-01	3.229701e+00	0.000000e+00	5.548508e-02	1.386364e-02	9.864046e-01	3.676566e-03	3.417434e-03	9.386723e+00	2.495866e-03
15620000	-4.587380e+03	-1.637288e+02	4.230426e-01	3.331989e+00	0.000000e+00	5.957098e-02	1.107513e-02	9.932478e-01	1.580396e-03	2.606551e-03	6.928615e+00	2.531859e-03
15640000	-4.579626e+03	-1.936657e+02	3.921857e-01	3.027419e+00	0.000000e+00	6.196005e-02	7.831722e-03	9.924536e-01	4.362268e-03	3.015341e-03	1.043869e+01	2.314022e-03
15660000	-4.586376e+03	-1.912119e+02	4.015323e-01	3.014043e+00	0.000000e+00	5.947773e-02	1.414515e-02	9.900000e-01	2.050054e-03	3.752631e-03	6.704188e+00	2.375527e-03
15680000	-4.590768e+03	-1.439183e+02	4.132522e-01	3.298184e+00	0.000000e+00	5.374848e-02	1.549421e-02	9.923988e-01	8.379045e-04	2.677897e-03	7.526723e+00	2.447495e-03
15700000	-4.585079e+03	-1.937630e+02	3.975016e-01	3.125129e+00	0.000000e+00	6.250939e-02	9.070912e-03	9.967372e-01	4.597113e-04	2.820454e-03	7.058056e+00	2.348889e-03
15720000	-4.586256e+03	-1.591550e+02	4.144333e-01	3.209968e+00	0.000000e+00	6.152284e-02	5.868737e-03	9.974319e-01	8.275795e-04	1.882765e-03	7.637027e+00	2.457618e-03
15740000	-4.580479e+03	-1.722871e+02	4.187442e-01	3.342170e+00	0.000000e+00	5.542451e-02	4.678481e-03	9.962255e-01	3.048073e-03	1.987769e-03	7.562870e+00	2.479008e-03
15760000	-4.583896e+03	-1.687135e+02	4.077961e-01	3.317052e+00	0.000000e+00	4.970206e-02	1.428904e-02	9.960368e-01	3.375538e-04	2.697412e-03	8.158391e+00	2.407943e-03
15780000	-4.590257e+03	-1.711112e+02	4.145217e-01	3.376346e+00	0.000000e+00	5.202190e-02	1.361661e-02	9.892234e-01	1.971499e-03	4.479560e-03	4.357448e+00	2.429235e-03
15800000	-4.614416e+03	-1.279795e+02	4.762297e-01	3.605027e+00	0.000000e+00	7.051249e-02	2.079992e-02	9.668031e-01	1.122845e-02	3.549072e-03	4.288644e+00	2.795479e-03
15820000	-4.605771e+03	-1.458288e+02	4.088374e-01	3.339440e+00	0.000000e+00	6.513746e-02	1.440411e-02	9.877516e-01	2.666361e-03	3.455197e-03	6.466914e+00	2.418703e-03
15840000	-4.594433e+03	-1.608458e+02	4.371910e-01	3.372037e+00	0.000000e+00	6.879214e-02	5.721397e-03	9.917214e-01	8.273639e-03	3.352822e-03	6.973518e+00	2.590535e-03
15860000	-4.599693e+03	-1.625969e+02	4.218994e-01	3.363035e+00	0.000000e+00	4.484931e-02	9.494502e-03	9.926545e-01	3.075595e-03	2.666201e-03	7.485345e+00	2.500213e-03
15880000	-4.605560e+03	-1.440865e+02	4.129605e-01	3.167183e+00	0.000000e+00	5.866322e-02	6.842106e-03	9.938358e-01	3.976772e-03	4.167442e-03	5.401701e+00	2.444876e-03
15900000	-4.598757e+03	-1.475937e+02	4.133319e-01	3.168598e+00	0.000000e+00	6.131193e-02	9.471485e-03	9.905440e-01	4.256206e-03	3.108725e-03	5.858757e+00	2.447812e-03
15920000	-4.592239e+03	-1.719500e+02	3.682514e-01	2.973691e+00	0.000000e+00	5.193883e-02	1.211200e-02	9.873040e-01	3.486624e-03	3.224129e-03	1.044559e+01	2.181323e-03
15940000	-4.583469e+03	-1.531689e+02	4.031328e-01	3.082240e+00	0.000000e+00	6.880972e-02	2.022818e-02	9.832394e-01	3.255442e-03	2.605185e-03	1.122727e+01	2.375697e-03
15960000	-4.581464e+03	-1.467788e+02	4.068616e-01	3.101011e+00	0.000000e+00	6.988313e-02	2.531390e-02	9.799492e-01	2.713926e-03	2.138732e-03	9.307864e+00	2.395783e-03
15980000	-4.592691e+03	-1.598910e+02	4.173086e-01	3.197393e+00	0.000000e+00	5.715693e-02	1.428567e-02	9.891331e-01	3.003498e-03	1.984265e-03	8.051584e+00	2.456349e-03
16000000	-4.589182e+03	-2.038021e+02	3.950330e-01	2.973582e+00	0.000000e+00	5.772680e-02	9.702531e-03	9.869332e-01	8.236721e-03	2.937746e-03	1.062950e+01	2.331088e-03
16020000	-4.582444e+03	-1.551633e+02	4.825637e-01	3.528004e+00	1.162791e-02	6.252506e-02	2.650531e-03	9.969735e-01	9.062369e-03	1.444780e-03	8.921935e+00	2.849863e-03
16040000	-4.575171e+03	-1.531121e+02	4.434976e-01	3.369849e+00	0.000000e+00	6.130611e-02	2.061859e-02	9.841962e-01	2.662031e-03	1.591230e-03	9.774159e+00	2.613774e-03
16060000	-4.590747e+03	-1.285859e+02	3.873327e-01	3.024519e+00	0.000000e+00	6.105415e-02	7.203318e-03	9.931547e-01	4.163527e-03	1.834855e-03	7.253952e+00	2.286559e-03
16080000	-4.580063e+03	-1.292249e+02	4.410676e-01	3.250758e+00	0.000000e+00	6.903363e-02	2.136329e-02	9.897977e-01	8.862407e-04	2.063438e-03	8.211365e+00	2.598413e-03
16100000	-4.594830e+03	-1.556424e+02	4.008459e-01	3.183606e+00	0.000000e+00	5.860451e-02	1.822624e-02	9.771726e-01	6.118797e-03	2.909349e-03	7.215693e+00	2.359691e-03
16120000	-4.600918e+03	-1.260114e+02	4.141608e-01	3.164419e+00	0.000000e+00	5.660415e-02	2.553021e-02	9.842272e-01	2.001076e-03	1.644228e-03	5.914816e+00	2.438824e-03
16140000	-4.587719e+03	-1.098038e+02	4.167466e-01	3.148593e+00	0.000000e+00	6.405418e-02	1.074740e-02	9.857096e-01	8.703873e-03	2.429832e-03	6.814887e+00	2.459835e-03
16160000	-4.596158e+03	-1.311615e+02	4.251881e-01	3.260461e+00	0.000000e+00	6.054467e-02	1.567981e-02	9.913919e-01	1.436237e-03	2.792720e-03	4.940562e+00	2.519006e-03
16180000	-4.586501e+03	-8.593092e+01	4.617978e-01	3.600014e+00	0.000000e+00	7.166419e-02	9.503481e-03	9.831095e-01	1.162088e-02	2.120520e-03	5.058942e+00	2.725110e-03
16200000	-4.586920e+03	-1.473636e+02	3.737762e-01	3.111237e+00	0.000000e+00	5.598427e-02	1.791561e-02	9.817856e-01	5.134197e-03	2.371073e-03	5.975349e+00	2.193747e-03
16220000	-4.596891e+03	-7.601776e+01	4.246070e-01	3.327862e+00	0.000000e+00	6.715378e-02	1.706418e-02	9.891903e-01	1.883786e-03	1.324340e-03	5.795986e+00	2.491783e-03
16240000	-4.586129e+03	-7.725643e+01	4.299651e-01	3.400574e+00	0.000000e+00	5.858008e-02	1.308783e-02	9.895236e-01	2.350380e-03	1.728969e-03	5.171913e+00	2.532816e-03
16260000	-4.596366e+03	-1.224406e+02	4.697206e-01	3.563675e+00	0.000000e+00	6.077202e-02	1.027114e-02	9.941695e-01	1.040264e-03	1.904838e-03	7.529717e+00	2.761450e-03
16280000	-4.582141e+03	-1.565165e+02	4.553336e-01	3.520579e+00	0.000000e+00	5.907338e-02	2.877629e-02	9.905963e-01	4.646246e-04	2.303098e-03	8.829717e+00	2.685506e-03
16300000	-4.587624e+03	-1.415201e+02	4.492029e-01	3.424453e+00	0.000000e+00	6.285155e-02	6.848209e-03	9.918019e-01	6.307062e-03	2.054568e-03	8.531278e+00	2.658614e-03
16320000	-4.583419e+03	-1.415464e+02	4.030850e-01	3.212917e+00	0.000000e+00	7.100661e-02	8.428326e-03	9.925040e-01	3.512299e-03	1.907267e-03	1.077430e+01	2.373599e-03
16340000	-4.593374e+03	-1.509853e+02	3.953728e-01	3.153587e+00	0.000000e+00	5.598748e-02	1.143377e-02	9.740708e-01	2.002096e-02	2.208967e-03	9.240051e+00	2.325383e-03
16360000	-4.600142e+03	-1.433513e+02	3.939937e-01	3.302959e+00	0.000000e+00	5.559978e-02	1.488141e-02	9.850580e-01	2.782391e-03	1.640063e-03	9.180573e+00	2.317948e-03
16380000	-4.601873e+03	-1.688332e+02	4.471879e-01	3.652418e+00	0.000000e+00	6.955912e-02	1.370671e-02	9.917908e-01	1.627887e-03	1.790069e-03	8.566354e+00	2.634162e-03
16400000	-4.582194e+03	-1.865705e+02	4.443346e-01	3.486410e+00	0.000000e+00	5.657875e-02	5.220455e-03	9.963168e-01	2.321690e-03	1.706536e-03	1.249565e+01	2.621858e-03
16420000	-4.576175e+03	-1.563095e+02	4.595859e-01	3.450523e+00	0.000000e+00	6.623235e-02	5.859954e-03	9.959032e-01	2.226505e-03	1.717773e-03	1.129455e+01	2.712068e-03
16440000	-4.591822e+03	-2.105860e+02	4.196315e-01	3.305418e+00	0.000000e+00	7.075839e-02	7.950699e-03	9.904729e-01	6.183084e-03	2.609161e-03	1.268523e+01	2.475316e-03
16460000	-4.606868e+03	-1.365475e+02	4.287432e-01	3.386008e+00	0.000000e+00	6.827566e-02	9.567606e-03	9.912519e-01	2.522639e-03	1.895093e-03	8.045693e+00	2.526401e-03
16480000	-4.586905e+03	-1.589796e+02	4.169652e-01	3.335418e+00	0.000000e+00	6.104303e-02	1.180538e-02	9.891858e-01	3.569964e-03	2.270167e-03	9.203363e+00	2.455935e-03
16500000	-4.574217e+03	-1.321176e+02	4.382673e-01	3.192636e+00	0.000000e+00	6.290684e-02	9.369707e-03	9.947114e-01	1.818336e-03	2.138264e-03	1.041833e+01	2.600446e-03
16520000	-4.592595e+03	-1.142284e+02	4.200966e-01	3.197916e+00	0.000000e+00	5.874494e-02	1.568074e-02	9.915263e-01	1.551110e-03	2.117034e-03	6.899776e+00	2.504666e-03
16540000	-4.592790e+03	-1.246797e+02	4.326756e-01	3.427061e+00	0.000000e+00	5.317718e-02	1.687387e-02	9.830326e-01	2.788740e-03	1.594452e-03	8.681568e+00	2.571025e-03
16560000	-4.602334e+03	-8.996219e+01	4.392150e-01	3.226832e+00	1.162791e-02	5.663541e-02	1.494538e-02	9.775822e-01	1.346501e-02	1.300049e-03	6.397617e+00	2.618627e-03
16580000	-4.602916e+03	-7.454376e+01	4.655924e-01	3.483905e+00	0.000000e+00	5.944984e-02	8.654344e-03	9.918029e-01	3.477862e-03	1.186161e-03	6.895403e+00	2.784238e-03
16600000	-4.609684e+03	-1.100048e+02	4.031766e-01	3.223412e+00	0.000000e+00	4.830828e-02	5.668811e-03	9.937488e-01	5.759899e-03	1.752253e-03	9.646488e+00	2.406119e-03
16620000	-4.606201e+03	-4.980608e+01	4.375021e-01	3.263095e+00	0.000000e+00	6.226656e-02	2.491486e-02	9.883532e-01	1.015200e-03	1.158058e-03	5.760144e+00	2.610024e-03
16640000	-4.616398e+03	-1.221315e+02	4.026983e-01	3.179467e+00	0.000000e+00	6.395046e-02	1.478548e-02	9.943705e-01	5.567740e-04	1.103715e-03	8.119258e+00	2.385523e-03
16660000	-4.604881e+03	-5.733620e+01	4.477414e-01	3.364498e+00	0.000000e+00	6.401576e-02	2.148255e-02	9.930410e-01	5.999891e-04	1.135644e-03	5.874769e+00	2.659381e-03
16680000	-4.601111e+03	-2.780128e+01	4.490367e-01	3.262691e+00	0.000000e+00	5.784462e-02	1.229497e-02	9.874202e-01	4.625878e-03	8.922480e-04	6.168215e+00	2.684921e-03
16700000	-4.596427e+03	-2.084240e+01	4.606548e-01	3.303129e+00	0.000000e+00	6.759519e-02	2.292781e-02	9.876942e-01	1.518929e-03	9.992391e-04	6.375580e+00	2.764958e-03
16720000	-4.593653e+03	-7.249265e+01	4.547055e-01	3.507373e+00	0.000000e+00	5.490711e-02	1.085759e-02	9.935623e-01	1.486807e-03	1.016480e-03	7.632956e+00	2.710492e-03
16740000	-4.600026e+03	-9.681252e+01	4.520137e-01	3.532812e+00	0.000000e+00	5.674202e-02	6.314336e-03	9.965314e-01	1.107261e-03	1.659008e-03	9.878436e+00	2.693715e-03
16760000	-4.599035e+03	-6.160777e+01	4.963709e-01	3.644170e+00	0.000000e+00	7.020009e-02	4.994815e-03	9.948780e-01	4.956574e-03	1.166527e-03	5.993957e+00	2.954778e-03
16780000	-4.605331e+03	-1.429537e+02	4.472561e-01	3.443277e+00	0.000000e+00	6.007223e-02	7.485014e-03	9.942138e-01	3.335318e-03	2.049740e-03	1.050546e+01	2.664696e-03
16800000	-4.588090e+03	-1.138225e+02	4.739001e-01	3.591417e+00	0.000000e+00	5.467998e-02	6.280082e-03	9.951500e-01	2.773033e-03	1.523512e-03	8.781642e+00	2.825904e-03
16820000	-4.589077e+03	-8.020238e+01	4.727570e-01	3.607911e+00	0.000000e+00	7.006861e-02	1.564337e-02	9.867065e-01	2.739314e-03	1.266463e-03	8.865528e+00	2.822777e-03
16840000	-4.591776e+03	-1.047961e+02	4.622003e-01	3.521434e+00	0.000000e+00	5.924097e-02	2.050551e-02	9.565012e-01	1.944825e-02	1.582873e-03	9.104362e+00	2.768692e-03
16860000	-4.594395e+03	-1.073207e+02	4.374564e-01	3.308214e+00	1.162791e-02	6.085852e-02	9.216267e-03	9.963496e-01	9.051570e-04	1.640453e-03	7.733215e+00	2.631570e-03
16880000	-4.596183e+03	-9.284891e+01	4.466459e-01	3.356322e+00	0.000000e+00	7.033092e-02	1.571588e-02	9.934381e-01	8.602282e-04	1.597349e-03	7.682311e+00	2.683233e-03
16900000	-4.599565e+03	-1.791085e+02	4.323697e-01	3.379258e+00	0.000000e+00	6.194765e-02	1.619119e-02	9.916492e-01	1.250054e-03	2.009508e-03	9.342035e+00	2.599888e-03
16920000	-4.595044e+03	-1.200217e+02	4.551224e-01	3.449424e+00	0.000000e+00	6.013105e-02	6.147582e-03	9.914198e-01	7.544927e-03	2.654326e-03	6.450905e+00	2.729046e-03
16940000	-4.606114e+03	-9.667993e+01	4.713655e-01	3.579260e+00	0.000000e+00	6.106706e-02	8.945335e-03	9.894496e-01	6.422677e-03	1.794121e-03	5.529663e+00	2.837112e-03
16960000	-4.604697e+03	-1.103613e+02	4.532759e-01	3.587954e+00	0.000000e+00	6.212354e-02	5.137905e-03	9.930811e-01	7.362753e-03	1.580283e-03	8.451453e+00	2.718280e-03
16980000	-4.595333e+03	-1.284830e+02	3.997650e-01	3.185003e+00	0.000000e+00	6.063025e-02	1.165705e-02	9.935236e-01	1.449849e-03	2.145041e-03	8.355042e+00	2.393558e-03
17000000	-4.609765e+03	-1.242922e+02	4.460864e-01	3.521108e+00	0.000000e+00	7.911390e-02	2.114432e-02	9.749868e-01	7.738366e-03	2.104986e-03	6.572222e+00	2.668827e-03
17020000	-4.596900e+03	-8.035981e+01	4.032752e-01	3.164291e+00	0.000000e+00	5.082255e-02	1.129838e-02	9.937626e-01	1.668250e-03	1.343398e-03	6.441905e+00	2.416963e-03
17040000	-4.592149e+03	-1.005769e+02	4.404313e-01	3.481640e+00	0.000000e+00	7.282647e-02	1.142427e-02	9.874800e-01	3.993086e-03	2.008311e-03	7.110694e+00	2.635993e-03
17060000	-4.603202e+03	-7.700312e+01	3.900581e-01	3.020411e+00	0.000000e+00	5.775057e-02	6.585090e-03	9.921963e-01	6.946707e-03	1.835693e-03	5.872839e+00	2.335848e-03
17080000	-4.592899e+03	-9.165706e+01	4.056979e-01	3.105464e+00	0.000000e+00	5.357303e-02	1.259647e-02	9.895641e-01	2.335468e-03	1.682673e-03	5.811489e+00	2.418159e-03
17100000	-4.577886e+03	-1.084397e+02	3.857031e-01	3.085591e+00	0.000000e+00	5.732364e-02	2.048511e-02	9.820261e-01	3.406647e-03	1.580929e-03	7.989183e+00	2.299016e-03
17120000	-4.588164e+03	-1.054695e+02	4.163202e-01	3.207030e+00	0.000000e+00	6.317047e-02	1.294969e-02	9.910030e-01	2.312467e-03	1.724017e-03	8.531490e+00	2.487356e-03
17140000	-4.590343e+03	-1.228811e+02	3.843185e-01	3.123664e+00	0.000000e+00	6.007796e-02	1.127534e-02	9.874747e-01	4.573820e-03	1.586087e-03	6.585986e+00	2.295655e-03
17160000	-4.594210e+03	-1.831372e+02	3.888137e-01	3.172371e+00	0.000000e+00	6.061178e-02	2.126565e-02	9.867818e-01	1.176400e-03	2.694204e-03	8.312410e+00	2.324061e-03
17180000	-4.602565e+03	-1.525339e+02	3.872720e-01	3.053538e+00	0.000000e+00	6.160959e-02	7.706250e-03	9.936697e-01	2.863788e-03	2.267925e-03	9.475112e+00	2.316435e-03
17200000	-4.595459e+03	-1.680917e+02	4.010454e-01	3.139781e+00	0.000000e+00	5.869268e-02	7.282814e-03	9.956444e-01	1.776530e-03	1.795429e-03	1.535574e+01	2.394502e-03
17220000	-4.602508e+03	-1.522714e+02	4.251273e-01	3.243821e+00	0.000000e+00	6.155967e-02	7.012225e-03	9.961661e-01	1.947320e-03	1.412274e-03	1.106663e+01	2.550226e-03
17240000	-4.601497e+03	-1.574273e+02	4.557093e-01	3.340797e+00	0.000000e+00	6.675633e-02	1.433742e-02	9.953716e-01	7.311528e-04	1.713559e-03	1.174452e+01	2.730109e-03
17260000	-4.590771e+03	-1.293681e+02	3.921287e-01	3.133478e+00	0.000000e+00	6.216934e-02	1.690523e-02	9.880098e-01	1.861998e-03	8.404714e-04	1.140807e+01	2.355405e-03
17280000	-4.583700e+03	-1.067577e+02	4.368140e-01	3.336731e+00	0.000000e+00	6.250304e-02	2.371937e-03	9.982644e-01	2.295411e-03	1.440473e-03	7.200003e+00	2.625462e-03
17300000	-4.589156e+03	-1.104083e+02	4.105876e-01	3.124434e+00	0.000000e+00	5.522183e-02	2.626909e-03	9.977495e-01	3.983067e-03	1.460536e-03	8.570502e+00	2.472201e-03
17320000	-4.593499e+03	-6.788142e+01	4.606942e-01	3.469257e+00	0.000000e+00	6.547682e-02	5.522237e-03	9.972702e-01	1.362154e-03	9.448559e-04	7.841883e+00	2.752547e-03
17340000	-4.601634e+03	-9.982507e+01	4.588522e-01	3.380368e+00	0.000000e+00	6.326077e-02	6.477298e-03	9.957621e-01	2.015506e-03	1.210855e-03	1.261831e+01	2.728676e-03
17360000	-4.582315e+03	-1.079275e+02	4.331724e-01	3.284110e+00	0.000000e+00	6.815013e-02	9.408612e-03	9.919954e-01	2.896156e-03	1.066163e-03	1.181636e+01	2.571143e-03
17380000	-4.579066e+03	-8.346078e+01	4.199116e-01	3.192182e+00	0.000000e+00	5.654277e-02	1.618248e-02	9.874808e-01	2.656889e-03	1.224949e-03	8.416490e+00	2.492728e-03
17400000	-4.593417e+03	-9.035483e+01	4.421398e-01	3.302372e+00	0.000000e+00	6.280454e-02	1.585155e-02	9.847324e-01	3.786452e-03	1.603821e-03	7.025852e+00	2.621385e-03
17420000	-4.595861e+03	-1.402175e+02	4.930004e-01	3.843610e+00	0.000000e+00	5.879546e-02	1.158190e-02	9.940377e-01	1.034333e-03	2.035342e-03	7.640646e+00	2.927340e-03
17440000	-4.596480e+03	-1.028931e+02	4.024957e-01	3.037200e+00	0.000000e+00	5.901879e-02	1.949380e-02	9.951826e-01	2.314184e-04	1.408892e-03	7.825724e+00	2.394051e-03
17460000	-4.588712e+03	-9.742624e+01	4.657297e-01	3.581475e+00	0.000000e+00	5.753363e-02	9.196023e-03	9.945607e-01	1.210615e-03	1.747018e-03	5.434944e+00	2.772559e-03
17480000	-4.582180e+03	-9.026275e+01	4.448596e-01	3.334437e+00	0.000000e+00	5.277937e-02	1.731347e-02	9.832678e-01	4.214937e-03	1.302626e-03	8.489351e+00	2.651130e-03
17500000	-4.600797e+03	-1.458410e+02	4.756171e-01	3.460068e+00	0.000000e+00	6.138016e-02	7.739008e-03	9.942149e-01	2.458410e-03	2.395329e-03	1.078087e+01	2.862473e-03
17520000	-4.608288e+03	-1.292121e+02	4.684628e-01	3.448524e+00	0.000000e+00	6.458211e-02	8.530641e-03	9.944505e-01	2.704673e-03	1.995022e-03	9.174507e+00	2.818673e-03
17540000	-4.590634e+03	-1.067778e+02	4.688097e-01	3.442787e+00	0.000000e+00	6.281680e-02	3.397789e-02	9.799033e-01	1.751797e-03	1.733100e-03	8.057746e+00	2.824759e-03
17560000	-4.595524e+03	-1.031328e+02	4.431460e-01	3.308440e+00	0.000000e+00	5.903424e-02	4.026382e-03	9.962752e-01	4.102749e-03	1.276098e-03	6.967544e+00	2.672131e-03
17580000	-4.582592e+03	-1.169385e+02	4.519833e-01	3.210998e+00	0.000000e+00	6.036611e-02	6.649688e-03	9.948758e-01	3.813356e-03	1.859090e-03	8.813697e+00	2.715412e-03
17600000	-4.578298e+03	-1.462082e+02	4.546618e-01	3.310287e+00	0.000000e+00	6.452239e-02	1.068513e-02	9.910422e-01	3.408684e-03	1.877617e-03	1.055747e+01	2.721315e-03
17620000	-4.597324e+03	-1.181241e+02	4.835268e-01	3.486675e+00	0.000000e+00	6.603508e-02	1.227595e-02	9.926317e-01	1.862074e-03	1.621824e-03	9.894216e+00	2.888729e-03
17640000	-4.592649e+03	-9.848029e+01	4.535058e-01	3.356675e+00	0.000000e+00	6.074542e-02	5.880391e-03	9.962238e-01	2.344577e-03	1.772673e-03	7.624151e+00	2.711784e-03
17660000	-4.596642e+03	-1.598259e+02	4.712502e-01	3.602859e+00	0.000000e+00	6.814921e-02	6.287293e-03	9.968252e-01	1.334626e-03	2.167187e-03	9.742889e+00	2.817367e-03
17680000	-4.618348e+03	-1.229181e+02	5.006667e-01	3.822203e+00	0.000000e+00	6.919099e-02	6.149229e-03	9.952049e-01	2.790342e-03	2.114042e-03	7.197974e+00	2.976305e-03
17700000	-4.593813e+03	-1.174367e+02	4.966391e-01	3.722343e+00	0.000000e+00	6.578490e-02	8.113530e-03	9.942765e-01	2.371046e-03	2.713906e-03	8.955631e+00	2.952032e-03
17720000	-4.595486e+03	-1.363279e+02	4.665802e-01	3.413162e+00	0.000000e+00	6.559302e-02	4.719058e-03	9.969294e-01	2.008397e-03	2.289871e-03	8.761706e+00	2.771449e-03
17740000	-4.591073e+03	-1.397829e+02	4.659123e-01	3.351262e+00	0.000000e+00	6.871866e-02	1.807446e-02	9.907144e-01	1.210091e-03	2.654840e-03	6.118484e+00	2.762629e-03
17760000	-4.600212e+03	-1.249768e+02	4.561930e-01	3.554797e+00	0.000000e+00	7.168809e-02	1.362762e-02	9.906306e-01	2.228452e-03	2.085118e-03	7.037437e+00	2.711698e-03
17780000	-4.600081e+03	-1.572082e+02	4.304975e-01	3.272044e+00	0.000000e+00	6.154995e-02	1.798637e-02	9.762349e-01	8.553149e-03	2.774137e-03	9.508967e+00	2.555317e-03
17800000	-4.604757e+03	-1.251444e+02	3.974450e-01	3.011837e+00	0.000000e+00	6.376555e-02	2.662786e-02	9.626223e-01	9.306288e-03	2.090125e-03	6.671439e+00	2.355058e-03
17820000	-4.592467e+03	-1.242257e+02	3.925535e-01	3.051342e+00	0.000000e+00	6.436447e-02	2.221276e-02	9.677630e-01	1.133609e-02	2.556456e-03	7.606581e+00	2.333694e-03
17840000	-4.606219e+03	-1.839836e+02	4.201682e-01	3.134889e+00	0.000000e+00	5.615948e-02	5.988466e-03	9.902822e-01	7.783508e-03	3.264126e-03	8.829083e+00	2.491562e-03
17860000	-4.601786e+03	-2.020506e+02	3.774947e-01	2.889582e+00	0.000000e+00	7.079124e-02	1.216046e-02	9.792500e-01	1.230109e-02	3.879052e-03	1.285385e+01	2.231899e-03
17880000	-4.593025e+03	-1.977849e+02	4.341931e-01	3.161503e+00	0.000000e+00	6.539686e-02	5.383481e-03	9.887545e-01	1.900427e-02	2.550470e-03	1.238435e+01	2.560916e-03
17900000	-4.581700e+03	-2.183403e+02	4.156186e-01	3.243923e+00	0.000000e+00	6.464223e-02	1.296416e-02	9.852594e-01	5.377646e-03	2.616114e-03	1.562125e+01	2.453456e-03
17920000	-4.575877e+03	-2.276424e+02	4.572796e-01	3.398118e+00	0.000000e+00	6.747737e-02	8.657197e-03	9.948015e-01	1.820369e-03	3.505105e-03	1.702278e+01	2.708076e-03
17940000	-4.589492e+03	-1.923812e+02	4.180282e-01	3.245043e+00	0.000000e+00	5.825829e-02	1.641735e-02	9.907036e-01	1.488207e-03	2.360948e-03	1.497759e+01	2.478300e-03
17960000	-4.599010e+03	-2.246126e+02	4.425008e-01	3.208609e+00	0.000000e+00	7.620884e-02	1.026537e-02	9.914176e-01	3.671775e-03	4.284043e-03	1.379461e+01	2.622058e-03
17980000	-4.593213e+03	-2.329182e+02	4.238209e-01	3.277039e+00	0.000000e+00	6.661412e-02	6.659654e-03	9.958558e-01	1.983593e-03	4.447468e-03	1.018168e+01	2.511070e-03
18000000	-4.582628e+03	-2.421281e+02	4.356650e-01	3.227323e+00	0.000000e+00	6.407297e-02	3.245255e-03	9.962688e-01	5.273291e-03	4.029015e-03	1.298768e+01	2.577384e-03
18020000	-4.581975e+03	-1.996651e+02	4.457983e-01	3.294202e+00	0.000000e+00	8.110300e-02	1.022682e-02	9.952955e-01	1.178523e-03	3.651193e-03	1.063910e+01	2.637596e-03
18040000	-4.583540e+03	-1.846389e+02	4.318151e-01	3.369812e+00	0.000000e+00	6.620083e-02	1.752415e-02	9.887163e-01	1.429252e-03	2.732764e-03	1.063931e+01	2.553548e-03
18060000	-4.583437e+03	-1.992774e+02	4.237193e-01	3.292265e+00	0.000000e+00	6.609627e-02	2.178377e-02	9.892852e-01	1.483455e-03	3.235640e-03	1.377274e+01	2.510497e-03
18080000	-4.597340e+03	-1.930626e+02	4.500541e-01	3.284637e+00	1.162791e-02	6.213004e-02	1.344119e-02	9.776278e-01	1.288752e-02	3.228519e-03	1.081831e+01	2.671228e-03
18100000	-4.581015e+03	-2.092649e+02	4.301967e-01	3.263951e+00	0.000000e+00	6.684248e-02	1.840439e-02	9.740250e-01	8.664995e-03	4.922494e-03	1.117483e+01	2.546514e-03
18120000	-4.575004e+03	-1.657712e+02	4.237158e-01	3.148513e+00	0.000000e+00	6.307976e-02	1.274867e-02	9.887817e-01	4.503915e-03	3.016534e-03	8.463661e+00	2.506935e-03
18140000	-4.603234e+03	-1.574061e+02	4.198344e-01	3.235330e+00	0.000000e+00	6.344098e-02	1.207708e-02	9.919510e-01	1.846141e-03	3.030962e-03	8.099588e+00	2.486655e-03
18160000	-4.585038e+03	-1.452101e+02	4.542485e-01	3.267840e+00	0.000000e+00	5.927548e-02	9.686889e-03	9.953580e-01	1.006703e-03	3.233913e-03	8.402765e+00	2.691732e-03
18180000	-4.595388e+03	-1.586876e+02	4.657771e-01	3.383635e+00	0.000000e+00	7.662310e-02	1.909559e-02	9.922231e-01	8.837737e-04	3.045687e-03	8.425008e+00	2.754086e-03
18200000	-4.615828e+03	-1.645483e+02	4.892503e-01	3.655190e+00	0.000000e+00	6.145091e-02	1.735933e-02	9.930245e-01	9.366477e-04	3.788314e-03	9.423949e+00	2.891163e-03
18220000	-4.584536e+03	-1.825533e+02	4.469390e-01	3.371323e+00	0.000000e+00	7.017763e-02	1.417008e-02	9.915621e-01	1.918056e-03	5.648825e-03	1.015409e+01	2.648093e-03
18240000	-4.589264e+03	-1.780750e+02	4.619264e-01	3.505027e+00	0.000000e+00	7.973249e-02	2.037155e-02	9.760436e-01	7.155779e-03	2.635662e-03	1.058964e+01	2.730613e-03
18260000	-4.575731e+03	-1.335930e+02	4.617174e-01	3.420177e+00	0.000000e+00	6.508907e-02	2.310272e-02	9.832956e-01	2.631707e-03	1.566680e-03	1.142546e+01	2.732889e-03
18280000	-4.597373e+03	-1.483813e+02	4.718443e-01	3.383353e+00	0.000000e+00	7.535937e-02	1.459319e-02	9.906095e-01	2.339397e-03	2.591381e-03	9.855863e+00	2.801974e-03
18300000	-4.589941e+03	-1.160369e+02	4.468850e-01	3.190377e+00	0.000000e+00	6.650028e-02	1.782936e-02	9.841812e-01	5.201394e-03	1.900841e-03	8.782037e+00	2.652994e-03
18320000	-4.593928e+03	-9.011827e+01	4.443610e-01	3.216556e+00	0.000000e+00	6.777105e-02	1.272547e-02	9.861716e-01	5.200900e-03	1.981066e-03	7.144594e+00	2.636986e-03
18340000	-4.602543e+03	-1.339024e+02	4.165934e-01	3.150000e+00	0.000000e+00	6.433278e-02	1.622586e-02	9.873671e-01	2.227663e-03	2.113068e-03	8.054801e+00	2.460113e-03
18360000	-4.580466e+03	-1.284127e+02	4.384844e-01	3.318062e+00	1.162791e-02	5.933977e-02	1.096076e-02	9.916096e-01	3.597343e-03	1.708990e-03	7.225287e+00	2.587258e-03
18380000	-4.590584e+03	-8.725155e+01	3.955323e-01	3.010594e+00	0.000000e+00	6.399314e-02	1.000842e-02	9.887521e-01	6.133072e-03	2.053003e-03	7.238187e+00	2.335329e-03
18400000	-4.593626e+03	-1.168703e+02	4.474702e-01	3.452031e+00	0.000000e+00	6.828184e-02	1.250895e-02	9.885900e-01	4.132796e-03	2.158917e-03	6.538777e+00	2.639176e-03
18420000	-4.582445e+03	-1.049315e+02	4.368809e-01	3.221849e+00	0.000000e+00	5.517733e-02	1.720473e-02	9.852529e-01	3.162186e-03	2.511927e-03	6.378110e+00	2.575252e-03
18440000	-4.573846e+03	-1.893316e+02	4.316401e-01	3.406307e+00	0.000000e+00	6.571225e-02	1.355645e-02	9.887202e-01	2.594025e-03	2.765573e-03	1.042583e+01	2.549489e-03
18460000	-4.579814e+03	-1.601228e+02	4.357941e-01	3.405209e+00	0.000000e+00	6.120672e-02	9.906343e-03	9.936270e-01	1.456315e-03	3.063850e-03	6.923442e+00	2.572468e-03
18480000	-4.604599e+03	-1.796676e+02	4.544667e-01	3.471044e+00	0.000000e+00	5.957963e-02	6.812463e-03	9.892814e-01	1.109634e-02	4.257690e-03	6.453579e+00	2.689834e-03
18500000	-4.609763e+03	-1.615993e+02	4.806003e-01	3.538942e+00	0.000000e+00	6.430440e-02	2.464314e-02	9.830991e-01	2.550665e-03	4.569776e-03	5.333534e+00	2.845351e-03
18520000	-4.589907e+03	-1.493609e+02	4.393372e-01	3.266271e+00	0.000000e+00	5.265242e-02	5.654030e-03	9.957137e-01	3.566036e-03	4.070873e-03	5.819833e+00	2.600285e-03
18540000	-4.601881e+03	-1.318334e+02	4.651336e-01	3.334929e+00	0.000000e+00	5.899258e-02	9.757015e-03	9.913285e-01	4.007792e-03	2.705195e-03	7.966583e+00	2.770108e-03
18560000	-4.608841e+03	-1.326404e+02	4.351888e-01	3.247179e+00	0.000000e+00	5.298901e-02	1.725683e-02	9.912132e-01	1.455044e-03	3.070911e-03	9.413873e+00	2.587317e-03
18580000	-4.585009e+03	-1.305290e+02	4.635145e-01	3.474374e+00	0.000000e+00	6.697885e-02	1.350909e-02	9.907330e-01	2.382235e-03	2.408634e-03	6.318534e+00	2.756935e-03
18600000	-4.593021e+03	-1.171613e+02	4.467441e-01	3.305591e+00	0.000000e+00	7.033415e-02	2.110736e-02	9.868222e-01	2.356212e-03	2.606205e-03	6.881610e+00	2.661103e-03
18620000	-4.586497e+03	-1.302962e+02	4.326723e-01	3.264089e+00	0.000000e+00	6.581523e-02	1.121027e-02	9.916632e-01	2.208183e-03	3.511127e-03	8.548536e+00	2.583021e-03
18640000	-4.602503e+03	-6.816571e+01	4.770421e-01	3.333689e+00	0.000000e+00	6.834266e-02	7.810566e-03	9.935139e-01	3.828862e-03	2.219715e-03	6.605165e+00	2.861277e-03
18660000	-4.594834e+03	-1.296705e+02	4.483568e-01	3.348410e+00	0.000000e+00	6.172859e-02	8.630550e-03	9.933908e-01	2.503791e-03	2.975683e-03	7.930858e+00	2.673105e-03
18680000	-4.571953e+03	-1.741121e+02	4.538089e-01	3.339921e+00	0.000000e+00	6.242021e-02	1.157563e-02	9.803177e-01	1.474646e-02	2.352835e-03	1.012803e+01	2.720275e-03
18700000	-4.573374e+03	-1.388591e+02	4.443777e-01	3.214800e+00	0.000000e+00	6.632860e-02	1.439366e-02	9.862836e-01	4.562504e-03	2.323534e-03	1.361123e+01	2.643654e-03
18720000	-4.579354e+03	-1.288541e+02	4.156653e-01	3.150221e+00	0.000000e+00	5.541485e-02	1.822498e-02	9.834817e-01	3.780258e-03	1.955157e-03	1.223638e+01	2.468819e-03
18740000	-4.585851e+03	-1.123331e+02	4.481094e-01	3.490186e+00	0.000000e+00	6.020111e-02	2.722172e-02	9.719221e-01	4.329500e-03	1.502146e-03	1.210229e+01	2.664698e-03
18760000	-4.591646e+03	-9.972045e+01	4.781396e-01	3.706037e+00	0.000000e+00	6.363016e-02	1.858890e-02	9.940957e-01	5.759341e-04	1.336307e-03	1.164185e+01	2.845250e-03
18780000	-4.590100e+03	-5.328041e+01	5.038299e-01	3.633555e+00	0.000000e+00	6.127389e-02	1.938466e-02	9.947265e-01	4.372267e-04	1.220625e-03	8.436995e+00	2.997667e-03
18800000	-4.588107e+03	-1.098726e+02	4.687972e-01	3.562250e+00	0.000000e+00	6.051251e-02	1.686852e-02	9.895977e-01	1.926398e-03	1.283034e-03	9.185343e+00	2.785423e-03
18820000	-4.605228e+03	-9.222039e+01	4.246585e-01	3.112784e+00	0.000000e+00	6.520547e-02	9.544337e-03	9.900950e-01	5.521305e-03	1.338446e-03	1.076426e+01	2.522497e-03
18840000	-4.568128e+03	-8.572965e+01	4.405037e-01	3.320559e+00	0.000000e+00	5.484278e-02	2.038926e-02	9.886639e-01	1.962027e-03	1.146536e-03	1.263389e+01	2.605579e-03
18860000	-4.584942e+03	-1.655724e+02	4.262729e-01	3.430240e+00	0.000000e+00	5.735604e-02	1.087472e-02	9.838975e-01	6.748288e-03	1.894712e-03	1.034179e+01	2.519857e-03
18880000	-4.587880e+03	-1.291827e+02	4.664004e-01	3.595992e+00	0.000000e+00	6.845729e-02	1.195377e-02	9.923662e-01	1.597614e-03	1.894620e-03	9.836081e+00	2.764154e-03
18900000	-4.585016e+03	-1.750263e+02	4.445957e-01	3.478274e+00	0.000000e+00	7.228672e-02	1.555698e-02	9.873258e-01	2.556533e-03	1.806047e-03	1.141730e+01	2.633487e-03
18920000	-4.588981e+03	-1.300451e+02	4.214431e-01	3.232699e+00	0.000000e+00	6.187080e-02	6.748799e-03	9.933082e-01	4.236877e-03	1.783533e-03	1.050762e+01	2.484257e-03
18940000	-4.592222e+03	-1.246907e+02	4.154208e-01	3.188054e+00	1.162791e-02	5.177029e-02	4.825335e-03	9.945262e-01	5.547171e-03	1.632442e-03	8.491619e+00	2.447101e-03
18960000	-4.580763e+03	-1.415849e+02	4.158313e-01	3.171074e+00	0.000000e+00	6.429623e-02	6.792118e-03	9.924968e-01	5.061831e-03	2.303019e-03	9.130657e+00	2.447874e-03
18980000	-4.581284e+03	-2.118203e+02	4.192872e-01	3.179484e+00	0.000000e+00	5.864424e-02	1.183533e-02	9.946083e-01	9.769383e-04	2.456436e-03	1.301173e+01	2.463294e-03
19000000	-4.587345e+03	-1.772493e+02	4.112637e-01	3.190413e+00	0.000000e+00	7.439148e-02	1.287112e-02	9.901628e-01	2.555348e-03	2.083173e-03	1.541808e+01	2.411805e-03
19020000	-4.592277e+03	-1.348001e+02	4.336225e-01	3.449812e+00	0.000000e+00	6.464007e-02	1.741865e-02	9.915492e-01	1.365426e-03	1.023932e-03	1.537765e+01	2.534321e-03
19040000	-4.587137e+03	-1.478607e+02	4.251694e-01	3.295014e+00	0.000000e+00	5.488667e-02	6.079883e-03	9.893766e-01	1.450410e-02	1.945625e-03	1.621877e+01	2.480915e-03
19060000	-4.584010e+03	-1.297332e+02	4.672861e-01	3.597856e+00	0.000000e+00	6.871857e-02	8.250449e-03	9.948249e-01	1.472924e-03	2.012189e-03	8.156248e+00	2.726357e-03
19080000	-4.593298e+03	-1.531329e+02	4.524179e-01	3.588237e+00	0.000000e+00	5.555930e-02	2.471603e-03	9.968870e-01	7.892792e-03	1.165108e-03	7.994573e+00	2.643606e-03
19100000	-4.586860e+03	-1.195722e+02	4.615228e-01	3.560211e+00	0.000000e+00	6.110900e-02	4.286382e-03	9.951909e-01	5.639875e-03	1.465802e-03	8.564877e+00	2.699915e-03
19120000	-4.597848e+03	-1.044075e+02	4.593016e-01	3.408907e+00	0.000000e+00	6.143697e-02	5.846727e-03	9.934806e-01	5.706272e-03	1.293748e-03	1.108281e+01	2.692650e-03
19140000	-4.585946e+03	-1.136604e+02	4.836881e-01	3.663625e+00	0.000000e+00	7.075772e-02	5.812475e-03	9.951114e-01	2.551262e-03	1.690288e-03	1.063703e+01	2.834844e-03
19160000	-4.592880e+03	-8.457617e+01	4.621917e-01	3.510717e+00	0.000000e+00	6.676117e-02	2.070190e-02	9.902064e-01	1.077866e-03	1.538220e-03	6.841016e+00	2.705219e-03
19180000	-4.608398e+03	-8.776795e+01	4.764861e-01	3.702383e+00	0.000000e+00	6.859717e-02	9.572196e-03	9.948770e-01	1.374882e-03	1.337788e-03	6.903181e+00	2.800320e-03
19200000	-4.593611e+03	-7.525447e+01	4.671798e-01	3.453321e+00	0.000000e+00	5.648457e-02	4.713260e-03	9.958173e-01	2.783857e-03	1.487262e-03	9.637542e+00	2.746200e-03
19220000	-4.584633e+03	-4.107017e+01	4.737998e-01	3.504051e+00	0.000000e+00	5.288814e-02	1.149623e-02	9.946506e-01	1.019231e-03	9.723350e-04	7.225227e+00	2.777473e-03
19240000	-4.582609e+03	-1.462774e+02	4.520645e-01	3.608859e+00	0.000000e+00	6.911003e-02	1.715721e-02	9.795642e-01	5.561451e-03	1.397122e-03	1.108088e+01	2.649772e-03
19260000	-4.598489e+03	-1.226258e+02	5.334600e-01	4.115814e+00	0.000000e+00	6.993592e-02	1.277053e-02	9.877920e-01	3.640130e-03	1.280911e-03	6.952793e+00	3.138949e-03
19280000	-4.598406e+03	-1.161443e+02	4.536034e-01	3.445011e+00	0.000000e+00	6.809757e-02	1.433579e-02	9.907996e-01	1.504144e-03	1.778121e-03	1.006025e+01	2.662715e-03
19300000	-4.610276e+03	-4.015373e+01	4.753875e-01	3.585284e+00	0.000000e+00	6.257788e-02	1.082154e-02	9.875186e-01	6.712986e-03	1.479234e-03	4.696500e+00	2.793868e-03
19320000	-4.589378e+03	-6.690037e+01	4.628390e-01	3.484358e+00	0.000000e+00	5.942151e-02	1.256938e-02	9.876322e-01	2.952031e-03	2.150310e-03	4.427926e+00	2.716732e-03
19340000	-4.594433e+03	-9.662086e+01	4.404593e-01	3.408920e+00	0.000000e+00	5.601282e-02	2.118754e-02	9.784906e-01	3.353684e-03	2.553003e-03	5.452856e+00	2.585606e-03
19360000	-4.612818e+03	-1.053499e+02	4.547888e-01	3.584865e+00	0.000000e+00	5.601275e-02	1.626384e-02	9.893951e-01	2.018054e-03	2.339806e-03	4.945556e+00	2.670610e-03
19380000	-4.603323e+03	-1.209729e+02	4.462530e-01	3.528677e+00	0.000000e+00	5.959719e-02	1.022795e-02	9.889610e-01	3.272945e-03	1.465528e-03	9.284459e+00	2.623849e-03
19400000	-4.597305e+03	-1.412312e+02	4.457932e-01	3.399873e+00	0.000000e+00	6.015898e-02	1.050632e-02	9.896687e-01	4.884204e-03	2.554116e-03	8.067532e+00	2.618489e-03
19420000	-4.595530e+03	-7.694255e+01	5.033825e-01	3.667894e+00	0.000000e+00	6.473395e-02	1.273650e-02	9.934289e-01	1.125480e-03	1.465109e-03	5.925777e+00	2.965651e-03
19440000	-4.590775e+03	-9.755649e+01	4.897750e-01	3.596459e+00	0.000000e+00	6.042817e-02	4.824300e-03	9.949129e-01	4.675983e-03	1.916691e-03	7.199908e+00	2.884794e-03
19460000	-4.597817e+03	-1.333087e+02	4.659681e-01	3.663419e+00	0.000000e+00	6.989257e-02	4.339380e-03	9.957206e-01	3.363922e-03	2.189611e-03	8.293499e+00	2.741247e-03
19480000	-4.581815e+03	-7.465198e+01	4.604378e-01	3.382791e+00	0.000000e+00	5.801970e-02	3.877145e-03	9.967009e-01	3.230723e-03	1.425468e-03	6.293317e+00	2.712273e-03
19500000	-4.592980e+03	-1.343673e+02	4.561128e-01	3.387627e+00	0.000000e+00	4.840443e-02	5.601237e-03	9.967989e-01	1.476104e-03	1.682703e-03	8.594398e+00	2.695052e-03
19520000	-4.564904e+03	-1.363433e+02	4.759727e-01	3.645377e+00	0.000000e+00	5.543138e-02	8.357800e-03	9.944514e-01	2.438030e-03	1.810180e-03	1.084515e+01	2.810396e-03
19540000	-4.584462e+03	-1.074108e+02	4.576733e-01	3.354949e+00	0.000000e+00	6.600672e-02	1.877009e-02	9.865086e-01	3.389631e-03	2.222275e-03	1.016780e+01	2.706090e-03
19560000	-4.564915e+03	-1.340066e+02	4.394690e-01	3.403873e+00	0.000000e+00	5.669143e-02	2.323286e-02	9.701673e-01	6.384558e-03	1.683303e-03	9.000446e+00	2.598699e-03
19580000	-4.588135e+03	-1.024150e+02	4.435782e-01	3.364855e+00	0.000000e+00	6.248450e-02	1.876334e-02	9.661895e-01	1.583128e-02	1.805949e-03	8.908423e+00	2.615638e-03
19600000	-4.601521e+03	-1.214684e+02	4.859661e-01	3.649723e+00	0.000000e+00	6.539907e-02	1.418765e-02	9.882109e-01	3.099076e-03	2.245553e-03	6.448827e+00	2.862566e-03
19620000	-4.586431e+03	-1.070458e+02	4.549325e-01	3.413365e+00	0.000000e+00	6.647528e-02	1.458349e-02	9.902500e-01	2.760957e-03	2.148223e-03	7.398023e+00	2.684875e-03
19640000	-4.576282e+03	-1.232866e+02	4.714164e-01	3.595075e+00	0.000000e+00	6.039614e-02	9.027277e-03	9.890019e-01	5.723465e-03	1.974243e-03	8.698260e+00	2.781451e-03
19660000	-4.592606e+03	-8.819374e+01	4.304267e-01	3.245884e+00	0.000000e+00	5.376315e-02	4.532919e-03	9.961484e-01	2.795774e-03	1.721999e-03	9.732245e+00	2.536059e-03
19680000	-4.605659e+03	-1.057968e+02	4.751989e-01	3.520978e+00	0.000000e+00	6.171836e-02	9.703974e-03	9.903150e-01	6.343723e-03	1.482570e-03	6.105662e+00	2.812426e-03
19700000	-4.586781e+03	-9.594984e+01	4.119567e-01	3.184823e+00	0.000000e+00	6.435450e-02	1.492266e-02	9.782729e-01	7.257787e-03	1.764414e-03	6.245206e+00	2.430876e-03
19720000	-4.588800e+03	-1.176703e+02	4.019237e-01	3.165073e+00	0.000000e+00	5.820736e-02	1.386851e-02	9.837689e-01	5.973401e-03	1.785151e-03	5.804213e+00	2.365394e-03
19740000	-4.594083e+03	-6.665744e+01	4.331293e-01	3.286802e+00	0.000000e+00	5.737732e-02	1.865788e-02	9.810213e-01	3.820347e-03	1.157735e-03	5.363825e+00	2.546563e-03
19760000	-4.598884e+03	-7.506998e+01	4.318370e-01	3.449518e+00	0.000000e+00	6.702086e-02	1.234543e-02	9.771379e-01	1.174836e-02	1.265633e-03	4.763664e+00	2.535418e-03
19780000	-4.587789e+03	-1.113589e+02	4.007066e-01	3.050887e+00	0.000000e+00	5.007324e-02	6.699490e-03	9.942567e-01	3.361593e-03	2.398492e-03	6.157423e+00	2.359964e-03
19800000	-4.608764e+03	-7.632186e+01	4.197322e-01	3.228984e+00	0.000000e+00	6.665095e-02	1.493162e-02	9.832959e-01	4.463542e-03	1.403529e-03	6.401290e+00	2.471911e-03
19820000	-4.592772e+03	-1.419457e+02	3.946035e-01	3.095724e+00	0.000000e+00	6.226582e-02	1.541202e-02	9.915889e-01	1.114806e-03	2.181180e-03	7.398407e+00	2.317342e-03
19840000	-4.610837e+03	-1.404212e+02	4.615920e-01	3.500452e+00	0.000000e+00	7.037985e-02	1.899752e-02	9.725832e-01	1.065020e-02	2.129022e-03	4.641617e+00	2.709575e-03
19860000	-4.582136e+03	-1.281542e+02	4.369087e-01	3.259512e+00	0.000000e+00	6.329449e-02	1.463070e-02	9.913570e-01	1.407641e-03	2.065707e-03	5.942538e+00	2.562200e-03
19880000	-4.586097e+03	-1.094383e+02	4.551280e-01	3.281256e+00	0.000000e+00	6.838372e-02	8.416894e-03	9.921338e-01	4.773276e-03	1.413529e-03	6.877196e+00	2.669481e-03
19900000	-4.586046e+03	-9.713962e+01	4.163247e-01	3.215307e+00	0.000000e+00	5.586700e-02	5.253594e-03	9.955500e-01	3.325024e-03	2.026428e-03	5.491826e+00	2.444183e-03
19920000	-4.606085e+03	-1.228136e+02	4.444430e-01	3.243126e+00	0.000000e+00	5.643835e-02	7.036391e-03	9.925290e-01	5.290647e-03	2.136102e-03	6.405483e+00	2.604251e-03
19940000	-4.605837e+03	-1.084832e+02	4.674107e-01	3.591854e+00	0.000000e+00	6.393507e-02	1.075561e-02	9.961243e-01	4.619799e-04	1.434584e-03	6.732151e+00	2.740392e-03
19960000	-4.617943e+03	-8.745729e+01	4.238047e-01	3.178368e+00	0.000000e+00	5.466008e-02	1.554318e-02	9.918122e-01	1.224457e-03	1.161758e-03	5.374732e+00	2.485986e-03
19980000	-4.589469e+03	-7.098859e+01	4.314755e-01	3.383005e+00	0.000000e+00	6.366980e-02	6.606357e-03	9.944076e-01	4.376224e-03	9.884996e-04	5.234648e+00	2.525114e-03
20000000	-4.623741e+03	-8.500727e+01	4.120214e-01	3.361790e+00	0.000000e+00	7.025959e-02	5.099725e-03	9.970046e-01	1.587653e-03	2.121793e-03	3.964234e+00	2.403271e-03
20020000	-4.613649e+03	-1.073003e+02	3.853757e-01	3.098777e+00	0.000000e+00	5.485246e-02	4.545416e-03	9.978787e-01	8.536926e-04	2.366760e-03	6.874123e+00	2.250577e-03
20040000	-4.588658e+03	-8.919536e+01	4.394539e-01	3.450134e+00	0.000000e+00	5.483359e-02	2.459994e-02	9.851237e-01	1.526612e-03	1.579686e-03	4.722362e+00	2.574217e-03
20060000	-4.602816e+03	-9.884012e+01	4.466244e-01	3.404804e+00	0.000000e+00	5.853213e-02	2.418630e-02	9.801349e-01	3.072574e-03	1.549454e-03	6.116873e+00	2.614214e-03
20080000	-4.611240e+03	-1.131289e+02	4.292214e-01	3.179401e+00	0.000000e+00	7.605587e-02	1.604368e-02	9.729199e-01	1.442274e-02	1.586971e-03	6.490965e+00	2.515661e-03
20100000	-4.591471e+03	-1.393256e+02	4.470314e-01	3.297283e+00	0.000000e+00	5.268270e-02	7.932136e-03	9.908778e-01	5.604284e-03	2.257957e-03	6.512423e+00	2.621325e-03
20120000	-4.593639e+03	-1.368061e+02	4.594700e-01	3.506237e+00	0.000000e+00	5.666573e-02	5.956278e-03	9.916987e-01	8.008089e-03	3.018234e-03	5.550897e+00	2.685266e-03
20140000	-4.594256e+03	-1.480104e+02	4.144800e-01	3.221779e+00	0.000000e+00	6.064313e-02	5.452029e-03	9.953459e-01	2.568172e-03	2.207282e-03	7.012037e+00	2.424587e-03
20160000	-4.595739e+03	-1.676357e+02	4.615393e-01	3.505371e+00	0.000000e+00	6.459909e-02	1.075281e-02	9.951496e-01	9.071646e-04	3.110868e-03	6.238140e+00	2.702490e-03
20180000	-4.583864e+03	-1.677643e+02	4.289670e-01	3.151031e+00	0.000000e+00	6.043193e-02	1.792292e-02	9.951646e-01	3.068838e-04	3.052021e-03	6.968756e+00	2.521924e-03
20200000	-4.590583e+03	-2.130891e+02	4.267442e-01	3.178216e+00	0.000000e+00	7.431585e-02	2.039485e-02	9.954832e-01	2.658689e-04	3.294061e-03	1.013607e+01	2.506556e-03
20220000	-4.581596e+03	-2.172805e+02	4.120444e-01	3.249445e+00	0.000000e+00	7.455104e-02	2.453191e-02	9.889497e-01	8.767001e-04	2.594140e-03	9.104272e+00	2.413503e-03
20240000	-4.593861e+03	-1.979098e+02	4.201658e-01	3.155796e+00	0.000000e+00	6.941489e-02	1.300260e-02	9.873872e-01	4.476281e-03	3.573274e-03	1.110844e+01	2.460631e-03
20260000	-4.600869e+03	-1.746742e+02	4.141081e-01	3.278094e+00	0.000000e+00	7.129650e-02	1.391034e-02	9.874382e-01	3.388352e-03	3.668978e-03	8.886913e+00	2.423869e-03
20280000	-4.587637e+03	-1.065434e+02	4.253534e-01	3.067718e+00	0.000000e+00	6.314835e-02	1.823863e-02	9.925470e-01	8.599136e-04	2.619830e-03	5.877617e+00	2.491846e-03
20300000	-4.593907e+03	-1.449187e+02	4.257025e-01	3.212232e+00	0.000000e+00	5.350673e-02	1.541465e-02	9.875349e-01	3.467813e-03	2.393905e-03	7.011889e+00	2.481975e-03
20320000	-4.580358e+03	-1.746725e+02	4.588904e-01	3.370352e+00	0.000000e+00	7.056785e-02	1.252685e-02	9.940938e-01	1.122349e-03	2.638399e-03	9.361772e+00	2.679594e-03
20340000	-4.594163e+03	-1.620280e+02	4.459496e-01	3.290203e+00	0.000000e+00	6.949155e-02	1.033635e-02	9.946732e-01	1.206682e-03	3.194803e-03	8.306338e+00	2.608522e-03
20360000	-4.589596e+03	-1.414460e+02	4.085420e-01	3.070790e+00	0.000000e+00	5.467898e-02	1.166390e-02	9.911199e-01	2.936332e-03	3.009429e-03	9.133413e+00	2.389712e-03
20380000	-4.591740e+03	-1.803046e+02	4.713095e-01	3.514269e+00	0.000000e+00	6.638593e-02	7.567397e-03	9.938590e-01	3.045672e-03	4.074313e-03	7.586044e+00	2.754449e-03
20400000	-4.573669e+03	-2.099054e+02	4.283072e-01	3.305550e+00	0.000000e+00	6.397405e-02	2.265594e-02	9.924258e-01	5.165769e-04	4.165556e-03	7.909557e+00	2.513319e-03
20420000	-4.574329e+03	-1.935289e+02	4.649757e-01	3.457909e+00	0.000000e+00	7.213688e-02	4.055486e-03	9.971414e-01	1.955425e-03	3.678549e-03	1.218325e+01	2.728510e-03
20440000	-4.582803e+03	-1.889329e+02	4.055195e-01	3.137522e+00	0.000000e+00	5.357794e-02	1.162991e-02	9.872379e-01	4.262634e-03	2.735107e-03	1.208877e+01	2.375906e-03
20460000	-4.569403e+03	-2.071358e+02	4.619087e-01	3.476360e+00	0.000000e+00	6.994075e-02	9.162630e-03	9.892586e-01	5.617737e-03	3.397313e-03	1.214069e+01	2.705735e-03
20480000	-4.568588e+03	-2.499660e+02	3.979910e-01	3.259310e+00	0.000000e+00	5.889032e-02	9.030178e-03	9.808387e-01	1.492987e-02	4.459248e-03	1.060670e+01	2.325166e-03
20500000	-4.579265e+03	-1.659241e+02	4.357926e-01	3.480574e+00	0.000000e+00	4.766883e-02	1.679565e-02	9.907793e-01	1.318510e-03	2.742705e-03	9.526434e+00	2.555353e-03
20520000	-4.589049e+03	-1.314695e+02	4.441557e-01	3.428841e+00	0.000000e+00	6.201213e-02	8.326715e-03	9.951930e-01	1.423789e-03	2.117576e-03	9.981876e+00	2.609163e-03
20540000	-4.584581e+03	-1.201449e+02	4.898867e-01	3.735378e+00	0.000000e+00	6.656614e-02	1.241915e-02	9.907486e-01	2.322334e-03	1.790849e-03	9.805971e+00	2.888214e-03
20560000	-4.576529e+03	-8.680458e+01	4.189132e-01	3.124897e+00	0.000000e+00	5.304530e-02	5.653012e-03	9.962328e-01	1.973042e-03	1.655022e-03	8.606123e+00	2.468709e-03
20580000	-4.608537e+03	-1.128768e+02	4.596998e-01	3.557378e+00	0.000000e+00	6.370359e-02	1.900567e-02	9.961397e-01	1.802751e-04	1.811581e-03	9.868448e+00	2.705978e-03
20600000	-4.581801e+03	-1.666216e+02	4.731204e-01	3.552548e+00	0.000000e+00	6.808490e-02	1.190693e-02	9.883035e-01	4.015948e-03	1.864102e-03	1.040716e+01	2.789862e-03
20620000	-4.585682e+03	-1.214469e+02	4.357362e-01	3.317837e+00	0.000000e+00	6.051326e-02	1.441935e-02	9.931506e-01	1.228890e-03	2.425368e-03	9.516214e+00	2.559111e-03
20640000	-4.570975e+03	-1.139541e+02	4.496388e-01	3.126296e+00	0.000000e+00	6.581263e-02	2.260575e-02	9.887995e-01	1.280934e-03	2.052921e-03	8.802428e+00	2.625677e-03
20660000	-4.582449e+03	-1.164767e+02	4.658427e-01	3.363712e+00	0.000000e+00	6.414381e-02	1.185216e-02	9.922832e-01	2.262291e-03	1.845583e-03	9.556140e+00	2.710650e-03
20680000	-4.580691e+03	-1.538184e+02	4.512151e-01	3.415335e+00	0.000000e+00	5.673119e-02	7.089095e-03	9.975128e-01	5.248516e-04	1.885839e-03	6.662695e+00	2.625168e-03
20700000	-4.597832e+03	-1.192179e+02	4.662228e-01	3.476359e+00	0.000000e+00	7.350074e-02	2.760402e-03	9.970992e-01	5.594284e-03	2.057890e-03	7.451016e+00	2.727967e-03
20720000	-4.597615e+03	-1.605701e+02	4.329378e-01	3.353184e+00	0.000000e+00	5.959364e-02	5.960688e-03	9.936286e-01	4.221823e-03	2.972832e-03	6.891391e+00	2.528460e-03
20740000	-4.608589e+03	-8.373803e+01	4.585849e-01	3.420407e+00	0.000000e+00	4.750320e-02	1.107900e-02	9.908793e-01	2.737102e-03	1.939147e-03	5.301640e+00	2.679200e-03
20760000	-4.603839e+03	-1.603113e+02	4.617661e-01	3.462699e+00	0.000000e+00	5.645427e-02	1.351024e-02	9.832073e-01	6.985135e-03	3.441848e-03	4.992714e+00	2.694636e-03
20780000	-4.605236e+03	-1.054732e+02	4.084467e-01	3.166940e+00	0.000000e+00	5.242704e-02	3.754167e-03	9.954104e-01	6.518470e-03	2.010744e-03	4.853896e+00	2.408423e-03
20800000	-4.607549e+03	-1.022341e+02	4.121361e-01	3.244054e+00	0.000000e+00	6.668986e-02	9.622183e-03	9.966930e-01	5.938873e-04	2.798976e-03	4.949302e+00	2.419669e-03
20820000	-4.613217e+03	-1.327857e+02	4.209861e-01	3.364796e+00	0.000000e+00	6.412481e-02	1.286667e-02	9.941296e-01	8.256897e-04	2.403302e-03	4.590870e+00	2.472597e-03
20840000	-4.588021e+03	-1.234720e+02	3.746867e-01	3.079148e+00	0.000000e+00	6.226558e-02	9.299556e-03	9.881975e-01	4.929489e-03	1.864818e-03	6.440891e+00	2.190802e-03
20860000	-4.598354e+03	-1.221836e+02	3.941577e-01	3.110506e+00	0.000000e+00	6.165526e-02	9.990724e-03	9.897082e-01	4.404896e-03	1.813782e-03	6.742204e+00	2.314791e-03
20880000	-4.607208e+03	-1.088600e+02	4.376191e-01	3.508735e+00	0.000000e+00	5.765402e-02	1.936719e-02	9.848617e-01	2.111052e-03	1.596261e-03	6.670578e+00	2.564722e-03
20900000	-4.595507e+03	-1.710643e+02	4.248678e-01	3.321034e+00	0.000000e+00	6.281857e-02	1.030366e-02	9.953802e-01	7.305257e-04	2.027867e-03	1.073916e+01	2.493199e-03
20920000	-4.598313e+03	-1.549040e+02	4.231290e-01	3.355034e+00	0.000000e+00	4.673119e-02	1.958449e-02	9.913994e-01	8.203240e-04	2.010678e-03	7.811067e+00	2.488861e-03
20940000	-4.586604e+03	-1.207233e+02	4.448648e-01	3.336663e+00	0.000000e+00	5.792223e-02	1.511151e-02	9.940047e-01	5.867201e-04	1.695103e-03	6.644589e+00	2.617003e-03
20960000	-4.579833e+03	-1.318836e+02	4.370693e-01	3.316632e+00	0.000000e+00	6.227187e-02	1.788903e-02	9.895282e-01	1.180579e-03	2.022715e-03	8.150931e+00	2.571232e-03
20980000	-4.617163e+03	-1.158935e+02	4.643829e-01	3.439252e+00	0.000000e+00	6.730222e-02	1.126621e-02	9.897810e-01	3.471461e-03	1.353520e-03	6.366888e+00	2.725673e-03
21000000	-4.593829e+03	-7.125593e+01	4.268921e-01	3.212251e+00	0.000000e+00	6.190831e-02	1.965637e-02	9.775864e-01	7.094040e-03	1.248778e-03	7.456524e+00	2.516899e-03
21020000	-4.599087e+03	-8.899693e+01	4.306762e-01	3.175189e+00	0.000000e+00	6.722615e-02	1.515621e-02	9.915675e-01	1.745994e-03	1.451863e-03	6.805918e+00	2.531448e-03
21040000	-4.594170e+03	-1.620914e+02	4.421176e-01	3.269422e+00	0.000000e+00	6.458495e-02	1.402363e-02	9.933301e-01	1.017156e-03	2.380636e-03	8.955580e+00	2.591030e-03
21060000	-4.609871e+03	-1.613081e+02	4.486944e-01	3.514857e+00	0.000000e+00	7.458190e-02	1.632053e-02	9.896528e-01	1.952771e-03	2.594425e-03	6.633544e+00	2.625216e-03
21080000	-4.592208e+03	-1.672282e+02	4.235582e-01	3.262997e+00	0.000000e+00	5.935788e-02	2.575783e-02	9.777930e-01	3.057471e-03	2.714296e-03	7.340059e+00	2.482115e-03
21100000	-4.578476e+03	-1.884991e+02	4.272171e-01	3.184156e+00	0.000000e+00	7.609249e-02	2.267680e-02	9.915762e-01	6.108799e-04	2.625885e-03	8.383879e+00	2.507605e-03
21120000	-4.572000e+03	-1.744305e+02	4.089602e-01	3.243079e+00	0.000000e+00	6.761939e-02	7.215443e-03	9.963670e-01	1.101175e-03	1.583073e-03	1.638912e+01	2.405785e-03
21140000	-4.580191e+03	-1.363210e+02	4.554035e-01	3.512525e+00	0.000000e+00	6.801760e-02	8.785203e-03	9.937089e-01	2.608128e-03	1.578753e-03	9.050999e+00	2.679327e-03
21160000	-4.587217e+03	-1.237057e+02	4.196735e-01	3.257393e+00	0.000000e+00	6.223080e-02	1.267442e-02	9.894609e-01	2.987328e-03	1.139808e-03	8.694729e+00	2.466821e-03
21180000	-4.578652e+03	-1.536553e+02	4.511171e-01	3.362735e+00	0.000000e+00	6.477087e-02	7.023652e-03	9.966758e-01	1.028751e-03	1.672086e-03	1.314969e+01	2.642338e-03
21200000	-4.577334e+03	-1.437703e+02	4.874421e-01	3.669091e+00	0.000000e+00	6.250294e-02	9.027108e-03	9.971259e-01	4.067319e-04	2.038149e-03	8.550759e+00	2.877273e-03
21220000	-4.583266e+03	-1.325833e+02	4.974646e-01	3.616813e+00	0.000000e+00	5.572881e-02	7.112362e-03	9.942590e-01	3.578268e-03	1.870237e-03	9.864730e+00	2.940684e-03
21240000	-4.578354e+03	-1.180240e+02	4.667052e-01	3.389458e+00	0.000000e+00	7.247899e-02	2.564785e-02	9.922567e-01	4.003723e-04	1.111874e-03	9.666855e+00	2.754822e-03
21260000	-4.570131e+03	-1.130735e+02	4.271589e-01	3.147073e+00	0.000000e+00	6.599435e-02	1.352848e-02	9.932578e-01	1.229227e-03	1.339952e-03	1.420469e+01	2.518365e-03
21280000	-4.578524e+03	-1.850035e+02	4.223855e-01	3.187150e+00	0.000000e+00	5.498094e-02	1.094635e-02	9.927323e-01	2.052056e-03	1.980735e-03	1.666754e+01	2.490939e-03
21300000	-4.584672e+03	-2.085262e+02	4.291875e-01	3.315097e+00	0.000000e+00	5.769714e-02	1.036798e-02	9.929519e-01	2.059720e-03	2.459024e-03	1.378730e+01	2.526861e-03
21320000	-4.588799e+03	-2.368111e+02	4.046876e-01	3.328335e+00	0.000000e+00	6.210461e-02	1.338597e-02	9.862682e-01	4.013073e-03	2.697728e-03	1.533604e+01	2.372968e-03
21340000	-4.579734e+03	-2.246839e+02	4.251801e-01	3.391135e+00	1.162791e-02	5.535250e-02	2.508256e-02	9.701104e-01	6.725423e-03	2.325077e-03	1.515847e+01	2.488835e-03
21360000	-4.584859e+03	-2.103292e+02	4.255272e-01	3.393916e+00	0.000000e+00	7.143858e-02	1.428013e-02	9.859358e-01	4.109704e-03	2.912759e-03	1.429376e+01	2.495262e-03
21380000	-4.580428e+03	-2.097944e+02	4.203934e-01	3.526491e+00	0.000000e+00	5.766559e-02	7.618733e-03	9.891367e-01	8.196451e-03	2.494879e-03	9.573888e+00	2.470503e-03
21400000	-4.590404e+03	-1.592963e+02	4.424575e-01	3.395626e+00	0.000000e+00	5.066846e-02	1.163636e-02	9.931593e-01	1.458289e-03	1.857206e-03	9.789437e+00	2.600568e-03
21420000	-4.592544e+03	-2.161424e+02	4.199911e-01	3.301820e+00	0.000000e+00	6.483612e-02	6.914943e-03	9.960734e-01	1.541007e-03	2.934149e-03	1.094024e+01	2.472785e-03
21440000	-4.602004e+03	-2.159900e+02	4.372604e-01	3.346152e+00	0.000000e+00	6.337436e-02	6.630010e-03	9.953681e-01	1.680808e-03	2.538992e-03	1.252092e+01	2.579166e-03
21460000	-4.586558e+03	-2.652228e+02	3.938032e-01	2.977169e+00	1.162791e-02	5.383828e-02	2.224119e-02	9.651157e-01	8.927059e-03	4.807559e-03	1.116814e+01	2.321714e-03
21480000	-4.587050e+03	-2.110944e+02	4.074721e-01	2.978731e+00	0.000000e+00	5.885357e-02	2.631240e-02	9.743585e-01	4.917923e-03	3.060133e-03	1.100638e+01	2.414356e-03
21500000	-4.574121e+03	-1.610236e+02	4.661104e-01	3.069067e+00	1.162791e-02	5.810856e-02	3.455221e-02	9.536280e-01	9.531323e-03	3.450564e-03	1.193174e+01	2.760939e-03
21520000	-4.595294e+03	-1.976063e+02	4.277141e-01	3.013670e+00	0.000000e+00	6.643778e-02	1.142118e-02	9.920581e-01	2.619532e-03	5.040897e-03	8.963455e+00	2.533151e-03
21540000	-4.584263e+03	-1.883845e+02	4.623655e-01	3.055647e+00	0.000000e+00	6.973309e-02	1.153513e-02	9.909706e-01	2.741432e-03	4.580102e-03	9.469442e+00	2.742360e-03
21560000	-4.568731e+03	-1.970792e+02	4.633344e-01	3.168723e+00	0.000000e+00	6.417332e-02	5.441273e-03	9.954598e-01	5.576340e-03	5.035123e-03	9.392151e+00	2.744099e-03
21580000	-4.591534e+03	-1.575879e+02	4.704374e-01	3.257527e+00	0.000000e+00	6.688392e-02	1.567463e-02	9.912991e-01	1.766008e-03	2.662930e-03	7.899638e+00	2.787867e-03
21600000	-4.597903e+03	-1.892480e+02	4.952766e-01	3.515027e+00	0.000000e+00	7.691378e-02	8.227638e-03	9.879425e-01	7.818377e-03	3.484500e-03	8.814238e+00	2.941630e-03
21620000	-4.584198e+03	-1.862875e+02	4.710584e-01	3.295680e+00	0.000000e+00	6.830038e-02	2.221715e-02	9.801173e-01	4.361545e-03	3.457538e-03	9.551823e+00	2.766759e-03
21640000	-4.581433e+03	-1.723298e+02	4.262256e-01	3.016192e+00	0.000000e+00	5.587422e-02	2.128568e-02	9.729859e-01	9.657212e-03	3.780137e-03	6.729661e+00	2.499841e-03
21660000	-4.597992e+03	-1.409679e+02	4.312973e-01	3.202854e+00	0.000000e+00	7.204162e-02	1.425986e-02	9.868802e-01	4.009466e-03	2.063718e-03	7.645750e+00	2.539071e-03
21680000	-4.576092e+03	-1.667600e+02	4.131724e-01	3.117601e+00	0.000000e+00	5.564502e-02	7.929766e-03	9.929178e-01	2.583356e-03	1.955323e-03	9.826730e+00	2.422310e-03
21700000	-4.576749e+03	-1.943586e+02	3.960705e-01	3.069480e+00	0.000000e+00	6.138297e-02	8.581703e-03	9.933120e-01	2.093447e-03	2.347599e-03	1.022455e+01	2.321204e-03
21720000	-4.586912e+03	-1.905076e+02	3.926395e-01	3.026157e+00	0.000000e+00	6.364759e-02	7.372420e-03	9.914065e-01	4.627296e-03	2.572611e-03	9.127319e+00	2.295790e-03
21740000	-4.589529e+03	-1.861506e+02	4.070799e-01	3.169637e+00	0.000000e+00	6.175703e-02	1.171407e-02	9.890023e-01	2.562941e-03	3.309122e-03	8.250443e+00	2.370442e-03
21760000	-4.565914e+03	-2.427690e+02	3.879515e-01	3.022046e+00	0.000000e+00	6.078644e-02	5.126174e-03	9.913288e-01	1.158236e-02	4.076361e-03	1.271567e+01	2.262137e-03
21780000	-4.583561e+03	-2.756780e+02	4.031724e-01	3.246727e+00	0.000000e+00	7.036345e-02	6.615217e-03	9.948826e-01	2.037984e-03	4.967823e-03	1.153808e+01	2.353768e-03
21800000	-4.592629e+03	-2.333594e+02	4.540350e-01	3.435154e+00	0.000000e+00	6.561033e-02	9.098478e-03	9.938607e-01	1.943975e-03	3.738960e-03	1.145527e+01	2.655239e-03
21820000	-4.580798e+03	-2.308669e+02	4.241466e-01	3.213329e+00	0.000000e+00	6.247634e-02	1.079487e-02	9.966965e-01	4.343445e-04	4.523383e-03	1.057933e+01	2.485346e-03
21840000	-4.591462e+03	-2.499722e+02	4.419336e-01	3.204558e+00	0.000000e+00	7.236058e-02	1.826093e-02	9.908123e-01	1.737909e-03	5.298140e-03	1.445630e+01	2.615336e-03
21860000	-4.595725e+03	-2.223988e+02	4.697696e-01	3.341050e+00	1.162791e-02	5.647971e-02	1.251828e-02	9.830181e-01	1.017665e-02	4.232409e-03	9.014967e+00	2.780789e-03
21880000	-4.586456e+03	-1.716799e+02	4.486565e-01	3.342862e+00	0.000000e+00	6.335383e-02	2.795315e-02	9.807233e-01	2.455305e-03	2.463921e-03	8.332827e+00	2.651586e-03
21900000	-4.576024e+03	-1.793802e+02	4.641005e-01	3.474926e+00	0.000000e+00	5.756331e-02	1.472778e-02	9.866790e-01	2.840947e-03	3.620628e-03	9.464352e+00	2.739413e-03
21920000	-4.569371e+03	-1.768632e+02	4.226907e-01	3.185434e+00	0.000000e+00	6.417191e-02	1.837621e-02	9.919443e-01	8.948036e-04	3.650536e-03	1.005341e+01	2.499654e-03
21940000	-4.586758e+03	-1.934005e+02	4.227438e-01	3.327495e+00	0.000000e+00	6.177801e-02	6.971119e-03	9.931376e-01	3.848136e-03	3.226277e-03	1.113065e+01	2.498045e-03
21960000	-4.583999e+03	-2.241941e+02	3.943599e-01	3.088649e+00	0.000000e+00	5.455132e-02	1.101764e-02	9.922951e-01	2.563134e-03	3.844557e-03	1.259434e+01	2.320339e-03
21980000	-4.590544e+03	-1.547671e+02	3.974148e-01	3.034538e+00	0.000000e+00	5.776785e-02	2.848539e-02	9.861272e-01	1.414547e-03	2.252869e-03	1.012757e+01	2.347785e-03
22000000	-4.609584e+03	-1.876360e+02	4.244603e-01	3.156315e+00	0.000000e+00	6.179352e-02	9.400860e-03	9.933197e-01	3.005253e-03	3.206883e-03	9.333058e+00	2.510097e-03
22020000	-4.586547e+03	-2.652457e+02	4.228192e-01	3.270494e+00	0.000000e+00	6.014182e-02	3.912032e-03	9.943164e-01	1.207141e-02	4.539891e-03	1.095676e+01	2.499280e-03
22040000	-4.585523e+03	-2.305455e+02	4.354612e-01	3.442677e+00	0.000000e+00	7.052587e-02	7.966826e-03	9.954079e-01	1.351694e-03	3.213472e-03	8.864342e+00	2.575919e-03
22060000	-4.583927e+03	-2.399609e+02	4.503019e-01	3.415802e+00	0.000000e+00	6.070972e-02	7.768758e-03	9.962482e-01	1.254018e-03	3.923575e-03	8.316435e+00	2.651729e-03
22080000	-4.577698e+03	-2.112774e+02	4.624989e-01	3.475476e+00	0.000000e+00	6.968874e-02	4.853764e-03	9.962616e-01	1.764941e-03	3.038674e-03	1.129722e+01	2.715466e-03
22100000	-4.587111e+03	-1.490044e+02	4.393510e-01	3.240606e+00	0.000000e+00	6.804767e-02	4.456884e-03	9.945376e-01	7.510927e-03	2.576210e-03	8.985963e+00	2.585628e-03
22120000	-4.583146e+03	-1.762547e+02	4.620867e-01	3.509543e+00	0.000000e+00	7.019090e-02	1.302357e-02	9.925143e-01	1.961171e-03	3.065648e-03	1.147553e+01	2.723527e-03
22140000	-4.574045e+03	-1.866263e+02	4.806481e-01	3.572080e+00	0.000000e+00	6.140164e-02	9.660375e-03	9.933467e-01	2.983871e-03	2.751370e-03	1.265569e+01	2.827730e-03
22160000	-4.579774e+03	-1.915571e+02	4.661087e-01	3.561749e+00	0.000000e+00	6.678382e-02	1.871609e-02	9.943069e-01	5.180489e-04	3.173625e-03	1.071664e+01	2.732981e-03
22180000	-4.590321e+03	-1.816266e+02	5.046174e-01	3.782101e+00	0.000000e+00	8.959290e-02	2.437834e-02	9.935859e-01	3.068746e-04	2.526905e-03	9.662935e+00	2.957203e-03
22200000	-4.581639e+03	-1.333452e+02	4.426627e-01	3.369104e+00	0.000000e+00	6.754103e-02	1.409855e-02	9.788513e-01	1.009204e-02	2.287933e-03	8.824816e+00	2.637390e-03
22220000	-4.580299e+03	-1.755861e+02	4.413940e-01	3.270812e+00	0.000000e+00	5.646084e-02	7.932467e-03	9.925039e-01	4.287151e-03	3.364035e-03	1.014330e+01	2.628899e-03
22240000	-4.581398e+03	-2.167128e+02	4.345749e-01	3.295898e+00	0.000000e+00	6.089406e-02	2.037736e-02	9.835854e-01	3.547583e-03	3.574578e-03	1.183712e+01	2.581090e-03
22260000	-4.568894e+03	-1.967326e+02	4.248146e-01	3.313066e+00	0.000000e+00	6.016539e-02	1.803154e-02	9.850556e-01	3.020923e-03	3.148262e-03	1.527969e+01	2.524066e-03
22280000	-4.573480e+03	-2.088447e+02	4.385255e-01	3.372156e+00	0.000000e+00	6.085307e-02	5.721412e-03	9.945453e-01	4.101306e-03	2.509578e-03	1.428649e+01	2.614140e-03
22300000	-4.583403e+03	-1.973491e+02	3.904805e-01	3.050420e+00	0.000000e+00	6.163581e-02	1.106482e-02	9.943335e-01	1.267123e-03	2.892303e-03	8.875155e+00	2.327916e-03
22320000	-4.588235e+03	-2.423204e+02	3.915597e-01	3.001541e+00	0.000000e+00	6.427226e-02	9.079653e-03	9.945351e-01	2.185649e-03	4.447234e-03	1.326107e+01	2.331786e-03
22340000	-4.591484e+03	-2.379168e+02	4.294306e-01	3.250826e+00	0.000000e+00	6.441902e-02	1.265602e-02	9.901598e-01	3.232350e-03	5.295716e-03	1.136006e+01	2.554937e-03
22360000	-4.578367e+03	-2.177955e+02	4.445817e-01	3.411406e+00	0.000000e+00	6.770453e-02	1.293637e-02	9.869382e-01	5.662524e-03	5.798244e-03	8.217118e+00	2.651295e-03
22380000	-4.595429e+03	-2.309405e+02	4.214735e-01	3.337085e+00	0.000000e+00	6.301151e-02	1.627106e-02	9.926032e-01	8.520746e-04	2.916836e-03	9.427200e+00	2.508014e-03
22400000	-4.603389e+03	-2.105171e+02	4.063390e-01	3.057747e+00	0.000000e+00	5.016508e-02	9.828912e-03	9.934415e-01	2.614087e-03	4.353745e-03	7.638786e+00	2.416648e-03
22420000	-4.587698e+03	-1.934692e+02	4.008659e-01	3.004601e+00	0.000000e+00	6.170037e-02	3.459643e-03	9.938283e-01	1.032181e-02	2.350319e-03	1.057898e+01	2.379337e-03
22440000	-4.596135e+03	-1.746980e+02	4.083685e-01	3.105839e+00	0.000000e+00	5.770752e-02	3.803371e-03	9.984668e-01	7.148467e-04	2.876389e-03	9.060392e+00	2.411889e-03
22460000	-4.609086e+03	-2.069212e+02	4.468508e-01	3.378866e+00	0.000000e+00	6.083643e-02	5.326476e-03	9.966037e-01	1.908774e-03	3.327595e-03	7.756932e+00	2.643022e-03
22480000	-4.579453e+03	-1.811084e+02	4.213620e-01	3.159257e+00	0.000000e+00	6.010285e-02	3.205611e-03	9.969551e-01	3.192594e-03	2.673316e-03	8.561806e+00	2.490993e-03
22500000	-4.586808e+03	-1.691721e+02	4.122129e-01	3.115633e+00	0.000000e+00	6.570474e-02	5.305278e-03	9.967475e-01	1.941188e-03	3.678608e-03	8.896500e+00	2.432111e-03
22520000	-4.602469e+03	-2.370271e+02	3.876111e-01	2.991163e+00	0.000000e+00	6.583198e-02	1.385683e-02	9.860235e-01	3.990131e-03	3.677272e-03	8.392068e+00	2.293001e-03
22540000	-4.588784e+03	-1.757567e+02	3.817085e-01	2.998484e+00	0.000000e+00	7.343026e-02	1.065152e-02	9.925674e-01	2.196551e-03	3.950818e-03	7.401904e+00	2.246608e-03
22560000	-4.596269e+03	-2.145365e+02	3.729271e-01	3.065592e+00	0.000000e+00	6.327596e-02	1.143376e-02	9.906207e-01	2.566985e-03	3.370297e-03	8.950840e+00	2.209268e-03
22580000	-4.602301e+03	-2.109455e+02	3.895206e-01	3.130142e+00	0.000000e+00	5.756445e-02	2.045979e-02	9.747459e-01	7.130974e-03	3.630096e-03	8.112139e+00	2.309983e-03
22600000	-4.589517e+03	-1.717888e+02	3.898896e-01	3.035338e+00	0.000000e+00	5.303109e-02	1.589792e-02	9.861934e-01	3.276564e-03	2.418681e-03	7.800203e+00	2.313927e-03
22620000	-4.589559e+03	-1.363661e+02	4.102563e-01	3.193928e+00	0.000000e+00	5.452099e-02	1.682082e-02	9.788219e-01	7.533194e-03	2.417972e-03	8.051906e+00	2.434092e-03
22640000	-4.573604e+03	-1.596866e+02	4.171426e-01	3.111695e+00	0.000000e+00	6.055870e-02	1.489115e-02	9.846384e-01	4.581594e-03	2.159481e-03	6.479553e+00	2.463991e-03
22660000	-4.584200e+03	-1.590984e+02	4.395075e-01	3.193684e+00	0.000000e+00	6.181280e-02	1.729144e-02	9.847316e-01	3.908377e-03	3.144380e-03	5.203161e+00	2.605380e-03
22680000	-4.606030e+03	-1.739473e+02	4.011669e-01	3.202473e+00	0.000000e+00	6.477328e-02	1.024460e-02	9.940665e-01	1.220623e-03	3.146953e-03	4.979265e+00	2.377846e-03
22700000	-4.602578e+03	-1.786943e+02	4.028708e-01	3.013047e+00	0.000000e+00	6.095316e-02	1.869212e-02	9.891028e-01	1.647191e-03	4.102569e-03	5.761934e+00	2.387119e-03
22720000	-4.604966e+03	-1.963053e+02	3.874511e-01	2.840727e+00	0.000000e+00	4.837213e-02	1.680080e-02	9.886376e-01	2.573657e-03	4.900110e-03	7.995200e+00	2.296575e-03
22740000	-4.589735e+03	-2.153632e+02	4.594727e-01	3.434535e+00	0.000000e+00	6.820923e-02	8.886029e-03	9.922211e-01	3.677861e-03	4.205296e-03	7.895018e+00	2.719619e-03
22760000	-4.601465e+03	-1.861182e+02	4.803185e-01	3.340215e+00	0.000000e+00	6.624909e-02	8.662950e-03	9.936977e-01	2.723853e-03	4.192810e-03	4.741138e+00	2.841711e-03
22780000	-4.591885e+03	-1.911987e+02	4.601029e-01	3.197470e+00	0.000000e+00	6.130195e-02	1.145602e-02	9.860122e-01	7.427794e-03	4.378507e-03	6.283589e+00	2.725305e-03
22800000	-4.598789e+03	-1.501749e+02	4.255313e-01	3.013283e+00	0.000000e+00	6.886640e-02	2.326937e-02	9.719273e-01	1.046086e-02	3.479603e-03	6.632535e+00	2.513209e-03
22820000	-4.607730e+03	-1.264135e+02	4.330021e-01	3.141233e+00	0.000000e+00	6.793341e-02	1.350756e-02	9.915731e-01	1.794807e-03	2.146347e-03	5.450933e+00	2.557802e-03
22840000	-4.591765e+03	-1.623189e+02	4.328360e-01	3.328941e+00	0.000000e+00	6.200648e-02	4.700448e-03	9.922827e-01	1.026954e-02	2.319980e-03	7.201415e+00	2.553999e-03
22860000	-4.592161e+03	-1.762794e+02	4.274728e-01	3.207230e+00	0.000000e+00	6.065520e-02	9.886844e-03	9.949200e-01	1.460933e-03	3.338075e-03	7.417164e+00	2.535432e-03
22880000	-4.598795e+03	-1.537883e+02	4.257494e-01	3.107295e+00	0.000000e+00	5.273428e-02	1.107649e-02	9.947533e-01	1.176966e-03	2.759728e-03	6.747944e+00	2.518927e-03
22900000	-4.581912e+03	-1.604813e+02	4.537932e-01	3.249425e+00	0.000000e+00	5.969352e-02	6.246445e-03	9.955114e-01	2.188966e-03	2.140218e-03	6.364583e+00	2.683180e-03
22920000	-4.601976e+03	-1.504518e+02	4.408580e-01	3.028120e+00	0.000000e+00	5.903746e-02	1.356012e-02	9.916090e-01	2.186826e-03	2.606853e-03	8.890031e+00	2.596810e-03
22940000	-4.583832e+03	-1.722684e+02	4.319692e-01	3.075953e+00	0.000000e+00	6.556204e-02	5.386031e-03	9.932673e-01	8.819097e-03	3.561687e-03	6.855078e+00	2.550093e-03
22960000	-4.594893e+03	-2.253961e+02	4.293338e-01	3.118530e+00	0.000000e+00	5.901947e-02	4.107118e-03	9.963101e-01	3.417689e-03	5.634184e-03	6.037108e+00	2.537823e-03
22980000	-4.595062e+03	-2.107713e+02	4.118477e-01	3.074404e+00	0.000000e+00	6.308989e-02	1.278491e-02	9.899158e-01	3.042097e-03	3.551353e-03	9.576796e+00	2.436327e-03
23000000	-4.587148e+03	-2.138182e+02	4.393272e-01	3.301061e+00	0.000000e+00	5.595733e-02	1.277971e-02	9.934907e-01	1.008033e-03	3.695994e-03	7.695460e+00	2.594864e-03
23020000	-4.600428e+03	-2.033291e+02	4.153649e-01	3.032884e+00	0.000000e+00	6.294168e-02	1.763730e-02	9.906499e-01	1.170427e-03	3.612421e-03	9.110604e+00	2.456036e-03
23040000	-4.600608e+03	-1.961323e+02	4.426954e-01	3.405706e+00	0.000000e+00	5.827704e-02	1.351611e-02	9.792326e-01	8.124832e-03	2.945669e-03	7.053996e+00	2.619047e-03
23060000	-4.599038e+03	-1.527591e+02	4.134168e-01	3.139626e+00	0.000000e+00	5.986723e-02	1.391339e-02	9.827288e-01	8.057959e-03	2.802874e-03	6.268707e+00	2.415519e-03
23080000	-4.604321e+03	-1.643270e+02	3.910930e-01	3.056844e+00	0.000000e+00	6.337542e-02	1.703037e-02	9.899994e-01	1.289596e-03	2.416338e-03	9.751023e+00	2.262718e-03
23100000	-4.605941e+03	-1.618859e+02	4.183261e-01	3.152086e+00	0.000000e+00	5.959041e-02	1.908320e-02	9.872796e-01	2.882766e-03	1.723456e-03	1.177401e+01	2.424747e-03
23120000	-4.596810e+03	-1.259183e+02	4.452940e-01	3.378324e+00	0.000000e+00	6.406876e-02	1.536447e-02	9.813329e-01	6.849115e-03	1.227956e-03	7.651409e+00	2.578856e-03
23140000	-4.610977e+03	-1.936309e+02	4.173862e-01	3.145843e+00	0.000000e+00	6.696443e-02	2.970613e-02	9.912154e-01	3.762969e-04	2.501621e-03	9.263431e+00	2.417864e-03
23160000	-4.611331e+03	-1.213961e+02	4.526064e-01	3.409192e+00	0.000000e+00	7.032473e-02	6.895593e-03	9.935160e-01	3.634426e-03	1.297168e-03	5.943057e+00	2.620592e-03
23180000	-4.589394e+03	-7.477744e+01	4.146512e-01	3.091792e+00	0.000000e+00	5.516372e-02	2.217373e-02	9.755210e-01	5.336378e-03	9.960222e-04	4.470252e+00	2.401750e-03
23200000	-4.598031e+03	-1.009740e+02	3.961527e-01	3.117182e+00	0.000000e+00	5.267246e-02	1.041461e-02	9.847992e-01	4.798488e-03	1.248799e-03	5.587116e+00	2.290693e-03
23220000	-4.606134e+03	-8.765493e+01	4.326049e-01	3.280685e+00	1.162791e-02	6.789390e-02	1.766188e-02	9.749840e-01	6.930675e-03	1.442269e-03	5.700802e+00	2.498642e-03
23240000	-4.606171e+03	-1.460373e+02	4.471435e-01	3.397754e+00	0.000000e+00	6.769731e-02	1.670983e-02	9.795107e-01	5.313268e-03	1.635388e-03	8.153933e+00	2.583322e-03
23260000	-4.586557e+03	-1.130992e+02	4.111482e-01	3.119910e+00	0.000000e+00	5.975379e-02	1.377838e-02	9.923087e-01	1.413051e-03	1.873136e-03	7.814273e+00	2.378176e-03
23280000	-4.581491e+03	-9.536153e+01	4.037040e-01	3.016868e+00	0.000000e+00	5.713928e-02	9.924963e-03	9.938852e-01	1.917127e-03	1.897237e-03	6.531263e+00	2.348845e-03
23300000	-4.583914e+03	-7.148853e+01	4.207422e-01	3.115497e+00	0.000000e+00	6.522024e-02	2.542553e-02	9.843197e-01	1.972697e-03	1.404185e-03	6.701306e+00	2.443095e-03
23320000	-4.588911e+03	-9.212164e+01	4.386426e-01	3.282776e+00	0.000000e+00	5.448030e-02	1.966032e-02	9.826699e-01	3.904657e-03	1.371407e-03	5.614805e+00	2.595880e-03
23340000	-4.603802e+03	-7.104300e+01	4.222191e-01	3.150619e+00	0.000000e+00	6.126330e-02	1.303409e-02	9.838493e-01	8.238724e-03	9.960647e-04	6.471228e+00	2.494914e-03
23360000	-4.585915e+03	-7.578117e+01	4.799277e-01	3.594879e+00	0.000000e+00	6.594130e-02	2.645029e-02	9.763128e-01	2.996852e-03	1.259485e-03	1.096997e+01	2.842323e-03
23380000	-4.596951e+03	-3.850712e+01	4.609636e-01	3.447298e+00	0.000000e+00	7.622178e-02	2.208244e-02	9.705884e-01	8.229775e-03	8.360630e-04	9.183382e+00	2.729318e-03
23400000	-4.576700e+03	-7.476180e+01	4.089500e-01	3.043352e+00	0.000000e+00	6.579739e-02	1.993482e-02	9.826359e-01	3.189161e-03	1.305651e-03	7.019491e+00	2.421863e-03
23420000	-4.594818e+03	-1.071862e+02	4.219398e-01	3.239999e+00	0.000000e+00	6.446149e-02	8.776171e-03	9.919494e-01	4.282893e-03	1.471142e-03	8.440060e+00	2.500699e-03
23440000	-4.593681e+03	-7.367123e+01	4.343944e-01	3.176116e+00	0.000000e+00	4.968314e-02	1.829673e-02	9.934475e-01	6.693412e-04	1.225178e-03	5.764796e+00	2.567986e-03
23460000	-4.586549e+03	-1.457123e+02	4.179315e-01	3.288813e+00	0.000000e+00	5.976413e-02	9.544311e-03	9.961903e-01	6.340784e-04	1.233911e-03	8.276921e+00	2.469678e-03
23480000	-4.576699e+03	-1.504176e+02	3.994924e-01	3.137613e+00	0.000000e+00	6.244029e-02	8.583318e-03	9.927380e-01	2.818543e-03	1.386305e-03	9.195048e+00	2.360901e-03
23500000	-4.581926e+03	-1.035495e+02	4.417890e-01	3.299636e+00	0.000000e+00	6.227418e-02	1.643519e-02	9.879636e-01	2.605555e-03	1.411572e-03	5.432899e+00	2.614647e-03
23520000	-4.588664e+03	-1.043459e+02	4.542371e-01	3.355081e+00	0.000000e+00	6.775278e-02	1.223852e-02	9.886276e-01	4.015920e-03	1.277575e-03	5.326871e+00	2.686351e-03
23540000	-4.595652e+03	-1.281549e+02	3.939852e-01	3.135493e+00	0.000000e+00	6.346812e-02	1.279866e-02	9.821281e-01	7.924565e-03	1.605041e-03	5.721507e+00	2.332520e-03
23560000	-4.572464e+03	-1.346287e+02	4.118554e-01	3.184857e+00	0.000000e+00	5.876898e-02	1.288334e-02	9.942976e-01	9.537812e-04	1.778978e-03	7.885479e+00	2.434910e-03
23580000	-4.585167e+03	-1.068576e+02	4.384458e-01	3.232512e+00	0.000000e+00	6.950372e-02	2.054372e-02	9.798083e-01	4.517944e-03	1.281297e-03	8.989294e+00	2.580649e-03
23600000	-4.586708e+03	-4.662656e+01	4.240768e-01	3.111441e+00	0.000000e+00	6.660046e-02	1.039457e-02	9.923701e-01	2.327787e-03	1.089115e-03	5.592740e+00	2.497555e-03
23620000	-4.590456e+03	-9.509511e+01	4.081896e-01	3.273026e+00	0.000000e+00	6.248124e-02	2.197657e-02	9.847240e-01	1.651419e-03	1.003483e-03	6.931100e+00	2.400825e-03
23640000	-4.581451e+03	-8.744400e+01	4.154177e-01	3.265345e+00	0.000000e+00	5.921620e-02	1.066878e-02	9.853409e-01	8.767713e-03	1.055736e-03	1.107759e+01	2.438741e-03
23660000	-4.588427e+03	-1.113718e+02	4.735436e-01	3.471174e+00	0.000000e+00	5.730312e-02	1.086276e-02	9.922463e-01	2.338197e-03	8.106380e-04	1.157869e+01	2.782534e-03
23680000	-4.587382e+03	-6.708203e+01	4.572932e-01	3.292594e+00	0.000000e+00	5.909997e-02	9.043118e-03	9.966571e-01	5.286753e-04	8.651214e-04	1.090075e+01	2.689952e-03
23700000	-4.569616e+03	-7.180038e+01	4.493287e-01	3.319868e+00	0.000000e+00	6.203353e-02	1.566535e-02	9.878308e-01	2.635577e-03	1.171868e-03	8.610869e+00	2.640752e-03
23720000	-4.586542e+03	-2.114640e+01	4.378823e-01	3.329587e+00	0.000000e+00	6.317965e-02	1.407917e-02	9.940791e-01	7.435771e-04	8.471164e-04	6.892436e+00	2.567970e-03
23740000	-4.595624e+03	-2.694090e+01	4.371950e-01	3.440129e+00	0.000000e+00	7.169318e-02	8.112236e-03	9.936497e-01	2.501701e-03	7.639805e-04	5.065116e+00	2.566409e-03
23760000	-4.579011e+03	-2.396786e+01	4.574764e-01	3.342538e+00	0.000000e+00	7.256269e-02	1.055408e-02	9.885736e-01	5.802912e-03	7.178883e-04	6.084024e+00	2.678036e-03
23780000	-4.612614e+03	-5.011069e+01	4.269257e-01	3.359170e+00	0.000000e+00	7.145645e-02	2.493288e-02	9.845387e-01	1.421795e-03	6.891910e-04	4.921562e+00	2.501607e-03
23800000	-4.599796e+03	-1.267602e+01	4.017704e-01	3.170465e+00	0.000000e+00	5.141574e-02	3.217529e-02	9.851712e-01	1.066444e-03	7.190513e-04	6.349240e+00	2.364088e-03
23820000	-4.608253e+03	-2.331483e+00	4.127626e-01	3.130782e+00	0.000000e+00	6.077927e-02	7.057496e-03	9.926006e-01	4.369175e-03	7.708800e-04	4.589735e+00	2.417134e-03
23840000	-4.591141e+03	-4.713884e+01	3.797840e-01	2.959017e+00	0.000000e+00	6.464911e-02	4.980527e-03	9.964103e-01	2.240862e-03	5.975410e-04	8.054009e+00	2.228960e-03
23860000	-4.591653e+03	-2.322881e+01	3.746575e-01	2.997515e+00	0.000000e+00	5.943890e-02	4.062197e-03	9.955325e-01	5.154741e-03	4.613106e-04	6.563376e+00	2.208208e-03
23880000	-4.584068e+03	-6.037952e+01	4.224773e-01	3.122397e+00	0.000000e+00	5.306859e-02	1.976861e-02	9.934336e-01	5.893649e-04	7.953296e-04	7.014603e+00	2.484717e-03
23900000	-4.581258e+03	-8.750418e+01	3.857007e-01	3.018832e+00	0.000000e+00	5.630492e-02	2.824577e-03	9.983086e-01	1.837312e-03	7.307607e-04	9.364045e+00	2.263742e-03
23920000	-4.594274e+03	-6.112006e+01	4.032086e-01	3.230134e+00	0.000000e+00	6.454370e-02	7.029019e-03	9.982625e-01	2.040709e-04	6.752134e-04	6.791977e+00	2.361554e-03
23940000	-4.603040e+03	-3.755176e+01	4.287724e-01	3.237189e+00	0.000000e+00	6.265322e-02	1.296503e-02	9.975937e-01	1.921407e-04	7.404268e-04	6.246916e+00	2.514556e-03
23960000	-4.593654e+03	-5.066486e+01	4.377544e-01	3.133731e+00	0.000000e+00	6.118754e-02	2.222980e-03	9.990507e-01	1.064046e-03	1.068631e-03	6.468446e+00	2.561128e-03
23980000	-4.603511e+03	-1.088839e+02	3.848629e-01	2.944348e+00	0.000000e+00	5.426415e-02	1.959314e-03	9.992360e-01	5.371461e-04	1.839174e-03	6.012428e+00	2.245652e-03
24000000	-4.610857e+03	-4.806739e+01	4.141954e-01	3.098610e+00	0.000000e+00	6.555238e-02	2.836352e-03	9.966898e-01	7.657304e-03	1.141888e-03	5.910050e+00	2.419837e-03
24020000	-4.582058e+03	-2.446041e+01	4.465962e-01	3.333810e+00	0.000000e+00	6.674200e-02	1.650350e-02	9.872260e-01	2.800721e-03	6.506385e-04	4.684918e+00	2.593838e-03
24040000	-4.612262e+03	-6.999632e+01	4.515448e-01	3.402734e+00	0.000000e+00	5.681646e-02	1.182163e-02	9.871710e-01	5.387139e-03	1.252229e-03	6.607167e+00	2.629538e-03
24060000	-4.591204e+03	-1.095177e+01	4.116316e-01	3.072696e+00	0.000000e+00	6.075179e-02	1.489359e-02	9.801807e-01	9.280498e-03	6.411273e-04	5.062633e+00	2.387880e-03
24080000	-4.591879e+03	-1.940605e+00	4.279963e-01	3.301157e+00	0.000000e+00	6.542693e-02	8.065541e-03	9.917557e-01	2.985258e-03	5.242812e-04	6.079818e+00	2.482139e-03
24100000	-4.594331e+03	-5.086314e+01	3.969300e-01	3.062510e+00	0.000000e+00	5.932601e-02	2.217054e-02	9.909719e-01	6.608100e-04	7.135987e-04	4.914947e+00	2.303182e-03
24120000	-4.593975e+03	-7.322978e+01	3.969845e-01	3.122111e+00	0.000000e+00	5.976597e-02	8.714230e-03	9.858889e-01	7.037103e-03	8.919312e-04	5.645022e+00	2.313243e-03
24140000	-4.586914e+03	-7.564673e+01	4.265834e-01	3.243181e+00	0.000000e+00	5.775244e-02	1.981276e-02	9.874140e-01	1.971834e-03	9.745143e-04	6.051210e+00	2.485576e-03
24160000	-4.599199e+03	-8.134420e+01	4.343381e-01	3.291389e+00	0.000000e+00	5.633335e-02	1.579200e-02	9.886476e-01	1.946668e-03	6.878525e-04	8.111019e+00	2.529574e-03
24180000	-4.588177e+03	-6.765672e+01	4.577343e-01	3.402615e+00	0.000000e+00	6.777576e-02	1.304062e-02	9.955629e-01	5.244813e-04	7.539392e-04	7.627819e+00	2.673289e-03
24200000	-4.589787e+03	-6.185375e+01	4.580225e-01	3.398488e+00	0.000000e+00	5.798227e-02	1.250655e-02	9.920185e-01	1.949833e-03	7.271708e-04	9.162878e+00	2.669174e-03
24220000	-4.588054e+03	-7.349216e+01	4.704218e-01	3.578634e+00	0.000000e+00	6.546626e-02	1.748269e-02	9.660160e-01	1.719092e-02	7.952966e-04	9.827992e+00	2.742417e-03
24240000	-4.579156e+03	-6.460457e+01	4.230300e-01	3.114631e+00	0.000000e+00	6.851706e-02	2.889467e-02	9.757065e-01	3.359146e-03	7.544540e-04	8.445766e+00	2.465194e-03
24260000	-4.581438e+03	-6.652606e+01	4.487113e-01	3.281404e+00	0.000000e+00	6.112722e-02	1.529864e-02	9.928717e-01	9.506930e-04	7.895380e-04	1.076643e+01	2.636645e-03
24280000	-4.590238e+03	-7.515228e+01	4.177294e-01	3.090511e+00	0.000000e+00	6.068132e-02	1.670615e-02	9.794678e-01	7.427524e-03	7.578032e-04	1.058111e+01	2.448990e-03
24300000	-4.581924e+03	-4.180710e+01	4.826370e-01	3.433344e+00	0.000000e+00	6.039142e-02	2.566461e-02	9.914668e-01	6.116636e-04	5.030927e-04	8.515483e+00	2.834367e-03
24320000	-4.597993e+03	-8.382013e+01	4.371552e-01	3.048400e+00	1.162791e-02	5.896842e-02	1.436155e-02	9.915503e-01	2.005502e-03	1.016186e-03	1.038467e+01	2.576129e-03
24340000	-4.589374e+03	-7.657448e+01	4.394959e-01	3.327849e+00	0.000000e+00	6.538627e-02	1.255843e-02	9.913203e-01	1.785857e-03	8.832731e-04	7.461358e+00	2.603449e-03
24360000	-4.587366e+03	-5.719583e+01	4.531930e-01	3.336033e+00	0.000000e+00	5.655195e-02	1.350742e-02	9.924904e-01	1.723764e-03	5.352222e-04	1.010537e+01	2.680797e-03
24380000	-4.570786e+03	-1.939903e+01	4.376162e-01	3.305238e+00	0.000000e+00	6.544115e-02	7.254309e-03	9.950756e-01	2.276589e-03	6.076734e-04	8.216671e+00	2.587804e-03
24400000	-4.581495e+03	-6.109223e+01	4.181802e-01	3.038592e+00	0.000000e+00	5.839481e-02	4.962476e-03	9.979141e-01	8.075822e-04	8.158329e-04	9.417930e+00	2.470778e-03
24420000	-4.601281e+03	-8.062509e+01	4.085539e-01	3.218908e+00	0.000000e+00	6.180470e-02	2.772442e-03	9.977712e-01	3.035849e-03	9.199899e-04	8.171699e+00	2.404884e-03
24440000	-4.604853e+03	-6.558856e+01	3.866407e-01	3.070676e+00	0.000000e+00	6.400797e-02	3.848861e-03	9.930046e-01	1.496634e-02	7.269178e-04	1.267665e+01	2.282954e-03
24460000	-4.570926e+03	-9.148072e+01	4.317601e-01	3.384443e+00	0.000000e+00	6.572567e-02	9.330157e-03	9.961476e-01	7.013890e-04	7.411919e-04	1.233722e+01	2.553242e-03
24480000	-4.574460e+03	-8.496547e+01	4.354252e-01	3.354386e+00	0.000000e+00	6.077502e-02	2.332295e-03	9.973465e-01	3.653304e-03	6.182579e-04	1.127262e+01	2.570139e-03
24500000	-4.594555e+03	-8.097814e+01	3.991545e-01	3.142985e+00	0.000000e+00	6.267392e-02	2.888646e-03	9.983389e-01	1.036117e-03	6.971573e-04	1.012458e+01	2.353773e-03
24520000	-4.599860e+03	-8.147086e+01	4.362453e-01	3.411472e+00	0.000000e+00	5.855538e-02	1.341551e-03	9.981494e-01	9.888791e-03	5.411109e-04	9.470024e+00	2.576655e-03
24540000	-4.583798e+03	-6.100004e+01	4.286533e-01	3.488166e+00	0.000000e+00	6.918591e-02	1.237370e-02	9.884063e-01	3.379192e-03	6.022137e-04	8.271785e+00	2.531520e-03
24560000	-4.596221e+03	-8.469704e+01	4.125873e-01	3.157835e+00	0.000000e+00	5.124298e-02	1.228979e-02	9.923231e-01	2.165220e-03	7.699153e-04	1.170476e+01	2.450536e-03
24580000	-4.585011e+03	-1.031563e+02	4.607466e-01	3.628348e+00	0.000000e+00	7.432175e-02	5.784969e-03	9.972766e-01	9.889779e-04	8.015838e-04	1.111352e+01	2.724431e-03
24600000	-4.594399e+03	-5.287140e+01	4.087550e-01	3.104170e+00	0.000000e+00	5.774643e-02	1.421998e-02	9.872104e-01	3.025573e-03	6.789607e-04	1.017513e+01	2.421609e-03
24620000	-4.579081e+03	-4.837792e+01	4.195454e-01	3.067692e+00	0.000000e+00	4.884108e-02	1.414308e-02	9.841383e-01	5.962659e-03	6.632126e-04	8.030573e+00	2.478285e-03
24640000	-4.599117e+03	-2.147226e+01	4.523506e-01	3.411237e+00	0.000000e+00	7.565942e-02	1.135557e-02	9.920549e-01	2.671867e-03	4.937482e-04	8.282125e+00	2.675428e-03
24660000	-4.603179e+03	-1.575047e+01	4.353844e-01	3.324349e+00	0.000000e+00	6.181414e-02	5.092613e-03	9.945965e-01	4.664614e-03	3.760594e-04	1.069063e+01	2.572035e-03
24680000	-4.570726e+03	-4.220957e+01	4.492591e-01	3.463838e+00	0.000000e+00	5.176975e-02	1.204205e-02	9.948726e-01	7.399971e-04	5.271594e-04	7.961760e+00	2.653508e-03
24700000	-4.575018e+03	-5.419328e+01	4.716420e-01	3.489322e+00	0.000000e+00	6.250410e-02	1.771167e-02	9.865659e-01	2.283381e-03	3.295907e-04	1.033266e+01	2.788801e-03
24720000	-4.584426e+03	-5.212482e+01	4.208580e-01	3.256509e+00	0.000000e+00	5.991716e-02	1.744666e-02	9.835852e-01	3.537380e-03	4.696627e-04	9.645626e+00	2.481084e-03
24740000	-4.590041e+03	-3.415907e+01	4.138134e-01	3.253972e+00	0.000000e+00	5.331467e-02	9.466299e-03	9.900324e-01	4.785831e-03	5.748683e-04	8.875553e+00	2.427432e-03
24760000	-4.596099e+03	-7.426347e+01	3.990469e-01	3.203965e+00	0.000000e+00	4.480241e-02	5.339693e-03	9.920774e-01	8.637933e-03	5.763717e-04	1.051910e+01	2.331028e-03
24780000	-4.576993e+03	-5.702719e+01	4.044165e-01	3.073226e+00	0.000000e+00	5.546220e-02	8.812256e-03	9.939951e-01	1.978345e-03	3.748710e-04	1.496440e+01	2.362044e-03
24800000	-4.583723e+03	6.377301e-01	4.388830e-01	3.335313e+00	0.000000e+00	6.503986e-02	1.046577e-02	9.918818e-01	2.253491e-03	2.905103e-04	1.115111e+01	2.563537e-03
24820000	-4.580145e+03	-1.099358e+01	4.207865e-01	3.240938e+00	0.000000e+00	7.396822e-02	1.731157e-02	9.872950e-01	2.104745e-03	3.427946e-04	1.207274e+01	2.462624e-03
24840000	-4.580676e+03	-1.955785e+01	4.480951e-01	3.560035e+00	0.000000e+00	6.005349e-02	1.198990e-02	9.877353e-01	4.287080e-03	2.951084e-04	9.828623e+00	2.622429e-03
24860000	-4.593766e+03	-5.526498e+01	4.165352e-01	3.135689e+00	0.000000e+00	6.662548e-02	1.949024e-02	9.860282e-01	2.263015e-03	3.689535e-04	1.448448e+01	2.451655e-03
24880000	-4.593619e+03	-2.239183e+01	4.732047e-01	3.470527e+00	0.000000e+00	6.196254e-02	1.573994e-02	9.747679e-01	1.300373e-02	2.894143e-04	1.280329e+01	2.788951e-03
24900000	-4.591301e+03	-4.952526e+01	4.421199e-01	3.216891e+00	0.000000e+00	5.778692e-02	1.371533e-02	9.909402e-01	2.090819e-03	3.795290e-04	1.343127e+01	2.601042e-03
24920000	-4.583020e+03	3.325421e+01	4.338554e-01	3.225561e+00	0.000000e+00	5.578335e-02	9.556816e-03	9.883385e-01	8.244141e-03	2.683969e-04	9.742132e+00	2.545060e-03
24940000	-4.581420e+03	6.211786e+00	4.204425e-01	3.219012e+00	0.000000e+00	6.465113e-02	1.205589e-02	9.893215e-01	3.533604e-03	2.809246e-04	1.104015e+01	2.469464e-03
24960000	-4.591699e+03	1.869822e+00	4.272554e-01	3.277422e+00	0.000000e+00	6.946234e-02	1.616138e-02	9.903220e-01	1.512647e-03	2.072949e-04	1.085824e+01	2.501521e-03
24980000	-4.590922e+03	2.510986e+00	4.093676e-01	3.108823e+00	0.000000e+00	5.786032e-02	2.092065e-02	9.875748e-01	1.182615e-03	4.147791e-04	6.415634e+00	2.397347e-03
25000000	-4.603987e+03	1.298800e+00	4.217941e-01	3.184277e+00	0.000000e+00	6.087156e-02	2.534843e-02	9.740497e-01	3.975949e-03	2.626539e-04	8.100638e+00	2.490470e-03
25020000	-4.602066e+03	6.304820e+01	4.314218e-01	3.293180e+00	0.000000e+00	6.711252e-02	1.613986e-02	9.929401e-01	9.208120e-04	1.928538e-04	9.888119e+00	2.552979e-03
25040000	-4.578459e+03	5.703260e+01	4.437643e-01	3.452654e+00	0.000000e+00	6.320516e-02	2.646450e-02	9.752197e-01	3.522806e-03	1.398364e-04	1.142719e+01	2.612338e-03
25060000	-4.590484e+03	3.840549e+01	4.287646e-01	3.347192e+00	0.000000e+00	6.882545e-02	6.159840e-03	9.891954e-01	1.102813e-02	1.698240e-04	8.632519e+00	2.527893e-03
25080000	-4.565144e+03	-2.468542e+00	4.146330e-01	3.318936e+00	0.000000e+00	6.316745e-02	6.182339e-03	9.932462e-01	5.307079e-03	2.327229e-04	1.366382e+01	2.445265e-03
25100000	-4.573092e+03	2.807264e+01	4.356648e-01	3.573345e+00	0.000000e+00	6.803651e-02	3.759959e-03	9.965639e-01	3.533818e-03	1.963245e-04	1.218830e+01	2.569436e-03
25120000	-4.573863e+03	5.944186e+01	4.351409e-01	3.343001e+00	0.000000e+00	6.779069e-02	1.083246e-02	9.927622e-01	2.165835e-03	1.460633e-04	1.141226e+01	2.565992e-03
25140000	-4.576199e+03	1.662156e+01	4.248110e-01	3.379666e+00	0.000000e+00	6.072943e-02	4.834036e-03	9.973638e-01	8.939826e-04	2.411290e-04	1.021522e+01	2.502415e-03
25160000	-4.576529e+03	1.728836e+01	4.113936e-01	3.259058e+00	0.000000e+00	6.140223e-02	2.706170e-03	9.972721e-01	4.762974e-03	2.787460e-04	1.008209e+01	2.425039e-03
25180000	-4.578283e+03	3.070273e+01	4.508878e-01	3.413639e+00	0.000000e+00	7.054547e-02	1.056016e-02	9.930762e-01	1.780572e-03	2.697750e-04	1.181452e+01	2.659524e-03
25200000	-4.590393e+03	3.838842e+01	4.191170e-01	3.181594e+00	0.000000e+00	5.942117e-02	1.089895e-02	9.922375e-01	2.955329e-03	2.737480e-04	7.463389e+00	2.464016e-03
25220000	-4.597475e+03	1.295220e+01	4.148111e-01	3.028253e+00	0.000000e+00	5.363682e-02	1.734732e-02	9.823323e-01	4.750833e-03	4.342087e-04	8.470253e+00	2.439862e-03
25240000	-4.586516e+03	-8.843402e+00	4.493386e-01	3.338168e+00	0.000000e+00	7.115016e-02	2.381554e-02	9.816264e-01	2.938507e-03	3.568115e-04	9.007962e+00	2.647146e-03
25260000	-4.588479e+03	3.111335e+01	4.439785e-01	3.286950e+00	0.000000e+00	7.186337e-02	2.245537e-02	9.881659e-01	1.350263e-03	2.781998e-04	8.273718e+00	2.623626e-03
25280000	-4.579309e+03	5.051296e+01	4.419648e-01	3.404401e+00	0.000000e+00	5.948388e-02	2.048967e-02	9.724723e-01	7.560967e-03	2.367013e-04	7.534316e+00	2.611363e-03
25300000	-4.589390e+03	3.214034e+01	4.420614e-01	3.266106e+00	0.000000e+00	5.849774e-02	2.330905e-02	9.754275e-01	5.546171e-03	3.017136e-04	7.194239e+00	2.619685e-03
25320000	-4.594937e+03	-1.346256e+01	4.472669e-01	3.242130e+00	0.000000e+00	6.829244e-02	6.987450e-03	9.925033e-01	4.560446e-03	4.103887e-04	1.029959e+01	2.651813e-03
25340000	-4.583757e+03	-1.933830e+01	4.294945e-01	3.358305e+00	0.000000e+00	6.555415e-02	8.058211e-03	9.945550e-01	2.556690e-03	3.756432e-04	8.243582e+00	2.542388e-03
25360000	-4.584433e+03	3.212164e+01	4.514941e-01	3.349672e+00	0.000000e+00	5.420114e-02	2.731639e-02	9.749538e-01	5.103921e-03	2.592487e-04	9.328832e+00	2.677614e-03
25380000	-4.584504e+03	1.662658e+01	4.645961e-01	3.421828e+00	0.000000e+00	6.646084e-02	1.543804e-02	9.882959e-01	2.493378e-03	2.522337e-04	1.060798e+01	2.754951e-03
25400000	-4.581678e+03	-3.862774e+01	4.226877e-01	3.210621e+00	0.000000e+00	5.484475e-02	9.712006e-03	9.919641e-01	2.912837e-03	4.273057e-04	1.291399e+01	2.501330e-03
25420000	-4.578673e+03	-3.986236e+01	4.159855e-01	3.147521e+00	0.000000e+00	6.114781e-02	2.200372e-02	9.858959e-01	2.381315e-03	3.680476e-04	9.670492e+00	2.466455e-03
25440000	-4.601683e+03	-2.924324e+01	4.583831e-01	3.369779e+00	0.000000e+00	5.344285e-02	2.324237e-02	9.622180e-01	1.618945e-02	4.188285e-04	8.669762e+00	2.722745e-03
25460000	-4.594443e+03	-6.241882e+01	4.403933e-01	3.346499e+00	0.000000e+00	7.425666e-02	8.283082e-03	9.921463e-01	4.468330e-03	5.379322e-04	1.166028e+01	2.616547e-03
25480000	-4.578093e+03	-9.502015e+01	4.155866e-01	3.270329e+00	0.000000e+00	5.976809e-02	1.135144e-02	9.958134e-01	6.539436e-04	9.194465e-04	1.248262e+01	2.457650e-03
25500000	-4.595371e+03	-2.524461e+01	4.372806e-01	3.160122e+00	0.000000e+00	6.484578e-02	4.665713e-03	9.934082e-01	8.560460e-03	5.869963e-04	8.609556e+00	2.592248e-03
25520000	-4.599263e+03	-3.899742e+01	4.777640e-01	3.525779e+00	0.000000e+00	6.493163e-02	1.190741e-02	9.901708e-01	3.493871e-03	6.117796e-04	8.570148e+00	2.841897e-03
25540000	-4.590871e+03	-2.178888e+01	4.695211e-01	3.377397e+00	0.000000e+00	5.797881e-02	2.061814e-02	9.922566e-01	7.091788e-04	5.383741e-04	6.693744e+00	2.792491e-03
25560000	-4.602434e+03	1.149347e+01	4.670020e-01	3.282753e+00	0.000000e+00	6.617608e-02	1.600251e-02	9.865657e-01	3.257147e-03	5.211961e-04	9.508850e+00	2.777950e-03
25580000	-4.578665e+03	-1.874904e+01	4.912328e-01	3.447887e+00	0.000000e+00	6.516960e-02	2.529107e-02	9.821703e-01	2.900815e-03	4.401216e-04	9.895208e+00	2.926584e-03
25600000	-4.578175e+03	6.453053e+00	4.658322e-01	3.247500e+00	0.000000e+00	5.708811e-02	1.046500e-02	9.823936e-01	1.413128e-02	3.989775e-04	1.211442e+01	2.785083e-03
25620000	-4.575972e+03	2.705346e+01	4.761432e-01	3.345714e+00	0.000000e+00	6.177461e-02	1.680995e-02	9.769277e-01	1.125777e-02	4.180127e-04	9.530460e+00	2.845249e-03
25640000	-4.575499e+03	1.327333e+01	4.610358e-01	3.380796e+00	0.000000e+00	5.408948e-02	2.107606e-02	9.715069e-01	8.845575e-03	4.966394e-04	9.214986e+00	2.754973e-03
25660000	-4.586939e+03	3.444132e+00	4.810320e-01	3.516400e+00	0.000000e+00	6.445361e-02	1.988004e-02	9.922966e-01	9.486787e-04	3.860882e-04	1.130333e+01	2.879397e-03
25680000	-4.584856e+03	2.707052e+01	4.992148e-01	3.744562e+00	0.000000e+00	6.747941e-02	7.418978e-03	9.941140e-01	2.824295e-03	3.160236e-04	8.932899e+00	2.991209e-03
25700000	-4.582861e+03	4.717329e+01	4.829337e-01	3.332472e+00	0.000000e+00	6.226306e-02	1.377971e-02	9.876061e-01	4.106852e-03	3.147705e-04	1.007762e+01	2.893647e-03
25720000	-4.583650e+03	-1.146523e+01	4.710641e-01	3.389896e+00	0.000000e+00	6.441508e-02	1.819227e-02	9.888804e-01	1.949058e-03	3.964681e-04	9.522421e+00	2.823768e-03
25740000	-4.580273e+03	-1.247423e+00	4.698546e-01	3.369298e+00	0.000000e+00	6.764702e-02	8.397018e-03	9.962845e-01	1.095669e-03	3.702028e-04	9.610245e+00	2.818727e-03
25760000	-4.593612e+03	4.003485e+01	4.407495e-01	3.268354e+00	0.000000e+00	5.963277e-02	1.691398e-02	9.942512e-01	6.701329e-04	3.746601e-04	8.207992e+00	2.634901e-03
25780000	-4.582685e+03	-6.129418e+00	4.508614e-01	3.426914e+00	0.000000e+00	5.960374e-02	1.228678e-02	9.909179e-01	2.957750e-03	3.602116e-04	1.074463e+01	2.698153e-03
25800000	-4.595714e+03	-5.384802e+00	4.744524e-01	3.513329e+00	0.000000e+00	6.433289e-02	1.162841e-02	9.952211e-01	9.213524e-04	4.231863e-04	7.984716e+00	2.839011e-03
25820000	-4.582824e+03	-2.850702e+01	4.793804e-01	3.443679e+00	0.000000e+00	5.502065e-02	3.284516e-03	9.981639e-01	1.308150e-03	8.096260e-04	7.293533e+00	2.893978e-03
25840000	-4.580963e+03	-3.163962e+01	4.570477e-01	3.360770e+00	0.000000e+00	5.948282e-02	3.949504e-03	9.980564e-01	9.962716e-04	4.849002e-04	1.116168e+01	2.766714e-03
25860000	-4.587980e+03	-6.541430e+01	4.349055e-01	3.330589e+00	0.000000e+00	5.378512e-02	5.886539e-03	9.979445e-01	6.078212e-04	6.158780e-04	1.283653e+01	2.630216e-03
25880000	-4.600150e+03	-5.464838e+01	4.760241e-01	3.397735e+00	0.000000e+00	6.541740e-02	1.675753e-02	9.902681e-01	1.546726e-03	6.360481e-04	9.995041e+00	2.878995e-03
25900000	-4.567528e+03	-5.348174e+01	4.314392e-01	3.159198e+00	0.000000e+00	6.794654e-02	9.313013e-03	9.950395e-01	1.535127e-03	6.025482e-04	9.066394e+00	2.612847e-03
25920000	-4.580251e+03	-1.082553e+01	4.384604e-01	3.162950e+00	0.000000e+00	6.027316e-02	5.321238e-03	9.936064e-01	5.299080e-03	3.461050e-04	9.923574e+00	2.656236e-03
25940000	-4.589654e+03	-6.020360e+01	4.436411e-01	3.235085e+00	0.000000e+00	6.004888e-02	1.822706e-02	9.877224e-01	2.716170e-03	6.367678e-04	1.079881e+01	2.685910e-03
25960000	-4.593441e+03	-1.300265e+01	4.694800e-01	3.400344e+00	0.000000e+00	6.732171e-02	1.742897e-02	9.903921e-01	1.070117e-03	5.306209e-04	8.272939e+00	2.841029e-03
25980000	-4.583188e+03	-8.669692e+00	4.399869e-01	3.259613e+00	0.000000e+00	5.933684e-02	1.473562e-02	9.885755e-01	3.135727e-03	4.709665e-04	9.130442e+00	2.667899e-03
26000000	-4.587573e+03	-5.834109e+01	4.327752e-01	3.356957e+00	0.000000e+00	6.841093e-02	1.734369e-02	9.735153e-01	7.264074e-03	4.940868e-04	8.895638e+00	2.624763e-03
26020000	-4.585938e+03	-3.532065e+01	3.978014e-01	3.076208e+00	0.000000e+00	6.367737e-02	1.847964e-02	9.780981e-01	6.851862e-03	4.331394e-04	1.211147e+01	2.405376e-03
26040000	-4.584822e+03	-5.115489e+01	3.770379e-01	2.977473e+00	0.000000e+00	6.188073e-02	1.892547e-02	9.854274e-01	2.999942e-03	8.322036e-04	7.410028e+00	2.274418e-03
26060000	-4.585993e+03	-7.586801e+01	4.243996e-01	3.391157e+00	0.000000e+00	6.217899e-02	1.111218e-02	9.946259e-01	1.006577e-03	9.710303e-04	7.876798e+00	2.571151e-03
26080000	-4.587980e+03	-1.731228e+01	4.244744e-01	3.102514e+00	0.000000e+00	5.695919e-02	7.092734e-03	9.937035e-01	4.603880e-03	6.395244e-04	7.640971e+00	2.567586e-03
26100000	-4.588853e+03	-3.294115e+01	4.543907e-01	3.377576e+00	0.000000e+00	5.953304e-02	5.451031e-03	9.953620e-01	3.411226e-03	4.626104e-04	1.197941e+01	2.753557e-03
26120000	-4.580922e+03	-1.553812e+01	4.167193e-01	3.202974e+00	0.000000e+00	5.460669e-02	1.720549e-02	9.819259e-01	7.576549e-03	4.378072e-04	8.938461e+00	2.519807e-03
26140000	-4.587567e+03	1.535458e+01	4.179821e-01	3.067572e+00	0.000000e+00	5.862026e-02	2.101710e-02	9.839400e-01	2.706642e-03	4.133521e-04	7.063653e+00	2.520775e-03
26160000	-4.579471e+03	1.287674e+01	4.708324e-01	3.413453e+00	0.000000e+00	7.466457e-02	1.075401e-02	9.929870e-01	1.890193e-03	4.028653e-04	9.075474e+00	2.836067e-03
26180000	-4.594619e+03	-5.539459e+01	4.112714e-01	3.078258e+00	0.000000e+00	7.320739e-02	6.892331e-03	9.965597e-01	9.202269e-04	4.684308e-04	1.162026e+01	2.482940e-03
26200000	-4.583213e+03	-2.504249e+01	4.491337e-01	3.351706e+00	0.000000e+00	6.677928e-02	8.485597e-03	9.938994e-01	3.319833e-03	4.298655e-04	1.005343e+01	2.712750e-03
26220000	-4.588483e+03	1.092167e+01	4.056175e-01	3.058858e+00	0.000000e+00	6.183963e-02	1.833406e-02	9.927358e-01	8.706151e-04	3.173615e-04	8.331526e+00	2.440870e-03
26240000	-4.595341e+03	1.703727e+01	4.041713e-01	3.096468e+00	0.000000e+00	6.106787e-02	2.617691e-02	9.902688e-01	9.763742e-04	2.800812e-04	1.004107e+01	2.425507e-03
26260000	-4.574523e+03	5.970629e+01	4.627650e-01	3.318730e+00	0.000000e+00	6.525759e-02	7.735860e-03	9.936763e-01	4.594172e-03	2.125944e-04	9.405641e+00	2.795519e-03
26280000	-4.576776e+03	4.651835e+01	4.047975e-01	2.982112e+00	0.000000e+00	6.119914e-02	6.705067e-03	9.951421e-01	2.110687e-03	1.745690e-04	6.612589e+00	2.446841e-03
26300000	-4.591092e+03	6.304383e+01	3.872927e-01	2.882528e+00	0.000000e+00	5.475580e-02	2.232528e-02	9.913449e-01	8.014810e-04	1.992473e-04	8.143388e+00	2.338224e-03
26320000	-4.585690e+03	7.586236e+01	4.412520e-01	3.286519e+00	0.000000e+00	6.811050e-02	1.507787e-02	9.966746e-01	2.499156e-04	1.732328e-04	6.980852e+00	2.661558e-03
26340000	-4.589478e+03	8.171464e+01	3.975400e-01	3.088660e+00	0.000000e+00	5.546440e-02	2.714044e-02	9.943557e-01	1.678867e-04	1.791234e-04	6.946338e+00	2.394771e-03
26360000	-4.590002e+03	3.998044e+01	4.115412e-01	2.967482e+00	0.000000e+00	5.407192e-02	1.420476e-02	9.973658e-01	1.763912e-04	2.491016e-04	1.375647e+01	2.480237e-03
26380000	-4.600282e+03	5.578367e+01	4.394741e-01	3.228489e+00	0.000000e+00	6.592539e-02	1.595645e-02	9.965848e-01	1.711171e-04	2.057180e-04	7.808091e+00	2.640207e-03
26400000	-4.596957e+03	4.138186e+01	4.115728e-01	3.080617e+00	0.000000e+00	6.279415e-02	1.580581e-02	9.973309e-01	1.274003e-04	2.583257e-04	8.423069e+00	2.475085e-03
26420000	-4.595787e+03	4.381450e+00	4.073225e-01	3.041303e+00	0.000000e+00	6.184598e-02	6.310892e-03	9.990468e-01	1.096958e-04	3.087942e-04	1.146263e+01	2.445105e-03
26440000	-4.592505e+03	-5.665363e+01	4.252625e-01	3.189429e+00	0.000000e+00	5.487424e-02	8.227043e-03	9.988358e-01	8.924592e-05	4.791718e-04	1.772323e+01	2.557449e-03
26460000	-4.594559e+03	-4.914039e+01	4.379889e-01	3.267824e+00	0.000000e+00	6.116269e-02	9.615163e-03	9.989600e-01	5.921381e-05	3.139485e-04	1.754881e+01	2.633556e-03
26480000	-4.581232e+03	-2.886248e+01	4.253807e-01	3.177335e+00	0.000000e+00	6.684057e-02	1.318055e-02	9.984791e-01	6.160839e-05	3.401913e-04	1.563084e+01	2.558102e-03
26500000	-4.590451e+03	-5.436855e+00	4.462580e-01	3.469183e+00	0.000000e+00	6.988608e-02	1.549120e-02	9.984566e-01	4.367851e-05	2.019388e-04	1.250519e+01	2.685252e-03
26520000	-4.576686e+03	5.578135e+01	4.670549e-01	3.544625e+00	0.000000e+00	5.973691e-02	8.897599e-03	9.992494e-01	2.914026e-05	1.533463e-04	9.333013e+00	2.812098e-03
26540000	-4.578719e+03	5.286229e+01	4.729824e-01	3.545081e+00	0.000000e+00	7.041058e-02	1.374341e-02	9.990017e-01	2.914026e-05	1.512793e-04	1.033230e+01	2.834232e-03
26560000	-4.579922e+03	3.682527e+01	4.781304e-01	3.597841e+00	0.000000e+00	7.557693e-02	9.394376e-03	9.992641e-01	2.914026e-05	1.669745e-04	1.316015e+01	2.858765e-03
26580000	-4.589136e+03	-1.062332e+01	4.749716e-01	3.647004e+00	0.000000e+00	7.289875e-02	1.787872e-02	9.983153e-01	5.354568e-05	2.629518e-04	1.204467e+01	2.838446e-03
26600000	-4.580311e+03	1.404363e+01	4.504281e-01	3.640880e+00	0.000000e+00	6.945558e-02	8.327105e-03	9.979133e-01	1.932399e-04	2.172342e-04	1.352554e+01	2.684504e-03
26620000	-4.576199e+03	3.088069e+01	4.692312e-01	3.587054e+00	0.000000e+00	7.029504e-02	2.726658e-03	9.975566e-01	3.286189e-03	2.760240e-04	1.236965e+01	2.799498e-03
26640000	-4.578446e+03	-2.163555e+01	4.511146e-01	3.352842e+00	0.000000e+00	6.371357e-02	3.491076e-03	9.968307e-01	4.597179e-03	3.466955e-04	1.313412e+01	2.685387e-03
26660000	-4.587204e+03	-4.120517e+01	4.352597e-01	3.353787e+00	0.000000e+00	5.707174e-02	2.767433e-03	9.968811e-01	5.384542e-03	4.807348e-04	1.154816e+01	2.597737e-03
26680000	-4.576662e+03	-3.485084e+01	4.233848e-01	3.123362e+00	0.000000e+00	7.265663e-02	1.017909e-02	9.948631e-01	1.006120e-03	4.586737e-04	1.473708e+01	2.538662e-03
26700000	-4.573696e+03	-5.039003e+01	4.492786e-01	3.373563e+00	0.000000e+00	6.328715e-02	1.368840e-02	9.953013e-01	6.174612e-04	3.843967e-04	1.457985e+01	2.680412e-03
26720000	-4.579196e+03	5.075499e+00	4.385959e-01	3.229329e+00	0.000000e+00	5.335866e-02	1.072527e-02	9.938307e-01	1.562311e-03	4.618313e-04	8.108567e+00	2.614028e-03
26740000	-4.592085e+03	-2.091356e+01	4.527026e-01	3.447176e+00	0.000000e+00	7.338949e-02	9.342328e-03	9.905161e-01	4.292406e-03	5.371769e-04	9.856514e+00	2.700919e-03
26760000	-4.586673e+03	-4.171534e+01	4.536913e-01	3.285065e+00	0.000000e+00	6.793521e-02	1.489238e-02	9.924799e-01	1.173993e-03	6.983629e-04	9.306783e+00	2.703992e-03
26780000	-4.577041e+03	-7.928437e+01	4.689421e-01	3.518915e+00	0.000000e+00	7.875551e-02	1.839961e-02	9.961843e-01	1.928887e-04	8.919120e-04	1.034812e+01	2.794236e-03
26800000	-4.572424e+03	-5.496422e+01	4.401843e-01	3.369321e+00	0.000000e+00	6.094930e-02	1.445198e-02	9.880918e-01	2.975275e-03	5.194682e-04	1.168484e+01	2.624322e-03
26820000	-4.606159e+03	-7.193954e+01	4.819575e-01	3.581970e+00	0.000000e+00	6.213558e-02	1.315284e-02	9.891405e-01	2.695466e-03	1.392278e-03	9.793528e+00	2.871292e-03
26840000	-4.597717e+03	-1.471122e+02	4.588846e-01	3.631607e+00	0.000000e+00	5.911559e-02	1.843793e-02	9.825846e-01	3.572678e-03	1.274259e-03	9.875092e+00	2.736106e-03
26860000	-4.589426e+03	-1.181527e+02	4.415144e-01	3.401757e+00	0.000000e+00	5.393533e-02	1.118223e-02	9.899962e-01	3.270159e-03	1.170905e-03	1.161080e+01	2.627045e-03
26880000	-4.578891e+03	-8.292504e+01	4.698886e-01	3.523739e+00	0.000000e+00	6.691321e-02	1.906952e-02	9.899486e-01	1.228183e-03	9.104643e-04	9.683523e+00	2.799551e-03
26900000	-4.574959e+03	-8.715053e+01	4.103739e-01	3.282747e+00	0.000000e+00	6.166817e-02	2.158939e-02	9.818235e-01	3.322005e-03	6.255097e-04	1.228029e+01	2.433528e-03
26920000	-4.588348e+03	-1.176006e+02	4.627130e-01	3.533554e+00	0.000000e+00	6.841711e-02	7.429148e-03	9.949507e-01	1.880783e-03	8.430753e-04	1.209066e+01	2.760638e-03
26940000	-4.593291e+03	-8.982023e+01	4.363095e-01	3.400246e+00	0.000000e+00	6.158486e-02	4.213897e-03	9.943836e-01	6.250986e-03	1.251772e-03	7.632544e+00	2.609643e-03
26960000	-4.599764e+03	-1.017796e+02	4.380231e-01	3.433677e+00	0.000000e+00	6.584528e-02	3.618051e-03	9.970598e-01	2.828033e-03	1.215018e-03	8.243446e+00	2.612898e-03
26980000	-4.594992e+03	-5.311621e+01	4.067822e-01	3.235990e+00	0.000000e+00	6.106769e-02	2.669492e-03	9.955564e-01	1.041334e-02	9.052507e-04	6.600096e+00	2.434009e-03
27000000	-4.607592e+03	-5.159198e+01	3.836340e-01	3.013112e+00	0.000000e+00	5.107817e-02	5.896358e-03	9.948589e-01	3.553819e-03	8.899497e-04	6.773505e+00	2.282104e-03
27020000	-4.594072e+03	-5.104254e+01	4.310198e-01	3.462975e+00	0.000000e+00	6.134327e-02	6.951024e-03	9.934817e-01	3.436590e-03	1.039075e-03	5.872871e+00	2.561455e-03
27040000	-4.601891e+03	-1.227451e+02	4.064901e-01	3.304711e+00	0.000000e+00	6.753441e-02	1.221153e-02	9.941925e-01	9.495581e-04	1.435380e-03	6.599823e+00	2.417041e-03
27060000	-4.595382e+03	-1.205800e+02	4.112830e-01	3.186506e+00	0.000000e+00	6.941845e-02	1.442335e-02	9.922076e-01	1.738773e-03	1.181628e-03	6.932669e+00	2.460961e-03
27080000	-4.582868e+03	-9.497288e+01	4.435369e-01	3.379537e+00	0.000000e+00	6.096249e-02	1.575508e-02	9.900740e-01	1.835785e-03	1.003238e-03	8.451834e+00	2.648816e-03
27100000	-4.583518e+03	-1.431272e+02	3.989403e-01	3.047030e+00	0.000000e+00	5.998444e-02	1.723662e-02	9.861465e-01	3.274527e-03	1.200504e-03	1.164624e+01	2.382501e-03
27120000	-4.576486e+03	-8.332020e+01	4.311122e-01	3.278741e+00	0.000000e+00	6.188298e-02	1.392911e-02	9.884758e-01	3.373155e-03	9.020749e-04	1.041366e+01	2.567226e-03
27140000	-4.585596e+03	-7.389895e+01	4.220528e-01	3.265889e+00	0.000000e+00	6.854835e-02	1.380136e-02	9.902477e-01	2.248661e-03	8.996491e-04	1.030564e+01	2.530549e-03
27160000	-4.590496e+03	-8.644766e+01	4.352356e-01	3.461960e+00	0.000000e+00	5.647423e-02	1.263912e-02	9.856944e-01	4.814807e-03	6.789228e-04	1.025447e+01	2.606865e-03
27180000	-4.594623e+03	-6.784020e+01	4.065400e-01	3.183981e+00	0.000000e+00	6.905511e-02	1.741717e-02	9.854256e-01	3.310080e-03	8.585671e-04	7.609271e+00	2.441284e-03
27200000	-4.585849e+03	-7.432212e+01	4.123399e-01	3.240922e+00	0.000000e+00	5.823365e-02	7.769677e-03	9.953454e-01	1.413503e-03	6.930780e-04	8.234072e+00	2.485548e-03
27220000	-4.588131e+03	-6.251363e+01	4.040887e-01	3.089202e+00	0.000000e+00	7.767132e-02	5.042221e-03	9.974321e-01	1.420180e-03	5.419619e-04	8.102040e+00	2.436093e-03
27240000	-4.609831e+03	-2.042467e+01	4.476676e-01	3.365387e+00	0.000000e+00	6.784698e-02	8.237527e-03	9.943620e-01	1.847438e-03	4.554269e-04	7.007343e+00	2.702261e-03
27260000	-4.602512e+03	-1.492703e+01	4.173608e-01	3.246583e+00	0.000000e+00	6.618544e-02	5.243857e-03	9.949851e-01	4.654177e-03	4.953897e-04	7.832390e+00	2.511872e-03
27280000	-4.600956e+03	8.731295e+00	4.478487e-01	3.303524e+00	0.000000e+00	7.154379e-02	1.103733e-02	9.909963e-01	3.718344e-03	4.301652e-04	6.013213e+00	2.697195e-03
27300000	-4.588989e+03	-2.092493e+01	4.469882e-01	3.341395e+00	0.000000e+00	6.515908e-02	1.541150e-02	9.886884e-01	2.770813e-03	5.136222e-04	1.022087e+01	2.692739e-03
27320000	-4.597711e+03	1.034221e+01	4.753570e-01	3.467414e+00	0.000000e+00	5.844353e-02	1.191671e-02	9.904133e-01	4.375982e-03	5.373047e-04	7.073759e+00	2.866930e-03
27340000	-4.592966e+03	2.380848e+01	4.951244e-01	3.386228e+00	0.000000e+00	5.739549e-02	1.250060e-02	9.890191e-01	4.552419e-03	4.812364e-04	7.539149e+00	2.993135e-03
27360000	-4.591449e+03	4.456212e+01	4.600458e-01	3.253636e+00	0.000000e+00	7.027846e-02	2.112177e-02	9.803995e-01	4.727506e-03	3.245315e-04	6.527075e+00	2.767279e-03
27380000	-4.596802e+03	6.224144e+01	4.706619e-01	3.387619e+00	0.000000e+00	6.503025e-02	8.136935e-03	9.951109e-01	1.693574e-03	3.980271e-04	5.717380e+00	2.824740e-03
27400000	-4.596914e+03	6.073091e+01	4.726985e-01	3.387563e+00	0.000000e+00	5.463629e-02	1.476087e-02	9.901896e-01	2.913004e-03	3.233151e-04	6.673439e+00	2.836912e-03
27420000	-4.598184e+03	5.630504e+00	3.969993e-01	3.021660e+00	0.000000e+00	5.739172e-02	2.089858e-02	9.887107e-01	1.386534e-03	2.371894e-04	1.226245e+01	2.376062e-03
27440000	-4.592564e+03	-2.392284e+01	4.418279e-01	3.508455e+00	0.000000e+00	5.485609e-02	2.305657e-02	9.813199e-01	3.216741e-03	3.439664e-04	1.152916e+01	2.653087e-03
27460000	-4.592748e+03	2.884556e+01	4.531111e-01	3.453748e+00	0.000000e+00	6.443803e-02	7.242405e-03	9.916773e-01	6.057911e-03	2.267092e-04	8.702983e+00	2.723674e-03
27480000	-4.594426e+03	4.385452e+01	4.799636e-01	3.563509e+00	0.000000e+00	6.403124e-02	9.677487e-03	9.944850e-01	1.599479e-03	2.619599e-04	7.256591e+00	2.884132e-03
27500000	-4.599711e+03	7.526257e+01	4.269992e-01	3.171057e+00	0.000000e+00	6.162601e-02	1.713268e-02	9.903252e-01	1.285035e-03	2.251924e-04	6.313648e+00	2.565097e-03
27520000	-4.612084e+03	8.681378e+01	4.546698e-01	3.461750e+00	0.000000e+00	6.423021e-02	2.571777e-02	9.844545e-01	1.981112e-03	2.965056e-04	7.151255e+00	2.731751e-03
27540000	-4.608916e+03	4.940347e+01	4.287780e-01	3.138132e+00	0.000000e+00	5.963814e-02	1.775044e-02	9.716025e-01	1.226845e-02	3.636210e-04	6.670418e+00	2.578148e-03
27560000	-4.607339e+03	1.764514e+01	4.638494e-01	3.416047e+00	0.000000e+00	5.045430e-02	1.468396e-02	9.603482e-01	3.473990e-02	2.680335e-04	6.857887e+00	2.787497e-03
27580000	-4.602619e+03	4.441355e+01	4.868399e-01	3.558312e+00	0.000000e+00	5.450888e-02	2.236828e-02	9.863090e-01	1.823498e-03	2.722476e-04	7.056490e+00	2.926416e-03
27600000	-4.587837e+03	2.193423e+01	4.796911e-01	3.544242e+00	0.000000e+00	6.693695e-02	1.523062e-02	9.798822e-01	7.415075e-03	3.318848e-04	1.026423e+01	2.887726e-03
27620000	-4.602270e+03	1.535827e+01	4.460137e-01	3.379535e+00	0.000000e+00	5.333062e-02	1.886480e-02	9.912928e-01	1.172621e-03	4.921502e-04	7.604055e+00	2.683777e-03
27640000	-4.594328e+03	-9.831657e+00	4.772360e-01	3.536804e+00	0.000000e+00	5.864439e-02	5.549880e-03	9.897547e-01	1.588363e-02	4.249371e-04	7.448707e+00	2.878576e-03
27660000	-4.601022e+03	1.908120e+01	3.872295e-01	3.131557e+00	0.000000e+00	5.083435e-02	1.065292e-02	9.943038e-01	9.176883e-04	5.114605e-04	5.652811e+00	2.331196e-03
27680000	-4.584378e+03	1.137463e+01	4.878373e-01	3.494080e+00	0.000000e+00	6.548720e-02	2.461202e-03	9.983390e-01	1.910742e-03	5.159354e-04	8.965543e+00	2.938833e-03
27700000	-4.593959e+03	9.977373e+00	5.023694e-01	3.568219e+00	0.000000e+00	4.949130e-02	2.508825e-03	9.980593e-01	3.772980e-03	5.195132e-04	8.001077e+00	3.028491e-03
27720000	-4.595216e+03	4.896591e+01	4.465538e-01	3.338324e+00	0.000000e+00	5.514058e-02	5.666999e-03	9.954391e-01	2.538229e-03	3.232697e-04	8.057567e+00	2.691333e-03
27740000	-4.588361e+03	2.133807e+01	4.058447e-01	3.106108e+00	0.000000e+00	5.970554e-02	6.609052e-03	9.960426e-01	2.019331e-03	2.639253e-04	9.591692e+00	2.440923e-03
27760000	-4.609983e+03	-3.993716e+00	4.361865e-01	3.371074e+00	0.000000e+00	5.432821e-02	1.473633e-02	9.946729e-01	3.910803e-04	3.887603e-04	8.376713e+00	2.626898e-03
27780000	-4.601055e+03	-8.037445e+01	4.313743e-01	3.423219e+00	0.000000e+00	5.468793e-02	1.919571e-02	9.934513e-01	5.105375e-04	8.210714e-04	9.234557e+00	2.596723e-03
27800000	-4.595108e+03	-3.643213e+01	4.346795e-01	3.503602e+00	0.000000e+00	6.120929e-02	1.541673e-02	9.842445e-01	4.579000e-03	4.467256e-04	8.777962e+00	2.621651e-03
27820000	-4.578298e+03	-4.294420e+01	4.157650e-01	3.287812e+00	0.000000e+00	4.468553e-02	2.188087e-02	9.784056e-01	4.444342e-03	4.183567e-04	1.117948e+01	2.506058e-03
27840000	-4.590836e+03	-1.530379e+01	4.780414e-01	3.486864e+00	0.000000e+00	5.615930e-02	1.940716e-02	9.848762e-01	2.834051e-03	3.806605e-04	9.017797e+00	2.883595e-03
27860000	-4.602660e+03	4.557758e+01	4.671319e-01	3.477401e+00	0.000000e+00	5.736233e-02	6.185219e-03	9.895457e-01	1.316666e-02	3.145160e-04	4.795951e+00	2.807236e-03
27880000	-4.589466e+03	-3.469433e+00	4.099827e-01	3.230522e+00	0.000000e+00	5.611536e-02	1.247166e-02	9.928473e-01	1.502160e-03	4.828259e-04	9.074500e+00	2.463492e-03
27900000	-4.603295e+03	3.399818e+01	4.553986e-01	3.502010e+00	0.000000e+00	6.699492e-02	1.028361e-02	9.964150e-01	5.004825e-04	2.497032e-04	6.361259e+00	2.749297e-03
27920000	-4.596015e+03	6.036393e+01	4.324197e-01	3.190247e+00	0.000000e+00	6.248250e-02	1.959208e-03	9.980053e-01	4.497129e-03	2.432784e-04	1.010537e+01	2.611246e-03
27940000	-4.597759e+03	2.101531e+01	4.568595e-01	3.479692e+00	0.000000e+00	7.127745e-02	1.043385e-02	9.951947e-01	9.792754e-04	2.835008e-04	1.103690e+01	2.758195e-03
27960000	-4.621124e+03	4.498811e+01	4.058404e-01	3.143271e+00	0.000000e+00	6.714793e-02	1.505029e-02	9.770770e-01	8.289810e-03	2.414344e-04	8.191866e+00	2.450466e-03
27980000	-4.595707e+03	-1.244511e+01	4.215149e-01	3.196406e+00	0.000000e+00	5.627921e-02	1.553613e-02	9.922089e-01	1.207447e-03	3.926017e-04	9.269280e+00	2.552818e-03
28000000	-4.585531e+03	2.667576e-01	4.415047e-01	3.382943e+00	0.000000e+00	6.245002e-02	1.440703e-02	9.937492e-01	8.241746e-04	2.809973e-04	1.180408e+01	2.678874e-03
28020000	-4.589098e+03	2.670347e+01	4.437976e-01	3.368961e+00	0.000000e+00	6.558419e-02	2.791515e-02	9.741628e-01	3.565852e-03	3.254878e-04	8.342523e+00	2.690492e-03
28040000	-4.587468e+03	3.931871e+00	4.254964e-01	3.206131e+00	0.000000e+00	7.119091e-02	1.825324e-02	9.809084e-01	5.788079e-03	2.095317e-04	1.167921e+01	2.581579e-03
28060000	-4.577867e+03	2.847283e+00	4.851771e-01	3.496583e+00	1.162791e-02	6.289924e-02	1.290928e-02	9.903112e-01	3.130770e-03	3.259369e-04	1.053577e+01	2.952169e-03
28080000	-4.569337e+03	1.876494e+01	4.133411e-01	3.123789e+00	0.000000e+00	5.753855e-02	2.146288e-02	9.861686e-01	2.070431e-03	4.112510e-04	7.107592e+00	2.515350e-03
28100000	-4.590187e+03	2.206080e+01	4.307438e-01	3.198557e+00	0.000000e+00	6.095329e-02	8.418334e-03	9.874831e-01	1.137105e-02	3.693792e-04	7.999809e+00	2.621888e-03
28120000	-4.607235e+03	3.367524e+01	4.416602e-01	3.340236e+00	0.000000e+00	5.875875e-02	8.543679e-03	9.795281e-01	2.625754e-02	3.694619e-04	7.774983e+00	2.679987e-03
28140000	-4.597538e+03	1.689116e+01	3.972787e-01	3.018446e+00	0.000000e+00	6.459953e-02	1.067327e-02	9.801477e-01	1.118772e-02	3.554241e-04	1.103304e+01	2.408515e-03
28160000	-4.584486e+03	6.940455e+01	4.366421e-01	3.250640e+00	0.000000e+00	6.375853e-02	9.973423e-03	9.938451e-01	1.967090e-03	2.354576e-04	7.893321e+00	2.642334e-03
28180000	-4.599817e+03	3.665660e+01	4.192470e-01	3.149047e+00	0.000000e+00	6.654137e-02	2.006214e-02	9.717004e-01	8.563394e-03	2.887583e-04	6.994845e+00	2.536211e-03
28200000	-4.601802e+03	2.340150e+01	4.906124e-01	3.422072e+00	0.000000e+00	6.026634e-02	2.254874e-02	9.896550e-01	1.309396e-03	4.859236e-04	9.030482e+00	2.973372e-03
28220000	-4.608384e+03	2.958063e+01	4.328462e-01	3.237597e+00	0.000000e+00	6.342275e-02	5.380492e-03	9.943954e-01	4.944142e-03	3.887565e-04	7.378324e+00	2.623180e-03
28240000	-4.594040e+03	1.900291e+00	4.186529e-01	3.148449e+00	0.000000e+00	6.240465e-02	9.076270e-03	9.929574e-01	2.992716e-03	3.993970e-04	8.118357e+00	2.536679e-03
28260000	-4.588144e+03	6.057679e+01	4.194231e-01	3.146753e+00	0.000000e+00	6.464147e-02	5.046606e-03	9.915342e-01	1.307466e-02	3.147997e-04	5.697846e+00	2.540642e-03
28280000	-4.600912e+03	2.840405e+01	4.134953e-01	3.117275e+00	0.000000e+00	5.703094e-02	2.764952e-02	9.841246e-01	1.912283e-03	3.071626e-04	1.051104e+01	2.505620e-03
28300000	-4.583114e+03	6.409020e+01	4.506349e-01	3.357877e+00	0.000000e+00	5.194981e-02	3.951372e-03	9.973267e-01	2.362757e-03	2.506994e-04	7.024714e+00	2.734745e-03
28320000	-4.595296e+03	2.301725e+01	4.496360e-01	3.296903e+00	0.000000e+00	6.407912e-02	4.339282e-03	9.980522e-01	1.005881e-03	3.629651e-04	1.097332e+01	2.729631e-03
28340000	-4.600069e+03	8.625819e+01	4.901386e-01	3.499037e+00	0.000000e+00	6.352156e-02	1.261944e-02	9.948383e-01	1.065408e-03	2.084704e-04	7.053889e+00	2.971865e-03
28360000	-4.595860e+03	-3.267672e+01	4.236454e-01	3.113979e+00	0.000000e+00	5.715026e-02	1.361614e-02	9.939208e-01	1.053813e-03	4.647883e-04	1.217793e+01	2.559807e-03
28380000	-4.594372e+03	-3.449770e+00	4.665225e-01	3.517130e+00	0.000000e+00	6.989431e-02	6.966035e-03	9.954255e-01	1.999277e-03	3.398749e-04	9.877677e+00	2.834197e-03
28400000	-4.584048e+03	7.351230e+00	4.733278e-01	3.366931e+00	0.000000e+00	5.869856e-02	3.265054e-02	9.686357e-01	5.483653e-03	5.119009e-04	8.300264e+00	2.876931e-03
28420000	-4.582960e+03	4.942649e+01	4.415806e-01	3.200637e+00	0.000000e+00	6.751222e-02	1.944751e-02	9.808816e-01	4.591224e-03	2.787437e-04	9.341786e+00	2.688411e-03
28440000	-4.591735e+03	3.958144e+01	4.635336e-01	3.366467e+00	0.000000e+00	5.919221e-02	1.912614e-02	9.882865e-01	1.958485e-03	3.211020e-04	7.704693e+00	2.825485e-03
28460000	-4.595653e+03	5.522244e+01	4.876250e-01	3.565702e+00	0.000000e+00	7.184940e-02	2.313395e-02	9.835863e-01	2.751344e-03	3.065226e-04	8.641317e+00	2.980808e-03
28480000	-4.588396e+03	6.969059e+01	4.875821e-01	3.341180e+00	0.000000e+00	6.834568e-02	2.484830e-02	9.682437e-01	1.096664e-02	2.789172e-04	8.293404e+00	2.980078e-03
28500000	-4.593622e+03	4.894899e+01	4.900499e-01	3.663057e+00	0.000000e+00	6.261897e-02	1.143933e-02	9.827907e-01	9.101646e-03	2.206624e-04	6.196227e+00	2.978778e-03
28520000	-4.606429e+03	5.315929e+01	5.211854e-01	3.705645e+00	0.000000e+00	7.480248e-02	1.485286e-02	9.921391e-01	1.864916e-03	2.131372e-04	9.056263e+00	3.170582e-03
28540000	-4.591882e+03	-6.382507e+00	4.662445e-01	3.662715e+00	0.000000e+00	5.821689e-02	1.621401e-02	9.902400e-01	1.629405e-03	2.347521e-04	1.076725e+01	2.832592e-03
28560000	-4.595540e+03	-5.988594e-01	4.309080e-01	3.445615e+00	0.000000e+00	5.935272e-02	1.328582e-02	9.944671e-01	6.917473e-04	3.367671e-04	7.886546e+00	2.620174e-03
28580000	-4.581137e+03	-1.234496e+01	4.352740e-01	3.280066e+00	0.000000e+00	6.605352e-02	7.125181e-03	9.958055e-01	1.538595e-03	3.189853e-04	1.144500e+01	2.647726e-03
28600000	-4.586238e+03	-2.784558e+01	4.157487e-01	3.116472e+00	0.000000e+00	6.006671e-02	1.876479e-02	9.912760e-01	1.148648e-03	3.645691e-04	1.041400e+01	2.531568e-03
28620000	-4.582975e+03	-2.582957e+01	4.431716e-01	3.320740e+00	0.000000e+00	6.625470e-02	1.331816e-02	9.894492e-01	4.044413e-03	3.479984e-04	1.316419e+01	2.702540e-03
28640000	-4.598195e+03	1.403746e+01	4.517412e-01	3.316967e+00	0.000000e+00	6.033591e-02	1.724389e-02	9.888188e-01	2.163932e-03	2.641916e-04	1.097607e+01	2.754575e-03
28660000	-4.610207e+03	3.761852e+01	4.764313e-01	3.358401e+00	0.000000e+00	5.913204e-02	1.221862e-02	9.952049e-01	6.839122e-04	2.616215e-04	7.151321e+00	2.894954e-03
28680000	-4.586617e+03	-8.712021e+00	4.363360e-01	3.316093e+00	0.000000e+00	6.088198e-02	1.560099e-02	9.920911e-01	1.211355e-03	3.165762e-04	9.340628e+00	2.654589e-03
28700000	-4.576891e+03	2.099169e+01	4.408486e-01	3.275375e+00	0.000000e+00	5.982945e-02	1.831711e-02	9.775050e-01	7.594994e-03	3.340114e-04	9.771879e+00	2.701177e-03
28720000	-4.588030e+03	-1.700625e+00	4.609008e-01	3.305879e+00	0.000000e+00	5.537681e-02	1.654412e-02	9.862477e-01	2.963966e-03	2.730924e-04	1.110234e+01	2.818954e-03
28740000	-4.608567e+03	4.272010e+01	4.796213e-01	3.366410e+00	0.000000e+00	6.442101e-02	9.319692e-03	9.937875e-01	2.859623e-03	2.803077e-04	7.822492e+00	2.944285e-03
28760000	-4.588595e+03	4.917294e+01	4.860811e-01	3.381886e+00	0.000000e+00	6.534331e-02	1.234450e-02	9.888046e-01	4.751707e-03	3.441836e-04	9.324116e+00	2.990002e-03
28780000	-4.592426e+03	4.858312e+01	4.925539e-01	3.479714e+00	0.000000e+00	6.666942e-02	8.824160e-03	9.907890e-01	7.164261e-03	2.226891e-04	8.401307e+00	3.023469e-03
28800000	-4.592623e+03	6.685374e+01	4.475512e-01	3.258789e+00	0.000000e+00	5.795204e-02	8.603243e-03	9.805243e-01	1.892114e-02	2.543962e-04	7.665614e+00	2.738897e-03
28820000	-4.600575e+03	1.159421e+02	4.409621e-01	3.248317e+00	0.000000e+00	5.597318e-02	1.941856e-02	9.869786e-01	2.417819e-03	1.286437e-04	9.116856e+00	2.691869e-03
28840000	-4.585307e+03	1.283973e+02	5.093000e-01	3.414088e+00	0.000000e+00	7.015633e-02	3.433845e-02	9.825476e-01	2.016544e-03	2.054636e-04	7.743128e+00	3.117864e-03
28860000	-4.584596e+03	9.766540e+01	4.487831e-01	3.328794e+00	0.000000e+00	5.809684e-02	1.970301e-02	9.887098e-01	1.862126e-03	1.627424e-04	7.643442e+00	2.735788e-03
28880000	-4.578708e+03	8.924313e+01	4.581640e-01	3.408306e+00	0.000000e+00	6.050463e-02	2.101806e-02	9.751215e-01	7.109035e-03	1.935987e-04	8.876559e+00	2.792251e-03
28900000	-4.595899e+03	9.301405e+01	5.006229e-01	3.568089e+00	0.000000e+00	6.975125e-02	9.909469e-03	9.887221e-01	7.260736e-03	1.996468e-04	1.166089e+01	3.053844e-03
28920000	-4.593398e+03	7.188400e+01	4.624833e-01	3.523451e+00	0.000000e+00	7.206304e-02	9.264764e-03	9.842619e-01	1.343651e-02	2.481736e-04	9.737871e+00	2.819430e-03
28940000	-4.582497e+03	4.808925e+01	4.487386e-01	3.318812e+00	0.000000e+00	6.303183e-02	1.361124e-02	9.916895e-01	1.890538e-03	2.045189e-04	1.061035e+01	2.724992e-03
28960000	-4.587420e+03	6.390266e+01	4.328666e-01	3.370156e+00	0.000000e+00	6.648204e-02	2.247342e-02	9.795421e-01	4.308937e-03	1.422488e-04	9.645826e+00	2.628062e-03
28980000	-4.583301e+03	8.593501e+01	4.177386e-01	3.227016e+00	0.000000e+00	6.121795e-02	2.653377e-02	9.786036e-01	3.279872e-03	1.524494e-04	1.154693e+01	2.542233e-03
29000000	-4.589441e+03	7.461489e+01	4.338524e-01	3.349284e+00	0.000000e+00	6.356516e-02	1.691414e-02	9.781005e-01	7.045547e-03	1.095448e-04	1.277140e+01	2.633273e-03
29020000	-4.598499e+03	5.540791e+01	3.862688e-01	2.803874e+00	0.000000e+00	5.917934e-02	1.238491e-02	9.871459e-01	5.013816e-03	2.061071e-04	1.034142e+01	2.342682e-03
29040000	-4.574765e+03	5.757983e+01	4.197357e-01	3.054643e+00	0.000000e+00	5.974675e-02	1.287500e-02	9.944407e-01	9.367142e-04	1.879839e-04	7.888440e+00	2.547029e-03
29060000	-4.575695e+03	-1.861596e+01	3.933262e-01	3.039932e+00	0.000000e+00	5.813088e-02	1.022901e-02	9.883448e-01	6.460924e-03	2.313132e-04	1.265355e+01	2.354185e-03
29080000	-4.599562e+03	-1.997548e+01	4.239479e-01	3.232156e+00	0.000000e+00	6.103335e-02	1.712258e-02	9.921541e-01	7.053327e-04	3.129373e-04	1.072662e+01	2.533625e-03
29100000	-4.593068e+03	-9.072249e+00	4.025497e-01	2.986402e+00	0.000000e+00	5.774401e-02	3.085205e-02	9.921704e-01	4.283653e-04	2.069652e-04	1.095475e+01	2.401300e-03
29120000	-4.590433e+03	-1.551082e+01	4.075308e-01	3.185028e+00	0.000000e+00	6.245967e-02	8.760066e-03	9.927167e-01	2.861384e-03	2.385612e-04	1.384897e+01	2.420165e-03
29140000	-4.589801e+03	-5.284792e+01	4.285052e-01	3.279422e+00	0.000000e+00	6.082340e-02	2.002385e-02	9.930033e-01	5.376353e-04	5.602286e-04	9.254466e+00	2.538117e-03
29160000	-4.586590e+03	-3.917668e+01	4.063626e-01	3.208231e+00	0.000000e+00	5.437563e-02	1.529967e-02	9.862898e-01	2.859738e-03	2.176524e-04	1.360525e+01	2.403059e-03
29180000	-4.578142e+03	-7.868734e+01	4.376875e-01	3.459028e+00	0.000000e+00	5.970537e-02	2.074676e-02	9.830621e-01	2.329872e-03	4.061702e-04	1.253586e+01	2.596039e-03
29200000	-4.599169e+03	-5.985318e+01	3.578148e-01	2.926409e+00	0.000000e+00	6.169734e-02	1.197396e-02	9.920059e-01	1.483624e-03	4.194225e-04	8.782978e+00	2.123262e-03
29220000	-4.577301e+03	-4.662805e+01	4.115233e-01	3.128874e+00	0.000000e+00	6.473672e-02	5.503908e-03	9.963786e-01	1.827631e-03	4.248737e-04	9.133135e+00	2.447354e-03
29240000	-4.591480e+03	-3.632977e+01	3.895362e-01	3.089389e+00	0.000000e+00	6.580596e-02	2.091473e-02	9.873401e-01	1.673134e-03	3.201406e-04	8.031648e+00	2.313421e-03
29260000	-4.576689e+03	-5.804924e+01	4.405115e-01	3.368506e+00	0.000000e+00	6.692000e-02	2.456698e-02	9.756320e-01	4.636836e-03	3.730740e-04	9.481734e+00	2.603740e-03
29280000	-4.586784e+03	-2.609548e+01	4.181726e-01	3.310557e+00	0.000000e+00	6.384302e-02	1.741359e-02	9.826118e-01	3.892364e-03	4.256311e-04	7.089974e+00	2.476302e-03
29300000	-4.596743e+03	2.866522e+01	4.066531e-01	3.133169e+00	0.000000e+00	6.192720e-02	1.801867e-02	9.661082e-01	1.477595e-02	2.427004e-04	7.847962e+00	2.405587e-03
29320000	-4.595226e+03	-3.547676e+01	3.836908e-01	2.993230e+00	0.000000e+00	5.676884e-02	4.868641e-03	9.944819e-01	6.424293e-03	4.782741e-04	7.224487e+00	2.268368e-03
29340000	-4.592366e+03	-2.024174e+01	4.075975e-01	3.334420e+00	0.000000e+00	5.849948e-02	9.023635e-03	9.852379e-01	9.968663e-03	3.140815e-04	6.918464e+00	2.403616e-03
29360000	-4.575836e+03	5.094071e-01	4.216191e-01	3.256964e+00	0.000000e+00	6.431001e-02	3.247673e-03	9.959144e-01	6.675574e-03	4.350609e-04	6.836360e+00	2.483238e-03
29380000	-4.600938e+03	-3.051656e+01	3.865056e-01	2.896975e+00	1.162791e-02	5.816813e-02	3.530554e-03	9.975113e-01	1.950928e-03	4.899726e-04	9.826096e+00	2.290280e-03
29400000	-4.593609e+03	-2.272526e+01	3.906776e-01	3.001760e+00	0.000000e+00	6.372788e-02	1.137256e-02	9.937195e-01	1.239911e-03	4.013662e-04	1.077944e+01	2.312279e-03
29420000	-4.595017e+03	1.928214e+01	3.907721e-01	2.949348e+00	0.000000e+00	6.418748e-02	1.419707e-02	9.908521e-01	2.530782e-03	2.996585e-04	6.398868e+00	2.316880e-03
29440000	-4.596142e+03	9.635437e+00	3.728707e-01	2.899624e+00	0.000000e+00	5.907204e-02	9.767687e-03	9.971197e-01	4.647028e-04	3.406861e-04	7.940207e+00	2.196223e-03
29460000	-4.594058e+03	2.061542e+01	4.051139e-01	2.942222e+00	0.000000e+00	4.900613e-02	9.808705e-03	9.937228e-01	1.711793e-03	3.978414e-04	7.255823e+00	2.383473e-03
29480000	-4.611778e+03	7.134808e+00	4.016020e-01	3.033176e+00	0.000000e+00	7.270768e-02	9.617852e-03	9.950734e-01	1.044387e-03	3.111058e-04	7.208608e+00	2.360182e-03
29500000	-4.610223e+03	6.672718e+00	3.857596e-01	2.955751e+00	0.000000e+00	6.515969e-02	6.620431e-03	9.939927e-01	2.918184e-03	4.220027e-04	4.823811e+00	2.284034e-03
29520000	-4.592910e+03	-1.607266e+00	4.141670e-01	3.121232e+00	0.000000e+00	6.354427e-02	8.031708e-03	9.952242e-01	1.582033e-03	3.270284e-04	8.051447e+00	2.447915e-03
29540000	-4.608367e+03	-1.791813e+01	3.979120e-01	3.043174e+00	0.000000e+00	5.836193e-02	8.119221e-03	9.900844e-01	5.472667e-03	4.830398e-04	7.390203e+00	2.356976e-03
29560000	-4.593551e+03	-4.812320e+01	4.023451e-01	3.191087e+00	0.000000e+00	6.570471e-02	7.072794e-03	9.944400e-01	2.319224e-03	5.214916e-04	9.237054e+00	2.387299e-03
29580000	-4.588611e+03	-2.268106e+01	4.243271e-01	3.223710e+00	0.000000e+00	6.452198e-02	1.022486e-02	9.908677e-01	3.816391e-03	3.308765e-04	7.335344e+00	2.509792e-03
29600000	-4.605358e+03	1.644611e+00	4.433401e-01	3.332380e+00	0.000000e+00	6.512211e-02	4.097387e-03	9.934637e-01	1.155469e-02	3.276023e-04	7.553986e+00	2.622314e-03
29620000	-4.616895e+03	2.272238e+01	4.682218e-01	3.362813e+00	0.000000e+00	6.789497e-02	1.463196e-02	9.824852e-01	7.541531e-03	2.492592e-04	6.775183e+00	2.777964e-03
29640000	-4.599006e+03	-4.174174e+00	3.888520e-01	3.029716e+00	0.000000e+00	5.401299e-02	2.645725e-02	9.607470e-01	7.949771e-03	2.718920e-04	1.035027e+01	2.297517e-03
29660000	-4.595309e+03	2.955653e+01	4.572496e-01	3.295466e+00	0.000000e+00	7.334398e-02	1.911975e-02	9.901379e-01	1.244384e-03	4.378844e-04	9.119875e+00	2.716760e-03
29680000	-4.587985e+03	2.030126e+01	4.320211e-01	3.283185e+00	0.000000e+00	5.680897e-02	1.860192e-02	9.797513e-01	5.441294e-03	1.972373e-04	8.367028e+00	2.550572e-03
29700000	-4.597240e+03	1.974397e+01	4.009129e-01	3.045295e+00	0.000000e+00	5.489294e-02	1.648252e-02	9.838334e-01	3.774039e-03	3.580439e-04	7.539343e+00	2.362953e-03
29720000	-4.588091e+03	-3.807860e-01	3.773404e-01	2.964140e+00	0.000000e+00	6.214894e-02	1.403806e-02	9.881577e-01	4.410138e-03	3.471110e-04	7.663890e+00	2.223156e-03
29740000	-4.585297e+03	5.462640e+01	4.359542e-01	3.284644e+00	0.000000e+00	5.954582e-02	2.052499e-02	9.863481e-01	2.212880e-03	1.979549e-04	7.215564e+00	2.564246e-03
29760000	-4.595608e+03	1.162411e+01	4.343887e-01	3.301495e+00	0.000000e+00	5.732488e-02	6.219802e-03	9.950972e-01	2.172761e-03	3.056489e-04	6.583589e+00	2.554641e-03
29780000	-4.598545e+03	3.660973e+01	4.285302e-01	3.362071e+00	0.000000e+00	5.897152e-02	1.562193e-02	9.872424e-01	2.886907e-03	3.438075e-04	7.339076e+00	2.510553e-03
29800000	-4.588956e+03	8.780888e+01	4.525996e-01	3.363598e+00	0.000000e+00	7.010766e-02	7.913458e-03	9.914168e-01	4.275040e-03	2.727027e-04	4.966783e+00	2.648707e-03
29820000	-4.606056e+03	1.087315e+02	4.760293e-01	3.345548e+00	0.000000e+00	6.616609e-02	2.995206e-02	9.840263e-01	1.319483e-03	2.064731e-04	5.965058e+00	2.789645e-03
29840000	-4.595650e+03	1.465515e+02	4.607228e-01	3.294996e+00	0.000000e+00	7.527890e-02	1.952901e-02	9.771134e-01	6.068962e-03	1.408808e-04	5.439690e+00	2.697301e-03
29860000	-4.588541e+03	1.294905e+02	4.661927e-01	3.398359e+00	0.000000e+00	7.130494e-02	1.292764e-02	9.820899e-01	8.665488e-03	1.179642e-04	5.876017e+00	2.728741e-03
29880000	-4.600589e+03	1.318017e+02	4.172537e-01	3.318602e+00	0.000000e+00	5.945620e-02	9.077865e-03	9.935243e-01	1.805470e-03	8.999143e-05	4.179293e+00	2.439077e-03
29900000	-4.601296e+03	9.294147e+01	4.420442e-01	3.391211e+00	0.000000e+00	5.326450e-02	2.521319e-02	9.860992e-01	1.287640e-03	1.165480e-04	6.996082e+00	2.577974e-03
29920000	-4.597175e+03	1.213096e+02	4.278540e-01	3.172595e+00	0.000000e+00	6.599512e-02	1.842706e-02	9.949565e-01	2.775058e-04	1.157462e-04	6.633548e+00	2.502378e-03
29940000	-4.595686e+03	7.910901e+01	4.202906e-01	3.281354e+00	0.000000e+00	5.655057e-02	1.235862e-02	9.963648e-01	3.707860e-04	1.663496e-04	8.707721e+00	2.464358e-03
29960000	-4.596497e+03	8.100438e+01	4.444467e-01	3.450503e+00	0.000000e+00	6.660893e-02	7.392169e-03	9.970764e-01	5.833870e-04	1.353208e-04	9.269757e+00	2.611388e-03
29980000	-4.588360e+03	6.808161e+01	4.264001e-01	3.295161e+00	0.000000e+00	6.015959e-02	7.769277e-03	9.944974e-01	1.340661e-03	1.246059e-04	9.325331e+00	2.503298e-03
30000000	-4.602837e+03	7.942418e+01	4.566397e-01	3.571817e+00	0.000000e+00	6.927476e-02	1.199393e-02	9.856534e-01	5.829636e-03	1.098790e-04	7.545380e+00	2.674458e-03
30020000	-4.610250e+03	5.212545e+01	4.130988e-01	3.202540e+00	0.000000e+00	7.601455e-02	1.019474e-02	9.882639e-01	7.037722e-03	1.712644e-04	7.275963e+00	2.420664e-03
30040000	-4.590216e+03	7.379331e+01	4.392459e-01	3.347990e+00	0.000000e+00	6.823266e-02	2.616441e-02	9.825562e-01	1.805126e-03	1.370467e-04	8.296621e+00	2.582514e-03
30060000	-4.589162e+03	1.010616e+02	4.399863e-01	3.216687e+00	0.000000e+00	6.772754e-02	3.491072e-02	9.762008e-01	2.090459e-03	9.967292e-05	1.102017e+01	2.593763e-03
30080000	-4.588718e+03	1.015483e+02	4.424147e-01	3.466490e+00	0.000000e+00	6.431504e-02	1.519882e-02	9.807392e-01	6.333359e-03	1.011140e-04	6.726593e+00	2.605438e-03
30100000	-4.601314e+03	1.572668e+02	4.657883e-01	3.498470e+00	0.000000e+00	6.936482e-02	1.731773e-02	9.851232e-01	3.415990e-03	7.703344e-05	5.917294e+00	2.744770e-03
30120000	-4.612491e+03	1.971961e+02	4.515246e-01	3.395846e+00	0.000000e+00	6.389716e-02	1.269064e-02	9.896215e-01	2.981618e-03	7.752724e-05	4.233141e+00	2.660806e-03
30140000	-4.626248e+03	2.083380e+02	4.373312e-01	3.265570e+00	0.000000e+00	5.867332e-02	1.061966e-02	9.936812e-01	1.728246e-03	8.726195e-05	5.265331e+00	2.576379e-03
30160000	-4.605337e+03	2.233840e+02	5.067222e-01	3.585485e+00	0.000000e+00	7.133022e-02	1.034277e-02	9.970221e-01	4.835099e-04	6.009679e-05	7.447060e+00	3.002218e-03
30180000	-4.605406e+03	1.748191e+02	4.617660e-01	3.389257e+00	0.000000e+00	5.814070e-02	1.082245e-02	9.929088e-01	1.773057e-03	9.168329e-05	6.726554e+00	2.731539e-03
30200000	-4.607075e+03	1.434904e+02	4.470061e-01	3.341783e+00	0.000000e+00	6.631195e-02	1.310402e-02	9.871762e-01	5.163252e-03	8.773191e-05	5.235891e+00	2.644113e-03
30220000	-4.600087e+03	1.330776e+02	4.396307e-01	3.191551e+00	0.000000e+00	5.361426e-02	1.062744e-02	9.926763e-01	2.080687e-03	9.773572e-05	8.738660e+00	2.605284e-03
30240000	-4.599042e+03	1.507755e+02	4.457996e-01	3.128890e+00	0.000000e+00	5.492663e-02	8.505991e-03	9.914317e-01	3.426158e-03	8.272956e-05	9.867455e+00	2.646195e-03
30260000	-4.597462e+03	1.320057e+02	4.481423e-01	3.249012e+00	0.000000e+00	6.050940e-02	1.014437e-02	9.866141e-01	8.581131e-03	1.123193e-04	7.589437e+00	2.657961e-03
30280000	-4.597661e+03	1.336068e+02	4.407681e-01	3.495667e+00	0.000000e+00	6.721560e-02	9.201132e-03	9.885946e-01	5.699190e-03	1.000071e-04	6.746712e+00	2.619158e-03
30300000	-4.604564e+03	1.410371e+02	4.189350e-01	3.180675e+00	0.000000e+00	5.808546e-02	1.355829e-02	9.830081e-01	8.959934e-03	1.014365e-04	7.424814e+00	2.488062e-03
30320000	-4.599021e+03	1.479676e+02	4.209010e-01	3.105719e+00	0.000000e+00	6.241107e-02	1.470580e-02	9.836667e-01	6.279200e-03	9.031399e-05	6.975192e+00	2.502847e-03
30340000	-4.599801e+03	1.421822e+02	4.450798e-01	3.202420e+00	0.000000e+00	5.987125e-02	2.534876e-02	9.821522e-01	2.849394e-03	7.288794e-05	8.826596e+00	2.642302e-03
30360000	-4.590992e+03	1.361122e+02	4.972599e-01	3.624544e+00	0.000000e+00	7.207928e-02	9.836424e-03	9.912743e-01	3.166870e-03	7.630556e-05	8.814930e+00	2.963693e-03
30380000	-4.599746e+03	1.049760e+02	4.535779e-01	3.481625e+00	0.000000e+00	7.655355e-02	1.676996e-02	9.913038e-01	1.203831e-03	8.042599e-05	9.275201e+00	2.705404e-03
30400000	-4.592994e+03	1.489509e+02	4.548731e-01	3.298976e+00	0.000000e+00	5.860004e-02	7.621045e-03	9.952439e-01	1.865351e-03	9.947783e-05	6.906226e+00	2.711160e-03
30420000	-4.575226e+03	8.282550e+01	3.906260e-01	2.959252e+00	1.162791e-02	6.451839e-02	1.550767e-02	9.913684e-01	2.012567e-03	1.141031e-04	9.519999e+00	2.325739e-03
30440000	-4.586806e+03	9.070409e+01	4.141289e-01	3.217954e+00	0.000000e+00	6.586854e-02	1.447977e-02	9.918130e-01	1.406741e-03	1.081652e-04	1.095833e+01	2.465391e-03
30460000	-4.589560e+03	1.040179e+02	4.433153e-01	3.371227e+00	0.000000e+00	5.562285e-02	2.286772e-02	9.931567e-01	4.231564e-04	8.147941e-05	1.228364e+01	2.638251e-03
30480000	-4.598236e+03	1.477492e+02	4.352680e-01	3.184837e+00	0.000000e+00	5.960492e-02	1.646273e-02	9.846822e-01	5.265674e-03	7.772836e-05	7.753772e+00	2.584173e-03
30500000	-4.584131e+03	5.621772e+01	4.029142e-01	2.950411e+00	0.000000e+00	6.176977e-02	2.276104e-02	9.884809e-01	1.548119e-03	8.602824e-05	1.334991e+01	2.383052e-03
30520000	-4.602028e+03	9.623652e+01	4.479711e-01	3.281228e+00	0.000000e+00	6.173483e-02	2.427617e-02	9.882768e-01	1.207540e-03	1.037418e-04	9.837207e+00	2.638292e-03
30540000	-4.582347e+03	6.808162e+01	4.436490e-01	3.149314e+00	0.000000e+00	6.721379e-02	1.703218e-02	9.890355e-01	2.472262e-03	1.323234e-04	9.369586e+00	2.625102e-03
30560000	-4.584722e+03	4.865606e+01	3.853225e-01	2.912558e+00	0.000000e+00	6.328432e-02	2.861576e-02	9.830512e-01	1.718079e-03	1.846711e-04	1.192715e+01	2.282361e-03
30580000	-4.598968e+03	8.264318e+01	4.495663e-01	3.339376e+00	0.000000e+00	5.676075e-02	1.755900e-02	9.843141e-01	2.945129e-03	1.405810e-04	8.281373e+00	2.652328e-03
30600000	-4.592510e+03	2.662327e+01	3.888756e-01	2.998942e+00	0.000000e+00	6.013594e-02	1.601637e-02	9.802707e-01	7.320930e-03	1.626652e-04	1.218363e+01	2.294523e-03
30620000	-4.598653e+03	7.022833e+01	3.932717e-01	3.112341e+00	0.000000e+00	5.524692e-02	1.263115e-02	9.867010e-01	5.480059e-03	1.270036e-04	1.040277e+01	2.312198e-03
30640000	-4.594269e+03	6.763834e+01	4.118973e-01	3.303374e+00	0.000000e+00	6.310248e-02	1.914561e-02	9.818009e-01	3.688384e-03	1.348541e-04	1.135174e+01	2.416159e-03
30660000	-4.587619e+03	9.296460e+01	4.529183e-01	3.486162e+00	0.000000e+00	6.558503e-02	2.190986e-02	9.799037e-01	4.197542e-03	1.036624e-04	1.317511e+01	2.652491e-03
30680000	-4.577733e+03	8.697348e+01	3.978566e-01	3.037848e+00	0.000000e+00	6.024893e-02	1.350423e-02	9.869037e-01	4.196190e-03	1.337990e-04	8.267489e+00	2.333541e-03
30700000	-4.591296e+03	6.236538e+01	4.646668e-01	3.486785e+00	0.000000e+00	6.534241e-02	1.173656e-02	9.882687e-01	5.213784e-03	1.228959e-04	1.037149e+01	2.723095e-03
30720000	-4.584600e+03	8.772343e+01	4.343250e-01	3.330677e+00	0.000000e+00	6.845420e-02	7.326929e-03	9.889874e-01	8.688859e-03	1.059848e-04	9.917592e+00	2.539470e-03
30740000	-4.593325e+03	6.412434e+01	4.175385e-01	3.234976e+00	0.000000e+00	6.159933e-02	2.205749e-02	9.808887e-01	2.957563e-03	1.129804e-04	1.290508e+01	2.449761e-03
30760000	-4.599479e+03	8.334107e+01	4.277167e-01	3.269182e+00	0.000000e+00	6.112052e-02	1.636008e-02	9.885272e-01	2.107549e-03	1.025226e-04	9.135622e+00	2.515899e-03
30780000	-4.573479e+03	2.550339e+01	4.052257e-01	3.159257e+00	0.000000e+00	6.316396e-02	2.066021e-02	9.661666e-01	1.257918e-02	1.512401e-04	1.124823e+01	2.383566e-03
30800000	-4.588271e+03	4.757646e+01	4.083386e-01	3.119620e+00	0.000000e+00	6.907138e-02	1.700464e-02	9.848665e-01	3.476764e-03	1.418229e-04	1.270411e+01	2.406403e-03
30820000	-4.581553e+03	3.645645e+01	4.599713e-01	3.470641e+00	0.000000e+00	6.285819e-02	9.715362e-03	9.898898e-01	5.506583e-03	1.590008e-04	1.156783e+01	2.708013e-03
30840000	-4.590482e+03	-1.241299e+01	4.079248e-01	3.115297e+00	0.000000e+00	6.681759e-02	1.509927e-02	9.927946e-01	9.320386e-04	2.682476e-04	1.285919e+01	2.407184e-03
30860000	-4.596591e+03	5.505438e+01	4.325760e-01	3.234558e+00	0.000000e+00	6.093794e-02	6.124382e-03	9.960014e-01	2.275255e-03	1.333208e-04	1.018767e+01	2.561513e-03
30880000	-4.593337e+03	7.793386e+01	4.086076e-01	3.096345e+00	0.000000e+00	6.005299e-02	6.299536e-03	9.950607e-01	2.794148e-03	1.400644e-04	8.611461e+00	2.421721e-03
30900000	-4.595728e+03	7.836871e+01	4.268900e-01	3.198482e+00	0.000000e+00	6.104565e-02	4.708585e-03	9.968573e-01	1.910438e-03	1.538184e-04	1.169169e+01	2.527044e-03
30920000	-4.586517e+03	2.437196e+01	4.397356e-01	3.375596e+00	0.000000e+00	6.414191e-02	1.399828e-02	9.922090e-01	1.198774e-03	1.445922e-04	1.163451e+01	2.596353e-03
30940000	-4.579678e+03	6.130812e+01	4.407997e-01	3.295943e+00	0.000000e+00	6.395384e-02	1.537230e-02	9.922192e-01	1.275677e-03	1.361518e-04	1.156464e+01	2.617368e-03
30960000	-4.572138e+03	-1.321401e+00	4.045008e-01	3.091378e+00	0.000000e+00	6.239753e-02	8.770024e-03	9.872094e-01	9.054034e-03	2.565437e-04	1.375521e+01	2.398843e-03
30980000	-4.584985e+03	2.054210e+01	4.019952e-01	3.078811e+00	1.162791e-02	5.849338e-02	1.005971e-02	9.884714e-01	6.960717e-03	1.973621e-04	1.066194e+01	2.382272e-03
31000000	-4.584626e+03	6.377087e+01	4.325103e-01	3.323082e+00	0.000000e+00	6.106847e-02	7.711243e-03	9.955276e-01	1.255385e-03	1.491833e-04	9.996586e+00	2.561738e-03
31020000	-4.590492e+03	2.599108e+01	4.040599e-01	3.251017e+00	0.000000e+00	6.592984e-02	9.364288e-03	9.936864e-01	2.268255e-03	1.527212e-04	9.272522e+00	2.389682e-03
31040000	-4.569371e+03	1.155733e+01	4.378214e-01	3.469135e+00	0.000000e+00	8.418559e-02	2.131315e-02	9.903630e-01	1.002905e-03	1.665141e-04	1.055697e+01	2.597154e-03
31060000	-4.570017e+03	1.377693e+01	4.380071e-01	3.275457e+00	0.000000e+00	6.158478e-02	1.081325e-02	9.945933e-01	1.183854e-03	2.232978e-04	1.555512e+01	2.598327e-03
31080000	-4.576832e+03	2.185884e+00	4.108999e-01	3.241224e+00	0.000000e+00	7.649827e-02	6.569952e-03	9.959348e-01	1.507895e-03	2.636843e-04	1.123596e+01	2.441506e-03
31100000	-4.566948e+03	4.638820e+01	4.307206e-01	3.231160e+00	0.000000e+00	5.971344e-02	1.738066e-02	9.895912e-01	2.179954e-03	1.405785e-04	1.005200e+01	2.553516e-03
31120000	-4.589451e+03	3.770317e+00	4.745213e-01	3.429587e+00	0.000000e+00	6.203512e-02	2.029200e-02	9.859384e-01	2.461539e-03	2.023716e-04	1.118807e+01	2.811707e-03
31140000	-4.596353e+03	1.303268e+01	4.254216e-01	3.199762e+00	0.000000e+00	5.936809e-02	8.144518e-03	9.929306e-01	2.870692e-03	2.510819e-04	1.300514e+01	2.527012e-03
31160000	-4.589042e+03	7.853901e+00	4.180145e-01	3.150108e+00	0.000000e+00	6.033114e-02	5.417924e-03	9.968194e-01	1.512992e-03	2.739228e-04	7.791207e+00	2.479544e-03
31180000	-4.596156e+03	-2.794710e+01	4.183295e-01	3.310842e+00	0.000000e+00	7.448349e-02	3.471795e-03	9.977174e-01	1.561885e-03	4.444823e-04	9.317968e+00	2.473552e-03
31200000	-4.590396e+03	-4.735812e+01	3.773032e-01	2.927570e+00	0.000000e+00	6.808033e-02	5.085196e-03	9.951425e-01	3.840032e-03	5.042037e-04	1.084898e+01	2.237634e-03
31220000	-4.579894e+03	-5.745681e+01	4.253524e-01	3.079722e+00	0.000000e+00	5.514751e-02	2.143411e-02	9.853934e-01	1.441926e-03	3.961542e-04	1.222420e+01	2.520350e-03
31240000	-4.574457e+03	-7.635616e+01	4.309128e-01	3.291410e+00	0.000000e+00	7.062554e-02	2.190487e-02	9.837758e-01	3.071004e-03	4.830251e-04	1.569135e+01	2.544136e-03
31260000	-4.603442e+03	3.936750e+00	4.239210e-01	3.179357e+00	0.000000e+00	6.111189e-02	2.634778e-02	9.669799e-01	6.833261e-03	3.364876e-04	1.053566e+01	2.499818e-03
31280000	-4.583311e+03	-3.770154e+01	3.936601e-01	3.002567e+00	0.000000e+00	6.642835e-02	1.094625e-02	9.878805e-01	5.384833e-03	5.991593e-04	1.293741e+01	2.326086e-03
31300000	-4.590012e+03	-2.186944e+01	4.759141e-01	3.425556e+00	0.000000e+00	7.530877e-02	1.325726e-02	9.902696e-01	3.491240e-03	3.920583e-04	9.614314e+00	2.804771e-03
31320000	-4.579812e+03	-2.129288e+01	4.308060e-01	3.103323e+00	0.000000e+00	6.753461e-02	1.393327e-02	9.874388e-01	3.606485e-03	4.295894e-04	1.177963e+01	2.540543e-03
31340000	-4.585962e+03	1.061438e+01	4.302181e-01	3.212843e+00	0.000000e+00	6.038533e-02	2.180063e-02	9.925825e-01	7.061866e-04	3.111698e-04	1.059199e+01	2.536153e-03
31360000	-4.580702e+03	2.331207e+00	4.593400e-01	3.531685e+00	0.000000e+00	5.954920e-02	9.326034e-03	9.878030e-01	9.227643e-03	2.397941e-04	9.322776e+00	2.701447e-03
31380000	-4.582744e+03	-9.873823e+00	3.997407e-01	3.229046e+00	0.000000e+00	5.724911e-02	3.960312e-03	9.963349e-01	4.019012e-03	3.451847e-04	1.012216e+01	2.366541e-03
31400000	-4.581251e+03	3.058565e+01	4.229835e-01	3.327639e+00	0.000000e+00	6.592734e-02	1.289305e-02	9.953185e-01	7.411205e-04	2.077338e-04	9.443838e+00	2.511376e-03
31420000	-4.586773e+03	-1.708577e+01	4.183392e-01	3.295047e+00	0.000000e+00	5.791498e-02	1.490708e-02	9.829372e-01	5.188570e-03	2.947029e-04	1.211984e+01	2.487935e-03
31440000	-4.597755e+03	2.317321e+01	3.987642e-01	3.119855e+00	0.000000e+00	6.031084e-02	1.777151e-02	9.722704e-01	1.162066e-02	2.752872e-04	8.154011e+00	2.366087e-03
31460000	-4.578893e+03	8.985661e+00	4.247164e-01	3.299181e+00	0.000000e+00	6.233538e-02	1.725300e-02	9.918213e-01	1.207658e-03	1.765329e-04	1.528174e+01	2.523877e-03
31480000	-4.602574e+03	4.469604e+01	4.130169e-01	3.350794e+00	0.000000e+00	5.647851e-02	1.161920e-02	9.909198e-01	2.297328e-03	1.446733e-04	1.170522e+01	2.465684e-03
31500000	-4.590532e+03	6.515499e+01	4.236642e-01	3.265830e+00	0.000000e+00	6.431119e-02	2.327315e-02	9.899786e-01	7.320989e-04	1.361738e-04	9.915490e+00	2.527097e-03
31520000	-4.603651e+03	8.513435e+01	4.487190e-01	3.335036e+00	0.000000e+00	6.015666e-02	1.267873e-02	9.929807e-01	1.703479e-03	1.444413e-04	1.340503e+01	2.685185e-03
31540000	-4.583887e+03	6.028803e+01	4.504327e-01	3.368800e+00	0.000000e+00	5.881816e-02	2.869961e-02	9.715688e-01	6.353550e-03	1.419651e-04	9.424755e+00	2.691535e-03
31560000	-4.581508e+03	6.466153e+01	4.175284e-01	3.224011e+00	0.000000e+00	5.579959e-02	1.972919e-02	9.572191e-01	2.397280e-02	1.005500e-04	1.633927e+01	2.491555e-03
31580000	-4.577488e+03	5.092222e+01	3.967226e-01	3.188641e+00	0.000000e+00	5.543923e-02	8.367356e-03	9.886226e-01	6.494844e-03	1.856417e-04	7.969699e+00	2.351410e-03
31600000	-4.581001e+03	7.625569e+01	4.319172e-01	3.380245e+00	0.000000e+00	6.393848e-02	1.688958e-02	9.742411e-01	6.908794e-03	1.559979e-04	7.517098e+00	2.572960e-03
31620000	-4.592632e+03	4.571635e+01	4.284514e-01	3.277402e+00	0.000000e+00	6.133123e-02	8.926960e-03	9.946295e-01	1.470356e-03	1.805786e-04	1.035302e+01	2.548492e-03
31640000	-4.592507e+03	2.029175e+01	4.753879e-01	3.605128e+00	0.000000e+00	6.824319e-02	1.036063e-02	9.939370e-01	1.587807e-03	1.737549e-04	1.030828e+01	2.832242e-03
31660000	-4.580484e+03	4.397410e+01	4.134600e-01	3.290835e+00	0.000000e+00	7.322573e-02	1.080212e-02	9.862851e-01	6.052222e-03	1.761140e-04	9.558891e+00	2.465259e-03
31680000	-4.575536e+03	3.322634e+01	4.498562e-01	3.419054e+00	0.000000e+00	6.572739e-02	2.089238e-02	9.820536e-01	2.682926e-03	1.819637e-04	1.175079e+01	2.679376e-03
31700000	-4.578653e+03	-4.993691e+00	4.326853e-01	3.341311e+00	0.000000e+00	5.676175e-02	1.046681e-02	9.936184e-01	1.901694e-03	2.573612e-04	1.164301e+01	2.576503e-03
31720000	-4.577436e+03	-3.789265e+01	4.704098e-01	3.515547e+00	0.000000e+00	7.034584e-02	1.759897e-02	9.927345e-01	8.719887e-04	2.605133e-04	1.421789e+01	2.800175e-03
31740000	-4.591473e+03	-5.587530e+00	5.047183e-01	3.676446e+00	0.000000e+00	6.731284e-02	1.748037e-02	9.836621e-01	5.196634e-03	4.690554e-04	9.293330e+00	3.008436e-03
31760000	-4.594491e+03	2.664605e+01	5.079643e-01	3.759139e+00	0.000000e+00	6.049909e-02	5.806749e-03	9.898162e-01	1.782766e-02	3.370442e-04	7.515600e+00	3.035718e-03
31780000	-4.602511e+03	2.310593e+01	4.271631e-01	3.244425e+00	0.000000e+00	5.726693e-02	6.580938e-03	9.960914e-01	1.756320e-03	4.163283e-04	7.779050e+00	2.548404e-03
31800000	-4.588681e+03	-2.765725e+00	4.135649e-01	3.197443e+00	0.000000e+00	6.018461e-02	1.100092e-02	9.850513e-01	7.488072e-03	5.346416e-04	8.932384e+00	2.464654e-03
31820000	-4.570071e+03	-3.334791e+01	4.862430e-01	3.634332e+00	0.000000e+00	6.791367e-02	1.552211e-02	9.900431e-01	2.008675e-03	4.749905e-04	1.435515e+01	2.901602e-03
31840000	-4.599972e+03	1.298924e+01	4.473731e-01	3.337936e+00	0.000000e+00	5.617087e-02	2.099777e-02	9.789585e-01	4.956089e-03	3.368819e-04	6.658494e+00	2.670108e-03
31860000	-4.602762e+03	1.675395e+01	4.265076e-01	3.224140e+00	0.000000e+00	5.382140e-02	6.149679e-03	9.902776e-01	8.525347e-03	3.011475e-04	1.038864e+01	2.539953e-03
31880000	-4.599289e+03	1.027756e+01	4.403896e-01	3.295444e+00	0.000000e+00	6.200310e-02	2.265836e-02	9.720147e-01	8.535945e-03	3.694237e-04	9.899734e+00	2.640199e-03
31900000	-4.586345e+03	-1.974538e+01	4.312356e-01	3.281063e+00	0.000000e+00	5.578648e-02	1.594202e-02	9.855529e-01	4.318466e-03	5.797833e-04	1.063326e+01	2.591849e-03
31920000	-4.604531e+03	-2.860675e+01	4.140310e-01	3.216658e+00	0.000000e+00	6.794148e-02	1.719020e-02	9.878489e-01	2.697980e-03	4.741235e-04	1.295640e+01	2.493642e-03
31940000	-4.582389e+03	-1.179173e+01	4.489969e-01	3.358775e+00	0.000000e+00	6.018545e-02	1.540225e-02	9.839416e-01	5.336612e-03	4.098999e-04	9.497093e+00	2.703705e-03
31960000	-4.598011e+03	3.400282e+00	4.396937e-01	3.287055e+00	0.000000e+00	6.678901e-02	1.735027e-02	9.753286e-01	9.322593e-03	4.271757e-04	6.561304e+00	2.648313e-03
31980000	-4.606348e+03	-7.714282e+00	4.346806e-01	3.250405e+00	0.000000e+00	6.723380e-02	2.542657e-02	9.846662e-01	2.367093e-03	3.732492e-04	9.525040e+00	2.617367e-03
32000000	-4.595728e+03	-2.706339e+01	4.642467e-01	3.442870e+00	0.000000e+00	6.944395e-02	1.965423e-02	9.888277e-01	2.111081e-03	4.583364e-04	9.765514e+00	2.792191e-03
32020000	-4.579544e+03	-2.414487e+01	4.229029e-01	3.126601e+00	0.000000e+00	6.127309e-02	1.662442e-02	9.734873e-01	9.355884e-03	5.028520e-04	8.016072e+00	2.544854e-03
32040000	-4.591470e+03	-4.656120e+00	4.285500e-01	3.287471e+00	0.000000e+00	5.858580e-02	1.323576e-02	9.901571e-01	2.881479e-03	3.620622e-04	8.985775e+00	2.570352e-03
32060000	-4.577854e+03	1.505147e+01	4.159670e-01	3.061104e+00	0.000000e+00	5.136454e-02	1.270811e-02	9.908759e-01	2.473646e-03	3.569887e-04	8.098864e+00	2.485892e-03
32080000	-4.589444e+03	-1.060291e+01	4.509316e-01	3.437655e+00	0.000000e+00	5.301996e-02	1.006348e-02	9.898289e-01	4.530678e-03	2.943350e-04	7.486346e+00	2.694268e-03
32100000	-4.593188e+03	-9.762699e+00	4.272670e-01	3.209486e+00	0.000000e+00	6.002510e-02	8.651547e-03	9.915099e-01	3.653876e-03	3.508244e-04	1.120529e+01	2.552444e-03
32120000	-4.587615e+03	-2.875646e+01	5.052764e-01	3.738024e+00	0.000000e+00	6.228967e-02	7.115569e-03	9.959316e-01	1.106676e-03	3.773110e-04	1.360480e+01	3.014692e-03
32140000	-4.584249e+03	8.370691e+00	4.840713e-01	3.438968e+00	0.000000e+00	6.877813e-02	8.060567e-03	9.969551e-01	6.457459e-04	2.760979e-04	9.231158e+00	2.895979e-03
32160000	-4.588688e+03	3.001531e+01	4.415592e-01	3.252269e+00	0.000000e+00	5.492057e-02	5.924437e-03	9.949706e-01	2.570803e-03	2.230462e-04	9.785165e+00	2.644306e-03
32180000	-4.590314e+03	1.385185e+01	4.726367e-01	3.621642e+00	0.000000e+00	5.874659e-02	7.714787e-03	9.975111e-01	3.320751e-04	2.371130e-04	9.315816e+00	2.829948e-03
32200000	-4.607025e+03	-5.326427e+00	4.312377e-01	3.274599e+00	0.000000e+00	7.639582e-02	4.120890e-03	9.982409e-01	8.811887e-04	2.927386e-04	1.012417e+01	2.584448e-03
32220000	-4.589669e+03	-5.711190e+00	4.451648e-01	3.327837e+00	0.000000e+00	6.685575e-02	1.063166e-03	9.994574e-01	1.130534e-03	2.361901e-04	1.421809e+01	2.668616e-03
32240000	-4.574986e+03	3.710392e+01	4.581274e-01	3.347026e+00	0.000000e+00	6.055594e-02	2.252564e-03	9.993357e-01	4.323264e-04	2.320678e-04	1.147809e+01	2.756585e-03
32260000	-4.576219e+03	-3.682798e+01	4.273632e-01	3.406790e+00	0.000000e+00	6.453776e-02	1.361132e-03	9.994012e-01	7.854698e-04	3.683539e-04	1.166324e+01	2.557728e-03
32280000	-4.578934e+03	-2.681198e+01	3.981343e-01	3.124997e+00	0.000000e+00	5.516280e-02	5.378715e-04	9.995720e-01	2.526722e-03	2.369885e-04	1.420960e+01	2.390196e-03
32300000	-4.581945e+03	-1.514269e+01	3.789226e-01	2.935922e+00	0.000000e+00	5.910521e-02	2.526177e-04	9.995344e-01	1.245136e-02	2.399437e-04	1.130519e+01	2.268119e-03
32320000	-4.589593e+03	2.225940e+01	4.398797e-01	3.452826e+00	0.000000e+00	6.676795e-02	7.031261e-04	9.993604e-01	4.065915e-03	2.424574e-04	9.239566e+00	2.634623e-03
32340000	-4.583998e+03	2.109866e+01	4.336019e-01	3.268716e+00	0.000000e+00	5.829335e-02	1.820588e-03	9.987445e-01	2.345420e-03	2.761425e-04	1.086257e+01	2.600542e-03
32360000	-4.584876e+03	1.854329e+01	4.091239e-01	3.066027e+00	0.000000e+00	6.196611e-02	8.397584e-03	9.975590e-01	4.519599e-04	3.022734e-04	1.018708e+01	2.445480e-03
32380000	-4.582527e+03	4.787167e+01	4.428987e-01	3.500783e+00	0.000000e+00	5.360116e-02	1.105342e-02	9.967536e-01	3.869178e-04	2.110221e-04	7.703941e+00	2.637378e-03
32400000	-4.603253e+03	6.362556e+01	4.338403e-01	3.135654e+00	0.000000e+00	6.303886e-02	2.865939e-03	9.981134e-01	1.959247e-03	2.640388e-04	6.649129e+00	2.587813e-03
32420000	-4.599250e+03	2.392576e+01	4.395435e-01	3.286094e+00	0.000000e+00	6.846837e-02	5.250137e-03	9.977506e-01	9.837006e-04	3.202558e-04	7.194882e+00	2.609528e-03
32440000	-4.591654e+03	2.154202e+01	4.514498e-01	3.496430e+00	0.000000e+00	6.358529e-02	5.223998e-03	9.886616e-01	1.826867e-02	2.771520e-04	6.542103e+00	2.678249e-03
32460000	-4.587715e+03	5.549327e+01	4.597716e-01	3.360552e+00	0.000000e+00	7.126790e-02	1.720752e-02	9.746016e-01	8.893248e-03	2.479561e-04	7.864389e+00	2.728242e-03
32480000	-4.583085e+03	2.292882e+00	4.161244e-01	3.219783e+00	0.000000e+00	6.246068e-02	1.894003e-02	9.757596e-01	7.173689e-03	3.105619e-04	8.596681e+00	2.469633e-03
32500000	-4.597633e+03	1.532487e+01	4.071688e-01	3.158143e+00	0.000000e+00	5.923861e-02	1.077587e-02	9.951166e-01	1.206842e-03	3.333452e-04	8.326717e+00	2.413690e-03
32520000	-4.588159e+03	-2.781878e+00	4.206922e-01	3.254891e+00	0.000000e+00	5.848777e-02	9.226966e-03	9.950682e-01	1.338142e-03	2.865331e-04	1.023484e+01	2.500941e-03
32540000	-4.567786e+03	-4.843812e+01	4.119081e-01	3.153908e+00	0.000000e+00	5.632896e-02	2.396521e-03	9.984625e-01	1.749790e-03	3.913648e-04	1.105303e+01	2.443178e-03
32560000	-4.596991e+03	1.205231e-01	4.111388e-01	3.266306e+00	0.000000e+00	6.017481e-02	3.544066e-03	9.969216e-01	3.143730e-03	2.950001e-04	9.102726e+00	2.439347e-03
32580000	-4.595490e+03	3.103873e+01	4.318281e-01	3.229105e+00	0.000000e+00	7.219357e-02	7.570313e-03	9.978617e-01	3.799497e-04	2.509549e-04	9.096852e+00	2.551684e-03
32600000	-4.613683e+03	2.630588e+01	4.619917e-01	3.506311e+00	1.162791e-02	6.781399e-02	4.125912e-03	9.967973e-01	3.097208e-03	3.892264e-04	8.535264e+00	2.742449e-03
32620000	-4.601704e+03	1.995959e+01	4.689020e-01	3.513912e+00	0.000000e+00	7.098644e-02	3.195509e-03	9.951656e-01	9.717758e-03	3.034797e-04	1.252453e+01	2.779452e-03
32640000	-4.584656e+03	5.133031e+00	4.731971e-01	3.682099e+00	0.000000e+00	6.317822e-02	2.561034e-03	9.969412e-01	4.949701e-03	2.512373e-04	1.015193e+01	2.808915e-03
32660000	-4.604037e+03	3.183123e+01	4.764856e-01	3.503701e+00	0.000000e+00	7.248167e-02	4.000967e-03	9.979971e-01	1.228032e-03	3.212107e-04	8.100677e+00	2.828613e-03
32680000	-4.595863e+03	1.529233e+01	4.582446e-01	3.520557e+00	0.000000e+00	5.994724e-02	3.536651e-03	9.984757e-01	8.884231e-04	2.422871e-04	1.151206e+01	2.720531e-03
32700000	-4.573577e+03	2.737790e+01	4.450751e-01	3.285717e+00	0.000000e+00	6.419163e-02	1.001620e-02	9.960249e-01	8.289741e-04	3.708576e-04	1.054148e+01	2.639836e-03
32720000	-4.593921e+03	-1.699045e+01	4.499128e-01	3.403254e+00	1.162791e-02	6.069837e-02	1.420646e-02	9.911030e-01	1.872312e-03	5.502374e-04	7.492259e+00	2.672455e-03
32740000	-4.588005e+03	8.744724e+00	4.404367e-01	3.418163e+00	0.000000e+00	6.971931e-02	1.298412e-02	9.911875e-01	1.644062e-03	3.479176e-04	8.099610e+00	2.612756e-03
32760000	-4.584510e+03	3.676539e+01	4.240312e-01	3.221803e+00	0.000000e+00	5.722220e-02	1.309633e-02	9.886023e-01	3.395218e-03	3.782818e-04	7.116194e+00	2.510911e-03
32780000	-4.577885e+03	9.182186e+00	4.491877e-01	3.311270e+00	0.000000e+00	6.961016e-02	8.538599e-03	9.948619e-01	1.802499e-03	3.147674e-04	7.670878e+00	2.670547e-03
32800000	-4.579828e+03	-1.127260e+01	4.481996e-01	3.318094e+00	0.000000e+00	7.375040e-02	1.497726e-02	9.826873e-01	6.152405e-03	4.540715e-04	7.044861e+00	2.663532e-03
32820000	-4.605721e+03	2.423338e+01	4.923807e-01	3.589628e+00	0.000000e+00	5.883802e-02	3.410949e-02	9.778499e-01	1.790026e-03	3.583675e-04	6.512373e+00	2.925297e-03
32840000	-4.588372e+03	-1.734294e+01	4.608024e-01	3.427790e+00	0.000000e+00	5.743070e-02	1.459473e-02	9.900010e-01	1.926941e-03	4.418483e-04	7.855972e+00	2.734829e-03
32860000	-4.571024e+03	2.629693e+01	4.955184e-01	3.506928e+00	0.000000e+00	6.829058e-02	5.459227e-03	9.958315e-01	2.987775e-03	3.265679e-04	9.386138e+00	2.942304e-03
32880000	-4.580092e+03	4.624651e+01	5.067025e-01	3.621438e+00	0.000000e+00	7.252844e-02	6.439366e-03	9.939996e-01	5.447947e-03	3.032045e-04	9.891814e+00	3.006088e-03
32900000	-4.585547e+03	3.127740e+01	4.199044e-01	3.229854e+00	0.000000e+00	6.757311e-02	1.730741e-02	9.913820e-01	9.835303e-04	2.714741e-04	7.268809e+00	2.489735e-03
32920000	-4.600258e+03	2.855552e+01	4.457954e-01	3.402134e+00	0.000000e+00	6.340490e-02	7.289852e-03	9.913434e-01	6.680437e-03	4.129857e-04	6.048930e+00	2.647838e-03
32940000	-4.598310e+03	5.533305e+01	4.174182e-01	3.131088e+00	0.000000e+00	5.403509e-02	1.265808e-02	9.901626e-01	3.143187e-03	4.084181e-04	4.638604e+00	2.480085e-03
32960000	-4.594894e+03	6.401412e+01	4.810965e-01	3.376645e+00	0.000000e+00	5.568956e-02	1.152056e-02	9.940919e-01	1.871184e-03	3.896663e-04	4.747069e+00	2.859758e-03
32980000	-4.609405e+03	3.782943e+01	4.499451e-01	3.303953e+00	0.000000e+00	6.265052e-02	1.433448e-02	9.837645e-01	6.701290e-03	3.312949e-04	6.627404e+00	2.669212e-03
33000000	-4.603852e+03	2.498945e+01	4.036502e-01	3.083350e+00	0.000000e+00	6.666532e-02	1.217495e-02	9.909934e-01	2.636406e-03	2.391765e-04	8.855629e+00	2.395644e-03
33020000	-4.607453e+03	3.343397e+01	3.895923e-01	3.103263e+00	0.000000e+00	6.165663e-02	2.572091e-02	9.806796e-01	3.014531e-03	2.624959e-04	6.345470e+00	2.307893e-03
33040000	-4.598967e+03	2.372407e+01	4.169136e-01	3.176690e+00	0.000000e+00	5.924065e-02	1.354976e-02	9.915524e-01	1.723567e-03	3.712427e-04	7.148266e+00	2.473196e-03
33060000	-4.593854e+03	1.549694e+01	4.253104e-01	3.312869e+00	0.000000e+00	6.095504e-02	9.824173e-03	9.883802e-01	5.439176e-03	4.289089e-04	7.069749e+00	2.518807e-03
33080000	-4.606816e+03	-2.028649e+01	3.936982e-01	3.023038e+00	0.000000e+00	6.520812e-02	1.964387e-02	9.916997e-01	7.112403e-04	6.135804e-04	5.962625e+00	2.322296e-03
33100000	-4.589085e+03	-4.385435e+01	4.179651e-01	3.276854e+00	0.000000e+00	6.166488e-02	2.157816e-02	9.952570e-01	2.327670e-04	7.441433e-04	7.095982e+00	2.470335e-03
33120000	-4.582360e+03	-3.887030e+01	3.987436e-01	3.182450e+00	0.000000e+00	6.220768e-02	1.721993e-02	9.815081e-01	4.683023e-03	5.259717e-04	8.105184e+00	2.354890e-03
33140000	-4.590258e+03	-4.000492e+01	3.942026e-01	3.134489e+00	0.000000e+00	6.475972e-02	1.225928e-02	9.887494e-01	3.746074e-03	4.798927e-04	9.620110e+00	2.333094e-03
33160000	-4.580417e+03	-7.843540e+01	3.893805e-01	3.024208e+00	0.000000e+00	5.829040e-02	5.605018e-03	9.948511e-01	3.043459e-03	6.171735e-04	1.025777e+01	2.304195e-03
33180000	-4.579907e+03	-8.522871e+01	3.900764e-01	3.128958e+00	0.000000e+00	6.241630e-02	1.104786e-02	9.905736e-01	2.563858e-03	6.305655e-04	8.141230e+00	2.307622e-03
33200000	-4.584259e+03	-3.590414e+01	3.945404e-01	3.084072e+00	0.000000e+00	5.755747e-02	1.493224e-02	9.847336e-01	4.626657e-03	5.924128e-04	9.869364e+00	2.341344e-03
33220000	-4.579384e+03	-1.218599e+01	3.805644e-01	3.015036e+00	0.000000e+00	6.418865e-02	1.257945e-02	9.893682e-01	3.888342e-03	3.038627e-04	1.089660e+01	2.265013e-03
33240000	-4.591687e+03	2.122138e+01	4.295172e-01	3.209047e+00	0.000000e+00	6.634526e-02	1.193998e-02	9.808533e-01	9.076728e-03	3.324428e-04	7.366880e+00	2.559773e-03
33260000	-4.580900e+03	2.793466e+01	4.242416e-01	3.143736e+00	0.000000e+00	5.666113e-02	4.931268e-03	9.949788e-01	4.060301e-03	2.787916e-04	7.303948e+00	2.536196e-03
33280000	-4.593708e+03	2.960457e+01	4.379848e-01	3.304837e+00	0.000000e+00	6.104141e-02	4.172581e-03	9.942121e-01	8.287417e-03	3.310750e-04	7.735224e+00	2.606536e-03
33300000	-4.601937e+03	1.780926e+01	4.191635e-01	3.050830e+00	0.000000e+00	5.321350e-02	6.306547e-03	9.918750e-01	9.297807e-03	3.436945e-04	8.598516e+00	2.492877e-03
33320000	-4.574360e+03	-2.559356e+01	3.926796e-01	3.018219e+00	0.000000e+00	4.947511e-02	6.057855e-03	9.880975e-01	1.514082e-02	5.448762e-04	9.577851e+00	2.333078e-03
33340000	-4.589652e+03	7.856125e+00	4.316447e-01	3.173666e+00	0.000000e+00	5.486383e-02	8.601739e-03	9.972525e-01	5.128592e-04	3.667295e-04	1.014978e+01	2.570271e-03
33360000	-4.604801e+03	1.125533e+01	4.861770e-01	3.523429e+00	0.000000e+00	7.322721e-02	3.787142e-03	9.975148e-01	1.952071e-03	2.832338e-04	6.884295e+00	2.898848e-03
33380000	-4.584467e+03	1.995319e+01	4.262547e-01	3.211844e+00	0.000000e+00	5.795883e-02	4.723779e-03	9.970793e-01	1.774012e-03	2.780338e-04	9.338964e+00	2.534653e-03
33400000	-4.616289e+03	-1.777852e+01	4.474282e-01	3.387826e+00	0.000000e+00	5.862266e-02	1.665251e-02	9.946888e-01	5.376063e-04	2.832618e-04	1.027308e+01	2.667209e-03
33420000	-4.595191e+03	8.193404e+00	4.110709e-01	3.182684e+00	0.000000e+00	6.045051e-02	2.590046e-03	9.986941e-01	1.220466e-03	3.052606e-04	1.236670e+01	2.463381e-03
33440000	-4.583721e+03	9.123985e+00	4.493773e-01	3.451044e+00	0.000000e+00	5.343685e-02	4.036659e-03	9.987426e-01	5.722513e-04	2.614346e-04	1.260833e+01	2.685670e-03
33460000	-4.580253e+03	5.474435e+01	3.823480e-01	3.111543e+00	0.000000e+00	5.856222e-02	5.704541e-03	9.983312e-01	2.911513e-04	1.566334e-04	1.211413e+01	2.282283e-03
33480000	-4.577897e+03	5.263688e+01	4.062085e-01	3.250689e+00	0.000000e+00	6.291477e-02	7.015826e-03	9.981794e-01	2.664377e-04	1.139089e-04	1.435931e+01	2.424150e-03
33500000	-4.581254e+03	7.350055e+01	3.931647e-01	2.961187e+00	0.000000e+00	6.039175e-02	7.922285e-03	9.978198e-01	3.193913e-04	1.065208e-04	1.343907e+01	2.345137e-03
33520000	-4.569294e+03	1.004554e+01	4.270919e-01	3.324888e+00	0.000000e+00	6.951431e-02	4.796696e-03	9.922034e-01	8.789622e-03	1.336561e-04	1.602071e+01	2.563049e-03
33540000	-4.579691e+03	3.877369e+01	4.181364e-01	3.241156e+00	0.000000e+00	5.928520e-02	1.282856e-02	9.875534e-01	3.954220e-03	1.522962e-04	1.147180e+01	2.508188e-03
33560000	-4.588195e+03	2.575797e+01	3.849169e-01	3.064828e+00	0.000000e+00	5.895263e-02	2.024963e-02	9.726390e-01	6.936654e-03	1.536944e-04	9.719583e+00	2.308646e-03
33580000	-4.593231e+03	2.479339e+01	3.942568e-01	3.011022e+00	0.000000e+00	5.694208e-02	3.030661e-02	9.900174e-01	4.547489e-04	1.683281e-04	1.031026e+01	2.361473e-03
33600000	-4.604273e+03	1.920683e+01	4.430980e-01	3.265020e+00	0.000000e+00	6.240391e-02	1.504047e-02	9.960706e-01	4.385886e-04	1.668648e-04	1.149981e+01	2.649431e-03
33620000	-4.591224e+03	-1.241035e+01	3.943801e-01	3.076027e+00	0.000000e+00	5.506876e-02	1.288371e-02	9.926647e-01	1.355676e-03	2.152882e-04	1.254833e+01	2.355539e-03
33640000	-4.595439e+03	-2.594198e+01	3.652748e-01	3.000626e+00	0.000000e+00	6.329856e-02	2.877216e-02	9.786133e-01	2.401404e-03	3.245107e-04	1.086203e+01	2.167693e-03
33660000	-4.603467e+03	-5.089424e+01	3.751643e-01	3.016122e+00	0.000000e+00	6.218170e-02	1.369600e-02	9.765502e-01	1.182105e-02	5.280702e-04	1.078907e+01	2.226500e-03
33680000	-4.580003e+03	-3.863669e+01	3.804842e-01	3.055826e+00	1.162791e-02	5.772515e-02	5.386599e-03	9.927014e-01	9.530777e-03	2.029797e-04	1.326706e+01	2.276605e-03
33700000	-4.587759e+03	9.231645e+00	4.050671e-01	3.041492e+00	0.000000e+00	6.376628e-02	2.576103e-02	9.816064e-01	2.233388e-03	2.125041e-04	1.051666e+01	2.422911e-03
33720000	-4.597900e+03	3.923795e+01	4.353124e-01	3.303589e+00	0.000000e+00	7.598747e-02	2.153152e-02	9.893324e-01	1.224109e-03	2.031842e-04	1.071742e+01	2.597555e-03
33740000	-4.576271e+03	-2.888496e+01	4.315866e-01	3.274655e+00	0.000000e+00	6.630230e-02	7.311617e-03	9.955442e-01	1.993758e-03	2.516989e-04	1.397177e+01	2.584380e-03
33760000	-4.598924e+03	1.671251e+00	4.538054e-01	3.240413e+00	0.000000e+00	5.621589e-02	2.542776e-03	9.982159e-01	2.470555e-03	2.010937e-04	1.394753e+01	2.716659e-03
33780000	-4.588636e+03	8.302175e-01	4.234122e-01	3.105206e+00	0.000000e+00	5.640749e-02	2.179967e-03	9.976623e-01	6.483809e-03	2.945219e-04	1.017281e+01	2.536240e-03
33800000	-4.592536e+03	1.364201e+01	3.925347e-01	3.103438e+00	0.000000e+00	6.234857e-02	8.388323e-03	9.956798e-01	1.046977e-03	2.547372e-04	8.299622e+00	2.347966e-03
33820000	-4.608340e+03	4.936632e+01	4.014523e-01	2.970204e+00	0.000000e+00	5.815396e-02	1.193501e-02	9.949789e-01	8.880982e-04	2.663332e-04	7.820162e+00	2.392158e-03
33840000	-4.597701e+03	-6.155891e+00	3.695115e-01	2.832420e+00	0.000000e+00	7.102384e-02	7.138831e-03	9.961554e-01	1.237685e-03	2.919055e-04	1.369413e+01	2.203325e-03
33860000	-4.582400e+03	-3.169563e-01	4.081113e-01	3.207303e+00	0.000000e+00	6.138937e-02	3.065101e-03	9.974658e-01	2.632197e-03	2.886306e-04	1.409625e+01	2.431126e-03
33880000	-4.593339e+03	5.065362e+00	4.021745e-01	2.926839e+00	0.000000e+00	6.155993e-02	2.989673e-03	9.984960e-01	1.229131e-03	4.803887e-04	6.616803e+00	2.399727e-03
33900000	-4.589676e+03	2.121197e+01	4.289946e-01	3.415060e+00	0.000000e+00	5.575893e-02	1.830126e-03	9.978282e-01	5.680212e-03	2.458526e-04	9.325634e+00	2.551962e-03
33920000	-4.595420e+03	2.766638e+00	3.752223e-01	3.034155e+00	0.000000e+00	5.942929e-02	8.814063e-03	9.964952e-01	5.405474e-04	2.695610e-04	9.557570e+00	2.235455e-03
33940000	-4.585855e+03	2.773326e+00	4.314082e-01	3.372541e+00	0.000000e+00	6.204092e-02	9.849465e-03	9.980428e-01	1.778311e-04	2.294630e-04	1.232076e+01	2.564409e-03
33960000	-4.606299e+03	2.059827e+01	3.937844e-01	3.149097e+00	0.000000e+00	5.658515e-02	4.004707e-03	9.968961e-01	2.063109e-03	2.312237e-04	1.146711e+01	2.342386e-03
33980000	-4.589171e+03	-8.903738e+00	4.218644e-01	3.354401e+00	0.000000e+00	6.125441e-02	1.227870e-02	9.937396e-01	1.143533e-03	3.599400e-04	1.091424e+01	2.510824e-03
34000000	-4.587363e+03	-1.754329e+01	4.224352e-01	3.272831e+00	0.000000e+00	5.676530e-02	5.890178e-03	9.949369e-01	2.883133e-03	3.259667e-04	1.208965e+01	2.525873e-03
34020000	-4.607412e+03	1.340698e+01	4.042627e-01	3.149618e+00	0.000000e+00	6.261793e-02	4.855480e-03	9.937235e-01	7.398421e-03	3.789174e-04	8.953091e+00	2.421803e-03
34040000	-4.604971e+03	-5.554211e+01	4.080384e-01	3.389674e+00	0.000000e+00	6.421333e-02	2.005878e-02	9.836782e-01	2.248692e-03	8.328400e-04	7.017382e+00	2.443964e-03
34060000	-4.607449e+03	-4.880676e+01	4.109773e-01	3.188023e+00	0.000000e+00	7.067041e-02	2.206644e-02	9.801183e-01	3.127780e-03	5.696771e-04	8.343263e+00	2.460006e-03
34080000	-4.606326e+03	-1.142312e+01	3.969535e-01	3.214997e+00	0.000000e+00	6.467760e-02	1.857712e-02	9.756434e-01	7.515504e-03	5.523262e-04	6.375490e+00	2.385077e-03
34100000	-4.606995e+03	-6.049175e+01	4.094335e-01	3.275169e+00	0.000000e+00	4.877210e-02	9.031300e-03	9.953652e-01	1.200754e-03	5.726418e-04	1.035051e+01	2.466451e-03
34120000	-4.592943e+03	-6.138612e+01	4.683634e-01	3.568455e+00	0.000000e+00	5.836585e-02	6.345974e-03	9.966998e-01	1.142606e-03	6.675447e-04	9.474732e+00	2.819338e-03
34140000	-4.593631e+03	-5.159869e+01	4.151101e-01	3.246613e+00	0.000000e+00	5.881755e-02	9.359397e-03	9.954811e-01	1.059349e-03	5.976664e-04	8.646283e+00	2.497401e-03
34160000	-4.591172e+03	-6.538801e+01	4.038804e-01	3.128275e+00	0.000000e+00	5.556376e-02	1.807177e-02	9.919006e-01	6.961868e-04	7.604690e-04	8.773222e+00	2.432202e-03
34180000	-4.576878e+03	-1.317210e+01	4.738446e-01	3.502787e+00	0.000000e+00	7.651524e-02	8.847530e-03	9.943739e-01	2.031284e-03	4.723103e-04	8.029644e+00	2.855296e-03
34200000	-4.593258e+03	1.040066e+00	4.805881e-01	3.456113e+00	0.000000e+00	5.552007e-02	1.876788e-02	9.871045e-01	2.399999e-03	4.183115e-04	7.573567e+00	2.875038e-03
34220000	-4.583684e+03	-1.992961e+01	4.433718e-01	3.352393e+00	0.000000e+00	6.004592e-02	1.055170e-02	9.956265e-01	1.013198e-03	5.080887e-04	1.059304e+01	2.648766e-03
34240000	-4.577217e+03	-2.533526e+01	4.288404e-01	3.287032e+00	0.000000e+00	4.841868e-02	7.553907e-03	9.935785e-01	2.655228e-03	6.583507e-04	1.032043e+01	2.555878e-03
34260000	-4.566258e+03	-1.892970e+01	4.443050e-01	3.299971e+00	0.000000e+00	5.831768e-02	1.360124e-02	9.923031e-01	1.951130e-03	4.587314e-04	9.942008e+00	2.662195e-03
34280000	-4.584863e+03	-3.453335e+00	4.068062e-01	3.186940e+00	0.000000e+00	6.474211e-02	1.776926e-02	9.937464e-01	6.161835e-04	2.945618e-04	1.015587e+01	2.420474e-03
34300000	-4.569206e+03	-8.701729e+00	4.453474e-01	3.370567e+00	0.000000e+00	7.098103e-02	9.030966e-03	9.938811e-01	2.712275e-03	2.828106e-04	1.208031e+01	2.650460e-03
34320000	-4.566223e+03	-4.104776e+00	4.093713e-01	3.110097e+00	0.000000e+00	5.492157e-02	1.744184e-02	9.937338e-01	7.716097e-04	4.664228e-04	1.122005e+01	2.434385e-03
34340000	-4.583798e+03	-4.631851e-01	4.244383e-01	3.169083e+00	0.000000e+00	5.925855e-02	1.855526e-02	9.876321e-01	2.294036e-03	2.517266e-04	1.197703e+01	2.506919e-03
34360000	-4.581618e+03	1.334005e+01	4.519681e-01	3.517786e+00	0.000000e+00	5.730991e-02	1.434766e-02	9.775646e-01	1.022630e-02	3.090068e-04	9.681657e+00	2.671340e-03
34380000	-4.571628e+03	1.245013e+01	4.137469e-01	3.136847e+00	0.000000e+00	5.537166e-02	1.367792e-02	9.782209e-01	1.274924e-02	2.151123e-04	1.126810e+01	2.456224e-03
34400000	-4.568879e+03	-1.592760e+01	3.974912e-01	3.234312e+00	0.000000e+00	7.108222e-02	1.425582e-02	9.839716e-01	6.168234e-03	2.891283e-04	1.345907e+01	2.357275e-03
34420000	-4.578601e+03	3.176930e+01	4.095887e-01	3.135107e+00	0.000000e+00	5.487694e-02	1.861573e-02	9.903066e-01	1.462862e-03	2.722910e-04	1.099687e+01	2.429348e-03
34440000	-4.586378e+03	9.289151e+00	4.229456e-01	3.255654e+00	0.000000e+00	6.586322e-02	1.655856e-02	9.934668e-01	5.583723e-04	2.132855e-04	9.584183e+00	2.503732e-03
34460000	-4.605141e+03	6.650860e+00	4.008182e-01	3.255454e+00	0.000000e+00	5.005713e-02	9.672127e-03	9.979000e-01	1.708322e-04	1.929453e-04	1.205391e+01	2.372993e-03
34480000	-4.579680e+03	4.772535e+01	4.361545e-01	3.161970e+00	0.000000e+00	6.603601e-02	6.050503e-03	9.980152e-01	4.944181e-04	1.713773e-04	1.332820e+01	2.588528e-03
34500000	-4.577634e+03	1.373134e+01	4.445601e-01	3.399153e+00	0.000000e+00	5.576983e-02	1.286797e-02	9.975819e-01	1.412237e-04	2.015792e-04	1.145860e+01	2.638692e-03
34520000	-4.586840e+03	2.245906e+01	3.916436e-01	3.037924e+00	0.000000e+00	6.236212e-02	1.943502e-02	9.962835e-01	1.541801e-04	2.062615e-04	1.377532e+01	2.327981e-03
34540000	-4.588084e+03	5.876710e+01	4.058474e-01	3.137890e+00	0.000000e+00	6.433297e-02	9.033945e-03	9.913097e-01	4.150625e-03	1.302559e-04	1.105477e+01	2.411627e-03
34560000	-4.596356e+03	2.879513e+01	4.344398e-01	3.299187e+00	0.000000e+00	6.030975e-02	6.074834e-03	9.938111e-01	4.723398e-03	1.650919e-04	9.740545e+00	2.580736e-03
34580000	-4.608096e+03	2.932222e+01	3.989924e-01	3.126137e+00	0.000000e+00	5.193988e-02	4.883628e-03	9.940206e-01	6.689510e-03	1.563348e-04	9.625113e+00	2.373928e-03
34600000	-4.606911e+03	3.593234e+01	4.111597e-01	3.148699e+00	0.000000e+00	6.451842e-02	6.431253e-03	9.962197e-01	1.601389e-03	1.617892e-04	8.380331e+00	2.449091e-03
34620000	-4.605976e+03	-4.640107e+00	4.222062e-01	3.234808e+00	0.000000e+00	6.511334e-02	8.357926e-03	9.960909e-01	9.440644e-04	2.414676e-04	1.132828e+01	2.511252e-03
34640000	-4.584171e+03	-2.072041e+01	4.100919e-01	3.080202e+00	0.000000e+00	6.403944e-02	1.358581e-02	9.840268e-01	6.741912e-03	3.178567e-04	1.288250e+01	2.444742e-03
34660000	-4.582965e+03	1.015363e+01	4.069395e-01	3.099474e+00	0.000000e+00	6.305145e-02	1.640081e-02	9.900497e-01	1.475600e-03	2.454041e-04	1.103847e+01	2.421732e-03
34680000	-4.585710e+03	6.899569e+01	4.172025e-01	3.045928e+00	0.000000e+00	6.039153e-02	2.365066e-02	9.878716e-01	1.041256e-03	1.647971e-04	8.905741e+00	2.489965e-03
34700000	-4.582894e+03	1.806403e+01	4.515821e-01	3.299317e+00	0.000000e+00	6.568606e-02	1.023755e-02	9.893937e-01	5.022280e-03	1.974564e-04	1.139853e+01	2.690921e-03
34720000	-4.589512e+03	3.072426e+01	4.147475e-01	3.000962e+00	0.000000e+00	6.078569e-02	1.133173e-02	9.906574e-01	3.698892e-03	1.851540e-04	8.786530e+00	2.473347e-03
34740000	-4.590427e+03	8.105743e+01	4.563807e-01	3.348210e+00	0.000000e+00	6.049416e-02	1.309417e-02	9.889800e-01	3.239420e-03	1.302574e-04	7.280279e+00	2.726971e-03
34760000	-4.584728e+03	4.473225e+01	4.131170e-01	3.059051e+00	0.000000e+00	6.639193e-02	1.127221e-02	9.878164e-01	5.235423e-03	2.144291e-04	8.830139e+00	2.459379e-03
34780000	-4.573192e+03	-2.024943e+01	4.139569e-01	3.055043e+00	0.000000e+00	6.250093e-02	1.684879e-02	9.885423e-01	2.702680e-03	1.985963e-04	1.692796e+01	2.465374e-03
34800000	-4.571838e+03	7.740181e+01	4.319302e-01	3.180884e+00	0.000000e+00	6.174525e-02	1.448882e-02	9.927985e-01	1.067026e-03	1.707287e-04	9.169555e+00	2.573271e-03
34820000	-4.584452e+03	7.736951e+01	4.291277e-01	3.192400e+00	0.000000e+00	5.469553e-02	1.915477e-02	9.868907e-01	1.895521e-03	2.580864e-04	6.565364e+00	2.559338e-03
34840000	-4.588052e+03	1.241310e+02	4.497563e-01	3.106580e+00	0.000000e+00	7.241769e-02	2.818027e-02	9.846097e-01	1.751399e-03	1.651481e-04	5.863202e+00	2.690809e-03
34860000	-4.596068e+03	1.140800e+02	4.596137e-01	3.221690e+00	0.000000e+00	5.161670e-02	2.804376e-02	9.659221e-01	6.866334e-03	1.544667e-04	6.123970e+00	2.748708e-03
34880000	-4.583012e+03	1.460736e+02	4.908733e-01	3.523035e+00	0.000000e+00	5.624644e-02	1.326830e-02	9.900474e-01	2.989080e-03	1.433347e-04	6.051001e+00	2.944312e-03
34900000	-4.594026e+03	9.801276e+01	4.688470e-01	3.108488e+00	0.000000e+00	6.139835e-02	7.837688e-03	9.942568e-01	3.311500e-03	1.497422e-04	8.180422e+00	2.837603e-03
34920000	-4.592528e+03	1.326883e+02	4.537317e-01	3.360844e+00	0.000000e+00	6.794345e-02	5.912311e-03	9.984094e-01	3.645808e-04	1.006034e-04	1.064803e+01	2.743776e-03
34940000	-4.606312e+03	1.152957e+02	5.154158e-01	3.479875e+00	0.000000e+00	6.691700e-02	5.788972e-03	9.968401e-01	1.653629e-03	1.369372e-04	9.138987e+00	3.132322e-03
34960000	-4.600146e+03	6.679202e+01	4.523590e-01	3.292383e+00	0.000000e+00	6.722257e-02	7.505677e-03	9.942544e-01	3.726237e-03	1.769584e-04	8.011802e+00	2.750230e-03
34980000	-4.594906e+03	9.903482e+01	4.779757e-01	3.443110e+00	0.000000e+00	6.680775e-02	1.803673e-02	9.638680e-01	2.121677e-02	1.153567e-04	8.601804e+00	2.906448e-03
35000000	-4.593706e+03	1.178603e+02	4.898760e-01	3.566457e+00	0.000000e+00	5.850292e-02	1.035923e-02	9.913300e-01	4.782035e-03	9.480406e-05	8.103088e+00	2.976317e-03
35020000	-4.606350e+03	1.022891e+02	4.668385e-01	3.340560e+00	0.000000e+00	6.369134e-02	2.145350e-02	9.875610e-01	1.670508e-03	1.269080e-04	7.677333e+00	2.838845e-03
35040000	-4.588085e+03	7.433159e+01	4.655967e-01	3.341253e+00	0.000000e+00	7.927379e-02	1.974641e-02	9.824846e-01	4.337207e-03	1.256433e-04	9.269566e+00	2.826267e-03
35060000	-4.579623e+03	5.593991e+01	4.493870e-01	3.315899e+00	0.000000e+00	6.405714e-02	2.515301e-02	9.836329e-01	2.467214e-03	1.670708e-04	9.381916e+00	2.724281e-03
35080000	-4.587758e+03	6.739224e+01	5.232536e-01	3.708024e+00	0.000000e+00	6.844050e-02	1.658830e-02	9.894836e-01	2.579195e-03	1.514987e-04	8.437324e+00	3.179133e-03
35100000	-4.600160e+03	9.933205e+01	4.552310e-01	3.330089e+00	0.000000e+00	6.221302e-02	1.814342e-02	9.883001e-01	2.305000e-03	1.134319e-04	9.185258e+00	2.762933e-03
35120000	-4.607015e+03	8.888889e+01	4.461225e-01	3.288659e+00	0.000000e+00	6.045423e-02	1.624840e-02	9.882391e-01	3.004819e-03	1.466222e-04	9.187472e+00	2.708086e-03
35140000	-4.607226e+03	1.031438e+02	4.295465e-01	3.316701e+00	0.000000e+00	6.495436e-02	1.886174e-02	9.798007e-01	4.435545e-03	9.629998e-05	8.848731e+00	2.610760e-03
35160000	-4.582342e+03	5.104251e+01	4.475852e-01	3.150707e+00	0.000000e+00	5.018210e-02	2.340433e-02	9.777171e-01	4.013710e-03	1.787909e-04	1.000052e+01	2.720275e-03
35180000	-4.587304e+03	8.505571e+01	4.939475e-01	3.284325e+00	0.000000e+00	6.614189e-02	1.351997e-02	9.788077e-01	1.398663e-02	1.741989e-04	1.014637e+01	2.999408e-03
35200000	-4.570611e+03	4.340750e+01	4.639207e-01	3.364369e+00	0.000000e+00	5.968518e-02	1.124867e-02	9.921606e-01	2.485672e-03	1.708397e-04	1.139463e+01	2.817299e-03
35220000	-4.598449e+03	5.556226e+01	4.537593e-01	3.384120e+00	0.000000e+00	5.614188e-02	9.727171e-03	9.925240e-01	2.759023e-03	1.380329e-04	9.849578e+00	2.760874e-03
35240000	-4.602242e+03	4.010143e+01	5.025683e-01	3.677656e+00	0.000000e+00	6.729061e-02	1.208396e-02	9.925755e-01	2.015388e-03	1.608365e-04	1.598271e+01	3.067988e-03
35260000	-4.586868e+03	1.250709e+01	4.781658e-01	3.636158e+00	0.000000e+00	8.619119e-02	2.243522e-02	9.888469e-01	1.433469e-03	1.589811e-04	1.713063e+01	2.918785e-03
35280000	-4.561322e+03	2.024333e+01	4.224739e-01	3.063670e+00	0.000000e+00	5.436983e-02	1.532677e-02	9.926314e-01	1.056791e-03	1.630467e-04	2.084662e+01	2.572469e-03
35300000	-4.571574e+03	2.281538e+01	4.422716e-01	3.173491e+00	0.000000e+00	6.380176e-02	1.265536e-02	9.883304e-01	4.703058e-03	1.821311e-04	1.386938e+01	2.694696e-03
35320000	-4.599806e+03	8.109067e+01	4.357613e-01	3.086516e+00	0.000000e+00	5.528054e-02	1.368275e-02	9.950154e-01	8.186483e-04	1.611484e-04	9.330180e+00	2.651767e-03
35340000	-4.580820e+03	8.048183e+01	4.942375e-01	3.441943e+00	0.000000e+00	7.210422e-02	1.707719e-02	9.906635e-01	1.360814e-03	1.612893e-04	1.040669e+01	3.009296e-03
35360000	-4.575202e+03	6.551177e+01	4.606123e-01	3.128445e+00	0.000000e+00	6.936138e-02	8.139822e-03	9.926264e-01	4.170601e-03	2.188731e-04	1.131563e+01	2.803579e-03
35380000	-4.574185e+03	4.798742e+01	4.633503e-01	3.364507e+00	0.000000e+00	7.176229e-02	7.837625e-03	9.932338e-01	4.928854e-03	2.003028e-04	8.156843e+00	2.809345e-03
35400000	-4.585032e+03	5.550321e+01	4.773030e-01	3.491739e+00	0.000000e+00	6.502413e-02	2.350810e-02	9.794638e-01	3.823541e-03	1.563667e-04	1.303521e+01	2.902473e-03
35420000	-4.584896e+03	5.526798e+01	4.474143e-01	3.205904e+00	0.000000e+00	6.469087e-02	2.163410e-02	9.882860e-01	1.683242e-03	1.853754e-04	1.070766e+01	2.724265e-03
35440000	-4.589634e+03	2.725510e+01	4.314458e-01	3.139549e+00	0.000000e+00	6.300198e-02	1.370665e-02	9.874423e-01	4.460097e-03	2.225820e-04	1.167682e+01	2.610911e-03
35460000	-4.576009e+03	6.093531e+01	4.510586e-01	3.273358e+00	0.000000e+00	6.041854e-02	1.184797e-02	9.964732e-01	4.025396e-04	1.104907e-04	1.029366e+01	2.737901e-03
35480000	-4.605027e+03	9.477753e+01	3.990707e-01	3.070634e+00	0.000000e+00	6.434010e-02	1.413107e-02	9.902642e-01	2.210422e-03	8.922373e-05	1.085592e+01	2.412999e-03
35500000	-4.595842e+03	6.568998e+01	4.071474e-01	3.095845e+00	0.000000e+00	6.435586e-02	9.482007e-03	9.898324e-01	7.302322e-03	1.183260e-04	8.192999e+00	2.458959e-03
35520000	-4.596706e+03	5.360658e+01	3.971931e-01	3.089329e+00	0.000000e+00	6.154040e-02	6.740895e-03	9.887920e-01	1.306429e-02	1.893744e-04	7.847550e+00	2.392573e-03
35540000	-4.588032e+03	8.408750e+01	4.105984e-01	3.061527e+00	0.000000e+00	6.489391e-02	2.197454e-02	9.667961e-01	9.354881e-03	1.695753e-04	9.293328e+00	2.476794e-03
35560000	-4.594472e+03	1.005182e+02	4.479806e-01	3.182338e+00	0.000000e+00	6.637899e-02	3.150484e-02	9.752715e-01	2.783971e-03	1.151521e-04	9.085972e+00	2.710275e-03
35580000	-4.595213e+03	1.719307e+01	4.625402e-01	3.461447e+00	0.000000e+00	6.928582e-02	3.086087e-02	9.847060e-01	1.779268e-03	1.929428e-04	1.094479e+01	2.792218e-03
35600000	-4.592418e+03	5.263879e+00	4.509933e-01	3.289674e+00	0.000000e+00	5.933368e-02	1.784104e-02	9.806583e-01	7.359898e-03	2.615276e-04	9.350921e+00	2.718152e-03
35620000	-4.606072e+03	4.970609e+01	4.224519e-01	3.150382e+00	0.000000e+00	6.609467e-02	8.584774e-03	9.933951e-01	3.177583e-03	2.021428e-04	1.021125e+01	2.540334e-03
35640000	-4.584631e+03	8.193153e+01	4.184446e-01	3.219843e+00	0.000000e+00	6.271264e-02	8.844129e-03	9.958463e-01	9.388882e-04	1.616837e-04	8.568080e+00	2.508439e-03
35660000	-4.591527e+03	5.431846e+01	4.178185e-01	3.322666e+00	0.000000e+00	6.658459e-02	1.392243e-02	9.883413e-01	3.151187e-03	1.035972e-04	1.229092e+01	2.509575e-03
35680000	-4.599280e+03	8.160874e+01	4.386610e-01	3.303628e+00	0.000000e+00	6.286897e-02	1.968162e-02	9.837083e-01	2.619217e-03	8.893752e-05	1.106712e+01	2.639851e-03
35700000	-4.592765e+03	5.616095e+01	4.197953e-01	3.163954e+00	0.000000e+00	5.796569e-02	1.101057e-02	9.789217e-01	1.489003e-02	1.122060e-04	1.195854e+01	2.530088e-03
35720000	-4.583620e+03	1.034763e+02	4.621237e-01	3.371738e+00	0.000000e+00	6.694551e-02	1.514414e-02	9.882186e-01	3.137262e-03	9.343138e-05	9.214094e+00	2.792804e-03
35740000	-4.600445e+03	9.018123e+01	4.558364e-01	3.108979e+00	0.000000e+00	5.038125e-02	1.407294e-02	9.905397e-01	3.055456e-03	1.201653e-04	1.408442e+01	2.752659e-03
35760000	-4.595104e+03	6.385194e+01	4.517623e-01	3.104519e+00	0.000000e+00	6.410249e-02	3.883111e-02	9.669905e-01	4.880690e-03	1.503445e-04	1.495386e+01	2.728974e-03
35780000	-4.590510e+03	9.669445e+01	4.685960e-01	3.229283e+00	0.000000e+00	6.783540e-02	4.040867e-02	9.741608e-01	2.319717e-03	1.077238e-04	1.113966e+01	2.833805e-03
35800000	-4.588102e+03	8.021636e+01	4.443173e-01	3.166329e+00	0.000000e+00	5.559026e-02	1.089114e-02	9.927972e-01	2.655820e-03	1.415391e-04	1.098323e+01	2.685778e-03
35820000	-4.600003e+03	6.538693e+01	4.700515e-01	3.363312e+00	0.000000e+00	7.214643e-02	1.243465e-02	9.853855e-01	7.092133e-03	1.748162e-04	1.280234e+01	2.839565e-03
35840000	-4.606596e+03	1.222622e+01	4.072271e-01	3.026020e+00	0.000000e+00	5.595973e-02	1.779793e-02	9.774466e-01	8.048687e-03	2.064355e-04	1.382729e+01	2.441201e-03
35860000	-4.600120e+03	6.381954e+01	4.689171e-01	3.383258e+00	0.000000e+00	7.947875e-02	6.638341e-03	9.942654e-01	3.736709e-03	1.608768e-04	1.121792e+01	2.823781e-03
35880000	-4.584104e+03	2.277859e+01	4.581678e-01	3.362812e+00	0.000000e+00	7.045660e-02	1.294414e-02	9.923967e-01	1.604615e-03	3.009809e-04	1.258386e+01	2.758373e-03
35900000	-4.586803e+03	2.094211e+01	4.641479e-01	3.280991e+00	0.000000e+00	6.516525e-02	1.001599e-02	9.957774e-01	1.080461e-03	2.361592e-04	1.237724e+01	2.797209e-03
35920000	-4.585384e+03	2.430241e+01	4.294219e-01	3.132552e+00	0.000000e+00	5.438444e-02	2.078754e-02	9.770482e-01	5.700154e-03	3.632809e-04	1.044858e+01	2.591925e-03
35940000	-4.585278e+03	7.049261e+01	4.676617e-01	3.390268e+00	0.000000e+00	6.808807e-02	3.134272e-02	9.790870e-01	2.159224e-03	2.070113e-04	8.403890e+00	2.827171e-03
35960000	-4.593450e+03	5.733460e+01	4.512616e-01	3.359278e+00	0.000000e+00	6.478141e-02	1.173480e-02	9.860196e-01	7.396297e-03	1.863351e-04	1.108388e+01	2.728262e-03
35980000	-4.601141e+03	8.392779e+01	4.741421e-01	3.528986e+00	0.000000e+00	7.184572e-02	9.074688e-03	9.908264e-01	5.598560e-03	1.162856e-04	6.954917e+00	2.858228e-03
36000000	-4.623710e+03	7.248338e+01	4.050867e-01	2.958232e+00	0.000000e+00	5.412910e-02	1.189266e-02	9.808207e-01	1.470792e-02	1.878999e-04	1.075449e+01	2.441564e-03
36020000	-4.605177e+03	7.188969e+01	4.326938e-01	3.360197e+00	0.000000e+00	5.920793e-02	1.300611e-02	9.800822e-01	1.012942e-02	2.012006e-04	8.106229e+00	2.608788e-03
36040000	-4.593826e+03	3.093908e+01	4.055739e-01	3.075942e+00	0.000000e+00	6.317107e-02	9.467562e-03	9.908655e-01	4.102070e-03	3.243625e-04	9.255624e+00	2.449496e-03
36060000	-4.610971e+03	4.278119e+01	4.590286e-01	3.478162e+00	0.000000e+00	6.169387e-02	2.153594e-02	9.802815e-01	4.438015e-03	1.903495e-04	8.375819e+00	2.765660e-03
36080000	-4.608593e+03	4.109975e+01	4.621725e-01	3.531547e+00	0.000000e+00	6.418872e-02	9.018721e-03	9.935559e-01	2.601812e-03	2.666088e-04	9.378856e+00	2.782052e-03
36100000	-4.600512e+03	6.371166e+01	4.284414e-01	3.404531e+00	0.000000e+00	7.001594e-02	1.126797e-02	9.843334e-01	9.599966e-03	1.938004e-04	7.546072e+00	2.575534e-03
36120000	-4.599580e+03	7.076170e+01	4.796831e-01	3.614244e+00	0.000000e+00	6.711848e-02	1.888718e-02	9.852280e-01	2.213958e-03	1.504808e-04	1.017370e+01	2.895557e-03
36140000	-4.578914e+03	9.251693e+01	4.761054e-01	3.608035e+00	0.000000e+00	6.681875e-02	4.491812e-03	9.963982e-01	3.201392e-03	1.846197e-04	1.084731e+01	2.882633e-03
36160000	-4.586685e+03	8.229317e+01	4.680094e-01	3.405592e+00	0.000000e+00	6.570504e-02	1.135391e-02	9.848796e-01	6.496352e-03	1.823626e-04	1.157512e+01	2.839508e-03
36180000	-4.590696e+03	7.995031e+01	4.237079e-01	3.280512e+00	0.000000e+00	5.057584e-02	7.867957e-03	9.914963e-01	7.269870e-03	1.405503e-04	9.526018e+00	2.546477e-03
36200000	-4.600849e+03	1.023277e+02	4.438560e-01	3.324092e+00	0.000000e+00	6.384281e-02	1.892741e-02	9.854068e-01	2.641460e-03	1.281985e-04	1.175120e+01	2.674947e-03
36220000	-4.601494e+03	5.923116e+01	4.172405e-01	3.075527e+00	0.000000e+00	5.536131e-02	3.054298e-02	9.894850e-01	7.074144e-04	2.485172e-04	9.974764e+00	2.516416e-03
36240000	-4.586568e+03	7.119835e+01	4.471841e-01	3.300520e+00	0.000000e+00	6.023329e-02	1.037583e-02	9.911546e-01	3.959758e-03	1.185036e-04	8.271802e+00	2.693554e-03
36260000	-4.609958e+03	1.004728e+02	4.477745e-01	3.291335e+00	0.000000e+00	6.183657e-02	1.270547e-02	9.897967e-01	2.772777e-03	1.249658e-04	8.878636e+00	2.693863e-03
36280000	-4.591386e+03	3.657912e+01	4.389934e-01	3.361674e+00	0.000000e+00	6.899018e-02	1.290512e-02	9.871052e-01	3.676404e-03	2.040816e-04	8.610000e+00	2.627801e-03
36300000	-4.583870e+03	7.891046e+01	4.571338e-01	3.304700e+00	0.000000e+00	6.606440e-02	3.638425e-02	9.827107e-01	1.102843e-03	1.510852e-04	8.350514e+00	2.741891e-03
36320000	-4.599521e+03	9.402544e+01	4.653557e-01	3.449802e+00	0.000000e+00	5.856611e-02	1.659644e-02	9.950329e-01	5.133593e-04	9.638530e-05	9.688106e+00	2.791356e-03
36340000	-4.584775e+03	1.132907e+01	4.032539e-01	3.053327e+00	0.000000e+00	6.271869e-02	1.031555e-02	9.963671e-01	6.177714e-04	3.401192e-04	1.142461e+01	2.420305e-03
36360000	-4.578943e+03	6.123974e+01	4.351781e-01	3.282034e+00	0.000000e+00	6.590026e-02	1.395639e-02	9.932383e-01	1.346274e-03	2.782790e-04	6.952571e+00	2.607356e-03
36380000	-4.588893e+03	4.118331e+01	3.959385e-01	2.981097e+00	0.000000e+00	6.266706e-02	2.099392e-02	9.870763e-01	1.875718e-03	3.130846e-04	8.824996e+00	2.370385e-03
36400000	-4.603673e+03	3.659348e+01	4.288374e-01	3.296117e+00	0.000000e+00	5.620006e-02	1.155387e-02	9.941834e-01	1.377626e-03	2.419889e-04	9.881701e+00	2.573991e-03
36420000	-4.588706e+03	5.251281e+01	4.530647e-01	3.336080e+00	0.000000e+00	5.799651e-02	1.101965e-02	9.916393e-01	2.810257e-03	2.052962e-04	1.040073e+01	2.720040e-03
36440000	-4.584058e+03	5.804012e+01	4.405896e-01	3.357364e+00	0.000000e+00	5.504556e-02	8.651964e-03	9.880915e-01	1.003542e-02	2.080093e-04	8.657523e+00	2.645957e-03
36460000	-4.588737e+03	7.708352e+01	4.446602e-01	3.354693e+00	0.000000e+00	6.521546e-02	6.722684e-03	9.913856e-01	8.158632e-03	1.861278e-04	8.392283e+00	2.657357e-03
36480000	-4.604810e+03	9.064970e+01	4.495620e-01	3.252636e+00	0.000000e+00	5.877532e-02	1.338326e-02	9.888552e-01	3.006119e-03	1.750885e-04	7.021473e+00	2.694574e-03
36500000	-4.596668e+03	1.040028e+02	4.688191e-01	3.332794e+00	0.000000e+00	6.418965e-02	7.450713e-03	9.951118e-01	2.502375e-03	1.539724e-04	9.434239e+00	2.801096e-03
36520000	-4.578381e+03	8.651611e+01	4.543326e-01	3.235693e+00	0.000000e+00	6.225094e-02	4.064032e-02	9.767447e-01	1.679091e-03	1.250495e-04	8.933830e+00	2.712205e-03
36540000	-4.588137e+03	1.141602e+02	4.423950e-01	3.179456e+00	0.000000e+00	5.997981e-02	1.565460e-02	9.935603e-01	9.020848e-04	1.253697e-04	7.785365e+00	2.636543e-03
36560000	-4.576530e+03	5.354205e+01	4.512478e-01	3.312845e+00	0.000000e+00	5.952776e-02	4.314724e-03	9.953145e-01	5.236569e-03	2.065052e-04	1.027450e+01	2.696349e-03
36580000	-4.582131e+03	1.104253e+02	4.896414e-01	3.587741e+00	0.000000e+00	6.734761e-02	6.597413e-03	9.948978e-01	3.481734e-03	1.287452e-04	7.423486e+00	2.918974e-03
36600000	-4.576978e+03	1.119038e+02	4.655902e-01	3.492394e+00	0.000000e+00	6.551646e-02	1.516955e-02	9.870318e-01	3.917196e-03	1.395046e-04	7.454223e+00	2.777065e-03
36620000	-4.599637e+03	1.287636e+02	4.564623e-01	3.458221e+00	0.000000e+00	5.731803e-02	1.103563e-02	9.918489e-01	2.008561e-03	1.138508e-04	6.581120e+00	2.716744e-03
36640000	-4.598445e+03	1.111263e+02	4.974732e-01	3.641599e+00	0.000000e+00	6.648274e-02	8.279878e-03	9.891654e-01	9.641822e-03	1.111205e-04	7.480990e+00	2.975159e-03
36660000	-4.591445e+03	8.711589e+01	4.344693e-01	3.350222e+00	0.000000e+00	5.419866e-02	9.439053e-03	9.942022e-01	1.421812e-03	1.717524e-04	6.766248e+00	2.592349e-03
36680000	-4.599146e+03	1.084373e+02	4.658061e-01	3.558932e+00	0.000000e+00	5.863280e-02	5.313715e-03	9.945500e-01	4.147227e-03	1.116538e-04	6.070844e+00	2.778380e-03
36700000	-4.604456e+03	1.116157e+02	4.769661e-01	3.667641e+00	0.000000e+00	6.139066e-02	7.523010e-03	9.898401e-01	9.315597e-03	1.108420e-04	8.293168e+00	2.842900e-03
36720000	-4.581106e+03	1.342002e+02	4.782604e-01	3.418185e+00	0.000000e+00	6.155248e-02	1.922094e-02	9.885553e-01	2.290983e-03	1.087153e-04	7.675331e+00	2.856102e-03
36740000	-4.591568e+03	9.789928e+01	4.253504e-01	3.159978e+00	0.000000e+00	6.162772e-02	1.968892e-02	9.878176e-01	1.311962e-03	1.338299e-04	6.684310e+00	2.543057e-03
36760000	-4.599981e+03	9.531784e+01	4.826601e-01	3.422883e+00	0.000000e+00	5.480863e-02	1.838176e-02	9.911080e-01	1.184238e-03	1.371634e-04	1.068678e+01	2.881726e-03
36780000	-4.592301e+03	3.598943e+01	4.235886e-01	3.185718e+00	0.000000e+00	5.069236e-02	1.143426e-02	9.957574e-01	6.559632e-04	1.714402e-04	1.475982e+01	2.527391e-03
36800000	-4.595551e+03	8.662098e+01	4.569650e-01	3.425570e+00	0.000000e+00	4.872645e-02	1.535235e-02	9.901776e-01	2.088739e-03	2.191808e-04	1.005985e+01	2.710127e-03
36820000	-4.578099e+03	1.127545e+01	4.100108e-01	3.321722e+00	0.000000e+00	6.608424e-02	1.222763e-02	9.938635e-01	7.838350e-04	2.561808e-04	1.113985e+01	2.422581e-03
36840000	-4.583944e+03	3.799304e+01	4.349567e-01	3.486741e+00	0.000000e+00	5.951302e-02	1.161668e-02	9.949761e-01	7.445278e-04	1.526626e-04	1.030995e+01	2.567196e-03
36860000	-4.595347e+03	3.030388e+01	4.081255e-01	3.210780e+00	0.000000e+00	5.997755e-02	3.568063e-03	9.944682e-01	9.223457e-03	2.288781e-04	8.876222e+00	2.414204e-03
36880000	-4.576281e+03	4.091648e+01	3.977777e-01	3.116642e+00	0.000000e+00	5.274400e-02	5.518863e-03	9.901338e-01	1.244812e-02	1.983442e-04	1.100242e+01	2.353196e-03
36900000	-4.585867e+03	4.900039e+01	4.089060e-01	3.173269e+00	0.000000e+00	5.895387e-02	1.870207e-02	9.885176e-01	1.673117e-03	2.379467e-04	8.213366e+00	2.410185e-03
36920000	-4.591475e+03	6.731554e+01	4.112458e-01	3.169369e+00	0.000000e+00	6.597443e-02	1.878661e-02	9.784854e-01	6.588228e-03	1.831019e-04	1.055121e+01	2.376415e-03
36940000	-4.585990e+03	4.356909e+01	4.046137e-01	3.216288e+00	0.000000e+00	6.082645e-02	9.461594e-03	9.934767e-01	2.436624e-03	2.141568e-04	1.192609e+01	2.342832e-03
36960000	-4.582026e+03	4.827025e+01	3.916887e-01	3.220746e+00	0.000000e+00	6.284961e-02	1.175140e-02	9.822250e-01	6.945407e-03	2.143158e-04	1.015344e+01	2.270737e-03
36980000	-4.583407e+03	4.610047e+01	4.339726e-01	3.442309e+00	0.000000e+00	6.390258e-02	1.401515e-02	9.897227e-01	2.146524e-03	2.351067e-04	7.387657e+00	2.533261e-03
37000000	-4.603923e+03	9.435579e+01	4.572800e-01	3.446276e+00	0.000000e+00	6.530033e-02	1.066693e-02	9.896959e-01	4.037963e-03	2.317552e-04	5.345006e+00	2.664035e-03
37020000	-4.582699e+03	9.643026e+01	4.124797e-01	3.193035e+00	0.000000e+00	5.393182e-02	8.473604e-03	9.931251e-01	2.926123e-03	2.511405e-04	7.351411e+00	2.392307e-03
37040000	-4.587796e+03	7.627219e+01	4.576567e-01	3.458471e+00	0.000000e+00	6.433927e-02	4.453783e-03	9.945785e-01	6.531013e-03	1.997964e-04	5.827837e+00	2.626865e-03
37060000	-4.590401e+03	1.078211e+02	4.236944e-01	3.281325e+00	0.000000e+00	6.523283e-02	6.839715e-03	9.930656e-01	4.792085e-03	1.946133e-04	5.034209e+00	2.431961e-03
37080000	-4.604063e+03	1.077284e+02	4.063424e-01	3.138957e+00	0.000000e+00	5.973793e-02	3.572419e-03	9.945828e-01	7.457399e-03	1.446867e-04	6.992167e+00	2.335158e-03
37100000	-4.590445e+03	1.141094e+02	4.711338e-01	3.557426e+00	0.000000e+00	7.784162e-02	1.685777e-02	9.947742e-01	3.871614e-04	1.740573e-04	4.807137e+00	2.714501e-03
37120000	-4.617446e+03	1.046546e+02	4.773360e-01	3.423748e+00	0.000000e+00	6.549380e-02	1.275944e-02	9.906148e-01	2.233328e-03	3.066311e-04	3.648933e+00	2.757810e-03
37140000	-4.601065e+03	8.212653e+01	4.163290e-01	3.268202e+00	0.000000e+00	5.470842e-02	1.272185e-02	9.918115e-01	1.488062e-03	2.284329e-04	5.122026e+00	2.427808e-03
37160000	-4.579061e+03	8.582045e+01	4.288554e-01	3.248895e+00	0.000000e+00	6.475285e-02	1.448633e-02	9.904247e-01	1.642166e-03	2.336995e-04	6.931169e+00	2.515501e-03
37180000	-4.595697e+03	9.765735e+01	4.411709e-01	3.318898e+00	0.000000e+00	6.448236e-02	1.678769e-02	9.790260e-01	8.685693e-03	1.857564e-04	7.764611e+00	2.589203e-03
37200000	-4.601004e+03	3.515538e+01	4.545367e-01	3.439229e+00	0.000000e+00	5.990354e-02	1.771511e-02	9.866325e-01	2.278755e-03	3.209769e-04	8.074324e+00	2.671673e-03
37220000	-4.594966e+03	4.385777e+01	4.410343e-01	3.432276e+00	0.000000e+00	6.219208e-02	8.501977e-03	9.925598e-01	2.316283e-03	2.587536e-04	8.892969e+00	2.587306e-03
37240000	-4.587445e+03	9.126001e+01	4.478760e-01	3.358309e+00	0.000000e+00	5.907630e-02	9.722289e-03	9.951915e-01	1.351683e-03	2.255841e-04	7.115305e+00	2.628159e-03
37260000	-4.608036e+03	1.075264e+02	4.619429e-01	3.520532e+00	0.000000e+00	5.578448e-02	4.892707e-03	9.955048e-01	3.609385e-03	1.495140e-04	7.056830e+00	2.716749e-03
37280000	-4.589944e+03	4.682572e+01	4.185365e-01	3.378033e+00	0.000000e+00	5.330342e-02	4.921918e-03	9.912999e-01	1.237312e-02	2.449516e-04	7.445228e+00	2.460969e-03
37300000	-4.571381e+03	2.798996e+01	4.240643e-01	3.378479e+00	0.000000e+00	5.294878e-02	3.166196e-02	9.788354e-01	1.537028e-03	2.334661e-04	9.341352e+00	2.506176e-03
37320000	-4.598939e+03	8.916521e+01	4.399507e-01	3.406111e+00	0.000000e+00	6.510807e-02	1.571566e-02	9.874660e-01	2.520657e-03	1.334999e-04	7.636713e+00	2.607350e-03
37340000	-4.594459e+03	9.179933e+00	4.149947e-01	3.263358e+00	0.000000e+00	5.705695e-02	1.863231e-02	9.927574e-01	6.017033e-04	2.160537e-04	1.020677e+01	2.449120e-03
37360000	-4.586741e+03	-1.168716e+01	4.451012e-01	3.474010e+00	0.000000e+00	6.639335e-02	1.418301e-02	9.872506e-01	4.313773e-03	2.594781e-04	1.072882e+01	2.632927e-03
37380000	-4.590275e+03	-3.665651e+01	4.039423e-01	3.219180e+00	0.000000e+00	5.900395e-02	1.896380e-02	9.738674e-01	8.289681e-03	2.345165e-04	1.494426e+01	2.389113e-03
37400000	-4.592020e+03	1.591969e+01	4.249230e-01	3.386516e+00	0.000000e+00	7.333628e-02	6.070252e-03	9.955031e-01	2.608042e-03	2.575436e-04	9.979338e+00	2.515247e-03
37420000	-4.594323e+03	3.469879e+01	4.409004e-01	3.366476e+00	0.000000e+00	6.369207e-02	5.543523e-03	9.943686e-01	3.778730e-03	2.016847e-04	1.005473e+01	2.621207e-03
37440000	-4.579570e+03	1.302498e+01	4.043269e-01	3.283944e+00	0.000000e+00	5.724278e-02	3.214486e-02	9.743968e-01	3.644418e-03	1.687003e-04	1.174800e+01	2.399585e-03
37460000	-4.586676e+03	6.731410e+01	4.447931e-01	3.476894e+00	0.000000e+00	5.504047e-02	1.713499e-02	9.886815e-01	2.530274e-03	1.511037e-04	9.009109e+00	2.637051e-03
37480000	-4.579890e+03	4.864456e+01	4.524732e-01	3.427356e+00	0.000000e+00	6.252230e-02	1.283556e-02	9.891474e-01	3.160472e-03	2.249108e-04	6.983741e+00	2.675410e-03
37500000	-4.591066e+03	5.246186e+01	4.547850e-01	3.470948e+00	0.000000e+00	6.459284e-02	1.340508e-02	9.851002e-01	4.795323e-03	1.987371e-04	6.684601e+00	2.697699e-03
37520000	-4.579250e+03	5.622591e+00	4.169134e-01	3.226746e+00	0.000000e+00	5.641881e-02	8.879787e-03	9.890877e-01	8.764803e-03	2.445296e-04	9.241112e+00	2.464201e-03
37540000	-4.579074e+03	2.346595e+01	4.419689e-01	3.260480e+00	0.000000e+00	5.931656e-02	2.124013e-02	9.763732e-01	4.308771e-03	2.460000e-04	8.850937e+00	2.632303e-03
37560000	-4.593882e+03	5.855137e+01	4.785489e-01	3.557700e+00	0.000000e+00	6.724156e-02	1.622091e-02	9.841685e-01	4.727068e-03	1.415432e-04	1.135955e+01	2.849717e-03
37580000	-4.578727e+03	3.481101e+01	4.471096e-01	3.443461e+00	0.000000e+00	6.000257e-02	1.156195e-02	9.909927e-01	3.192061e-03	2.081396e-04	1.098506e+01	2.655576e-03
37600000	-4.613969e+03	-1.933829e+01	4.599330e-01	3.738523e+00	0.000000e+00	6.303423e-02	8.850857e-03	9.911964e-01	3.525863e-03	2.946740e-04	9.286463e+00	2.740710e-03
37620000	-4.585921e+03	2.391913e+01	4.239881e-01	3.358466e+00	0.000000e+00	6.430036e-02	8.764066e-03	9.890733e-01	6.798885e-03	2.874724e-04	7.975338e+00	2.515993e-03
37640000	-4.602211e+03	4.572539e-01	4.669747e-01	3.496836e+00	1.162791e-02	5.196482e-02	9.861572e-03	9.880331e-01	7.054350e-03	4.236910e-04	9.258523e+00	2.777674e-03
37660000	-4.605424e+03	3.931942e+00	4.108372e-01	3.186886e+00	0.000000e+00	5.887681e-02	9.475215e-03	9.956120e-01	9.911945e-04	3.210514e-04	9.520539e+00	2.439591e-03
37680000	-4.598594e+03	6.458442e-01	4.235339e-01	3.451807e+00	0.000000e+00	5.432666e-02	3.031197e-03	9.984136e-01	1.300628e-03	3.280680e-04	9.441273e+00	2.515564e-03
37700000	-4.588812e+03	-3.246838e+01	4.273578e-01	3.230303e+00	0.000000e+00	5.896700e-02	2.391179e-03	9.981143e-01	2.922212e-03	3.576069e-04	1.217915e+01	2.547464e-03
37720000	-4.605253e+03	-5.044529e+01	3.886491e-01	3.021191e+00	0.000000e+00	5.203736e-02	2.241546e-02	9.806572e-01	3.776262e-03	7.060250e-04	1.088413e+01	2.322173e-03
37740000	-4.599246e+03	-4.925545e+01	4.288023e-01	3.311475e+00	0.000000e+00	6.465202e-02	2.548124e-02	9.746445e-01	4.823298e-03	5.470961e-04	1.267247e+01	2.556307e-03
37760000	-4.580306e+03	-8.046699e+01	4.240684e-01	3.266348e+00	0.000000e+00	6.497187e-02	2.243247e-02	9.759491e-01	5.289607e-03	6.400111e-04	1.219663e+01	2.522493e-03
37780000	-4.591525e+03	-5.043422e+01	4.218734e-01	3.221995e+00	0.000000e+00	5.589916e-02	6.094106e-03	9.890769e-01	1.244581e-02	5.749845e-04	8.759157e+00	2.506651e-03
37800000	-4.600883e+03	-9.413779e+01	4.600600e-01	3.495591e+00	0.000000e+00	6.838985e-02	9.322209e-03	9.931614e-01	1.999411e-03	6.361737e-04	8.953611e+00	2.722783e-03
37820000	-4.583649e+03	-1.163144e+02	4.305674e-01	3.186344e+00	0.000000e+00	6.072206e-02	1.080905e-02	9.884933e-01	6.131297e-03	1.037466e-03	1.471891e+01	2.548612e-03
37840000	-4.594967e+03	-1.150932e+02	4.466064e-01	3.378868e+00	0.000000e+00	5.743814e-02	2.082925e-02	9.885553e-01	1.630083e-03	1.141025e-03	9.807101e+00	2.645025e-03
37860000	-4.584905e+03	-1.347065e+02	4.150662e-01	3.078919e+00	0.000000e+00	6.621608e-02	1.100368e-02	9.895252e-01	4.559759e-03	1.516520e-03	9.325344e+00	2.467321e-03
37880000	-4.562269e+03	-7.690606e+01	4.475824e-01	3.334642e+00	0.000000e+00	6.962587e-02	2.288678e-02	9.778062e-01	4.346409e-03	9.488138e-04	9.523882e+00	2.657368e-03
37900000	-4.577005e+03	-3.891985e+01	5.055680e-01	3.630913e+00	0.000000e+00	6.365341e-02	1.323383e-02	9.873610e-01	3.766010e-03	6.543379e-04	9.101878e+00	3.005978e-03
37920000	-4.611445e+03	-5.935945e+01	5.072789e-01	3.727031e+00	0.000000e+00	5.821588e-02	2.301546e-02	9.810809e-01	3.389140e-03	6.994374e-04	8.970157e+00	3.014088e-03
37940000	-4.592866e+03	-1.073905e+01	4.370398e-01	3.169676e+00	0.000000e+00	6.535803e-02	1.319142e-02	9.928005e-01	1.414245e-03	5.995673e-04	9.576589e+00	2.604584e-03
37960000	-4.593166e+03	-5.714976e+01	4.502842e-01	3.470995e+00	0.000000e+00	4.919141e-02	2.465312e-02	9.953205e-01	2.041313e-04	5.755086e-04	1.195728e+01	2.674228e-03
37980000	-4.598016e+03	-6.980366e+01	4.189669e-01	3.317433e+00	0.000000e+00	6.080888e-02	2.184946e-02	9.942403e-01	2.519787e-04	6.069743e-04	8.478234e+00	2.471649e-03
38000000	-4.572821e+03	-3.526324e+01	4.254790e-01	3.152534e+00	0.000000e+00	6.780055e-02	1.241981e-02	9.947882e-01	7.364985e-04	5.274148e-04	1.041791e+01	2.525849e-03
38020000	-4.569878e+03	-5.208222e+01	4.510949e-01	3.347850e+00	0.000000e+00	6.694600e-02	1.707690e-02	9.861232e-01	3.562338e-03	5.734806e-04	9.576139e+00	2.679722e-03
38040000	-4.581012e+03	-8.764789e+01	4.175629e-01	3.208828e+00	0.000000e+00	6.415093e-02	2.067980e-02	9.827164e-01	2.919423e-03	5.594046e-04	1.317586e+01	2.488083e-03
38060000	-4.566171e+03	-9.157162e+01	3.589005e-01	2.849446e+00	0.000000e+00	6.116135e-02	1.393528e-02	9.899260e-01	3.209199e-03	6.301982e-04	1.372114e+01	2.133263e-03
38080000	-4.567317e+03	-7.886246e+01	4.137808e-01	3.276825e+00	0.000000e+00	6.107469e-02	1.185633e-02	9.886521e-01	3.801793e-03	6.779271e-04	1.048695e+01	2.452985e-03
38100000	-4.576153e+03	-5.854556e+01	4.223801e-01	3.307874e+00	0.000000e+00	6.258044e-02	2.208791e-02	9.823808e-01	2.774831e-03	6.624963e-04	6.943805e+00	2.500023e-03
38120000	-4.580939e+03	-9.850992e+01	4.432376e-01	3.276019e+00	0.000000e+00	5.399711e-02	1.798261e-02	9.838441e-01	3.492453e-03	9.814106e-04	1.203847e+01	2.636097e-03
38140000	-4.571085e+03	-1.136671e+02	4.060010e-01	3.153725e+00	0.000000e+00	6.447915e-02	1.314113e-02	9.869078e-01	3.593091e-03	8.283308e-04	1.242541e+01	2.408067e-03
38160000	-4.579062e+03	-7.129645e+01	4.656342e-01	3.436079e+00	0.000000e+00	7.007258e-02	7.896520e-03	9.949058e-01	2.161454e-03	6.344991e-04	1.450317e+01	2.757480e-03
38180000	-4.585710e+03	-6.714044e+01	3.702319e-01	3.111661e+00	0.000000e+00	6.887769e-02	7.033820e-03	9.948905e-01	1.594064e-03	5.821881e-04	1.387031e+01	2.189744e-03
38200000	-4.580898e+03	-5.395176e+01	3.909151e-01	3.148022e+00	0.000000e+00	5.900776e-02	8.763948e-03	9.901326e-01	5.639197e-03	4.577516e-04	1.052679e+01	2.313848e-03
38220000	-4.573520e+03	-4.503718e+01	3.953559e-01	3.149382e+00	0.000000e+00	7.535073e-02	5.640171e-03	9.958357e-01	2.158232e-03	4.610325e-04	1.346694e+01	2.344213e-03
38240000	-4.580524e+03	-5.443133e+01	3.659585e-01	2.979242e+00	0.000000e+00	5.688488e-02	1.337448e-02	9.775165e-01	1.179004e-02	5.686393e-04	1.119607e+01	2.150553e-03
38260000	-4.578496e+03	-5.419011e+01	3.754194e-01	3.014600e+00	0.000000e+00	6.963033e-02	9.093095e-03	9.894693e-01	5.600151e-03	3.379421e-04	1.636987e+01	2.207411e-03
38280000	-4.587468e+03	-4.606023e+01	3.947079e-01	3.127265e+00	0.000000e+00	7.130762e-02	1.332060e-02	9.931942e-01	1.074495e-03	4.166269e-04	1.162266e+01	2.326209e-03
38300000	-4.568684e+03	-3.003116e+01	4.163433e-01	3.170966e+00	0.000000e+00	5.016808e-02	1.083033e-02	9.946777e-01	1.195638e-03	5.033614e-04	1.163380e+01	2.455778e-03
38320000	-4.581796e+03	-2.256517e+00	4.661187e-01	3.440303e+00	0.000000e+00	7.195908e-02	6.574343e-03	9.926875e-01	5.929150e-03	3.925363e-04	9.746020e+00	2.752669e-03
38340000	-4.587986e+03	-5.432251e+01	4.481053e-01	3.339857e+00	0.000000e+00	7.415365e-02	1.418347e-02	9.943268e-01	8.711007e-04	4.437190e-04	1.482218e+01	2.647162e-03
38360000	-4.580928e+03	-9.614480e+00	4.541142e-01	3.289726e+00	0.000000e+00	6.481934e-02	2.513216e-02	9.780388e-01	3.615586e-03	4.280158e-04	1.066558e+01	2.684095e-03
38380000	-4.595088e+03	-3.431521e+01	4.291798e-01	3.081009e+00	0.000000e+00	6.293723e-02	9.480594e-03	9.893584e-01	5.726939e-03	6.277883e-04	9.892866e+00	2.529465e-03
38400000	-4.572534e+03	-1.432839e+01	4.146871e-01	3.073711e+00	0.000000e+00	6.387999e-02	9.983055e-03	9.943808e-01	1.655206e-03	4.594315e-04	1.124534e+01	2.446034e-03
38420000	-4.603092e+03	1.030629e+01	4.507058e-01	3.319930e+00	0.000000e+00	7.660539e-02	7.049492e-03	9.964693e-01	1.213858e-03	3.938030e-04	8.345419e+00	2.664939e-03
38440000	-4.590572e+03	-7.636693e+01	4.183385e-01	3.154107e+00	0.000000e+00	6.325307e-02	3.535310e-03	9.977121e-01	1.644850e-03	6.665955e-04	1.261497e+01	2.471390e-03
38460000	-4.590907e+03	-7.540590e+01	4.276358e-01	3.211455e+00	0.000000e+00	5.934005e-02	1.744931e-03	9.975685e-01	5.666503e-03	7.866582e-04	1.028627e+01	2.524756e-03
38480000	-4.582834e+03	-1.163056e+02	4.197973e-01	3.197018e+00	0.000000e+00	5.321280e-02	2.197955e-03	9.981263e-01	2.284364e-03	8.951569e-04	1.308546e+01	2.474557e-03
38500000	-4.575989e+03	-1.201547e+02	4.214516e-01	3.243611e+00	0.000000e+00	6.091340e-02	1.729773e-03	9.981678e-01	4.341904e-03	1.076996e-03	1.270572e+01	2.482432e-03
38520000	-4.586889e+03	-1.053624e+02	4.341423e-01	3.341052e+00	0.000000e+00	6.352742e-02	7.300712e-03	9.984366e-01	2.294425e-04	1.567099e-03	8.450694e+00	2.552538e-03
38540000	-4.593430e+03	-7.615824e+01	4.270371e-01	3.328337e+00	0.000000e+00	6.174086e-02	1.708422e-03	9.982383e-01	4.210118e-03	9.723323e-04	7.304566e+00	2.498702e-03
38560000	-4.599587e+03	-1.122965e+02	3.878926e-01	2.929921e+00	0.000000e+00	5.514510e-02	1.936540e-03	9.984610e-01	3.059737e-03	1.299623e-03	1.107252e+01	2.279654e-03
38580000	-4.569152e+03	-5.295864e+01	4.440631e-01	3.229168e+00	0.000000e+00	6.171939e-02	3.863635e-03	9.970116e-01	2.171621e-03	7.748185e-04	8.122064e+00	2.609718e-03
38600000	-4.576809e+03	-6.706282e+01	4.436757e-01	3.393319e+00	0.000000e+00	5.801451e-02	9.872374e-04	9.991241e-01	3.922033e-03	9.025289e-04	7.569674e+00	2.596034e-03
38620000	-4.568473e+03	-4.113798e+01	4.260746e-01	3.241203e+00	0.000000e+00	6.767238e-02	1.496977e-03	9.993235e-01	1.199262e-03	4.724320e-04	8.618857e+00	2.496702e-03
38640000	-4.577741e+03	-5.074756e+01	4.472241e-01	3.357536e+00	0.000000e+00	5.754281e-02	2.970687e-03	9.983790e-01	1.294916e-03	6.494682e-04	9.911725e+00	2.623751e-03
38660000	-4.584911e+03	-2.265542e+01	4.570990e-01	3.320481e+00	0.000000e+00	5.624256e-02	5.061444e-03	9.975801e-01	1.158788e-03	6.081959e-04	1.006378e+01	2.680381e-03
38680000	-4.580709e+03	-2.050584e+01	4.202996e-01	3.136997e+00	1.162791e-02	5.331404e-02	2.000210e-03	9.969223e-01	9.575061e-03	6.454766e-04	7.900657e+00	2.467634e-03
38700000	-4.577147e+03	-1.851584e+01	4.278231e-01	3.248543e+00	0.000000e+00	6.797989e-02	1.161190e-02	9.967409e-01	2.809623e-04	4.639243e-04	9.265619e+00	2.508160e-03
38720000	-4.582116e+03	-1.375431e+01	4.363723e-01	3.238274e+00	0.000000e+00	5.785616e-02	5.767274e-03	9.980324e-01	6.210628e-04	3.369586e-04	1.031459e+01	2.563239e-03
38740000	-4.607152e+03	5.661224e+00	4.554363e-01	3.395127e+00	0.000000e+00	6.051826e-02	9.718621e-03	9.949038e-01	1.510575e-03	3.938710e-04	9.359709e+00	2.674964e-03
38760000	-4.577300e+03	-1.558258e+01	4.381070e-01	3.316837e+00	0.000000e+00	6.670397e-02	8.435737e-03	9.940872e-01	2.323776e-03	4.015386e-04	1.284538e+01	2.562786e-03
38780000	-4.586031e+03	-1.301963e+01	4.025751e-01	2.985140e+00	0.000000e+00	6.039903e-02	1.651501e-02	9.913536e-01	1.106817e-03	4.381494e-04	1.094817e+01	2.359310e-03
38800000	-4.582350e+03	-3.192285e+01	4.290903e-01	3.248917e+00	0.000000e+00	7.634253e-02	7.920204e-03	9.953343e-01	1.893038e-03	4.177026e-04	1.212660e+01	2.515068e-03
38820000	-4.572482e+03	-5.988922e+01	4.184029e-01	3.184033e+00	0.000000e+00	5.909711e-02	7.591545e-03	9.894355e-01	8.028829e-03	6.015403e-04	1.310065e+01	2.448669e-03
38840000	-4.576123e+03	-5.889433e+01	4.778051e-01	3.564348e+00	0.000000e+00	7.486469e-02	1.197159e-02	9.952708e-01	6.771672e-04	5.556717e-04	1.127242e+01	2.798577e-03
38860000	-4.582074e+03	1.404176e+01	4.535795e-01	3.332248e+00	0.000000e+00	6.435620e-02	1.409727e-02	9.868026e-01	4.212510e-03	2.912004e-04	1.058737e+01	2.658024e-03
38880000	-4.587211e+03	-2.967088e+01	4.467891e-01	3.172666e+00	0.000000e+00	5.932746e-02	1.620356e-02	9.895431e-01	1.924554e-03	4.751281e-04	1.453017e+01	2.614035e-03
38900000	-4.585812e+03	-8.206801e+00	4.434525e-01	3.309319e+00	0.000000e+00	7.395201e-02	6.303400e-03	9.877946e-01	1.408749e-02	4.297315e-04	1.114115e+01	2.582256e-03
38920000	-4.590710e+03	-2.076643e+01	4.719693e-01	3.404877e+00	0.000000e+00	6.530405e-02	1.341793e-02	9.905872e-01	1.632879e-03	5.118269e-04	1.076015e+01	2.741156e-03
38940000	-4.577941e+03	-2.032734e+01	4.684729e-01	3.402623e+00	0.000000e+00	7.272736e-02	1.090568e-02	9.949716e-01	1.127951e-03	5.301341e-04	1.025679e+01	2.725730e-03
38960000	-4.564477e+03	-4.297667e+01	4.469018e-01	3.367203e+00	0.000000e+00	6.092482e-02	7.833863e-03	9.916385e-01	5.518756e-03	6.588661e-04	1.091484e+01	2.600041e-03
38980000	-4.571624e+03	1.412861e+01	4.630488e-01	3.475002e+00	0.000000e+00	6.313464e-02	6.766527e-03	9.917541e-01	5.849305e-03	4.965790e-04	1.064376e+01	2.696551e-03
39000000	-4.582629e+03	-3.200147e+01	4.604736e-01	3.452093e+00	0.000000e+00	6.874417e-02	1.100473e-02	9.888216e-01	5.537150e-03	8.035233e-04	1.131865e+01	2.678819e-03
39020000	-4.582083e+03	-2.018626e+01	4.311198e-01	3.449466e+00	0.000000e+00	5.887654e-02	1.119248e-02	9.873735e-01	5.968081e-03	3.619877e-04	1.607938e+01	2.507868e-03
39040000	-4.567231e+03	3.104830e+00	4.685572e-01	3.628189e+00	0.000000e+00	6.002391e-02	2.582634e-02	9.858333e-01	1.566972e-03	2.795089e-04	1.101897e+01	2.729665e-03
39060000	-4.586537e+03	-2.402169e+01	4.249742e-01	3.248892e+00	0.000000e+00	6.102927e-02	2.375231e-02	9.856058e-01	1.611894e-03	3.588559e-04	1.360342e+01	2.478641e-03
39080000	-4.576036e+03	-3.120625e+01	4.236888e-01	3.212859e+00	0.000000e+00	6.446012e-02	1.206519e-02	9.911837e-01	2.616701e-03	3.340854e-04	1.143770e+01	2.462642e-03
39100000	-4.582081e+03	-1.484879e+01	4.581309e-01	3.489694e+00	0.000000e+00	6.979200e-02	2.003525e-02	9.812084e-01	4.694613e-03	2.135632e-04	1.683155e+01	2.662700e-03
39120000	-4.580950e+03	-1.942443e+01	4.193070e-01	3.398737e+00	0.000000e+00	6.551996e-02	8.243077e-03	9.949728e-01	1.545057e-03	2.892504e-04	1.765708e+01	2.436925e-03
39140000	-4.576000e+03	2.887113e+01	4.882320e-01	3.385068e+00	0.000000e+00	6.339712e-02	1.270299e-02	9.892349e-01	3.488849e-03	2.760523e-04	1.430348e+01	2.848898e-03
39160000	-4.564022e+03	-8.026316e-01	4.486279e-01	3.298962e+00	0.000000e+00	6.180733e-02	6.298832e-03	9.933038e-01	4.778148e-03	3.925583e-04	1.482526e+01	2.620075e-03
39180000	-4.589426e+03	-8.046333e+00	4.474176e-01	3.358374e+00	0.000000e+00	7.145350e-02	2.608684e-02	9.897404e-01	6.940461e-04	3.511258e-04	1.263057e+01	2.610366e-03
39200000	-4.576917e+03	-1.883859e+00	4.963162e-01	3.547665e+00	0.000000e+00	6.631783e-02	1.752201e-02	9.839535e-01	3.353740e-03	3.100803e-04	1.101768e+01	2.899607e-03
39220000	-4.576109e+03	-2.239147e+01	3.927481e-01	3.116768e+00	0.000000e+00	6.187388e-02	2.591418e-02	9.628167e-01	7.270963e-03	3.433193e-04	1.174268e+01	2.292243e-03
39240000	-4.578490e+03	5.517895e+00	4.053178e-01	3.007557e+00	0.000000e+00	5.990086e-02	1.765778e-02	9.904838e-01	1.301861e-03	4.816595e-04	9.493895e+00	2.366109e-03
39260000	-4.604829e+03	3.499741e+00	4.501172e-01	3.436527e+00	0.000000e+00	6.262229e-02	1.787932e-02	9.865167e-01	1.998739e-03	3.515406e-04	9.678524e+00	2.624936e-03
39280000	-4.591235e+03	-6.122795e+01	4.280938e-01	3.256335e+00	0.000000e+00	7.240154e-02	9.553610e-03	9.880773e-01	8.606441e-03	4.979754e-04	1.313723e+01	2.498537e-03
39300000	-4.585905e+03	-2.181484e+01	4.473835e-01	3.291877e+00	0.000000e+00	6.191746e-02	2.429146e-02	9.866826e-01	1.758487e-03	4.113428e-04	8.720972e+00	2.608053e-03
39320000	-4.586839e+03	-5.936843e+01	4.297842e-01	3.166220e+00	0.000000e+00	5.673657e-02	1.435711e-02	9.868345e-01	5.000332e-03	9.117892e-04	9.241123e+00	2.509334e-03
39340000	-4.590161e+03	-5.156406e+01	3.716403e-01	2.948587e+00	0.000000e+00	5.854628e-02	1.727041e-02	9.873857e-01	1.579988e-03	5.101670e-04	1.024225e+01	2.164146e-03
39360000	-4.593402e+03	-1.253782e+02	3.940367e-01	3.137320e+00	0.000000e+00	7.171770e-02	1.589542e-02	9.830709e-01	3.989799e-03	1.099494e-03	8.972473e+00	2.292359e-03
39380000	-4.593579e+03	-1.173185e+02	4.133105e-01	3.237545e+00	0.000000e+00	5.623257e-02	1.878384e-02	9.857004e-01	2.094066e-03	1.280002e-03	9.197513e+00	2.409236e-03
39400000	-4.595435e+03	-1.348074e+02	4.239813e-01	3.305123e+00	0.000000e+00	6.592180e-02	1.583177e-02	9.929598e-01	9.971421e-04	1.358826e-03	1.063036e+01	2.462346e-03
39420000	-4.589108e+03	-1.333772e+02	4.433025e-01	3.330048e+00	0.000000e+00	7.226126e-02	1.073457e-02	9.955814e-01	7.662284e-04	1.448808e-03	1.048842e+01	2.602111e-03
39440000	-4.580102e+03	-9.432409e+01	4.126674e-01	3.165224e+00	0.000000e+00	5.807648e-02	5.155754e-03	9.940728e-01	5.216520e-03	1.829552e-03	7.746542e+00	2.413873e-03
39460000	-4.589301e+03	-6.734087e+01	4.044861e-01	3.099044e+00	0.000000e+00	5.061584e-02	3.247885e-02	9.829234e-01	1.195004e-03	7.531092e-04	9.123647e+00	2.360610e-03
39480000	-4.611512e+03	-3.874128e+01	4.442459e-01	3.344764e+00	0.000000e+00	6.417897e-02	6.175127e-03	9.868108e-01	1.556550e-02	6.223259e-04	6.371183e+00	2.588589e-03
39500000	-4.601139e+03	-4.605491e+01	4.516109e-01	3.594925e+00	0.000000e+00	6.480965e-02	6.045843e-03	9.952580e-01	2.711122e-03	6.469883e-04	7.325367e+00	2.636889e-03
39520000	-4.597821e+03	-3.412432e+01	4.598058e-01	3.446914e+00	0.000000e+00	6.760850e-02	1.146627e-02	9.909777e-01	2.485633e-03	7.202319e-04	8.393771e+00	2.699780e-03
39540000	-4.586382e+03	-3.147408e+01	4.144137e-01	3.275054e+00	0.000000e+00	6.013514e-02	4.203075e-03	9.962713e-01	3.110296e-03	4.768628e-04	1.063184e+01	2.434081e-03
39560000	-4.587756e+03	-4.718423e+01	4.582533e-01	3.567320e+00	0.000000e+00	6.935656e-02	1.819769e-02	9.843849e-01	2.382168e-03	5.717659e-04	8.607863e+00	2.686715e-03
39580000	-4.591273e+03	-3.725390e+01	4.202225e-01	3.170423e+00	0.000000e+00	5.840759e-02	1.665076e-02	9.912054e-01	1.359549e-03	4.315197e-04	1.077834e+01	2.459589e-03
39600000	-4.576739e+03	-4.180733e+00	4.447756e-01	3.241975e+00	0.000000e+00	6.672083e-02	3.163833e-02	9.670165e-01	6.870834e-03	3.147384e-04	1.022073e+01	2.622038e-03
39620000	-4.588762e+03	-7.945091e+00	4.629115e-01	3.544999e+00	0.000000e+00	6.536175e-02	1.521411e-02	9.863539e-01	5.021718e-03	3.447066e-04	9.286021e+00	2.731672e-03
39640000	-4.595224e+03	-1.310436e+01	4.703589e-01	3.338803e+00	0.000000e+00	5.814853e-02	1.405394e-02	9.896859e-01	3.217915e-03	5.237327e-04	1.018305e+01	2.782698e-03
39660000	-4.581403e+03	2.275515e+01	5.027825e-01	3.657108e+00	0.000000e+00	6.223376e-02	2.106393e-02	9.759350e-01	7.568607e-03	3.434886e-04	9.273024e+00	2.985776e-03
39680000	-4.577226e+03	4.846023e+00	4.463642e-01	3.380721e+00	0.000000e+00	5.786399e-02	2.253945e-02	9.832567e-01	1.937438e-03	3.055000e-04	1.362542e+01	2.665121e-03
39700000	-4.576461e+03	6.007725e+01	4.503130e-01	3.321597e+00	0.000000e+00	6.999132e-02	6.807615e-03	9.924210e-01	5.737999e-03	2.379232e-04	1.370277e+01	2.689253e-03
39720000	-4.596585e+03	7.535920e+00	4.602605e-01	3.425212e+00	0.000000e+00	6.550680e-02	1.087199e-02	9.974642e-01	2.379129e-04	3.751948e-04	9.595887e+00	2.743227e-03
39740000	-4.583978e+03	1.200574e+00	4.766374e-01	3.504860e+00	0.000000e+00	7.963094e-02	1.089711e-02	9.977979e-01	2.056038e-04	2.183780e-04	1.313004e+01	2.841354e-03
39760000	-4.591864e+03	-1.105206e+01	5.211226e-01	3.723886e+00	0.000000e+00	6.757331e-02	3.299718e-02	9.918123e-01	2.831097e-04	3.792434e-04	1.219773e+01	3.103473e-03
39780000	-4.592313e+03	6.329080e+01	4.938509e-01	3.338202e+00	0.000000e+00	6.431785e-02	1.549144e-02	9.933360e-01	8.880738e-04	2.536584e-04	9.955858e+00	2.945018e-03
39800000	-4.578284e+03	5.014575e+01	4.814448e-01	3.272372e+00	0.000000e+00	6.939350e-02	8.373534e-03	9.898278e-01	8.711032e-03	3.108993e-04	1.133791e+01	2.874200e-03
39820000	-4.578614e+03	3.565379e+01	4.969136e-01	3.495817e+00	0.000000e+00	7.165999e-02	7.728368e-03	9.924292e-01	4.847437e-03	3.118394e-04	1.055136e+01	2.958684e-03
39840000	-4.583932e+03	7.466633e+00	4.648323e-01	3.168189e+00	0.000000e+00	6.689224e-02	3.967426e-03	9.950446e-01	8.413736e-03	3.227243e-04	1.271758e+01	2.773022e-03
39860000	-4.592520e+03	9.644120e+00	4.820173e-01	3.393908e+00	0.000000e+00	5.786142e-02	9.836039e-03	9.955444e-01	1.117565e-03	3.262448e-04	1.367791e+01	2.867413e-03
39880000	-4.585761e+03	1.511310e+01	4.944666e-01	3.556170e+00	0.000000e+00	8.208653e-02	9.640674e-03	9.927256e-01	2.101268e-03	2.585186e-04	1.201901e+01	2.936591e-03
39900000	-4.582001e+03	-1.158095e+01	4.408594e-01	3.288480e+00	0.000000e+00	5.908834e-02	1.437611e-02	9.910527e-01	1.903124e-03	4.067776e-04	1.297373e+01	2.615128e-03
39920000	-4.579546e+03	-1.024131e+01	4.833848e-01	3.569504e+00	0.000000e+00	6.156482e-02	2.543157e-02	9.735012e-01	5.656157e-03	5.584776e-04	1.015704e+01	2.863205e-03
39940000	-4.575604e+03	1.485460e+01	5.008316e-01	3.585062e+00	0.000000e+00	5.706392e-02	1.305863e-02	9.839435e-01	9.904488e-03	3.855683e-04	1.054077e+01	2.979459e-03
[truncated: 18,003 more rows]
