# Supplementary material for: The rapid evolution of lungfish durophagy
Source: Nat Commun. 2022 May 2;13:2390. doi: 10.1038/s41467-022-30091-3 (PMC9061808; doi:10.1038/s41467-022-30091-3)
Supplement: Supplementary file 5 — Supplementary Software [file 41467_2022_30091_MOESM5_ESM.zip › Supplementary Software/MrBayes_tip_dating_analyses/2_partitions_constraint_TK02_(not_converged∩╝ë/Cui_2021.nex.log]

                            MrBayes 3.2.7b x86_64

                      (Bayesian Analysis of Phylogeny)

                             (Parallel version)
                         (8 processors available)

              Distributed under the GNU General Public License


               Type "help" or "help <command>" for information
                     on the commands that are available.

                   Type "about" for authorship and general
                       information about the program.


   Executing file "Cui_2021.nex"
   UNIX line termination
   Longest line length = 1854
   Parsing file
   Reading data block
      Allocated taxon set
      Allocated matrix
      Defining new matrix with 88 taxa and 277 characters
      Data is Standard
      Gaps coded as -
      Missing data coded as ?
      WARNING: MrBayes does not support 'symbols' specification; default symbols assumed
      Taxon  1 -> Guiyu_oneris
      Taxon  2 -> Adololopas_moyasmithae
      Taxon  3 -> Adelargo_schultzei
      Taxon  4 -> Amadeodipterus_kencampbelli
      Taxon  5 -> Andreyevichthys_epitomus
      Taxon  6 -> Archaeonectes_pertusus
      Taxon  7 -> Asthenorhynchus_meemannae
      Taxon  8 -> Barwickia_downunda
      Taxon  9 -> Chirodipterus_australis
      Taxon 10 -> Chirodipterus_onawayensis
      Taxon 11 -> Dipterus_valenciennesi
      Taxon 12 -> Chirodipterus_wildungensis
      Taxon 13 -> Chirodipterus_liangchengi
      Taxon 14 -> Dipnorhynchus_cathlesae
      Taxon 15 -> Dipnorhynchus_sussmilchi
      Taxon 16 -> Dipnorhynchus_kiandrensis
      Taxon 17 -> Dipnorhynchus_kurikae
      Taxon 18 -> Eoctenodus_microsoma
      Taxon 19 -> Fleurantia_denticulata
      Taxon 20 -> Gogodipterus_paddyensis
      Taxon 21 -> Griphognathus_minutidens
      Taxon 22 -> Griphognathus_sculpta
      Taxon 23 -> Griphognathus_whitei
      Taxon 24 -> Grossipterus_crassus
      Taxon 25 -> Holodipterus_elderae
      Taxon 26 -> Holodipterus_gogoensis
      Taxon 27 -> Howidipterus_donnae
      Taxon 28 -> Ichnomylax_kurnai
      Taxon 29 -> Iowadipterus_halli
      Taxon 30 -> Jarvikia_arctica
      Taxon 31 -> Jessenia_concentrica
      Taxon 32 -> Melanognathus_canadensis
      Taxon 33 -> Nielsenia_nordica
      Taxon 34 -> Oervigia_nordica
      Taxon 35 -> Orlovichthys_limnatis
      Taxon 36 -> Palaeodaphus_insignis
      Taxon 37 -> Pentlandia_macroptera
      Taxon 38 -> Phaneropleuron_andersoni
      Taxon 39 -> Pillararhynchus_longi
      Taxon 40 -> Robinsondipterus_longi
      Taxon 41 -> Scaumenacia_curta
      Taxon 42 -> Soederberghia_groenlandica
      Taxon 43 -> Sorbitorhynchus_deleaskitus
      Taxon 44 -> Speonesydrion_iani
      Taxon 45 -> Stomiahykus_thlaodus
      Taxon 46 -> Tarachomylax_oepiki
      Taxon 47 -> Uranolophus_wyomingensis
      Taxon 48 -> Conchopoma_gadiforme
      Taxon 49 -> Delatitia_breviceps
      Taxon 50 -> Uronemus_splendens
      Taxon 51 -> Gnathorhiza_serrata
      Taxon 52 -> Megapleuron_zangerli
      Taxon 53 -> Palaeophichthys_parvulus
      Taxon 54 -> Parasagenodus_sibiricus
      Taxon 55 -> Sagenodus_inaequalis
      Taxon 56 -> Straitonia_waterstoni
      Taxon 57 -> Tranodis_castrensis
      Taxon 58 -> Ctenodus
      Taxon 59 -> Xylognathus_macrustenus
      Taxon 60 -> Limanichthys_fraseri
      Taxon 61 -> Apatorhynchus_opistheretmus
      Taxon 62 -> Erikia_jarviki
      Taxon 63 -> Dipnotuberculus_gnathodus
      Taxon 64 -> Cathlorhynchus_trismodipterus
      Taxon 65 -> Harajicadipterus_youngi
      Taxon 66 -> Xeradipterus_hatcheri
      Taxon 67 -> Rhinodipterus_ulrichi
      Taxon 68 -> Rhinodipterus_kimberleyensis
      Taxon 69 -> Rhinodipterus_secans
      Taxon 70 -> Westollrhynchus_lehmanni
      Taxon 71 -> Rhynchodipterus_elginensis
      Taxon 72 -> Persephonichthys
      Taxon 73 -> Celsiodon
      Taxon 74 -> Sinodipterus_beibei
      Taxon 75 -> Porolepis
      Taxon 76 -> Durialepis
      Taxon 77 -> Glyptolepis
      Taxon 78 -> Holoptychius
      Taxon 79 -> Laccognathus
      Taxon 80 -> Nasogaluakus_chorni
      Taxon 81 -> Quebecius_quebecensis
      Taxon 82 -> Psarolepis
      Taxon 83 -> Youngolepis
      Taxon 84 -> Powichthys
      Taxon 85 -> Diabolepis_speratus
      Taxon 86 -> Meemannia
      Taxon 87 -> Raynerius_splendens
      Taxon 88 -> Cheirolepis
      Successfully read matrix
      Matrix contains polymorphisms, interpreted as ambiguity
      Setting default partition (does not divide up characters)
      Setting model defaults
      Seed (for generating default start values) = 1644308302
      WARNING: There are 5 characters incompatible with the specified
               coding bias. These characters will be excluded.
      Setting output file names to "Cui_2021.nex.run<i>.<p|t>"
   Reading mrbayes block
      Setting autoclose to yes
      Setting nowarnings to yes
      Setting userlevel to Developer
      WARNING: There are 5 characters incompatible with the specified
               coding bias. These characters will be excluded.
      Defining charset called 'Dermal_bones_of_the_skull'
      Defining charset called 'Oral_part'
      Defining partition called 'morpho'
      Setting morpho as the partition, dividing characters into 2 parts.
      Setting model defaults
      Seed (for generating default start values) = 2007527178
      WARNING: There are 3 characters incompatible with the specified
               coding bias. These characters will be excluded.
      WARNING: There are 2 characters incompatible with the specified
               coding bias. These characters will be excluded.
      Setting characters to ordered
      Ctype was applied to 5 standard characters
      Enabling Coding Variable for partition 1
      Enabling Coding Variable for partition 2
      Setting Rates to Gamma for partition 1
      Setting Rates to Gamma for partition 2
      Successfully set likelihood model parameters to all
         applicable data partitions 
      WARNING: There are 3 characters incompatible with the specified
               coding bias. These characters will be excluded.
      WARNING: There are 2 characters incompatible with the specified
               coding bias. These characters will be excluded.
      Unlinking
      WARNING: There are 3 characters incompatible with the specified
               coding bias. These characters will be excluded.
      WARNING: There are 2 characters incompatible with the specified
               coding bias. These characters will be excluded.
      Setting Clockratepr to Exponential(40.00)
      Setting Clockratepr to Exponential(40.00)
      Successfully set prior model parameters to all
      applicable data partitions 
      WARNING: There are 3 characters incompatible with the specified
               coding bias. These characters will be excluded.
      WARNING: There are 2 characters incompatible with the specified
               coding bias. These characters will be excluded.
      Setting Clockvarpr to TK02 for partition 1
      Setting Clockvarpr to TK02 for partition 2
      Successfully set prior model parameters to all
      applicable data partitions 
      WARNING: There are 3 characters incompatible with the specified
               coding bias. These characters will be excluded.
      WARNING: There are 2 characters incompatible with the specified
               coding bias. These characters will be excluded.
      Setting TK02varpr to Exponential(1.00) for partition 1
      Setting TK02varpr to Exponential(1.00) for partition 2
      Successfully set prior model parameters to all
      applicable data partitions 
      WARNING: There are 3 characters incompatible with the specified
               coding bias. These characters will be excluded.
      WARNING: There are 2 characters incompatible with the specified
               coding bias. These characters will be excluded.
      Defining constraint called 'node1'
      Defining constraint called 'node2'
      Defining constraint called 'node3'
      Defining constraint called 'node4'
      Defining constraint called 'node5'
      Defining constraint called 'node6'
      Defining constraint called 'node7'
      Defining constraint called 'node8'
      Defining constraint called 'node9'
      Defining constraint called 'node10'
      Defining constraint called 'node11'
      Defining constraint called 'node12'
      Defining constraint called 'node13'
      Defining constraint called 'node14'
      Defining constraint called 'node15'
      Defining constraint called 'node16'
      Defining constraint called 'node17'
      Defining constraint called 'node18'
      Defining constraint called 'node19'
      Defining constraint called 'node20'
      Defining constraint called 'node21'
      Defining constraint called 'node22'
      Defining constraint called 'node23'
      Defining constraint called 'node24'
      Defining constraint called 'node25'
      Defining constraint called 'node26'
      Defining constraint called 'node27'
      Defining constraint called 'node28'
      Defining constraint called 'node29'
      Defining constraint called 'node30'
      Defining constraint called 'node31'
      Defining constraint called 'node32'
      Defining constraint called 'node33'
      Defining constraint called 'node34'
      Defining constraint called 'node35'
      Defining constraint called 'node36'
      Defining constraint called 'node37'
      Defining constraint called 'node38'
      Defining constraint called 'node39'
      Defining constraint called 'node40'
      Defining constraint called 'node41'
      Defining constraint called 'node42'
      Defining constraint called 'node43'
      Defining constraint called 'node44'
      Defining constraint called 'node45'
      Defining constraint called 'node46'
      Defining constraint called 'node47'
      Defining constraint called 'node48'
      Defining constraint called 'node49'
      Defining constraint called 'node50'
      Defining constraint called 'node51'
      Defining constraint called 'node52'
      Defining constraint called 'node53'
      Defining constraint called 'node54'
      Defining constraint called 'node55'
      Setting age of taxon 'Conchopoma_gadiforme' to Fixed(0.00)
      Setting age of taxon 'Gnathorhiza_serrata' to Fixed(0.00)
      Setting age of taxon 'Persephonichthys' to Uniform(20.57,25.95)
      Setting age of taxon 'Ctenodus' to Uniform(25.95,85.95)
      Setting age of taxon 'Sagenodus_inaequalis' to Uniform(25.95,50.25)
      Setting age of taxon 'Palaeophichthys_parvulus' to Uniform(34.05,42.25)
      Setting age of taxon 'Megapleuron_zangerli' to Uniform(34.05,42.25)
      Setting age of taxon 'Tranodis_castrensis' to Uniform(50.25,57.95)
      Setting age of taxon 'Uronemus_splendens' to Uniform(50.25,73.75)
      Setting age of taxon 'Straitonia_waterstoni' to Uniform(57.95,73.75)
      Setting age of taxon 'Delatitia_breviceps' to Uniform(73.75,85.95)
      Setting age of taxon 'Limanichthys_fraseri' to Uniform(73.75,85.95)
      Setting age of taxon 'Xylognathus_macrustenus' to Uniform(73.75,85.95)
      Setting age of taxon 'Parasagenodus_sibiricus' to Uniform(73.75,85.95)
      Setting age of taxon 'Phaneropleuron_andersoni' to Uniform(85.95,99.25)
      Setting age of taxon 'Rhynchodipterus_elginensis' to Uniform(85.95,99.25)
      Setting age of taxon 'Apatorhynchus_opistheretmus' to Uniform(85.95,99.25)
      Setting age of taxon 'Jarvikia_arctica' to Uniform(85.95,99.25)
      Setting age of taxon 'Nielsenia_nordica' to Uniform(85.95,99.25)
      Setting age of taxon 'Holoptychius' to Uniform(85.95,109.75)
      Setting age of taxon 'Adelargo_schultzei' to Uniform(85.95,99.25)
      Setting age of taxon 'Celsiodon' to Uniform(85.95,99.25)
      Setting age of taxon 'Oervigia_nordica' to Uniform(85.95,99.25)
      Setting age of taxon 'Soederberghia_groenlandica' to Uniform(85.95,99.25)
      Setting age of taxon 'Andreyevichthys_epitomus' to Uniform(85.95,99.25)
      Setting age of taxon 'Orlovichthys_limnatis' to Uniform(85.95,99.25)
      Setting age of taxon 'Griphognathus_sculpta' to Uniform(99.25,109.75)
      Setting age of taxon 'Adololopas_moyasmithae' to Uniform(99.25,109.75)
      Setting age of taxon 'Asthenorhynchus_meemannae' to Uniform(99.25,109.75)
      Setting age of taxon 'Chirodipterus_australis' to Uniform(99.25,109.75)
      Setting age of taxon 'Fleurantia_denticulata' to Uniform(99.25,109.75)
      Setting age of taxon 'Gogodipterus_paddyensis' to Uniform(99.25,109.75)
      Setting age of taxon 'Griphognathus_whitei' to Uniform(99.25,109.75)
      Setting age of taxon 'Holodipterus_elderae' to Uniform(99.25,109.75)
      Setting age of taxon 'Holodipterus_gogoensis' to Uniform(99.25,109.75)
      Setting age of taxon 'Pillararhynchus_longi' to Uniform(99.25,109.75)
      Setting age of taxon 'Robinsondipterus_longi' to Uniform(99.25,109.75)
      Setting age of taxon 'Scaumenacia_curta' to Uniform(99.25,109.75)
      Setting age of taxon 'Xeradipterus_hatcheri' to Uniform(99.25,109.75)
      Setting age of taxon 'Glyptolepis' to Uniform(99.25,120.35)
      Setting age of taxon 'Chirodipterus_liangchengi' to Uniform(99.25,109.75)
      Setting age of taxon 'Palaeodaphus_insignis' to Uniform(99.25,109.75)
      Setting age of taxon 'Quebecius_quebecensis' to Uniform(99.25,109.75)
      Setting age of taxon 'Cheirolepis' to Uniform(99.25,114.75)
      Setting age of taxon 'Harajicadipterus_youngi' to Uniform(99.25,114.75)
      Setting age of taxon 'Iowadipterus_halli' to Uniform(99.25,114.75)
      Setting age of taxon 'Rhinodipterus_ulrichi' to Uniform(99.25,114.75)
      Setting age of taxon 'Laccognathus' to Uniform(99.25,114.75)
      Setting age of taxon 'Chirodipterus_wildungensis' to Uniform(99.25,109.75)
      Setting age of taxon 'Rhinodipterus_kimberleyensis' to Uniform(99.25,114.75)
      Setting age of taxon 'Raynerius_splendens' to Uniform(99.25,109.75)
      Setting age of taxon 'Eoctenodus_microsoma' to Uniform(99.25,114.75)
      Setting age of taxon 'Dipterus_valenciennesi' to Uniform(109.75,114.75)
      Setting age of taxon 'Archaeonectes_pertusus' to Uniform(109.75,114.75)
      Setting age of taxon 'Dipnotuberculus_gnathodus' to Uniform(109.75,114.75)
      Setting age of taxon 'Barwickia_downunda' to Uniform(109.75,114.75)
      Setting age of taxon 'Howidipterus_donnae' to Uniform(109.75,114.75)
      Setting age of taxon 'Pentlandia_macroptera' to Uniform(109.75,114.75)
      Setting age of taxon 'Griphognathus_minutidens' to Uniform(109.75,114.75)
      Setting age of taxon 'Grossipterus_crassus' to Uniform(109.75,114.75)
      Setting age of taxon 'Rhinodipterus_secans' to Uniform(109.75,114.75)
      Setting age of taxon 'Chirodipterus_onawayensis' to Uniform(109.75,114.75)
      Setting age of taxon 'Stomiahykus_thlaodus' to Uniform(114.75,120.35)
      Setting age of taxon 'Amadeodipterus_kencampbelli' to Uniform(114.75,134.65)
      Setting age of taxon 'Sinodipterus_beibei' to Uniform(114.75,120.35)
      Setting age of taxon 'Durialepis' to Uniform(120.35,134.65)
      Setting age of taxon 'Erikia_jarviki' to Uniform(120.35,134.65)
      Setting age of taxon 'Jessenia_concentrica' to Uniform(120.35,134.65)
      Setting age of taxon 'Cathlorhynchus_trismodipterus' to Uniform(120.35,134.65)
      Setting age of taxon 'Dipnorhynchus_kiandrensis' to Uniform(120.35,134.65)
      Setting age of taxon 'Dipnorhynchus_kurikae' to Uniform(120.35,134.65)
      Setting age of taxon 'Dipnorhynchus_sussmilchi' to Uniform(120.35,134.65)
      Setting age of taxon 'Melanognathus_canadensis' to Uniform(120.35,134.65)
      Setting age of taxon 'Nasogaluakus_chorni' to Uniform(120.35,134.65)
      Setting age of taxon 'Sorbitorhynchus_deleaskitus' to Uniform(120.35,134.65)
      Setting age of taxon 'Speonesydrion_iani' to Uniform(120.35,134.65)
      Setting age of taxon 'Tarachomylax_oepiki' to Uniform(120.35,134.65)
      Setting age of taxon 'Dipnorhynchus_cathlesae' to Uniform(120.35,134.65)
      Setting age of taxon 'Ichnomylax_kurnai' to Uniform(120.35,137.85)
      Setting age of taxon 'Porolepis' to Uniform(120.35,137.85)
      Setting age of taxon 'Powichthys' to Uniform(134.65,146.25)
      Setting age of taxon 'Uranolophus_wyomingensis' to Uniform(134.65,137.85)
      Setting age of taxon 'Westollrhynchus_lehmanni' to Uniform(134.65,137.85)
      Setting age of taxon 'Diabolepis_speratus' to Uniform(137.85,146.25)
      Setting age of taxon 'Youngolepis' to Uniform(137.85,146.25)
      Setting age of taxon 'Meemannia' to Uniform(137.85,146.25)
      Setting age of taxon 'Psarolepis' to Uniform(137.85,154.45)
      Setting age of taxon 'Guiyu_oneris' to Uniform(150.05,154.45)
      Setting Nodeagepr to Calibrated for partition 1
      Setting Nodeagepr to Calibrated for partition 2
      Successfully set prior model parameters to all
      applicable data partitions 
      WARNING: There are 3 characters incompatible with the specified
               coding bias. These characters will be excluded.
      WARNING: There are 2 characters incompatible with the specified
               coding bias. These characters will be excluded.
      Setting Brlenspr to Clock:Fossilization for partition 1
      Setting Brlenspr to Clock:Fossilization for partition 2
      Successfully set prior model parameters to all
      applicable data partitions 
      WARNING: There are 3 characters incompatible with the specified
               coding bias. These characters will be excluded.
      WARNING: There are 2 characters incompatible with the specified
               coding bias. These characters will be excluded.
      Setting SampleStrat to Random for partition 1
      Setting SampleStrat to Random for partition 2
      Successfully set prior model parameters to all
      applicable data partitions 
      WARNING: There are 3 characters incompatible with the specified
               coding bias. These characters will be excluded.
      WARNING: There are 2 characters incompatible with the specified
               coding bias. These characters will be excluded.
      Setting Sampleprob to 1.00000000 for partition 1
      Setting Sampleprob to 1.00000000 for partition 2
      Successfully set prior model parameters to all
      applicable data partitions 
      WARNING: There are 3 characters incompatible with the specified
               coding bias. These characters will be excluded.
      WARNING: There are 2 characters incompatible with the specified
               coding bias. These characters will be excluded.
      Setting Speciationpr to Uniform(0.00,10.00) for partition 1
      Setting Speciationpr to Uniform(0.00,10.00) for partition 2
      Successfully set prior model parameters to all
      applicable data partitions 
      WARNING: There are 3 characters incompatible with the specified
               coding bias. These characters will be excluded.
      WARNING: There are 2 characters incompatible with the specified
               coding bias. These characters will be excluded.
      Setting Extinctionpr to Beta(1.00,1.00) for partition 1
      Setting Extinctionpr to Beta(1.00,1.00) for partition 2
      Successfully set prior model parameters to all
      applicable data partitions 
      WARNING: There are 3 characters incompatible with the specified
               coding bias. These characters will be excluded.
      WARNING: There are 2 characters incompatible with the specified
               coding bias. These characters will be excluded.
      Setting Fossilizationpr to Beta(1.00,1.00) for partition 1
      Setting Fossilizationpr to Beta(1.00,1.00) for partition 2
      Successfully set prior model parameters to all
      applicable data partitions 
      WARNING: There are 3 characters incompatible with the specified
               coding bias. These characters will be excluded.
      WARNING: There are 2 characters incompatible with the specified
               coding bias. These characters will be excluded.
      Setting Treeagepr to Offsetexponential(155.00,160.00)
      Setting Treeagepr to Offsetexponential(155.00,160.00)
      Successfully set prior model parameters to all
      applicable data partitions 
      WARNING: There are 3 characters incompatible with the specified
               coding bias. These characters will be excluded.
      WARNING: There are 2 characters incompatible with the specified
               coding bias. These characters will be excluded.
      Setting Topologypr to Constraints for partition 1
      Setting Topologypr to Constraints for partition 2
      Successfully set prior model parameters to all
      applicable data partitions 
      WARNING: There are 3 characters incompatible with the specified
               coding bias. These characters will be excluded.
      WARNING: There are 2 characters incompatible with the specified
               coding bias. These characters will be excluded.
      Setting number of generations to 400000000
      Setting sample frequency to 20000
      Setting print frequency to 50000
      Setting diagnosing frequency to 500000
      Successfully set chain parameters
      Setting heating parameter to 0.080000
      Setting chain output file names to "Cui_2021_strict.run<i>.<p/t>"
      Successfully set chain parameters
      Running Markov chain
      MCMC stamp = 9036580866
      Seed = 665713250
      Swapseed = 1644308302
      Model settings:

         Settings for partition 1 --
            Datatype  = Standard
            Coding    = Variable
            # States  = Variable, up to 24
                        State frequencies are fixed to be equal
            Rates     = Gamma
                        The distribution is approximated using 4 categories.
                        Shape parameter is exponentially
                        distributed with parameter (1.00).

         Settings for partition 2 --
            Datatype  = Standard
            Coding    = Variable
            # States  = Variable, up to 24
                        State frequencies are fixed to be equal
            Rates     = Gamma
                        The distribution is approximated using 4 categories.
                        Shape parameter is exponentially
                        distributed with parameter (1.00).

      Active parameters: 

                             Partition(s)
         Parameters          1  2
         ------------------------
         Statefreq           1  1
         Shape               2  2
         Ratemultiplier      3  3
         Topology            4  4
         Brlens              5  5
         Speciationrate      6  6
         Extinctionrate      7  7
         Fossilizationrate   8  8
         TK02var             9 10
         TK02branchrates    11 12
         Clockrate          13 13
         ------------------------

         Parameters can be linked or unlinked across partitions using 'link' and 'unlink'

         1 --  Parameter  = Alpha_symdir{all}
               Type       = Symmetric diricihlet/beta distribution alpha_i parameter
               Prior      = Symmetric dirichlet with all parameters fixed to infinity
               Partitions = 1 and 2

         2 --  Parameter  = Alpha{all}
               Type       = Shape of scaled gamma distribution of site rates
               Prior      = Exponential(1.00)
               Partitions = 1 and 2

         3 --  Parameter  = Ratemultiplier{all}
               Type       = Partition-specific rate multiplier
               Prior      = Fixed(1.0)
               Partitions = 1 and 2

         4 --  Parameter  = Tau{all}
               Type       = Topology
               Prior      = Prior on topology obeys the following constraints:
                            -- Hard constraint "node1"
                            -- Hard constraint "node2"
                            -- Hard constraint "node3"
                            -- Hard constraint "node4"
                            -- Hard constraint "node5"
                            -- Hard constraint "node6"
                            -- Hard constraint "node7"
                            -- Hard constraint "node8"
                            -- Hard constraint "node9"
                            -- Hard constraint "node10"
                            -- Hard constraint "node11"
                            -- Hard constraint "node12"
                            -- Hard constraint "node13"
                            -- Hard constraint "node14"
                            -- Hard constraint "node15"
                            -- Hard constraint "node16"
                            -- Hard constraint "node17"
                            -- Hard constraint "node18"
                            -- Hard constraint "node19"
                            -- Hard constraint "node20"
                            -- Hard constraint "node21"
                            -- Hard constraint "node22"
                            -- Hard constraint "node23"
                            -- Hard constraint "node24"
                            -- Hard constraint "node25"
                            -- Hard constraint "node26"
                            -- Hard constraint "node27"
                            -- Hard constraint "node28"
                            -- Hard constraint "node29"
                            -- Hard constraint "node30"
                            -- Hard constraint "node31"
                            -- Hard constraint "node32"
                            -- Hard constraint "node33"
                            -- Hard constraint "node34"
                            -- Hard constraint "node35"
                            -- Hard constraint "node36"
                            -- Hard constraint "node37"
                            -- Hard constraint "node38"
                            -- Hard constraint "node39"
                            -- Hard constraint "node40"
                            -- Hard constraint "node41"
                            -- Hard constraint "node42"
                            -- Hard constraint "node43"
                            -- Hard constraint "node44"
                            -- Hard constraint "node45"
                            -- Hard constraint "node46"
                            -- Hard constraint "node47"
                            -- Hard constraint "node48"
                            -- Hard constraint "node49"
                            -- Hard constraint "node50"
                            -- Hard constraint "node51"
                            -- Hard constraint "node52"
                            -- Hard constraint "node53"
                            -- Hard constraint "node54"
                            -- Hard constraint "node55"
               Partitions = 1 and 2
               Subparam.  = V{all}

         5 --  Parameter  = V{all}
               Type       = Branch lengths
               Prior      = Clock:Fossilization
                            Node depths are constrained by the following age constraints:
                            -- The age of terminal "Guiyu_oneris" is Uniform(150.05,154.45)
                            -- The age of terminal "Adololopas_moyasmithae" is Uniform(99.25,109.75)
                            -- The age of terminal "Adelargo_schultzei" is Uniform(85.95,99.25)
                            -- The age of terminal "Amadeodipterus_kencampbelli" is Uniform(114.75,134.65)
                            -- The age of terminal "Andreyevichthys_epitomus" is Uniform(85.95,99.25)
                            -- The age of terminal "Archaeonectes_pertusus" is Uniform(109.75,114.75)
                            -- The age of terminal "Asthenorhynchus_meemannae" is Uniform(99.25,109.75)
                            -- The age of terminal "Barwickia_downunda" is Uniform(109.75,114.75)
                            -- The age of terminal "Chirodipterus_australis" is Uniform(99.25,109.75)
                            -- The age of terminal "Chirodipterus_onawayensis" is Uniform(109.75,114.75)
                            -- The age of terminal "Dipterus_valenciennesi" is Uniform(109.75,114.75)
                            -- The age of terminal "Chirodipterus_wildungensis" is Uniform(99.25,109.75)
                            -- The age of terminal "Chirodipterus_liangchengi" is Uniform(99.25,109.75)
                            -- The age of terminal "Dipnorhynchus_cathlesae" is Uniform(120.35,134.65)
                            -- The age of terminal "Dipnorhynchus_sussmilchi" is Uniform(120.35,134.65)
                            -- The age of terminal "Dipnorhynchus_kiandrensis" is Uniform(120.35,134.65)
                            -- The age of terminal "Dipnorhynchus_kurikae" is Uniform(120.35,134.65)
                            -- The age of terminal "Eoctenodus_microsoma" is Uniform(99.25,114.75)
                            -- The age of terminal "Fleurantia_denticulata" is Uniform(99.25,109.75)
                            -- The age of terminal "Gogodipterus_paddyensis" is Uniform(99.25,109.75)
                            -- The age of terminal "Griphognathus_minutidens" is Uniform(109.75,114.75)
                            -- The age of terminal "Griphognathus_sculpta" is Uniform(99.25,109.75)
                            -- The age of terminal "Griphognathus_whitei" is Uniform(99.25,109.75)
                            -- The age of terminal "Grossipterus_crassus" is Uniform(109.75,114.75)
                            -- The age of terminal "Holodipterus_elderae" is Uniform(99.25,109.75)
                            -- The age of terminal "Holodipterus_gogoensis" is Uniform(99.25,109.75)
                            -- The age of terminal "Howidipterus_donnae" is Uniform(109.75,114.75)
                            -- The age of terminal "Ichnomylax_kurnai" is Uniform(120.35,137.85)
                            -- The age of terminal "Iowadipterus_halli" is Uniform(99.25,114.75)
                            -- The age of terminal "Jarvikia_arctica" is Uniform(85.95,99.25)
                            -- The age of terminal "Jessenia_concentrica" is Uniform(120.35,134.65)
                            -- The age of terminal "Melanognathus_canadensis" is Uniform(120.35,134.65)
                            -- The age of terminal "Nielsenia_nordica" is Uniform(85.95,99.25)
                            -- The age of terminal "Oervigia_nordica" is Uniform(85.95,99.25)
                            -- The age of terminal "Orlovichthys_limnatis" is Uniform(85.95,99.25)
                            -- The age of terminal "Palaeodaphus_insignis" is Uniform(99.25,109.75)
                            -- The age of terminal "Pentlandia_macroptera" is Uniform(109.75,114.75)
                            -- The age of terminal "Phaneropleuron_andersoni" is Uniform(85.95,99.25)
                            -- The age of terminal "Pillararhynchus_longi" is Uniform(99.25,109.75)
                            -- The age of terminal "Robinsondipterus_longi" is Uniform(99.25,109.75)
                            -- The age of terminal "Scaumenacia_curta" is Uniform(99.25,109.75)
                            -- The age of terminal "Soederberghia_groenlandica" is Uniform(85.95,99.25)
                            -- The age of terminal "Sorbitorhynchus_deleaskitus" is Uniform(120.35,134.65)
                            -- The age of terminal "Speonesydrion_iani" is Uniform(120.35,134.65)
                            -- The age of terminal "Stomiahykus_thlaodus" is Uniform(114.75,120.35)
                            -- The age of terminal "Tarachomylax_oepiki" is Uniform(120.35,134.65)
                            -- The age of terminal "Uranolophus_wyomingensis" is Uniform(134.65,137.85)
                            -- The age of terminal "Conchopoma_gadiforme" is Fixed(0.00)
                            -- The age of terminal "Delatitia_breviceps" is Uniform(73.75,85.95)
                            -- The age of terminal "Uronemus_splendens" is Uniform(50.25,73.75)
                            -- The age of terminal "Gnathorhiza_serrata" is Fixed(0.00)
                            -- The age of terminal "Megapleuron_zangerli" is Uniform(34.05,42.25)
                            -- The age of terminal "Palaeophichthys_parvulus" is Uniform(34.05,42.25)
                            -- The age of terminal "Parasagenodus_sibiricus" is Uniform(73.75,85.95)
                            -- The age of terminal "Sagenodus_inaequalis" is Uniform(25.95,50.25)
                            -- The age of terminal "Straitonia_waterstoni" is Uniform(57.95,73.75)
                            -- The age of terminal "Tranodis_castrensis" is Uniform(50.25,57.95)
                            -- The age of terminal "Ctenodus" is Uniform(25.95,85.95)
                            -- The age of terminal "Xylognathus_macrustenus" is Uniform(73.75,85.95)
                            -- The age of terminal "Limanichthys_fraseri" is Uniform(73.75,85.95)
                            -- The age of terminal "Apatorhynchus_opistheretmus" is Uniform(85.95,99.25)
                            -- The age of terminal "Erikia_jarviki" is Uniform(120.35,134.65)
                            -- The age of terminal "Dipnotuberculus_gnathodus" is Uniform(109.75,114.75)
                            -- The age of terminal "Cathlorhynchus_trismodipterus" is Uniform(120.35,134.65)
                            -- The age of terminal "Harajicadipterus_youngi" is Uniform(99.25,114.75)
                            -- The age of terminal "Xeradipterus_hatcheri" is Uniform(99.25,109.75)
                            -- The age of terminal "Rhinodipterus_ulrichi" is Uniform(99.25,114.75)
                            -- The age of terminal "Rhinodipterus_kimberleyensis" is Uniform(99.25,114.75)
                            -- The age of terminal "Rhinodipterus_secans" is Uniform(109.75,114.75)
                            -- The age of terminal "Westollrhynchus_lehmanni" is Uniform(134.65,137.85)
                            -- The age of terminal "Rhynchodipterus_elginensis" is Uniform(85.95,99.25)
                            -- The age of terminal "Persephonichthys" is Uniform(20.57,25.95)
                            -- The age of terminal "Celsiodon" is Uniform(85.95,99.25)
                            -- The age of terminal "Sinodipterus_beibei" is Uniform(114.75,120.35)
                            -- The age of terminal "Porolepis" is Uniform(120.35,137.85)
                            -- The age of terminal "Durialepis" is Uniform(120.35,134.65)
                            -- The age of terminal "Glyptolepis" is Uniform(99.25,120.35)
                            -- The age of terminal "Holoptychius" is Uniform(85.95,109.75)
                            -- The age of terminal "Laccognathus" is Uniform(99.25,114.75)
                            -- The age of terminal "Nasogaluakus_chorni" is Uniform(120.35,134.65)
                            -- The age of terminal "Quebecius_quebecensis" is Uniform(99.25,109.75)
                            -- The age of terminal "Psarolepis" is Uniform(137.85,154.45)
                            -- The age of terminal "Youngolepis" is Uniform(137.85,146.25)
                            -- The age of terminal "Powichthys" is Uniform(134.65,146.25)
                            -- The age of terminal "Diabolepis_speratus" is Uniform(137.85,146.25)
                            -- The age of terminal "Meemannia" is Uniform(137.85,146.25)
                            -- The age of terminal "Raynerius_splendens" is Uniform(99.25,109.75)
                            -- The age of terminal "Cheirolepis" is Uniform(99.25,114.75)
                            -- Tree age has a Offsetexponential(155.00,160.00) distribution
               Partitions = 1 and 2
               Subparams  = TK02Brlens{1} and TK02Brlens{2}

         6 --  Parameter  = Net_speciation{all}
               Type       = Speciation rate
               Prior      = Uniform(0.00,10.00)
               Partitions = 1 and 2

         7 --  Parameter  = Relative_extinction{all}
               Type       = Extinction rate
               Prior      = Beta(1.00,1.00)
               Partitions = 1 and 2

         8 --  Parameter  = Relative_fossilization{all}
               Type       = Fossilization rate
               Prior      = Beta(1.00,1.00)
               Partitions = 1 and 2

         9 --  Parameter  = TK02var{1}
               Type       = Variance of lognormal distribution of branch rates
               Prior      = Exponential(1.00)
               Partition  = 1
               Subparam.  = TK02Brlens{1}

        10 --  Parameter  = TK02var{2}
               Type       = Variance of lognormal distribution of branch rates
               Prior      = Exponential(1.00)
               Partition  = 2
               Subparam.  = TK02Brlens{2}

        11 --  Parameter  = TK02Brlens{1}
               Type       = Branch rates of TK02 relaxed clock
               Prior      = LogNormal (expectation = r_0, variance = TK02var{1} * v) 
                               [r_0 is beginning rate of branch, v is branch length]
               Partition  = 1

        12 --  Parameter  = TK02Brlens{2}
               Type       = Branch rates of TK02 relaxed clock
               Prior      = LogNormal (expectation = r_0, variance = TK02var{2} * v) 
                               [r_0 is beginning rate of branch, v is branch length]
               Partition  = 2

        13 --  Parameter  = Clockrate{all}
               Type       = Base rate of clock
               Prior      = Exponential(40.00)
                            The clock rate varies according to a autocorrelated lognormal model
               Partitions = 1 and 2


      Number of chains per MPI processor = 1

      The MCMC sampler will use the following moves:
         With prob.  Chain will use move
            0.64 %   Multiplier(Alpha{all})
            7.64 %   ExtSPRClock(Tau{all},V{all})
           12.74 %   NNIClock(Tau{all},V{all})
            5.10 %   ParsSPRClock(Tau{all},V{all})
            5.10 %   AddBranch(V{all})
            5.10 %   DelBranch(V{all})
           19.11 %   NodesliderClock(V{all})
            1.91 %   TreeStretch(V{all})
            1.91 %   Multiplier(Net_speciation{all})
            1.91 %   Slider(Relative_extinction{all})
            1.91 %   Slider(Relative_fossilization{all})
            1.27 %   Multiplier(TK02var{1})
            1.27 %   Multiplier(TK02var{2})
           15.92 %   Multiplier(TK02Brlens{1})
           15.92 %   Multiplier(TK02Brlens{2})
            2.55 %   Multiplier(Clockrate{all})

      Division 1 has 164 unique site patterns
      Division 2 has 112 unique site patterns
      Initializing conditional likelihoods
      Using standard non-SSE likelihood calculator for division 1 (single-precision)
      Using standard non-SSE likelihood calculator for division 2 (single-precision)

      Initial log likelihoods and log prior probs for run 1:
         Chain 1 -- -5304.687716 -- -2882.825723

      There are 7 more chains on other processor(s)


      Using a relative burnin of 25.0 % for diagnostics

      Chain results (400000000 generations requested):

         0 -- [-5304.688] [...7 remote chains...] 
      50000 -- [-4694.054] [...7 remote chains...] -- 137:45:38
      100000 -- [-4683.940] [...7 remote chains...] -- 137:44:36
      150000 -- (-4696.460) [...7 remote chains...] -- 137:43:34
      200000 -- (-4694.259) [...7 remote chains...] -- 137:42:32
      250000 -- (-4662.224) [...7 remote chains...] -- 137:41:30
      300000 -- (-4652.114) [...7 remote chains...] -- 138:02:40
      350000 -- (-4637.164) [...7 remote chains...] -- 138:17:29
      400000 -- (-4628.308) [...7 remote chains...] -- 138:28:20
      450000 -- (-4619.809) [...7 remote chains...] -- 138:36:33
      500000 -- (-4612.818) [...7 remote chains...] -- 138:29:36

      Average standard deviation of split frequencies: 0.071496

      550000 -- (-4615.119) [...7 remote chains...] -- 138:47:55
      600000 -- (-4609.399) [...7 remote chains...] -- 138:40:50
      650000 -- (-4606.552) [...7 remote chains...] -- 138:55:09
      700000 -- (-4602.520) [...7 remote chains...] -- 138:57:45
      750000 -- (-4601.908) [...7 remote chains...] -- 139:08:45
      800000 -- (-4603.323) [...7 remote chains...] -- 139:18:15
      850000 -- (-4622.446) [...7 remote chains...] -- 139:18:40
      900000 -- (-4602.761) [...7 remote chains...] -- 139:18:55
      950000 -- (-4601.338) [...7 remote chains...] -- 139:19:02
      1000000 -- (-4590.633) [...7 remote chains...] -- 139:19:03

      Average standard deviation of split frequencies: 0.072408

      1050000 -- (-4583.766) [...7 remote chains...] -- 139:25:17
      1100000 -- (-4595.299) [...7 remote chains...] -- 139:24:48
      1150000 -- (-4598.642) [...7 remote chains...] -- 139:30:04
      1200000 -- (-4596.728) [...7 remote chains...] -- 139:34:48
      1250000 -- (-4589.893) [...7 remote chains...] -- 139:39:04
      1300000 -- [-4601.423] [...7 remote chains...] -- 139:42:55
      1350000 -- [-4593.593] [...7 remote chains...] -- 139:46:24
      1400000 -- [-4596.592] [...7 remote chains...] -- 139:44:50
      1450000 -- [-4588.847] [...7 remote chains...] -- 139:47:52
      1500000 -- [-4580.706] [...7 remote chains...] -- 139:50:38

      Average standard deviation of split frequencies: 0.039170

      1550000 -- [-4613.668] [...7 remote chains...] -- 139:53:09
      1600000 -- [-4589.439] [...7 remote chains...] -- 139:55:27
      1650000 -- [-4602.844] [...7 remote chains...] -- 139:57:32
      1700000 -- [-4598.273] [...7 remote chains...] -- 139:55:32
      1750000 -- [-4601.604] [...7 remote chains...] -- 140:01:10
      1800000 -- [-4606.714] [...7 remote chains...] -- 139:59:04
      1850000 -- [-4584.212] [...7 remote chains...] -- 140:00:36
      1900000 -- [-4595.897] [...7 remote chains...] -- 140:02:00
      1950000 -- [-4594.612] [...7 remote chains...] -- 140:03:16
      2000000 -- [-4596.591] [...7 remote chains...] -- 140:01:07

      Average standard deviation of split frequencies: 0.035566

      2050000 -- [-4574.882] [...7 remote chains...] -- 140:02:14
      2100000 -- [-4588.614] [...7 remote chains...] -- 140:06:25
      2150000 -- [-4604.983] [...7 remote chains...] -- 140:04:11
      2200000 -- [-4607.024] [...7 remote chains...] -- 140:05:01
      2250000 -- [-4585.283] [...7 remote chains...] -- 140:02:50
      2300000 -- [-4592.991] [...7 remote chains...] -- 140:03:34
      2350000 -- [-4591.082] [...7 remote chains...] -- 140:04:14
      2400000 -- [-4584.140] [...7 remote chains...] -- 140:04:49
      2450000 -- [-4586.652] [...7 remote chains...] -- 140:02:38
      2500000 -- [-4601.745] [...7 remote chains...] -- 140:03:09

      Average standard deviation of split frequencies: 0.027856

      2550000 -- [-4608.785] [...7 remote chains...] -- 140:01:00
      2600000 -- [-4583.554] [...7 remote chains...] -- 140:01:26
      2650000 -- [-4576.830] [...7 remote chains...] -- 140:01:49
      2700000 -- [-4579.255] [...7 remote chains...] -- 140:02:09
      2750000 -- [-4576.517] [...7 remote chains...] -- 140:02:26
      2800000 -- [-4571.079] [...7 remote chains...] -- 140:00:18
      2850000 -- [-4593.162] [...7 remote chains...] -- 140:02:51
      2900000 -- [-4585.396] [...7 remote chains...] -- 140:05:17
      2950000 -- [-4591.863] [...7 remote chains...] -- 140:07:35
      3000000 -- [-4585.739] [...7 remote chains...] -- 140:07:34

      Average standard deviation of split frequencies: 0.023925

      3050000 -- [-4588.423] [...7 remote chains...] -- 140:09:42
      3100000 -- [-4583.717] [...7 remote chains...] -- 140:11:43
      3150000 -- [-4594.157] [...7 remote chains...] -- 140:13:38
      3200000 -- [-4589.068] [...7 remote chains...] -- 140:15:28
      3250000 -- [-4599.588] [...7 remote chains...] -- 140:17:12
      3300000 -- [-4577.234] [...7 remote chains...] -- 140:18:51
      3350000 -- [-4577.738] [...7 remote chains...] -- 140:20:25
      3400000 -- [-4597.326] [...7 remote chains...] -- 140:21:55
      3450000 -- [-4596.382] [...7 remote chains...] -- 140:23:20
      3500000 -- [-4585.007] [...7 remote chains...] -- 140:22:47

      Average standard deviation of split frequencies: 0.026467

      3550000 -- [-4596.965] [...7 remote chains...] -- 140:24:05
      3600000 -- [-4597.038] [...7 remote chains...] -- 140:25:20
      3650000 -- [-4582.804] [...7 remote chains...] -- 140:26:30
      3700000 -- [-4583.551] [...7 remote chains...] -- 140:27:37
      3750000 -- [-4581.132] [...7 remote chains...] -- 140:26:55
      3800000 -- [-4596.001] [...7 remote chains...] -- 140:26:12
      3850000 -- [-4596.885] [...7 remote chains...] -- 140:28:54
      3900000 -- [-4584.331] [...7 remote chains...] -- 140:29:49
      3950000 -- [-4580.734] [...7 remote chains...] -- 140:30:41
      4000000 -- [-4576.075] [...7 remote chains...] -- 140:31:30

      Average standard deviation of split frequencies: 0.030242

      4050000 -- [-4582.694] [...7 remote chains...] -- 140:35:31
      4100000 -- [-4603.781] [...7 remote chains...] -- 140:37:49
      4150000 -- [-4601.812] [...7 remote chains...] -- 140:38:26
      4200000 -- [-4608.249] [...7 remote chains...] -- 140:40:35
      4250000 -- [-4588.678] [...7 remote chains...] -- 140:41:06
      4300000 -- [-4594.454] [...7 remote chains...] -- 140:43:08
      4350000 -- [-4596.418] [...7 remote chains...] -- 140:42:02
      4400000 -- [-4592.424] [...7 remote chains...] -- 140:42:27
      4450000 -- [-4602.870] [...7 remote chains...] -- 140:42:50
      4500000 -- [-4596.913] [...7 remote chains...] -- 140:43:11

      Average standard deviation of split frequencies: 0.031257

      4550000 -- [-4594.939] [...7 remote chains...] -- 140:43:30
      4600000 -- [-4589.737] [...7 remote chains...] -- 140:45:13
      4650000 -- [-4595.532] [...7 remote chains...] -- 140:45:28
      4700000 -- [-4597.551] [...7 remote chains...] -- 140:44:16
      4750000 -- [-4607.292] [...7 remote chains...] -- 140:45:52
      4800000 -- [-4597.926] [...7 remote chains...] -- 140:46:01
      4850000 -- [-4594.768] [...7 remote chains...] -- 140:47:31
      4900000 -- [-4581.743] [...7 remote chains...] -- 140:46:16
      4950000 -- [-4606.901] [...7 remote chains...] -- 140:46:21
      5000000 -- [-4598.353] [...7 remote chains...] -- 140:47:44

      Average standard deviation of split frequencies: 0.030756

      5050000 -- [-4586.204] [...7 remote chains...] -- 140:46:27
      5100000 -- [-4602.366] [...7 remote chains...] -- 140:47:45
      5150000 -- [-4590.813] [...7 remote chains...] -- 140:47:44
      5200000 -- [-4578.950] [...7 remote chains...] -- 140:47:42
      5250000 -- [-4589.176] [...7 remote chains...] -- 140:47:39
      5300000 -- [-4597.785] [...7 remote chains...] -- 140:47:34
      5350000 -- [-4603.067] [...7 remote chains...] -- 140:47:28
      5400000 -- [-4588.256] [...7 remote chains...] -- 140:46:08
      5450000 -- [-4595.040] [...7 remote chains...] -- 140:47:13
      5500000 -- [-4588.867] [...7 remote chains...] -- 140:48:16

      Average standard deviation of split frequencies: 0.030141

      5550000 -- [-4583.529] [...7 remote chains...] -- 140:49:17
      5600000 -- [-4593.230] [...7 remote chains...] -- 140:50:15
      5650000 -- [-4601.720] [...7 remote chains...] -- 140:50:01
      5700000 -- [-4591.373] [...7 remote chains...] -- 140:50:55
      5750000 -- [-4588.480] [...7 remote chains...] -- 140:50:39
      5800000 -- [-4613.897] [...7 remote chains...] -- 140:49:14
      5850000 -- [-4613.440] [...7 remote chains...] -- 140:50:04
      5900000 -- [-4590.265] [...7 remote chains...] -- 140:49:46
      5950000 -- [-4596.139] [...7 remote chains...] -- 140:50:33
      6000000 -- [-4596.308] [...7 remote chains...] -- 140:49:06

      Average standard deviation of split frequencies: 0.028665

      6050000 -- [-4597.230] [...7 remote chains...] -- 140:49:50
      6100000 -- [-4599.355] [...7 remote chains...] -- 140:49:28
      6150000 -- [-4591.737] [...7 remote chains...] -- 140:52:17
      6200000 -- [-4587.154] [...7 remote chains...] -- 140:51:52
      6250000 -- [-4591.917] [...7 remote chains...] -- 140:52:30
      6300000 -- [-4597.519] [...7 remote chains...] -- 140:52:03
      6350000 -- [-4598.219] [...7 remote chains...] -- 140:52:37
      6400000 -- [-4591.241] [...7 remote chains...] -- 140:51:07
      6450000 -- [-4595.603] [...7 remote chains...] -- 140:51:39
      6500000 -- [-4589.628] [...7 remote chains...] -- 140:52:10

      Average standard deviation of split frequencies: 0.029557

      6550000 -- [-4615.748] [...7 remote chains...] -- 140:51:39
      6600000 -- [-4599.786] [...7 remote chains...] -- 140:52:08
      6650000 -- [-4578.913] [...7 remote chains...] -- 140:51:36
      6700000 -- [-4587.041] [...7 remote chains...] -- 140:51:03
      6750000 -- [-4594.999] [...7 remote chains...] -- 140:50:30
      6800000 -- [-4584.209] [...7 remote chains...] -- 140:48:58
      6850000 -- [-4588.672] [...7 remote chains...] -- 140:48:25
      6900000 -- [-4590.269] [...7 remote chains...] -- 140:49:45
      6950000 -- [-4608.469] [...7 remote chains...] -- 140:48:13
      7000000 -- [-4578.291] [...7 remote chains...] -- 140:49:29

      Average standard deviation of split frequencies: 0.029145

      7050000 -- [-4599.656] [...7 remote chains...] -- 140:48:53
      7100000 -- [-4613.366] [...7 remote chains...] -- 140:49:11
      7150000 -- [-4593.141] [...7 remote chains...] -- 140:48:33
      7200000 -- [-4594.894] [...7 remote chains...] -- 140:48:50
      7250000 -- [-4607.801] [...7 remote chains...] -- 140:48:11
      7300000 -- [-4602.685] [...7 remote chains...] -- 140:47:31
      7350000 -- [-4608.767] [...7 remote chains...] -- 140:46:52
      7400000 -- [-4578.496] [...7 remote chains...] -- 140:46:12
      7450000 -- [-4598.407] [...7 remote chains...] -- 140:45:31
      7500000 -- [-4606.133] [...7 remote chains...] -- 140:45:43

      Average standard deviation of split frequencies: 0.029734

      7550000 -- [-4584.441] [...7 remote chains...] -- 140:45:02
      7600000 -- [-4595.705] [...7 remote chains...] -- 140:44:20
      7650000 -- [-4602.864] [...7 remote chains...] -- 140:44:30
      7700000 -- [-4599.093] [...7 remote chains...] -- 140:44:38
      7750000 -- [-4587.553] [...7 remote chains...] -- 140:43:55
      7800000 -- [-4582.504] [...7 remote chains...] -- 140:44:52
      7850000 -- [-4587.081] [...7 remote chains...] -- 140:44:57
      7900000 -- [-4596.789] [...7 remote chains...] -- 140:44:12
      7950000 -- [-4599.879] [...7 remote chains...] -- 140:44:16
      8000000 -- [-4593.464] [...7 remote chains...] -- 140:43:30

      Average standard deviation of split frequencies: 0.029939

      8050000 -- [-4593.733] [...7 remote chains...] -- 140:42:44
      8100000 -- [-4605.574] [...7 remote chains...] -- 140:41:58
      8150000 -- [-4591.113] [...7 remote chains...] -- 140:40:24
      8200000 -- [-4579.638] [...7 remote chains...] -- 140:39:37
      8250000 -- [-4597.575] [...7 remote chains...] -- 140:39:38
      8300000 -- [-4586.211] [...7 remote chains...] -- 140:38:51
      8350000 -- [-4598.805] [...7 remote chains...] -- 140:38:03
      8400000 -- [-4601.513] [...7 remote chains...] -- 140:36:29
      8450000 -- [-4599.449] [...7 remote chains...] -- 140:35:42
      8500000 -- [-4593.410] [...7 remote chains...] -- 140:35:40

      Average standard deviation of split frequencies: 0.030687

      8550000 -- [-4593.146] [...7 remote chains...] -- 140:35:37
      8600000 -- [-4591.060] [...7 remote chains...] -- 140:34:49
      8650000 -- [-4602.293] [...7 remote chains...] -- 140:34:45
      8700000 -- [-4577.671] [...7 remote chains...] -- 140:33:56
      8750000 -- [-4587.338] [...7 remote chains...] -- 140:33:51
      8800000 -- [-4607.312] [...7 remote chains...] -- 140:33:01
      8850000 -- [-4584.251] [...7 remote chains...] -- 140:32:55
      8900000 -- [-4592.344] [...7 remote chains...] -- 140:31:21
      8950000 -- [-4600.774] [...7 remote chains...] -- 140:30:30
      9000000 -- [-4609.892] [...7 remote chains...] -- 140:29:40

      Average standard deviation of split frequencies: 0.028317

      9050000 -- [-4590.663] [...7 remote chains...] -- 140:28:49
      9100000 -- [-4593.966] [...7 remote chains...] -- 140:27:15
      9150000 -- [-4604.656] [...7 remote chains...] -- 140:27:07
      9200000 -- [-4585.443] [...7 remote chains...] -- 140:25:33
      9250000 -- [-4577.406] [...7 remote chains...] -- 140:25:24
      9300000 -- [-4597.694] [...7 remote chains...] -- 140:24:33
      9350000 -- [-4593.778] [...7 remote chains...] -- 140:22:59
      9400000 -- [-4589.159] [...7 remote chains...] -- 140:22:49
      9450000 -- [-4598.525] [...7 remote chains...] -- 140:21:16
      9500000 -- [-4574.344] [...7 remote chains...] -- 140:20:24

      Average standard deviation of split frequencies: 0.027834

      9550000 -- [-4593.385] [...7 remote chains...] -- 140:18:51
      9600000 -- [-4603.295] [...7 remote chains...] -- 140:18:40
      9650000 -- [-4593.333] [...7 remote chains...] -- 140:17:48
      9700000 -- [-4572.958] [...7 remote chains...] -- 140:16:56
      9750000 -- [-4582.425] [...7 remote chains...] -- 140:16:43
      9800000 -- [-4604.440] [...7 remote chains...] -- 140:16:30
      9850000 -- [-4566.351] [...7 remote chains...] -- 140:16:16
      9900000 -- [-4569.468] [...7 remote chains...] -- 140:16:02
      9950000 -- [-4569.221] [...7 remote chains...] -- 140:16:27
      10000000 -- [-4582.548] [...7 remote chains...] -- 140:16:12

      Average standard deviation of split frequencies: 0.027777

      10050000 -- [-4584.665] [...7 remote chains...] -- 140:15:17
      10100000 -- [-4594.490] [...7 remote chains...] -- 140:15:39
      10150000 -- [-4587.856] [...7 remote chains...] -- 140:16:01
      10200000 -- [-4587.667] [...7 remote chains...] -- 140:16:22
      10250000 -- [-4604.571] [...7 remote chains...] -- 140:16:03
      10300000 -- [-4596.811] [...7 remote chains...] -- 140:15:45
      10350000 -- [-4591.249] [...7 remote chains...] -- 140:15:26
      10400000 -- [-4604.605] [...7 remote chains...] -- 140:14:29
      10450000 -- [-4600.168] [...7 remote chains...] -- 140:14:09
      10500000 -- [-4610.869] [...7 remote chains...] -- 140:13:12

      Average standard deviation of split frequencies: 0.028761

      10550000 -- [-4605.678] [...7 remote chains...] -- 140:12:14
      10600000 -- [-4587.269] [...7 remote chains...] -- 140:11:53
      10650000 -- [-4586.312] [...7 remote chains...] -- 140:11:32
      10700000 -- [-4574.821] [...7 remote chains...] -- 140:11:47
      10750000 -- [-4580.320] [...7 remote chains...] -- 140:11:25
      10800000 -- [-4603.169] [...7 remote chains...] -- 140:10:26
      10850000 -- [-4586.981] [...7 remote chains...] -- 140:10:03
      10900000 -- [-4603.349] [...7 remote chains...] -- 140:09:04
      10950000 -- [-4583.707] [...7 remote chains...] -- 140:08:41
      11000000 -- [-4584.218] [...7 remote chains...] -- 140:08:17

      Average standard deviation of split frequencies: 0.028295

      11050000 -- [-4598.155] [...7 remote chains...] -- 140:07:53
      11100000 -- [-4581.926] [...7 remote chains...] -- 140:07:28
      11150000 -- [-4588.695] [...7 remote chains...] -- 140:07:38
      11200000 -- [-4576.435] [...7 remote chains...] -- 140:06:38
      11250000 -- [-4593.686] [...7 remote chains...] -- 140:05:38
      11300000 -- [-4573.490] [...7 remote chains...] -- 140:04:38
      11350000 -- [-4605.616] [...7 remote chains...] -- 140:04:11
      11400000 -- [-4594.330] [...7 remote chains...] -- 140:03:11
      11450000 -- [-4590.681] [...7 remote chains...] -- 140:02:44
      11500000 -- [-4583.997] [...7 remote chains...] -- 140:01:44

      Average standard deviation of split frequencies: 0.027333

      11550000 -- [-4601.182] [...7 remote chains...] -- 140:01:50
      11600000 -- [-4596.964] [...7 remote chains...] -- 140:00:49
      11650000 -- [-4603.738] [...7 remote chains...] -- 139:59:48
      11700000 -- [-4593.725] [...7 remote chains...] -- 139:58:47
      11750000 -- [-4586.607] [...7 remote chains...] -- 139:58:18
      11800000 -- [-4591.236] [...7 remote chains...] -- 139:57:17
      11850000 -- [-4590.922] [...7 remote chains...] -- 139:57:21
      11900000 -- [-4606.912] [...7 remote chains...] -- 139:57:25
      11950000 -- [-4587.064] [...7 remote chains...] -- 139:56:55
      12000000 -- [-4589.283] [...7 remote chains...] -- 139:56:25

      Average standard deviation of split frequencies: 0.027339

      12050000 -- [-4586.175] [...7 remote chains...] -- 139:56:27
      12100000 -- [-4571.992] [...7 remote chains...] -- 139:55:57
      12150000 -- [-4577.335] [...7 remote chains...] -- 139:55:26
      12200000 -- [-4606.001] [...7 remote chains...] -- 139:54:23
      12250000 -- [-4594.607] [...7 remote chains...] -- 139:53:20
      12300000 -- [-4603.589] [...7 remote chains...] -- 139:52:17
      12350000 -- [-4592.588] [...7 remote chains...] -- 139:51:14
      12400000 -- [-4594.652] [...7 remote chains...] -- 139:50:11
      12450000 -- [-4623.648] [...7 remote chains...] -- 139:49:39
      12500000 -- [-4595.888] [...7 remote chains...] -- 139:49:07

      Average standard deviation of split frequencies: 0.028236

      12550000 -- [-4585.352] [...7 remote chains...] -- 139:49:05
      12600000 -- [-4564.620] [...7 remote chains...] -- 139:48:01
      12650000 -- [-4589.921] [...7 remote chains...] -- 139:47:59
      12700000 -- [-4596.296] [...7 remote chains...] -- 139:47:26
      12750000 -- [-4590.705] [...7 remote chains...] -- 139:47:22
      12800000 -- [-4597.050] [...7 remote chains...] -- 139:46:48
      12850000 -- [-4595.404] [...7 remote chains...] -- 139:46:14
      12900000 -- [-4585.037] [...7 remote chains...] -- 139:45:39
      12950000 -- [-4591.167] [...7 remote chains...] -- 139:45:05
      13000000 -- [-4595.165] [...7 remote chains...] -- 139:44:30

      Average standard deviation of split frequencies: 0.028631

      13050000 -- [-4589.144] [...7 remote chains...] -- 139:43:55
      13100000 -- [-4594.779] [...7 remote chains...] -- 139:42:50
      13150000 -- [-4574.944] [...7 remote chains...] -- 139:42:14
      13200000 -- [-4595.527] [...7 remote chains...] -- 139:42:07
      13250000 -- [-4595.582] [...7 remote chains...] -- 139:41:31
      13300000 -- [-4594.887] [...7 remote chains...] -- 139:40:55
      13350000 -- [-4579.164] [...7 remote chains...] -- 139:40:18
      13400000 -- [-4586.097] [...7 remote chains...] -- 139:39:13
      13450000 -- [-4592.763] [...7 remote chains...] -- 139:38:36
      13500000 -- [-4598.942] [...7 remote chains...] -- 139:37:30

      Average standard deviation of split frequencies: 0.028126

      13550000 -- [-4584.373] [...7 remote chains...] -- 139:36:53
      13600000 -- [-4595.640] [...7 remote chains...] -- 139:35:47
      13650000 -- [-4582.353] [...7 remote chains...] -- 139:35:09
      13700000 -- [-4595.188] [...7 remote chains...] -- 139:35:00
      13750000 -- [-4579.816] [...7 remote chains...] -- 139:34:22
      13800000 -- [-4580.620] [...7 remote chains...] -- 139:33:43
      13850000 -- [-4588.966] [...7 remote chains...] -- 139:32:37
      13900000 -- [-4614.494] [...7 remote chains...] -- 139:31:58
      13950000 -- [-4588.450] [...7 remote chains...] -- 139:30:52
      14000000 -- [-4582.136] [...7 remote chains...] -- 139:29:46

      Average standard deviation of split frequencies: 0.027728

      14050000 -- [-4594.241] [...7 remote chains...] -- 139:28:39
      14100000 -- [-4585.181] [...7 remote chains...] -- 139:28:27
      14150000 -- [-4588.658] [...7 remote chains...] -- 139:27:48
      14200000 -- [-4580.202] [...7 remote chains...] -- 139:27:09
      14250000 -- [-4568.781] [...7 remote chains...] -- 139:26:56
      14300000 -- [-4585.108] [...7 remote chains...] -- 139:26:16
      14350000 -- [-4583.110] [...7 remote chains...] -- 139:26:29
      14400000 -- [-4586.874] [...7 remote chains...] -- 139:26:43
      14450000 -- [-4582.027] [...7 remote chains...] -- 139:26:02
      14500000 -- [-4585.038] [...7 remote chains...] -- 139:25:47

      Average standard deviation of split frequencies: 0.027521

      14550000 -- [-4595.150] [...7 remote chains...] -- 139:24:39
      14600000 -- [-4598.343] [...7 remote chains...] -- 139:24:24
      14650000 -- [-4592.461] [...7 remote chains...] -- 139:23:43
      14700000 -- [-4594.500] [...7 remote chains...] -- 139:22:08
      14750000 -- [-4581.891] [...7 remote chains...] -- 139:21:26
      14800000 -- [-4591.721] [...7 remote chains...] -- 139:21:10
      14850000 -- [-4573.334] [...7 remote chains...] -- 139:20:28
      14900000 -- [-4576.498] [...7 remote chains...] -- 139:19:20
      14950000 -- [-4584.376] [...7 remote chains...] -- 139:18:37
      15000000 -- [-4582.543] [...7 remote chains...] -- 139:17:29

      Average standard deviation of split frequencies: 0.026430

      15050000 -- [-4584.482] [...7 remote chains...] -- 139:16:46
      15100000 -- [-4604.807] [...7 remote chains...] -- 139:16:04
      15150000 -- [-4587.214] [...7 remote chains...] -- 139:15:21
      15200000 -- [-4606.529] [...7 remote chains...] -- 139:14:37
      15250000 -- [-4584.970] [...7 remote chains...] -- 139:13:54
      15300000 -- [-4595.140] [...7 remote chains...] -- 139:12:46
      15350000 -- [-4586.270] [...7 remote chains...] -- 139:12:02
      15400000 -- [-4583.894] [...7 remote chains...] -- 139:11:18
      15450000 -- [-4598.396] [...7 remote chains...] -- 139:10:35
      15500000 -- [-4591.087] [...7 remote chains...] -- 139:09:51

      Average standard deviation of split frequencies: 0.025777

      15550000 -- [-4610.421] [...7 remote chains...] -- 139:08:42
      15600000 -- [-4591.540] [...7 remote chains...] -- 139:08:22
      15650000 -- [-4602.524] [...7 remote chains...] -- 139:07:38
      15700000 -- [-4585.079] [...7 remote chains...] -- 139:06:53
      15750000 -- [-4585.832] [...7 remote chains...] -- 139:06:09
      15800000 -- [-4614.416] [...7 remote chains...] -- 139:05:00
      15850000 -- [-4580.776] [...7 remote chains...] -- 139:04:39
      15900000 -- [-4598.757] [...7 remote chains...] -- 139:03:30
      15950000 -- [-4584.707] [...7 remote chains...] -- 139:02:45
      16000000 -- [-4589.182] [...7 remote chains...] -- 139:01:36

      Average standard deviation of split frequencies: 0.023935

      16050000 -- [-4584.033] [...7 remote chains...] -- 139:00:26
      16100000 -- [-4594.830] [...7 remote chains...] -- 138:58:53
      16150000 -- [-4594.086] [...7 remote chains...] -- 138:57:20
      16200000 -- [-4586.920] [...7 remote chains...] -- 138:56:11
      16250000 -- [-4592.259] [...7 remote chains...] -- 138:55:03
      16300000 -- [-4587.624] [...7 remote chains...] -- 138:53:54
      16350000 -- [-4578.167] [...7 remote chains...] -- 138:53:08
      16400000 -- [-4582.194] [...7 remote chains...] -- 138:52:46
      16450000 -- [-4576.415] [...7 remote chains...] -- 138:51:37
      16500000 -- [-4574.217] [...7 remote chains...] -- 138:50:28

      Average standard deviation of split frequencies: 0.023513

      16550000 -- [-4609.414] [...7 remote chains...] -- 138:49:19
      16600000 -- [-4609.684] [...7 remote chains...] -- 138:48:10
      16650000 -- [-4592.277] [...7 remote chains...] -- 138:46:38
      16700000 -- [-4596.427] [...7 remote chains...] -- 138:45:06
      16750000 -- [-4610.957] [...7 remote chains...] -- 138:43:34
      16800000 -- [-4588.090] [...7 remote chains...] -- 138:42:03
      16850000 -- [-4586.700] [...7 remote chains...] -- 138:40:31
      16900000 -- [-4599.565] [...7 remote chains...] -- 138:39:00
      16950000 -- [-4603.611] [...7 remote chains...] -- 138:37:52
      17000000 -- [-4609.765] [...7 remote chains...] -- 138:36:43

      Average standard deviation of split frequencies: 0.023279

      17050000 -- [-4592.304] [...7 remote chains...] -- 138:35:13
      17100000 -- [-4577.886] [...7 remote chains...] -- 138:34:04
      17150000 -- [-4598.012] [...7 remote chains...] -- 138:32:56
      17200000 -- [-4595.459] [...7 remote chains...] -- 138:31:48
      17250000 -- [-4586.354] [...7 remote chains...] -- 138:31:02
      17300000 -- [-4589.156] [...7 remote chains...] -- 138:30:16
      17350000 -- [-4592.071] [...7 remote chains...] -- 138:29:07
      17400000 -- [-4593.417] [...7 remote chains...] -- 138:27:59
      17450000 -- [-4597.996] [...7 remote chains...] -- 138:26:29
      17500000 -- [-4600.797] [...7 remote chains...] -- 138:25:21

      Average standard deviation of split frequencies: 0.022833

      17550000 -- [-4586.139] [...7 remote chains...] -- 138:24:12
      17600000 -- [-4578.298] [...7 remote chains...] -- 138:22:42
      17650000 -- [-4582.311] [...7 remote chains...] -- 138:21:56
      17700000 -- [-4593.813] [...7 remote chains...] -- 138:20:05
      17750000 -- [-4591.370] [...7 remote chains...] -- 138:18:57
      17800000 -- [-4604.757] [...7 remote chains...] -- 138:18:10
      17850000 -- [-4601.033] [...7 remote chains...] -- 138:17:02
      17900000 -- [-4581.700] [...7 remote chains...] -- 138:15:54
      17950000 -- [-4596.065] [...7 remote chains...] -- 138:14:46
      18000000 -- [-4582.628] [...7 remote chains...] -- 138:13:17

      Average standard deviation of split frequencies: 0.023500

      18050000 -- [-4574.806] [...7 remote chains...] -- 138:12:09
      18100000 -- [-4581.015] [...7 remote chains...] -- 138:11:01
      18150000 -- [-4591.409] [...7 remote chains...] -- 138:09:53
      18200000 -- [-4615.828] [...7 remote chains...] -- 138:09:06
      18250000 -- [-4578.994] [...7 remote chains...] -- 138:08:19
      18300000 -- [-4589.941] [...7 remote chains...] -- 138:07:12
      18350000 -- [-4585.969] [...7 remote chains...] -- 138:06:04
      18400000 -- [-4593.626] [...7 remote chains...] -- 138:05:16
      18450000 -- [-4590.655] [...7 remote chains...] -- 138:03:48
      18500000 -- [-4609.763] [...7 remote chains...] -- 138:03:01

      Average standard deviation of split frequencies: 0.024598

      18550000 -- [-4598.497] [...7 remote chains...] -- 138:02:13
      18600000 -- [-4593.021] [...7 remote chains...] -- 138:00:45
      18650000 -- [-4601.988] [...7 remote chains...] -- 137:59:57
      18700000 -- [-4573.374] [...7 remote chains...] -- 137:59:30
      18750000 -- [-4597.429] [...7 remote chains...] -- 137:58:22
      18800000 -- [-4588.107] [...7 remote chains...] -- 137:57:34
      18850000 -- [-4576.614] [...7 remote chains...] -- 137:56:47
      18900000 -- [-4585.016] [...7 remote chains...] -- 137:55:59
      18950000 -- [-4580.677] [...7 remote chains...] -- 137:55:11
      19000000 -- [-4587.345] [...7 remote chains...] -- 137:54:23

      Average standard deviation of split frequencies: 0.024260

      19050000 -- [-4581.769] [...7 remote chains...] -- 137:53:14
      19100000 -- [-4586.860] [...7 remote chains...] -- 137:52:06
      19150000 -- [-4590.692] [...7 remote chains...] -- 137:51:18
      19200000 -- [-4593.611] [...7 remote chains...] -- 137:50:30
      19250000 -- [-4581.100] [...7 remote chains...] -- 137:49:01
      19300000 -- [-4610.276] [...7 remote chains...] -- 137:48:13
      19350000 -- [-4594.215] [...7 remote chains...] -- 137:46:45
      19400000 -- [-4597.305] [...7 remote chains...] -- 137:45:37
      19450000 -- [-4595.244] [...7 remote chains...] -- 137:44:48
      19500000 -- [-4592.980] [...7 remote chains...] -- 137:43:40

      Average standard deviation of split frequencies: 0.023866

      19550000 -- [-4583.406] [...7 remote chains...] -- 137:42:32
      19600000 -- [-4601.521] [...7 remote chains...] -- 137:41:24
      19650000 -- [-4578.192] [...7 remote chains...] -- 137:40:35
      19700000 -- [-4586.781] [...7 remote chains...] -- 137:39:08
      19750000 -- [-4580.516] [...7 remote chains...] -- 137:38:00
      19800000 -- [-4608.764] [...7 remote chains...] -- 137:36:52
      19850000 -- [-4591.822] [...7 remote chains...] -- 137:36:03
      19900000 -- [-4586.046] [...7 remote chains...] -- 137:34:55
      19950000 -- [-4604.457] [...7 remote chains...] -- 137:33:47
      20000000 -- [-4623.741] [...7 remote chains...] -- 137:32:39

      Average standard deviation of split frequencies: 0.023609

      20050000 -- [-4599.720] [...7 remote chains...] -- 137:32:08
      20100000 -- [-4591.471] [...7 remote chains...] -- 137:31:00
      20150000 -- [-4590.404] [...7 remote chains...] -- 137:30:11
      20200000 -- [-4590.583] [...7 remote chains...] -- 137:29:03
      20250000 -- [-4596.444] [...7 remote chains...] -- 137:27:36
      20300000 -- [-4593.907] [...7 remote chains...] -- 137:26:28
      20350000 -- [-4601.822] [...7 remote chains...] -- 137:25:20
      20400000 -- [-4573.669] [...7 remote chains...] -- 137:24:12
      20450000 -- [-4574.969] [...7 remote chains...] -- 137:23:04
      20500000 -- [-4579.265] [...7 remote chains...] -- 137:21:56

      Average standard deviation of split frequencies: 0.024444

      20550000 -- [-4578.767] [...7 remote chains...] -- 137:21:06
      20600000 -- [-4581.801] [...7 remote chains...] -- 137:19:58
      20650000 -- [-4578.170] [...7 remote chains...] -- 137:19:09
      20700000 -- [-4597.832] [...7 remote chains...] -- 137:18:01
      20750000 -- [-4599.091] [...7 remote chains...] -- 137:17:11
      20800000 -- [-4607.549] [...7 remote chains...] -- 137:16:21
      20850000 -- [-4605.217] [...7 remote chains...] -- 137:15:31
      20900000 -- [-4595.507] [...7 remote chains...] -- 137:14:23
      20950000 -- [-4603.426] [...7 remote chains...] -- 137:13:15
      21000000 -- [-4593.829] [...7 remote chains...] -- 137:11:49

      Average standard deviation of split frequencies: 0.025277

      21050000 -- [-4592.885] [...7 remote chains...] -- 137:10:41
      21100000 -- [-4578.476] [...7 remote chains...] -- 137:09:15
      21150000 -- [-4586.355] [...7 remote chains...] -- 137:08:25
      21200000 -- [-4577.334] [...7 remote chains...] -- 137:07:17
      21250000 -- [-4574.977] [...7 remote chains...] -- 137:06:27
      21300000 -- [-4584.672] [...7 remote chains...] -- 137:05:18
      21350000 -- [-4583.644] [...7 remote chains...] -- 137:03:53
      21400000 -- [-4590.404] [...7 remote chains...] -- 137:03:03
      21450000 -- [-4589.021] [...7 remote chains...] -- 137:01:37
      21500000 -- [-4574.121] [...7 remote chains...] -- 137:00:11

      Average standard deviation of split frequencies: 0.025282

      21550000 -- [-4583.408] [...7 remote chains...] -- 136:58:46
      21600000 -- [-4597.903] [...7 remote chains...] -- 136:57:56
      21650000 -- [-4573.919] [...7 remote chains...] -- 136:56:30
      21700000 -- [-4576.749] [...7 remote chains...] -- 136:55:05
      21750000 -- [-4594.376] [...7 remote chains...] -- 136:53:58
      21800000 -- [-4592.629] [...7 remote chains...] -- 136:52:32
      21850000 -- [-4595.808] [...7 remote chains...] -- 136:51:25
      21900000 -- [-4576.024] [...7 remote chains...] -- 136:50:00
      21950000 -- [-4577.568] [...7 remote chains...] -- 136:48:52
      22000000 -- [-4609.584] [...7 remote chains...] -- 136:47:45

      Average standard deviation of split frequencies: 0.025279

      22050000 -- [-4596.606] [...7 remote chains...] -- 136:46:37
      22100000 -- [-4587.111] [...7 remote chains...] -- 136:45:30
      22150000 -- [-4575.963] [...7 remote chains...] -- 136:44:05
      22200000 -- [-4581.639] [...7 remote chains...] -- 136:43:15
      22250000 -- [-4585.926] [...7 remote chains...] -- 136:42:07
      22300000 -- [-4583.403] [...7 remote chains...] -- 136:41:00
      22350000 -- [-4572.513] [...7 remote chains...] -- 136:39:52
      22400000 -- [-4603.389] [...7 remote chains...] -- 136:38:45
      22450000 -- [-4603.998] [...7 remote chains...] -- 136:37:37
      22500000 -- [-4586.808] [...7 remote chains...] -- 136:36:30

      Average standard deviation of split frequencies: 0.024973

      22550000 -- [-4594.212] [...7 remote chains...] -- 136:35:22
      22600000 -- [-4589.517] [...7 remote chains...] -- 136:34:15
      22650000 -- [-4601.031] [...7 remote chains...] -- 136:33:24
      22700000 -- [-4602.578] [...7 remote chains...] -- 136:32:00
      22750000 -- [-4572.810] [...7 remote chains...] -- 136:30:53
      22800000 -- [-4598.789] [...7 remote chains...] -- 136:30:18
      22850000 -- [-4595.210] [...7 remote chains...] -- 136:29:11
      22900000 -- [-4581.912] [...7 remote chains...] -- 136:28:20
      22950000 -- [-4592.399] [...7 remote chains...] -- 136:27:29
      23000000 -- [-4587.148] [...7 remote chains...] -- 136:26:38

      Average standard deviation of split frequencies: 0.025798

      23050000 -- [-4584.325] [...7 remote chains...] -- 136:25:30
      23100000 -- [-4605.941] [...7 remote chains...] -- 136:24:39
      23150000 -- [-4611.262] [...7 remote chains...] -- 136:23:48
      23200000 -- [-4598.031] [...7 remote chains...] -- 136:22:56
      23250000 -- [-4591.291] [...7 remote chains...] -- 136:22:05
      23300000 -- [-4583.914] [...7 remote chains...] -- 136:20:57
      23350000 -- [-4587.621] [...7 remote chains...] -- 136:20:06
      23400000 -- [-4576.700] [...7 remote chains...] -- 136:19:14
      23450000 -- [-4583.507] [...7 remote chains...] -- 136:18:23
      23500000 -- [-4581.926] [...7 remote chains...] -- 136:17:15

      Average standard deviation of split frequencies: 0.025826

      23550000 -- [-4598.447] [...7 remote chains...] -- 136:16:55
      23600000 -- [-4586.708] [...7 remote chains...] -- 136:16:04
      23650000 -- [-4579.018] [...7 remote chains...] -- 136:15:12
      23700000 -- [-4569.616] [...7 remote chains...] -- 136:14:04
      23750000 -- [-4600.078] [...7 remote chains...] -- 136:13:12
      23800000 -- [-4599.796] [...7 remote chains...] -- 136:12:20
      23850000 -- [-4591.539] [...7 remote chains...] -- 136:11:28
      23900000 -- [-4581.258] [...7 remote chains...] -- 136:10:20
      23950000 -- [-4589.164] [...7 remote chains...] -- 136:09:28
      24000000 -- [-4610.857] [...7 remote chains...] -- 136:08:51

      Average standard deviation of split frequencies: 0.025387

      24050000 -- [-4597.778] [...7 remote chains...] -- 136:08:14
      24100000 -- [-4594.331] [...7 remote chains...] -- 136:07:22
      24150000 -- [-4578.664] [...7 remote chains...] -- 136:06:30
      24200000 -- [-4589.787] [...7 remote chains...] -- 136:05:37
      24250000 -- [-4591.448] [...7 remote chains...] -- 136:04:45
      24300000 -- [-4581.924] [...7 remote chains...] -- 136:03:36
      24350000 -- [-4580.343] [...7 remote chains...] -- 136:02:28
      24400000 -- [-4581.495] [...7 remote chains...] -- 136:01:20
      24450000 -- [-4594.927] [...7 remote chains...] -- 136:00:12
      24500000 -- [-4594.555] [...7 remote chains...] -- 135:59:20

      Average standard deviation of split frequencies: 0.026038

      24550000 -- [-4586.952] [...7 remote chains...] -- 135:58:11
      24600000 -- [-4594.399] [...7 remote chains...] -- 135:57:19
      24650000 -- [-4576.893] [...7 remote chains...] -- 135:56:26
      24700000 -- [-4575.018] [...7 remote chains...] -- 135:55:33
      24750000 -- [-4600.496] [...7 remote chains...] -- 135:54:40
      24800000 -- [-4583.723] [...7 remote chains...] -- 135:53:32
      24850000 -- [-4583.901] [...7 remote chains...] -- 135:52:39
      24900000 -- [-4591.301] [...7 remote chains...] -- 135:51:31
      24950000 -- [-4587.629] [...7 remote chains...] -- 135:50:53
      25000000 -- [-4603.987] [...7 remote chains...] -- 135:50:00

      Average standard deviation of split frequencies: 0.026065

      25050000 -- [-4589.635] [...7 remote chains...] -- 135:49:06
      25100000 -- [-4573.092] [...7 remote chains...] -- 135:47:58
      25150000 -- [-4591.028] [...7 remote chains...] -- 135:46:50
      25200000 -- [-4590.393] [...7 remote chains...] -- 135:46:11
      25250000 -- [-4575.628] [...7 remote chains...] -- 135:45:03
      25300000 -- [-4589.390] [...7 remote chains...] -- 135:44:10
      25350000 -- [-4575.787] [...7 remote chains...] -- 135:43:16
      25400000 -- [-4581.678] [...7 remote chains...] -- 135:42:23
      25450000 -- [-4591.578] [...7 remote chains...] -- 135:41:29
      25500000 -- [-4595.371] [...7 remote chains...] -- 135:40:06

      Average standard deviation of split frequencies: 0.026725

      25550000 -- [-4583.410] [...7 remote chains...] -- 135:39:13
      25600000 -- [-4578.175] [...7 remote chains...] -- 135:37:50
      25650000 -- [-4585.346] [...7 remote chains...] -- 135:36:27
      25700000 -- [-4582.861] [...7 remote chains...] -- 135:35:19
      25750000 -- [-4590.703] [...7 remote chains...] -- 135:34:11
      25800000 -- [-4595.714] [...7 remote chains...] -- 135:33:02
      25850000 -- [-4577.450] [...7 remote chains...] -- 135:32:09
      25900000 -- [-4567.528] [...7 remote chains...] -- 135:31:15
      25950000 -- [-4573.589] [...7 remote chains...] -- 135:30:21
      26000000 -- [-4587.573] [...7 remote chains...] -- 135:28:59

      Average standard deviation of split frequencies: 0.027163

      26050000 -- [-4587.002] [...7 remote chains...] -- 135:28:05
      26100000 -- [-4588.853] [...7 remote chains...] -- 135:27:11
      26150000 -- [-4594.041] [...7 remote chains...] -- 135:26:17
      26200000 -- [-4583.213] [...7 remote chains...] -- 135:25:23
      26250000 -- [-4588.924] [...7 remote chains...] -- 135:24:29
      26300000 -- [-4591.092] [...7 remote chains...] -- 135:23:49
      26350000 -- [-4590.496] [...7 remote chains...] -- 135:22:55
      26400000 -- [-4596.957] [...7 remote chains...] -- 135:21:47
      26450000 -- [-4592.359] [...7 remote chains...] -- 135:20:53
      26500000 -- [-4590.451] [...7 remote chains...] -- 135:19:44

      Average standard deviation of split frequencies: 0.026847

      26550000 -- [-4604.307] [...7 remote chains...] -- 135:18:36
      26600000 -- [-4580.311] [...7 remote chains...] -- 135:17:42
      26650000 -- [-4583.045] [...7 remote chains...] -- 135:16:34
      26700000 -- [-4573.696] [...7 remote chains...] -- 135:15:25
      26750000 -- [-4593.857] [...7 remote chains...] -- 135:14:17
      26800000 -- [-4572.424] [...7 remote chains...] -- 135:13:09
      26850000 -- [-4590.785] [...7 remote chains...] -- 135:12:01
      26900000 -- [-4574.959] [...7 remote chains...] -- 135:10:52
      26950000 -- [-4593.108] [...7 remote chains...] -- 135:09:30
      27000000 -- [-4607.592] [...7 remote chains...] -- 135:08:36

      Average standard deviation of split frequencies: 0.026680

      27050000 -- [-4586.813] [...7 remote chains...] -- 135:07:41
      27100000 -- [-4583.518] [...7 remote chains...] -- 135:06:33
      27150000 -- [-4599.750] [...7 remote chains...] -- 135:05:25
      27200000 -- [-4585.849] [...7 remote chains...] -- 135:04:17
      27250000 -- [-4613.523] [...7 remote chains...] -- 135:03:09
      27300000 -- [-4588.989] [...7 remote chains...] -- 135:01:47
      27350000 -- [-4592.397] [...7 remote chains...] -- 135:00:39
      27400000 -- [-4596.914] [...7 remote chains...] -- 134:59:31
      27450000 -- [-4586.991] [...7 remote chains...] -- 134:58:22
      27500000 -- [-4599.711] [...7 remote chains...] -- 134:57:14

      Average standard deviation of split frequencies: 0.026185

      27550000 -- [-4606.398] [...7 remote chains...] -- 134:56:06
      27600000 -- [-4587.837] [...7 remote chains...] -- 134:54:58
      27650000 -- [-4599.820] [...7 remote chains...] -- 134:53:50
      27700000 -- [-4593.959] [...7 remote chains...] -- 134:52:29
      27750000 -- [-4600.249] [...7 remote chains...] -- 134:51:21
      27800000 -- [-4595.108] [...7 remote chains...] -- 134:50:13
      27850000 -- [-4610.505] [...7 remote chains...] -- 134:49:05
      27900000 -- [-4603.295] [...7 remote chains...] -- 134:47:43
      27950000 -- [-4605.336] [...7 remote chains...] -- 134:46:35
      28000000 -- [-4585.531] [...7 remote chains...] -- 134:45:27

      Average standard deviation of split frequencies: 0.026047

      28050000 -- [-4573.310] [...7 remote chains...] -- 134:44:19
      28100000 -- [-4590.187] [...7 remote chains...] -- 134:43:12
      28150000 -- [-4597.547] [...7 remote chains...] -- 134:42:04
      28200000 -- [-4601.802] [...7 remote chains...] -- 134:40:56
      28250000 -- [-4598.334] [...7 remote chains...] -- 134:39:48
      28300000 -- [-4583.114] [...7 remote chains...] -- 134:38:27
      28350000 -- [-4599.374] [...7 remote chains...] -- 134:37:06
      28400000 -- [-4584.048] [...7 remote chains...] -- 134:35:58
      28450000 -- [-4600.114] [...7 remote chains...] -- 134:34:24
      28500000 -- [-4593.622] [...7 remote chains...] -- 134:33:03

      Average standard deviation of split frequencies: 0.026493

      28550000 -- [-4590.957] [...7 remote chains...] -- 134:31:56
      28600000 -- [-4586.238] [...7 remote chains...] -- 134:30:35
      28650000 -- [-4590.111] [...7 remote chains...] -- 134:29:27
      28700000 -- [-4576.891] [...7 remote chains...] -- 134:28:33
      28750000 -- [-4604.925] [...7 remote chains...] -- 134:27:38
      28800000 -- [-4592.623] [...7 remote chains...] -- 134:26:43
      28850000 -- [-4588.840] [...7 remote chains...] -- 134:25:48
      28900000 -- [-4595.899] [...7 remote chains...] -- 134:24:41
      28950000 -- [-4576.313] [...7 remote chains...] -- 134:23:33
      29000000 -- [-4589.441] [...7 remote chains...] -- 134:22:25

      Average standard deviation of split frequencies: 0.025619

      29050000 -- [-4582.951] [...7 remote chains...] -- 134:21:17
      29100000 -- [-4593.068] [...7 remote chains...] -- 134:20:23
      29150000 -- [-4574.506] [...7 remote chains...] -- 134:19:28
      29200000 -- [-4599.169] [...7 remote chains...] -- 134:18:33
      29250000 -- [-4588.668] [...7 remote chains...] -- 134:17:25
      29300000 -- [-4596.743] [...7 remote chains...] -- 134:16:17
      29350000 -- [-4588.673] [...7 remote chains...] -- 134:15:09
      29400000 -- [-4593.609] [...7 remote chains...] -- 134:14:02
      29450000 -- [-4600.926] [...7 remote chains...] -- 134:12:54
      29500000 -- [-4610.223] [...7 remote chains...] -- 134:11:46

      Average standard deviation of split frequencies: 0.025659

      29550000 -- [-4608.796] [...7 remote chains...] -- 134:10:51
      29600000 -- [-4605.358] [...7 remote chains...] -- 134:09:56
      29650000 -- [-4583.473] [...7 remote chains...] -- 134:08:36
      29700000 -- [-4597.240] [...7 remote chains...] -- 134:07:28
      29750000 -- [-4595.217] [...7 remote chains...] -- 134:06:33
      29800000 -- [-4588.956] [...7 remote chains...] -- 134:05:25
      29850000 -- [-4582.048] [...7 remote chains...] -- 134:04:18
      29900000 -- [-4601.296] [...7 remote chains...] -- 134:03:10
      29950000 -- [-4605.646] [...7 remote chains...] -- 134:02:02
      30000000 -- [-4602.837] [...7 remote chains...] -- 134:00:55

      Average standard deviation of split frequencies: 0.025710

      30050000 -- [-4588.738] [...7 remote chains...] -- 133:59:47
      30100000 -- [-4601.314] [...7 remote chains...] -- 133:59:04
      30150000 -- [-4617.948] [...7 remote chains...] -- 133:58:09
      30200000 -- [-4607.075] [...7 remote chains...] -- 133:57:01
      30250000 -- [-4607.602] [...7 remote chains...] -- 133:56:06
      30300000 -- [-4604.564] [...7 remote chains...] -- 133:55:10
      30350000 -- [-4572.335] [...7 remote chains...] -- 133:54:15
      30400000 -- [-4592.994] [...7 remote chains...] -- 133:53:19
      30450000 -- [-4589.855] [...7 remote chains...] -- 133:52:24
      30500000 -- [-4584.131] [...7 remote chains...] -- 133:51:16

      Average standard deviation of split frequencies: 0.025288

      30550000 -- [-4589.205] [...7 remote chains...] -- 133:50:20
      30600000 -- [-4592.510] [...7 remote chains...] -- 133:49:37
      30650000 -- [-4578.712] [...7 remote chains...] -- 133:48:29
      30700000 -- [-4591.296] [...7 remote chains...] -- 133:47:33
      30750000 -- [-4596.961] [...7 remote chains...] -- 133:46:38
      30800000 -- [-4588.271] [...7 remote chains...] -- 133:45:30
      30850000 -- [-4586.342] [...7 remote chains...] -- 133:44:22
      30900000 -- [-4595.728] [...7 remote chains...] -- 133:43:26
      30950000 -- [-4573.577] [...7 remote chains...] -- 133:42:07
      31000000 -- [-4584.626] [...7 remote chains...] -- 133:41:11

      Average standard deviation of split frequencies: 0.024929

      31050000 -- [-4580.820] [...7 remote chains...] -- 133:40:15
      31100000 -- [-4566.948] [...7 remote chains...] -- 133:39:07
      31150000 -- [-4564.929] [...7 remote chains...] -- 133:37:59
      31200000 -- [-4590.396] [...7 remote chains...] -- 133:36:52
      31250000 -- [-4583.838] [...7 remote chains...] -- 133:35:44
      31300000 -- [-4590.012] [...7 remote chains...] -- 133:34:48
      31350000 -- [-4578.888] [...7 remote chains...] -- 133:34:16
      31400000 -- [-4581.251] [...7 remote chains...] -- 133:33:19
      31450000 -- [-4583.666] [...7 remote chains...] -- 133:32:23
      31500000 -- [-4590.532] [...7 remote chains...] -- 133:31:27

      Average standard deviation of split frequencies: 0.024800

      31550000 -- [-4579.807] [...7 remote chains...] -- 133:30:19
      31600000 -- [-4581.001] [...7 remote chains...] -- 133:29:12
      31650000 -- [-4589.413] [...7 remote chains...] -- 133:28:27
      31700000 -- [-4578.653] [...7 remote chains...] -- 133:27:19
      31750000 -- [-4606.989] [...7 remote chains...] -- 133:26:35
      31800000 -- [-4588.681] [...7 remote chains...] -- 133:25:27
      31850000 -- [-4585.590] [...7 remote chains...] -- 133:24:42
      31900000 -- [-4586.345] [...7 remote chains...] -- 133:23:57
      31950000 -- [-4589.575] [...7 remote chains...] -- 133:23:12
      32000000 -- [-4595.728] [...7 remote chains...] -- 133:22:16

      Average standard deviation of split frequencies: 0.024269

      32050000 -- [-4588.172] [...7 remote chains...] -- 133:21:31
      32100000 -- [-4593.188] [...7 remote chains...] -- 133:20:35
      32150000 -- [-4589.836] [...7 remote chains...] -- 133:19:38
      32200000 -- [-4607.025] [...7 remote chains...] -- 133:18:30
      32250000 -- [-4585.805] [...7 remote chains...] -- 133:17:22
      32300000 -- [-4581.945] [...7 remote chains...] -- 133:16:14
      32350000 -- [-4593.930] [...7 remote chains...] -- 133:15:17
      32400000 -- [-4603.253] [...7 remote chains...] -- 133:14:21
      32450000 -- [-4582.932] [...7 remote chains...] -- 133:13:13
      32500000 -- [-4597.633] [...7 remote chains...] -- 133:12:16

      Average standard deviation of split frequencies: 0.023729

      32550000 -- [-4588.360] [...7 remote chains...] -- 133:11:08
      32600000 -- [-4613.683] [...7 remote chains...] -- 133:10:00
      32650000 -- [-4584.993] [...7 remote chains...] -- 133:09:03
      32700000 -- [-4573.577] [...7 remote chains...] -- 133:07:55
      32750000 -- [-4584.325] [...7 remote chains...] -- 133:06:59
      32800000 -- [-4579.828] [...7 remote chains...] -- 133:06:02
      32850000 -- [-4588.793] [...7 remote chains...] -- 133:04:54
      32900000 -- [-4585.547] [...7 remote chains...] -- 133:03:46
      32950000 -- [-4586.733] [...7 remote chains...] -- 133:02:38
      33000000 -- [-4603.852] [...7 remote chains...] -- 133:01:30

      Average standard deviation of split frequencies: 0.023886

      33050000 -- [-4606.688] [...7 remote chains...] -- 133:00:33
      33100000 -- [-4589.085] [...7 remote chains...] -- 132:59:25
      33150000 -- [-4570.043] [...7 remote chains...] -- 132:58:28
      33200000 -- [-4584.259] [...7 remote chains...] -- 132:57:20
      33250000 -- [-4586.193] [...7 remote chains...] -- 132:56:01
      33300000 -- [-4601.937] [...7 remote chains...] -- 132:54:53
      33350000 -- [-4594.126] [...7 remote chains...] -- 132:53:46
      33400000 -- [-4616.289] [...7 remote chains...] -- 132:52:38
      33450000 -- [-4578.086] [...7 remote chains...] -- 132:51:41
      33500000 -- [-4581.254] [...7 remote chains...] -- 132:50:33

      Average standard deviation of split frequencies: 0.023813

      33550000 -- [-4596.265] [...7 remote chains...] -- 132:49:25
      33600000 -- [-4604.273] [...7 remote chains...] -- 132:48:17
      33650000 -- [-4595.303] [...7 remote chains...] -- 132:47:31
      33700000 -- [-4587.759] [...7 remote chains...] -- 132:46:34
      33750000 -- [-4595.687] [...7 remote chains...] -- 132:45:48
      33800000 -- [-4592.536] [...7 remote chains...] -- 132:44:51
      33850000 -- [-4584.297] [...7 remote chains...] -- 132:43:53
      33900000 -- [-4589.676] [...7 remote chains...] -- 132:42:56
      33950000 -- [-4600.612] [...7 remote chains...] -- 132:41:48
      34000000 -- [-4587.363] [...7 remote chains...] -- 132:40:40

      Average standard deviation of split frequencies: 0.023870

      34050000 -- [-4614.113] [...7 remote chains...] -- 132:39:22
      34100000 -- [-4606.995] [...7 remote chains...] -- 132:38:14
      34150000 -- [-4601.229] [...7 remote chains...] -- 132:37:16
      34200000 -- [-4593.258] [...7 remote chains...] -- 132:36:30
      34250000 -- [-4569.669] [...7 remote chains...] -- 132:35:33
      34300000 -- [-4569.206] [...7 remote chains...] -- 132:34:35
      34350000 -- [-4578.331] [...7 remote chains...] -- 132:33:38
      34400000 -- [-4568.879] [...7 remote chains...] -- 132:32:30
      34450000 -- [-4574.469] [...7 remote chains...] -- 132:31:33
      34500000 -- [-4577.634] [...7 remote chains...] -- 132:30:35

      Average standard deviation of split frequencies: 0.023347

      34550000 -- [-4596.392] [...7 remote chains...] -- 132:29:38
      34600000 -- [-4606.911] [...7 remote chains...] -- 132:28:40
      34650000 -- [-4584.790] [...7 remote chains...] -- 132:27:32
      34700000 -- [-4582.894] [...7 remote chains...] -- 132:26:35
      34750000 -- [-4605.624] [...7 remote chains...] -- 132:25:37
      34800000 -- [-4571.838] [...7 remote chains...] -- 132:24:40
      34850000 -- [-4580.517] [...7 remote chains...] -- 132:23:42
      34900000 -- [-4594.026] [...7 remote chains...] -- 132:22:34
      34950000 -- [-4589.359] [...7 remote chains...] -- 132:21:47
      35000000 -- [-4593.706] [...7 remote chains...] -- 132:20:39

      Average standard deviation of split frequencies: 0.022983

      35050000 -- [-4591.794] [...7 remote chains...] -- 132:19:21
      35100000 -- [-4600.160] [...7 remote chains...] -- 132:18:13
      35150000 -- [-4596.690] [...7 remote chains...] -- 132:17:15
      35200000 -- [-4570.611] [...7 remote chains...] -- 132:16:07
      35250000 -- [-4592.235] [...7 remote chains...] -- 132:15:09
      35300000 -- [-4571.574] [...7 remote chains...] -- 132:14:12
      35350000 -- [-4583.755] [...7 remote chains...] -- 132:13:04
      35400000 -- [-4585.032] [...7 remote chains...] -- 132:12:06
      35450000 -- [-4587.154] [...7 remote chains...] -- 132:10:58
      35500000 -- [-4595.842] [...7 remote chains...] -- 132:10:11

      Average standard deviation of split frequencies: 0.023233

      35550000 -- [-4576.003] [...7 remote chains...] -- 132:09:03
      35600000 -- [-4592.418] [...7 remote chains...] -- 132:08:05
      35650000 -- [-4592.423] [...7 remote chains...] -- 132:07:07
      35700000 -- [-4592.765] [...7 remote chains...] -- 132:05:59
      35750000 -- [-4586.137] [...7 remote chains...] -- 132:05:01
      35800000 -- [-4588.102] [...7 remote chains...] -- 132:03:53
      35850000 -- [-4598.099] [...7 remote chains...] -- 132:02:55
      35900000 -- [-4586.803] [...7 remote chains...] -- 132:01:57
      35950000 -- [-4581.939] [...7 remote chains...] -- 132:00:59
      36000000 -- [-4623.710] [...7 remote chains...] -- 131:59:51

      Average standard deviation of split frequencies: 0.022945

      36050000 -- [-4621.134] [...7 remote chains...] -- 131:58:43
      36100000 -- [-4600.512] [...7 remote chains...] -- 131:57:35
      36150000 -- [-4587.812] [...7 remote chains...] -- 131:56:47
      36200000 -- [-4600.849] [...7 remote chains...] -- 131:55:39
      36250000 -- [-4586.686] [...7 remote chains...] -- 131:54:41
      36300000 -- [-4583.870] [...7 remote chains...] -- 131:53:43
      36350000 -- [-4594.237] [...7 remote chains...] -- 131:52:35
      36400000 -- [-4603.673] [...7 remote chains...] -- 131:51:37
      36450000 -- [-4579.241] [...7 remote chains...] -- 131:50:39
      36500000 -- [-4596.668] [...7 remote chains...] -- 131:49:41

      Average standard deviation of split frequencies: 0.023241

      36550000 -- [-4589.529] [...7 remote chains...] -- 131:48:33
      36600000 -- [-4576.978] [...7 remote chains...] -- 131:47:35
      36650000 -- [-4588.374] [...7 remote chains...] -- 131:46:37
      36700000 -- [-4604.456] [...7 remote chains...] -- 131:45:39
      36750000 -- [-4598.028] [...7 remote chains...] -- 131:44:31
      36800000 -- [-4595.551] [...7 remote chains...] -- 131:43:32
      36850000 -- [-4590.235] [...7 remote chains...] -- 131:42:34
      36900000 -- [-4585.867] [...7 remote chains...] -- 131:41:26
      36950000 -- [-4573.377] [...7 remote chains...] -- 131:40:18
      37000000 -- [-4603.923] [...7 remote chains...] -- 131:39:10

      Average standard deviation of split frequencies: 0.023373

      37050000 -- [-4588.028] [...7 remote chains...] -- 131:38:02
      37100000 -- [-4590.445] [...7 remote chains...] -- 131:36:54
      37150000 -- [-4594.148] [...7 remote chains...] -- 131:35:56
      37200000 -- [-4601.004] [...7 remote chains...] -- 131:34:38
      37250000 -- [-4593.035] [...7 remote chains...] -- 131:33:40
      37300000 -- [-4571.381] [...7 remote chains...] -- 131:32:32
      37350000 -- [-4580.524] [...7 remote chains...] -- 131:31:23
      37400000 -- [-4592.020] [...7 remote chains...] -- 131:30:25
      37450000 -- [-4577.153] [...7 remote chains...] -- 131:29:07
      37500000 -- [-4591.066] [...7 remote chains...] -- 131:28:09

      Average standard deviation of split frequencies: 0.023587

      37550000 -- [-4585.087] [...7 remote chains...] -- 131:27:11
      37600000 -- [-4613.969] [...7 remote chains...] -- 131:26:12
      37650000 -- [-4599.580] [...7 remote chains...] -- 131:25:14
      37700000 -- [-4588.812] [...7 remote chains...] -- 131:24:16
      37750000 -- [-4620.314] [...7 remote chains...] -- 131:23:17
      37800000 -- [-4600.883] [...7 remote chains...] -- 131:22:28
      37850000 -- [-4603.035] [...7 remote chains...] -- 131:21:30
      37900000 -- [-4577.005] [...7 remote chains...] -- 131:20:41
      37950000 -- [-4577.637] [...7 remote chains...] -- 131:19:33
      38000000 -- [-4572.821] [...7 remote chains...] -- 131:18:34

      Average standard deviation of split frequencies: 0.023704

      38050000 -- [-4584.818] [...7 remote chains...] -- 131:17:36
      38100000 -- [-4576.153] [...7 remote chains...] -- 131:16:37
      38150000 -- [-4581.172] [...7 remote chains...] -- 131:15:39
      38200000 -- [-4580.898] [...7 remote chains...] -- 131:14:49
      38250000 -- [-4569.788] [...7 remote chains...] -- 131:13:51
      38300000 -- [-4568.684] [...7 remote chains...] -- 131:12:33
      38350000 -- [-4589.026] [...7 remote chains...] -- 131:11:35
      38400000 -- [-4572.534] [...7 remote chains...] -- 131:10:36
      38450000 -- [-4588.159] [...7 remote chains...] -- 131:09:28
      38500000 -- [-4575.989] [...7 remote chains...] -- 131:08:29

      Average standard deviation of split frequencies: 0.023392

      38550000 -- [-4597.377] [...7 remote chains...] -- 131:07:30
      38600000 -- [-4576.809] [...7 remote chains...] -- 131:06:32
      38650000 -- [-4571.826] [...7 remote chains...] -- 131:05:33
      38700000 -- [-4577.147] [...7 remote chains...] -- 131:04:25
      38750000 -- [-4586.233] [...7 remote chains...] -- 131:03:35
      38800000 -- [-4582.350] [...7 remote chains...] -- 131:02:46
      38850000 -- [-4568.199] [...7 remote chains...] -- 131:01:56
      38900000 -- [-4585.812] [...7 remote chains...] -- 131:00:57
      38950000 -- [-4589.391] [...7 remote chains...] -- 130:59:49
      39000000 -- [-4582.629] [...7 remote chains...] -- 130:58:41

      Average standard deviation of split frequencies: 0.023474

      39050000 -- [-4570.428] [...7 remote chains...] -- 130:57:33
      39100000 -- [-4582.081] [...7 remote chains...] -- 130:56:25
      39150000 -- [-4586.416] [...7 remote chains...] -- 130:55:26
      39200000 -- [-4576.917] [...7 remote chains...] -- 130:54:27
      39250000 -- [-4588.271] [...7 remote chains...] -- 130:53:28
      39300000 -- [-4585.905] [...7 remote chains...] -- 130:52:20
      39350000 -- [-4586.850] [...7 remote chains...] -- 130:51:12
      39400000 -- [-4595.435] [...7 remote chains...] -- 130:50:13
      39450000 -- [-4594.267] [...7 remote chains...] -- 130:49:05
      39500000 -- [-4601.139] [...7 remote chains...] -- 130:48:06

      Average standard deviation of split frequencies: 0.023289

      39550000 -- [-4592.770] [...7 remote chains...] -- 130:46:57
      39600000 -- [-4576.739] [...7 remote chains...] -- 130:45:49
      39650000 -- [-4593.263] [...7 remote chains...] -- 130:44:50
      39700000 -- [-4576.461] [...7 remote chains...] -- 130:43:51
      39750000 -- [-4587.610] [...7 remote chains...] -- 130:42:52
      39800000 -- [-4578.284] [...7 remote chains...] -- 130:41:53
      39850000 -- [-4583.573] [...7 remote chains...] -- 130:40:54
      39900000 -- [-4582.001] [...7 remote chains...] -- 130:39:46
      39950000 -- [-4579.925] [...7 remote chains...] -- 130:38:29
      40000000 -- [-4603.999] [...7 remote chains...] -- 130:37:21

      Average standard deviation of split frequencies: 0.022915

      40050000 -- [-4579.365] [...7 remote chains...] -- 130:36:21
      40100000 -- [-4591.747] [...7 remote chains...] -- 130:35:13
      40150000 -- [-4594.527] [...7 remote chains...] -- 130:34:05
      40200000 -- [-4580.425] [...7 remote chains...] -- 130:33:06
      40250000 -- [-4595.707] [...7 remote chains...] -- 130:31:58
      40300000 -- [-4604.489] [...7 remote chains...] -- 130:30:59
      40350000 -- [-4612.500] [...7 remote chains...] -- 130:29:51
      40400000 -- [-4591.850] [...7 remote chains...] -- 130:28:51
      40450000 -- [-4612.940] [...7 remote chains...] -- 130:27:52
      40500000 -- [-4586.566] [...7 remote chains...] -- 130:26:53

      Average standard deviation of split frequencies: 0.022455

      40550000 -- [-4586.377] [...7 remote chains...] -- 130:25:54
      40600000 -- [-4586.943] [...7 remote chains...] -- 130:24:55
      40650000 -- [-4585.529] [...7 remote chains...] -- 130:23:46
      40700000 -- [-4592.515] [...7 remote chains...] -- 130:22:47
      40750000 -- [-4585.077] [...7 remote chains...] -- 130:21:48
      40800000 -- [-4607.175] [...7 remote chains...] -- 130:20:49
      40850000 -- [-4586.900] [...7 remote chains...] -- 130:19:49
      40900000 -- [-4573.340] [...7 remote chains...] -- 130:18:59
      40950000 -- [-4596.219] [...7 remote chains...] -- 130:17:50
      41000000 -- [-4589.011] [...7 remote chains...] -- 130:16:42

      Average standard deviation of split frequencies: 0.022426

      41050000 -- [-4595.624] [...7 remote chains...] -- 130:15:52
      41100000 -- [-4587.827] [...7 remote chains...] -- 130:14:44
      41150000 -- [-4585.512] [...7 remote chains...] -- 130:13:44
      41200000 -- [-4578.735] [...7 remote chains...] -- 130:12:45
      41250000 -- [-4589.654] [...7 remote chains...] -- 130:11:45
      41300000 -- [-4576.909] [...7 remote chains...] -- 130:10:46
      41350000 -- [-4576.438] [...7 remote chains...] -- 130:09:46
      41400000 -- [-4573.546] [...7 remote chains...] -- 130:08:47
      41450000 -- [-4561.968] [...7 remote chains...] -- 130:07:39
      41500000 -- [-4576.156] [...7 remote chains...] -- 130:06:39

      Average standard deviation of split frequencies: 0.022480

      41550000 -- [-4583.270] [...7 remote chains...] -- 130:05:40
      41600000 -- [-4584.952] [...7 remote chains...] -- 130:04:32
      41650000 -- [-4591.272] [...7 remote chains...] -- 130:03:32
      41700000 -- [-4587.873] [...7 remote chains...] -- 130:02:32
      41750000 -- [-4591.986] [...7 remote chains...] -- 130:01:24
      41800000 -- [-4568.376] [...7 remote chains...] -- 130:00:25
      41850000 -- [-4575.827] [...7 remote chains...] -- 129:59:16
      41900000 -- [-4596.667] [...7 remote chains...] -- 129:58:17
      41950000 -- [-4596.898] [...7 remote chains...] -- 129:57:26
      42000000 -- [-4575.105] [...7 remote chains...] -- 129:56:26

      Average standard deviation of split frequencies: 0.022882

      42050000 -- [-4594.938] [...7 remote chains...] -- 129:55:18
      42100000 -- [-4589.297] [...7 remote chains...] -- 129:54:18
      42150000 -- [-4589.864] [...7 remote chains...] -- 129:53:10
      42200000 -- [-4579.248] [...7 remote chains...] -- 129:52:10
      42250000 -- [-4596.343] [...7 remote chains...] -- 129:51:11
      42300000 -- [-4573.447] [...7 remote chains...] -- 129:50:11
      42350000 -- [-4598.423] [...7 remote chains...] -- 129:49:20
      42400000 -- [-4608.095] [...7 remote chains...] -- 129:48:12
      42450000 -- [-4599.832] [...7 remote chains...] -- 129:47:12
      42500000 -- [-4586.099] [...7 remote chains...] -- 129:46:12

      Average standard deviation of split frequencies: 0.023283

      42550000 -- [-4596.371] [...7 remote chains...] -- 129:45:04
      42600000 -- [-4578.263] [...7 remote chains...] -- 129:43:56
      42650000 -- [-4593.174] [...7 remote chains...] -- 129:42:48
      42700000 -- [-4589.746] [...7 remote chains...] -- 129:41:31
      42750000 -- [-4602.784] [...7 remote chains...] -- 129:40:31
      42800000 -- [-4589.431] [...7 remote chains...] -- 129:39:31
      42850000 -- [-4583.944] [...7 remote chains...] -- 129:38:23
      42900000 -- [-4596.859] [...7 remote chains...] -- 129:37:23
      42950000 -- [-4601.981] [...7 remote chains...] -- 129:36:15
      43000000 -- [-4586.366] [...7 remote chains...] -- 129:35:07

      Average standard deviation of split frequencies: 0.023355

      43050000 -- [-4615.797] [...7 remote chains...] -- 129:34:07
      43100000 -- [-4593.385] [...7 remote chains...] -- 129:33:07
      43150000 -- [-4611.161] [...7 remote chains...] -- 129:32:16
      43200000 -- [-4590.795] [...7 remote chains...] -- 129:31:16
      43250000 -- [-4580.206] [...7 remote chains...] -- 129:30:24
      43300000 -- [-4583.475] [...7 remote chains...] -- 129:29:16
      43350000 -- [-4591.385] [...7 remote chains...] -- 129:28:16
      43400000 -- [-4601.285] [...7 remote chains...] -- 129:27:08
      43450000 -- [-4589.446] [...7 remote chains...] -- 129:26:08
      43500000 -- [-4587.933] [...7 remote chains...] -- 129:24:52

      Average standard deviation of split frequencies: 0.023019

      43550000 -- [-4586.732] [...7 remote chains...] -- 129:23:52
      43600000 -- [-4583.564] [...7 remote chains...] -- 129:22:52
      43650000 -- [-4580.493] [...7 remote chains...] -- 129:21:52
      43700000 -- [-4609.256] [...7 remote chains...] -- 129:20:44
      43750000 -- [-4600.401] [...7 remote chains...] -- 129:19:44
      43800000 -- [-4606.448] [...7 remote chains...] -- 129:18:44
      43850000 -- [-4589.496] [...7 remote chains...] -- 129:17:35
      43900000 -- [-4591.188] [...7 remote chains...] -- 129:16:27
      43950000 -- [-4576.817] [...7 remote chains...] -- 129:15:27
      44000000 -- [-4599.075] [...7 remote chains...] -- 129:14:27

      Average standard deviation of split frequencies: 0.023604

      44050000 -- [-4608.794] [...7 remote chains...] -- 129:13:19
      44100000 -- [-4602.617] [...7 remote chains...] -- 129:12:11
      44150000 -- [-4592.126] [...7 remote chains...] -- 129:11:19
      44200000 -- [-4577.547] [...7 remote chains...] -- 129:10:19
      44250000 -- [-4581.893] [...7 remote chains...] -- 129:09:19
      44300000 -- [-4580.476] [...7 remote chains...] -- 129:08:03
      44350000 -- [-4583.907] [...7 remote chains...] -- 129:06:54
      44400000 -- [-4577.859] [...7 remote chains...] -- 129:05:38
      44450000 -- [-4599.153] [...7 remote chains...] -- 129:04:30
      44500000 -- [-4583.150] [...7 remote chains...] -- 129:03:22

      Average standard deviation of split frequencies: 0.024000

      44550000 -- [-4591.791] [...7 remote chains...] -- 129:02:22
      44600000 -- [-4575.619] [...7 remote chains...] -- 129:01:06
      44650000 -- [-4587.103] [...7 remote chains...] -- 129:00:06
      44700000 -- [-4581.853] [...7 remote chains...] -- 128:59:06
      44750000 -- [-4597.499] [...7 remote chains...] -- 128:58:05
      44800000 -- [-4581.448] [...7 remote chains...] -- 128:56:49
      44850000 -- [-4600.658] [...7 remote chains...] -- 128:55:49
      44900000 -- [-4593.615] [...7 remote chains...] -- 128:54:49
      44950000 -- [-4588.924] [...7 remote chains...] -- 128:53:41
      45000000 -- [-4579.537] [...7 remote chains...] -- 128:52:25

      Average standard deviation of split frequencies: 0.024194

      45050000 -- [-4590.975] [...7 remote chains...] -- 128:51:17
      45100000 -- [-4591.221] [...7 remote chains...] -- 128:50:17
      45150000 -- [-4598.684] [...7 remote chains...] -- 128:49:17
      45200000 -- [-4600.721] [...7 remote chains...] -- 128:48:16
      45250000 -- [-4590.581] [...7 remote chains...] -- 128:47:08
      45300000 -- [-4585.711] [...7 remote chains...] -- 128:46:16
      45350000 -- [-4585.108] [...7 remote chains...] -- 128:45:08
      45400000 -- [-4607.398] [...7 remote chains...] -- 128:44:00
      45450000 -- [-4588.336] [...7 remote chains...] -- 128:43:07
      45500000 -- [-4595.043] [...7 remote chains...] -- 128:41:59

      Average standard deviation of split frequencies: 0.024330

      45550000 -- [-4579.358] [...7 remote chains...] -- 128:40:59
      45600000 -- [-4574.950] [...7 remote chains...] -- 128:39:51
      45650000 -- [-4588.447] [...7 remote chains...] -- 128:38:43
      45700000 -- [-4581.162] [...7 remote chains...] -- 128:37:27
      45750000 -- [-4596.454] [...7 remote chains...] -- 128:36:19
      45800000 -- [-4580.777] [...7 remote chains...] -- 128:35:11
      45850000 -- [-4600.553] [...7 remote chains...] -- 128:33:55
      45900000 -- [-4603.338] [...7 remote chains...] -- 128:32:40
      45950000 -- [-4584.851] [...7 remote chains...] -- 128:31:32
      46000000 -- [-4612.826] [...7 remote chains...] -- 128:30:39

      Average standard deviation of split frequencies: 0.024335

      46050000 -- [-4605.373] [...7 remote chains...] -- 128:29:23
      46100000 -- [-4598.282] [...7 remote chains...] -- 128:28:08
      46150000 -- [-4583.172] [...7 remote chains...] -- 128:27:00
      46200000 -- [-4600.016] [...7 remote chains...] -- 128:25:52
      46250000 -- [-4589.705] [...7 remote chains...] -- 128:24:36
      46300000 -- [-4598.178] [...7 remote chains...] -- 128:23:28
      46350000 -- [-4608.847] [...7 remote chains...] -- 128:22:20
      46400000 -- [-4601.771] [...7 remote chains...] -- 128:21:05
      46450000 -- [-4606.078] [...7 remote chains...] -- 128:20:04
      46500000 -- [-4595.550] [...7 remote chains...] -- 128:18:49

      Average standard deviation of split frequencies: 0.024414

      46550000 -- [-4580.229] [...7 remote chains...] -- 128:17:41
      46600000 -- [-4580.736] [...7 remote chains...] -- 128:16:33
      46650000 -- [-4587.625] [...7 remote chains...] -- 128:15:25
      46700000 -- [-4583.709] [...7 remote chains...] -- 128:14:17
      46750000 -- [-4577.575] [...7 remote chains...] -- 128:13:17
      46800000 -- [-4567.730] [...7 remote chains...] -- 128:12:02
      46850000 -- [-4587.942] [...7 remote chains...] -- 128:10:54
      46900000 -- [-4581.848] [...7 remote chains...] -- 128:09:54
      46950000 -- [-4578.836] [...7 remote chains...] -- 128:08:53
      47000000 -- [-4594.015] [...7 remote chains...] -- 128:07:45

      Average standard deviation of split frequencies: 0.024294

      47050000 -- [-4561.093] [...7 remote chains...] -- 128:06:45
      47100000 -- [-4577.231] [...7 remote chains...] -- 128:05:30
      47150000 -- [-4585.721] [...7 remote chains...] -- 128:04:14
      47200000 -- [-4581.104] [...7 remote chains...] -- 128:03:07
      47250000 -- [-4583.588] [...7 remote chains...] -- 128:01:51
      47300000 -- [-4578.759] [...7 remote chains...] -- 128:00:36
      47350000 -- [-4581.111] [...7 remote chains...] -- 127:59:28
      47400000 -- [-4579.688] [...7 remote chains...] -- 127:58:20
      47450000 -- [-4593.837] [...7 remote chains...] -- 127:56:58
      47500000 -- [-4596.055] [...7 remote chains...] -- 127:55:50

      Average standard deviation of split frequencies: 0.024262

      47550000 -- [-4576.404] [...7 remote chains...] -- 127:54:42
      47600000 -- [-4586.542] [...7 remote chains...] -- 127:53:42
      47650000 -- [-4601.030] [...7 remote chains...] -- 127:52:27
      47700000 -- [-4606.623] [...7 remote chains...] -- 127:51:19
      47750000 -- [-4581.717] [...7 remote chains...] -- 127:50:19
      47800000 -- [-4597.066] [...7 remote chains...] -- 127:49:04
      47850000 -- [-4595.579] [...7 remote chains...] -- 127:47:49
      47900000 -- [-4598.443] [...7 remote chains...] -- 127:46:41
      47950000 -- [-4603.163] [...7 remote chains...] -- 127:45:33
      48000000 -- [-4589.374] [...7 remote chains...] -- 127:44:26

      Average standard deviation of split frequencies: 0.024229

      48050000 -- [-4596.025] [...7 remote chains...] -- 127:43:10
      48100000 -- [-4573.935] [...7 remote chains...] -- 127:42:03
      48150000 -- [-4598.224] [...7 remote chains...] -- 127:40:48
      48200000 -- [-4587.772] [...7 remote chains...] -- 127:39:33
      48250000 -- [-4581.301] [...7 remote chains...] -- 127:38:25
      48300000 -- [-4587.531] [...7 remote chains...] -- 127:37:10
      48350000 -- [-4591.808] [...7 remote chains...] -- 127:35:55
      48400000 -- [-4608.305] [...7 remote chains...] -- 127:34:41
      48450000 -- [-4609.723] [...7 remote chains...] -- 127:33:26
      48500000 -- [-4584.525] [...7 remote chains...] -- 127:32:11

      Average standard deviation of split frequencies: 0.024244

      48550000 -- [-4571.938] [...7 remote chains...] -- 127:31:03
      48600000 -- [-4583.831] [...7 remote chains...] -- 127:30:03
      48650000 -- [-4587.611] [...7 remote chains...] -- 127:28:48
      48700000 -- [-4577.024] [...7 remote chains...] -- 127:27:34
      48750000 -- [-4585.742] [...7 remote chains...] -- 127:26:12
      48800000 -- [-4587.089] [...7 remote chains...] -- 127:24:57
      48850000 -- [-4587.981] [...7 remote chains...] -- 127:23:42
      48900000 -- [-4583.894] [...7 remote chains...] -- 127:22:20
      48950000 -- [-4592.089] [...7 remote chains...] -- 127:21:06
      49000000 -- [-4576.068] [...7 remote chains...] -- 127:19:44

      Average standard deviation of split frequencies: 0.024378

      49050000 -- [-4599.841] [...7 remote chains...] -- 127:18:22
      49100000 -- [-4600.689] [...7 remote chains...] -- 127:17:01
      49150000 -- [-4587.167] [...7 remote chains...] -- 127:15:46
      49200000 -- [-4581.578] [...7 remote chains...] -- 127:14:17
      49250000 -- [-4568.535] [...7 remote chains...] -- 127:13:03
      49300000 -- [-4579.493] [...7 remote chains...] -- 127:11:48
      49350000 -- [-4581.990] [...7 remote chains...] -- 127:10:34
      49400000 -- [-4563.680] [...7 remote chains...] -- 127:09:20
      49450000 -- [-4574.266] [...7 remote chains...] -- 127:07:58
      49500000 -- [-4558.148] [...7 remote chains...] -- 127:06:51

      Average standard deviation of split frequencies: 0.024500

      49550000 -- [-4576.118] [...7 remote chains...] -- 127:05:44
      49600000 -- [-4572.822] [...7 remote chains...] -- 127:04:29
      49650000 -- [-4577.377] [...7 remote chains...] -- 127:03:15
      49700000 -- [-4581.227] [...7 remote chains...] -- 127:02:01
      49750000 -- [-4588.676] [...7 remote chains...] -- 127:00:39
      49800000 -- [-4599.723] [...7 remote chains...] -- 126:59:32
      49850000 -- [-4594.641] [...7 remote chains...] -- 126:58:18
      49900000 -- [-4596.202] [...7 remote chains...] -- 126:57:11
      49950000 -- [-4585.128] [...7 remote chains...] -- 126:56:11
      50000000 -- [-4601.247] [...7 remote chains...] -- 126:54:57

      Average standard deviation of split frequencies: 0.024578

      50050000 -- [-4601.469] [...7 remote chains...] -- 126:53:56
      50100000 -- [-4591.739] [...7 remote chains...] -- 126:52:42
      50150000 -- [-4615.272] [...7 remote chains...] -- 126:51:35
      50200000 -- [-4603.395] [...7 remote chains...] -- 126:50:28
      50250000 -- [-4597.166] [...7 remote chains...] -- 126:49:21
      50300000 -- [-4591.351] [...7 remote chains...] -- 126:48:21
      50350000 -- [-4593.216] [...7 remote chains...] -- 126:47:20
      50400000 -- [-4581.026] [...7 remote chains...] -- 126:46:13
      50450000 -- [-4589.785] [...7 remote chains...] -- 126:45:20
      50500000 -- [-4590.777] [...7 remote chains...] -- 126:44:13

      Average standard deviation of split frequencies: 0.024673

      50550000 -- [-4604.782] [...7 remote chains...] -- 126:43:19
      50600000 -- [-4579.139] [...7 remote chains...] -- 126:42:12
      50650000 -- [-4604.077] [...7 remote chains...] -- 126:41:05
      50700000 -- [-4595.039] [...7 remote chains...] -- 126:39:58
      50750000 -- [-4595.563] [...7 remote chains...] -- 126:38:51
      50800000 -- [-4606.667] [...7 remote chains...] -- 126:37:50
      50850000 -- [-4585.386] [...7 remote chains...] -- 126:36:43
      50900000 -- [-4581.082] [...7 remote chains...] -- 126:35:36
      50950000 -- [-4578.872] [...7 remote chains...] -- 126:34:29
      51000000 -- [-4578.278] [...7 remote chains...] -- 126:33:22

      Average standard deviation of split frequencies: 0.024439

      51050000 -- [-4595.322] [...7 remote chains...] -- 126:32:15
      51100000 -- [-4586.976] [...7 remote chains...] -- 126:31:14
      51150000 -- [-4587.542] [...7 remote chains...] -- 126:30:14
      51200000 -- [-4606.762] [...7 remote chains...] -- 126:29:07
      51250000 -- [-4590.669] [...7 remote chains...] -- 126:28:00
      51300000 -- [-4578.474] [...7 remote chains...] -- 126:27:00
      51350000 -- [-4578.258] [...7 remote chains...] -- 126:25:59
      51400000 -- [-4601.448] [...7 remote chains...] -- 126:24:45
      51450000 -- [-4576.125] [...7 remote chains...] -- 126:23:31
      51500000 -- [-4593.119] [...7 remote chains...] -- 126:22:24

      Average standard deviation of split frequencies: 0.024642

      51550000 -- [-4585.388] [...7 remote chains...] -- 126:21:24
      51600000 -- [-4599.436] [...7 remote chains...] -- 126:20:24
      51650000 -- [-4583.137] [...7 remote chains...] -- 126:19:16
      51700000 -- [-4601.954] [...7 remote chains...] -- 126:18:09
      51750000 -- [-4590.260] [...7 remote chains...] -- 126:17:02
      51800000 -- [-4579.653] [...7 remote chains...] -- 126:16:02
      51850000 -- [-4573.662] [...7 remote chains...] -- 126:14:48
      51900000 -- [-4570.499] [...7 remote chains...] -- 126:13:34
      51950000 -- [-4581.206] [...7 remote chains...] -- 126:12:34
      52000000 -- [-4590.956] [...7 remote chains...] -- 126:11:27

      Average standard deviation of split frequencies: 0.024330

      52050000 -- [-4586.375] [...7 remote chains...] -- 126:10:20
      52100000 -- [-4596.240] [...7 remote chains...] -- 126:09:19
      52150000 -- [-4585.449] [...7 remote chains...] -- 126:08:19
      52200000 -- [-4581.262] [...7 remote chains...] -- 126:07:12
      52250000 -- [-4579.873] [...7 remote chains...] -- 126:06:11
      52300000 -- [-4578.461] [...7 remote chains...] -- 126:05:04
      52350000 -- [-4584.694] [...7 remote chains...] -- 126:03:57
      52400000 -- [-4583.839] [...7 remote chains...] -- 126:02:50
      52450000 -- [-4600.117] [...7 remote chains...] -- 126:01:50
      52500000 -- [-4596.791] [...7 remote chains...] -- 126:00:43

      Average standard deviation of split frequencies: 0.024353

      52550000 -- [-4598.141] [...7 remote chains...] -- 125:59:29
      52600000 -- [-4584.079] [...7 remote chains...] -- 125:58:22
      52650000 -- [-4589.916] [...7 remote chains...] -- 125:57:15
      52700000 -- [-4592.522] [...7 remote chains...] -- 125:56:01
      52750000 -- [-4564.638] [...7 remote chains...] -- 125:54:54
      52800000 -- [-4563.569] [...7 remote chains...] -- 125:53:54
      52850000 -- [-4566.412] [...7 remote chains...] -- 125:52:47
      52900000 -- [-4571.783] [...7 remote chains...] -- 125:51:46
      52950000 -- [-4567.919] [...7 remote chains...] -- 125:50:46
      53000000 -- [-4572.441] [...7 remote chains...] -- 125:49:39

      Average standard deviation of split frequencies: 0.024272

      53050000 -- [-4582.315] [...7 remote chains...] -- 125:48:25
      53100000 -- [-4574.503] [...7 remote chains...] -- 125:47:18
      53150000 -- [-4579.496] [...7 remote chains...] -- 125:46:11
      53200000 -- [-4586.713] [...7 remote chains...] -- 125:45:04
      53250000 -- [-4601.834] [...7 remote chains...] -- 125:43:57
      53300000 -- [-4593.234] [...7 remote chains...] -- 125:42:50
      53350000 -- [-4585.897] [...7 remote chains...] -- 125:41:36
      53400000 -- [-4602.222] [...7 remote chains...] -- 125:40:29
      53450000 -- [-4579.341] [...7 remote chains...] -- 125:39:29
      53500000 -- [-4590.942] [...7 remote chains...] -- 125:38:22

      Average standard deviation of split frequencies: 0.024582

      53550000 -- [-4587.109] [...7 remote chains...] -- 125:37:15
      53600000 -- [-4582.381] [...7 remote chains...] -- 125:36:08
      53650000 -- [-4609.793] [...7 remote chains...] -- 125:35:01
      53700000 -- [-4586.917] [...7 remote chains...] -- 125:33:54
      53750000 -- [-4587.561] [...7 remote chains...] -- 125:32:47
      53800000 -- [-4603.675] [...7 remote chains...] -- 125:31:46
      53850000 -- [-4585.233] [...7 remote chains...] -- 125:30:39
      53900000 -- [-4584.801] [...7 remote chains...] -- 125:29:32
      53950000 -- [-4607.607] [...7 remote chains...] -- 125:28:32
      54000000 -- [-4607.490] [...7 remote chains...] -- 125:27:31

      Average standard deviation of split frequencies: 0.024984

      54050000 -- [-4613.151] [...7 remote chains...] -- 125:26:31
      54100000 -- [-4578.245] [...7 remote chains...] -- 125:25:30
      54150000 -- [-4570.844] [...7 remote chains...] -- 125:24:23
      54200000 -- [-4575.833] [...7 remote chains...] -- 125:23:16
      54250000 -- [-4601.779] [...7 remote chains...] -- 125:22:09
      54300000 -- [-4600.778] [...7 remote chains...] -- 125:21:02
      54350000 -- [-4593.947] [...7 remote chains...] -- 125:20:02
      54400000 -- [-4595.270] [...7 remote chains...] -- 125:19:01
      54450000 -- [-4592.051] [...7 remote chains...] -- 125:17:54
      54500000 -- [-4586.822] [...7 remote chains...] -- 125:16:53

      Average standard deviation of split frequencies: 0.025179

      54550000 -- [-4587.764] [...7 remote chains...] -- 125:15:53
      54600000 -- [-4589.472] [...7 remote chains...] -- 125:14:46
      54650000 -- [-4591.819] [...7 remote chains...] -- 125:13:39
      54700000 -- [-4595.185] [...7 remote chains...] -- 125:12:32
      54750000 -- [-4604.257] [...7 remote chains...] -- 125:11:31
      54800000 -- [-4596.495] [...7 remote chains...] -- 125:10:43
      54850000 -- [-4608.548] [...7 remote chains...] -- 125:09:36
      54900000 -- [-4593.052] [...7 remote chains...] -- 125:08:23
      54950000 -- [-4585.511] [...7 remote chains...] -- 125:07:09
      55000000 -- [-4590.228] [...7 remote chains...] -- 125:06:03

      Average standard deviation of split frequencies: 0.025336

      55050000 -- [-4585.856] [...7 remote chains...] -- 125:05:02
      55100000 -- [-4595.973] [...7 remote chains...] -- 125:03:55
      55150000 -- [-4592.719] [...7 remote chains...] -- 125:02:48
      55200000 -- [-4570.131] [...7 remote chains...] -- 125:01:41
      55250000 -- [-4581.047] [...7 remote chains...] -- 125:00:34
      55300000 -- [-4589.281] [...7 remote chains...] -- 124:59:27
      55350000 -- [-4582.681] [...7 remote chains...] -- 124:58:14
      55400000 -- [-4591.971] [...7 remote chains...] -- 124:57:07
      55450000 -- [-4583.840] [...7 remote chains...] -- 124:56:00
      55500000 -- [-4575.740] [...7 remote chains...] -- 124:54:53

      Average standard deviation of split frequencies: 0.025444

      55550000 -- [-4582.344] [...7 remote chains...] -- 124:53:52
      55600000 -- [-4593.685] [...7 remote chains...] -- 124:52:45
      55650000 -- [-4592.502] [...7 remote chains...] -- 124:51:45
      55700000 -- [-4605.958] [...7 remote chains...] -- 124:50:44
      55750000 -- [-4578.559] [...7 remote chains...] -- 124:49:37
      55800000 -- [-4579.934] [...7 remote chains...] -- 124:48:30
      55850000 -- [-4577.057] [...7 remote chains...] -- 124:47:23
      55900000 -- [-4576.720] [...7 remote chains...] -- 124:46:16
      55950000 -- [-4573.147] [...7 remote chains...] -- 124:45:15
      56000000 -- [-4582.246] [...7 remote chains...] -- 124:44:08

      Average standard deviation of split frequencies: 0.025581

      56050000 -- [-4577.582] [...7 remote chains...] -- 124:43:02
      56100000 -- [-4564.941] [...7 remote chains...] -- 124:41:55
      56150000 -- [-4573.112] [...7 remote chains...] -- 124:41:00
      56200000 -- [-4576.327] [...7 remote chains...] -- 124:39:53
      56250000 -- [-4583.910] [...7 remote chains...] -- 124:38:46
      56300000 -- [-4575.540] [...7 remote chains...] -- 124:37:39
      56350000 -- [-4587.449] [...7 remote chains...] -- 124:36:32
      56400000 -- [-4584.076] [...7 remote chains...] -- 124:35:25
      56450000 -- [-4594.198] [...7 remote chains...] -- 124:34:19
      56500000 -- [-4585.840] [...7 remote chains...] -- 124:33:12

      Average standard deviation of split frequencies: 0.025349

      56550000 -- [-4584.289] [...7 remote chains...] -- 124:32:05
      56600000 -- [-4587.120] [...7 remote chains...] -- 124:31:04
      56650000 -- [-4596.660] [...7 remote chains...] -- 124:29:57
      56700000 -- [-4578.966] [...7 remote chains...] -- 124:28:44
      56750000 -- [-4568.555] [...7 remote chains...] -- 124:27:37
      56800000 -- [-4584.578] [...7 remote chains...] -- 124:26:30
      56850000 -- [-4592.390] [...7 remote chains...] -- 124:25:29
      56900000 -- [-4583.583] [...7 remote chains...] -- 124:24:17
      56950000 -- [-4584.424] [...7 remote chains...] -- 124:23:04
      57000000 -- [-4584.011] [...7 remote chains...] -- 124:21:57

      Average standard deviation of split frequencies: 0.025337

      57050000 -- [-4585.829] [...7 remote chains...] -- 124:20:56
      57100000 -- [-4584.177] [...7 remote chains...] -- 124:20:01
      57150000 -- [-4581.404] [...7 remote chains...] -- 124:18:54
      57200000 -- [-4571.579] [...7 remote chains...] -- 124:17:47
      57250000 -- [-4584.354] [...7 remote chains...] -- 124:16:46
      57300000 -- [-4567.082] [...7 remote chains...] -- 124:15:46
      57350000 -- [-4586.615] [...7 remote chains...] -- 124:14:39
      57400000 -- [-4598.587] [...7 remote chains...] -- 124:13:32
      57450000 -- [-4602.850] [...7 remote chains...] -- 124:12:25
      57500000 -- [-4594.757] [...7 remote chains...] -- 124:11:18

      Average standard deviation of split frequencies: 0.025180

      57550000 -- [-4584.384] [...7 remote chains...] -- 124:10:11
      57600000 -- [-4584.529] [...7 remote chains...] -- 124:09:04
      57650000 -- [-4582.005] [...7 remote chains...] -- 124:07:58
      57700000 -- [-4558.444] [...7 remote chains...] -- 124:06:51
      57750000 -- [-4591.088] [...7 remote chains...] -- 124:05:50
      57800000 -- [-4581.024] [...7 remote chains...] -- 124:04:43
      57850000 -- [-4571.710] [...7 remote chains...] -- 124:03:36
      57900000 -- [-4583.871] [...7 remote chains...] -- 124:02:29
      57950000 -- [-4572.523] [...7 remote chains...] -- 124:01:28
      58000000 -- [-4594.067] [...7 remote chains...] -- 124:00:16

      Average standard deviation of split frequencies: 0.025120

      58050000 -- [-4589.881] [...7 remote chains...] -- 123:59:09
      58100000 -- [-4586.812] [...7 remote chains...] -- 123:58:02
      58150000 -- [-4571.750] [...7 remote chains...] -- 123:56:49
      58200000 -- [-4597.488] [...7 remote chains...] -- 123:55:42
      58250000 -- [-4585.815] [...7 remote chains...] -- 123:54:30
      58300000 -- [-4588.023] [...7 remote chains...] -- 123:53:17
      58350000 -- [-4570.889] [...7 remote chains...] -- 123:51:59
      58400000 -- [-4595.652] [...7 remote chains...] -- 123:50:52
      58450000 -- [-4593.201] [...7 remote chains...] -- 123:49:39
      58500000 -- [-4591.764] [...7 remote chains...] -- 123:48:27

      Average standard deviation of split frequencies: 0.025430

      58550000 -- [-4580.453] [...7 remote chains...] -- 123:47:14
      58600000 -- [-4580.399] [...7 remote chains...] -- 123:46:01
      58650000 -- [-4587.506] [...7 remote chains...] -- 123:45:01
      58700000 -- [-4592.497] [...7 remote chains...] -- 123:43:54
      58750000 -- [-4590.984] [...7 remote chains...] -- 123:42:47
      58800000 -- [-4578.282] [...7 remote chains...] -- 123:41:40
      58850000 -- [-4596.976] [...7 remote chains...] -- 123:40:34
      58900000 -- [-4578.460] [...7 remote chains...] -- 123:39:27
      58950000 -- [-4586.964] [...7 remote chains...] -- 123:38:26
      59000000 -- [-4583.120] [...7 remote chains...] -- 123:37:19

      Average standard deviation of split frequencies: 0.025308

      59050000 -- [-4585.874] [...7 remote chains...] -- 123:36:12
      59100000 -- [-4593.607] [...7 remote chains...] -- 123:35:11
      59150000 -- [-4575.447] [...7 remote chains...] -- 123:34:05
      59200000 -- [-4602.425] [...7 remote chains...] -- 123:33:04
      59250000 -- [-4581.656] [...7 remote chains...] -- 123:31:51
      59300000 -- [-4589.058] [...7 remote chains...] -- 123:30:45
      59350000 -- [-4565.009] [...7 remote chains...] -- 123:29:38
      59400000 -- [-4580.668] [...7 remote chains...] -- 123:28:25
      59450000 -- [-4590.536] [...7 remote chains...] -- 123:27:19
      59500000 -- [-4589.606] [...7 remote chains...] -- 123:26:12

      Average standard deviation of split frequencies: 0.025199

      59550000 -- [-4584.591] [...7 remote chains...] -- 123:25:05
      59600000 -- [-4593.992] [...7 remote chains...] -- 123:23:59
      59650000 -- [-4589.063] [...7 remote chains...] -- 123:22:46
      59700000 -- [-4608.479] [...7 remote chains...] -- 123:21:34
      59750000 -- [-4589.104] [...7 remote chains...] -- 123:20:27
      59800000 -- [-4577.126] [...7 remote chains...] -- 123:19:21
      59850000 -- [-4582.007] [...7 remote chains...] -- 123:18:14
      59900000 -- [-4595.509] [...7 remote chains...] -- 123:17:13
      59950000 -- [-4598.219] [...7 remote chains...] -- 123:16:00
      60000000 -- [-4587.831] [...7 remote chains...] -- 123:14:48

      Average standard deviation of split frequencies: 0.025380

      60050000 -- [-4596.873] [...7 remote chains...] -- 123:13:42
      60100000 -- [-4574.783] [...7 remote chains...] -- 123:12:35
      60150000 -- [-4594.285] [...7 remote chains...] -- 123:11:28
      60200000 -- [-4586.799] [...7 remote chains...] -- 123:10:27
      60250000 -- [-4576.178] [...7 remote chains...] -- 123:09:15
      60300000 -- [-4578.918] [...7 remote chains...] -- 123:08:20
      60350000 -- [-4593.775] [...7 remote chains...] -- 123:07:13
      60400000 -- [-4592.451] [...7 remote chains...] -- 123:06:12
      60450000 -- [-4581.984] [...7 remote chains...] -- 123:05:00
      60500000 -- [-4591.391] [...7 remote chains...] -- 123:03:53

      Average standard deviation of split frequencies: 0.025232

      60550000 -- [-4575.377] [...7 remote chains...] -- 123:02:46
      60600000 -- [-4573.613] [...7 remote chains...] -- 123:01:40
      60650000 -- [-4582.175] [...7 remote chains...] -- 123:00:33
      60700000 -- [-4587.323] [...7 remote chains...] -- 122:59:26
      60750000 -- [-4589.669] [...7 remote chains...] -- 122:58:14
      60800000 -- [-4594.381] [...7 remote chains...] -- 122:57:02
      60850000 -- [-4601.786] [...7 remote chains...] -- 122:55:55
      60900000 -- [-4590.160] [...7 remote chains...] -- 122:54:43
      60950000 -- [-4593.485] [...7 remote chains...] -- 122:53:37
      61000000 -- [-4610.499] [...7 remote chains...] -- 122:52:30

      Average standard deviation of split frequencies: 0.025112

      61050000 -- [-4570.250] [...7 remote chains...] -- 122:51:23
      61100000 -- [-4581.556] [...7 remote chains...] -- 122:50:17
      61150000 -- [-4568.745] [...7 remote chains...] -- 122:49:10
      61200000 -- [-4579.538] [...7 remote chains...] -- 122:48:09
      61250000 -- [-4582.168] [...7 remote chains...] -- 122:47:14
      61300000 -- [-4584.668] [...7 remote chains...] -- 122:46:02
      61350000 -- [-4586.995] [...7 remote chains...] -- 122:44:55
      61400000 -- [-4599.254] [...7 remote chains...] -- 122:43:48
      61450000 -- [-4576.142] [...7 remote chains...] -- 122:42:47
      61500000 -- [-4588.340] [...7 remote chains...] -- 122:41:41

      Average standard deviation of split frequencies: 0.025066

      61550000 -- [-4583.258] [...7 remote chains...] -- 122:40:40
      61600000 -- [-4573.733] [...7 remote chains...] -- 122:39:39
      61650000 -- [-4574.529] [...7 remote chains...] -- 122:38:32
      61700000 -- [-4590.135] [...7 remote chains...] -- 122:37:31
      61750000 -- [-4589.515] [...7 remote chains...] -- 122:36:24
      61800000 -- [-4592.649] [...7 remote chains...] -- 122:35:18
      61850000 -- [-4595.721] [...7 remote chains...] -- 122:34:11
      61900000 -- [-4590.575] [...7 remote chains...] -- 122:33:10
      61950000 -- [-4601.854] [...7 remote chains...] -- 122:32:09
      62000000 -- [-4577.961] [...7 remote chains...] -- 122:31:02

      Average standard deviation of split frequencies: 0.024795

      62050000 -- [-4593.290] [...7 remote chains...] -- 122:29:56
      62100000 -- [-4604.273] [...7 remote chains...] -- 122:28:49
      62150000 -- [-4589.877] [...7 remote chains...] -- 122:27:48
      62200000 -- [-4579.598] [...7 remote chains...] -- 122:26:41
      62250000 -- [-4589.198] [...7 remote chains...] -- 122:25:35
      62300000 -- [-4597.428] [...7 remote chains...] -- 122:24:23
      62350000 -- [-4591.288] [...7 remote chains...] -- 122:23:16
      62400000 -- [-4601.498] [...7 remote chains...] -- 122:22:04
      62450000 -- [-4590.497] [...7 remote chains...] -- 122:21:03
      62500000 -- [-4594.692] [...7 remote chains...] -- 122:19:51

      Average standard deviation of split frequencies: 0.024632

      62550000 -- [-4610.765] [...7 remote chains...] -- 122:18:45
      62600000 -- [-4590.584] [...7 remote chains...] -- 122:17:38
      62650000 -- [-4601.764] [...7 remote chains...] -- 122:16:31
      62700000 -- [-4597.450] [...7 remote chains...] -- 122:15:25
      62750000 -- [-4621.662] [...7 remote chains...] -- 122:14:18
      62800000 -- [-4585.094] [...7 remote chains...] -- 122:13:01
      62850000 -- [-4579.242] [...7 remote chains...] -- 122:11:55
      62900000 -- [-4570.021] [...7 remote chains...] -- 122:10:48
      62950000 -- [-4573.828] [...7 remote chains...] -- 122:09:41
      63000000 -- [-4588.860] [...7 remote chains...] -- 122:08:30

      Average standard deviation of split frequencies: 0.024578

      63050000 -- [-4588.015] [...7 remote chains...] -- 122:07:23
      63100000 -- [-4600.165] [...7 remote chains...] -- 122:06:22
      63150000 -- [-4596.287] [...7 remote chains...] -- 122:05:15
      63200000 -- [-4588.724] [...7 remote chains...] -- 122:04:09
      63250000 -- [-4595.694] [...7 remote chains...] -- 122:03:08
      63300000 -- [-4613.549] [...7 remote chains...] -- 122:02:01
      63350000 -- [-4618.696] [...7 remote chains...] -- 122:01:00
      63400000 -- [-4601.457] [...7 remote chains...] -- 121:59:53
      63450000 -- [-4592.327] [...7 remote chains...] -- 121:58:47
      63500000 -- [-4591.250] [...7 remote chains...] -- 121:57:40

      Average standard deviation of split frequencies: 0.024467

      63550000 -- [-4560.692] [...7 remote chains...] -- 121:56:34
      63600000 -- [-4590.542] [...7 remote chains...] -- 121:55:27
      63650000 -- [-4574.727] [...7 remote chains...] -- 121:54:21
      63700000 -- [-4593.958] [...7 remote chains...] -- 121:53:14
      63750000 -- [-4591.405] [...7 remote chains...] -- 121:52:08
      63800000 -- [-4578.039] [...7 remote chains...] -- 121:51:07
      63850000 -- [-4574.617] [...7 remote chains...] -- 121:50:00
      63900000 -- [-4575.535] [...7 remote chains...] -- 121:48:54
      63950000 -- [-4594.593] [...7 remote chains...] -- 121:47:52
      64000000 -- [-4593.109] [...7 remote chains...] -- 121:46:51

      Average standard deviation of split frequencies: 0.024325

      64050000 -- [-4595.555] [...7 remote chains...] -- 121:45:45
      64100000 -- [-4602.268] [...7 remote chains...] -- 121:44:49
      64150000 -- [-4578.018] [...7 remote chains...] -- 121:43:53
      64200000 -- [-4601.255] [...7 remote chains...] -- 121:42:51
      64250000 -- [-4591.957] [...7 remote chains...] -- 121:41:55
      64300000 -- [-4587.896] [...7 remote chains...] -- 121:40:59
      64350000 -- [-4608.743] [...7 remote chains...] -- 121:39:58
      64400000 -- [-4617.069] [...7 remote chains...] -- 121:38:57
      64450000 -- [-4597.294] [...7 remote chains...] -- 121:37:55
      64500000 -- [-4581.616] [...7 remote chains...] -- 121:36:54

      Average standard deviation of split frequencies: 0.024703

      64550000 -- [-4586.331] [...7 remote chains...] -- 121:35:42
      64600000 -- [-4589.217] [...7 remote chains...] -- 121:34:36
      64650000 -- [-4597.673] [...7 remote chains...] -- 121:33:34
      64700000 -- [-4604.758] [...7 remote chains...] -- 121:32:28
      64750000 -- [-4597.648] [...7 remote chains...] -- 121:31:27
      64800000 -- [-4607.839] [...7 remote chains...] -- 121:30:20
      64850000 -- [-4599.028] [...7 remote chains...] -- 121:29:19
      64900000 -- [-4595.796] [...7 remote chains...] -- 121:28:17
      64950000 -- [-4584.162] [...7 remote chains...] -- 121:27:21
      65000000 -- [-4609.663] [...7 remote chains...] -- 121:26:20

      Average standard deviation of split frequencies: 0.024847

      65050000 -- [-4589.130] [...7 remote chains...] -- 121:25:18
      65100000 -- [-4595.158] [...7 remote chains...] -- 121:24:12
      65150000 -- [-4602.729] [...7 remote chains...] -- 121:23:05
      65200000 -- [-4587.417] [...7 remote chains...] -- 121:21:59
      65250000 -- [-4603.337] [...7 remote chains...] -- 121:20:52
      65300000 -- [-4577.466] [...7 remote chains...] -- 121:19:51
      65350000 -- [-4580.009] [...7 remote chains...] -- 121:18:39
      65400000 -- [-4614.334] [...7 remote chains...] -- 121:17:38
      65450000 -- [-4591.009] [...7 remote chains...] -- 121:16:31
      65500000 -- [-4583.396] [...7 remote chains...] -- 121:15:25

      Average standard deviation of split frequencies: 0.025025

      65550000 -- [-4579.871] [...7 remote chains...] -- 121:14:18
      65600000 -- [-4606.914] [...7 remote chains...] -- 121:13:17
      65650000 -- [-4602.405] [...7 remote chains...] -- 121:12:10
      65700000 -- [-4574.769] [...7 remote chains...] -- 121:10:58
      65750000 -- [-4598.223] [...7 remote chains...] -- 121:09:52
      65800000 -- [-4602.156] [...7 remote chains...] -- 121:08:45
      65850000 -- [-4576.475] [...7 remote chains...] -- 121:07:39
      65900000 -- [-4602.062] [...7 remote chains...] -- 121:06:27
      65950000 -- [-4584.846] [...7 remote chains...] -- 121:05:21
      66000000 -- [-4606.147] [...7 remote chains...] -- 121:04:09

      Average standard deviation of split frequencies: 0.025206

      66050000 -- [-4591.070] [...7 remote chains...] -- 121:03:03
      66100000 -- [-4591.226] [...7 remote chains...] -- 121:01:56
      66150000 -- [-4598.535] [...7 remote chains...] -- 121:00:45
      66200000 -- [-4575.369] [...7 remote chains...] -- 120:59:33
      66250000 -- [-4575.189] [...7 remote chains...] -- 120:58:27
      66300000 -- [-4588.861] [...7 remote chains...] -- 120:57:20
      66350000 -- [-4592.239] [...7 remote chains...] -- 120:56:14
      66400000 -- [-4591.044] [...7 remote chains...] -- 120:55:12
      66450000 -- [-4596.221] [...7 remote chains...] -- 120:54:06
      66500000 -- [-4588.934] [...7 remote chains...] -- 120:53:04

      Average standard deviation of split frequencies: 0.024977

      66550000 -- [-4584.026] [...7 remote chains...] -- 120:51:53
      66600000 -- [-4606.282] [...7 remote chains...] -- 120:50:46
      66650000 -- [-4592.379] [...7 remote chains...] -- 120:49:40
      66700000 -- [-4578.566] [...7 remote chains...] -- 120:48:34
      66750000 -- [-4597.977] [...7 remote chains...] -- 120:47:27
      66800000 -- [-4599.660] [...7 remote chains...] -- 120:46:21
      66850000 -- [-4579.039] [...7 remote chains...] -- 120:45:19
      66900000 -- [-4582.397] [...7 remote chains...] -- 120:44:08
      66950000 -- [-4580.846] [...7 remote chains...] -- 120:43:01
      67000000 -- [-4579.890] [...7 remote chains...] -- 120:41:50

      Average standard deviation of split frequencies: 0.024816

      67050000 -- [-4582.824] [...7 remote chains...] -- 120:40:43
      67100000 -- [-4586.871] [...7 remote chains...] -- 120:39:42
      67150000 -- [-4593.977] [...7 remote chains...] -- 120:38:35
      67200000 -- [-4603.482] [...7 remote chains...] -- 120:37:24
      67250000 -- [-4584.801] [...7 remote chains...] -- 120:36:18
      67300000 -- [-4599.588] [...7 remote chains...] -- 120:35:11
      67350000 -- [-4609.124] [...7 remote chains...] -- 120:34:05
      67400000 -- [-4589.984] [...7 remote chains...] -- 120:32:58
      67450000 -- [-4628.644] [...7 remote chains...] -- 120:31:47
      67500000 -- [-4580.486] [...7 remote chains...] -- 120:30:41

      Average standard deviation of split frequencies: 0.025025

      67550000 -- [-4595.475] [...7 remote chains...] -- 120:29:34
      67600000 -- [-4590.946] [...7 remote chains...] -- 120:28:28
      67650000 -- [-4603.428] [...7 remote chains...] -- 120:27:16
      67700000 -- [-4606.559] [...7 remote chains...] -- 120:26:15
      67750000 -- [-4612.825] [...7 remote chains...] -- 120:25:13
      67800000 -- [-4600.209] [...7 remote chains...] -- 120:24:07
      67850000 -- [-4588.175] [...7 remote chains...] -- 120:23:01
      67900000 -- [-4579.782] [...7 remote chains...] -- 120:21:59
      67950000 -- [-4595.308] [...7 remote chains...] -- 120:20:53
      68000000 -- [-4588.551] [...7 remote chains...] -- 120:19:46

      Average standard deviation of split frequencies: 0.025438

      68050000 -- [-4577.274] [...7 remote chains...] -- 120:18:45
      68100000 -- [-4599.177] [...7 remote chains...] -- 120:17:33
      68150000 -- [-4594.765] [...7 remote chains...] -- 120:16:32
      68200000 -- [-4582.100] [...7 remote chains...] -- 120:15:26
      68250000 -- [-4580.497] [...7 remote chains...] -- 120:14:19
      68300000 -- [-4581.748] [...7 remote chains...] -- 120:13:13
      68350000 -- [-4579.439] [...7 remote chains...] -- 120:12:01
      68400000 -- [-4579.753] [...7 remote chains...] -- 120:10:50
      68450000 -- [-4577.927] [...7 remote chains...] -- 120:09:44
      68500000 -- [-4585.034] [...7 remote chains...] -- 120:08:37

      Average standard deviation of split frequencies: 0.025258

      68550000 -- [-4569.677] [...7 remote chains...] -- 120:07:31
      68600000 -- [-4568.421] [...7 remote chains...] -- 120:06:25
      68650000 -- [-4574.669] [...7 remote chains...] -- 120:05:18
      68700000 -- [-4581.460] [...7 remote chains...] -- 120:04:12
      68750000 -- [-4589.205] [...7 remote chains...] -- 120:03:01
      68800000 -- [-4586.156] [...7 remote chains...] -- 120:01:54
      68850000 -- [-4578.955] [...7 remote chains...] -- 120:00:43
      68900000 -- [-4595.662] [...7 remote chains...] -- 119:59:42
      68950000 -- [-4582.882] [...7 remote chains...] -- 119:58:31
      69000000 -- [-4592.186] [...7 remote chains...] -- 119:57:24

      Average standard deviation of split frequencies: 0.025440

      69050000 -- [-4587.242] [...7 remote chains...] -- 119:56:18
      69100000 -- [-4575.976] [...7 remote chains...] -- 119:55:07
      69150000 -- [-4605.657] [...7 remote chains...] -- 119:53:56
      69200000 -- [-4607.213] [...7 remote chains...] -- 119:52:49
      69250000 -- [-4602.129] [...7 remote chains...] -- 119:51:48
      69300000 -- [-4590.426] [...7 remote chains...] -- 119:50:41
      69350000 -- [-4593.562] [...7 remote chains...] -- 119:49:30
      69400000 -- [-4599.984] [...7 remote chains...] -- 119:48:19
      69450000 -- [-4592.905] [...7 remote chains...] -- 119:47:08
      69500000 -- [-4589.061] [...7 remote chains...] -- 119:46:02

      Average standard deviation of split frequencies: 0.025465

      69550000 -- [-4594.636] [...7 remote chains...] -- 119:44:55
      69600000 -- [-4600.394] [...7 remote chains...] -- 119:43:54
      69650000 -- [-4591.169] [...7 remote chains...] -- 119:42:43
      69700000 -- [-4605.470] [...7 remote chains...] -- 119:41:41
      69750000 -- [-4597.817] [...7 remote chains...] -- 119:40:35
      69800000 -- [-4602.824] [...7 remote chains...] -- 119:39:29
      69850000 -- [-4618.493] [...7 remote chains...] -- 119:38:18
      69900000 -- [-4589.416] [...7 remote chains...] -- 119:37:07
      69950000 -- [-4580.461] [...7 remote chains...] -- 119:36:00
      70000000 -- [-4579.291] [...7 remote chains...] -- 119:34:49

      Average standard deviation of split frequencies: 0.025361

      70050000 -- [-4591.023] [...7 remote chains...] -- 119:33:43
      70100000 -- [-4564.994] [...7 remote chains...] -- 119:32:37
      70150000 -- [-4586.607] [...7 remote chains...] -- 119:31:30
      70200000 -- [-4584.813] [...7 remote chains...] -- 119:30:19
      70250000 -- [-4588.305] [...7 remote chains...] -- 119:29:13
      70300000 -- [-4592.624] [...7 remote chains...] -- 119:28:07
      70350000 -- [-4592.477] [...7 remote chains...] -- 119:27:01
      70400000 -- [-4595.602] [...7 remote chains...] -- 119:25:50
      70450000 -- [-4585.865] [...7 remote chains...] -- 119:24:43
      70500000 -- [-4594.577] [...7 remote chains...] -- 119:23:32

      Average standard deviation of split frequencies: 0.025381

      70550000 -- [-4580.263] [...7 remote chains...] -- 119:22:26
      70600000 -- [-4594.605] [...7 remote chains...] -- 119:21:20
      70650000 -- [-4590.561] [...7 remote chains...] -- 119:20:09
      70700000 -- [-4580.302] [...7 remote chains...] -- 119:19:03
      70750000 -- [-4587.615] [...7 remote chains...] -- 119:17:56
      70800000 -- [-4583.034] [...7 remote chains...] -- 119:16:46
      70850000 -- [-4562.401] [...7 remote chains...] -- 119:15:39
      70900000 -- [-4589.448] [...7 remote chains...] -- 119:14:28
      70950000 -- [-4590.905] [...7 remote chains...] -- 119:13:13
      71000000 -- [-4615.651] [...7 remote chains...] -- 119:12:07

      Average standard deviation of split frequencies: 0.025536

      71050000 -- [-4598.288] [...7 remote chains...] -- 119:11:00
      71100000 -- [-4600.172] [...7 remote chains...] -- 119:09:54
      71150000 -- [-4595.895] [...7 remote chains...] -- 119:08:48
      71200000 -- [-4591.297] [...7 remote chains...] -- 119:07:42
      71250000 -- [-4568.331] [...7 remote chains...] -- 119:06:36
      71300000 -- [-4585.891] [...7 remote chains...] -- 119:05:25
      71350000 -- [-4592.037] [...7 remote chains...] -- 119:04:19
      71400000 -- [-4587.293] [...7 remote chains...] -- 119:03:03
      71450000 -- [-4588.468] [...7 remote chains...] -- 119:01:57
      71500000 -- [-4596.121] [...7 remote chains...] -- 119:00:51

      Average standard deviation of split frequencies: 0.025994

      71550000 -- [-4572.072] [...7 remote chains...] -- 118:59:40
      71600000 -- [-4571.713] [...7 remote chains...] -- 118:58:34
      71650000 -- [-4580.566] [...7 remote chains...] -- 118:57:23
      71700000 -- [-4575.216] [...7 remote chains...] -- 118:56:08
      71750000 -- [-4577.552] [...7 remote chains...] -- 118:54:57
      71800000 -- [-4598.719] [...7 remote chains...] -- 118:53:51
      71850000 -- [-4582.931] [...7 remote chains...] -- 118:52:45
      71900000 -- [-4580.888] [...7 remote chains...] -- 118:51:38
      71950000 -- [-4580.355] [...7 remote chains...] -- 118:50:37
      72000000 -- [-4589.911] [...7 remote chains...] -- 118:49:31

      Average standard deviation of split frequencies: 0.025817

      72050000 -- [-4583.358] [...7 remote chains...] -- 118:48:25
      72100000 -- [-4579.494] [...7 remote chains...] -- 118:47:23
      72150000 -- [-4590.180] [...7 remote chains...] -- 118:46:17
      72200000 -- [-4599.825] [...7 remote chains...] -- 118:45:06
      72250000 -- [-4607.281] [...7 remote chains...] -- 118:44:00
      72300000 -- [-4591.665] [...7 remote chains...] -- 118:42:58
      72350000 -- [-4602.512] [...7 remote chains...] -- 118:41:52
      72400000 -- [-4592.201] [...7 remote chains...] -- 118:40:46
      72450000 -- [-4597.360] [...7 remote chains...] -- 118:39:40
      72500000 -- [-4596.388] [...7 remote chains...] -- 118:38:34

      Average standard deviation of split frequencies: 0.025817

      72550000 -- [-4598.060] [...7 remote chains...] -- 118:37:28
      72600000 -- [-4560.821] [...7 remote chains...] -- 118:36:21
      72650000 -- [-4569.441] [...7 remote chains...] -- 118:35:20
      72700000 -- [-4573.782] [...7 remote chains...] -- 118:34:14
      72750000 -- [-4579.685] [...7 remote chains...] -- 118:33:03
      72800000 -- [-4585.996] [...7 remote chains...] -- 118:31:57
      72850000 -- [-4606.589] [...7 remote chains...] -- 118:30:55
      72900000 -- [-4580.529] [...7 remote chains...] -- 118:29:49
      72950000 -- [-4586.584] [...7 remote chains...] -- 118:28:43
      73000000 -- [-4575.433] [...7 remote chains...] -- 118:27:37

      Average standard deviation of split frequencies: 0.025645

      73050000 -- [-4587.881] [...7 remote chains...] -- 118:26:26
      73100000 -- [-4580.548] [...7 remote chains...] -- 118:25:16
      73150000 -- [-4586.712] [...7 remote chains...] -- 118:24:14
      73200000 -- [-4586.367] [...7 remote chains...] -- 118:23:12
      73250000 -- [-4583.120] [...7 remote chains...] -- 118:22:06
      73300000 -- [-4577.132] [...7 remote chains...] -- 118:21:00
      73350000 -- [-4573.281] [...7 remote chains...] -- 118:19:54
      73400000 -- [-4591.656] [...7 remote chains...] -- 118:18:48
      73450000 -- [-4601.136] [...7 remote chains...] -- 118:17:46
      73500000 -- [-4616.841] [...7 remote chains...] -- 118:16:40

      Average standard deviation of split frequencies: 0.025580

      73550000 -- [-4582.149] [...7 remote chains...] -- 118:15:29
      73600000 -- [-4588.934] [...7 remote chains...] -- 118:14:23
      73650000 -- [-4604.512] [...7 remote chains...] -- 118:13:17
      73700000 -- [-4612.727] [...7 remote chains...] -- 118:12:15
      73750000 -- [-4602.580] [...7 remote chains...] -- 118:11:09
      73800000 -- [-4590.454] [...7 remote chains...] -- 118:09:59
      73850000 -- [-4592.275] [...7 remote chains...] -- 118:08:48
      73900000 -- [-4597.735] [...7 remote chains...] -- 118:07:38
      73950000 -- [-4607.734] [...7 remote chains...] -- 118:06:32
      74000000 -- [-4588.095] [...7 remote chains...] -- 118:05:26

      Average standard deviation of split frequencies: 0.025297

      74050000 -- [-4618.385] [...7 remote chains...] -- 118:04:19
      74100000 -- [-4597.423] [...7 remote chains...] -- 118:03:09
      74150000 -- [-4593.955] [...7 remote chains...] -- 118:02:07
      74200000 -- [-4589.956] [...7 remote chains...] -- 118:01:01
      74250000 -- [-4593.987] [...7 remote chains...] -- 117:59:55
      74300000 -- [-4589.524] [...7 remote chains...] -- 117:58:49
      74350000 -- [-4600.362] [...7 remote chains...] -- 117:57:43
      74400000 -- [-4581.354] [...7 remote chains...] -- 117:56:37
      74450000 -- [-4577.004] [...7 remote chains...] -- 117:55:31
      74500000 -- [-4587.842] [...7 remote chains...] -- 117:54:25

      Average standard deviation of split frequencies: 0.025282

      74550000 -- [-4594.467] [...7 remote chains...] -- 117:53:19
      74600000 -- [-4579.900] [...7 remote chains...] -- 117:52:12
      74650000 -- [-4591.949] [...7 remote chains...] -- 117:51:06
      74700000 -- [-4574.437] [...7 remote chains...] -- 117:49:56
      74750000 -- [-4575.990] [...7 remote chains...] -- 117:48:50
      74800000 -- [-4585.087] [...7 remote chains...] -- 117:47:39
      74850000 -- [-4582.789] [...7 remote chains...] -- 117:46:33
      74900000 -- [-4587.569] [...7 remote chains...] -- 117:45:23
      74950000 -- [-4590.960] [...7 remote chains...] -- 117:44:13
      75000000 -- [-4583.741] [...7 remote chains...] -- 117:43:02

      Average standard deviation of split frequencies: 0.025246

      75050000 -- [-4597.484] [...7 remote chains...] -- 117:41:56
      75100000 -- [-4596.998] [...7 remote chains...] -- 117:40:50
      75150000 -- [-4580.185] [...7 remote chains...] -- 117:39:44
      75200000 -- [-4579.026] [...7 remote chains...] -- 117:38:34
      75250000 -- [-4593.884] [...7 remote chains...] -- 117:37:28
      75300000 -- [-4569.664] [...7 remote chains...] -- 117:36:17
      75350000 -- [-4584.928] [...7 remote chains...] -- 117:35:03
      75400000 -- [-4595.950] [...7 remote chains...] -- 117:33:57
      75450000 -- [-4591.029] [...7 remote chains...] -- 117:32:51
      75500000 -- [-4593.150] [...7 remote chains...] -- 117:31:45

      Average standard deviation of split frequencies: 0.025317

      75550000 -- [-4585.558] [...7 remote chains...] -- 117:30:38
      75600000 -- [-4591.297] [...7 remote chains...] -- 117:29:32
      75650000 -- [-4576.104] [...7 remote chains...] -- 117:28:26
      75700000 -- [-4597.591] [...7 remote chains...] -- 117:27:25
      75750000 -- [-4591.344] [...7 remote chains...] -- 117:26:19
      75800000 -- [-4587.584] [...7 remote chains...] -- 117:25:13
      75850000 -- [-4581.533] [...7 remote chains...] -- 117:24:07
      75900000 -- [-4587.178] [...7 remote chains...] -- 117:23:05
      75950000 -- [-4592.872] [...7 remote chains...] -- 117:21:59
      76000000 -- [-4586.736] [...7 remote chains...] -- 117:20:57

      Average standard deviation of split frequencies: 0.025095

      76050000 -- [-4593.327] [...7 remote chains...] -- 117:19:51
      76100000 -- [-4581.797] [...7 remote chains...] -- 117:18:45
      76150000 -- [-4587.545] [...7 remote chains...] -- 117:17:35
      76200000 -- [-4598.427] [...7 remote chains...] -- 117:16:29
      76250000 -- [-4600.242] [...7 remote chains...] -- 117:15:23
      76300000 -- [-4586.240] [...7 remote chains...] -- 117:14:25
      76350000 -- [-4591.111] [...7 remote chains...] -- 117:13:23
      76400000 -- [-4602.793] [...7 remote chains...] -- 117:12:13
      76450000 -- [-4592.965] [...7 remote chains...] -- 117:11:16
      76500000 -- [-4579.560] [...7 remote chains...] -- 117:10:05

      Average standard deviation of split frequencies: 0.025174

      76550000 -- [-4588.784] [...7 remote chains...] -- 117:09:04
      76600000 -- [-4590.753] [...7 remote chains...] -- 117:07:58
      76650000 -- [-4596.538] [...7 remote chains...] -- 117:06:47
      76700000 -- [-4590.784] [...7 remote chains...] -- 117:05:46
      76750000 -- [-4597.633] [...7 remote chains...] -- 117:04:35
      76800000 -- [-4608.468] [...7 remote chains...] -- 117:03:34
      76850000 -- [-4584.213] [...7 remote chains...] -- 117:02:23
      76900000 -- [-4601.880] [...7 remote chains...] -- 117:01:17
      76950000 -- [-4574.700] [...7 remote chains...] -- 117:00:16
      77000000 -- [-4586.258] [...7 remote chains...] -- 116:59:14

      Average standard deviation of split frequencies: 0.025008

      77050000 -- [-4580.161] [...7 remote chains...] -- 116:58:12
      77100000 -- [-4585.473] [...7 remote chains...] -- 116:57:10
      77150000 -- [-4596.015] [...7 remote chains...] -- 116:56:08
      77200000 -- [-4607.085] [...7 remote chains...] -- 116:55:02
      77250000 -- [-4583.944] [...7 remote chains...] -- 116:53:56
      77300000 -- [-4597.663] [...7 remote chains...] -- 116:52:50
      77350000 -- [-4576.313] [...7 remote chains...] -- 116:51:44
      77400000 -- [-4577.361] [...7 remote chains...] -- 116:50:38
      77450000 -- [-4590.039] [...7 remote chains...] -- 116:49:28
      77500000 -- [-4596.485] [...7 remote chains...] -- 116:48:26

      Average standard deviation of split frequencies: 0.025188

      77550000 -- [-4616.202] [...7 remote chains...] -- 116:47:24
      77600000 -- [-4594.327] [...7 remote chains...] -- 116:46:18
      77650000 -- [-4608.525] [...7 remote chains...] -- 116:45:12
      77700000 -- [-4578.245] [...7 remote chains...] -- 116:44:06
      77750000 -- [-4589.886] [...7 remote chains...] -- 116:43:04
      77800000 -- [-4574.008] [...7 remote chains...] -- 116:41:58
      77850000 -- [-4579.517] [...7 remote chains...] -- 116:40:52
      77900000 -- [-4584.486] [...7 remote chains...] -- 116:39:42
      77950000 -- [-4591.139] [...7 remote chains...] -- 116:38:36
      78000000 -- [-4592.441] [...7 remote chains...] -- 116:37:30

      Average standard deviation of split frequencies: 0.025278

      78050000 -- [-4607.122] [...7 remote chains...] -- 116:36:24
      78100000 -- [-4587.088] [...7 remote chains...] -- 116:35:14
      78150000 -- [-4601.316] [...7 remote chains...] -- 116:34:04
      78200000 -- [-4592.883] [...7 remote chains...] -- 116:32:58
      78250000 -- [-4588.532] [...7 remote chains...] -- 116:31:48
      78300000 -- [-4577.737] [...7 remote chains...] -- 116:30:42
      78350000 -- [-4575.719] [...7 remote chains...] -- 116:29:32
      78400000 -- [-4602.740] [...7 remote chains...] -- 116:28:26
      78450000 -- [-4588.122] [...7 remote chains...] -- 116:27:20
      78500000 -- [-4579.307] [...7 remote chains...] -- 116:26:14

      Average standard deviation of split frequencies: 0.025404

      78550000 -- [-4574.058] [...7 remote chains...] -- 116:25:12
      78600000 -- [-4601.649] [...7 remote chains...] -- 116:24:02
      78650000 -- [-4575.301] [...7 remote chains...] -- 116:23:00
      78700000 -- [-4585.267] [...7 remote chains...] -- 116:21:58
      78750000 -- [-4578.001] [...7 remote chains...] -- 116:20:52
      78800000 -- [-4571.548] [...7 remote chains...] -- 116:19:42
      78850000 -- [-4599.946] [...7 remote chains...] -- 116:18:36
      78900000 -- [-4593.672] [...7 remote chains...] -- 116:17:30
      78950000 -- [-4587.443] [...7 remote chains...] -- 116:16:24
      79000000 -- [-4610.532] [...7 remote chains...] -- 116:15:18

      Average standard deviation of split frequencies: 0.025417

      79050000 -- [-4582.911] [...7 remote chains...] -- 116:14:17
      79100000 -- [-4590.121] [...7 remote chains...] -- 116:13:15
      79150000 -- [-4595.675] [...7 remote chains...] -- 116:12:09
      79200000 -- [-4586.071] [...7 remote chains...] -- 116:11:07
      79250000 -- [-4586.636] [...7 remote chains...] -- 116:10:05
      79300000 -- [-4589.609] [...7 remote chains...] -- 116:08:59
      79350000 -- [-4584.673] [...7 remote chains...] -- 116:07:49
      79400000 -- [-4578.216] [...7 remote chains...] -- 116:06:43
      79450000 -- [-4581.111] [...7 remote chains...] -- 116:05:37
      79500000 -- [-4587.982] [...7 remote chains...] -- 116:04:31

      Average standard deviation of split frequencies: 0.025549

      79550000 -- [-4588.835] [...7 remote chains...] -- 116:03:25
      79600000 -- [-4588.808] [...7 remote chains...] -- 116:02:19
      79650000 -- [-4576.802] [...7 remote chains...] -- 116:01:13
      79700000 -- [-4579.237] [...7 remote chains...] -- 116:00:07
      79750000 -- [-4591.405] [...7 remote chains...] -- 115:58:57
      79800000 -- [-4602.027] [...7 remote chains...] -- 115:57:51
      79850000 -- [-4585.733] [...7 remote chains...] -- 115:56:45
      79900000 -- [-4619.214] [...7 remote chains...] -- 115:55:35
      79950000 -- [-4585.209] [...7 remote chains...] -- 115:54:33
      80000000 -- [-4583.219] [...7 remote chains...] -- 115:53:28

      Average standard deviation of split frequencies: 0.025702

      80050000 -- [-4580.652] [...7 remote chains...] -- 115:52:22
      80100000 -- [-4599.193] [...7 remote chains...] -- 115:51:16
      80150000 -- [-4588.074] [...7 remote chains...] -- 115:50:10
      80200000 -- [-4585.169] [...7 remote chains...] -- 115:49:04
      80250000 -- [-4587.779] [...7 remote chains...] -- 115:47:50
      80300000 -- [-4566.776] [...7 remote chains...] -- 115:46:44
      80350000 -- [-4576.708] [...7 remote chains...] -- 115:45:38
      80400000 -- [-4598.221] [...7 remote chains...] -- 115:44:32
      80450000 -- [-4576.921] [...7 remote chains...] -- 115:43:30
      80500000 -- [-4595.331] [...7 remote chains...] -- 115:42:24

      Average standard deviation of split frequencies: 0.026121

      80550000 -- [-4599.865] [...7 remote chains...] -- 115:41:18
      80600000 -- [-4580.794] [...7 remote chains...] -- 115:40:08
      80650000 -- [-4583.913] [...7 remote chains...] -- 115:38:58
      80700000 -- [-4580.186] [...7 remote chains...] -- 115:37:53
      80750000 -- [-4566.399] [...7 remote chains...] -- 115:36:47
      80800000 -- [-4595.008] [...7 remote chains...] -- 115:35:37
      80850000 -- [-4576.886] [...7 remote chains...] -- 115:34:31
      80900000 -- [-4590.966] [...7 remote chains...] -- 115:33:25
      80950000 -- [-4607.927] [...7 remote chains...] -- 115:32:15
      81000000 -- [-4596.850] [...7 remote chains...] -- 115:31:09

      Average standard deviation of split frequencies: 0.026260

      81050000 -- [-4590.649] [...7 remote chains...] -- 115:29:59
      81100000 -- [-4603.513] [...7 remote chains...] -- 115:28:53
      81150000 -- [-4596.194] [...7 remote chains...] -- 115:27:48
      81200000 -- [-4577.965] [...7 remote chains...] -- 115:26:42
      81250000 -- [-4595.992] [...7 remote chains...] -- 115:25:32
      81300000 -- [-4593.260] [...7 remote chains...] -- 115:24:26
      81350000 -- [-4590.312] [...7 remote chains...] -- 115:23:20
      81400000 -- [-4579.152] [...7 remote chains...] -- 115:22:14
      81450000 -- [-4575.117] [...7 remote chains...] -- 115:21:08
      81500000 -- [-4587.248] [...7 remote chains...] -- 115:19:58

      Average standard deviation of split frequencies: 0.026483

      81550000 -- [-4595.261] [...7 remote chains...] -- 115:18:53
      81600000 -- [-4593.607] [...7 remote chains...] -- 115:17:43
      81650000 -- [-4581.645] [...7 remote chains...] -- 115:16:41
      81700000 -- [-4604.239] [...7 remote chains...] -- 115:15:35
      81750000 -- [-4585.352] [...7 remote chains...] -- 115:14:29
      81800000 -- [-4602.991] [...7 remote chains...] -- 115:13:23
      81850000 -- [-4601.008] [...7 remote chains...] -- 115:12:21
      81900000 -- [-4586.591] [...7 remote chains...] -- 115:11:11
      81950000 -- [-4598.345] [...7 remote chains...] -- 115:10:06
      82000000 -- [-4589.275] [...7 remote chains...] -- 115:08:56

      Average standard deviation of split frequencies: 0.026774

      82050000 -- [-4576.821] [...7 remote chains...] -- 115:07:50
      82100000 -- [-4592.733] [...7 remote chains...] -- 115:06:44
      82150000 -- [-4592.111] [...7 remote chains...] -- 115:05:38
      82200000 -- [-4604.534] [...7 remote chains...] -- 115:04:28
      82250000 -- [-4596.821] [...7 remote chains...] -- 115:03:23
      82300000 -- [-4593.853] [...7 remote chains...] -- 115:02:17
      82350000 -- [-4584.823] [...7 remote chains...] -- 115:01:07
      82400000 -- [-4567.595] [...7 remote chains...] -- 114:59:57
      82450000 -- [-4589.607] [...7 remote chains...] -- 114:58:51
      82500000 -- [-4582.047] [...7 remote chains...] -- 114:57:46

      Average standard deviation of split frequencies: 0.026908

      82550000 -- [-4593.870] [...7 remote chains...] -- 114:56:40
      82600000 -- [-4564.663] [...7 remote chains...] -- 114:55:34
      82650000 -- [-4590.849] [...7 remote chains...] -- 114:54:28
      82700000 -- [-4581.302] [...7 remote chains...] -- 114:53:34
      82750000 -- [-4596.270] [...7 remote chains...] -- 114:52:35
      82800000 -- [-4588.207] [...7 remote chains...] -- 114:51:41
      82850000 -- [-4579.286] [...7 remote chains...] -- 114:50:47
      82900000 -- [-4590.633] [...7 remote chains...] -- 114:49:49
      82950000 -- [-4580.341] [...7 remote chains...] -- 114:48:50
      83000000 -- [-4574.692] [...7 remote chains...] -- 114:47:52

      Average standard deviation of split frequencies: 0.027023

      83050000 -- [-4572.657] [...7 remote chains...] -- 114:46:54
      83100000 -- [-4569.919] [...7 remote chains...] -- 114:45:55
      83150000 -- [-4562.727] [...7 remote chains...] -- 114:44:57
      83200000 -- [-4574.523] [...7 remote chains...] -- 114:43:59
      83250000 -- [-4583.409] [...7 remote chains...] -- 114:43:01
      83300000 -- [-4608.663] [...7 remote chains...] -- 114:41:55
      83350000 -- [-4611.989] [...7 remote chains...] -- 114:40:56
      83400000 -- [-4586.915] [...7 remote chains...] -- 114:40:02
      83450000 -- [-4574.588] [...7 remote chains...] -- 114:39:07
      83500000 -- [-4573.275] [...7 remote chains...] -- 114:38:13

      Average standard deviation of split frequencies: 0.027148

      83550000 -- [-4595.236] [...7 remote chains...] -- 114:37:14
      83600000 -- [-4584.964] [...7 remote chains...] -- 114:36:24
      83650000 -- [-4583.846] [...7 remote chains...] -- 114:35:25
      83700000 -- [-4590.542] [...7 remote chains...] -- 114:34:23
      83750000 -- [-4594.189] [...7 remote chains...] -- 114:33:25
      83800000 -- [-4613.797] [...7 remote chains...] -- 114:32:30
      83850000 -- [-4574.740] [...7 remote chains...] -- 114:31:32
      83900000 -- [-4589.765] [...7 remote chains...] -- 114:30:37
      83950000 -- [-4575.593] [...7 remote chains...] -- 114:29:35
      84000000 -- [-4597.944] [...7 remote chains...] -- 114:28:40

      Average standard deviation of split frequencies: 0.027214

      84050000 -- [-4579.752] [...7 remote chains...] -- 114:27:41
      84100000 -- [-4579.611] [...7 remote chains...] -- 114:26:39
      84150000 -- [-4601.474] [...7 remote chains...] -- 114:25:41
      84200000 -- [-4585.788] [...7 remote chains...] -- 114:24:38
      84250000 -- [-4590.361] [...7 remote chains...] -- 114:23:44
      84300000 -- [-4596.921] [...7 remote chains...] -- 114:22:41
      84350000 -- [-4575.821] [...7 remote chains...] -- 114:21:43
      84400000 -- [-4586.914] [...7 remote chains...] -- 114:20:44
      84450000 -- [-4590.517] [...7 remote chains...] -- 114:19:46
      84500000 -- [-4581.335] [...7 remote chains...] -- 114:18:47

      Average standard deviation of split frequencies: 0.027200

      84550000 -- [-4581.003] [...7 remote chains...] -- 114:17:49
      84600000 -- [-4599.491] [...7 remote chains...] -- 114:16:58
      84650000 -- [-4603.747] [...7 remote chains...] -- 114:15:55
      84700000 -- [-4588.627] [...7 remote chains...] -- 114:15:00
      84750000 -- [-4586.415] [...7 remote chains...] -- 114:14:02
      84800000 -- [-4568.076] [...7 remote chains...] -- 114:13:03
      84850000 -- [-4580.181] [...7 remote chains...] -- 114:12:08
      84900000 -- [-4589.444] [...7 remote chains...] -- 114:11:10
      84950000 -- [-4575.600] [...7 remote chains...] -- 114:10:11
      85000000 -- [-4585.671] [...7 remote chains...] -- 114:09:12

      Average standard deviation of split frequencies: 0.027445

      85050000 -- [-4566.728] [...7 remote chains...] -- 114:08:17
      85100000 -- [-4585.485] [...7 remote chains...] -- 114:07:22
      85150000 -- [-4582.461] [...7 remote chains...] -- 114:06:38
      85200000 -- [-4575.442] [...7 remote chains...] -- 114:05:58
      85250000 -- [-4581.868] [...7 remote chains...] -- 114:05:03
      85300000 -- [-4603.056] [...7 remote chains...] -- 114:04:04
      85350000 -- [-4583.312] [...7 remote chains...] -- 114:03:05
      85400000 -- [-4584.727] [...7 remote chains...] -- 114:02:07
      85450000 -- [-4587.359] [...7 remote chains...] -- 114:01:04
      85500000 -- [-4580.657] [...7 remote chains...] -- 114:00:05

      Average standard deviation of split frequencies: 0.027833

      85550000 -- [-4591.693] [...7 remote chains...] -- 113:59:07
      85600000 -- [-4597.655] [...7 remote chains...] -- 113:58:08
      85650000 -- [-4588.560] [...7 remote chains...] -- 113:57:13
      85700000 -- [-4594.786] [...7 remote chains...] -- 113:56:10
      85750000 -- [-4581.800] [...7 remote chains...] -- 113:55:08
      85800000 -- [-4581.856] [...7 remote chains...] -- 113:54:09
      85850000 -- [-4578.089] [...7 remote chains...] -- 113:53:06
      85900000 -- [-4582.845] [...7 remote chains...] -- 113:52:07
      85950000 -- [-4597.592] [...7 remote chains...] -- 113:51:05
      86000000 -- [-4587.385] [...7 remote chains...] -- 113:50:06

      Average standard deviation of split frequencies: 0.027881

      86050000 -- [-4584.521] [...7 remote chains...] -- 113:49:11
      86100000 -- [-4579.002] [...7 remote chains...] -- 113:48:12
      86150000 -- [-4577.750] [...7 remote chains...] -- 113:47:20
      86200000 -- [-4576.018] [...7 remote chains...] -- 113:46:21
      86250000 -- [-4594.037] [...7 remote chains...] -- 113:45:30
      86300000 -- [-4599.663] [...7 remote chains...] -- 113:44:31
      86350000 -- [-4586.254] [...7 remote chains...] -- 113:43:35
      86400000 -- [-4566.966] [...7 remote chains...] -- 113:42:36
      86450000 -- [-4591.266] [...7 remote chains...] -- 113:41:37
      86500000 -- [-4602.693] [...7 remote chains...] -- 113:40:42

      Average standard deviation of split frequencies: 0.027926

      86550000 -- [-4587.942] [...7 remote chains...] -- 113:39:47
      86600000 -- [-4599.923] [...7 remote chains...] -- 113:38:44
      86650000 -- [-4582.607] [...7 remote chains...] -- 113:37:45
      86700000 -- [-4603.863] [...7 remote chains...] -- 113:36:50
      86750000 -- [-4587.313] [...7 remote chains...] -- 113:35:51
      86800000 -- [-4593.442] [...7 remote chains...] -- 113:34:51
      86850000 -- [-4584.730] [...7 remote chains...] -- 113:34:00
      86900000 -- [-4593.338] [...7 remote chains...] -- 113:33:08
      86950000 -- [-4583.073] [...7 remote chains...] -- 113:32:12
      87000000 -- [-4584.872] [...7 remote chains...] -- 113:31:17

      Average standard deviation of split frequencies: 0.027896

      87050000 -- [-4591.123] [...7 remote chains...] -- 113:30:18
      87100000 -- [-4584.454] [...7 remote chains...] -- 113:29:22
      87150000 -- [-4597.825] [...7 remote chains...] -- 113:28:27
      87200000 -- [-4584.234] [...7 remote chains...] -- 113:27:31
      87250000 -- [-4599.340] [...7 remote chains...] -- 113:26:32
      87300000 -- [-4583.769] [...7 remote chains...] -- 113:25:36
      87350000 -- [-4576.165] [...7 remote chains...] -- 113:24:34
      87400000 -- [-4598.629] [...7 remote chains...] -- 113:23:41
      87450000 -- [-4601.020] [...7 remote chains...] -- 113:22:42
      87500000 -- [-4588.942] [...7 remote chains...] -- 113:21:43

      Average standard deviation of split frequencies: 0.027997

      87550000 -- [-4583.256] [...7 remote chains...] -- 113:20:44
      87600000 -- [-4596.949] [...7 remote chains...] -- 113:19:45
      87650000 -- [-4598.702] [...7 remote chains...] -- 113:18:45
      87700000 -- [-4614.693] [...7 remote chains...] -- 113:17:46
      87750000 -- [-4579.428] [...7 remote chains...] -- 113:16:47
      87800000 -- [-4587.661] [...7 remote chains...] -- 113:15:48
      87850000 -- [-4587.967] [...7 remote chains...] -- 113:14:52
      87900000 -- [-4618.848] [...7 remote chains...] -- 113:13:49
      87950000 -- [-4600.577] [...7 remote chains...] -- 113:12:50
      88000000 -- [-4601.315] [...7 remote chains...] -- 113:11:51

      Average standard deviation of split frequencies: 0.027811

      88050000 -- [-4603.206] [...7 remote chains...] -- 113:10:51
      88100000 -- [-4607.254] [...7 remote chains...] -- 113:09:52
      88150000 -- [-4596.447] [...7 remote chains...] -- 113:08:45
      88200000 -- [-4568.660] [...7 remote chains...] -- 113:07:43
      88250000 -- [-4600.418] [...7 remote chains...] -- 113:06:40
      88300000 -- [-4583.110] [...7 remote chains...] -- 113:05:40
      88350000 -- [-4583.687] [...7 remote chains...] -- 113:04:38
      88400000 -- [-4593.802] [...7 remote chains...] -- 113:03:38
      88450000 -- [-4608.570] [...7 remote chains...] -- 113:02:35
      88500000 -- [-4575.744] [...7 remote chains...] -- 113:01:32

      Average standard deviation of split frequencies: 0.027704

      88550000 -- [-4558.302] [...7 remote chains...] -- 113:00:33
      88600000 -- [-4586.878] [...7 remote chains...] -- 112:59:34
      88650000 -- [-4583.913] [...7 remote chains...] -- 112:58:34
      88700000 -- [-4576.236] [...7 remote chains...] -- 112:57:31
      88750000 -- [-4588.467] [...7 remote chains...] -- 112:56:32
      88800000 -- [-4594.377] [...7 remote chains...] -- 112:55:29
      88850000 -- [-4579.094] [...7 remote chains...] -- 112:54:30
      88900000 -- [-4581.700] [...7 remote chains...] -- 112:53:30
      88950000 -- [-4602.550] [...7 remote chains...] -- 112:52:31
      89000000 -- [-4597.311] [...7 remote chains...] -- 112:51:35

      Average standard deviation of split frequencies: 0.027936

      89050000 -- [-4578.455] [...7 remote chains...] -- 112:50:42
      89100000 -- [-4586.694] [...7 remote chains...] -- 112:49:39
      89150000 -- [-4589.696] [...7 remote chains...] -- 112:48:36
      89200000 -- [-4582.468] [...7 remote chains...] -- 112:47:37
      89250000 -- [-4589.052] [...7 remote chains...] -- 112:46:37
      89300000 -- [-4594.300] [...7 remote chains...] -- 112:45:38
      89350000 -- [-4600.362] [...7 remote chains...] -- 112:44:38
      89400000 -- [-4608.396] [...7 remote chains...] -- 112:43:42
      89450000 -- [-4601.525] [...7 remote chains...] -- 112:42:43
      89500000 -- [-4597.361] [...7 remote chains...] -- 112:41:43

      Average standard deviation of split frequencies: 0.027820

      89550000 -- [-4582.155] [...7 remote chains...] -- 112:40:51
      89600000 -- [-4568.623] [...7 remote chains...] -- 112:39:55
      89650000 -- [-4588.308] [...7 remote chains...] -- 112:38:52
      89700000 -- [-4592.946] [...7 remote chains...] -- 112:37:55
      89750000 -- [-4599.677] [...7 remote chains...] -- 112:36:59
      89800000 -- [-4588.397] [...7 remote chains...] -- 112:36:00
      89850000 -- [-4591.570] [...7 remote chains...] -- 112:35:04
      89900000 -- [-4575.423] [...7 remote chains...] -- 112:34:04
      89950000 -- [-4578.872] [...7 remote chains...] -- 112:33:01
      90000000 -- [-4582.218] [...7 remote chains...] -- 112:32:01

      Average standard deviation of split frequencies: 0.027797

      90050000 -- [-4580.578] [...7 remote chains...] -- 112:31:02
      90100000 -- [-4594.294] [...7 remote chains...] -- 112:29:59
      90150000 -- [-4582.839] [...7 remote chains...] -- 112:28:59
      90200000 -- [-4585.687] [...7 remote chains...] -- 112:27:56
      90250000 -- [-4592.796] [...7 remote chains...] -- 112:26:46
      90300000 -- [-4596.997] [...7 remote chains...] -- 112:25:43
      90350000 -- [-4591.236] [...7 remote chains...] -- 112:24:33
      90400000 -- [-4586.631] [...7 remote chains...] -- 112:23:26
      90450000 -- [-4589.087] [...7 remote chains...] -- 112:22:16
      90500000 -- [-4575.118] [...7 remote chains...] -- 112:21:13

      Average standard deviation of split frequencies: 0.027640

      90550000 -- [-4587.610] [...7 remote chains...] -- 112:20:10
      90600000 -- [-4587.261] [...7 remote chains...] -- 112:19:07
      90650000 -- [-4588.801] [...7 remote chains...] -- 112:17:57
      90700000 -- [-4580.570] [...7 remote chains...] -- 112:16:57
      90750000 -- [-4564.563] [...7 remote chains...] -- 112:15:51
      90800000 -- [-4581.255] [...7 remote chains...] -- 112:14:44
      90850000 -- [-4572.578] [...7 remote chains...] -- 112:13:41
      90900000 -- [-4586.043] [...7 remote chains...] -- 112:12:38
      90950000 -- [-4580.174] [...7 remote chains...] -- 112:11:28
      91000000 -- [-4572.834] [...7 remote chains...] -- 112:10:25

      Average standard deviation of split frequencies: 0.027233

      91050000 -- [-4579.699] [...7 remote chains...] -- 112:09:19
      91100000 -- [-4598.825] [...7 remote chains...] -- 112:08:12
      91150000 -- [-4596.031] [...7 remote chains...] -- 112:07:06
      91200000 -- [-4597.277] [...7 remote chains...] -- 112:05:59
      91250000 -- [-4599.231] [...7 remote chains...] -- 112:04:56
      91300000 -- [-4576.218] [...7 remote chains...] -- 112:03:49
      91350000 -- [-4597.837] [...7 remote chains...] -- 112:02:43
      91400000 -- [-4595.133] [...7 remote chains...] -- 112:01:33
      91450000 -- [-4590.182] [...7 remote chains...] -- 112:00:27
      91500000 -- [-4595.133] [...7 remote chains...] -- 111:59:20

      Average standard deviation of split frequencies: 0.026753

      91550000 -- [-4567.964] [...7 remote chains...] -- 111:58:17
      91600000 -- [-4589.969] [...7 remote chains...] -- 111:57:10
      91650000 -- [-4591.115] [...7 remote chains...] -- 111:56:04
      91700000 -- [-4596.041] [...7 remote chains...] -- 111:54:58
      91750000 -- [-4583.136] [...7 remote chains...] -- 111:53:51
      91800000 -- [-4593.487] [...7 remote chains...] -- 111:52:38
      91850000 -- [-4594.860] [...7 remote chains...] -- 111:51:28
      91900000 -- [-4592.459] [...7 remote chains...] -- 111:50:18
      91950000 -- [-4609.782] [...7 remote chains...] -- 111:49:12
      92000000 -- [-4591.522] [...7 remote chains...] -- 111:48:05

      Average standard deviation of split frequencies: 0.026882

      92050000 -- [-4603.646] [...7 remote chains...] -- 111:46:59
      92100000 -- [-4587.477] [...7 remote chains...] -- 111:45:52
      92150000 -- [-4580.968] [...7 remote chains...] -- 111:44:49
      92200000 -- [-4581.443] [...7 remote chains...] -- 111:43:49
      92250000 -- [-4584.191] [...7 remote chains...] -- 111:42:53
      92300000 -- [-4592.061] [...7 remote chains...] -- 111:41:53
      92350000 -- [-4587.765] [...7 remote chains...] -- 111:40:53
      92400000 -- [-4583.581] [...7 remote chains...] -- 111:40:00
      92450000 -- [-4573.798] [...7 remote chains...] -- 111:39:00
      92500000 -- [-4591.562] [...7 remote chains...] -- 111:38:04

      Average standard deviation of split frequencies: 0.026811

      92550000 -- [-4598.150] [...7 remote chains...] -- 111:37:04
      92600000 -- [-4567.967] [...7 remote chains...] -- 111:36:04
      92650000 -- [-4577.697] [...7 remote chains...] -- 111:35:07
      92700000 -- [-4572.624] [...7 remote chains...] -- 111:34:11
      92750000 -- [-4587.191] [...7 remote chains...] -- 111:33:11
      92800000 -- [-4577.588] [...7 remote chains...] -- 111:32:14
      92850000 -- [-4590.204] [...7 remote chains...] -- 111:31:14
      92900000 -- [-4580.157] [...7 remote chains...] -- 111:30:18
      92950000 -- [-4578.212] [...7 remote chains...] -- 111:29:18
      93000000 -- [-4577.275] [...7 remote chains...] -- 111:28:21

      Average standard deviation of split frequencies: 0.026627

      93050000 -- [-4591.643] [...7 remote chains...] -- 111:27:25
      93100000 -- [-4573.659] [...7 remote chains...] -- 111:26:25
      93150000 -- [-4590.983] [...7 remote chains...] -- 111:25:31
      93200000 -- [-4587.622] [...7 remote chains...] -- 111:24:35
      93250000 -- [-4579.736] [...7 remote chains...] -- 111:23:41
      93300000 -- [-4575.775] [...7 remote chains...] -- 111:22:45
      93350000 -- [-4573.967] [...7 remote chains...] -- 111:21:41
      93400000 -- [-4584.451] [...7 remote chains...] -- 111:20:41
      93450000 -- [-4584.319] [...7 remote chains...] -- 111:19:38
      93500000 -- [-4591.310] [...7 remote chains...] -- 111:18:35

      Average standard deviation of split frequencies: 0.026404

      93550000 -- [-4594.643] [...7 remote chains...] -- 111:17:25
      93600000 -- [-4581.999] [...7 remote chains...] -- 111:16:18
      93650000 -- [-4573.716] [...7 remote chains...] -- 111:15:15
      93700000 -- [-4587.427] [...7 remote chains...] -- 111:14:18
      93750000 -- [-4583.821] [...7 remote chains...] -- 111:13:25
      93800000 -- [-4592.920] [...7 remote chains...] -- 111:12:25
      93850000 -- [-4595.657] [...7 remote chains...] -- 111:11:28
      93900000 -- [-4567.031] [...7 remote chains...] -- 111:10:28
      93950000 -- [-4582.868] [...7 remote chains...] -- 111:09:31
      94000000 -- [-4588.993] [...7 remote chains...] -- 111:08:34

      Average standard deviation of split frequencies: 0.026293

      94050000 -- [-4590.798] [...7 remote chains...] -- 111:07:40
      94100000 -- [-4591.353] [...7 remote chains...] -- 111:06:37
      94150000 -- [-4590.475] [...7 remote chains...] -- 111:05:40
      94200000 -- [-4593.847] [...7 remote chains...] -- 111:04:40
      94250000 -- [-4581.534] [...7 remote chains...] -- 111:03:43
      94300000 -- [-4613.498] [...7 remote chains...] -- 111:02:43
      94350000 -- [-4597.754] [...7 remote chains...] -- 111:01:46
      94400000 -- [-4602.054] [...7 remote chains...] -- 111:00:52
      94450000 -- [-4571.725] [...7 remote chains...] -- 110:59:52
      94500000 -- [-4591.602] [...7 remote chains...] -- 110:58:55

      Average standard deviation of split frequencies: 0.026574

      94550000 -- [-4595.761] [...7 remote chains...] -- 110:58:02
      94600000 -- [-4603.354] [...7 remote chains...] -- 110:57:08
      94650000 -- [-4582.904] [...7 remote chains...] -- 110:56:08
      94700000 -- [-4593.258] [...7 remote chains...] -- 110:55:07
      94750000 -- [-4608.587] [...7 remote chains...] -- 110:54:10
      94800000 -- [-4575.862] [...7 remote chains...] -- 110:53:13
      94850000 -- [-4587.180] [...7 remote chains...] -- 110:52:13
      94900000 -- [-4589.901] [...7 remote chains...] -- 110:51:13
      94950000 -- [-4582.096] [...7 remote chains...] -- 110:50:19
      95000000 -- [-4604.242] [...7 remote chains...] -- 110:49:22

      Average standard deviation of split frequencies: 0.026576

      95050000 -- [-4600.761] [...7 remote chains...] -- 110:48:25
      95100000 -- [-4587.351] [...7 remote chains...] -- 110:47:25
      95150000 -- [-4598.489] [...7 remote chains...] -- 110:46:24
      95200000 -- [-4590.316] [...7 remote chains...] -- 110:45:27
      95250000 -- [-4594.209] [...7 remote chains...] -- 110:44:30
      95300000 -- [-4609.877] [...7 remote chains...] -- 110:43:30
      95350000 -- [-4578.378] [...7 remote chains...] -- 110:42:33
      95400000 -- [-4602.958] [...7 remote chains...] -- 110:41:35
      95450000 -- [-4583.998] [...7 remote chains...] -- 110:40:35
      95500000 -- [-4580.952] [...7 remote chains...] -- 110:39:38

      Average standard deviation of split frequencies: 0.026598

      95550000 -- [-4592.074] [...7 remote chains...] -- 110:38:41
      95600000 -- [-4589.376] [...7 remote chains...] -- 110:37:44
      95650000 -- [-4597.666] [...7 remote chains...] -- 110:36:46
      95700000 -- [-4595.956] [...7 remote chains...] -- 110:35:49
      95750000 -- [-4600.328] [...7 remote chains...] -- 110:34:52
      95800000 -- [-4593.764] [...7 remote chains...] -- 110:33:58
      95850000 -- [-4581.041] [...7 remote chains...] -- 110:32:57
      95900000 -- [-4572.268] [...7 remote chains...] -- 110:32:03
      95950000 -- [-4579.439] [...7 remote chains...] -- 110:31:06
      96000000 -- [-4581.554] [...7 remote chains...] -- 110:30:12

      Average standard deviation of split frequencies: 0.026865

      96050000 -- [-4566.265] [...7 remote chains...] -- 110:29:08
      96100000 -- [-4574.827] [...7 remote chains...] -- 110:28:11
      96150000 -- [-4590.641] [...7 remote chains...] -- 110:27:17
      96200000 -- [-4581.338] [...7 remote chains...] -- 110:26:16
      96250000 -- [-4596.334] [...7 remote chains...] -- 110:25:22
      96300000 -- [-4587.457] [...7 remote chains...] -- 110:24:25
      96350000 -- [-4598.694] [...7 remote chains...] -- 110:23:28
      96400000 -- [-4589.856] [...7 remote chains...] -- 110:22:27
      96450000 -- [-4592.598] [...7 remote chains...] -- 110:21:26
      96500000 -- [-4573.560] [...7 remote chains...] -- 110:20:29

      Average standard deviation of split frequencies: 0.026772

      96550000 -- [-4596.311] [...7 remote chains...] -- 110:19:32
      96600000 -- [-4590.941] [...7 remote chains...] -- 110:18:34
      96650000 -- [-4590.151] [...7 remote chains...] -- 110:17:37
      96700000 -- [-4601.234] [...7 remote chains...] -- 110:16:36
      96750000 -- [-4578.794] [...7 remote chains...] -- 110:15:42
      96800000 -- [-4577.882] [...7 remote chains...] -- 110:14:45
      96850000 -- [-4585.097] [...7 remote chains...] -- 110:13:47
      96900000 -- [-4583.113] [...7 remote chains...] -- 110:12:50
      96950000 -- [-4588.612] [...7 remote chains...] -- 110:11:52
      97000000 -- [-4589.246] [...7 remote chains...] -- 110:10:55

      Average standard deviation of split frequencies: 0.026450

      97050000 -- [-4601.982] [...7 remote chains...] -- 110:10:00
      97100000 -- [-4602.262] [...7 remote chains...] -- 110:09:00
      97150000 -- [-4590.716] [...7 remote chains...] -- 110:07:59
      97200000 -- [-4605.846] [...7 remote chains...] -- 110:06:58
      97250000 -- [-4593.294] [...7 remote chains...] -- 110:06:04
      97300000 -- [-4582.251] [...7 remote chains...] -- 110:05:06
      97350000 -- [-4592.655] [...7 remote chains...] -- 110:04:09
      97400000 -- [-4608.832] [...7 remote chains...] -- 110:03:11
      97450000 -- [-4590.165] [...7 remote chains...] -- 110:02:07
      97500000 -- [-4591.795] [...7 remote chains...] -- 110:01:10

      Average standard deviation of split frequencies: 0.026273

      97550000 -- [-4584.188] [...7 remote chains...] -- 110:00:15
      97600000 -- [-4572.084] [...7 remote chains...] -- 109:59:15
      97650000 -- [-4601.040] [...7 remote chains...] -- 109:58:14
      97700000 -- [-4583.412] [...7 remote chains...] -- 109:57:16
      97750000 -- [-4582.257] [...7 remote chains...] -- 109:56:15
      97800000 -- [-4591.360] [...7 remote chains...] -- 109:55:15
      97850000 -- [-4585.171] [...7 remote chains...] -- 109:54:17
      97900000 -- [-4582.829] [...7 remote chains...] -- 109:53:19
      97950000 -- [-4600.507] [...7 remote chains...] -- 109:52:19
      98000000 -- [-4601.470] [...7 remote chains...] -- 109:51:18

      Average standard deviation of split frequencies: 0.026230

      98050000 -- [-4600.071] [...7 remote chains...] -- 109:50:20
      98100000 -- [-4582.846] [...7 remote chains...] -- 109:49:22
      98150000 -- [-4582.588] [...7 remote chains...] -- 109:48:25
      98200000 -- [-4583.596] [...7 remote chains...] -- 109:47:24
      98250000 -- [-4576.474] [...7 remote chains...] -- 109:46:23
      98300000 -- [-4574.353] [...7 remote chains...] -- 109:45:22
      98350000 -- [-4584.519] [...7 remote chains...] -- 109:44:24
      98400000 -- [-4590.145] [...7 remote chains...] -- 109:43:27
      98450000 -- [-4590.086] [...7 remote chains...] -- 109:42:26
      98500000 -- [-4589.165] [...7 remote chains...] -- 109:41:25

      Average standard deviation of split frequencies: 0.026147

      98550000 -- [-4579.222] [...7 remote chains...] -- 109:40:21
      98600000 -- [-4582.897] [...7 remote chains...] -- 109:39:17
      98650000 -- [-4584.470] [...7 remote chains...] -- 109:38:16
      98700000 -- [-4576.719] [...7 remote chains...] -- 109:37:15
      98750000 -- [-4610.717] [...7 remote chains...] -- 109:36:18
      98800000 -- [-4598.909] [...7 remote chains...] -- 109:35:17
      98850000 -- [-4577.820] [...7 remote chains...] -- 109:34:19
      98900000 -- [-4586.579] [...7 remote chains...] -- 109:33:21
      98950000 -- [-4592.952] [...7 remote chains...] -- 109:32:20
      99000000 -- [-4589.155] [...7 remote chains...] -- 109:31:22

      Average standard deviation of split frequencies: 0.026078

      99050000 -- [-4589.758] [...7 remote chains...] -- 109:30:18
      99100000 -- [-4578.790] [...7 remote chains...] -- 109:29:17
      99150000 -- [-4598.439] [...7 remote chains...] -- 109:28:16
      99200000 -- [-4590.526] [...7 remote chains...] -- 109:27:15
      99250000 -- [-4580.913] [...7 remote chains...] -- 109:26:14
      99300000 -- [-4577.632] [...7 remote chains...] -- 109:25:13
      99350000 -- [-4597.303] [...7 remote chains...] -- 109:24:16
      99400000 -- [-4592.164] [...7 remote chains...] -- 109:23:15
      99450000 -- [-4596.936] [...7 remote chains...] -- 109:22:11
      99500000 -- [-4581.590] [...7 remote chains...] -- 109:21:10

      Average standard deviation of split frequencies: 0.025772

      99550000 -- [-4599.792] [...7 remote chains...] -- 109:20:09
      99600000 -- [-4611.093] [...7 remote chains...] -- 109:19:08
      99650000 -- [-4592.086] [...7 remote chains...] -- 109:18:07
      99700000 -- [-4601.232] [...7 remote chains...] -- 109:17:06
      99750000 -- [-4581.326] [...7 remote chains...] -- 109:16:08
      99800000 -- [-4596.274] [...7 remote chains...] -- 109:15:07
      99850000 -- [-4586.625] [...7 remote chains...] -- 109:14:09
      99900000 -- [-4590.454] [...7 remote chains...] -- 109:13:11
      99950000 -- [-4580.515] [...7 remote chains...] -- 109:12:13
      100000000 -- [-4601.019] [...7 remote chains...] -- 109:11:15

      Average standard deviation of split frequencies: 0.025744

      100050000 -- [-4584.969] [...7 remote chains...] -- 109:10:10
      100100000 -- [-4600.198] [...7 remote chains...] -- 109:09:12
      100150000 -- [-4613.307] [...7 remote chains...] -- 109:08:14
      100200000 -- [-4586.251] [...7 remote chains...] -- 109:07:19
      100250000 -- [-4589.761] [...7 remote chains...] -- 109:06:18
      100300000 -- [-4588.593] [...7 remote chains...] -- 109:05:17
      100350000 -- [-4611.445] [...7 remote chains...] -- 109:04:22
      100400000 -- [-4585.141] [...7 remote chains...] -- 109:03:24
      100450000 -- [-4590.702] [...7 remote chains...] -- 109:02:26
      100500000 -- [-4594.037] [...7 remote chains...] -- 109:01:25

      Average standard deviation of split frequencies: 0.025630

      100550000 -- [-4586.995] [...7 remote chains...] -- 109:00:26
      100600000 -- [-4583.090] [...7 remote chains...] -- 108:59:28
      100650000 -- [-4607.525] [...7 remote chains...] -- 108:58:27
      100700000 -- [-4593.829] [...7 remote chains...] -- 108:57:29
      100750000 -- [-4585.619] [...7 remote chains...] -- 108:56:25
      100800000 -- [-4597.591] [...7 remote chains...] -- 108:55:24
      100850000 -- [-4587.961] [...7 remote chains...] -- 108:54:22
      100900000 -- [-4588.906] [...7 remote chains...] -- 108:53:21
      100950000 -- [-4593.046] [...7 remote chains...] -- 108:52:17
      101000000 -- [-4585.715] [...7 remote chains...] -- 108:51:13

      Average standard deviation of split frequencies: 0.025540

      101050000 -- [-4578.015] [...7 remote chains...] -- 108:50:12
      101100000 -- [-4599.790] [...7 remote chains...] -- 108:49:11
      101150000 -- [-4581.649] [...7 remote chains...] -- 108:48:09
      101200000 -- [-4591.292] [...7 remote chains...] -- 108:47:08
      101250000 -- [-4591.755] [...7 remote chains...] -- 108:46:10
      101300000 -- [-4590.353] [...7 remote chains...] -- 108:45:09
      101350000 -- [-4574.621] [...7 remote chains...] -- 108:44:08
      101400000 -- [-4597.548] [...7 remote chains...] -- 108:43:06
      101450000 -- [-4581.694] [...7 remote chains...] -- 108:42:08
      101500000 -- [-4571.993] [...7 remote chains...] -- 108:41:10

      Average standard deviation of split frequencies: 0.025379

      101550000 -- [-4579.747] [...7 remote chains...] -- 108:40:09
      101600000 -- [-4577.663] [...7 remote chains...] -- 108:39:04
      101650000 -- [-4583.644] [...7 remote chains...] -- 108:38:03
      101700000 -- [-4592.459] [...7 remote chains...] -- 108:37:02
      101750000 -- [-4574.409] [...7 remote chains...] -- 108:36:03
      101800000 -- [-4574.635] [...7 remote chains...] -- 108:35:02
      101850000 -- [-4567.495] [...7 remote chains...] -- 108:33:58
      101900000 -- [-4588.732] [...7 remote chains...] -- 108:33:03
      101950000 -- [-4584.811] [...7 remote chains...] -- 108:32:01
      102000000 -- [-4583.815] [...7 remote chains...] -- 108:31:00

      Average standard deviation of split frequencies: 0.025341

      102050000 -- [-4576.271] [...7 remote chains...] -- 108:29:56
      102100000 -- [-4573.072] [...7 remote chains...] -- 108:28:54
      102150000 -- [-4587.877] [...7 remote chains...] -- 108:27:50
      102200000 -- [-4576.907] [...7 remote chains...] -- 108:26:49
      102250000 -- [-4579.539] [...7 remote chains...] -- 108:25:45
      102300000 -- [-4587.744] [...7 remote chains...] -- 108:24:43
      102350000 -- [-4567.861] [...7 remote chains...] -- 108:23:45
      102400000 -- [-4581.192] [...7 remote chains...] -- 108:22:41
      102450000 -- [-4581.784] [...7 remote chains...] -- 108:21:36
      102500000 -- [-4569.795] [...7 remote chains...] -- 108:20:35

      Average standard deviation of split frequencies: 0.025121

      102550000 -- [-4589.673] [...7 remote chains...] -- 108:19:34
      102600000 -- [-4573.686] [...7 remote chains...] -- 108:18:29
      102650000 -- [-4582.288] [...7 remote chains...] -- 108:17:25
      102700000 -- [-4590.278] [...7 remote chains...] -- 108:16:24
      102750000 -- [-4586.280] [...7 remote chains...] -- 108:15:20
      102800000 -- [-4579.241] [...7 remote chains...] -- 108:14:18
      102850000 -- [-4602.265] [...7 remote chains...] -- 108:13:14
      102900000 -- [-4590.476] [...7 remote chains...] -- 108:12:10
      102950000 -- [-4585.444] [...7 remote chains...] -- 108:11:05
      103000000 -- [-4601.383] [...7 remote chains...] -- 108:10:04

      Average standard deviation of split frequencies: 0.024924

      103050000 -- [-4602.328] [...7 remote chains...] -- 108:09:03
      103100000 -- [-4583.209] [...7 remote chains...] -- 108:08:04
      103150000 -- [-4587.436] [...7 remote chains...] -- 108:07:03
      103200000 -- [-4572.936] [...7 remote chains...] -- 108:06:01
      103250000 -- [-4580.297] [...7 remote chains...] -- 108:05:03
      103300000 -- [-4559.837] [...7 remote chains...] -- 108:03:58
      103350000 -- [-4576.728] [...7 remote chains...] -- 108:03:00
      103400000 -- [-4586.799] [...7 remote chains...] -- 108:01:56
      103450000 -- [-4589.134] [...7 remote chains...] -- 108:00:54
      103500000 -- [-4581.431] [...7 remote chains...] -- 107:59:50

      Average standard deviation of split frequencies: 0.024921

      103550000 -- [-4590.937] [...7 remote chains...] -- 107:58:48
      103600000 -- [-4594.398] [...7 remote chains...] -- 107:57:50
      103650000 -- [-4584.908] [...7 remote chains...] -- 107:56:45
      103700000 -- [-4603.112] [...7 remote chains...] -- 107:55:44
      103750000 -- [-4599.534] [...7 remote chains...] -- 107:54:45
      103800000 -- [-4600.073] [...7 remote chains...] -- 107:53:44
      103850000 -- [-4578.882] [...7 remote chains...] -- 107:52:48
      103900000 -- [-4613.000] [...7 remote chains...] -- 107:51:44
      103950000 -- [-4599.868] [...7 remote chains...] -- 107:50:42
      104000000 -- [-4577.735] [...7 remote chains...] -- 107:49:41

      Average standard deviation of split frequencies: 0.024837

      104050000 -- [-4601.115] [...7 remote chains...] -- 107:48:36
      104100000 -- [-4589.978] [...7 remote chains...] -- 107:47:32
      104150000 -- [-4593.916] [...7 remote chains...] -- 107:46:25
      104200000 -- [-4581.834] [...7 remote chains...] -- 107:45:18
      104250000 -- [-4570.757] [...7 remote chains...] -- 107:44:13
      104300000 -- [-4595.104] [...7 remote chains...] -- 107:43:12
      104350000 -- [-4579.689] [...7 remote chains...] -- 107:42:07
      104400000 -- [-4581.571] [...7 remote chains...] -- 107:41:06
      104450000 -- [-4594.697] [...7 remote chains...] -- 107:39:59
      104500000 -- [-4575.939] [...7 remote chains...] -- 107:38:54

      Average standard deviation of split frequencies: 0.024845

      104550000 -- [-4589.290] [...7 remote chains...] -- 107:37:47
      104600000 -- [-4583.202] [...7 remote chains...] -- 107:36:40
      104650000 -- [-4596.402] [...7 remote chains...] -- 107:35:38
      104700000 -- [-4583.884] [...7 remote chains...] -- 107:34:34
      104750000 -- [-4577.773] [...7 remote chains...] -- 107:33:30
      104800000 -- [-4595.142] [...7 remote chains...] -- 107:32:25
      104850000 -- [-4581.112] [...7 remote chains...] -- 107:31:24
      104900000 -- [-4594.981] [...7 remote chains...] -- 107:30:19
      104950000 -- [-4604.318] [...7 remote chains...] -- 107:29:15
      105000000 -- [-4608.554] [...7 remote chains...] -- 107:28:08

      Average standard deviation of split frequencies: 0.024880

      105050000 -- [-4600.142] [...7 remote chains...] -- 107:27:03
      105100000 -- [-4580.408] [...7 remote chains...] -- 107:25:56
      105150000 -- [-4603.009] [...7 remote chains...] -- 107:24:52
      105200000 -- [-4584.427] [...7 remote chains...] -- 107:23:45
      105250000 -- [-4588.638] [...7 remote chains...] -- 107:22:40
      105300000 -- [-4592.557] [...7 remote chains...] -- 107:21:41
      105350000 -- [-4577.610] [...7 remote chains...] -- 107:20:37
      105400000 -- [-4591.898] [...7 remote chains...] -- 107:19:33
      105450000 -- [-4586.105] [...7 remote chains...] -- 107:18:28
      105500000 -- [-4585.506] [...7 remote chains...] -- 107:17:24

      Average standard deviation of split frequencies: 0.024927

      105550000 -- [-4576.446] [...7 remote chains...] -- 107:16:20
      105600000 -- [-4595.322] [...7 remote chains...] -- 107:15:12
      105650000 -- [-4583.174] [...7 remote chains...] -- 107:14:08
      105700000 -- [-4573.646] [...7 remote chains...] -- 107:13:06
      105750000 -- [-4586.621] [...7 remote chains...] -- 107:12:05
      105800000 -- [-4590.247] [...7 remote chains...] -- 107:11:00
      105850000 -- [-4569.410] [...7 remote chains...] -- 107:09:59
      105900000 -- [-4605.327] [...7 remote chains...] -- 107:08:54
      105950000 -- [-4601.106] [...7 remote chains...] -- 107:07:50
      106000000 -- [-4580.603] [...7 remote chains...] -- 107:06:48

      Average standard deviation of split frequencies: 0.025064

      106050000 -- [-4568.567] [...7 remote chains...] -- 107:05:44
      106100000 -- [-4597.992] [...7 remote chains...] -- 107:04:39
      106150000 -- [-4583.287] [...7 remote chains...] -- 107:03:35
      106200000 -- [-4579.679] [...7 remote chains...] -- 107:02:31
      106250000 -- [-4581.046] [...7 remote chains...] -- 107:01:23
      106300000 -- [-4605.437] [...7 remote chains...] -- 107:00:16
      106350000 -- [-4578.567] [...7 remote chains...] -- 106:59:12
      106400000 -- [-4586.587] [...7 remote chains...] -- 106:58:07
      106450000 -- [-4589.524] [...7 remote chains...] -- 106:57:03
      106500000 -- [-4598.973] [...7 remote chains...] -- 106:55:53

      Average standard deviation of split frequencies: 0.025243

      106550000 -- [-4605.854] [...7 remote chains...] -- 106:54:49
      106600000 -- [-4594.523] [...7 remote chains...] -- 106:53:41
      106650000 -- [-4594.442] [...7 remote chains...] -- 106:52:37
      106700000 -- [-4596.531] [...7 remote chains...] -- 106:51:30
      106750000 -- [-4588.785] [...7 remote chains...] -- 106:50:25
      106800000 -- [-4589.855] [...7 remote chains...] -- 106:49:24
      106850000 -- [-4596.189] [...7 remote chains...] -- 106:48:22
      106900000 -- [-4595.114] [...7 remote chains...] -- 106:47:23
      106950000 -- [-4586.749] [...7 remote chains...] -- 106:46:21
      107000000 -- [-4581.642] [...7 remote chains...] -- 106:45:20

      Average standard deviation of split frequencies: 0.025379

      107050000 -- [-4604.391] [...7 remote chains...] -- 106:44:18
      107100000 -- [-4589.300] [...7 remote chains...] -- 106:43:14
      107150000 -- [-4602.359] [...7 remote chains...] -- 106:42:09
      107200000 -- [-4592.890] [...7 remote chains...] -- 106:41:07
      107250000 -- [-4575.401] [...7 remote chains...] -- 106:40:03
      107300000 -- [-4595.554] [...7 remote chains...] -- 106:38:58
      107350000 -- [-4594.494] [...7 remote chains...] -- 106:37:59
      107400000 -- [-4588.659] [...7 remote chains...] -- 106:36:55
      107450000 -- [-4586.297] [...7 remote chains...] -- 106:35:50
      107500000 -- [-4592.520] [...7 remote chains...] -- 106:34:46

      Average standard deviation of split frequencies: 0.025382

      107550000 -- [-4590.257] [...7 remote chains...] -- 106:33:44
      107600000 -- [-4597.821] [...7 remote chains...] -- 106:32:40
      107650000 -- [-4593.080] [...7 remote chains...] -- 106:31:35
      107700000 -- [-4604.189] [...7 remote chains...] -- 106:30:34
      107750000 -- [-4599.149] [...7 remote chains...] -- 106:29:32
      107800000 -- [-4590.328] [...7 remote chains...] -- 106:28:30
      107850000 -- [-4592.588] [...7 remote chains...] -- 106:27:26
      107900000 -- [-4602.916] [...7 remote chains...] -- 106:26:24
      107950000 -- [-4586.471] [...7 remote chains...] -- 106:25:19
      108000000 -- [-4594.202] [...7 remote chains...] -- 106:24:18

      Average standard deviation of split frequencies: 0.025402

      108050000 -- [-4586.094] [...7 remote chains...] -- 106:23:16
      108100000 -- [-4606.939] [...7 remote chains...] -- 106:22:11
      108150000 -- [-4574.635] [...7 remote chains...] -- 106:21:07
      108200000 -- [-4585.046] [...7 remote chains...] -- 106:20:05
      108250000 -- [-4598.187] [...7 remote chains...] -- 106:19:03
      108300000 -- [-4606.267] [...7 remote chains...] -- 106:17:59
      108350000 -- [-4593.841] [...7 remote chains...] -- 106:16:51
      108400000 -- [-4590.087] [...7 remote chains...] -- 106:15:47
      108450000 -- [-4578.252] [...7 remote chains...] -- 106:14:42
      108500000 -- [-4593.331] [...7 remote chains...] -- 106:13:38

      Average standard deviation of split frequencies: 0.025552

      108550000 -- [-4602.743] [...7 remote chains...] -- 106:12:31
      108600000 -- [-4574.483] [...7 remote chains...] -- 106:11:29
      108650000 -- [-4577.721] [...7 remote chains...] -- 106:10:27
      108700000 -- [-4589.176] [...7 remote chains...] -- 106:09:25
      108750000 -- [-4600.160] [...7 remote chains...] -- 106:08:21
      108800000 -- [-4595.629] [...7 remote chains...] -- 106:07:19
      108850000 -- [-4587.535] [...7 remote chains...] -- 106:06:14
      108900000 -- [-4578.388] [...7 remote chains...] -- 106:05:10
      108950000 -- [-4602.832] [...7 remote chains...] -- 106:04:08
      109000000 -- [-4591.691] [...7 remote chains...] -- 106:03:03

      Average standard deviation of split frequencies: 0.025544

      109050000 -- [-4589.259] [...7 remote chains...] -- 106:01:59
      109100000 -- [-4601.993] [...7 remote chains...] -- 106:00:57
      109150000 -- [-4597.022] [...7 remote chains...] -- 105:59:53
      109200000 -- [-4598.065] [...7 remote chains...] -- 105:58:48
      109250000 -- [-4594.754] [...7 remote chains...] -- 105:57:44
      109300000 -- [-4590.121] [...7 remote chains...] -- 105:56:44
      109350000 -- [-4602.720] [...7 remote chains...] -- 105:55:37
      109400000 -- [-4576.096] [...7 remote chains...] -- 105:54:38
      109450000 -- [-4595.625] [...7 remote chains...] -- 105:53:36
      109500000 -- [-4590.369] [...7 remote chains...] -- 105:52:34

      Average standard deviation of split frequencies: 0.025599

      109550000 -- [-4593.171] [...7 remote chains...] -- 105:51:30
      109600000 -- [-4588.313] [...7 remote chains...] -- 105:50:28
      109650000 -- [-4593.667] [...7 remote chains...] -- 105:49:26
      109700000 -- [-4590.285] [...7 remote chains...] -- 105:48:24
      109750000 -- [-4605.611] [...7 remote chains...] -- 105:47:22
      109800000 -- [-4588.299] [...7 remote chains...] -- 105:46:17
      109850000 -- [-4587.305] [...7 remote chains...] -- 105:45:21
      109900000 -- [-4584.107] [...7 remote chains...] -- 105:44:16
      109950000 -- [-4588.776] [...7 remote chains...] -- 105:43:09
      110000000 -- [-4605.348] [...7 remote chains...] -- 105:42:02

      Average standard deviation of split frequencies: 0.025628

      110050000 -- [-4603.828] [...7 remote chains...] -- 105:41:00
      110100000 -- [-4586.117] [...7 remote chains...] -- 105:39:55
      110150000 -- [-4588.763] [...7 remote chains...] -- 105:38:51
      110200000 -- [-4578.553] [...7 remote chains...] -- 105:37:49
      110250000 -- [-4596.301] [...7 remote chains...] -- 105:36:47
      110300000 -- [-4566.577] [...7 remote chains...] -- 105:35:45
      110350000 -- [-4586.415] [...7 remote chains...] -- 105:34:40
      110400000 -- [-4585.616] [...7 remote chains...] -- 105:33:38
      110450000 -- [-4595.875] [...7 remote chains...] -- 105:32:36
      110500000 -- [-4592.127] [...7 remote chains...] -- 105:31:37

      Average standard deviation of split frequencies: 0.025709

      110550000 -- [-4585.876] [...7 remote chains...] -- 105:30:32
      110600000 -- [-4589.666] [...7 remote chains...] -- 105:29:22
      110650000 -- [-4594.449] [...7 remote chains...] -- 105:28:18
      110700000 -- [-4607.456] [...7 remote chains...] -- 105:27:13
      110750000 -- [-4584.151] [...7 remote chains...] -- 105:26:14
      110800000 -- [-4584.849] [...7 remote chains...] -- 105:25:09
      110850000 -- [-4595.357] [...7 remote chains...] -- 105:24:05
      110900000 -- [-4574.584] [...7 remote chains...] -- 105:23:00
      110950000 -- [-4592.094] [...7 remote chains...] -- 105:21:58
      111000000 -- [-4606.209] [...7 remote chains...] -- 105:20:53

      Average standard deviation of split frequencies: 0.025692

      111050000 -- [-4590.500] [...7 remote chains...] -- 105:19:54
      111100000 -- [-4591.254] [...7 remote chains...] -- 105:18:49
      111150000 -- [-4593.669] [...7 remote chains...] -- 105:17:45
      111200000 -- [-4572.565] [...7 remote chains...] -- 105:16:43
      111250000 -- [-4576.955] [...7 remote chains...] -- 105:15:41
      111300000 -- [-4606.807] [...7 remote chains...] -- 105:14:39
      111350000 -- [-4571.850] [...7 remote chains...] -- 105:13:37
      111400000 -- [-4587.676] [...7 remote chains...] -- 105:12:35
      111450000 -- [-4592.855] [...7 remote chains...] -- 105:11:35
      111500000 -- [-4603.067] [...7 remote chains...] -- 105:10:33

      Average standard deviation of split frequencies: 0.025594

      111550000 -- [-4580.174] [...7 remote chains...] -- 105:09:31
      111600000 -- [-4581.865] [...7 remote chains...] -- 105:08:26
      111650000 -- [-4574.469] [...7 remote chains...] -- 105:07:32
      111700000 -- [-4577.960] [...7 remote chains...] -- 105:06:33
      111750000 -- [-4576.833] [...7 remote chains...] -- 105:05:31
      111800000 -- [-4580.733] [...7 remote chains...] -- 105:04:31
      111850000 -- [-4585.741] [...7 remote chains...] -- 105:03:32
      111900000 -- [-4592.241] [...7 remote chains...] -- 105:02:29
      111950000 -- [-4601.626] [...7 remote chains...] -- 105:01:30
      112000000 -- [-4587.851] [...7 remote chains...] -- 105:00:30

      Average standard deviation of split frequencies: 0.025489

      112050000 -- [-4584.919] [...7 remote chains...] -- 104:59:33
      112100000 -- [-4588.268] [...7 remote chains...] -- 104:58:31
      112150000 -- [-4590.948] [...7 remote chains...] -- 104:57:32
      112200000 -- [-4584.701] [...7 remote chains...] -- 104:56:32
      112250000 -- [-4580.397] [...7 remote chains...] -- 104:55:35
      112300000 -- [-4584.122] [...7 remote chains...] -- 104:54:36
      112350000 -- [-4581.318] [...7 remote chains...] -- 104:53:36
      112400000 -- [-4585.777] [...7 remote chains...] -- 104:52:36
      112450000 -- [-4589.756] [...7 remote chains...] -- 104:51:34
      112500000 -- [-4580.101] [...7 remote chains...] -- 104:50:32

      Average standard deviation of split frequencies: 0.025481

      112550000 -- [-4597.350] [...7 remote chains...] -- 104:49:30
      112600000 -- [-4586.437] [...7 remote chains...] -- 104:48:28
      112650000 -- [-4592.187] [...7 remote chains...] -- 104:47:26
      112700000 -- [-4575.556] [...7 remote chains...] -- 104:46:23
      112750000 -- [-4576.247] [...7 remote chains...] -- 104:45:21
      112800000 -- [-4591.866] [...7 remote chains...] -- 104:44:19
      112850000 -- [-4601.951] [...7 remote chains...] -- 104:43:17
      112900000 -- [-4604.644] [...7 remote chains...] -- 104:42:15
      112950000 -- [-4596.888] [...7 remote chains...] -- 104:41:15
      113000000 -- [-4584.674] [...7 remote chains...] -- 104:40:13

      Average standard deviation of split frequencies: 0.025423

      113050000 -- [-4592.769] [...7 remote chains...] -- 104:39:11
      113100000 -- [-4580.342] [...7 remote chains...] -- 104:38:08
      113150000 -- [-4571.581] [...7 remote chains...] -- 104:37:04
      113200000 -- [-4590.125] [...7 remote chains...] -- 104:36:01
      113250000 -- [-4583.851] [...7 remote chains...] -- 104:34:59
      113300000 -- [-4601.068] [...7 remote chains...] -- 104:33:57
      113350000 -- [-4583.630] [...7 remote chains...] -- 104:32:55
      113400000 -- [-4588.466] [...7 remote chains...] -- 104:31:57
      113450000 -- [-4559.151] [...7 remote chains...] -- 104:30:55
      113500000 -- [-4570.724] [...7 remote chains...] -- 104:29:50

      Average standard deviation of split frequencies: 0.025418

      113550000 -- [-4571.507] [...7 remote chains...] -- 104:28:51
      113600000 -- [-4578.466] [...7 remote chains...] -- 104:27:46
      113650000 -- [-4586.499] [...7 remote chains...] -- 104:26:44
      113700000 -- [-4589.035] [...7 remote chains...] -- 104:25:41
      113750000 -- [-4574.018] [...7 remote chains...] -- 104:24:37
      113800000 -- [-4586.695] [...7 remote chains...] -- 104:23:34
      113850000 -- [-4575.635] [...7 remote chains...] -- 104:22:35
      113900000 -- [-4575.956] [...7 remote chains...] -- 104:21:32
      113950000 -- [-4592.485] [...7 remote chains...] -- 104:20:30
      114000000 -- [-4598.904] [...7 remote chains...] -- 104:19:25

      Average standard deviation of split frequencies: 0.025491

      114050000 -- [-4601.015] [...7 remote chains...] -- 104:18:23
      114100000 -- [-4588.899] [...7 remote chains...] -- 104:17:23
      114150000 -- [-4600.717] [...7 remote chains...] -- 104:16:21
      114200000 -- [-4591.046] [...7 remote chains...] -- 104:15:16
      114250000 -- [-4582.192] [...7 remote chains...] -- 104:14:14
      114300000 -- [-4586.914] [...7 remote chains...] -- 104:13:14
      114350000 -- [-4585.907] [...7 remote chains...] -- 104:12:09
      114400000 -- [-4591.609] [...7 remote chains...] -- 104:11:04
      114450000 -- [-4576.355] [...7 remote chains...] -- 104:10:04
      114500000 -- [-4590.992] [...7 remote chains...] -- 104:09:02

      Average standard deviation of split frequencies: 0.025596

      114550000 -- [-4589.342] [...7 remote chains...] -- 104:08:02
      114600000 -- [-4617.714] [...7 remote chains...] -- 104:07:02
      114650000 -- [-4590.203] [...7 remote chains...] -- 104:06:00
      114700000 -- [-4601.571] [...7 remote chains...] -- 104:04:58
      114750000 -- [-4597.916] [...7 remote chains...] -- 104:03:58
      114800000 -- [-4594.279] [...7 remote chains...] -- 104:02:55
      114850000 -- [-4576.318] [...7 remote chains...] -- 104:01:51
      114900000 -- [-4583.946] [...7 remote chains...] -- 104:00:48
      114950000 -- [-4565.685] [...7 remote chains...] -- 103:59:46
      115000000 -- [-4592.287] [...7 remote chains...] -- 103:58:41

      Average standard deviation of split frequencies: 0.025707

      115050000 -- [-4568.851] [...7 remote chains...] -- 103:57:39
      115100000 -- [-4584.040] [...7 remote chains...] -- 103:56:36
      115150000 -- [-4608.906] [...7 remote chains...] -- 103:55:34
      115200000 -- [-4604.077] [...7 remote chains...] -- 103:54:34
      115250000 -- [-4585.114] [...7 remote chains...] -- 103:53:29
      115300000 -- [-4609.480] [...7 remote chains...] -- 103:52:27
      115350000 -- [-4597.725] [...7 remote chains...] -- 103:51:22
      115400000 -- [-4587.339] [...7 remote chains...] -- 103:50:19
      115450000 -- [-4591.456] [...7 remote chains...] -- 103:49:15
      115500000 -- [-4609.487] [...7 remote chains...] -- 103:48:10

      Average standard deviation of split frequencies: 0.025634

      115550000 -- [-4590.889] [...7 remote chains...] -- 103:47:07
      115600000 -- [-4564.880] [...7 remote chains...] -- 103:46:02
      115650000 -- [-4581.229] [...7 remote chains...] -- 103:45:00
      115700000 -- [-4592.190] [...7 remote chains...] -- 103:43:55
      115750000 -- [-4580.695] [...7 remote chains...] -- 103:42:53
      115800000 -- [-4572.965] [...7 remote chains...] -- 103:41:50
      115850000 -- [-4582.282] [...7 remote chains...] -- 103:40:48
      115900000 -- [-4571.612] [...7 remote chains...] -- 103:39:43
      115950000 -- [-4582.277] [...7 remote chains...] -- 103:38:43
      116000000 -- [-4572.629] [...7 remote chains...] -- 103:37:38

      Average standard deviation of split frequencies: 0.025663

      116050000 -- [-4582.597] [...7 remote chains...] -- 103:36:33
      116100000 -- [-4583.117] [...7 remote chains...] -- 103:35:31
      116150000 -- [-4587.312] [...7 remote chains...] -- 103:34:26
      116200000 -- [-4583.312] [...7 remote chains...] -- 103:33:21
      116250000 -- [-4598.294] [...7 remote chains...] -- 103:32:18
      116300000 -- [-4596.703] [...7 remote chains...] -- 103:31:13
      116350000 -- [-4585.192] [...7 remote chains...] -- 103:30:11
      116400000 -- [-4580.962] [...7 remote chains...] -- 103:29:09
      116450000 -- [-4583.034] [...7 remote chains...] -- 103:28:04
      116500000 -- [-4578.497] [...7 remote chains...] -- 103:27:01

      Average standard deviation of split frequencies: 0.025718

      116550000 -- [-4584.203] [...7 remote chains...] -- 103:25:59
      116600000 -- [-4580.359] [...7 remote chains...] -- 103:24:54
      116650000 -- [-4583.141] [...7 remote chains...] -- 103:23:49
      116700000 -- [-4598.335] [...7 remote chains...] -- 103:22:46
      116750000 -- [-4585.019] [...7 remote chains...] -- 103:21:41
      116800000 -- [-4592.614] [...7 remote chains...] -- 103:20:41
      116850000 -- [-4578.974] [...7 remote chains...] -- 103:19:39
      116900000 -- [-4575.905] [...7 remote chains...] -- 103:18:34
      116950000 -- [-4574.348] [...7 remote chains...] -- 103:17:29
      117000000 -- [-4570.741] [...7 remote chains...] -- 103:16:27

      Average standard deviation of split frequencies: 0.025906

      117050000 -- [-4592.065] [...7 remote chains...] -- 103:15:22
      117100000 -- [-4571.186] [...7 remote chains...] -- 103:14:17
      117150000 -- [-4593.643] [...7 remote chains...] -- 103:13:17
      117200000 -- [-4593.361] [...7 remote chains...] -- 103:12:14
      117250000 -- [-4569.490] [...7 remote chains...] -- 103:11:12
      117300000 -- [-4569.684] [...7 remote chains...] -- 103:10:07
      117350000 -- [-4607.174] [...7 remote chains...] -- 103:09:04
      117400000 -- [-4580.476] [...7 remote chains...] -- 103:08:01
      117450000 -- [-4585.456] [...7 remote chains...] -- 103:07:01
      117500000 -- [-4587.054] [...7 remote chains...] -- 103:05:59

      Average standard deviation of split frequencies: 0.025799

      117550000 -- [-4578.590] [...7 remote chains...] -- 103:04:56
      117600000 -- [-4589.699] [...7 remote chains...] -- 103:03:51
      117650000 -- [-4588.844] [...7 remote chains...] -- 103:02:46
      117700000 -- [-4595.175] [...7 remote chains...] -- 103:01:44
      117750000 -- [-4598.889] [...7 remote chains...] -- 103:00:41
      117800000 -- [-4581.721] [...7 remote chains...] -- 102:59:39
      117850000 -- [-4581.064] [...7 remote chains...] -- 102:58:36
      117900000 -- [-4578.878] [...7 remote chains...] -- 102:57:34
      117950000 -- [-4583.042] [...7 remote chains...] -- 102:56:29
      118000000 -- [-4582.181] [...7 remote chains...] -- 102:55:26

      Average standard deviation of split frequencies: 0.025897

      118050000 -- [-4588.605] [...7 remote chains...] -- 102:54:19
      118100000 -- [-4597.805] [...7 remote chains...] -- 102:53:11
      118150000 -- [-4588.471] [...7 remote chains...] -- 102:52:02
      118200000 -- [-4590.316] [...7 remote chains...] -- 102:50:57
      118250000 -- [-4573.506] [...7 remote chains...] -- 102:49:49
      118300000 -- [-4582.502] [...7 remote chains...] -- 102:48:42
      118350000 -- [-4595.986] [...7 remote chains...] -- 102:47:37
      118400000 -- [-4596.201] [...7 remote chains...] -- 102:46:30
      118450000 -- [-4582.445] [...7 remote chains...] -- 102:45:25
      118500000 -- [-4598.348] [...7 remote chains...] -- 102:44:20

      Average standard deviation of split frequencies: 0.025999

      118550000 -- [-4580.941] [...7 remote chains...] -- 102:43:17
      118600000 -- [-4580.558] [...7 remote chains...] -- 102:42:12
      118650000 -- [-4600.491] [...7 remote chains...] -- 102:41:09
      118700000 -- [-4615.253] [...7 remote chains...] -- 102:40:04
      118750000 -- [-4585.729] [...7 remote chains...] -- 102:39:02
      118800000 -- [-4576.567] [...7 remote chains...] -- 102:37:59
      118850000 -- [-4590.420] [...7 remote chains...] -- 102:36:54
      118900000 -- [-4581.691] [...7 remote chains...] -- 102:35:52
      118950000 -- [-4607.376] [...7 remote chains...] -- 102:34:49
      119000000 -- [-4577.628] [...7 remote chains...] -- 102:33:44

      Average standard deviation of split frequencies: 0.026097

      119050000 -- [-4582.389] [...7 remote chains...] -- 102:32:46
      119100000 -- [-4594.992] [...7 remote chains...] -- 102:31:44
      119150000 -- [-4581.457] [...7 remote chains...] -- 102:30:41
      119200000 -- [-4596.874] [...7 remote chains...] -- 102:29:38
      119250000 -- [-4602.593] [...7 remote chains...] -- 102:28:36
      119300000 -- [-4582.706] [...7 remote chains...] -- 102:27:31
      119350000 -- [-4581.059] [...7 remote chains...] -- 102:26:26
      119400000 -- [-4609.332] [...7 remote chains...] -- 102:25:23
      119450000 -- [-4598.110] [...7 remote chains...] -- 102:24:18
      119500000 -- [-4594.104] [...7 remote chains...] -- 102:23:13

      Average standard deviation of split frequencies: 0.026125

      119550000 -- [-4598.225] [...7 remote chains...] -- 102:22:08
      119600000 -- [-4593.085] [...7 remote chains...] -- 102:21:01
      119650000 -- [-4600.720] [...7 remote chains...] -- 102:19:56
      119700000 -- [-4591.859] [...7 remote chains...] -- 102:18:51
      119750000 -- [-4596.659] [...7 remote chains...] -- 102:17:46
      119800000 -- [-4564.642] [...7 remote chains...] -- 102:16:38
      119850000 -- [-4589.806] [...7 remote chains...] -- 102:15:33
      119900000 -- [-4608.302] [...7 remote chains...] -- 102:14:28
      119950000 -- [-4601.410] [...7 remote chains...] -- 102:13:26
      120000000 -- [-4608.758] [...7 remote chains...] -- 102:12:21

      Average standard deviation of split frequencies: 0.026292

      120050000 -- [-4599.289] [...7 remote chains...] -- 102:11:18
      120100000 -- [-4582.021] [...7 remote chains...] -- 102:10:10
      120150000 -- [-4574.702] [...7 remote chains...] -- 102:09:08
      120200000 -- [-4566.192] [...7 remote chains...] -- 102:08:05
      120250000 -- [-4594.530] [...7 remote chains...] -- 102:07:00
      120300000 -- [-4601.890] [...7 remote chains...] -- 102:05:57
      120350000 -- [-4569.666] [...7 remote chains...] -- 102:04:55
      120400000 -- [-4569.359] [...7 remote chains...] -- 102:03:52
      120450000 -- [-4588.817] [...7 remote chains...] -- 102:02:49
      120500000 -- [-4584.464] [...7 remote chains...] -- 102:01:47

      Average standard deviation of split frequencies: 0.026334

      120550000 -- [-4582.178] [...7 remote chains...] -- 102:00:42
      120600000 -- [-4591.959] [...7 remote chains...] -- 101:59:41
      120650000 -- [-4605.747] [...7 remote chains...] -- 101:58:38
      120700000 -- [-4589.459] [...7 remote chains...] -- 101:57:33
      120750000 -- [-4585.213] [...7 remote chains...] -- 101:56:33
      120800000 -- [-4591.577] [...7 remote chains...] -- 101:55:28
      120850000 -- [-4592.597] [...7 remote chains...] -- 101:54:25
      120900000 -- [-4579.100] [...7 remote chains...] -- 101:53:22
      120950000 -- [-4564.476] [...7 remote chains...] -- 101:52:17
      121000000 -- [-4568.333] [...7 remote chains...] -- 101:51:15

      Average standard deviation of split frequencies: 0.026254

      121050000 -- [-4588.309] [...7 remote chains...] -- 101:50:14
      121100000 -- [-4593.182] [...7 remote chains...] -- 101:49:14
      121150000 -- [-4604.825] [...7 remote chains...] -- 101:48:09
      121200000 -- [-4582.265] [...7 remote chains...] -- 101:47:06
      121250000 -- [-4612.121] [...7 remote chains...] -- 101:46:01
      121300000 -- [-4591.536] [...7 remote chains...] -- 101:44:56
      121350000 -- [-4604.859] [...7 remote chains...] -- 101:43:51
      121400000 -- [-4589.117] [...7 remote chains...] -- 101:42:48
      121450000 -- [-4590.715] [...7 remote chains...] -- 101:41:45
      121500000 -- [-4585.796] [...7 remote chains...] -- 101:40:45

      Average standard deviation of split frequencies: 0.026318

      121550000 -- [-4587.694] [...7 remote chains...] -- 101:39:40
      121600000 -- [-4587.137] [...7 remote chains...] -- 101:38:37
      121650000 -- [-4602.251] [...7 remote chains...] -- 101:37:34
      121700000 -- [-4597.505] [...7 remote chains...] -- 101:36:31
      121750000 -- [-4602.214] [...7 remote chains...] -- 101:35:33
      121800000 -- [-4597.367] [...7 remote chains...] -- 101:34:30
      121850000 -- [-4601.936] [...7 remote chains...] -- 101:33:25
      121900000 -- [-4611.675] [...7 remote chains...] -- 101:32:22
      121950000 -- [-4584.698] [...7 remote chains...] -- 101:31:22
      122000000 -- [-4582.181] [...7 remote chains...] -- 101:30:17

      Average standard deviation of split frequencies: 0.026619

      122050000 -- [-4597.072] [...7 remote chains...] -- 101:29:14
      122100000 -- [-4590.523] [...7 remote chains...] -- 101:28:04
      122150000 -- [-4598.958] [...7 remote chains...] -- 101:26:59
      122200000 -- [-4575.821] [...7 remote chains...] -- 101:25:59
      122250000 -- [-4578.489] [...7 remote chains...] -- 101:24:56
      122300000 -- [-4562.960] [...7 remote chains...] -- 101:23:51
      122350000 -- [-4574.256] [...7 remote chains...] -- 101:22:48
      122400000 -- [-4564.414] [...7 remote chains...] -- 101:21:45
      122450000 -- [-4578.275] [...7 remote chains...] -- 101:20:42
      122500000 -- [-4593.452] [...7 remote chains...] -- 101:19:39

      Average standard deviation of split frequencies: 0.026945

      122550000 -- [-4584.347] [...7 remote chains...] -- 101:18:37
      122600000 -- [-4599.509] [...7 remote chains...] -- 101:17:32
      122650000 -- [-4581.349] [...7 remote chains...] -- 101:16:29
      122700000 -- [-4593.141] [...7 remote chains...] -- 101:15:24
      122750000 -- [-4592.868] [...7 remote chains...] -- 101:14:18
      122800000 -- [-4591.850] [...7 remote chains...] -- 101:13:16
      122850000 -- [-4593.185] [...7 remote chains...] -- 101:12:10
      122900000 -- [-4586.652] [...7 remote chains...] -- 101:11:08
      122950000 -- [-4587.026] [...7 remote chains...] -- 101:10:03
      123000000 -- [-4595.568] [...7 remote chains...] -- 101:08:57

      Average standard deviation of split frequencies: 0.026985

      123050000 -- [-4603.765] [...7 remote chains...] -- 101:07:52
      123100000 -- [-4588.460] [...7 remote chains...] -- 101:06:52
      123150000 -- [-4588.037] [...7 remote chains...] -- 101:05:47
      123200000 -- [-4589.195] [...7 remote chains...] -- 101:04:44
      123250000 -- [-4584.804] [...7 remote chains...] -- 101:03:41
      123300000 -- [-4576.712] [...7 remote chains...] -- 101:02:38
      123350000 -- [-4591.193] [...7 remote chains...] -- 101:01:33
      123400000 -- [-4578.704] [...7 remote chains...] -- 101:00:30
      123450000 -- [-4611.013] [...7 remote chains...] -- 100:59:25
      123500000 -- [-4609.839] [...7 remote chains...] -- 100:58:22

      Average standard deviation of split frequencies: 0.026605

      123550000 -- [-4586.473] [...7 remote chains...] -- 100:57:17
      123600000 -- [-4579.651] [...7 remote chains...] -- 100:56:14
      123650000 -- [-4581.166] [...7 remote chains...] -- 100:55:13
      123700000 -- [-4590.540] [...7 remote chains...] -- 100:54:10
      123750000 -- [-4601.369] [...7 remote chains...] -- 100:53:07
      123800000 -- [-4577.764] [...7 remote chains...] -- 100:52:02
      123850000 -- [-4590.501] [...7 remote chains...] -- 100:50:57
      123900000 -- [-4595.378] [...7 remote chains...] -- 100:49:52
      123950000 -- [-4603.328] [...7 remote chains...] -- 100:48:47
      124000000 -- [-4571.394] [...7 remote chains...] -- 100:47:44

      Average standard deviation of split frequencies: 0.026620

      124050000 -- [-4575.023] [...7 remote chains...] -- 100:46:39
      124100000 -- [-4589.528] [...7 remote chains...] -- 100:45:34
      124150000 -- [-4591.064] [...7 remote chains...] -- 100:44:31
      124200000 -- [-4587.973] [...7 remote chains...] -- 100:43:28
      124250000 -- [-4594.401] [...7 remote chains...] -- 100:42:20
      124300000 -- [-4597.874] [...7 remote chains...] -- 100:41:15
      124350000 -- [-4601.960] [...7 remote chains...] -- 100:40:10
      124400000 -- [-4601.564] [...7 remote chains...] -- 100:39:07
      124450000 -- [-4590.719] [...7 remote chains...] -- 100:38:02
      124500000 -- [-4589.559] [...7 remote chains...] -- 100:36:57

      Average standard deviation of split frequencies: 0.026523

      124550000 -- [-4586.183] [...7 remote chains...] -- 100:35:54
      124600000 -- [-4579.072] [...7 remote chains...] -- 100:34:49
      124650000 -- [-4587.254] [...7 remote chains...] -- 100:33:43
      124700000 -- [-4617.658] [...7 remote chains...] -- 100:32:38
      124750000 -- [-4578.744] [...7 remote chains...] -- 100:31:35
      124800000 -- [-4582.150] [...7 remote chains...] -- 100:30:30
      124850000 -- [-4583.732] [...7 remote chains...] -- 100:29:27
      124900000 -- [-4610.245] [...7 remote chains...] -- 100:28:22
      124950000 -- [-4603.275] [...7 remote chains...] -- 100:27:17
      125000000 -- [-4600.768] [...7 remote chains...] -- 100:26:12

      Average standard deviation of split frequencies: 0.026500

      125050000 -- [-4613.546] [...7 remote chains...] -- 100:25:09
      125100000 -- [-4587.272] [...7 remote chains...] -- 100:24:06
      125150000 -- [-4610.097] [...7 remote chains...] -- 100:23:03
      125200000 -- [-4581.889] [...7 remote chains...] -- 100:21:58
      125250000 -- [-4577.371] [...7 remote chains...] -- 100:20:55
      125300000 -- [-4571.540] [...7 remote chains...] -- 100:19:49
      125350000 -- [-4591.279] [...7 remote chains...] -- 100:18:46
      125400000 -- [-4584.093] [...7 remote chains...] -- 100:17:43
      125450000 -- [-4577.492] [...7 remote chains...] -- 100:16:40
      125500000 -- [-4600.576] [...7 remote chains...] -- 100:15:35

      Average standard deviation of split frequencies: 0.026468

      125550000 -- [-4602.916] [...7 remote chains...] -- 100:14:34
      125600000 -- [-4610.800] [...7 remote chains...] -- 100:13:29
      125650000 -- [-4582.107] [...7 remote chains...] -- 100:12:26
      125700000 -- [-4595.589] [...7 remote chains...] -- 100:11:23
      125750000 -- [-4584.129] [...7 remote chains...] -- 100:10:20
      125800000 -- [-4591.055] [...7 remote chains...] -- 100:09:22
      125850000 -- [-4595.591] [...7 remote chains...] -- 100:08:16
      125900000 -- [-4595.216] [...7 remote chains...] -- 100:07:16
      125950000 -- [-4590.220] [...7 remote chains...] -- 100:06:15
      126000000 -- [-4580.354] [...7 remote chains...] -- 100:05:12

      Average standard deviation of split frequencies: 0.026476

      126050000 -- [-4573.568] [...7 remote chains...] -- 100:04:11
      126100000 -- [-4587.794] [...7 remote chains...] -- 100:03:08
      126150000 -- [-4612.005] [...7 remote chains...] -- 100:02:05
      126200000 -- [-4603.807] [...7 remote chains...] -- 100:01:02
      126250000 -- [-4590.730] [...7 remote chains...] -- 99:59:56
      126300000 -- [-4584.883] [...7 remote chains...] -- 99:58:51
      126350000 -- [-4582.595] [...7 remote chains...] -- 99:57:48
      126400000 -- [-4563.445] [...7 remote chains...] -- 99:56:43
      126450000 -- [-4597.880] [...7 remote chains...] -- 99:55:44
      126500000 -- [-4588.065] [...7 remote chains...] -- 99:54:43

      Average standard deviation of split frequencies: 0.026491

      126550000 -- [-4604.732] [...7 remote chains...] -- 99:53:38
      126600000 -- [-4591.647] [...7 remote chains...] -- 99:52:33
      126650000 -- [-4595.403] [...7 remote chains...] -- 99:51:30
      126700000 -- [-4600.383] [...7 remote chains...] -- 99:50:29
      126750000 -- [-4587.957] [...7 remote chains...] -- 99:49:26
      126800000 -- [-4587.295] [...7 remote chains...] -- 99:48:23
      126850000 -- [-4584.883] [...7 remote chains...] -- 99:47:18
      126900000 -- [-4596.946] [...7 remote chains...] -- 99:46:19
      126950000 -- [-4593.167] [...7 remote chains...] -- 99:45:16
      127000000 -- [-4605.172] [...7 remote chains...] -- 99:44:13

      Average standard deviation of split frequencies: 0.026577

      127050000 -- [-4592.153] [...7 remote chains...] -- 99:43:07
      127100000 -- [-4591.555] [...7 remote chains...] -- 99:42:02
      127150000 -- [-4591.366] [...7 remote chains...] -- 99:41:01
      127200000 -- [-4594.949] [...7 remote chains...] -- 99:39:56
      127250000 -- [-4599.003] [...7 remote chains...] -- 99:38:53
      127300000 -- [-4592.453] [...7 remote chains...] -- 99:37:50
      127350000 -- [-4596.634] [...7 remote chains...] -- 99:36:49
      127400000 -- [-4601.082] [...7 remote chains...] -- 99:35:43
      127450000 -- [-4579.055] [...7 remote chains...] -- 99:34:40
      127500000 -- [-4600.644] [...7 remote chains...] -- 99:33:37

      Average standard deviation of split frequencies: 0.026730

      127550000 -- [-4592.261] [...7 remote chains...] -- 99:32:36
      127600000 -- [-4583.342] [...7 remote chains...] -- 99:31:35
      127650000 -- [-4610.327] [...7 remote chains...] -- 99:30:32
      127700000 -- [-4583.296] [...7 remote chains...] -- 99:29:27
      127750000 -- [-4582.431] [...7 remote chains...] -- 99:28:24
      127800000 -- [-4583.387] [...7 remote chains...] -- 99:27:20
      127850000 -- [-4579.043] [...7 remote chains...] -- 99:26:15
      127900000 -- [-4583.143] [...7 remote chains...] -- 99:25:12
      127950000 -- [-4582.749] [...7 remote chains...] -- 99:24:09
      128000000 -- [-4595.829] [...7 remote chains...] -- 99:23:04

      Average standard deviation of split frequencies: 0.026672

      128050000 -- [-4586.458] [...7 remote chains...] -- 99:22:03
      128100000 -- [-4594.854] [...7 remote chains...] -- 99:20:59
      128150000 -- [-4581.575] [...7 remote chains...] -- 99:19:54
      128200000 -- [-4595.162] [...7 remote chains...] -- 99:18:51
      128250000 -- [-4601.566] [...7 remote chains...] -- 99:17:48
      128300000 -- [-4577.203] [...7 remote chains...] -- 99:16:43
      128350000 -- [-4575.921] [...7 remote chains...] -- 99:15:41
      128400000 -- [-4600.706] [...7 remote chains...] -- 99:14:36
      128450000 -- [-4611.747] [...7 remote chains...] -- 99:13:33
      128500000 -- [-4601.543] [...7 remote chains...] -- 99:12:30

      Average standard deviation of split frequencies: 0.026847

      128550000 -- [-4584.117] [...7 remote chains...] -- 99:11:29
      128600000 -- [-4596.627] [...7 remote chains...] -- 99:10:23
      128650000 -- [-4578.824] [...7 remote chains...] -- 99:09:20
      128700000 -- [-4592.374] [...7 remote chains...] -- 99:08:19
      128750000 -- [-4602.774] [...7 remote chains...] -- 99:07:16
      128800000 -- [-4593.722] [...7 remote chains...] -- 99:06:15
      128850000 -- [-4591.628] [...7 remote chains...] -- 99:05:14
      128900000 -- [-4590.595] [...7 remote chains...] -- 99:04:08
      128950000 -- [-4571.012] [...7 remote chains...] -- 99:03:07
      129000000 -- [-4589.373] [...7 remote chains...] -- 99:02:04

      Average standard deviation of split frequencies: 0.026905

      129050000 -- [-4598.639] [...7 remote chains...] -- 99:01:01
      129100000 -- [-4581.661] [...7 remote chains...] -- 98:59:58
      129150000 -- [-4587.789] [...7 remote chains...] -- 98:58:57
      129200000 -- [-4581.919] [...7 remote chains...] -- 98:57:53
      129250000 -- [-4608.044] [...7 remote chains...] -- 98:56:50
      129300000 -- [-4592.580] [...7 remote chains...] -- 98:55:47
      129350000 -- [-4585.458] [...7 remote chains...] -- 98:54:46
      129400000 -- [-4590.108] [...7 remote chains...] -- 98:53:45
      129450000 -- [-4588.749] [...7 remote chains...] -- 98:52:41
      129500000 -- [-4614.444] [...7 remote chains...] -- 98:51:36

      Average standard deviation of split frequencies: 0.027024

      129550000 -- [-4586.657] [...7 remote chains...] -- 98:50:33
      129600000 -- [-4608.627] [...7 remote chains...] -- 98:49:30
      129650000 -- [-4584.589] [...7 remote chains...] -- 98:48:26
      129700000 -- [-4607.608] [...7 remote chains...] -- 98:47:23
      129750000 -- [-4581.870] [...7 remote chains...] -- 98:46:20
      129800000 -- [-4589.508] [...7 remote chains...] -- 98:45:17
      129850000 -- [-4591.725] [...7 remote chains...] -- 98:44:13
      129900000 -- [-4582.004] [...7 remote chains...] -- 98:43:10
      129950000 -- [-4597.148] [...7 remote chains...] -- 98:42:07
      130000000 -- [-4577.150] [...7 remote chains...] -- 98:41:03

      Average standard deviation of split frequencies: 0.027066

      130050000 -- [-4593.059] [...7 remote chains...] -- 98:39:58
      130100000 -- [-4588.486] [...7 remote chains...] -- 98:38:55
      130150000 -- [-4586.836] [...7 remote chains...] -- 98:37:52
      130200000 -- [-4567.151] [...7 remote chains...] -- 98:36:50
      130250000 -- [-4579.312] [...7 remote chains...] -- 98:35:47
      130300000 -- [-4578.983] [...7 remote chains...] -- 98:34:44
      130350000 -- [-4587.951] [...7 remote chains...] -- 98:33:42
      130400000 -- [-4593.990] [...7 remote chains...] -- 98:32:37
      130450000 -- [-4586.101] [...7 remote chains...] -- 98:31:34
      130500000 -- [-4583.343] [...7 remote chains...] -- 98:30:28

      Average standard deviation of split frequencies: 0.027022

      130550000 -- [-4588.955] [...7 remote chains...] -- 98:29:23
      130600000 -- [-4587.912] [...7 remote chains...] -- 98:28:16
      130650000 -- [-4586.668] [...7 remote chains...] -- 98:27:10
      130700000 -- [-4600.186] [...7 remote chains...] -- 98:26:07
      130750000 -- [-4618.161] [...7 remote chains...] -- 98:25:04
      130800000 -- [-4581.674] [...7 remote chains...] -- 98:23:58
      130850000 -- [-4579.619] [...7 remote chains...] -- 98:22:55
      130900000 -- [-4595.190] [...7 remote chains...] -- 98:21:54
      130950000 -- [-4593.100] [...7 remote chains...] -- 98:20:50
      131000000 -- [-4593.993] [...7 remote chains...] -- 98:19:47

      Average standard deviation of split frequencies: 0.027100

      131050000 -- [-4597.248] [...7 remote chains...] -- 98:18:42
      131100000 -- [-4593.744] [...7 remote chains...] -- 98:17:38
      131150000 -- [-4589.498] [...7 remote chains...] -- 98:16:33
      131200000 -- [-4592.164] [...7 remote chains...] -- 98:15:30
      131250000 -- [-4577.591] [...7 remote chains...] -- 98:14:26
      131300000 -- [-4586.432] [...7 remote chains...] -- 98:13:21
      131350000 -- [-4582.640] [...7 remote chains...] -- 98:12:18
      131400000 -- [-4582.237] [...7 remote chains...] -- 98:11:14
      131450000 -- [-4591.271] [...7 remote chains...] -- 98:10:09
      131500000 -- [-4598.140] [...7 remote chains...] -- 98:09:06

      Average standard deviation of split frequencies: 0.026957

      131550000 -- [-4587.121] [...7 remote chains...] -- 98:08:00
      131600000 -- [-4583.453] [...7 remote chains...] -- 98:06:55
      131650000 -- [-4576.436] [...7 remote chains...] -- 98:05:51
      131700000 -- [-4592.716] [...7 remote chains...] -- 98:04:46
      131750000 -- [-4585.565] [...7 remote chains...] -- 98:03:43
      131800000 -- [-4591.848] [...7 remote chains...] -- 98:02:37
      131850000 -- [-4597.805] [...7 remote chains...] -- 98:01:32
      131900000 -- [-4592.648] [...7 remote chains...] -- 98:00:28
      131950000 -- [-4582.607] [...7 remote chains...] -- 97:59:21
      132000000 -- [-4581.530] [...7 remote chains...] -- 97:58:18

      Average standard deviation of split frequencies: 0.026943

      132050000 -- [-4587.019] [...7 remote chains...] -- 97:57:12
      132100000 -- [-4611.071] [...7 remote chains...] -- 97:56:09
      132150000 -- [-4581.319] [...7 remote chains...] -- 97:55:03
      132200000 -- [-4587.263] [...7 remote chains...] -- 97:54:00
      132250000 -- [-4585.850] [...7 remote chains...] -- 97:52:57
      132300000 -- [-4593.999] [...7 remote chains...] -- 97:51:53
      132350000 -- [-4599.005] [...7 remote chains...] -- 97:50:50
      132400000 -- [-4587.771] [...7 remote chains...] -- 97:49:47
      132450000 -- [-4581.692] [...7 remote chains...] -- 97:48:43
      132500000 -- [-4583.587] [...7 remote chains...] -- 97:47:38

      Average standard deviation of split frequencies: 0.026918

      132550000 -- [-4597.175] [...7 remote chains...] -- 97:46:30
      132600000 -- [-4614.557] [...7 remote chains...] -- 97:45:27
      132650000 -- [-4605.326] [...7 remote chains...] -- 97:44:24
      132700000 -- [-4598.804] [...7 remote chains...] -- 97:43:20
      132750000 -- [-4580.765] [...7 remote chains...] -- 97:42:15
      132800000 -- [-4574.368] [...7 remote chains...] -- 97:41:11
      132850000 -- [-4582.773] [...7 remote chains...] -- 97:40:08
      132900000 -- [-4592.984] [...7 remote chains...] -- 97:39:02
      132950000 -- [-4592.095] [...7 remote chains...] -- 97:38:01
      133000000 -- [-4575.021] [...7 remote chains...] -- 97:36:56

      Average standard deviation of split frequencies: 0.027139

      133050000 -- [-4596.202] [...7 remote chains...] -- 97:35:52
      133100000 -- [-4591.129] [...7 remote chains...] -- 97:34:49
      133150000 -- [-4592.327] [...7 remote chains...] -- 97:33:47
      133200000 -- [-4575.163] [...7 remote chains...] -- 97:32:42
      133250000 -- [-4587.243] [...7 remote chains...] -- 97:31:37
      133300000 -- [-4593.275] [...7 remote chains...] -- 97:30:33
      133350000 -- [-4584.264] [...7 remote chains...] -- 97:29:28
      133400000 -- [-4576.747] [...7 remote chains...] -- 97:28:24
      133450000 -- [-4581.515] [...7 remote chains...] -- 97:27:19
      133500000 -- [-4583.628] [...7 remote chains...] -- 97:26:13

      Average standard deviation of split frequencies: 0.027079

      133550000 -- [-4600.713] [...7 remote chains...] -- 97:25:06
      133600000 -- [-4583.889] [...7 remote chains...] -- 97:23:59
      133650000 -- [-4575.755] [...7 remote chains...] -- 97:22:49
      133700000 -- [-4588.428] [...7 remote chains...] -- 97:21:42
      133750000 -- [-4583.456] [...7 remote chains...] -- 97:20:32
      133800000 -- [-4596.397] [...7 remote chains...] -- 97:19:25
      133850000 -- [-4590.798] [...7 remote chains...] -- 97:18:19
      133900000 -- [-4612.617] [...7 remote chains...] -- 97:17:12
      133950000 -- [-4585.309] [...7 remote chains...] -- 97:16:05
      134000000 -- [-4594.475] [...7 remote chains...] -- 97:14:59

      Average standard deviation of split frequencies: 0.026940

      134050000 -- [-4580.189] [...7 remote chains...] -- 97:13:50
      134100000 -- [-4579.256] [...7 remote chains...] -- 97:12:42
      134150000 -- [-4582.878] [...7 remote chains...] -- 97:11:37
      134200000 -- [-4575.747] [...7 remote chains...] -- 97:10:28
      134250000 -- [-4578.498] [...7 remote chains...] -- 97:09:22
      134300000 -- [-4578.719] [...7 remote chains...] -- 97:08:13
      134350000 -- [-4588.738] [...7 remote chains...] -- 97:07:05
      134400000 -- [-4563.502] [...7 remote chains...] -- 97:05:58
      134450000 -- [-4587.115] [...7 remote chains...] -- 97:04:53
      134500000 -- [-4582.624] [...7 remote chains...] -- 97:03:47

      Average standard deviation of split frequencies: 0.026850

      134550000 -- [-4597.798] [...7 remote chains...] -- 97:02:42
      134600000 -- [-4607.179] [...7 remote chains...] -- 97:01:36
      134650000 -- [-4593.328] [...7 remote chains...] -- 97:00:31
      134700000 -- [-4592.358] [...7 remote chains...] -- 96:59:23
      134750000 -- [-4598.763] [...7 remote chains...] -- 96:58:16
      134800000 -- [-4594.519] [...7 remote chains...] -- 96:57:09
      134850000 -- [-4579.017] [...7 remote chains...] -- 96:56:01
      134900000 -- [-4578.765] [...7 remote chains...] -- 96:54:56
      134950000 -- [-4593.165] [...7 remote chains...] -- 96:53:50
      135000000 -- [-4574.330] [...7 remote chains...] -- 96:52:43

      Average standard deviation of split frequencies: 0.026818

      135050000 -- [-4579.420] [...7 remote chains...] -- 96:51:38
      135100000 -- [-4572.745] [...7 remote chains...] -- 96:50:34
      135150000 -- [-4589.699] [...7 remote chains...] -- 96:49:27
      135200000 -- [-4600.684] [...7 remote chains...] -- 96:48:19
      135250000 -- [-4568.603] [...7 remote chains...] -- 96:47:10
      135300000 -- [-4595.299] [...7 remote chains...] -- 96:46:03
      135350000 -- [-4583.757] [...7 remote chains...] -- 96:44:57
      135400000 -- [-4581.545] [...7 remote chains...] -- 96:43:52
      135450000 -- [-4590.943] [...7 remote chains...] -- 96:42:44
      135500000 -- [-4587.804] [...7 remote chains...] -- 96:41:37

      Average standard deviation of split frequencies: 0.026804

      135550000 -- [-4609.263] [...7 remote chains...] -- 96:40:32
      135600000 -- [-4590.150] [...7 remote chains...] -- 96:39:26
      135650000 -- [-4595.955] [...7 remote chains...] -- 96:38:21
      135700000 -- [-4587.096] [...7 remote chains...] -- 96:37:17
      135750000 -- [-4600.147] [...7 remote chains...] -- 96:36:14
      135800000 -- [-4594.640] [...7 remote chains...] -- 96:35:08
      135850000 -- [-4584.994] [...7 remote chains...] -- 96:34:05
      135900000 -- [-4590.691] [...7 remote chains...] -- 96:33:00
      135950000 -- [-4585.347] [...7 remote chains...] -- 96:31:54
      136000000 -- [-4582.541] [...7 remote chains...] -- 96:30:49

      Average standard deviation of split frequencies: 0.026756

      136050000 -- [-4579.385] [...7 remote chains...] -- 96:29:43
      136100000 -- [-4587.474] [...7 remote chains...] -- 96:28:38
      136150000 -- [-4595.922] [...7 remote chains...] -- 96:27:32
      136200000 -- [-4581.260] [...7 remote chains...] -- 96:26:27
      136250000 -- [-4573.788] [...7 remote chains...] -- 96:25:20
      136300000 -- [-4597.119] [...7 remote chains...] -- 96:24:14
      136350000 -- [-4615.375] [...7 remote chains...] -- 96:23:11
      136400000 -- [-4593.956] [...7 remote chains...] -- 96:22:05
      136450000 -- [-4583.902] [...7 remote chains...] -- 96:21:00
      136500000 -- [-4593.659] [...7 remote chains...] -- 96:19:54

      Average standard deviation of split frequencies: 0.026793

      136550000 -- [-4586.766] [...7 remote chains...] -- 96:18:51
      136600000 -- [-4565.080] [...7 remote chains...] -- 96:17:46
      136650000 -- [-4594.169] [...7 remote chains...] -- 96:16:40
      136700000 -- [-4580.706] [...7 remote chains...] -- 96:15:33
      136750000 -- [-4576.848] [...7 remote chains...] -- 96:14:22
      136800000 -- [-4593.260] [...7 remote chains...] -- 96:13:12
      136850000 -- [-4587.444] [...7 remote chains...] -- 96:12:03
      136900000 -- [-4591.092] [...7 remote chains...] -- 96:10:56
      136950000 -- [-4590.704] [...7 remote chains...] -- 96:09:50
      137000000 -- [-4592.496] [...7 remote chains...] -- 96:08:45

      Average standard deviation of split frequencies: 0.026833

      137050000 -- [-4606.625] [...7 remote chains...] -- 96:07:39
      137100000 -- [-4583.905] [...7 remote chains...] -- 96:06:34
      137150000 -- [-4588.221] [...7 remote chains...] -- 96:05:30
      137200000 -- [-4578.803] [...7 remote chains...] -- 96:04:23
      137250000 -- [-4589.278] [...7 remote chains...] -- 96:03:18
      137300000 -- [-4594.721] [...7 remote chains...] -- 96:02:10
      137350000 -- [-4585.058] [...7 remote chains...] -- 96:01:07
      137400000 -- [-4592.929] [...7 remote chains...] -- 96:00:01
      137450000 -- [-4602.918] [...7 remote chains...] -- 95:58:56
      137500000 -- [-4596.351] [...7 remote chains...] -- 95:57:51

      Average standard deviation of split frequencies: 0.026881

      137550000 -- [-4589.016] [...7 remote chains...] -- 95:56:43
      137600000 -- [-4589.445] [...7 remote chains...] -- 95:55:38
      137650000 -- [-4600.506] [...7 remote chains...] -- 95:54:32
      137700000 -- [-4601.926] [...7 remote chains...] -- 95:53:27
      137750000 -- [-4599.675] [...7 remote chains...] -- 95:52:23
      137800000 -- [-4566.340] [...7 remote chains...] -- 95:51:18
      137850000 -- [-4576.843] [...7 remote chains...] -- 95:50:14
      137900000 -- [-4556.589] [...7 remote chains...] -- 95:49:07
      137950000 -- [-4580.815] [...7 remote chains...] -- 95:48:02
      138000000 -- [-4579.676] [...7 remote chains...] -- 95:46:56

      Average standard deviation of split frequencies: 0.026931

      138050000 -- [-4611.568] [...7 remote chains...] -- 95:45:53
      138100000 -- [-4595.456] [...7 remote chains...] -- 95:44:47
      138150000 -- [-4573.751] [...7 remote chains...] -- 95:43:42
      138200000 -- [-4579.748] [...7 remote chains...] -- 95:42:36
      138250000 -- [-4584.352] [...7 remote chains...] -- 95:41:31
      138300000 -- [-4598.239] [...7 remote chains...] -- 95:40:27
      138350000 -- [-4583.180] [...7 remote chains...] -- 95:39:22
      138400000 -- [-4597.937] [...7 remote chains...] -- 95:38:15
      138450000 -- [-4595.111] [...7 remote chains...] -- 95:37:09
      138500000 -- [-4597.784] [...7 remote chains...] -- 95:36:04

      Average standard deviation of split frequencies: 0.026840

      138550000 -- [-4593.903] [...7 remote chains...] -- 95:34:56
      138600000 -- [-4595.569] [...7 remote chains...] -- 95:33:51
      138650000 -- [-4590.701] [...7 remote chains...] -- 95:32:44
      138700000 -- [-4577.300] [...7 remote chains...] -- 95:31:38
      138750000 -- [-4596.854] [...7 remote chains...] -- 95:30:31
      138800000 -- [-4606.869] [...7 remote chains...] -- 95:29:24
      138850000 -- [-4592.007] [...7 remote chains...] -- 95:28:20
      138900000 -- [-4592.135] [...7 remote chains...] -- 95:27:15
      138950000 -- [-4586.788] [...7 remote chains...] -- 95:26:09
      139000000 -- [-4579.156] [...7 remote chains...] -- 95:25:04

      Average standard deviation of split frequencies: 0.026777

      139050000 -- [-4586.365] [...7 remote chains...] -- 95:23:58
      139100000 -- [-4590.678] [...7 remote chains...] -- 95:22:53
      139150000 -- [-4593.356] [...7 remote chains...] -- 95:21:47
      139200000 -- [-4576.655] [...7 remote chains...] -- 95:20:42
      139250000 -- [-4590.421] [...7 remote chains...] -- 95:19:35
      139300000 -- [-4605.776] [...7 remote chains...] -- 95:18:29
      139350000 -- [-4576.956] [...7 remote chains...] -- 95:17:24
      139400000 -- [-4591.559] [...7 remote chains...] -- 95:16:18
      139450000 -- [-4586.547] [...7 remote chains...] -- 95:15:11
      139500000 -- [-4584.518] [...7 remote chains...] -- 95:14:04

      Average standard deviation of split frequencies: 0.026797

      139550000 -- [-4588.159] [...7 remote chains...] -- 95:12:58
      139600000 -- [-4588.098] [...7 remote chains...] -- 95:11:53
      139650000 -- [-4585.865] [...7 remote chains...] -- 95:10:45
      139700000 -- [-4586.205] [...7 remote chains...] -- 95:09:40
      139750000 -- [-4598.820] [...7 remote chains...] -- 95:08:33
      139800000 -- [-4572.385] [...7 remote chains...] -- 95:07:25
      139850000 -- [-4592.711] [...7 remote chains...] -- 95:06:18
      139900000 -- [-4584.724] [...7 remote chains...] -- 95:05:11
      139950000 -- [-4591.413] [...7 remote chains...] -- 95:04:05
      140000000 -- [-4571.820] [...7 remote chains...] -- 95:02:58

      Average standard deviation of split frequencies: 0.026559

      140050000 -- [-4599.126] [...7 remote chains...] -- 95:01:53
      140100000 -- [-4575.101] [...7 remote chains...] -- 95:00:47
      140150000 -- [-4588.909] [...7 remote chains...] -- 94:59:40
      140200000 -- [-4590.573] [...7 remote chains...] -- 94:58:34
      140250000 -- [-4604.713] [...7 remote chains...] -- 94:57:27
      140300000 -- [-4589.338] [...7 remote chains...] -- 94:56:20
      140350000 -- [-4557.209] [...7 remote chains...] -- 94:55:14
      140400000 -- [-4566.716] [...7 remote chains...] -- 94:54:11
      140450000 -- [-4567.204] [...7 remote chains...] -- 94:53:04
      140500000 -- [-4565.467] [...7 remote chains...] -- 94:51:58

      Average standard deviation of split frequencies: 0.026388

      140550000 -- [-4596.968] [...7 remote chains...] -- 94:50:51
      140600000 -- [-4592.164] [...7 remote chains...] -- 94:49:45
      140650000 -- [-4590.879] [...7 remote chains...] -- 94:48:40
      140700000 -- [-4595.098] [...7 remote chains...] -- 94:47:33
      140750000 -- [-4573.363] [...7 remote chains...] -- 94:46:29
      140800000 -- [-4590.106] [...7 remote chains...] -- 94:45:24
      140850000 -- [-4573.134] [...7 remote chains...] -- 94:44:18
      140900000 -- [-4595.650] [...7 remote chains...] -- 94:43:09
      140950000 -- [-4574.883] [...7 remote chains...] -- 94:42:04
      141000000 -- [-4577.124] [...7 remote chains...] -- 94:40:58

      Average standard deviation of split frequencies: 0.026354

      141050000 -- [-4565.448] [...7 remote chains...] -- 94:39:53
      141100000 -- [-4577.325] [...7 remote chains...] -- 94:38:47
      141150000 -- [-4580.886] [...7 remote chains...] -- 94:37:42
      141200000 -- [-4587.898] [...7 remote chains...] -- 94:36:33
      141250000 -- [-4591.319] [...7 remote chains...] -- 94:35:25
      141300000 -- [-4588.732] [...7 remote chains...] -- 94:34:18
      141350000 -- [-4605.549] [...7 remote chains...] -- 94:33:15
      141400000 -- [-4624.838] [...7 remote chains...] -- 94:32:09
      141450000 -- [-4589.349] [...7 remote chains...] -- 94:31:06
      141500000 -- [-4593.635] [...7 remote chains...] -- 94:30:00

      Average standard deviation of split frequencies: 0.026322

      141550000 -- [-4608.116] [...7 remote chains...] -- 94:28:55
      141600000 -- [-4588.300] [...7 remote chains...] -- 94:27:51
      141650000 -- [-4585.000] [...7 remote chains...] -- 94:26:47
      141700000 -- [-4589.742] [...7 remote chains...] -- 94:25:42
      141750000 -- [-4592.843] [...7 remote chains...] -- 94:24:35
      141800000 -- [-4607.209] [...7 remote chains...] -- 94:23:31
      141850000 -- [-4582.550] [...7 remote chains...] -- 94:22:26
      141900000 -- [-4576.919] [...7 remote chains...] -- 94:21:22
      141950000 -- [-4586.940] [...7 remote chains...] -- 94:20:17
      142000000 -- [-4586.086] [...7 remote chains...] -- 94:19:15

      Average standard deviation of split frequencies: 0.026355

      142050000 -- [-4574.504] [...7 remote chains...] -- 94:18:11
      142100000 -- [-4575.590] [...7 remote chains...] -- 94:17:07
      142150000 -- [-4569.922] [...7 remote chains...] -- 94:16:04
      142200000 -- [-4603.831] [...7 remote chains...] -- 94:15:00
      142250000 -- [-4580.955] [...7 remote chains...] -- 94:13:57
      142300000 -- [-4589.165] [...7 remote chains...] -- 94:12:53
      142350000 -- [-4597.747] [...7 remote chains...] -- 94:11:49
      142400000 -- [-4570.706] [...7 remote chains...] -- 94:10:47
      142450000 -- [-4602.972] [...7 remote chains...] -- 94:09:46
      142500000 -- [-4596.646] [...7 remote chains...] -- 94:08:42

      Average standard deviation of split frequencies: 0.026406

      142550000 -- [-4593.826] [...7 remote chains...] -- 94:07:40
      142600000 -- [-4590.365] [...7 remote chains...] -- 94:06:35
      142650000 -- [-4583.379] [...7 remote chains...] -- 94:05:29
      142700000 -- [-4592.715] [...7 remote chains...] -- 94:04:25
      142750000 -- [-4580.961] [...7 remote chains...] -- 94:03:24
      142800000 -- [-4581.522] [...7 remote chains...] -- 94:02:22
      142850000 -- [-4583.035] [...7 remote chains...] -- 94:01:20
      142900000 -- [-4578.902] [...7 remote chains...] -- 94:00:14
      142950000 -- [-4603.930] [...7 remote chains...] -- 93:59:09
      143000000 -- [-4582.532] [...7 remote chains...] -- 93:58:05

      Average standard deviation of split frequencies: 0.026483

      143050000 -- [-4594.118] [...7 remote chains...] -- 93:57:03
      143100000 -- [-4599.981] [...7 remote chains...] -- 93:56:00
      143150000 -- [-4591.419] [...7 remote chains...] -- 93:54:56
      143200000 -- [-4592.436] [...7 remote chains...] -- 93:53:50
      143250000 -- [-4582.723] [...7 remote chains...] -- 93:52:47
      143300000 -- [-4584.706] [...7 remote chains...] -- 93:51:45
      143350000 -- [-4570.495] [...7 remote chains...] -- 93:50:39
      143400000 -- [-4579.221] [...7 remote chains...] -- 93:49:36
      143450000 -- [-4567.690] [...7 remote chains...] -- 93:48:32
      143500000 -- [-4576.808] [...7 remote chains...] -- 93:47:28

      Average standard deviation of split frequencies: 0.026453

      143550000 -- [-4583.721] [...7 remote chains...] -- 93:46:26
      143600000 -- [-4574.061] [...7 remote chains...] -- 93:45:19
      143650000 -- [-4587.030] [...7 remote chains...] -- 93:44:14
      143700000 -- [-4572.659] [...7 remote chains...] -- 93:43:06
      143750000 -- [-4587.903] [...7 remote chains...] -- 93:41:59
      143800000 -- [-4589.230] [...7 remote chains...] -- 93:40:50
      143850000 -- [-4594.871] [...7 remote chains...] -- 93:39:43
      143900000 -- [-4572.302] [...7 remote chains...] -- 93:38:35
      143950000 -- [-4608.256] [...7 remote chains...] -- 93:37:28
      144000000 -- [-4581.674] [...7 remote chains...] -- 93:36:21

      Average standard deviation of split frequencies: 0.026380

      144050000 -- [-4580.934] [...7 remote chains...] -- 93:35:12
      144100000 -- [-4577.856] [...7 remote chains...] -- 93:34:06
      144150000 -- [-4602.713] [...7 remote chains...] -- 93:32:59
      144200000 -- [-4598.103] [...7 remote chains...] -- 93:31:54
      144250000 -- [-4588.948] [...7 remote chains...] -- 93:30:48
      144300000 -- [-4586.945] [...7 remote chains...] -- 93:29:41
      144350000 -- [-4603.881] [...7 remote chains...] -- 93:28:34
      144400000 -- [-4591.672] [...7 remote chains...] -- 93:27:30
      144450000 -- [-4581.844] [...7 remote chains...] -- 93:26:23
      144500000 -- [-4574.277] [...7 remote chains...] -- 93:25:17

      Average standard deviation of split frequencies: 0.026315

      144550000 -- [-4596.543] [...7 remote chains...] -- 93:24:10
      144600000 -- [-4576.884] [...7 remote chains...] -- 93:23:04
      144650000 -- [-4594.603] [...7 remote chains...] -- 93:22:01
      144700000 -- [-4598.069] [...7 remote chains...] -- 93:20:57
      144750000 -- [-4596.589] [...7 remote chains...] -- 93:19:53
      144800000 -- [-4597.705] [...7 remote chains...] -- 93:18:49
      144850000 -- [-4582.385] [...7 remote chains...] -- 93:17:42
      144900000 -- [-4582.242] [...7 remote chains...] -- 93:16:35
      144950000 -- [-4595.270] [...7 remote chains...] -- 93:15:28
      145000000 -- [-4584.407] [...7 remote chains...] -- 93:14:20

      Average standard deviation of split frequencies: 0.026257

      145050000 -- [-4591.740] [...7 remote chains...] -- 93:13:13
      145100000 -- [-4574.184] [...7 remote chains...] -- 93:12:08
      145150000 -- [-4585.636] [...7 remote chains...] -- 93:10:59
      145200000 -- [-4583.898] [...7 remote chains...] -- 93:09:55
      145250000 -- [-4588.828] [...7 remote chains...] -- 93:08:48
      145300000 -- [-4582.696] [...7 remote chains...] -- 93:07:42
      145350000 -- [-4607.880] [...7 remote chains...] -- 93:06:35
      145400000 -- [-4592.768] [...7 remote chains...] -- 93:05:29
      145450000 -- [-4576.508] [...7 remote chains...] -- 93:04:24
      145500000 -- [-4570.468] [...7 remote chains...] -- 93:03:20

      Average standard deviation of split frequencies: 0.026170

      145550000 -- [-4562.946] [...7 remote chains...] -- 93:02:13
      145600000 -- [-4565.167] [...7 remote chains...] -- 93:01:07
      145650000 -- [-4582.767] [...7 remote chains...] -- 93:00:02
      145700000 -- [-4592.115] [...7 remote chains...] -- 92:58:56
      145750000 -- [-4573.698] [...7 remote chains...] -- 92:57:51
      145800000 -- [-4576.033] [...7 remote chains...] -- 92:56:47
      145850000 -- [-4586.378] [...7 remote chains...] -- 92:55:42
      145900000 -- [-4592.130] [...7 remote chains...] -- 92:54:38
      145950000 -- [-4594.746] [...7 remote chains...] -- 92:53:34
      146000000 -- [-4583.352] [...7 remote chains...] -- 92:52:30

      Average standard deviation of split frequencies: 0.026089

      146050000 -- [-4596.382] [...7 remote chains...] -- 92:51:25
      146100000 -- [-4587.752] [...7 remote chains...] -- 92:50:21
      146150000 -- [-4592.045] [...7 remote chains...] -- 92:49:16
      146200000 -- [-4582.253] [...7 remote chains...] -- 92:48:10
      146250000 -- [-4588.954] [...7 remote chains...] -- 92:47:05
      146300000 -- [-4585.027] [...7 remote chains...] -- 92:45:59
      146350000 -- [-4589.269] [...7 remote chains...] -- 92:44:54
      146400000 -- [-4572.797] [...7 remote chains...] -- 92:43:48
      146450000 -- [-4598.972] [...7 remote chains...] -- 92:42:41
      146500000 -- [-4591.660] [...7 remote chains...] -- 92:41:34

      Average standard deviation of split frequencies: 0.026107

      146550000 -- [-4594.501] [...7 remote chains...] -- 92:40:27
      146600000 -- [-4599.030] [...7 remote chains...] -- 92:39:21
      146650000 -- [-4585.989] [...7 remote chains...] -- 92:38:14
      146700000 -- [-4607.981] [...7 remote chains...] -- 92:37:08
      146750000 -- [-4583.208] [...7 remote chains...] -- 92:36:01
      146800000 -- [-4579.726] [...7 remote chains...] -- 92:34:54
      146850000 -- [-4587.988] [...7 remote chains...] -- 92:33:47
      146900000 -- [-4589.739] [...7 remote chains...] -- 92:32:39
      146950000 -- [-4601.441] [...7 remote chains...] -- 92:31:32
      147000000 -- [-4582.314] [...7 remote chains...] -- 92:30:25

      Average standard deviation of split frequencies: 0.026051

      147050000 -- [-4600.049] [...7 remote chains...] -- 92:29:19
      147100000 -- [-4596.762] [...7 remote chains...] -- 92:28:12
      147150000 -- [-4593.872] [...7 remote chains...] -- 92:27:05
      147200000 -- [-4599.425] [...7 remote chains...] -- 92:25:58
      147250000 -- [-4574.534] [...7 remote chains...] -- 92:24:52
      147300000 -- [-4598.973] [...7 remote chains...] -- 92:23:47
      147350000 -- [-4590.904] [...7 remote chains...] -- 92:22:40
      147400000 -- [-4569.513] [...7 remote chains...] -- 92:21:34
      147450000 -- [-4598.455] [...7 remote chains...] -- 92:20:27
      147500000 -- [-4605.272] [...7 remote chains...] -- 92:19:21

      Average standard deviation of split frequencies: 0.026093

      147550000 -- [-4585.770] [...7 remote chains...] -- 92:18:16
      147600000 -- [-4592.353] [...7 remote chains...] -- 92:17:09
      147650000 -- [-4580.634] [...7 remote chains...] -- 92:16:01
      147700000 -- [-4578.174] [...7 remote chains...] -- 92:14:54
      147750000 -- [-4601.461] [...7 remote chains...] -- 92:13:47
      147800000 -- [-4609.069] [...7 remote chains...] -- 92:12:42
      147850000 -- [-4583.617] [...7 remote chains...] -- 92:11:36
      147900000 -- [-4584.474] [...7 remote chains...] -- 92:10:31
      147950000 -- [-4575.471] [...7 remote chains...] -- 92:09:25
      148000000 -- [-4587.814] [...7 remote chains...] -- 92:08:20

      Average standard deviation of split frequencies: 0.026069

      148050000 -- [-4579.427] [...7 remote chains...] -- 92:07:16
      148100000 -- [-4586.602] [...7 remote chains...] -- 92:06:09
      148150000 -- [-4605.411] [...7 remote chains...] -- 92:05:01
      148200000 -- [-4590.223] [...7 remote chains...] -- 92:03:54
      148250000 -- [-4594.137] [...7 remote chains...] -- 92:02:47
      148300000 -- [-4589.293] [...7 remote chains...] -- 92:01:42
      148350000 -- [-4588.651] [...7 remote chains...] -- 92:00:34
      148400000 -- [-4594.312] [...7 remote chains...] -- 91:59:29
      148450000 -- [-4582.288] [...7 remote chains...] -- 91:58:20
      148500000 -- [-4572.304] [...7 remote chains...] -- 91:57:13

      Average standard deviation of split frequencies: 0.026023

      148550000 -- [-4584.795] [...7 remote chains...] -- 91:56:06
      148600000 -- [-4603.042] [...7 remote chains...] -- 91:55:00
      148650000 -- [-4596.614] [...7 remote chains...] -- 91:53:53
      148700000 -- [-4595.378] [...7 remote chains...] -- 91:52:46
      148750000 -- [-4587.232] [...7 remote chains...] -- 91:51:40
      148800000 -- [-4594.899] [...7 remote chains...] -- 91:50:35
      148850000 -- [-4588.190] [...7 remote chains...] -- 91:49:29
      148900000 -- [-4591.848] [...7 remote chains...] -- 91:48:22
      148950000 -- [-4597.153] [...7 remote chains...] -- 91:47:15
      149000000 -- [-4597.113] [...7 remote chains...] -- 91:46:09

      Average standard deviation of split frequencies: 0.025946

      149050000 -- [-4590.070] [...7 remote chains...] -- 91:45:02
      149100000 -- [-4584.432] [...7 remote chains...] -- 91:43:58
      149150000 -- [-4590.503] [...7 remote chains...] -- 91:42:51
      149200000 -- [-4594.626] [...7 remote chains...] -- 91:41:44
      149250000 -- [-4582.904] [...7 remote chains...] -- 91:40:39
      149300000 -- [-4560.168] [...7 remote chains...] -- 91:39:33
      149350000 -- [-4590.270] [...7 remote chains...] -- 91:38:26
      149400000 -- [-4570.921] [...7 remote chains...] -- 91:37:20
      149450000 -- [-4569.123] [...7 remote chains...] -- 91:36:15
      149500000 -- [-4588.788] [...7 remote chains...] -- 91:35:09

      Average standard deviation of split frequencies: 0.025863

      149550000 -- [-4577.619] [...7 remote chains...] -- 91:34:06
      149600000 -- [-4580.209] [...7 remote chains...] -- 91:32:58
      149650000 -- [-4574.326] [...7 remote chains...] -- 91:31:55
      149700000 -- [-4575.652] [...7 remote chains...] -- 91:30:51
      149750000 -- [-4586.976] [...7 remote chains...] -- 91:29:49
      149800000 -- [-4593.918] [...7 remote chains...] -- 91:28:45
      149850000 -- [-4587.282] [...7 remote chains...] -- 91:27:43
      149900000 -- [-4593.470] [...7 remote chains...] -- 91:26:39
      149950000 -- [-4590.434] [...7 remote chains...] -- 91:25:35
      150000000 -- [-4592.339] [...7 remote chains...] -- 91:24:30

      Average standard deviation of split frequencies: 0.025788

      150050000 -- [-4588.452] [...7 remote chains...] -- 91:23:26
      150100000 -- [-4586.792] [...7 remote chains...] -- 91:22:20
      150150000 -- [-4578.065] [...7 remote chains...] -- 91:21:15
      150200000 -- [-4589.812] [...7 remote chains...] -- 91:20:11
      150250000 -- [-4596.738] [...7 remote chains...] -- 91:19:09
      150300000 -- [-4575.866] [...7 remote chains...] -- 91:18:05
      150350000 -- [-4585.118] [...7 remote chains...] -- 91:17:01
      150400000 -- [-4580.236] [...7 remote chains...] -- 91:15:57
      150450000 -- [-4578.268] [...7 remote chains...] -- 91:14:52
      150500000 -- [-4576.551] [...7 remote chains...] -- 91:13:46

      Average standard deviation of split frequencies: 0.025737

      150550000 -- [-4566.693] [...7 remote chains...] -- 91:12:42
      150600000 -- [-4594.462] [...7 remote chains...] -- 91:11:37
      150650000 -- [-4600.436] [...7 remote chains...] -- 91:10:31
      150700000 -- [-4610.363] [...7 remote chains...] -- 91:09:26
      150750000 -- [-4572.431] [...7 remote chains...] -- 91:08:20
      150800000 -- [-4567.552] [...7 remote chains...] -- 91:07:15
      150850000 -- [-4554.340] [...7 remote chains...] -- 91:06:11
      150900000 -- [-4585.879] [...7 remote chains...] -- 91:05:05
      150950000 -- [-4576.741] [...7 remote chains...] -- 91:04:00
      151000000 -- [-4563.787] [...7 remote chains...] -- 91:02:56

      Average standard deviation of split frequencies: 0.025630

      151050000 -- [-4603.722] [...7 remote chains...] -- 91:01:50
      151100000 -- [-4594.296] [...7 remote chains...] -- 91:00:45
      151150000 -- [-4590.769] [...7 remote chains...] -- 90:59:38
      151200000 -- [-4583.891] [...7 remote chains...] -- 90:58:32
      151250000 -- [-4591.770] [...7 remote chains...] -- 90:57:27
      151300000 -- [-4596.949] [...7 remote chains...] -- 90:56:24
      151350000 -- [-4597.240] [...7 remote chains...] -- 90:55:22
      151400000 -- [-4599.066] [...7 remote chains...] -- 90:54:18
      151450000 -- [-4584.815] [...7 remote chains...] -- 90:53:14
      151500000 -- [-4580.905] [...7 remote chains...] -- 90:52:10

      Average standard deviation of split frequencies: 0.025548

      151550000 -- [-4599.363] [...7 remote chains...] -- 90:51:05
      151600000 -- [-4601.239] [...7 remote chains...] -- 90:50:03
      151650000 -- [-4588.092] [...7 remote chains...] -- 90:48:59
      151700000 -- [-4608.437] [...7 remote chains...] -- 90:47:57
      151750000 -- [-4599.543] [...7 remote chains...] -- 90:46:54
      151800000 -- [-4583.224] [...7 remote chains...] -- 90:45:50
      151850000 -- [-4588.124] [...7 remote chains...] -- 90:44:45
      151900000 -- [-4582.215] [...7 remote chains...] -- 90:43:39
      151950000 -- [-4578.698] [...7 remote chains...] -- 90:42:35
      152000000 -- [-4597.919] [...7 remote chains...] -- 90:41:32

      Average standard deviation of split frequencies: 0.025590

      152050000 -- [-4574.267] [...7 remote chains...] -- 90:40:28
      152100000 -- [-4587.996] [...7 remote chains...] -- 90:39:24
      152150000 -- [-4575.563] [...7 remote chains...] -- 90:38:20
      152200000 -- [-4589.339] [...7 remote chains...] -- 90:37:16
      152250000 -- [-4558.036] [...7 remote chains...] -- 90:36:10
      152300000 -- [-4596.280] [...7 remote chains...] -- 90:35:05
      152350000 -- [-4597.907] [...7 remote chains...] -- 90:34:01
      152400000 -- [-4593.769] [...7 remote chains...] -- 90:32:55
      152450000 -- [-4592.430] [...7 remote chains...] -- 90:31:50
      152500000 -- [-4601.903] [...7 remote chains...] -- 90:30:46

      Average standard deviation of split frequencies: 0.025610

      152550000 -- [-4610.883] [...7 remote chains...] -- 90:29:42
      152600000 -- [-4597.526] [...7 remote chains...] -- 90:28:36
      152650000 -- [-4595.810] [...7 remote chains...] -- 90:27:32
      152700000 -- [-4587.416] [...7 remote chains...] -- 90:26:28
      152750000 -- [-4612.192] [...7 remote chains...] -- 90:25:25
      152800000 -- [-4588.476] [...7 remote chains...] -- 90:24:21
      152850000 -- [-4583.166] [...7 remote chains...] -- 90:23:17
      152900000 -- [-4602.377] [...7 remote chains...] -- 90:22:11
      152950000 -- [-4590.456] [...7 remote chains...] -- 90:21:07
      153000000 -- [-4581.344] [...7 remote chains...] -- 90:20:03

      Average standard deviation of split frequencies: 0.025704

      153050000 -- [-4599.368] [...7 remote chains...] -- 90:18:58
      153100000 -- [-4584.841] [...7 remote chains...] -- 90:17:52
      153150000 -- [-4586.481] [...7 remote chains...] -- 90:16:50
      153200000 -- [-4601.146] [...7 remote chains...] -- 90:15:44
      153250000 -- [-4587.340] [...7 remote chains...] -- 90:14:40
      153300000 -- [-4601.089] [...7 remote chains...] -- 90:13:35
      153350000 -- [-4582.760] [...7 remote chains...] -- 90:12:29
      153400000 -- [-4604.508] [...7 remote chains...] -- 90:11:25
      153450000 -- [-4594.808] [...7 remote chains...] -- 90:10:23
      153500000 -- [-4582.320] [...7 remote chains...] -- 90:09:17

      Average standard deviation of split frequencies: 0.025784

      153550000 -- [-4592.821] [...7 remote chains...] -- 90:08:10
      153600000 -- [-4589.462] [...7 remote chains...] -- 90:07:03
      153650000 -- [-4590.106] [...7 remote chains...] -- 90:05:57
      153700000 -- [-4611.504] [...7 remote chains...] -- 90:04:52
      153750000 -- [-4611.818] [...7 remote chains...] -- 90:03:48
      153800000 -- [-4596.521] [...7 remote chains...] -- 90:02:42
      153850000 -- [-4584.448] [...7 remote chains...] -- 90:01:37
      153900000 -- [-4598.676] [...7 remote chains...] -- 90:00:31
      153950000 -- [-4588.624] [...7 remote chains...] -- 89:59:26
      154000000 -- [-4592.877] [...7 remote chains...] -- 89:58:22

      Average standard deviation of split frequencies: 0.025825

      154050000 -- [-4578.812] [...7 remote chains...] -- 89:57:16
      154100000 -- [-4595.052] [...7 remote chains...] -- 89:56:12
      154150000 -- [-4568.976] [...7 remote chains...] -- 89:55:07
      154200000 -- [-4581.415] [...7 remote chains...] -- 89:54:03
      154250000 -- [-4588.898] [...7 remote chains...] -- 89:52:59
      154300000 -- [-4606.282] [...7 remote chains...] -- 89:51:55
      154350000 -- [-4585.952] [...7 remote chains...] -- 89:50:52
      154400000 -- [-4596.399] [...7 remote chains...] -- 89:49:48
      154450000 -- [-4602.264] [...7 remote chains...] -- 89:48:44
      154500000 -- [-4584.804] [...7 remote chains...] -- 89:47:39

      Average standard deviation of split frequencies: 0.026005

      154550000 -- [-4579.157] [...7 remote chains...] -- 89:46:35
      154600000 -- [-4580.781] [...7 remote chains...] -- 89:45:31
      154650000 -- [-4591.039] [...7 remote chains...] -- 89:44:27
      154700000 -- [-4595.990] [...7 remote chains...] -- 89:43:23
      154750000 -- [-4571.720] [...7 remote chains...] -- 89:42:20
      154800000 -- [-4574.057] [...7 remote chains...] -- 89:41:16
      154850000 -- [-4568.264] [...7 remote chains...] -- 89:40:12
      154900000 -- [-4569.520] [...7 remote chains...] -- 89:39:08
      154950000 -- [-4587.939] [...7 remote chains...] -- 89:38:04
      155000000 -- [-4580.797] [...7 remote chains...] -- 89:36:59

      Average standard deviation of split frequencies: 0.026107

      155050000 -- [-4573.929] [...7 remote chains...] -- 89:35:53
      155100000 -- [-4581.669] [...7 remote chains...] -- 89:34:49
      155150000 -- [-4572.081] [...7 remote chains...] -- 89:33:43
      155200000 -- [-4574.433] [...7 remote chains...] -- 89:32:39
      155250000 -- [-4581.081] [...7 remote chains...] -- 89:31:37
      155300000 -- [-4604.326] [...7 remote chains...] -- 89:30:35
      155350000 -- [-4615.588] [...7 remote chains...] -- 89:29:31
      155400000 -- [-4587.637] [...7 remote chains...] -- 89:28:27
      155450000 -- [-4578.112] [...7 remote chains...] -- 89:27:21
      155500000 -- [-4596.481] [...7 remote chains...] -- 89:26:18

      Average standard deviation of split frequencies: 0.026091

      155550000 -- [-4586.497] [...7 remote chains...] -- 89:25:14
      155600000 -- [-4588.478] [...7 remote chains...] -- 89:24:10
      155650000 -- [-4593.373] [...7 remote chains...] -- 89:23:06
      155700000 -- [-4574.470] [...7 remote chains...] -- 89:22:02
      155750000 -- [-4586.007] [...7 remote chains...] -- 89:20:58
      155800000 -- [-4573.394] [...7 remote chains...] -- 89:19:57
      155850000 -- [-4608.533] [...7 remote chains...] -- 89:18:55
      155900000 -- [-4573.296] [...7 remote chains...] -- 89:17:51
      155950000 -- [-4571.836] [...7 remote chains...] -- 89:16:47
      156000000 -- [-4570.806] [...7 remote chains...] -- 89:15:43

      Average standard deviation of split frequencies: 0.026045

      156050000 -- [-4584.879] [...7 remote chains...] -- 89:14:39
      156100000 -- [-4589.983] [...7 remote chains...] -- 89:13:35
      156150000 -- [-4582.312] [...7 remote chains...] -- 89:12:31
      156200000 -- [-4587.798] [...7 remote chains...] -- 89:11:25
      156250000 -- [-4577.861] [...7 remote chains...] -- 89:10:21
      156300000 -- [-4584.406] [...7 remote chains...] -- 89:09:17
      156350000 -- [-4599.777] [...7 remote chains...] -- 89:08:13
      156400000 -- [-4567.940] [...7 remote chains...] -- 89:07:07
      156450000 -- [-4566.189] [...7 remote chains...] -- 89:06:02
      156500000 -- [-4587.044] [...7 remote chains...] -- 89:04:56

      Average standard deviation of split frequencies: 0.026053

      156550000 -- [-4576.438] [...7 remote chains...] -- 89:03:52
      156600000 -- [-4587.317] [...7 remote chains...] -- 89:02:48
      156650000 -- [-4602.121] [...7 remote chains...] -- 89:01:42
      156700000 -- [-4590.342] [...7 remote chains...] -- 89:00:37
      156750000 -- [-4574.920] [...7 remote chains...] -- 88:59:31
      156800000 -- [-4595.470] [...7 remote chains...] -- 88:58:25
      156850000 -- [-4590.305] [...7 remote chains...] -- 88:57:21
      156900000 -- [-4587.106] [...7 remote chains...] -- 88:56:19
      156950000 -- [-4586.999] [...7 remote chains...] -- 88:55:15
      157000000 -- [-4592.894] [...7 remote chains...] -- 88:54:12

      Average standard deviation of split frequencies: 0.026123

      157050000 -- [-4588.353] [...7 remote chains...] -- 88:53:08
      157100000 -- [-4597.088] [...7 remote chains...] -- 88:52:02
      157150000 -- [-4593.422] [...7 remote chains...] -- 88:50:57
      157200000 -- [-4573.780] [...7 remote chains...] -- 88:49:51
      157250000 -- [-4572.725] [...7 remote chains...] -- 88:48:47
      157300000 -- [-4587.704] [...7 remote chains...] -- 88:47:41
      157350000 -- [-4581.371] [...7 remote chains...] -- 88:46:37
      157400000 -- [-4586.020] [...7 remote chains...] -- 88:45:32
      157450000 -- [-4586.935] [...7 remote chains...] -- 88:44:28
      157500000 -- [-4604.427] [...7 remote chains...] -- 88:43:20

      Average standard deviation of split frequencies: 0.026253

      157550000 -- [-4585.003] [...7 remote chains...] -- 88:42:15
      157600000 -- [-4584.246] [...7 remote chains...] -- 88:41:11
      157650000 -- [-4585.370] [...7 remote chains...] -- 88:40:07
      157700000 -- [-4604.443] [...7 remote chains...] -- 88:39:04
      157750000 -- [-4577.914] [...7 remote chains...] -- 88:37:58
      157800000 -- [-4571.189] [...7 remote chains...] -- 88:36:54
      157850000 -- [-4594.568] [...7 remote chains...] -- 88:35:49
      157900000 -- [-4600.035] [...7 remote chains...] -- 88:34:43
      157950000 -- [-4582.685] [...7 remote chains...] -- 88:33:39
      158000000 -- [-4589.656] [...7 remote chains...] -- 88:32:33

      Average standard deviation of split frequencies: 0.026211

      158050000 -- [-4592.397] [...7 remote chains...] -- 88:31:28
      158100000 -- [-4594.870] [...7 remote chains...] -- 88:30:22
      158150000 -- [-4598.447] [...7 remote chains...] -- 88:29:18
      158200000 -- [-4588.148] [...7 remote chains...] -- 88:28:12
      158250000 -- [-4580.198] [...7 remote chains...] -- 88:27:07
      158300000 -- [-4585.286] [...7 remote chains...] -- 88:26:03
      158350000 -- [-4590.014] [...7 remote chains...] -- 88:25:00
      158400000 -- [-4592.632] [...7 remote chains...] -- 88:23:54
      158450000 -- [-4585.052] [...7 remote chains...] -- 88:22:49
      158500000 -- [-4590.932] [...7 remote chains...] -- 88:21:45

      Average standard deviation of split frequencies: 0.026390

      158550000 -- [-4601.485] [...7 remote chains...] -- 88:20:39
      158600000 -- [-4611.799] [...7 remote chains...] -- 88:19:32
      158650000 -- [-4581.149] [...7 remote chains...] -- 88:18:26
      158700000 -- [-4579.876] [...7 remote chains...] -- 88:17:20
      158750000 -- [-4605.671] [...7 remote chains...] -- 88:16:15
      158800000 -- [-4585.118] [...7 remote chains...] -- 88:15:09
      158850000 -- [-4605.081] [...7 remote chains...] -- 88:14:03
      158900000 -- [-4593.173] [...7 remote chains...] -- 88:12:58
      158950000 -- [-4571.723] [...7 remote chains...] -- 88:11:52
      159000000 -- [-4588.432] [...7 remote chains...] -- 88:10:47

      Average standard deviation of split frequencies: 0.026393

      159050000 -- [-4609.980] [...7 remote chains...] -- 88:09:41
      159100000 -- [-4585.288] [...7 remote chains...] -- 88:08:37
      159150000 -- [-4597.337] [...7 remote chains...] -- 88:07:33
      159200000 -- [-4600.095] [...7 remote chains...] -- 88:06:28
      159250000 -- [-4587.464] [...7 remote chains...] -- 88:05:24
      159300000 -- [-4586.970] [...7 remote chains...] -- 88:04:20
      159350000 -- [-4612.259] [...7 remote chains...] -- 88:03:15
      159400000 -- [-4589.003] [...7 remote chains...] -- 88:02:10
      159450000 -- [-4584.612] [...7 remote chains...] -- 88:01:08
      159500000 -- [-4589.240] [...7 remote chains...] -- 88:00:04

      Average standard deviation of split frequencies: 0.026533

      159550000 -- [-4603.227] [...7 remote chains...] -- 87:59:01
      159600000 -- [-4609.977] [...7 remote chains...] -- 87:57:57
      159650000 -- [-4601.816] [...7 remote chains...] -- 87:56:53
      159700000 -- [-4583.417] [...7 remote chains...] -- 87:55:47
      159750000 -- [-4581.074] [...7 remote chains...] -- 87:54:43
      159800000 -- [-4592.163] [...7 remote chains...] -- 87:53:39
      159850000 -- [-4572.263] [...7 remote chains...] -- 87:52:34
      159900000 -- [-4588.987] [...7 remote chains...] -- 87:51:29
      159950000 -- [-4573.753] [...7 remote chains...] -- 87:50:25
      160000000 -- [-4594.481] [...7 remote chains...] -- 87:49:21

      Average standard deviation of split frequencies: 0.026575

      160050000 -- [-4599.671] [...7 remote chains...] -- 87:48:18
      160100000 -- [-4575.684] [...7 remote chains...] -- 87:47:14
      160150000 -- [-4606.451] [...7 remote chains...] -- 87:46:09
      160200000 -- [-4602.385] [...7 remote chains...] -- 87:45:05
      160250000 -- [-4593.009] [...7 remote chains...] -- 87:44:03
      160300000 -- [-4590.864] [...7 remote chains...] -- 87:42:58
      160350000 -- [-4587.769] [...7 remote chains...] -- 87:41:54
      160400000 -- [-4591.592] [...7 remote chains...] -- 87:40:49
      160450000 -- [-4604.945] [...7 remote chains...] -- 87:39:44
      160500000 -- [-4614.204] [...7 remote chains...] -- 87:38:40

      Average standard deviation of split frequencies: 0.026576

      160550000 -- [-4605.378] [...7 remote chains...] -- 87:37:38
      160600000 -- [-4584.413] [...7 remote chains...] -- 87:36:33
      160650000 -- [-4583.338] [...7 remote chains...] -- 87:35:29
      160700000 -- [-4585.161] [...7 remote chains...] -- 87:34:26
      160750000 -- [-4578.589] [...7 remote chains...] -- 87:33:24
      160800000 -- [-4585.782] [...7 remote chains...] -- 87:32:21
      160850000 -- [-4601.895] [...7 remote chains...] -- 87:31:17
      160900000 -- [-4578.407] [...7 remote chains...] -- 87:30:14
      160950000 -- [-4570.148] [...7 remote chains...] -- 87:29:10
      161000000 -- [-4582.996] [...7 remote chains...] -- 87:28:06

      Average standard deviation of split frequencies: 0.026622

      161050000 -- [-4580.864] [...7 remote chains...] -- 87:27:02
      161100000 -- [-4594.829] [...7 remote chains...] -- 87:25:57
      161150000 -- [-4590.637] [...7 remote chains...] -- 87:24:53
      161200000 -- [-4577.825] [...7 remote chains...] -- 87:23:47
      161250000 -- [-4609.916] [...7 remote chains...] -- 87:22:45
      161300000 -- [-4602.850] [...7 remote chains...] -- 87:21:40
      161350000 -- [-4573.312] [...7 remote chains...] -- 87:20:35
      161400000 -- [-4573.420] [...7 remote chains...] -- 87:19:29
      161450000 -- [-4588.218] [...7 remote chains...] -- 87:18:25
      161500000 -- [-4572.998] [...7 remote chains...] -- 87:17:21

      Average standard deviation of split frequencies: 0.026645

      161550000 -- [-4587.337] [...7 remote chains...] -- 87:16:16
      161600000 -- [-4608.673] [...7 remote chains...] -- 87:15:12
      161650000 -- [-4589.195] [...7 remote chains...] -- 87:14:08
      161700000 -- [-4582.676] [...7 remote chains...] -- 87:13:05
      161750000 -- [-4602.635] [...7 remote chains...] -- 87:12:01
      161800000 -- [-4582.632] [...7 remote chains...] -- 87:10:58
      161850000 -- [-4586.845] [...7 remote chains...] -- 87:09:54
      161900000 -- [-4586.137] [...7 remote chains...] -- 87:08:51
      161950000 -- [-4593.264] [...7 remote chains...] -- 87:07:47
      162000000 -- [-4596.482] [...7 remote chains...] -- 87:06:44

      Average standard deviation of split frequencies: 0.026686

      162050000 -- [-4581.954] [...7 remote chains...] -- 87:05:41
      162100000 -- [-4592.046] [...7 remote chains...] -- 87:04:36
      162150000 -- [-4576.644] [...7 remote chains...] -- 87:03:31
      162200000 -- [-4564.907] [...7 remote chains...] -- 87:02:26
      162250000 -- [-4570.939] [...7 remote chains...] -- 87:01:21
      162300000 -- [-4590.657] [...7 remote chains...] -- 87:00:17
      162350000 -- [-4594.327] [...7 remote chains...] -- 86:59:11
      162400000 -- [-4576.802] [...7 remote chains...] -- 86:58:07
      162450000 -- [-4574.984] [...7 remote chains...] -- 86:57:04
      162500000 -- [-4593.145] [...7 remote chains...] -- 86:56:02

      Average standard deviation of split frequencies: 0.026799

      162550000 -- [-4593.838] [...7 remote chains...] -- 86:54:57
      162600000 -- [-4570.806] [...7 remote chains...] -- 86:53:53
      162650000 -- [-4581.592] [...7 remote chains...] -- 86:52:50
      162700000 -- [-4586.628] [...7 remote chains...] -- 86:51:46
      162750000 -- [-4583.878] [...7 remote chains...] -- 86:50:43
      162800000 -- [-4582.698] [...7 remote chains...] -- 86:49:40
      162850000 -- [-4586.954] [...7 remote chains...] -- 86:48:36
      162900000 -- [-4581.118] [...7 remote chains...] -- 86:47:32
      162950000 -- [-4586.141] [...7 remote chains...] -- 86:46:29
      163000000 -- [-4584.991] [...7 remote chains...] -- 86:45:25

      Average standard deviation of split frequencies: 0.026864

      163050000 -- [-4585.527] [...7 remote chains...] -- 86:44:21
      163100000 -- [-4601.255] [...7 remote chains...] -- 86:43:19
      163150000 -- [-4583.624] [...7 remote chains...] -- 86:42:13
      163200000 -- [-4607.426] [...7 remote chains...] -- 86:41:08
      163250000 -- [-4596.551] [...7 remote chains...] -- 86:40:03
      163300000 -- [-4594.548] [...7 remote chains...] -- 86:39:02
      163350000 -- [-4614.933] [...7 remote chains...] -- 86:37:56
      163400000 -- [-4591.349] [...7 remote chains...] -- 86:36:52
      163450000 -- [-4573.028] [...7 remote chains...] -- 86:35:48
      163500000 -- [-4580.761] [...7 remote chains...] -- 86:34:46

      Average standard deviation of split frequencies: 0.026809

      163550000 -- [-4587.725] [...7 remote chains...] -- 86:33:42
      163600000 -- [-4601.160] [...7 remote chains...] -- 86:32:38
      163650000 -- [-4601.327] [...7 remote chains...] -- 86:31:35
      163700000 -- [-4624.416] [...7 remote chains...] -- 86:30:30
      163750000 -- [-4591.803] [...7 remote chains...] -- 86:29:26
      163800000 -- [-4579.553] [...7 remote chains...] -- 86:28:23
      163850000 -- [-4597.732] [...7 remote chains...] -- 86:27:19
      163900000 -- [-4585.991] [...7 remote chains...] -- 86:26:15
      163950000 -- [-4600.649] [...7 remote chains...] -- 86:25:13
      164000000 -- [-4592.460] [...7 remote chains...] -- 86:24:09

      Average standard deviation of split frequencies: 0.026732

      164050000 -- [-4578.585] [...7 remote chains...] -- 86:23:06
      164100000 -- [-4585.798] [...7 remote chains...] -- 86:22:00
      164150000 -- [-4578.024] [...7 remote chains...] -- 86:20:56
      164200000 -- [-4582.046] [...7 remote chains...] -- 86:19:53
      164250000 -- [-4597.651] [...7 remote chains...] -- 86:18:47
      164300000 -- [-4579.953] [...7 remote chains...] -- 86:17:40
      164350000 -- [-4588.785] [...7 remote chains...] -- 86:16:37
      164400000 -- [-4579.735] [...7 remote chains...] -- 86:15:33
      164450000 -- [-4590.895] [...7 remote chains...] -- 86:14:30
      164500000 -- [-4593.333] [...7 remote chains...] -- 86:13:26

      Average standard deviation of split frequencies: 0.026672

      164550000 -- [-4593.477] [...7 remote chains...] -- 86:12:23
      164600000 -- [-4595.792] [...7 remote chains...] -- 86:11:20
      164650000 -- [-4586.001] [...7 remote chains...] -- 86:10:17
      164700000 -- [-4577.422] [...7 remote chains...] -- 86:09:13
      164750000 -- [-4591.254] [...7 remote chains...] -- 86:08:10
      164800000 -- [-4572.976] [...7 remote chains...] -- 86:07:07
      164850000 -- [-4598.301] [...7 remote chains...] -- 86:06:05
      164900000 -- [-4577.216] [...7 remote chains...] -- 86:05:01
      164950000 -- [-4591.411] [...7 remote chains...] -- 86:03:57
      165000000 -- [-4598.228] [...7 remote chains...] -- 86:02:52

      Average standard deviation of split frequencies: 0.026612

      165050000 -- [-4588.138] [...7 remote chains...] -- 86:01:48
      165100000 -- [-4587.175] [...7 remote chains...] -- 86:00:44
      165150000 -- [-4587.221] [...7 remote chains...] -- 85:59:41
      165200000 -- [-4583.055] [...7 remote chains...] -- 85:58:36
      165250000 -- [-4587.774] [...7 remote chains...] -- 85:57:30
      165300000 -- [-4576.166] [...7 remote chains...] -- 85:56:29
      165350000 -- [-4579.984] [...7 remote chains...] -- 85:55:25
      165400000 -- [-4558.517] [...7 remote chains...] -- 85:54:22
      165450000 -- [-4570.187] [...7 remote chains...] -- 85:53:19
      165500000 -- [-4581.200] [...7 remote chains...] -- 85:52:14

      Average standard deviation of split frequencies: 0.026676

      165550000 -- [-4592.174] [...7 remote chains...] -- 85:51:11
      165600000 -- [-4581.092] [...7 remote chains...] -- 85:50:11
      165650000 -- [-4586.450] [...7 remote chains...] -- 85:49:08
      165700000 -- [-4586.492] [...7 remote chains...] -- 85:48:07
      165750000 -- [-4582.838] [...7 remote chains...] -- 85:47:07
      165800000 -- [-4579.981] [...7 remote chains...] -- 85:46:06
      165850000 -- [-4579.977] [...7 remote chains...] -- 85:45:03
      165900000 -- [-4591.381] [...7 remote chains...] -- 85:44:00
      165950000 -- [-4569.805] [...7 remote chains...] -- 85:43:00
      166000000 -- [-4594.408] [...7 remote chains...] -- 85:42:00

      Average standard deviation of split frequencies: 0.026626

      166050000 -- [-4569.148] [...7 remote chains...] -- 85:41:00
      166100000 -- [-4573.588] [...7 remote chains...] -- 85:39:58
      166150000 -- [-4583.897] [...7 remote chains...] -- 85:38:58
      166200000 -- [-4595.022] [...7 remote chains...] -- 85:37:58
      166250000 -- [-4580.349] [...7 remote chains...] -- 85:36:56
      166300000 -- [-4582.987] [...7 remote chains...] -- 85:35:56
      166350000 -- [-4581.665] [...7 remote chains...] -- 85:34:54
      166400000 -- [-4582.720] [...7 remote chains...] -- 85:33:53
      166450000 -- [-4587.401] [...7 remote chains...] -- 85:32:51
      166500000 -- [-4586.557] [...7 remote chains...] -- 85:31:51

      Average standard deviation of split frequencies: 0.026753

      166550000 -- [-4601.567] [...7 remote chains...] -- 85:30:48
      166600000 -- [-4583.534] [...7 remote chains...] -- 85:29:46
      166650000 -- [-4588.073] [...7 remote chains...] -- 85:28:45
      166700000 -- [-4585.109] [...7 remote chains...] -- 85:27:43
      166750000 -- [-4588.706] [...7 remote chains...] -- 85:26:43
      166800000 -- [-4585.213] [...7 remote chains...] -- 85:25:41
      166850000 -- [-4606.519] [...7 remote chains...] -- 85:24:39
      166900000 -- [-4602.220] [...7 remote chains...] -- 85:23:36
      166950000 -- [-4581.208] [...7 remote chains...] -- 85:22:35
      167000000 -- [-4602.444] [...7 remote chains...] -- 85:21:32

      Average standard deviation of split frequencies: 0.026884

      167050000 -- [-4599.236] [...7 remote chains...] -- 85:20:31
      167100000 -- [-4583.207] [...7 remote chains...] -- 85:19:31
      167150000 -- [-4579.437] [...7 remote chains...] -- 85:18:29
      167200000 -- [-4597.785] [...7 remote chains...] -- 85:17:26
      167250000 -- [-4576.762] [...7 remote chains...] -- 85:16:23
      167300000 -- [-4584.150] [...7 remote chains...] -- 85:15:21
      167350000 -- [-4573.136] [...7 remote chains...] -- 85:14:20
      167400000 -- [-4594.790] [...7 remote chains...] -- 85:13:17
      167450000 -- [-4573.460] [...7 remote chains...] -- 85:12:15
      167500000 -- [-4586.840] [...7 remote chains...] -- 85:11:10

      Average standard deviation of split frequencies: 0.026979

      167550000 -- [-4590.227] [...7 remote chains...] -- 85:10:07
      167600000 -- [-4614.497] [...7 remote chains...] -- 85:09:03
      167650000 -- [-4600.104] [...7 remote chains...] -- 85:08:00
      167700000 -- [-4594.675] [...7 remote chains...] -- 85:06:54
      167750000 -- [-4570.492] [...7 remote chains...] -- 85:05:49
      167800000 -- [-4576.417] [...7 remote chains...] -- 85:04:45
      167850000 -- [-4585.259] [...7 remote chains...] -- 85:03:40
      167900000 -- [-4596.928] [...7 remote chains...] -- 85:02:37
      167950000 -- [-4592.869] [...7 remote chains...] -- 85:01:34
      168000000 -- [-4586.823] [...7 remote chains...] -- 85:00:31

      Average standard deviation of split frequencies: 0.027006

      168050000 -- [-4578.131] [...7 remote chains...] -- 84:59:26
      168100000 -- [-4582.986] [...7 remote chains...] -- 84:58:21
      168150000 -- [-4599.985] [...7 remote chains...] -- 84:57:19
      168200000 -- [-4577.428] [...7 remote chains...] -- 84:56:16
      168250000 -- [-4596.562] [...7 remote chains...] -- 84:55:14
      168300000 -- [-4600.972] [...7 remote chains...] -- 84:54:12
      168350000 -- [-4592.055] [...7 remote chains...] -- 84:53:10
      168400000 -- [-4593.991] [...7 remote chains...] -- 84:52:07
      168450000 -- [-4577.312] [...7 remote chains...] -- 84:51:05
      168500000 -- [-4588.603] [...7 remote chains...] -- 84:50:04

      Average standard deviation of split frequencies: 0.026919

      168550000 -- [-4576.488] [...7 remote chains...] -- 84:49:00
      168600000 -- [-4594.286] [...7 remote chains...] -- 84:47:59
      168650000 -- [-4583.799] [...7 remote chains...] -- 84:46:57
      168700000 -- [-4600.774] [...7 remote chains...] -- 84:45:54
      168750000 -- [-4596.129] [...7 remote chains...] -- 84:44:51
      168800000 -- [-4606.369] [...7 remote chains...] -- 84:43:49
      168850000 -- [-4589.389] [...7 remote chains...] -- 84:42:46
      168900000 -- [-4593.040] [...7 remote chains...] -- 84:41:42
      168950000 -- [-4591.752] [...7 remote chains...] -- 84:40:41
      169000000 -- [-4587.863] [...7 remote chains...] -- 84:39:36

      Average standard deviation of split frequencies: 0.026825

      169050000 -- [-4568.916] [...7 remote chains...] -- 84:38:36
      169100000 -- [-4597.363] [...7 remote chains...] -- 84:37:32
      169150000 -- [-4582.518] [...7 remote chains...] -- 84:36:30
      169200000 -- [-4596.445] [...7 remote chains...] -- 84:35:27
      169250000 -- [-4592.304] [...7 remote chains...] -- 84:34:23
      169300000 -- [-4594.877] [...7 remote chains...] -- 84:33:18
      169350000 -- [-4583.465] [...7 remote chains...] -- 84:32:15
      169400000 -- [-4592.045] [...7 remote chains...] -- 84:31:13
      169450000 -- [-4586.684] [...7 remote chains...] -- 84:30:11
      169500000 -- [-4590.136] [...7 remote chains...] -- 84:29:08

      Average standard deviation of split frequencies: 0.026887

      169550000 -- [-4592.104] [...7 remote chains...] -- 84:28:05
      169600000 -- [-4582.865] [...7 remote chains...] -- 84:27:02
      169650000 -- [-4601.079] [...7 remote chains...] -- 84:25:58
      169700000 -- [-4570.795] [...7 remote chains...] -- 84:24:55
      169750000 -- [-4587.258] [...7 remote chains...] -- 84:23:52
      169800000 -- [-4585.671] [...7 remote chains...] -- 84:22:51
      169850000 -- [-4582.206] [...7 remote chains...] -- 84:21:48
      169900000 -- [-4587.003] [...7 remote chains...] -- 84:20:45
      169950000 -- [-4573.650] [...7 remote chains...] -- 84:19:43
      170000000 -- [-4588.293] [...7 remote chains...] -- 84:18:38

      Average standard deviation of split frequencies: 0.026862

      170050000 -- [-4596.089] [...7 remote chains...] -- 84:17:36
      170100000 -- [-4573.200] [...7 remote chains...] -- 84:16:33
      170150000 -- [-4588.067] [...7 remote chains...] -- 84:15:30
      170200000 -- [-4568.876] [...7 remote chains...] -- 84:14:28
      170250000 -- [-4595.876] [...7 remote chains...] -- 84:13:23
      170300000 -- [-4588.465] [...7 remote chains...] -- 84:12:20
      170350000 -- [-4595.337] [...7 remote chains...] -- 84:11:18
      170400000 -- [-4587.828] [...7 remote chains...] -- 84:10:15
      170450000 -- [-4572.863] [...7 remote chains...] -- 84:09:12
      170500000 -- [-4575.810] [...7 remote chains...] -- 84:08:08

      Average standard deviation of split frequencies: 0.026869

      170550000 -- [-4588.615] [...7 remote chains...] -- 84:07:08
      170600000 -- [-4581.598] [...7 remote chains...] -- 84:06:03
      170650000 -- [-4580.261] [...7 remote chains...] -- 84:05:01
      170700000 -- [-4582.673] [...7 remote chains...] -- 84:03:58
      170750000 -- [-4579.091] [...7 remote chains...] -- 84:02:55
      170800000 -- [-4604.519] [...7 remote chains...] -- 84:01:53
      170850000 -- [-4595.063] [...7 remote chains...] -- 84:00:49
      170900000 -- [-4587.693] [...7 remote chains...] -- 83:59:45
      170950000 -- [-4584.602] [...7 remote chains...] -- 83:58:41
      171000000 -- [-4570.591] [...7 remote chains...] -- 83:57:38

      Average standard deviation of split frequencies: 0.026893

      171050000 -- [-4584.383] [...7 remote chains...] -- 83:56:35
      171100000 -- [-4584.982] [...7 remote chains...] -- 83:55:31
      171150000 -- [-4596.225] [...7 remote chains...] -- 83:54:28
      171200000 -- [-4577.279] [...7 remote chains...] -- 83:53:26
      171250000 -- [-4587.882] [...7 remote chains...] -- 83:52:21
      171300000 -- [-4584.003] [...7 remote chains...] -- 83:51:19
      171350000 -- [-4586.543] [...7 remote chains...] -- 83:50:15
      171400000 -- [-4588.813] [...7 remote chains...] -- 83:49:12
      171450000 -- [-4566.202] [...7 remote chains...] -- 83:48:08
      171500000 -- [-4592.342] [...7 remote chains...] -- 83:47:05

      Average standard deviation of split frequencies: 0.026987

      171550000 -- [-4577.197] [...7 remote chains...] -- 83:46:00
      171600000 -- [-4584.558] [...7 remote chains...] -- 83:44:55
      171650000 -- [-4576.096] [...7 remote chains...] -- 83:43:52
      171700000 -- [-4584.612] [...7 remote chains...] -- 83:42:49
      171750000 -- [-4589.525] [...7 remote chains...] -- 83:41:44
      171800000 -- [-4568.521] [...7 remote chains...] -- 83:40:38
      171850000 -- [-4579.377] [...7 remote chains...] -- 83:39:33
      171900000 -- [-4603.453] [...7 remote chains...] -- 83:38:31
      171950000 -- [-4585.566] [...7 remote chains...] -- 83:37:25
      172000000 -- [-4582.438] [...7 remote chains...] -- 83:36:19

      Average standard deviation of split frequencies: 0.027130

      172050000 -- [-4579.304] [...7 remote chains...] -- 83:35:15
      172100000 -- [-4575.004] [...7 remote chains...] -- 83:34:13
      172150000 -- [-4594.501] [...7 remote chains...] -- 83:33:09
      172200000 -- [-4584.723] [...7 remote chains...] -- 83:32:05
      172250000 -- [-4590.059] [...7 remote chains...] -- 83:31:00
      172300000 -- [-4595.977] [...7 remote chains...] -- 83:29:54
      172350000 -- [-4597.144] [...7 remote chains...] -- 83:28:49
      172400000 -- [-4591.483] [...7 remote chains...] -- 83:27:43
      172450000 -- [-4585.054] [...7 remote chains...] -- 83:26:38
      172500000 -- [-4605.092] [...7 remote chains...] -- 83:25:32

      Average standard deviation of split frequencies: 0.027252

      172550000 -- [-4606.705] [...7 remote chains...] -- 83:24:28
      172600000 -- [-4620.784] [...7 remote chains...] -- 83:23:23
      172650000 -- [-4597.866] [...7 remote chains...] -- 83:22:18
      172700000 -- [-4616.737] [...7 remote chains...] -- 83:21:14
      172750000 -- [-4598.898] [...7 remote chains...] -- 83:20:08
      172800000 -- [-4585.270] [...7 remote chains...] -- 83:19:03
      172850000 -- [-4587.325] [...7 remote chains...] -- 83:17:58
      172900000 -- [-4613.456] [...7 remote chains...] -- 83:16:52
      172950000 -- [-4588.762] [...7 remote chains...] -- 83:15:46
      173000000 -- [-4599.522] [...7 remote chains...] -- 83:14:43

      Average standard deviation of split frequencies: 0.027230

      173050000 -- [-4602.058] [...7 remote chains...] -- 83:13:39
      173100000 -- [-4591.990] [...7 remote chains...] -- 83:12:33
      173150000 -- [-4614.849] [...7 remote chains...] -- 83:11:27
      173200000 -- [-4591.543] [...7 remote chains...] -- 83:10:23
      173250000 -- [-4592.500] [...7 remote chains...] -- 83:09:17
      173300000 -- [-4595.276] [...7 remote chains...] -- 83:08:11
      173350000 -- [-4606.749] [...7 remote chains...] -- 83:07:03
      173400000 -- [-4588.771] [...7 remote chains...] -- 83:05:56
      173450000 -- [-4585.098] [...7 remote chains...] -- 83:04:51
      173500000 -- [-4598.976] [...7 remote chains...] -- 83:03:45

      Average standard deviation of split frequencies: 0.027285

      173550000 -- [-4597.156] [...7 remote chains...] -- 83:02:39
      173600000 -- [-4593.877] [...7 remote chains...] -- 83:01:33
      173650000 -- [-4596.980] [...7 remote chains...] -- 83:00:28
      173700000 -- [-4580.825] [...7 remote chains...] -- 82:59:21
      173750000 -- [-4575.664] [...7 remote chains...] -- 82:58:18
      173800000 -- [-4572.872] [...7 remote chains...] -- 82:57:13
      173850000 -- [-4587.211] [...7 remote chains...] -- 82:56:08
      173900000 -- [-4599.357] [...7 remote chains...] -- 82:55:05
      173950000 -- [-4580.712] [...7 remote chains...] -- 82:54:00
      174000000 -- [-4579.015] [...7 remote chains...] -- 82:52:55

      Average standard deviation of split frequencies: 0.027215

      174050000 -- [-4599.113] [...7 remote chains...] -- 82:51:49
      174100000 -- [-4586.341] [...7 remote chains...] -- 82:50:45
      174150000 -- [-4599.675] [...7 remote chains...] -- 82:49:39
      174200000 -- [-4556.519] [...7 remote chains...] -- 82:48:34
      174250000 -- [-4580.217] [...7 remote chains...] -- 82:47:29
      174300000 -- [-4589.322] [...7 remote chains...] -- 82:46:24
      174350000 -- [-4600.157] [...7 remote chains...] -- 82:45:18
      174400000 -- [-4597.994] [...7 remote chains...] -- 82:44:14
      174450000 -- [-4578.498] [...7 remote chains...] -- 82:43:08
      174500000 -- [-4596.764] [...7 remote chains...] -- 82:42:02

      Average standard deviation of split frequencies: 0.027131

      174550000 -- [-4593.975] [...7 remote chains...] -- 82:40:57
      174600000 -- [-4594.544] [...7 remote chains...] -- 82:39:52
      174650000 -- [-4582.709] [...7 remote chains...] -- 82:38:49
      174700000 -- [-4599.292] [...7 remote chains...] -- 82:37:44
      174750000 -- [-4597.162] [...7 remote chains...] -- 82:36:39
      174800000 -- [-4574.384] [...7 remote chains...] -- 82:35:34
      174850000 -- [-4593.514] [...7 remote chains...] -- 82:34:30
      174900000 -- [-4579.008] [...7 remote chains...] -- 82:33:24
      174950000 -- [-4583.296] [...7 remote chains...] -- 82:32:20
      175000000 -- [-4593.013] [...7 remote chains...] -- 82:31:15

      Average standard deviation of split frequencies: 0.026956

      175050000 -- [-4595.584] [...7 remote chains...] -- 82:30:11
      175100000 -- [-4583.898] [...7 remote chains...] -- 82:29:05
      175150000 -- [-4585.613] [...7 remote chains...] -- 82:28:01
      175200000 -- [-4594.557] [...7 remote chains...] -- 82:26:58
      175250000 -- [-4605.943] [...7 remote chains...] -- 82:25:55
      175300000 -- [-4609.069] [...7 remote chains...] -- 82:24:52
      175350000 -- [-4617.364] [...7 remote chains...] -- 82:23:48
      175400000 -- [-4608.617] [...7 remote chains...] -- 82:22:45
      175450000 -- [-4589.087] [...7 remote chains...] -- 82:21:40
      175500000 -- [-4592.322] [...7 remote chains...] -- 82:20:38

      Average standard deviation of split frequencies: 0.026811

      175550000 -- [-4596.364] [...7 remote chains...] -- 82:19:35
      175600000 -- [-4587.190] [...7 remote chains...] -- 82:18:31
      175650000 -- [-4594.135] [...7 remote chains...] -- 82:17:26
      175700000 -- [-4585.039] [...7 remote chains...] -- 82:16:23
      175750000 -- [-4573.556] [...7 remote chains...] -- 82:15:18
      175800000 -- [-4580.088] [...7 remote chains...] -- 82:14:13
      175850000 -- [-4575.099] [...7 remote chains...] -- 82:13:07
      175900000 -- [-4604.343] [...7 remote chains...] -- 82:12:02
      175950000 -- [-4578.658] [...7 remote chains...] -- 82:10:58
      176000000 -- [-4610.410] [...7 remote chains...] -- 82:09:53

      Average standard deviation of split frequencies: 0.026980

      176050000 -- [-4595.848] [...7 remote chains...] -- 82:08:48
      176100000 -- [-4598.224] [...7 remote chains...] -- 82:07:42
      176150000 -- [-4594.853] [...7 remote chains...] -- 82:06:37
      176200000 -- [-4564.553] [...7 remote chains...] -- 82:05:31
      176250000 -- [-4583.833] [...7 remote chains...] -- 82:04:28
      176300000 -- [-4587.898] [...7 remote chains...] -- 82:03:23
      176350000 -- [-4604.359] [...7 remote chains...] -- 82:02:19
      176400000 -- [-4591.013] [...7 remote chains...] -- 82:01:16
      176450000 -- [-4594.989] [...7 remote chains...] -- 82:00:10
      176500000 -- [-4593.013] [...7 remote chains...] -- 81:59:05

      Average standard deviation of split frequencies: 0.027027

      176550000 -- [-4593.745] [...7 remote chains...] -- 81:58:00
      176600000 -- [-4595.254] [...7 remote chains...] -- 81:56:57
      176650000 -- [-4589.954] [...7 remote chains...] -- 81:55:50
      176700000 -- [-4595.712] [...7 remote chains...] -- 81:54:46
      176750000 -- [-4579.764] [...7 remote chains...] -- 81:53:41
      176800000 -- [-4590.950] [...7 remote chains...] -- 81:52:36
      176850000 -- [-4584.381] [...7 remote chains...] -- 81:51:31
      176900000 -- [-4591.244] [...7 remote chains...] -- 81:50:25
      176950000 -- [-4581.095] [...7 remote chains...] -- 81:49:19
      177000000 -- [-4579.364] [...7 remote chains...] -- 81:48:13

      Average standard deviation of split frequencies: 0.026910

      177050000 -- [-4596.428] [...7 remote chains...] -- 81:47:11
      177100000 -- [-4588.209] [...7 remote chains...] -- 81:46:07
      177150000 -- [-4610.167] [...7 remote chains...] -- 81:45:01
      177200000 -- [-4585.995] [...7 remote chains...] -- 81:43:58
      177250000 -- [-4584.248] [...7 remote chains...] -- 81:42:54
      177300000 -- [-4596.375] [...7 remote chains...] -- 81:41:49
      177350000 -- [-4586.388] [...7 remote chains...] -- 81:40:43
      177400000 -- [-4570.889] [...7 remote chains...] -- 81:39:38
      177450000 -- [-4594.366] [...7 remote chains...] -- 81:38:33
      177500000 -- [-4584.641] [...7 remote chains...] -- 81:37:27

      Average standard deviation of split frequencies: 0.026957

      177550000 -- [-4602.226] [...7 remote chains...] -- 81:36:21
      177600000 -- [-4599.340] [...7 remote chains...] -- 81:35:17
      177650000 -- [-4581.429] [...7 remote chains...] -- 81:34:10
      177700000 -- [-4597.471] [...7 remote chains...] -- 81:33:06
      177750000 -- [-4592.276] [...7 remote chains...] -- 81:32:01
      177800000 -- [-4590.332] [...7 remote chains...] -- 81:30:56
      177850000 -- [-4582.940] [...7 remote chains...] -- 81:29:52
      177900000 -- [-4594.490] [...7 remote chains...] -- 81:28:48
      177950000 -- [-4574.033] [...7 remote chains...] -- 81:27:44
      178000000 -- [-4578.848] [...7 remote chains...] -- 81:26:39

      Average standard deviation of split frequencies: 0.026752

      178050000 -- [-4575.482] [...7 remote chains...] -- 81:25:34
      178100000 -- [-4591.840] [...7 remote chains...] -- 81:24:32
      178150000 -- [-4579.890] [...7 remote chains...] -- 81:23:30
      178200000 -- [-4588.840] [...7 remote chains...] -- 81:22:26
      178250000 -- [-4571.520] [...7 remote chains...] -- 81:21:21
      178300000 -- [-4562.588] [...7 remote chains...] -- 81:20:16
      178350000 -- [-4597.740] [...7 remote chains...] -- 81:19:11
      178400000 -- [-4583.304] [...7 remote chains...] -- 81:18:08
      178450000 -- [-4594.379] [...7 remote chains...] -- 81:17:02
      178500000 -- [-4600.075] [...7 remote chains...] -- 81:15:58

      Average standard deviation of split frequencies: 0.026641

      178550000 -- [-4583.853] [...7 remote chains...] -- 81:14:53
      178600000 -- [-4575.149] [...7 remote chains...] -- 81:13:50
      178650000 -- [-4601.578] [...7 remote chains...] -- 81:12:45
      178700000 -- [-4593.453] [...7 remote chains...] -- 81:11:40
      178750000 -- [-4593.525] [...7 remote chains...] -- 81:10:36
      178800000 -- [-4592.191] [...7 remote chains...] -- 81:09:32
      178850000 -- [-4589.657] [...7 remote chains...] -- 81:08:28
      178900000 -- [-4595.896] [...7 remote chains...] -- 81:07:24
      178950000 -- [-4584.741] [...7 remote chains...] -- 81:06:21
      179000000 -- [-4589.874] [...7 remote chains...] -- 81:05:15

      Average standard deviation of split frequencies: 0.026545

      179050000 -- [-4584.609] [...7 remote chains...] -- 81:04:11
      179100000 -- [-4589.605] [...7 remote chains...] -- 81:03:06
      179150000 -- [-4586.569] [...7 remote chains...] -- 81:02:02
      179200000 -- [-4577.784] [...7 remote chains...] -- 81:00:59
      179250000 -- [-4585.851] [...7 remote chains...] -- 80:59:53
      179300000 -- [-4583.830] [...7 remote chains...] -- 80:58:48
      179350000 -- [-4590.051] [...7 remote chains...] -- 80:57:43
      179400000 -- [-4582.929] [...7 remote chains...] -- 80:56:38
      179450000 -- [-4574.388] [...7 remote chains...] -- 80:55:33
      179500000 -- [-4577.571] [...7 remote chains...] -- 80:54:30

      Average standard deviation of split frequencies: 0.026417

      179550000 -- [-4588.965] [...7 remote chains...] -- 80:53:27
      179600000 -- [-4572.262] [...7 remote chains...] -- 80:52:23
      179650000 -- [-4592.868] [...7 remote chains...] -- 80:51:20
      179700000 -- [-4593.277] [...7 remote chains...] -- 80:50:19
      179750000 -- [-4582.230] [...7 remote chains...] -- 80:49:15
      179800000 -- [-4596.191] [...7 remote chains...] -- 80:48:11
      179850000 -- [-4609.180] [...7 remote chains...] -- 80:47:08
      179900000 -- [-4589.267] [...7 remote chains...] -- 80:46:02
      179950000 -- [-4582.755] [...7 remote chains...] -- 80:44:55
      180000000 -- [-4588.808] [...7 remote chains...] -- 80:43:49

      Average standard deviation of split frequencies: 0.026279

      180050000 -- [-4588.173] [...7 remote chains...] -- 80:42:44
      180100000 -- [-4596.239] [...7 remote chains...] -- 80:41:38
      180150000 -- [-4572.140] [...7 remote chains...] -- 80:40:32
      180200000 -- [-4575.762] [...7 remote chains...] -- 80:39:26
      180250000 -- [-4568.724] [...7 remote chains...] -- 80:38:20
      180300000 -- [-4575.560] [...7 remote chains...] -- 80:37:14
      180350000 -- [-4588.721] [...7 remote chains...] -- 80:36:06
      180400000 -- [-4586.375] [...7 remote chains...] -- 80:35:02
      180450000 -- [-4583.113] [...7 remote chains...] -- 80:33:54
      180500000 -- [-4596.385] [...7 remote chains...] -- 80:32:49

      Average standard deviation of split frequencies: 0.026196

      180550000 -- [-4602.483] [...7 remote chains...] -- 80:31:44
      180600000 -- [-4580.916] [...7 remote chains...] -- 80:30:40
      180650000 -- [-4600.251] [...7 remote chains...] -- 80:29:35
      180700000 -- [-4598.846] [...7 remote chains...] -- 80:28:29
      180750000 -- [-4593.963] [...7 remote chains...] -- 80:27:21
      180800000 -- [-4596.156] [...7 remote chains...] -- 80:26:14
      180850000 -- [-4587.897] [...7 remote chains...] -- 80:25:08
      180900000 -- [-4583.976] [...7 remote chains...] -- 80:24:03
      180950000 -- [-4585.778] [...7 remote chains...] -- 80:22:57
      181000000 -- [-4592.168] [...7 remote chains...] -- 80:21:49

      Average standard deviation of split frequencies: 0.026139

      181050000 -- [-4582.351] [...7 remote chains...] -- 80:20:42
      181100000 -- [-4601.151] [...7 remote chains...] -- 80:19:38
      181150000 -- [-4602.120] [...7 remote chains...] -- 80:18:33
      181200000 -- [-4609.930] [...7 remote chains...] -- 80:17:26
      181250000 -- [-4585.186] [...7 remote chains...] -- 80:16:21
      181300000 -- [-4583.263] [...7 remote chains...] -- 80:15:15
      181350000 -- [-4594.960] [...7 remote chains...] -- 80:14:09
      181400000 -- [-4578.053] [...7 remote chains...] -- 80:13:03
      181450000 -- [-4590.018] [...7 remote chains...] -- 80:11:57
      181500000 -- [-4584.384] [...7 remote chains...] -- 80:10:51

      Average standard deviation of split frequencies: 0.026267

      181550000 -- [-4588.127] [...7 remote chains...] -- 80:09:46
      181600000 -- [-4586.896] [...7 remote chains...] -- 80:08:38
      181650000 -- [-4578.355] [...7 remote chains...] -- 80:07:32
      181700000 -- [-4567.207] [...7 remote chains...] -- 80:06:26
      181750000 -- [-4575.687] [...7 remote chains...] -- 80:05:19
      181800000 -- [-4580.871] [...7 remote chains...] -- 80:04:12
      181850000 -- [-4589.989] [...7 remote chains...] -- 80:03:05
      181900000 -- [-4603.256] [...7 remote chains...] -- 80:01:58
      181950000 -- [-4585.487] [...7 remote chains...] -- 80:00:52
      182000000 -- [-4592.755] [...7 remote chains...] -- 79:59:46

      Average standard deviation of split frequencies: 0.026308

      182050000 -- [-4587.103] [...7 remote chains...] -- 79:58:39
      182100000 -- [-4578.681] [...7 remote chains...] -- 79:57:32
      182150000 -- [-4591.062] [...7 remote chains...] -- 79:56:26
      182200000 -- [-4582.861] [...7 remote chains...] -- 79:55:20
      182250000 -- [-4588.289] [...7 remote chains...] -- 79:54:15
      182300000 -- [-4591.470] [...7 remote chains...] -- 79:53:09
      182350000 -- [-4594.304] [...7 remote chains...] -- 79:52:03
      182400000 -- [-4584.995] [...7 remote chains...] -- 79:50:57
      182450000 -- [-4593.604] [...7 remote chains...] -- 79:49:54
      182500000 -- [-4576.318] [...7 remote chains...] -- 79:48:50

      Average standard deviation of split frequencies: 0.026284

      182550000 -- [-4578.128] [...7 remote chains...] -- 79:47:47
      182600000 -- [-4584.018] [...7 remote chains...] -- 79:46:52
      182650000 -- [-4577.648] [...7 remote chains...] -- 79:45:50
      182700000 -- [-4590.348] [...7 remote chains...] -- 79:44:48
      182750000 -- [-4582.627] [...7 remote chains...] -- 79:43:45
      182800000 -- [-4606.112] [...7 remote chains...] -- 79:42:44
      182850000 -- [-4593.311] [...7 remote chains...] -- 79:41:44
      182900000 -- [-4580.514] [...7 remote chains...] -- 79:40:40
      182950000 -- [-4595.600] [...7 remote chains...] -- 79:39:35
      183000000 -- [-4606.484] [...7 remote chains...] -- 79:38:31

      Average standard deviation of split frequencies: 0.026476

      183050000 -- [-4593.616] [...7 remote chains...] -- 79:37:26
      183100000 -- [-4600.672] [...7 remote chains...] -- 79:36:24
      183150000 -- [-4579.342] [...7 remote chains...] -- 79:35:17
      183200000 -- [-4600.807] [...7 remote chains...] -- 79:34:16
      183250000 -- [-4582.054] [...7 remote chains...] -- 79:33:10
      183300000 -- [-4579.435] [...7 remote chains...] -- 79:32:06
      183350000 -- [-4565.144] [...7 remote chains...] -- 79:31:02
      183400000 -- [-4589.477] [...7 remote chains...] -- 79:29:56
      183450000 -- [-4581.535] [...7 remote chains...] -- 79:28:52
      183500000 -- [-4581.961] [...7 remote chains...] -- 79:27:47

      Average standard deviation of split frequencies: 0.026378

      183550000 -- [-4576.437] [...7 remote chains...] -- 79:26:44
      183600000 -- [-4579.657] [...7 remote chains...] -- 79:25:39
      183650000 -- [-4581.816] [...7 remote chains...] -- 79:24:35
      183700000 -- [-4590.977] [...7 remote chains...] -- 79:23:31
      183750000 -- [-4572.547] [...7 remote chains...] -- 79:22:27
      183800000 -- [-4587.149] [...7 remote chains...] -- 79:21:23
      183850000 -- [-4589.885] [...7 remote chains...] -- 79:20:18
      183900000 -- [-4585.134] [...7 remote chains...] -- 79:19:15
      183950000 -- [-4572.369] [...7 remote chains...] -- 79:18:11
      184000000 -- [-4571.243] [...7 remote chains...] -- 79:17:07

      Average standard deviation of split frequencies: 0.026387

      184050000 -- [-4584.438] [...7 remote chains...] -- 79:16:03
      184100000 -- [-4588.617] [...7 remote chains...] -- 79:14:59
      184150000 -- [-4588.161] [...7 remote chains...] -- 79:13:53
      184200000 -- [-4599.841] [...7 remote chains...] -- 79:12:51
      184250000 -- [-4583.927] [...7 remote chains...] -- 79:11:46
      184300000 -- [-4578.379] [...7 remote chains...] -- 79:10:42
      184350000 -- [-4581.749] [...7 remote chains...] -- 79:09:38
      184400000 -- [-4585.140] [...7 remote chains...] -- 79:08:33
      184450000 -- [-4572.894] [...7 remote chains...] -- 79:07:28
      184500000 -- [-4586.287] [...7 remote chains...] -- 79:06:24

      Average standard deviation of split frequencies: 0.026271

      184550000 -- [-4569.296] [...7 remote chains...] -- 79:05:20
      184600000 -- [-4570.521] [...7 remote chains...] -- 79:04:15
      184650000 -- [-4582.917] [...7 remote chains...] -- 79:03:12
      184700000 -- [-4596.547] [...7 remote chains...] -- 79:02:07
      184750000 -- [-4607.801] [...7 remote chains...] -- 79:01:02
      184800000 -- [-4578.889] [...7 remote chains...] -- 78:59:58
      184850000 -- [-4589.721] [...7 remote chains...] -- 78:58:54
      184900000 -- [-4580.704] [...7 remote chains...] -- 78:57:50
      184950000 -- [-4578.828] [...7 remote chains...] -- 78:56:46
      185000000 -- [-4598.971] [...7 remote chains...] -- 78:55:41

      Average standard deviation of split frequencies: 0.026211

      185050000 -- [-4592.709] [...7 remote chains...] -- 78:54:37
      185100000 -- [-4575.220] [...7 remote chains...] -- 78:53:36
      185150000 -- [-4559.684] [...7 remote chains...] -- 78:52:30
      185200000 -- [-4586.600] [...7 remote chains...] -- 78:51:25
      185250000 -- [-4574.292] [...7 remote chains...] -- 78:50:20
      185300000 -- [-4571.935] [...7 remote chains...] -- 78:49:15
      185350000 -- [-4586.115] [...7 remote chains...] -- 78:48:10
      185400000 -- [-4586.677] [...7 remote chains...] -- 78:47:03
      185450000 -- [-4572.052] [...7 remote chains...] -- 78:45:58
      185500000 -- [-4594.520] [...7 remote chains...] -- 78:44:53

      Average standard deviation of split frequencies: 0.026131

      185550000 -- [-4591.569] [...7 remote chains...] -- 78:43:52
      185600000 -- [-4590.432] [...7 remote chains...] -- 78:42:47
      185650000 -- [-4588.123] [...7 remote chains...] -- 78:41:42
      185700000 -- [-4566.739] [...7 remote chains...] -- 78:40:37
      185750000 -- [-4577.238] [...7 remote chains...] -- 78:39:33
      185800000 -- [-4565.477] [...7 remote chains...] -- 78:38:29
      185850000 -- [-4591.721] [...7 remote chains...] -- 78:37:24
      185900000 -- [-4590.612] [...7 remote chains...] -- 78:36:20
      185950000 -- [-4577.255] [...7 remote chains...] -- 78:35:15
      186000000 -- [-4583.719] [...7 remote chains...] -- 78:34:11

      Average standard deviation of split frequencies: 0.026040

      186050000 -- [-4585.529] [...7 remote chains...] -- 78:33:06
      186100000 -- [-4574.391] [...7 remote chains...] -- 78:32:01
      186150000 -- [-4601.840] [...7 remote chains...] -- 78:30:55
      186200000 -- [-4596.391] [...7 remote chains...] -- 78:29:51
      186250000 -- [-4597.102] [...7 remote chains...] -- 78:28:47
      186300000 -- [-4595.426] [...7 remote chains...] -- 78:27:42
      186350000 -- [-4583.787] [...7 remote chains...] -- 78:26:38
      186400000 -- [-4590.466] [...7 remote chains...] -- 78:25:33
      186450000 -- [-4601.502] [...7 remote chains...] -- 78:24:27
      186500000 -- [-4586.410] [...7 remote chains...] -- 78:23:21

      Average standard deviation of split frequencies: 0.026033

      186550000 -- [-4583.220] [...7 remote chains...] -- 78:22:23
      186600000 -- [-4574.894] [...7 remote chains...] -- 78:21:16
      186650000 -- [-4581.375] [...7 remote chains...] -- 78:20:11
      186700000 -- [-4613.693] [...7 remote chains...] -- 78:19:07
      186750000 -- [-4604.472] [...7 remote chains...] -- 78:18:01
      186800000 -- [-4565.838] [...7 remote chains...] -- 78:16:55
      186850000 -- [-4584.694] [...7 remote chains...] -- 78:15:50
      186900000 -- [-4587.347] [...7 remote chains...] -- 78:14:45
      186950000 -- [-4584.620] [...7 remote chains...] -- 78:13:38
      187000000 -- [-4585.965] [...7 remote chains...] -- 78:12:32

      Average standard deviation of split frequencies: 0.025964

      187050000 -- [-4588.632] [...7 remote chains...] -- 78:11:27
      187100000 -- [-4587.040] [...7 remote chains...] -- 78:10:21
      187150000 -- [-4598.419] [...7 remote chains...] -- 78:09:17
      187200000 -- [-4600.441] [...7 remote chains...] -- 78:08:13
      187250000 -- [-4575.861] [...7 remote chains...] -- 78:07:06
      187300000 -- [-4584.139] [...7 remote chains...] -- 78:06:01
      187350000 -- [-4589.909] [...7 remote chains...] -- 78:04:57
      187400000 -- [-4591.296] [...7 remote chains...] -- 78:03:51
      187450000 -- [-4586.145] [...7 remote chains...] -- 78:02:46
      187500000 -- [-4619.028] [...7 remote chains...] -- 78:01:41

      Average standard deviation of split frequencies: 0.025938

      187550000 -- [-4589.937] [...7 remote chains...] -- 78:00:33
      187600000 -- [-4579.190] [...7 remote chains...] -- 77:59:26
      187650000 -- [-4587.603] [...7 remote chains...] -- 77:58:22
      187700000 -- [-4594.410] [...7 remote chains...] -- 77:57:17
      187750000 -- [-4581.368] [...7 remote chains...] -- 77:56:12
      187800000 -- [-4571.078] [...7 remote chains...] -- 77:55:07
      187850000 -- [-4591.710] [...7 remote chains...] -- 77:54:01
      187900000 -- [-4598.135] [...7 remote chains...] -- 77:52:53
      187950000 -- [-4595.532] [...7 remote chains...] -- 77:51:47
      188000000 -- [-4596.621] [...7 remote chains...] -- 77:50:44

      Average standard deviation of split frequencies: 0.025921

      188050000 -- [-4584.884] [...7 remote chains...] -- 77:49:38
      188100000 -- [-4589.779] [...7 remote chains...] -- 77:48:35
      188150000 -- [-4579.124] [...7 remote chains...] -- 77:47:30
      188200000 -- [-4589.253] [...7 remote chains...] -- 77:46:25
      188250000 -- [-4581.490] [...7 remote chains...] -- 77:45:20
      188300000 -- [-4575.525] [...7 remote chains...] -- 77:44:16
      188350000 -- [-4579.815] [...7 remote chains...] -- 77:43:11
      188400000 -- [-4576.639] [...7 remote chains...] -- 77:42:06
      188450000 -- [-4578.002] [...7 remote chains...] -- 77:41:04
      188500000 -- [-4563.319] [...7 remote chains...] -- 77:40:00

      Average standard deviation of split frequencies: 0.025927

      188550000 -- [-4570.905] [...7 remote chains...] -- 77:38:55
      188600000 -- [-4579.283] [...7 remote chains...] -- 77:37:49
      188650000 -- [-4581.731] [...7 remote chains...] -- 77:36:45
      188700000 -- [-4577.754] [...7 remote chains...] -- 77:35:40
      188750000 -- [-4585.792] [...7 remote chains...] -- 77:34:33
      188800000 -- [-4568.118] [...7 remote chains...] -- 77:33:29
      188850000 -- [-4565.198] [...7 remote chains...] -- 77:32:22
      188900000 -- [-4572.878] [...7 remote chains...] -- 77:31:17
      188950000 -- [-4571.765] [...7 remote chains...] -- 77:30:12
      189000000 -- [-4593.986] [...7 remote chains...] -- 77:29:07

      Average standard deviation of split frequencies: 0.025938

      189050000 -- [-4576.574] [...7 remote chains...] -- 77:28:02
      189100000 -- [-4571.619] [...7 remote chains...] -- 77:26:57
      189150000 -- [-4562.776] [...7 remote chains...] -- 77:25:53
      189200000 -- [-4578.530] [...7 remote chains...] -- 77:24:48
      189250000 -- [-4581.666] [...7 remote chains...] -- 77:23:43
      189300000 -- [-4581.689] [...7 remote chains...] -- 77:22:39
      189350000 -- [-4570.437] [...7 remote chains...] -- 77:21:35
      189400000 -- [-4562.649] [...7 remote chains...] -- 77:20:31
      189450000 -- [-4584.376] [...7 remote chains...] -- 77:19:26
      189500000 -- [-4578.195] [...7 remote chains...] -- 77:18:20

      Average standard deviation of split frequencies: 0.025930

      189550000 -- [-4570.870] [...7 remote chains...] -- 77:17:16
      189600000 -- [-4576.930] [...7 remote chains...] -- 77:16:11
      189650000 -- [-4606.502] [...7 remote chains...] -- 77:15:07
      189700000 -- [-4593.158] [...7 remote chains...] -- 77:14:01
      189750000 -- [-4594.697] [...7 remote chains...] -- 77:12:56
      189800000 -- [-4574.287] [...7 remote chains...] -- 77:11:52
      189850000 -- [-4589.422] [...7 remote chains...] -- 77:10:47
      189900000 -- [-4608.698] [...7 remote chains...] -- 77:09:42
      189950000 -- [-4589.300] [...7 remote chains...] -- 77:08:37
      190000000 -- [-4589.451] [...7 remote chains...] -- 77:07:34

      Average standard deviation of split frequencies: 0.026016

      190050000 -- [-4587.359] [...7 remote chains...] -- 77:06:28
      190100000 -- [-4584.642] [...7 remote chains...] -- 77:05:24
      190150000 -- [-4591.754] [...7 remote chains...] -- 77:04:19
      190200000 -- [-4592.018] [...7 remote chains...] -- 77:03:13
      190250000 -- [-4597.265] [...7 remote chains...] -- 77:02:08
      190300000 -- [-4587.160] [...7 remote chains...] -- 77:01:04
      190350000 -- [-4583.314] [...7 remote chains...] -- 76:59:59
      190400000 -- [-4584.306] [...7 remote chains...] -- 76:58:53
      190450000 -- [-4595.069] [...7 remote chains...] -- 76:57:49
      190500000 -- [-4583.026] [...7 remote chains...] -- 76:56:42

      Average standard deviation of split frequencies: 0.026016

      190550000 -- [-4596.897] [...7 remote chains...] -- 76:55:38
      190600000 -- [-4601.028] [...7 remote chains...] -- 76:54:33
      190650000 -- [-4597.361] [...7 remote chains...] -- 76:53:30
      190700000 -- [-4589.818] [...7 remote chains...] -- 76:52:25
      190750000 -- [-4586.986] [...7 remote chains...] -- 76:51:21
      190800000 -- [-4577.551] [...7 remote chains...] -- 76:50:16
      190850000 -- [-4580.645] [...7 remote chains...] -- 76:49:10
      190900000 -- [-4587.923] [...7 remote chains...] -- 76:48:09
      190950000 -- [-4588.660] [...7 remote chains...] -- 76:47:02
      191000000 -- [-4592.688] [...7 remote chains...] -- 76:45:57

      Average standard deviation of split frequencies: 0.025998

      191050000 -- [-4568.798] [...7 remote chains...] -- 76:44:50
      191100000 -- [-4574.075] [...7 remote chains...] -- 76:43:45
      191150000 -- [-4598.679] [...7 remote chains...] -- 76:42:38
      191200000 -- [-4589.648] [...7 remote chains...] -- 76:41:31
      191250000 -- [-4593.646] [...7 remote chains...] -- 76:40:24
      191300000 -- [-4597.803] [...7 remote chains...] -- 76:39:19
      191350000 -- [-4585.969] [...7 remote chains...] -- 76:38:12
      191400000 -- [-4587.670] [...7 remote chains...] -- 76:37:08
      191450000 -- [-4599.598] [...7 remote chains...] -- 76:36:04
      191500000 -- [-4594.436] [...7 remote chains...] -- 76:35:00

      Average standard deviation of split frequencies: 0.026014

      191550000 -- [-4579.754] [...7 remote chains...] -- 76:33:57
      191600000 -- [-4581.273] [...7 remote chains...] -- 76:32:53
      191650000 -- [-4596.695] [...7 remote chains...] -- 76:31:50
      191700000 -- [-4592.797] [...7 remote chains...] -- 76:30:44
      191750000 -- [-4588.350] [...7 remote chains...] -- 76:29:39
      191800000 -- [-4606.154] [...7 remote chains...] -- 76:28:35
      191850000 -- [-4613.689] [...7 remote chains...] -- 76:27:30
      191900000 -- [-4601.037] [...7 remote chains...] -- 76:26:25
      191950000 -- [-4595.498] [...7 remote chains...] -- 76:25:21
      192000000 -- [-4585.970] [...7 remote chains...] -- 76:24:16

      Average standard deviation of split frequencies: 0.026087

      192050000 -- [-4598.724] [...7 remote chains...] -- 76:23:11
      192100000 -- [-4585.484] [...7 remote chains...] -- 76:22:05
      192150000 -- [-4587.405] [...7 remote chains...] -- 76:21:00
      192200000 -- [-4591.930] [...7 remote chains...] -- 76:19:55
      192250000 -- [-4585.951] [...7 remote chains...] -- 76:18:50
      192300000 -- [-4610.878] [...7 remote chains...] -- 76:17:44
      192350000 -- [-4603.644] [...7 remote chains...] -- 76:16:38
      192400000 -- [-4611.505] [...7 remote chains...] -- 76:15:32
      192450000 -- [-4594.067] [...7 remote chains...] -- 76:14:28
      192500000 -- [-4590.070] [...7 remote chains...] -- 76:13:22

      Average standard deviation of split frequencies: 0.026106

      192550000 -- [-4584.014] [...7 remote chains...] -- 76:12:16
      192600000 -- [-4598.847] [...7 remote chains...] -- 76:11:10
      192650000 -- [-4604.663] [...7 remote chains...] -- 76:10:06
      192700000 -- [-4592.908] [...7 remote chains...] -- 76:09:00
      192750000 -- [-4598.822] [...7 remote chains...] -- 76:07:56
      192800000 -- [-4605.313] [...7 remote chains...] -- 76:06:51
      192850000 -- [-4592.776] [...7 remote chains...] -- 76:05:46
      192900000 -- [-4595.067] [...7 remote chains...] -- 76:04:41
      192950000 -- [-4585.792] [...7 remote chains...] -- 76:03:35
      193000000 -- [-4601.464] [...7 remote chains...] -- 76:02:29

      Average standard deviation of split frequencies: 0.026150

      193050000 -- [-4595.443] [...7 remote chains...] -- 76:01:23
      193100000 -- [-4577.633] [...7 remote chains...] -- 76:00:16
      193150000 -- [-4578.343] [...7 remote chains...] -- 75:59:10
      193200000 -- [-4579.051] [...7 remote chains...] -- 75:58:05
      193250000 -- [-4587.704] [...7 remote chains...] -- 75:57:01
      193300000 -- [-4595.132] [...7 remote chains...] -- 75:55:56
      193350000 -- [-4591.776] [...7 remote chains...] -- 75:54:49
      193400000 -- [-4577.907] [...7 remote chains...] -- 75:53:44
      193450000 -- [-4602.027] [...7 remote chains...] -- 75:52:40
      193500000 -- [-4586.260] [...7 remote chains...] -- 75:51:34

      Average standard deviation of split frequencies: 0.026228

      193550000 -- [-4575.713] [...7 remote chains...] -- 75:50:29
      193600000 -- [-4580.412] [...7 remote chains...] -- 75:49:26
      193650000 -- [-4576.980] [...7 remote chains...] -- 75:48:20
      193700000 -- [-4592.465] [...7 remote chains...] -- 75:47:15
      193750000 -- [-4577.892] [...7 remote chains...] -- 75:46:11
      193800000 -- [-4582.072] [...7 remote chains...] -- 75:45:05
      193850000 -- [-4608.703] [...7 remote chains...] -- 75:43:59
      193900000 -- [-4609.438] [...7 remote chains...] -- 75:42:52
      193950000 -- [-4585.007] [...7 remote chains...] -- 75:41:47
      194000000 -- [-4588.654] [...7 remote chains...] -- 75:40:40

      Average standard deviation of split frequencies: 0.026268

      194050000 -- [-4590.081] [...7 remote chains...] -- 75:39:37
      194100000 -- [-4585.009] [...7 remote chains...] -- 75:38:32
      194150000 -- [-4579.489] [...7 remote chains...] -- 75:37:26
      194200000 -- [-4599.602] [...7 remote chains...] -- 75:36:21
      194250000 -- [-4584.136] [...7 remote chains...] -- 75:35:17
      194300000 -- [-4586.396] [...7 remote chains...] -- 75:34:13
      194350000 -- [-4575.178] [...7 remote chains...] -- 75:33:09
      194400000 -- [-4588.617] [...7 remote chains...] -- 75:32:02
      194450000 -- [-4582.343] [...7 remote chains...] -- 75:30:57
      194500000 -- [-4586.392] [...7 remote chains...] -- 75:29:52

      Average standard deviation of split frequencies: 0.026454

      194550000 -- [-4592.250] [...7 remote chains...] -- 75:28:47
      194600000 -- [-4589.702] [...7 remote chains...] -- 75:27:42
      194650000 -- [-4607.710] [...7 remote chains...] -- 75:26:35
      194700000 -- [-4609.361] [...7 remote chains...] -- 75:25:29
      194750000 -- [-4580.559] [...7 remote chains...] -- 75:24:24
      194800000 -- [-4578.348] [...7 remote chains...] -- 75:23:18
      194850000 -- [-4580.878] [...7 remote chains...] -- 75:22:11
      194900000 -- [-4588.698] [...7 remote chains...] -- 75:21:08
      194950000 -- [-4599.896] [...7 remote chains...] -- 75:20:05
      195000000 -- [-4589.681] [...7 remote chains...] -- 75:19:00

      Average standard deviation of split frequencies: 0.026491

      195050000 -- [-4588.883] [...7 remote chains...] -- 75:17:55
      195100000 -- [-4596.240] [...7 remote chains...] -- 75:16:50
      195150000 -- [-4580.468] [...7 remote chains...] -- 75:15:45
      195200000 -- [-4584.857] [...7 remote chains...] -- 75:14:39
      195250000 -- [-4577.385] [...7 remote chains...] -- 75:13:35
      195300000 -- [-4576.817] [...7 remote chains...] -- 75:12:31
      195350000 -- [-4591.297] [...7 remote chains...] -- 75:11:29
      195400000 -- [-4577.830] [...7 remote chains...] -- 75:10:25
      195450000 -- [-4573.816] [...7 remote chains...] -- 75:09:21
      195500000 -- [-4580.836] [...7 remote chains...] -- 75:08:17

      Average standard deviation of split frequencies: 0.026400

      195550000 -- [-4577.867] [...7 remote chains...] -- 75:07:13
      195600000 -- [-4587.146] [...7 remote chains...] -- 75:06:10
      195650000 -- [-4580.474] [...7 remote chains...] -- 75:05:06
      195700000 -- [-4572.109] [...7 remote chains...] -- 75:04:01
      195750000 -- [-4592.106] [...7 remote chains...] -- 75:02:58
      195800000 -- [-4582.350] [...7 remote chains...] -- 75:01:57
      195850000 -- [-4583.104] [...7 remote chains...] -- 75:00:56
      195900000 -- [-4582.354] [...7 remote chains...] -- 74:59:54
      195950000 -- [-4589.600] [...7 remote chains...] -- 74:58:51
      196000000 -- [-4596.416] [...7 remote chains...] -- 74:57:49

      Average standard deviation of split frequencies: 0.026342

      196050000 -- [-4571.032] [...7 remote chains...] -- 74:56:45
      196100000 -- [-4576.397] [...7 remote chains...] -- 74:55:43
      196150000 -- [-4566.611] [...7 remote chains...] -- 74:54:39
      196200000 -- [-4588.646] [...7 remote chains...] -- 74:53:35
      196250000 -- [-4601.486] [...7 remote chains...] -- 74:52:34
      196300000 -- [-4585.264] [...7 remote chains...] -- 74:51:32
      196350000 -- [-4594.958] [...7 remote chains...] -- 74:50:29
      196400000 -- [-4569.206] [...7 remote chains...] -- 74:49:24
      196450000 -- [-4576.136] [...7 remote chains...] -- 74:48:18
      196500000 -- [-4601.980] [...7 remote chains...] -- 74:47:15

      Average standard deviation of split frequencies: 0.026225

      196550000 -- [-4590.647] [...7 remote chains...] -- 74:46:09
      196600000 -- [-4579.035] [...7 remote chains...] -- 74:45:04
      196650000 -- [-4573.165] [...7 remote chains...] -- 74:43:59
      196700000 -- [-4577.600] [...7 remote chains...] -- 74:42:54
      196750000 -- [-4604.084] [...7 remote chains...] -- 74:41:49
      196800000 -- [-4582.886] [...7 remote chains...] -- 74:40:45
      196850000 -- [-4580.219] [...7 remote chains...] -- 74:39:40
      196900000 -- [-4584.056] [...7 remote chains...] -- 74:38:36
      196950000 -- [-4573.683] [...7 remote chains...] -- 74:37:30
      197000000 -- [-4598.727] [...7 remote chains...] -- 74:36:27

      Average standard deviation of split frequencies: 0.026176

      197050000 -- [-4592.411] [...7 remote chains...] -- 74:35:22
      197100000 -- [-4581.799] [...7 remote chains...] -- 74:34:18
      197150000 -- [-4590.626] [...7 remote chains...] -- 74:33:12
      197200000 -- [-4584.753] [...7 remote chains...] -- 74:32:06
      197250000 -- [-4593.907] [...7 remote chains...] -- 74:31:01
      197300000 -- [-4573.873] [...7 remote chains...] -- 74:29:55
      197350000 -- [-4586.371] [...7 remote chains...] -- 74:28:50
      197400000 -- [-4596.040] [...7 remote chains...] -- 74:27:46
      197450000 -- [-4592.738] [...7 remote chains...] -- 74:26:42
      197500000 -- [-4588.657] [...7 remote chains...] -- 74:25:36

      Average standard deviation of split frequencies: 0.025984

      197550000 -- [-4579.749] [...7 remote chains...] -- 74:24:31
      197600000 -- [-4593.420] [...7 remote chains...] -- 74:23:26
      197650000 -- [-4601.399] [...7 remote chains...] -- 74:22:21
      197700000 -- [-4581.875] [...7 remote chains...] -- 74:21:16
      197750000 -- [-4602.893] [...7 remote chains...] -- 74:20:11
      197800000 -- [-4564.870] [...7 remote chains...] -- 74:19:06
      197850000 -- [-4576.885] [...7 remote chains...] -- 74:18:01
      197900000 -- [-4574.590] [...7 remote chains...] -- 74:16:55
      197950000 -- [-4588.801] [...7 remote chains...] -- 74:15:50
      198000000 -- [-4562.746] [...7 remote chains...] -- 74:14:46

      Average standard deviation of split frequencies: 0.025987

      198050000 -- [-4582.249] [...7 remote chains...] -- 74:13:41
      198100000 -- [-4590.752] [...7 remote chains...] -- 74:12:35
      198150000 -- [-4585.130] [...7 remote chains...] -- 74:11:30
      198200000 -- [-4585.049] [...7 remote chains...] -- 74:10:24
      198250000 -- [-4579.407] [...7 remote chains...] -- 74:09:20
      198300000 -- [-4590.757] [...7 remote chains...] -- 74:08:15
      198350000 -- [-4589.639] [...7 remote chains...] -- 74:07:11
      198400000 -- [-4582.434] [...7 remote chains...] -- 74:06:05
      198450000 -- [-4591.209] [...7 remote chains...] -- 74:05:00
      198500000 -- [-4596.662] [...7 remote chains...] -- 74:03:55

      Average standard deviation of split frequencies: 0.025990

      198550000 -- [-4577.513] [...7 remote chains...] -- 74:02:50
      198600000 -- [-4575.237] [...7 remote chains...] -- 74:01:45
      198650000 -- [-4586.148] [...7 remote chains...] -- 74:00:39
      198700000 -- [-4591.865] [...7 remote chains...] -- 73:59:34
      198750000 -- [-4593.785] [...7 remote chains...] -- 73:58:30
      198800000 -- [-4601.113] [...7 remote chains...] -- 73:57:24
      198850000 -- [-4593.800] [...7 remote chains...] -- 73:56:20
      198900000 -- [-4610.554] [...7 remote chains...] -- 73:55:15
      198950000 -- [-4588.284] [...7 remote chains...] -- 73:54:10
      199000000 -- [-4587.325] [...7 remote chains...] -- 73:53:05

      Average standard deviation of split frequencies: 0.026093

      199050000 -- [-4592.939] [...7 remote chains...] -- 73:51:58
      199100000 -- [-4575.968] [...7 remote chains...] -- 73:50:52
      199150000 -- [-4576.114] [...7 remote chains...] -- 73:49:49
      199200000 -- [-4594.929] [...7 remote chains...] -- 73:48:44
      199250000 -- [-4580.354] [...7 remote chains...] -- 73:47:38
      199300000 -- [-4585.602] [...7 remote chains...] -- 73:46:34
      199350000 -- [-4586.471] [...7 remote chains...] -- 73:45:33
      199400000 -- [-4604.873] [...7 remote chains...] -- 73:44:27
      199450000 -- [-4604.247] [...7 remote chains...] -- 73:43:21
      199500000 -- [-4601.492] [...7 remote chains...] -- 73:42:18

      Average standard deviation of split frequencies: 0.026113

      199550000 -- [-4594.502] [...7 remote chains...] -- 73:41:13
      199600000 -- [-4584.707] [...7 remote chains...] -- 73:40:06
      199650000 -- [-4591.676] [...7 remote chains...] -- 73:39:01
      199700000 -- [-4578.428] [...7 remote chains...] -- 73:37:56
      199750000 -- [-4561.909] [...7 remote chains...] -- 73:36:49
      199800000 -- [-4587.787] [...7 remote chains...] -- 73:35:44
      199850000 -- [-4602.468] [...7 remote chains...] -- 73:34:39
      199900000 -- [-4577.019] [...7 remote chains...] -- 73:33:38
      199950000 -- [-4596.681] [...7 remote chains...] -- 73:32:33
      200000000 -- [-4589.602] [...7 remote chains...] -- 73:31:29

      Average standard deviation of split frequencies: 0.026245

      200050000 -- [-4585.217] [...7 remote chains...] -- 73:30:22
      200100000 -- [-4583.498] [...7 remote chains...] -- 73:29:16
      200150000 -- [-4588.339] [...7 remote chains...] -- 73:28:10
      200200000 -- [-4584.706] [...7 remote chains...] -- 73:27:03
      200250000 -- [-4593.986] [...7 remote chains...] -- 73:25:59
      200300000 -- [-4603.203] [...7 remote chains...] -- 73:24:53
      200350000 -- [-4593.665] [...7 remote chains...] -- 73:23:47
      200400000 -- [-4584.852] [...7 remote chains...] -- 73:22:42
      200450000 -- [-4584.554] [...7 remote chains...] -- 73:21:35
      200500000 -- [-4604.935] [...7 remote chains...] -- 73:20:31

      Average standard deviation of split frequencies: 0.026338

      200550000 -- [-4589.013] [...7 remote chains...] -- 73:19:26
      200600000 -- [-4599.139] [...7 remote chains...] -- 73:18:19
      200650000 -- [-4589.497] [...7 remote chains...] -- 73:17:15
      200700000 -- [-4595.754] [...7 remote chains...] -- 73:16:10
      200750000 -- [-4587.640] [...7 remote chains...] -- 73:15:03
      200800000 -- [-4590.568] [...7 remote chains...] -- 73:13:58
      200850000 -- [-4587.095] [...7 remote chains...] -- 73:12:51
      200900000 -- [-4616.672] [...7 remote chains...] -- 73:11:45
      200950000 -- [-4607.661] [...7 remote chains...] -- 73:10:40
      201000000 -- [-4580.302] [...7 remote chains...] -- 73:09:35

      Average standard deviation of split frequencies: 0.026397

      201050000 -- [-4602.393] [...7 remote chains...] -- 73:08:27
      201100000 -- [-4595.106] [...7 remote chains...] -- 73:07:23
      201150000 -- [-4576.479] [...7 remote chains...] -- 73:06:17
      201200000 -- [-4582.840] [...7 remote chains...] -- 73:05:11
      201250000 -- [-4599.261] [...7 remote chains...] -- 73:04:06
      201300000 -- [-4605.787] [...7 remote chains...] -- 73:03:01
      201350000 -- [-4600.173] [...7 remote chains...] -- 73:01:55
      201400000 -- [-4586.253] [...7 remote chains...] -- 73:00:49
      201450000 -- [-4600.887] [...7 remote chains...] -- 72:59:44
      201500000 -- [-4583.040] [...7 remote chains...] -- 72:58:39

      Average standard deviation of split frequencies: 0.026327

      201550000 -- [-4598.406] [...7 remote chains...] -- 72:57:33
      201600000 -- [-4582.700] [...7 remote chains...] -- 72:56:27
      201650000 -- [-4579.655] [...7 remote chains...] -- 72:55:23
      201700000 -- [-4588.684] [...7 remote chains...] -- 72:54:15
      201750000 -- [-4595.271] [...7 remote chains...] -- 72:53:10
      201800000 -- [-4582.884] [...7 remote chains...] -- 72:52:05
      201850000 -- [-4584.470] [...7 remote chains...] -- 72:50:57
      201900000 -- [-4602.736] [...7 remote chains...] -- 72:49:51
      201950000 -- [-4572.118] [...7 remote chains...] -- 72:48:46
      202000000 -- [-4579.773] [...7 remote chains...] -- 72:47:39

      Average standard deviation of split frequencies: 0.026310

      202050000 -- [-4566.708] [...7 remote chains...] -- 72:46:33
      202100000 -- [-4586.618] [...7 remote chains...] -- 72:45:28
      202150000 -- [-4587.626] [...7 remote chains...] -- 72:44:19
      202200000 -- [-4598.398] [...7 remote chains...] -- 72:43:13
      202250000 -- [-4600.985] [...7 remote chains...] -- 72:42:08
      202300000 -- [-4587.734] [...7 remote chains...] -- 72:41:02
      202350000 -- [-4571.449] [...7 remote chains...] -- 72:39:56
      202400000 -- [-4584.432] [...7 remote chains...] -- 72:38:51
      202450000 -- [-4597.797] [...7 remote chains...] -- 72:37:45
      202500000 -- [-4585.640] [...7 remote chains...] -- 72:36:39

      Average standard deviation of split frequencies: 0.026355

      202550000 -- [-4571.122] [...7 remote chains...] -- 72:35:31
      202600000 -- [-4599.507] [...7 remote chains...] -- 72:34:26
      202650000 -- [-4572.320] [...7 remote chains...] -- 72:33:19
      202700000 -- [-4589.332] [...7 remote chains...] -- 72:32:12
      202750000 -- [-4606.302] [...7 remote chains...] -- 72:31:06
      202800000 -- [-4611.199] [...7 remote chains...] -- 72:29:59
      202850000 -- [-4590.415] [...7 remote chains...] -- 72:28:52
      202900000 -- [-4583.656] [...7 remote chains...] -- 72:27:47
      202950000 -- [-4578.059] [...7 remote chains...] -- 72:26:43
      203000000 -- [-4596.861] [...7 remote chains...] -- 72:25:35

      Average standard deviation of split frequencies: 0.026376

      203050000 -- [-4584.190] [...7 remote chains...] -- 72:24:29
      203100000 -- [-4585.552] [...7 remote chains...] -- 72:23:24
      203150000 -- [-4579.535] [...7 remote chains...] -- 72:22:16
      203200000 -- [-4577.781] [...7 remote chains...] -- 72:21:11
      203250000 -- [-4594.126] [...7 remote chains...] -- 72:20:05
      203300000 -- [-4575.266] [...7 remote chains...] -- 72:18:57
      203350000 -- [-4599.378] [...7 remote chains...] -- 72:17:51
      203400000 -- [-4590.840] [...7 remote chains...] -- 72:16:45
      203450000 -- [-4587.343] [...7 remote chains...] -- 72:15:38
      203500000 -- [-4586.217] [...7 remote chains...] -- 72:14:32

      Average standard deviation of split frequencies: 0.026336

      203550000 -- [-4590.520] [...7 remote chains...] -- 72:13:26
      203600000 -- [-4602.870] [...7 remote chains...] -- 72:12:20
      203650000 -- [-4597.538] [...7 remote chains...] -- 72:11:14
      203700000 -- [-4599.570] [...7 remote chains...] -- 72:10:07
      203750000 -- [-4597.624] [...7 remote chains...] -- 72:09:02
      203800000 -- [-4582.027] [...7 remote chains...] -- 72:07:56
      203850000 -- [-4611.033] [...7 remote chains...] -- 72:06:50
      203900000 -- [-4588.447] [...7 remote chains...] -- 72:05:44
      203950000 -- [-4598.755] [...7 remote chains...] -- 72:04:39
      204000000 -- [-4595.980] [...7 remote chains...] -- 72:03:33

      Average standard deviation of split frequencies: 0.026274

      204050000 -- [-4596.155] [...7 remote chains...] -- 72:02:27
      204100000 -- [-4596.375] [...7 remote chains...] -- 72:01:20
      204150000 -- [-4601.882] [...7 remote chains...] -- 72:00:13
      204200000 -- [-4575.851] [...7 remote chains...] -- 71:59:08
      204250000 -- [-4590.596] [...7 remote chains...] -- 71:58:07
      204300000 -- [-4579.472] [...7 remote chains...] -- 71:57:01
      204350000 -- [-4606.000] [...7 remote chains...] -- 71:55:55
      204400000 -- [-4587.710] [...7 remote chains...] -- 71:54:50
      204450000 -- [-4581.848] [...7 remote chains...] -- 71:53:44
      204500000 -- [-4592.322] [...7 remote chains...] -- 71:52:36

      Average standard deviation of split frequencies: 0.026110

      204550000 -- [-4582.397] [...7 remote chains...] -- 71:51:30
      204600000 -- [-4583.719] [...7 remote chains...] -- 71:50:25
      204650000 -- [-4573.873] [...7 remote chains...] -- 71:49:19
      204700000 -- [-4574.353] [...7 remote chains...] -- 71:48:14
      204750000 -- [-4582.564] [...7 remote chains...] -- 71:47:08
      204800000 -- [-4581.197] [...7 remote chains...] -- 71:46:00
      204850000 -- [-4578.951] [...7 remote chains...] -- 71:44:56
      204900000 -- [-4582.924] [...7 remote chains...] -- 71:43:48
      204950000 -- [-4566.962] [...7 remote chains...] -- 71:42:43
      205000000 -- [-4579.598] [...7 remote chains...] -- 71:41:39

      Average standard deviation of split frequencies: 0.026089

      205050000 -- [-4569.800] [...7 remote chains...] -- 71:40:32
      205100000 -- [-4575.795] [...7 remote chains...] -- 71:39:26
      205150000 -- [-4587.278] [...7 remote chains...] -- 71:38:21
      205200000 -- [-4574.315] [...7 remote chains...] -- 71:37:16
      205250000 -- [-4584.520] [...7 remote chains...] -- 71:36:10
      205300000 -- [-4621.962] [...7 remote chains...] -- 71:35:04
      205350000 -- [-4597.640] [...7 remote chains...] -- 71:33:59
      205400000 -- [-4587.088] [...7 remote chains...] -- 71:32:52
      205450000 -- [-4607.391] [...7 remote chains...] -- 71:31:47
      205500000 -- [-4601.486] [...7 remote chains...] -- 71:30:42

      Average standard deviation of split frequencies: 0.026153

      205550000 -- [-4597.256] [...7 remote chains...] -- 71:29:35
      205600000 -- [-4598.922] [...7 remote chains...] -- 71:28:29
      205650000 -- [-4600.110] [...7 remote chains...] -- 71:27:25
      205700000 -- [-4576.710] [...7 remote chains...] -- 71:26:19
      205750000 -- [-4608.182] [...7 remote chains...] -- 71:25:13
      205800000 -- [-4599.835] [...7 remote chains...] -- 71:24:06
      205850000 -- [-4593.569] [...7 remote chains...] -- 71:22:59
      205900000 -- [-4599.278] [...7 remote chains...] -- 71:21:53
      205950000 -- [-4583.790] [...7 remote chains...] -- 71:20:46
      206000000 -- [-4593.163] [...7 remote chains...] -- 71:19:39

      Average standard deviation of split frequencies: 0.026183

      206050000 -- [-4599.116] [...7 remote chains...] -- 71:18:33
      206100000 -- [-4582.300] [...7 remote chains...] -- 71:17:28
      206150000 -- [-4588.822] [...7 remote chains...] -- 71:16:23
      206200000 -- [-4573.118] [...7 remote chains...] -- 71:15:16
      206250000 -- [-4595.883] [...7 remote chains...] -- 71:14:09
      206300000 -- [-4590.389] [...7 remote chains...] -- 71:13:02
      206350000 -- [-4584.425] [...7 remote chains...] -- 71:11:57
      206400000 -- [-4584.353] [...7 remote chains...] -- 71:10:50
      206450000 -- [-4579.080] [...7 remote chains...] -- 71:09:45
      206500000 -- [-4603.201] [...7 remote chains...] -- 71:08:39

      Average standard deviation of split frequencies: 0.026213

      206550000 -- [-4576.753] [...7 remote chains...] -- 71:07:33
      206600000 -- [-4576.993] [...7 remote chains...] -- 71:06:28
      206650000 -- [-4575.267] [...7 remote chains...] -- 71:05:22
      206700000 -- [-4575.757] [...7 remote chains...] -- 71:04:15
      206750000 -- [-4592.180] [...7 remote chains...] -- 71:03:10
      206800000 -- [-4604.761] [...7 remote chains...] -- 71:02:04
      206850000 -- [-4573.972] [...7 remote chains...] -- 71:00:57
      206900000 -- [-4573.866] [...7 remote chains...] -- 70:59:51
      206950000 -- [-4596.016] [...7 remote chains...] -- 70:58:44
      207000000 -- [-4578.401] [...7 remote chains...] -- 70:57:38

      Average standard deviation of split frequencies: 0.026173

      207050000 -- [-4582.473] [...7 remote chains...] -- 70:56:31
      207100000 -- [-4589.287] [...7 remote chains...] -- 70:55:27
      207150000 -- [-4578.633] [...7 remote chains...] -- 70:54:21
      207200000 -- [-4583.464] [...7 remote chains...] -- 70:53:13
      207250000 -- [-4607.092] [...7 remote chains...] -- 70:52:07
      207300000 -- [-4576.265] [...7 remote chains...] -- 70:51:02
      207350000 -- [-4593.793] [...7 remote chains...] -- 70:49:56
      207400000 -- [-4598.017] [...7 remote chains...] -- 70:48:50
      207450000 -- [-4588.549] [...7 remote chains...] -- 70:47:44
      207500000 -- [-4585.825] [...7 remote chains...] -- 70:46:37

      Average standard deviation of split frequencies: 0.026083

      207550000 -- [-4586.005] [...7 remote chains...] -- 70:45:30
      207600000 -- [-4584.984] [...7 remote chains...] -- 70:44:25
      207650000 -- [-4599.390] [...7 remote chains...] -- 70:43:19
      207700000 -- [-4585.828] [...7 remote chains...] -- 70:42:15
      207750000 -- [-4562.495] [...7 remote chains...] -- 70:41:08
      207800000 -- [-4594.132] [...7 remote chains...] -- 70:40:02
      207850000 -- [-4589.083] [...7 remote chains...] -- 70:38:55
      207900000 -- [-4598.932] [...7 remote chains...] -- 70:37:50
      207950000 -- [-4588.515] [...7 remote chains...] -- 70:36:44
      208000000 -- [-4605.921] [...7 remote chains...] -- 70:35:37

      Average standard deviation of split frequencies: 0.025945

      208050000 -- [-4590.382] [...7 remote chains...] -- 70:34:31
      208100000 -- [-4594.264] [...7 remote chains...] -- 70:33:25
      208150000 -- [-4582.270] [...7 remote chains...] -- 70:32:19
      208200000 -- [-4574.831] [...7 remote chains...] -- 70:31:14
      208250000 -- [-4585.428] [...7 remote chains...] -- 70:30:07
      208300000 -- [-4595.928] [...7 remote chains...] -- 70:29:01
      208350000 -- [-4587.452] [...7 remote chains...] -- 70:27:56
      208400000 -- [-4566.628] [...7 remote chains...] -- 70:26:51
      208450000 -- [-4579.072] [...7 remote chains...] -- 70:25:46
      208500000 -- [-4584.912] [...7 remote chains...] -- 70:24:39

      Average standard deviation of split frequencies: 0.026042

      208550000 -- [-4579.368] [...7 remote chains...] -- 70:23:33
      208600000 -- [-4583.118] [...7 remote chains...] -- 70:22:29
      208650000 -- [-4579.976] [...7 remote chains...] -- 70:21:21
      208700000 -- [-4581.780] [...7 remote chains...] -- 70:20:15
      208750000 -- [-4603.138] [...7 remote chains...] -- 70:19:09
      208800000 -- [-4595.742] [...7 remote chains...] -- 70:18:05
      208850000 -- [-4609.984] [...7 remote chains...] -- 70:16:59
      208900000 -- [-4582.635] [...7 remote chains...] -- 70:15:53
      208950000 -- [-4583.501] [...7 remote chains...] -- 70:14:46
      209000000 -- [-4604.356] [...7 remote chains...] -- 70:13:40

      Average standard deviation of split frequencies: 0.026150

      209050000 -- [-4589.745] [...7 remote chains...] -- 70:12:34
      209100000 -- [-4562.907] [...7 remote chains...] -- 70:11:26
      209150000 -- [-4596.157] [...7 remote chains...] -- 70:10:20
      209200000 -- [-4593.880] [...7 remote chains...] -- 70:09:14
      209250000 -- [-4598.726] [...7 remote chains...] -- 70:08:06
      209300000 -- [-4570.819] [...7 remote chains...] -- 70:07:00
      209350000 -- [-4571.693] [...7 remote chains...] -- 70:05:52
      209400000 -- [-4589.417] [...7 remote chains...] -- 70:04:46
      209450000 -- [-4582.981] [...7 remote chains...] -- 70:03:39
      209500000 -- [-4597.921] [...7 remote chains...] -- 70:02:34

      Average standard deviation of split frequencies: 0.026250

      209550000 -- [-4578.806] [...7 remote chains...] -- 70:01:29
      209600000 -- [-4593.108] [...7 remote chains...] -- 70:00:22
      209650000 -- [-4598.190] [...7 remote chains...] -- 69:59:17
      209700000 -- [-4582.838] [...7 remote chains...] -- 69:58:12
      209750000 -- [-4576.900] [...7 remote chains...] -- 69:57:06
      209800000 -- [-4588.067] [...7 remote chains...] -- 69:56:00
      209850000 -- [-4575.024] [...7 remote chains...] -- 69:54:54
      209900000 -- [-4598.980] [...7 remote chains...] -- 69:53:47
      209950000 -- [-4571.029] [...7 remote chains...] -- 69:52:41
      210000000 -- [-4597.000] [...7 remote chains...] -- 69:51:34

      Average standard deviation of split frequencies: 0.026369

      210050000 -- [-4583.959] [...7 remote chains...] -- 69:50:28
      210100000 -- [-4604.155] [...7 remote chains...] -- 69:49:21
      210150000 -- [-4587.433] [...7 remote chains...] -- 69:48:14
      210200000 -- [-4592.286] [...7 remote chains...] -- 69:47:09
      210250000 -- [-4586.319] [...7 remote chains...] -- 69:46:04
      210300000 -- [-4612.104] [...7 remote chains...] -- 69:44:58
      210350000 -- [-4584.613] [...7 remote chains...] -- 69:43:53
      210400000 -- [-4591.790] [...7 remote chains...] -- 69:42:47
      210450000 -- [-4607.622] [...7 remote chains...] -- 69:41:42
      210500000 -- [-4590.596] [...7 remote chains...] -- 69:40:36

      Average standard deviation of split frequencies: 0.026484

      210550000 -- [-4598.507] [...7 remote chains...] -- 69:39:30
      210600000 -- [-4616.160] [...7 remote chains...] -- 69:38:24
      210650000 -- [-4596.759] [...7 remote chains...] -- 69:37:19
      210700000 -- [-4588.332] [...7 remote chains...] -- 69:36:13
      210750000 -- [-4571.248] [...7 remote chains...] -- 69:35:07
      210800000 -- [-4588.746] [...7 remote chains...] -- 69:34:01
      210850000 -- [-4571.987] [...7 remote chains...] -- 69:32:55
      210900000 -- [-4584.270] [...7 remote chains...] -- 69:31:49
      210950000 -- [-4587.153] [...7 remote chains...] -- 69:30:43
      211000000 -- [-4601.623] [...7 remote chains...] -- 69:29:35

      Average standard deviation of split frequencies: 0.026586

      211050000 -- [-4590.642] [...7 remote chains...] -- 69:28:29
      211100000 -- [-4597.931] [...7 remote chains...] -- 69:27:25
      211150000 -- [-4611.814] [...7 remote chains...] -- 69:26:17
      211200000 -- [-4601.643] [...7 remote chains...] -- 69:25:11
      211250000 -- [-4597.384] [...7 remote chains...] -- 69:24:06
      211300000 -- [-4598.625] [...7 remote chains...] -- 69:23:00
      211350000 -- [-4603.154] [...7 remote chains...] -- 69:21:54
      211400000 -- [-4607.339] [...7 remote chains...] -- 69:20:48
      211450000 -- [-4598.570] [...7 remote chains...] -- 69:19:43
      211500000 -- [-4582.090] [...7 remote chains...] -- 69:18:36

      Average standard deviation of split frequencies: 0.026657

      211550000 -- [-4599.990] [...7 remote chains...] -- 69:17:32
      211600000 -- [-4600.329] [...7 remote chains...] -- 69:16:26
      211650000 -- [-4600.473] [...7 remote chains...] -- 69:15:20
      211700000 -- [-4591.279] [...7 remote chains...] -- 69:14:15
      211750000 -- [-4592.892] [...7 remote chains...] -- 69:13:10
      211800000 -- [-4581.969] [...7 remote chains...] -- 69:12:05
      211850000 -- [-4582.465] [...7 remote chains...] -- 69:11:00
      211900000 -- [-4591.464] [...7 remote chains...] -- 69:09:54
      211950000 -- [-4610.100] [...7 remote chains...] -- 69:08:47
      212000000 -- [-4592.928] [...7 remote chains...] -- 69:07:43

      Average standard deviation of split frequencies: 0.026613

      212050000 -- [-4590.056] [...7 remote chains...] -- 69:06:38
      212100000 -- [-4578.327] [...7 remote chains...] -- 69:05:34
      212150000 -- [-4605.074] [...7 remote chains...] -- 69:04:31
      212200000 -- [-4582.192] [...7 remote chains...] -- 69:03:24
      212250000 -- [-4602.854] [...7 remote chains...] -- 69:02:19
      212300000 -- [-4608.880] [...7 remote chains...] -- 69:01:13
      212350000 -- [-4609.485] [...7 remote chains...] -- 69:00:07
      212400000 -- [-4600.860] [...7 remote chains...] -- 68:59:01
      212450000 -- [-4587.652] [...7 remote chains...] -- 68:57:54
      212500000 -- [-4590.706] [...7 remote chains...] -- 68:56:49

      Average standard deviation of split frequencies: 0.026796

      212550000 -- [-4593.290] [...7 remote chains...] -- 68:55:43
      212600000 -- [-4594.273] [...7 remote chains...] -- 68:54:36
      212650000 -- [-4576.703] [...7 remote chains...] -- 68:53:32
      212700000 -- [-4576.107] [...7 remote chains...] -- 68:52:27
      212750000 -- [-4582.938] [...7 remote chains...] -- 68:51:22
      212800000 -- [-4577.933] [...7 remote chains...] -- 68:50:18
      212850000 -- [-4563.534] [...7 remote chains...] -- 68:49:14
      212900000 -- [-4576.372] [...7 remote chains...] -- 68:48:12
      212950000 -- [-4579.861] [...7 remote chains...] -- 68:47:08
      213000000 -- [-4575.020] [...7 remote chains...] -- 68:46:05

      Average standard deviation of split frequencies: 0.026756

      213050000 -- [-4594.886] [...7 remote chains...] -- 68:45:01
      213100000 -- [-4589.961] [...7 remote chains...] -- 68:43:57
      213150000 -- [-4592.507] [...7 remote chains...] -- 68:42:53
      213200000 -- [-4586.332] [...7 remote chains...] -- 68:41:50
      213250000 -- [-4576.380] [...7 remote chains...] -- 68:40:45
      213300000 -- [-4585.822] [...7 remote chains...] -- 68:39:42
      213350000 -- [-4587.524] [...7 remote chains...] -- 68:38:39
      213400000 -- [-4596.424] [...7 remote chains...] -- 68:37:35
      213450000 -- [-4600.717] [...7 remote chains...] -- 68:36:30
      213500000 -- [-4593.866] [...7 remote chains...] -- 68:35:25

      Average standard deviation of split frequencies: 0.026832

      213550000 -- [-4594.360] [...7 remote chains...] -- 68:34:21
      213600000 -- [-4597.533] [...7 remote chains...] -- 68:33:17
      213650000 -- [-4592.922] [...7 remote chains...] -- 68:32:12
      213700000 -- [-4585.797] [...7 remote chains...] -- 68:31:10
      213750000 -- [-4594.049] [...7 remote chains...] -- 68:30:06
      213800000 -- [-4584.417] [...7 remote chains...] -- 68:29:00
      213850000 -- [-4585.920] [...7 remote chains...] -- 68:27:56
      213900000 -- [-4600.206] [...7 remote chains...] -- 68:26:52
      213950000 -- [-4588.053] [...7 remote chains...] -- 68:25:50
      214000000 -- [-4578.779] [...7 remote chains...] -- 68:24:46

      Average standard deviation of split frequencies: 0.026894

      214050000 -- [-4582.968] [...7 remote chains...] -- 68:23:41
      214100000 -- [-4596.306] [...7 remote chains...] -- 68:22:37
      214150000 -- [-4595.889] [...7 remote chains...] -- 68:21:33
      214200000 -- [-4600.453] [...7 remote chains...] -- 68:20:29
      214250000 -- [-4592.381] [...7 remote chains...] -- 68:19:25
      214300000 -- [-4586.972] [...7 remote chains...] -- 68:18:22
      214350000 -- [-4588.614] [...7 remote chains...] -- 68:17:19
      214400000 -- [-4609.706] [...7 remote chains...] -- 68:16:17
      214450000 -- [-4602.258] [...7 remote chains...] -- 68:15:14
      214500000 -- [-4598.060] [...7 remote chains...] -- 68:14:10

      Average standard deviation of split frequencies: 0.026950

      214550000 -- [-4587.160] [...7 remote chains...] -- 68:13:07
      214600000 -- [-4578.716] [...7 remote chains...] -- 68:12:03
      214650000 -- [-4580.625] [...7 remote chains...] -- 68:10:59
      214700000 -- [-4574.472] [...7 remote chains...] -- 68:09:56
      214750000 -- [-4587.693] [...7 remote chains...] -- 68:08:51
      214800000 -- [-4582.999] [...7 remote chains...] -- 68:07:46
      214850000 -- [-4591.380] [...7 remote chains...] -- 68:06:43
      214900000 -- [-4599.991] [...7 remote chains...] -- 68:05:39
      214950000 -- [-4592.039] [...7 remote chains...] -- 68:04:36
      215000000 -- [-4595.713] [...7 remote chains...] -- 68:03:32

      Average standard deviation of split frequencies: 0.026949

      215050000 -- [-4591.792] [...7 remote chains...] -- 68:02:28
      215100000 -- [-4594.640] [...7 remote chains...] -- 68:01:22
      215150000 -- [-4583.247] [...7 remote chains...] -- 68:00:19
      215200000 -- [-4576.172] [...7 remote chains...] -- 67:59:15
      215250000 -- [-4577.948] [...7 remote chains...] -- 67:58:10
      215300000 -- [-4581.564] [...7 remote chains...] -- 67:57:05
      215350000 -- [-4575.723] [...7 remote chains...] -- 67:56:02
      215400000 -- [-4568.325] [...7 remote chains...] -- 67:54:57
      215450000 -- [-4599.544] [...7 remote chains...] -- 67:53:51
      215500000 -- [-4588.390] [...7 remote chains...] -- 67:52:47

      Average standard deviation of split frequencies: 0.026812

      215550000 -- [-4579.341] [...7 remote chains...] -- 67:51:43
      215600000 -- [-4582.659] [...7 remote chains...] -- 67:50:39
      215650000 -- [-4587.597] [...7 remote chains...] -- 67:49:33
      215700000 -- [-4595.197] [...7 remote chains...] -- 67:48:29
      215750000 -- [-4594.282] [...7 remote chains...] -- 67:47:23
      215800000 -- [-4587.545] [...7 remote chains...] -- 67:46:17
      215850000 -- [-4588.603] [...7 remote chains...] -- 67:45:14
      215900000 -- [-4593.495] [...7 remote chains...] -- 67:44:08
      215950000 -- [-4597.715] [...7 remote chains...] -- 67:43:05
      216000000 -- [-4576.575] [...7 remote chains...] -- 67:42:00

      Average standard deviation of split frequencies: 0.026819

      216050000 -- [-4586.456] [...7 remote chains...] -- 67:40:56
      216100000 -- [-4617.213] [...7 remote chains...] -- 67:39:52
      216150000 -- [-4600.872] [...7 remote chains...] -- 67:38:48
      216200000 -- [-4601.734] [...7 remote chains...] -- 67:37:43
      216250000 -- [-4588.734] [...7 remote chains...] -- 67:36:38
      216300000 -- [-4588.709] [...7 remote chains...] -- 67:35:33
      216350000 -- [-4577.275] [...7 remote chains...] -- 67:34:29
      216400000 -- [-4585.525] [...7 remote chains...] -- 67:33:23
      216450000 -- [-4599.833] [...7 remote chains...] -- 67:32:19
      216500000 -- [-4600.956] [...7 remote chains...] -- 67:31:15

      Average standard deviation of split frequencies: 0.026580

      216550000 -- [-4580.299] [...7 remote chains...] -- 67:30:10
      216600000 -- [-4578.376] [...7 remote chains...] -- 67:29:06
      216650000 -- [-4577.886] [...7 remote chains...] -- 67:28:01
      216700000 -- [-4572.433] [...7 remote chains...] -- 67:26:57
      216750000 -- [-4571.474] [...7 remote chains...] -- 67:25:52
      216800000 -- [-4586.245] [...7 remote chains...] -- 67:24:48
      216850000 -- [-4577.118] [...7 remote chains...] -- 67:23:43
      216900000 -- [-4584.709] [...7 remote chains...] -- 67:22:39
      216950000 -- [-4576.948] [...7 remote chains...] -- 67:21:35
      217000000 -- [-4571.284] [...7 remote chains...] -- 67:20:30

      Average standard deviation of split frequencies: 0.026522

      217050000 -- [-4591.661] [...7 remote chains...] -- 67:19:27
      217100000 -- [-4583.039] [...7 remote chains...] -- 67:18:23
      217150000 -- [-4586.256] [...7 remote chains...] -- 67:17:20
      217200000 -- [-4613.679] [...7 remote chains...] -- 67:16:16
      217250000 -- [-4591.697] [...7 remote chains...] -- 67:15:14
      217300000 -- [-4588.283] [...7 remote chains...] -- 67:14:12
      217350000 -- [-4597.075] [...7 remote chains...] -- 67:13:09
      217400000 -- [-4601.891] [...7 remote chains...] -- 67:12:04
      217450000 -- [-4591.268] [...7 remote chains...] -- 67:11:00
      217500000 -- [-4599.776] [...7 remote chains...] -- 67:09:56

      Average standard deviation of split frequencies: 0.026346

      217550000 -- [-4593.592] [...7 remote chains...] -- 67:08:52
      217600000 -- [-4570.986] [...7 remote chains...] -- 67:07:47
      217650000 -- [-4580.303] [...7 remote chains...] -- 67:06:44
      217700000 -- [-4574.110] [...7 remote chains...] -- 67:05:38
      217750000 -- [-4587.395] [...7 remote chains...] -- 67:04:33
      217800000 -- [-4603.697] [...7 remote chains...] -- 67:03:29
      217850000 -- [-4585.089] [...7 remote chains...] -- 67:02:25
      217900000 -- [-4598.691] [...7 remote chains...] -- 67:01:21
      217950000 -- [-4576.765] [...7 remote chains...] -- 67:00:17
      218000000 -- [-4587.325] [...7 remote chains...] -- 66:59:12

      Average standard deviation of split frequencies: 0.026456

      218050000 -- [-4596.000] [...7 remote chains...] -- 66:58:07
      218100000 -- [-4580.740] [...7 remote chains...] -- 66:57:04
      218150000 -- [-4592.841] [...7 remote chains...] -- 66:55:59
      218200000 -- [-4595.519] [...7 remote chains...] -- 66:54:55
      218250000 -- [-4588.544] [...7 remote chains...] -- 66:53:51
      218300000 -- [-4577.189] [...7 remote chains...] -- 66:52:47
      218350000 -- [-4584.935] [...7 remote chains...] -- 66:51:40
      218400000 -- [-4568.819] [...7 remote chains...] -- 66:50:34
      218450000 -- [-4587.528] [...7 remote chains...] -- 66:49:28
      218500000 -- [-4569.362] [...7 remote chains...] -- 66:48:21

      Average standard deviation of split frequencies: 0.026346

      218550000 -- [-4570.007] [...7 remote chains...] -- 66:47:14
      218600000 -- [-4579.416] [...7 remote chains...] -- 66:46:08
      218650000 -- [-4586.170] [...7 remote chains...] -- 66:45:00
      218700000 -- [-4575.884] [...7 remote chains...] -- 66:43:55
      218750000 -- [-4576.616] [...7 remote chains...] -- 66:42:48
      218800000 -- [-4591.972] [...7 remote chains...] -- 66:41:42
      218850000 -- [-4582.434] [...7 remote chains...] -- 66:40:35
      218900000 -- [-4582.600] [...7 remote chains...] -- 66:39:30
      218950000 -- [-4592.758] [...7 remote chains...] -- 66:38:23
      219000000 -- [-4587.352] [...7 remote chains...] -- 66:37:19

      Average standard deviation of split frequencies: 0.026272

      219050000 -- [-4579.722] [...7 remote chains...] -- 66:36:12
      219100000 -- [-4570.903] [...7 remote chains...] -- 66:35:05
      219150000 -- [-4567.788] [...7 remote chains...] -- 66:34:00
      219200000 -- [-4589.485] [...7 remote chains...] -- 66:32:55
      219250000 -- [-4582.554] [...7 remote chains...] -- 66:31:50
      219300000 -- [-4582.787] [...7 remote chains...] -- 66:30:44
      219350000 -- [-4604.366] [...7 remote chains...] -- 66:29:37
      219400000 -- [-4593.156] [...7 remote chains...] -- 66:28:32
      219450000 -- [-4595.697] [...7 remote chains...] -- 66:27:25
      219500000 -- [-4588.784] [...7 remote chains...] -- 66:26:20

      Average standard deviation of split frequencies: 0.026287

      219550000 -- [-4581.183] [...7 remote chains...] -- 66:25:14
      219600000 -- [-4596.375] [...7 remote chains...] -- 66:24:07
      219650000 -- [-4590.246] [...7 remote chains...] -- 66:23:02
      219700000 -- [-4601.588] [...7 remote chains...] -- 66:21:56
      219750000 -- [-4599.706] [...7 remote chains...] -- 66:20:51
      219800000 -- [-4586.105] [...7 remote chains...] -- 66:19:44
      219850000 -- [-4609.867] [...7 remote chains...] -- 66:18:38
      219900000 -- [-4597.336] [...7 remote chains...] -- 66:17:32
      219950000 -- [-4599.877] [...7 remote chains...] -- 66:16:25
      220000000 -- [-4592.085] [...7 remote chains...] -- 66:15:18

      Average standard deviation of split frequencies: 0.026294

      220050000 -- [-4597.237] [...7 remote chains...] -- 66:14:10
      220100000 -- [-4582.636] [...7 remote chains...] -- 66:13:03
      220150000 -- [-4586.276] [...7 remote chains...] -- 66:11:56
      220200000 -- [-4601.995] [...7 remote chains...] -- 66:10:50
      220250000 -- [-4597.272] [...7 remote chains...] -- 66:09:44
      220300000 -- [-4578.800] [...7 remote chains...] -- 66:08:37
      220350000 -- [-4604.089] [...7 remote chains...] -- 66:07:31
      220400000 -- [-4589.197] [...7 remote chains...] -- 66:06:23
      220450000 -- [-4575.673] [...7 remote chains...] -- 66:05:17
      220500000 -- [-4582.457] [...7 remote chains...] -- 66:04:10

      Average standard deviation of split frequencies: 0.026286

      220550000 -- [-4587.303] [...7 remote chains...] -- 66:03:04
      220600000 -- [-4579.882] [...7 remote chains...] -- 66:01:58
      220650000 -- [-4591.431] [...7 remote chains...] -- 66:00:52
      220700000 -- [-4596.225] [...7 remote chains...] -- 65:59:45
      220750000 -- [-4584.218] [...7 remote chains...] -- 65:58:39
      220800000 -- [-4598.065] [...7 remote chains...] -- 65:57:33
      220850000 -- [-4589.807] [...7 remote chains...] -- 65:56:27
      220900000 -- [-4589.492] [...7 remote chains...] -- 65:55:21
      220950000 -- [-4590.445] [...7 remote chains...] -- 65:54:16
      221000000 -- [-4590.052] [...7 remote chains...] -- 65:53:07

      Average standard deviation of split frequencies: 0.026341

      221050000 -- [-4583.704] [...7 remote chains...] -- 65:52:02
      221100000 -- [-4586.757] [...7 remote chains...] -- 65:50:55
      221150000 -- [-4582.360] [...7 remote chains...] -- 65:49:48
      221200000 -- [-4587.152] [...7 remote chains...] -- 65:48:41
      221250000 -- [-4579.629] [...7 remote chains...] -- 65:47:35
      221300000 -- [-4593.257] [...7 remote chains...] -- 65:46:30
      221350000 -- [-4601.973] [...7 remote chains...] -- 65:45:24
      221400000 -- [-4588.602] [...7 remote chains...] -- 65:44:17
      221450000 -- [-4587.387] [...7 remote chains...] -- 65:43:10
      221500000 -- [-4589.557] [...7 remote chains...] -- 65:42:04

      Average standard deviation of split frequencies: 0.026457

      221550000 -- [-4592.132] [...7 remote chains...] -- 65:40:57
      221600000 -- [-4594.338] [...7 remote chains...] -- 65:39:52
      221650000 -- [-4590.723] [...7 remote chains...] -- 65:38:44
      221700000 -- [-4583.353] [...7 remote chains...] -- 65:37:37
      221750000 -- [-4606.052] [...7 remote chains...] -- 65:36:32
      221800000 -- [-4588.785] [...7 remote chains...] -- 65:35:26
      221850000 -- [-4600.933] [...7 remote chains...] -- 65:34:20
      221900000 -- [-4577.048] [...7 remote chains...] -- 65:33:14
      221950000 -- [-4576.227] [...7 remote chains...] -- 65:32:09
      222000000 -- [-4578.122] [...7 remote chains...] -- 65:31:02

      Average standard deviation of split frequencies: 0.026400

      222050000 -- [-4573.785] [...7 remote chains...] -- 65:29:55
      222100000 -- [-4570.194] [...7 remote chains...] -- 65:28:48
      222150000 -- [-4590.173] [...7 remote chains...] -- 65:27:42
      222200000 -- [-4581.840] [...7 remote chains...] -- 65:26:36
      222250000 -- [-4596.197] [...7 remote chains...] -- 65:25:29
      222300000 -- [-4594.248] [...7 remote chains...] -- 65:24:21
      222350000 -- [-4581.426] [...7 remote chains...] -- 65:23:15
      222400000 -- [-4595.275] [...7 remote chains...] -- 65:22:08
      222450000 -- [-4587.786] [...7 remote chains...] -- 65:21:03
      222500000 -- [-4604.377] [...7 remote chains...] -- 65:19:57

      Average standard deviation of split frequencies: 0.026474

      222550000 -- [-4581.417] [...7 remote chains...] -- 65:18:51
      222600000 -- [-4605.171] [...7 remote chains...] -- 65:17:44
      222650000 -- [-4610.673] [...7 remote chains...] -- 65:16:38
      222700000 -- [-4601.907] [...7 remote chains...] -- 65:15:32
      222750000 -- [-4584.661] [...7 remote chains...] -- 65:14:25
      222800000 -- [-4579.800] [...7 remote chains...] -- 65:13:18
      222850000 -- [-4580.264] [...7 remote chains...] -- 65:12:13
      222900000 -- [-4593.898] [...7 remote chains...] -- 65:11:07
      222950000 -- [-4581.769] [...7 remote chains...] -- 65:10:00
      223000000 -- [-4591.518] [...7 remote chains...] -- 65:08:52

      Average standard deviation of split frequencies: 0.026445

      223050000 -- [-4573.122] [...7 remote chains...] -- 65:07:46
      223100000 -- [-4585.077] [...7 remote chains...] -- 65:06:41
      223150000 -- [-4590.672] [...7 remote chains...] -- 65:05:35
      223200000 -- [-4591.654] [...7 remote chains...] -- 65:04:28
      223250000 -- [-4585.084] [...7 remote chains...] -- 65:03:22
      223300000 -- [-4609.255] [...7 remote chains...] -- 65:02:16
      223350000 -- [-4573.429] [...7 remote chains...] -- 65:01:10
      223400000 -- [-4588.005] [...7 remote chains...] -- 65:00:04
      223450000 -- [-4591.718] [...7 remote chains...] -- 64:58:58
      223500000 -- [-4589.463] [...7 remote chains...] -- 64:57:51

      Average standard deviation of split frequencies: 0.026476

      223550000 -- [-4591.911] [...7 remote chains...] -- 64:56:45
      223600000 -- [-4595.994] [...7 remote chains...] -- 64:55:38
      223650000 -- [-4585.015] [...7 remote chains...] -- 64:54:31
      223700000 -- [-4575.664] [...7 remote chains...] -- 64:53:24
      223750000 -- [-4609.595] [...7 remote chains...] -- 64:52:18
      223800000 -- [-4575.555] [...7 remote chains...] -- 64:51:12
      223850000 -- [-4578.740] [...7 remote chains...] -- 64:50:05
      223900000 -- [-4584.548] [...7 remote chains...] -- 64:48:59
      223950000 -- [-4589.291] [...7 remote chains...] -- 64:47:51
      224000000 -- [-4594.729] [...7 remote chains...] -- 64:46:45

      Average standard deviation of split frequencies: 0.026609

      224050000 -- [-4579.289] [...7 remote chains...] -- 64:45:39
      224100000 -- [-4581.516] [...7 remote chains...] -- 64:44:31
      224150000 -- [-4563.683] [...7 remote chains...] -- 64:43:26
      224200000 -- [-4580.779] [...7 remote chains...] -- 64:42:19
      224250000 -- [-4577.905] [...7 remote chains...] -- 64:41:14
      224300000 -- [-4585.148] [...7 remote chains...] -- 64:40:08
      224350000 -- [-4597.820] [...7 remote chains...] -- 64:39:01
      224400000 -- [-4576.612] [...7 remote chains...] -- 64:37:54
      224450000 -- [-4613.596] [...7 remote chains...] -- 64:36:48
      224500000 -- [-4596.381] [...7 remote chains...] -- 64:35:41

      Average standard deviation of split frequencies: 0.026730

      224550000 -- [-4590.854] [...7 remote chains...] -- 64:34:35
      224600000 -- [-4582.835] [...7 remote chains...] -- 64:33:28
      224650000 -- [-4601.486] [...7 remote chains...] -- 64:32:22
      224700000 -- [-4570.032] [...7 remote chains...] -- 64:31:16
      224750000 -- [-4587.713] [...7 remote chains...] -- 64:30:11
      224800000 -- [-4591.285] [...7 remote chains...] -- 64:29:03
      224850000 -- [-4571.520] [...7 remote chains...] -- 64:27:56
      224900000 -- [-4565.210] [...7 remote chains...] -- 64:26:51
      224950000 -- [-4596.270] [...7 remote chains...] -- 64:25:44
      225000000 -- [-4591.715] [...7 remote chains...] -- 64:24:38

      Average standard deviation of split frequencies: 0.026839

      225050000 -- [-4594.499] [...7 remote chains...] -- 64:23:31
      225100000 -- [-4586.782] [...7 remote chains...] -- 64:22:24
      225150000 -- [-4582.960] [...7 remote chains...] -- 64:21:18
      225200000 -- [-4592.008] [...7 remote chains...] -- 64:20:13
      225250000 -- [-4586.882] [...7 remote chains...] -- 64:19:05
      225300000 -- [-4601.658] [...7 remote chains...] -- 64:17:59
      225350000 -- [-4587.903] [...7 remote chains...] -- 64:16:53
      225400000 -- [-4573.111] [...7 remote chains...] -- 64:15:46
      225450000 -- [-4587.104] [...7 remote chains...] -- 64:14:40
      225500000 -- [-4604.372] [...7 remote chains...] -- 64:13:32

      Average standard deviation of split frequencies: 0.026875

      225550000 -- [-4605.093] [...7 remote chains...] -- 64:12:26
      225600000 -- [-4584.991] [...7 remote chains...] -- 64:11:21
      225650000 -- [-4589.317] [...7 remote chains...] -- 64:10:15
      225700000 -- [-4575.913] [...7 remote chains...] -- 64:09:08
      225750000 -- [-4576.237] [...7 remote chains...] -- 64:08:02
      225800000 -- [-4585.726] [...7 remote chains...] -- 64:06:56
      225850000 -- [-4568.823] [...7 remote chains...] -- 64:05:50
      225900000 -- [-4598.247] [...7 remote chains...] -- 64:04:42
      225950000 -- [-4593.071] [...7 remote chains...] -- 64:03:36
      226000000 -- [-4584.115] [...7 remote chains...] -- 64:02:30

      Average standard deviation of split frequencies: 0.026755

      226050000 -- [-4596.844] [...7 remote chains...] -- 64:01:23
      226100000 -- [-4591.613] [...7 remote chains...] -- 64:00:17
      226150000 -- [-4582.313] [...7 remote chains...] -- 63:59:11
      226200000 -- [-4568.144] [...7 remote chains...] -- 63:58:04
      226250000 -- [-4579.248] [...7 remote chains...] -- 63:56:57
      226300000 -- [-4594.391] [...7 remote chains...] -- 63:55:52
      226350000 -- [-4573.002] [...7 remote chains...] -- 63:54:46
      226400000 -- [-4583.737] [...7 remote chains...] -- 63:53:40
      226450000 -- [-4598.668] [...7 remote chains...] -- 63:52:34
      226500000 -- [-4599.188] [...7 remote chains...] -- 63:51:28

      Average standard deviation of split frequencies: 0.026708

      226550000 -- [-4590.695] [...7 remote chains...] -- 63:50:22
      226600000 -- [-4583.924] [...7 remote chains...] -- 63:49:16
      226650000 -- [-4591.341] [...7 remote chains...] -- 63:48:09
      226700000 -- [-4600.064] [...7 remote chains...] -- 63:47:02
      226750000 -- [-4585.702] [...7 remote chains...] -- 63:45:55
      226800000 -- [-4580.781] [...7 remote chains...] -- 63:44:48
      226850000 -- [-4574.209] [...7 remote chains...] -- 63:43:42
      226900000 -- [-4584.492] [...7 remote chains...] -- 63:42:34
      226950000 -- [-4594.790] [...7 remote chains...] -- 63:41:26
      227000000 -- [-4560.774] [...7 remote chains...] -- 63:40:19

      Average standard deviation of split frequencies: 0.026697

      227050000 -- [-4578.217] [...7 remote chains...] -- 63:39:13
      227100000 -- [-4577.381] [...7 remote chains...] -- 63:38:06
      227150000 -- [-4612.979] [...7 remote chains...] -- 63:36:58
      227200000 -- [-4588.909] [...7 remote chains...] -- 63:35:53
      227250000 -- [-4581.300] [...7 remote chains...] -- 63:34:47
      227300000 -- [-4571.425] [...7 remote chains...] -- 63:33:41
      227350000 -- [-4569.952] [...7 remote chains...] -- 63:32:33
      227400000 -- [-4606.260] [...7 remote chains...] -- 63:31:26
      227450000 -- [-4583.194] [...7 remote chains...] -- 63:30:20
      227500000 -- [-4576.052] [...7 remote chains...] -- 63:29:13

      Average standard deviation of split frequencies: 0.026638

      227550000 -- [-4596.540] [...7 remote chains...] -- 63:28:07
      227600000 -- [-4556.190] [...7 remote chains...] -- 63:27:00
      227650000 -- [-4599.706] [...7 remote chains...] -- 63:25:55
      227700000 -- [-4569.751] [...7 remote chains...] -- 63:24:48
      227750000 -- [-4585.570] [...7 remote chains...] -- 63:23:42
      227800000 -- [-4585.212] [...7 remote chains...] -- 63:22:36
      227850000 -- [-4568.494] [...7 remote chains...] -- 63:21:30
      227900000 -- [-4578.227] [...7 remote chains...] -- 63:20:23
      227950000 -- [-4580.241] [...7 remote chains...] -- 63:19:17
      228000000 -- [-4594.866] [...7 remote chains...] -- 63:18:10

      Average standard deviation of split frequencies: 0.026470

      228050000 -- [-4580.581] [...7 remote chains...] -- 63:17:03
      228100000 -- [-4582.729] [...7 remote chains...] -- 63:15:57
      228150000 -- [-4591.495] [...7 remote chains...] -- 63:14:49
      228200000 -- [-4586.841] [...7 remote chains...] -- 63:13:43
      228250000 -- [-4577.109] [...7 remote chains...] -- 63:12:36
      228300000 -- [-4583.000] [...7 remote chains...] -- 63:11:29
      228350000 -- [-4573.635] [...7 remote chains...] -- 63:10:22
      228400000 -- [-4585.531] [...7 remote chains...] -- 63:09:17
      228450000 -- [-4581.107] [...7 remote chains...] -- 63:08:10
      228500000 -- [-4591.202] [...7 remote chains...] -- 63:07:03

      Average standard deviation of split frequencies: 0.026433

      228550000 -- [-4582.671] [...7 remote chains...] -- 63:05:57
      228600000 -- [-4596.548] [...7 remote chains...] -- 63:04:53
      228650000 -- [-4582.256] [...7 remote chains...] -- 63:03:46
      228700000 -- [-4576.947] [...7 remote chains...] -- 63:02:40
      228750000 -- [-4571.726] [...7 remote chains...] -- 63:01:34
      228800000 -- [-4604.442] [...7 remote chains...] -- 63:00:29
      228850000 -- [-4596.900] [...7 remote chains...] -- 62:59:23
      228900000 -- [-4591.425] [...7 remote chains...] -- 62:58:17
      228950000 -- [-4576.493] [...7 remote chains...] -- 62:57:11
      229000000 -- [-4590.578] [...7 remote chains...] -- 62:56:06

      Average standard deviation of split frequencies: 0.026239

      229050000 -- [-4575.245] [...7 remote chains...] -- 62:55:01
      229100000 -- [-4590.883] [...7 remote chains...] -- 62:53:54
      229150000 -- [-4581.580] [...7 remote chains...] -- 62:52:48
      229200000 -- [-4582.368] [...7 remote chains...] -- 62:51:43
      229250000 -- [-4586.294] [...7 remote chains...] -- 62:50:36
      229300000 -- [-4588.049] [...7 remote chains...] -- 62:49:31
      229350000 -- [-4567.284] [...7 remote chains...] -- 62:48:24
      229400000 -- [-4586.715] [...7 remote chains...] -- 62:47:18
      229450000 -- [-4581.974] [...7 remote chains...] -- 62:46:13
      229500000 -- [-4589.263] [...7 remote chains...] -- 62:45:07

      Average standard deviation of split frequencies: 0.026207

      229550000 -- [-4603.568] [...7 remote chains...] -- 62:44:01
      229600000 -- [-4594.656] [...7 remote chains...] -- 62:42:54
      229650000 -- [-4594.652] [...7 remote chains...] -- 62:41:47
      229700000 -- [-4580.956] [...7 remote chains...] -- 62:40:42
      229750000 -- [-4594.849] [...7 remote chains...] -- 62:39:36
      229800000 -- [-4603.128] [...7 remote chains...] -- 62:38:29
      229850000 -- [-4618.726] [...7 remote chains...] -- 62:37:24
      229900000 -- [-4595.914] [...7 remote chains...] -- 62:36:18
      229950000 -- [-4594.930] [...7 remote chains...] -- 62:35:12
      230000000 -- [-4570.947] [...7 remote chains...] -- 62:34:07

      Average standard deviation of split frequencies: 0.026085

      230050000 -- [-4585.323] [...7 remote chains...] -- 62:33:00
      230100000 -- [-4581.643] [...7 remote chains...] -- 62:31:54
      230150000 -- [-4603.709] [...7 remote chains...] -- 62:30:49
      230200000 -- [-4584.412] [...7 remote chains...] -- 62:29:42
      230250000 -- [-4581.179] [...7 remote chains...] -- 62:28:35
      230300000 -- [-4579.385] [...7 remote chains...] -- 62:27:29
      230350000 -- [-4579.420] [...7 remote chains...] -- 62:26:22
      230400000 -- [-4603.889] [...7 remote chains...] -- 62:25:15
      230450000 -- [-4589.116] [...7 remote chains...] -- 62:24:08
      230500000 -- [-4596.545] [...7 remote chains...] -- 62:23:02

      Average standard deviation of split frequencies: 0.026035

      230550000 -- [-4579.888] [...7 remote chains...] -- 62:21:56
      230600000 -- [-4588.802] [...7 remote chains...] -- 62:20:51
      230650000 -- [-4576.971] [...7 remote chains...] -- 62:19:44
      230700000 -- [-4580.143] [...7 remote chains...] -- 62:18:37
      230750000 -- [-4592.281] [...7 remote chains...] -- 62:17:32
      230800000 -- [-4595.627] [...7 remote chains...] -- 62:16:25
      230850000 -- [-4590.695] [...7 remote chains...] -- 62:15:18
      230900000 -- [-4591.782] [...7 remote chains...] -- 62:14:12
      230950000 -- [-4604.039] [...7 remote chains...] -- 62:13:05
      231000000 -- [-4597.248] [...7 remote chains...] -- 62:11:59

      Average standard deviation of split frequencies: 0.026067

      231050000 -- [-4592.613] [...7 remote chains...] -- 62:10:53
      231100000 -- [-4590.936] [...7 remote chains...] -- 62:09:47
      231150000 -- [-4577.951] [...7 remote chains...] -- 62:08:39
      231200000 -- [-4584.316] [...7 remote chains...] -- 62:07:34
      231250000 -- [-4587.374] [...7 remote chains...] -- 62:06:28
      231300000 -- [-4580.658] [...7 remote chains...] -- 62:05:21
      231350000 -- [-4572.973] [...7 remote chains...] -- 62:04:14
      231400000 -- [-4587.007] [...7 remote chains...] -- 62:03:06
      231450000 -- [-4577.733] [...7 remote chains...] -- 62:02:00
      231500000 -- [-4606.374] [...7 remote chains...] -- 62:00:56

      Average standard deviation of split frequencies: 0.026107

      231550000 -- [-4586.744] [...7 remote chains...] -- 61:59:50
      231600000 -- [-4581.244] [...7 remote chains...] -- 61:58:43
      231650000 -- [-4591.695] [...7 remote chains...] -- 61:57:37
      231700000 -- [-4597.393] [...7 remote chains...] -- 61:56:31
      231750000 -- [-4594.566] [...7 remote chains...] -- 61:55:24
      231800000 -- [-4603.837] [...7 remote chains...] -- 61:54:18
      231850000 -- [-4583.801] [...7 remote chains...] -- 61:53:11
      231900000 -- [-4599.863] [...7 remote chains...] -- 61:52:04
      231950000 -- [-4579.294] [...7 remote chains...] -- 61:50:59
      232000000 -- [-4574.800] [...7 remote chains...] -- 61:49:52

      Average standard deviation of split frequencies: 0.026017

      232050000 -- [-4579.689] [...7 remote chains...] -- 61:48:46
      232100000 -- [-4575.320] [...7 remote chains...] -- 61:47:39
      232150000 -- [-4592.038] [...7 remote chains...] -- 61:46:34
      232200000 -- [-4585.576] [...7 remote chains...] -- 61:45:28
      232250000 -- [-4601.930] [...7 remote chains...] -- 61:44:22
      232300000 -- [-4595.267] [...7 remote chains...] -- 61:43:15
      232350000 -- [-4586.593] [...7 remote chains...] -- 61:42:07
      232400000 -- [-4594.088] [...7 remote chains...] -- 61:41:00
      232450000 -- [-4577.952] [...7 remote chains...] -- 61:39:52
      232500000 -- [-4577.729] [...7 remote chains...] -- 61:38:44

      Average standard deviation of split frequencies: 0.026200

      232550000 -- [-4578.358] [...7 remote chains...] -- 61:37:37
      232600000 -- [-4570.203] [...7 remote chains...] -- 61:36:29
      232650000 -- [-4589.748] [...7 remote chains...] -- 61:35:23
      232700000 -- [-4570.347] [...7 remote chains...] -- 61:34:17
      232750000 -- [-4572.571] [...7 remote chains...] -- 61:33:09
      232800000 -- [-4588.631] [...7 remote chains...] -- 61:32:02
      232850000 -- [-4588.419] [...7 remote chains...] -- 61:30:55
      232900000 -- [-4596.693] [...7 remote chains...] -- 61:29:47
      232950000 -- [-4575.639] [...7 remote chains...] -- 61:28:39
      233000000 -- [-4593.755] [...7 remote chains...] -- 61:27:32

      Average standard deviation of split frequencies: 0.026204

      233050000 -- [-4586.431] [...7 remote chains...] -- 61:26:24
      233100000 -- [-4580.068] [...7 remote chains...] -- 61:25:18
      233150000 -- [-4577.504] [...7 remote chains...] -- 61:24:10
      233200000 -- [-4572.447] [...7 remote chains...] -- 61:23:03
      233250000 -- [-4602.648] [...7 remote chains...] -- 61:21:56
      233300000 -- [-4595.697] [...7 remote chains...] -- 61:20:49
      233350000 -- [-4586.581] [...7 remote chains...] -- 61:19:43
      233400000 -- [-4580.770] [...7 remote chains...] -- 61:18:36
      233450000 -- [-4566.618] [...7 remote chains...] -- 61:17:29
      233500000 -- [-4579.235] [...7 remote chains...] -- 61:16:22

      Average standard deviation of split frequencies: 0.026245

      233550000 -- [-4573.357] [...7 remote chains...] -- 61:15:16
      233600000 -- [-4578.497] [...7 remote chains...] -- 61:14:09
      233650000 -- [-4599.296] [...7 remote chains...] -- 61:13:02
      233700000 -- [-4597.676] [...7 remote chains...] -- 61:11:54
      233750000 -- [-4597.111] [...7 remote chains...] -- 61:10:47
      233800000 -- [-4587.676] [...7 remote chains...] -- 61:09:41
      233850000 -- [-4599.893] [...7 remote chains...] -- 61:08:34
      233900000 -- [-4596.827] [...7 remote chains...] -- 61:07:26
      233950000 -- [-4588.618] [...7 remote chains...] -- 61:06:20
      234000000 -- [-4581.605] [...7 remote chains...] -- 61:05:13

      Average standard deviation of split frequencies: 0.026202

      234050000 -- [-4588.351] [...7 remote chains...] -- 61:04:06
      234100000 -- [-4573.367] [...7 remote chains...] -- 61:02:59
      234150000 -- [-4595.773] [...7 remote chains...] -- 61:01:52
      234200000 -- [-4598.184] [...7 remote chains...] -- 61:00:46
      234250000 -- [-4578.797] [...7 remote chains...] -- 60:59:38
      234300000 -- [-4593.626] [...7 remote chains...] -- 60:58:31
      234350000 -- [-4568.112] [...7 remote chains...] -- 60:57:24
      234400000 -- [-4607.009] [...7 remote chains...] -- 60:56:17
      234450000 -- [-4602.389] [...7 remote chains...] -- 60:55:11
      234500000 -- [-4585.495] [...7 remote chains...] -- 60:54:04

      Average standard deviation of split frequencies: 0.026197

      234550000 -- [-4597.735] [...7 remote chains...] -- 60:52:57
      234600000 -- [-4597.670] [...7 remote chains...] -- 60:51:49
      234650000 -- [-4597.239] [...7 remote chains...] -- 60:50:42
      234700000 -- [-4594.373] [...7 remote chains...] -- 60:49:35
      234750000 -- [-4586.261] [...7 remote chains...] -- 60:48:28
      234800000 -- [-4586.498] [...7 remote chains...] -- 60:47:20
      234850000 -- [-4610.496] [...7 remote chains...] -- 60:46:12
      234900000 -- [-4595.818] [...7 remote chains...] -- 60:45:05
      234950000 -- [-4584.031] [...7 remote chains...] -- 60:43:58
      235000000 -- [-4592.188] [...7 remote chains...] -- 60:42:52

      Average standard deviation of split frequencies: 0.026264

      235050000 -- [-4584.842] [...7 remote chains...] -- 60:41:45
      235100000 -- [-4597.298] [...7 remote chains...] -- 60:40:38
      235150000 -- [-4594.356] [...7 remote chains...] -- 60:39:31
      235200000 -- [-4582.346] [...7 remote chains...] -- 60:38:24
      235250000 -- [-4609.361] [...7 remote chains...] -- 60:37:17
      235300000 -- [-4601.428] [...7 remote chains...] -- 60:36:10
      235350000 -- [-4599.984] [...7 remote chains...] -- 60:35:04
      235400000 -- [-4570.336] [...7 remote chains...] -- 60:33:56
      235450000 -- [-4576.325] [...7 remote chains...] -- 60:32:49
      235500000 -- [-4608.276] [...7 remote chains...] -- 60:31:42

      Average standard deviation of split frequencies: 0.026439

      235550000 -- [-4591.439] [...7 remote chains...] -- 60:30:34
      235600000 -- [-4593.591] [...7 remote chains...] -- 60:29:28
      235650000 -- [-4585.649] [...7 remote chains...] -- 60:28:21
      235700000 -- [-4581.862] [...7 remote chains...] -- 60:27:15
      235750000 -- [-4593.437] [...7 remote chains...] -- 60:26:08
      235800000 -- [-4592.145] [...7 remote chains...] -- 60:25:00
      235850000 -- [-4585.050] [...7 remote chains...] -- 60:23:54
      235900000 -- [-4602.805] [...7 remote chains...] -- 60:22:47
      235950000 -- [-4590.021] [...7 remote chains...] -- 60:21:40
      236000000 -- [-4603.287] [...7 remote chains...] -- 60:20:32

      Average standard deviation of split frequencies: 0.026505

      236050000 -- [-4590.626] [...7 remote chains...] -- 60:19:25
      236100000 -- [-4569.420] [...7 remote chains...] -- 60:18:19
      236150000 -- [-4590.225] [...7 remote chains...] -- 60:17:12
      236200000 -- [-4594.102] [...7 remote chains...] -- 60:16:04
      236250000 -- [-4578.076] [...7 remote chains...] -- 60:14:58
      236300000 -- [-4599.273] [...7 remote chains...] -- 60:13:52
      236350000 -- [-4583.331] [...7 remote chains...] -- 60:12:45
      236400000 -- [-4585.521] [...7 remote chains...] -- 60:11:38
      236450000 -- [-4602.132] [...7 remote chains...] -- 60:10:31
      236500000 -- [-4612.848] [...7 remote chains...] -- 60:09:24

      Average standard deviation of split frequencies: 0.026615

      236550000 -- [-4580.254] [...7 remote chains...] -- 60:08:18
      236600000 -- [-4574.926] [...7 remote chains...] -- 60:07:11
      236650000 -- [-4581.795] [...7 remote chains...] -- 60:06:05
      236700000 -- [-4586.983] [...7 remote chains...] -- 60:04:59
      236750000 -- [-4602.678] [...7 remote chains...] -- 60:03:52
      236800000 -- [-4593.949] [...7 remote chains...] -- 60:02:46
      236850000 -- [-4585.915] [...7 remote chains...] -- 60:01:39
      236900000 -- [-4604.184] [...7 remote chains...] -- 60:00:32
      236950000 -- [-4577.931] [...7 remote chains...] -- 59:59:25
      237000000 -- [-4575.149] [...7 remote chains...] -- 59:58:19

      Average standard deviation of split frequencies: 0.026689

      237050000 -- [-4587.043] [...7 remote chains...] -- 59:57:12
      237100000 -- [-4594.388] [...7 remote chains...] -- 59:56:06
      237150000 -- [-4588.226] [...7 remote chains...] -- 59:55:00
      237200000 -- [-4592.322] [...7 remote chains...] -- 59:53:53
      237250000 -- [-4589.882] [...7 remote chains...] -- 59:52:46
      237300000 -- [-4598.477] [...7 remote chains...] -- 59:51:38
      237350000 -- [-4591.561] [...7 remote chains...] -- 59:50:32
      237400000 -- [-4585.323] [...7 remote chains...] -- 59:49:25
      237450000 -- [-4569.615] [...7 remote chains...] -- 59:48:19
      237500000 -- [-4593.124] [...7 remote chains...] -- 59:47:12

      Average standard deviation of split frequencies: 0.026833

      237550000 -- [-4599.318] [...7 remote chains...] -- 59:46:05
      237600000 -- [-4588.063] [...7 remote chains...] -- 59:44:59
      237650000 -- [-4598.765] [...7 remote chains...] -- 59:43:51
      237700000 -- [-4579.822] [...7 remote chains...] -- 59:42:45
      237750000 -- [-4587.325] [...7 remote chains...] -- 59:41:39
      237800000 -- [-4585.474] [...7 remote chains...] -- 59:40:31
      237850000 -- [-4592.540] [...7 remote chains...] -- 59:39:25
      237900000 -- [-4596.854] [...7 remote chains...] -- 59:38:19
      237950000 -- [-4573.594] [...7 remote chains...] -- 59:37:12
      238000000 -- [-4586.186] [...7 remote chains...] -- 59:36:06

      Average standard deviation of split frequencies: 0.026828

      238050000 -- [-4578.165] [...7 remote chains...] -- 59:35:00
      238100000 -- [-4596.291] [...7 remote chains...] -- 59:33:54
      238150000 -- [-4601.455] [...7 remote chains...] -- 59:32:48
      238200000 -- [-4582.496] [...7 remote chains...] -- 59:31:42
      238250000 -- [-4615.490] [...7 remote chains...] -- 59:30:35
      238300000 -- [-4599.829] [...7 remote chains...] -- 59:29:29
      238350000 -- [-4599.497] [...7 remote chains...] -- 59:28:23
      238400000 -- [-4621.754] [...7 remote chains...] -- 59:27:17
      238450000 -- [-4598.283] [...7 remote chains...] -- 59:26:10
      238500000 -- [-4596.172] [...7 remote chains...] -- 59:25:04

      Average standard deviation of split frequencies: 0.026832

      238550000 -- [-4572.474] [...7 remote chains...] -- 59:23:58
      238600000 -- [-4583.840] [...7 remote chains...] -- 59:22:52
      238650000 -- [-4593.675] [...7 remote chains...] -- 59:21:45
      238700000 -- [-4568.789] [...7 remote chains...] -- 59:20:38
      238750000 -- [-4583.325] [...7 remote chains...] -- 59:19:31
      238800000 -- [-4607.448] [...7 remote chains...] -- 59:18:26
      238850000 -- [-4601.033] [...7 remote chains...] -- 59:17:20
      238900000 -- [-4597.703] [...7 remote chains...] -- 59:16:14
      238950000 -- [-4592.625] [...7 remote chains...] -- 59:15:07
      239000000 -- [-4580.332] [...7 remote chains...] -- 59:14:00

      Average standard deviation of split frequencies: 0.027055

      239050000 -- [-4581.078] [...7 remote chains...] -- 59:12:53
      239100000 -- [-4600.335] [...7 remote chains...] -- 59:11:46
      239150000 -- [-4575.097] [...7 remote chains...] -- 59:10:39
      239200000 -- [-4602.003] [...7 remote chains...] -- 59:09:33
      239250000 -- [-4580.644] [...7 remote chains...] -- 59:08:26
      239300000 -- [-4581.661] [...7 remote chains...] -- 59:07:21
      239350000 -- [-4572.552] [...7 remote chains...] -- 59:06:13
      239400000 -- [-4571.860] [...7 remote chains...] -- 59:05:05
      239450000 -- [-4577.553] [...7 remote chains...] -- 59:03:59
      239500000 -- [-4581.066] [...7 remote chains...] -- 59:02:52

      Average standard deviation of split frequencies: 0.027122

      239550000 -- [-4574.270] [...7 remote chains...] -- 59:01:45
      239600000 -- [-4575.228] [...7 remote chains...] -- 59:00:38
      239650000 -- [-4560.596] [...7 remote chains...] -- 58:59:31
      239700000 -- [-4566.102] [...7 remote chains...] -- 58:58:24
      239750000 -- [-4578.800] [...7 remote chains...] -- 58:57:18
      239800000 -- [-4585.758] [...7 remote chains...] -- 58:56:12
      239850000 -- [-4582.561] [...7 remote chains...] -- 58:55:05
      239900000 -- [-4581.198] [...7 remote chains...] -- 58:53:58
      239950000 -- [-4587.089] [...7 remote chains...] -- 58:52:51
      240000000 -- [-4580.597] [...7 remote chains...] -- 58:51:44

      Average standard deviation of split frequencies: 0.027140

      240050000 -- [-4582.110] [...7 remote chains...] -- 58:50:36
      240100000 -- [-4595.723] [...7 remote chains...] -- 58:49:30
      240150000 -- [-4583.312] [...7 remote chains...] -- 58:48:23
      240200000 -- [-4596.559] [...7 remote chains...] -- 58:47:17
      240250000 -- [-4578.194] [...7 remote chains...] -- 58:46:10
      240300000 -- [-4603.409] [...7 remote chains...] -- 58:45:04
      240350000 -- [-4588.870] [...7 remote chains...] -- 58:43:58
      240400000 -- [-4578.377] [...7 remote chains...] -- 58:42:51
      240450000 -- [-4577.786] [...7 remote chains...] -- 58:41:44
      240500000 -- [-4575.355] [...7 remote chains...] -- 58:40:37

      Average standard deviation of split frequencies: 0.027184

      240550000 -- [-4587.940] [...7 remote chains...] -- 58:39:30
      240600000 -- [-4586.953] [...7 remote chains...] -- 58:38:22
      240650000 -- [-4596.795] [...7 remote chains...] -- 58:37:15
      240700000 -- [-4591.205] [...7 remote chains...] -- 58:36:08
      240750000 -- [-4614.297] [...7 remote chains...] -- 58:35:01
      240800000 -- [-4582.137] [...7 remote chains...] -- 58:33:55
      240850000 -- [-4580.281] [...7 remote chains...] -- 58:32:47
      240900000 -- [-4593.142] [...7 remote chains...] -- 58:31:42
      240950000 -- [-4599.280] [...7 remote chains...] -- 58:30:35
      241000000 -- [-4596.119] [...7 remote chains...] -- 58:29:28

      Average standard deviation of split frequencies: 0.027191

      241050000 -- [-4598.861] [...7 remote chains...] -- 58:28:21
      241100000 -- [-4599.525] [...7 remote chains...] -- 58:27:15
      241150000 -- [-4583.865] [...7 remote chains...] -- 58:26:08
      241200000 -- [-4584.175] [...7 remote chains...] -- 58:25:02
      241250000 -- [-4594.503] [...7 remote chains...] -- 58:23:55
      241300000 -- [-4580.738] [...7 remote chains...] -- 58:22:49
      241350000 -- [-4582.736] [...7 remote chains...] -- 58:21:42
      241400000 -- [-4583.259] [...7 remote chains...] -- 58:20:35
      241450000 -- [-4558.434] [...7 remote chains...] -- 58:19:28
      241500000 -- [-4581.355] [...7 remote chains...] -- 58:18:21

      Average standard deviation of split frequencies: 0.027210

      241550000 -- [-4596.020] [...7 remote chains...] -- 58:17:15
      241600000 -- [-4591.317] [...7 remote chains...] -- 58:16:08
      241650000 -- [-4603.802] [...7 remote chains...] -- 58:15:02
      241700000 -- [-4595.247] [...7 remote chains...] -- 58:13:55
      241750000 -- [-4604.580] [...7 remote chains...] -- 58:12:48
      241800000 -- [-4594.567] [...7 remote chains...] -- 58:11:42
      241850000 -- [-4599.658] [...7 remote chains...] -- 58:10:36
      241900000 -- [-4602.430] [...7 remote chains...] -- 58:09:30
      241950000 -- [-4559.957] [...7 remote chains...] -- 58:08:24
      242000000 -- [-4583.999] [...7 remote chains...] -- 58:07:17

      Average standard deviation of split frequencies: 0.027247

      242050000 -- [-4577.731] [...7 remote chains...] -- 58:06:12
      242100000 -- [-4598.903] [...7 remote chains...] -- 58:05:06
      242150000 -- [-4586.533] [...7 remote chains...] -- 58:04:00
      242200000 -- [-4574.816] [...7 remote chains...] -- 58:02:54
      242250000 -- [-4593.635] [...7 remote chains...] -- 58:01:48
      242300000 -- [-4568.213] [...7 remote chains...] -- 58:00:42
      242350000 -- [-4582.487] [...7 remote chains...] -- 57:59:37
      242400000 -- [-4598.362] [...7 remote chains...] -- 57:58:30
      242450000 -- [-4589.991] [...7 remote chains...] -- 57:57:25
      242500000 -- [-4591.220] [...7 remote chains...] -- 57:56:19

      Average standard deviation of split frequencies: 0.027153

      242550000 -- [-4595.567] [...7 remote chains...] -- 57:55:13
      242600000 -- [-4577.081] [...7 remote chains...] -- 57:54:07
      242650000 -- [-4593.946] [...7 remote chains...] -- 57:53:01
      242700000 -- [-4601.079] [...7 remote chains...] -- 57:51:55
      242750000 -- [-4576.814] [...7 remote chains...] -- 57:50:48
      242800000 -- [-4581.607] [...7 remote chains...] -- 57:49:42
      242850000 -- [-4585.624] [...7 remote chains...] -- 57:48:36
      242900000 -- [-4593.984] [...7 remote chains...] -- 57:47:29
      242950000 -- [-4586.921] [...7 remote chains...] -- 57:46:22
      243000000 -- [-4588.093] [...7 remote chains...] -- 57:45:15

      Average standard deviation of split frequencies: 0.027129

      243050000 -- [-4579.890] [...7 remote chains...] -- 57:44:08
      243100000 -- [-4577.336] [...7 remote chains...] -- 57:43:01
      243150000 -- [-4568.515] [...7 remote chains...] -- 57:41:54
      243200000 -- [-4573.935] [...7 remote chains...] -- 57:40:47
      243250000 -- [-4585.995] [...7 remote chains...] -- 57:39:39
      243300000 -- [-4595.595] [...7 remote chains...] -- 57:38:31
      243350000 -- [-4593.603] [...7 remote chains...] -- 57:37:24
      243400000 -- [-4580.924] [...7 remote chains...] -- 57:36:16
      243450000 -- [-4587.226] [...7 remote chains...] -- 57:35:08
      243500000 -- [-4571.860] [...7 remote chains...] -- 57:34:01

      Average standard deviation of split frequencies: 0.027127

      243550000 -- [-4586.609] [...7 remote chains...] -- 57:32:55
      243600000 -- [-4589.929] [...7 remote chains...] -- 57:31:48
      243650000 -- [-4572.391] [...7 remote chains...] -- 57:30:41
      243700000 -- [-4567.966] [...7 remote chains...] -- 57:29:34
      243750000 -- [-4593.095] [...7 remote chains...] -- 57:28:27
      243800000 -- [-4596.112] [...7 remote chains...] -- 57:27:20
      243850000 -- [-4574.522] [...7 remote chains...] -- 57:26:13
      243900000 -- [-4573.603] [...7 remote chains...] -- 57:25:07
      243950000 -- [-4595.030] [...7 remote chains...] -- 57:24:01
      244000000 -- [-4592.237] [...7 remote chains...] -- 57:22:54

      Average standard deviation of split frequencies: 0.027166

      244050000 -- [-4597.562] [...7 remote chains...] -- 57:21:47
      244100000 -- [-4590.276] [...7 remote chains...] -- 57:20:40
      244150000 -- [-4587.784] [...7 remote chains...] -- 57:19:33
      244200000 -- [-4592.493] [...7 remote chains...] -- 57:18:26
      244250000 -- [-4606.109] [...7 remote chains...] -- 57:17:19
      244300000 -- [-4609.569] [...7 remote chains...] -- 57:16:13
      244350000 -- [-4584.406] [...7 remote chains...] -- 57:15:06
      244400000 -- [-4587.331] [...7 remote chains...] -- 57:13:59
      244450000 -- [-4590.715] [...7 remote chains...] -- 57:12:51
      244500000 -- [-4588.993] [...7 remote chains...] -- 57:11:44

      Average standard deviation of split frequencies: 0.027226

      244550000 -- [-4580.225] [...7 remote chains...] -- 57:10:38
      244600000 -- [-4603.807] [...7 remote chains...] -- 57:09:32
      244650000 -- [-4596.167] [...7 remote chains...] -- 57:08:25
      244700000 -- [-4610.432] [...7 remote chains...] -- 57:07:17
      244750000 -- [-4595.642] [...7 remote chains...] -- 57:06:11
[truncated: 473,130 more chars]
