# Supplementary material for: The rapid evolution of lungfish durophagy
Source: Nat Commun. 2022 May 2;13:2390. doi: 10.1038/s41467-022-30091-3 (PMC9061808; doi:10.1038/s41467-022-30091-3)
Supplement: Supplementary file 5 — Supplementary Software [file 41467_2022_30091_MOESM5_ESM.zip › Supplementary Software/MrBayes_tip_dating_analyses/2_partitions_constraint_TK02_(not_converged∩╝ë/Cui_2021_strict.ckp]

#NEXUS
[ID: 9036580866]
[generation: 400000000]

begin trees;
	translate
       1 Guiyu_oneris,
       2 Adololopas_moyasmithae,
       3 Adelargo_schultzei,
       4 Amadeodipterus_kencampbelli,
       5 Andreyevichthys_epitomus,
       6 Archaeonectes_pertusus,
       7 Asthenorhynchus_meemannae,
       8 Barwickia_downunda,
       9 Chirodipterus_australis,
      10 Chirodipterus_onawayensis,
      11 Dipterus_valenciennesi,
      12 Chirodipterus_wildungensis,
      13 Chirodipterus_liangchengi,
      14 Dipnorhynchus_cathlesae,
      15 Dipnorhynchus_sussmilchi,
      16 Dipnorhynchus_kiandrensis,
      17 Dipnorhynchus_kurikae,
      18 Eoctenodus_microsoma,
      19 Fleurantia_denticulata,
      20 Gogodipterus_paddyensis,
      21 Griphognathus_minutidens,
      22 Griphognathus_sculpta,
      23 Griphognathus_whitei,
      24 Grossipterus_crassus,
      25 Holodipterus_elderae,
      26 Holodipterus_gogoensis,
      27 Howidipterus_donnae,
      28 Ichnomylax_kurnai,
      29 Iowadipterus_halli,
      30 Jarvikia_arctica,
      31 Jessenia_concentrica,
      32 Melanognathus_canadensis,
      33 Nielsenia_nordica,
      34 Oervigia_nordica,
      35 Orlovichthys_limnatis,
      36 Palaeodaphus_insignis,
      37 Pentlandia_macroptera,
      38 Phaneropleuron_andersoni,
      39 Pillararhynchus_longi,
      40 Robinsondipterus_longi,
      41 Scaumenacia_curta,
      42 Soederberghia_groenlandica,
      43 Sorbitorhynchus_deleaskitus,
      44 Speonesydrion_iani,
      45 Stomiahykus_thlaodus,
      46 Tarachomylax_oepiki,
      47 Uranolophus_wyomingensis,
      48 Conchopoma_gadiforme,
      49 Delatitia_breviceps,
      50 Uronemus_splendens,
      51 Gnathorhiza_serrata,
      52 Megapleuron_zangerli,
      53 Palaeophichthys_parvulus,
      54 Parasagenodus_sibiricus,
      55 Sagenodus_inaequalis,
      56 Straitonia_waterstoni,
      57 Tranodis_castrensis,
      58 Ctenodus,
      59 Xylognathus_macrustenus,
      60 Limanichthys_fraseri,
      61 Apatorhynchus_opistheretmus,
      62 Erikia_jarviki,
      63 Dipnotuberculus_gnathodus,
      64 Cathlorhynchus_trismodipterus,
      65 Harajicadipterus_youngi,
      66 Xeradipterus_hatcheri,
      67 Rhinodipterus_ulrichi,
      68 Rhinodipterus_kimberleyensis,
      69 Rhinodipterus_secans,
      70 Westollrhynchus_lehmanni,
      71 Rhynchodipterus_elginensis,
      72 Persephonichthys,
      73 Celsiodon,
      74 Sinodipterus_beibei,
      75 Porolepis,
      76 Durialepis,
      77 Glyptolepis,
      78 Holoptychius,
      79 Laccognathus,
      80 Nasogaluakus_chorni,
      81 Quebecius_quebecensis,
      82 Psarolepis,
      83 Youngolepis,
      84 Powichthys,
      85 Diabolepis_speratus,
      86 Meemannia,
      87 Raynerius_splendens,
      88 Cheirolepis;
	tree mcmc.tree_1 [&B TK02Brlens{1}] [&B TK02Brlens{2}] = [&R] [&clockrate = 2.351958494576588e-03] (((((88:7.932865671700092e-03[&B TK02Brlens{1} 7.933652266260940e-03][&B TK02Brlens{2} 2.954803707030681e-03],87:7.974335688541870e-03[&B TK02Brlens{1} 7.973819304217028e-03][&B TK02Brlens{2} 2.866259929281407e-03]):8.436155953717252e-02[&B TK02Brlens{1} 8.436089828807140e-02][&B TK02Brlens{2} 3.290678465115776e-02],86:8.433697304186008e-03[&B TK02Brlens{1} 8.435367402493232e-03][&B TK02Brlens{2} 3.517973881604117e-03]):4.570978705533497e-02[&B TK02Brlens{1} 4.570715609817934e-02][&B TK02Brlens{2} 3.029082178829734e-02],((((((((79:1.057685993219315e-03[&B TK02Brlens{1} 1.056867222198162e-03][&B TK02Brlens{2} 4.135663968725774e-04],81:2.094133558184486e-02[&B TK02Brlens{1} 2.092328132611592e-02][&B TK02Brlens{2} 8.263745932853894e-03]):3.780368776975977e-03[&B TK02Brlens{1} 3.777940277852225e-03][&B TK02Brlens{2} 1.553622625110259e-03],78:1.665643435245122e-02[&B TK02Brlens{1} 1.664724084033857e-02][&B TK02Brlens{2} 5.866529704325132e-03]):2.249842336598349e-02[&B TK02Brlens{1} 2.249021473291787e-02][&B TK02Brlens{2} 9.416205665279715e-03],77:1.519892052256306e-02[&B TK02Brlens{1} 1.519649212623582e-02][&B TK02Brlens{2} 7.877812182732650e-03]):8.218447578479308e-03[&B TK02Brlens{1} 8.218277057868321e-03][&B TK02Brlens{2} 3.437110080560892e-03],80:3.739654245856797e-03[&B TK02Brlens{1} 3.740298888445408e-03][&B TK02Brlens{2} 1.589699043776371e-03]):1.903287363055315e-02[&B TK02Brlens{1} 1.903964091180254e-02][&B TK02Brlens{2} 6.661903443783336e-03],75:5.501282151643676e-04[&B TK02Brlens{1} 5.504931372168514e-04][&B TK02Brlens{2} 1.748265798542413e-04]):2.313604687380844e-03[&B TK02Brlens{1} 2.315050697840648e-03][&B TK02Brlens{2} 8.275280739778066e-04],76:1.432570466645799e-03[&B TK02Brlens{1} 1.433534515557887e-03][&B TK02Brlens{2} 5.840634916534038e-04]):3.594211123085372e-02[&B TK02Brlens{1} 3.595463277838411e-02][&B TK02Brlens{2} 1.881941066496582e-02],84:2.189381046254524e-02[&B TK02Brlens{1} 2.189483433807309e-02][&B TK02Brlens{2} 1.224292667363529e-02]):3.112984333939896e-02[&B TK02Brlens{1} 3.112796309897648e-02][&B TK02Brlens{2} 2.533490974937790e-02],(((((44:2.637007186515395e-02[&B TK02Brlens{1} 2.639477599852455e-02][&B TK02Brlens{2} 5.088951750332667e-02],70:1.356530262653027e-02[&B TK02Brlens{1} 1.357427752248330e-02][&B TK02Brlens{2} 2.862235611476419e-02]):7.640007136031168e-03[&B TK02Brlens{1} 7.645027107692128e-03][&B TK02Brlens{2} 2.025709771987350e-02],((17:1.337248472638418e-02[&B TK02Brlens{1} 1.337471697741417e-02][&B TK02Brlens{2} 1.163917971054593e-02],(14:7.543890047097712e-03[&B TK02Brlens{1} 7.543291672996291e-03][&B TK02Brlens{2} 1.060796384788136e-02],(16:6.188616421794876e-03[&B TK02Brlens{1} 6.190826512252805e-03][&B TK02Brlens{2} 9.725438535678888e-03],(6:8.831277665594850e-03[&B TK02Brlens{1} 8.832002500046211e-03][&B TK02Brlens{2} 2.030345467207986e-02],10:1.004651261714576e-03[&B TK02Brlens{1} 1.004847990889092e-03][&B TK02Brlens{2} 2.260657854206195e-03]):2.843133960791257e-02[&B TK02Brlens{1} 2.843844091492136e-02][&B TK02Brlens{2} 5.584482297782176e-02]):5.215627472253340e-03[&B TK02Brlens{1} 5.216064220926961e-03][&B TK02Brlens{2} 8.227726869593072e-03]):5.759245665779896e-03[&B TK02Brlens{1} 5.759181215685215e-03][&B TK02Brlens{2} 7.517947214341770e-03]):2.957694343423545e-02[&B TK02Brlens{1} 2.958550412373496e-02][&B TK02Brlens{2} 6.123409340465617e-02],((((31:1.543765579834220e-02[&B TK02Brlens{1} 1.543887852254245e-02][&B TK02Brlens{2} 5.413991417313532e-02],((43:1.413870497796519e-02[&B TK02Brlens{1} 1.413751886624672e-02][&B TK02Brlens{2} 5.944921645203445e-02],((((((13:1.386871879980586e-02[&B TK02Brlens{1} 1.387378552911084e-02][&B TK02Brlens{2} 1.581576503423588e-02],2:3.589224921490724e-02[&B TK02Brlens{1} 3.590768625482103e-02][&B TK02Brlens{2} 4.735379503258729e-02]):1.812312759873975e-03[&B TK02Brlens{1} 1.813351250230681e-03][&B TK02Brlens{2} 2.396107031419439e-03],((9:7.473921657814436e-03[&B TK02Brlens{1} 7.481695974560387e-03][&B TK02Brlens{2} 2.807539562231439e-02],(36:3.733590820528038e-03[&B TK02Brlens{1} 3.737792867271215e-03][&B TK02Brlens{2} 8.896362270392314e-03],20:7.088093723454471e-03[&B TK02Brlens{1} 7.096160072645198e-03][&B TK02Brlens{2} 1.681002157306557e-02]):3.393642684422687e-03[&B TK02Brlens{1} 3.397262774123056e-03][&B TK02Brlens{2} 8.977692469494527e-03]):7.908546473023803e-03[&B TK02Brlens{1} 7.916791225095931e-03][&B TK02Brlens{2} 2.005084065063594e-02],12:1.354385066828007e-02[&B TK02Brlens{1} 1.355650008920655e-02][&B TK02Brlens{2} 2.760004927592843e-02]):1.325662410951397e-02[&B TK02Brlens{1} 1.326752826592194e-02][&B TK02Brlens{2} 2.343283364292486e-02]):2.880340573245235e-03[&B TK02Brlens{1} 2.881965432040602e-03][&B TK02Brlens{2} 4.821973918539695e-03],39:3.279533933716455e-02[&B TK02Brlens{1} 3.280330691702565e-02][&B TK02Brlens{2} 7.439447828201892e-02]):2.624006049980254e-03[&B TK02Brlens{1} 2.625465028659789e-03][&B TK02Brlens{2} 5.360390616249212e-03],11:1.878165547934851e-02[&B TK02Brlens{1} 1.879627040829054e-02][&B TK02Brlens{2} 4.364072481001759e-02]):9.710278575363505e-04[&B TK02Brlens{1} 9.715449585856863e-04][&B TK02Brlens{2} 1.986120282761094e-03],74:6.974962854802702e-03[&B TK02Brlens{1} 6.978606373712653e-03][&B TK02Brlens{2} 1.221423018473284e-02]):1.621527090829794e-02[&B TK02Brlens{1} 1.622049398997885e-02][&B TK02Brlens{2} 3.219664130855021e-02],((((60:8.438942011155219e-02[&B TK02Brlens{1} 8.442094723691068e-02][&B TK02Brlens{2} 1.290494324584781e-01],37:1.060926084457592e-02[&B TK02Brlens{1} 1.061059874260231e-02][&B TK02Brlens{2} 2.363174261786687e-02]):7.351246201492645e-04[&B TK02Brlens{1} 7.351790469393733e-04][&B TK02Brlens{2} 1.714267929552536e-03],((8:6.800712700863912e-03[&B TK02Brlens{1} 6.801970938299410e-03][&B TK02Brlens{2} 2.104072089349729e-02],27:3.642937051798023e-03[&B TK02Brlens{1} 3.643296143401196e-03][&B TK02Brlens{2} 8.895762209806016e-03]):8.060618037385564e-03[&B TK02Brlens{1} 8.061638119441331e-03][&B TK02Brlens{2} 2.020948534505235e-02],(((19:3.223459685782776e-03[&B TK02Brlens{1} 3.224285357363972e-03][&B TK02Brlens{2} 4.014458471896878e-03],61:2.576322435545042e-02[&B TK02Brlens{1} 2.577039455942370e-02][&B TK02Brlens{2} 2.599135353387781e-02]):1.654825139664200e-02[&B TK02Brlens{1} 1.655305678483960e-02][&B TK02Brlens{2} 2.228708182348652e-02],41:2.128502486539114e-02[&B TK02Brlens{1} 2.128625614055123e-02][&B TK02Brlens{2} 2.418386976852567e-02]):5.673053642088179e-03[&B TK02Brlens{1} 5.674019969782949e-03][&B TK02Brlens{2} 1.068279412276843e-02],(((49:3.554980199319786e-02[&B TK02Brlens{1} 3.558543642948900e-02][&B TK02Brlens{2} 2.047117532342774e-02],((((52:8.239371050151410e-02[&B TK02Brlens{1} 8.244150483704200e-02][&B TK02Brlens{2} 1.993417891170541e-02],59:5.253754001659301e-03[&B TK02Brlens{1} 5.258968279006111e-03][&B TK02Brlens{2} 1.850326129898675e-03]):2.134822690562322e-03[&B TK02Brlens{1} 2.136686549242737e-03][&B TK02Brlens{2} 6.709659747035232e-04],55:6.570613011983205e-02[&B TK02Brlens{1} 6.576558904380327e-02][&B TK02Brlens{2} 1.806439034069363e-02]):2.834934461848533e-02[&B TK02Brlens{1} 2.837227863601693e-02][&B TK02Brlens{2} 1.295220916424851e-02],((((48:1.760089892148088e-01[&B TK02Brlens{1} 1.763264788311126e-01][&B TK02Brlens{2} 1.341961327987820e-01],54:2.427161797808469e-03[&B TK02Brlens{1} 2.430212691468394e-03][&B TK02Brlens{2} 2.309167424790377e-03]):3.536309222032324e-03[&B TK02Brlens{1} 3.540590085849431e-03][&B TK02Brlens{2} 2.932864167753096e-03],((53:7.844854414137984e-03[&B TK02Brlens{1} 7.861031418149681e-03][&B TK02Brlens{2} 4.991488182137326e-03],72:3.856020178631784e-02[&B TK02Brlens{1} 3.866096807875798e-02][&B TK02Brlens{2} 2.440049665530624e-02]):4.298698509331210e-02[&B TK02Brlens{1} 4.307557470219667e-02][&B TK02Brlens{2} 2.330657355240355e-02],51:1.367530301737361e-01[&B TK02Brlens{1} 1.370708184823774e-01][&B TK02Brlens{2} 4.099435088457985e-02]):4.279226826310494e-02[&B TK02Brlens{1} 4.285809170745801e-02][&B TK02Brlens{2} 2.541433840783041e-02]):1.822110413710052e-02[&B TK02Brlens{1} 1.824353880224153e-02][&B TK02Brlens{2} 1.255597290824818e-02],58:5.854123055286024e-02[&B TK02Brlens{1} 5.862611979280855e-02][&B TK02Brlens{2} 6.982884788724415e-02]):1.848395891697038e-03[&B TK02Brlens{1} 1.850698451820741e-03][&B TK02Brlens{2} 1.256036229012637e-03],(56:5.099849076835674e-04[&B TK02Brlens{1} 5.102241652019347e-04][&B TK02Brlens{2} 3.323759043522003e-04],57:2.505025027624706e-02[&B TK02Brlens{1} 2.506420024574519e-02][&B TK02Brlens{2} 1.788003795824142e-02]):3.834183878025713e-02[&B TK02Brlens{1} 3.837311928010308e-02][&B TK02Brlens{2} 2.633539093806655e-02]):1.072612897813385e-02[&B TK02Brlens{1} 1.073687145017249e-02][&B TK02Brlens{2} 7.315119031472240e-03]):1.937414076408657e-03[&B TK02Brlens{1} 1.938916390902564e-03][&B TK02Brlens{2} 1.261527607900899e-03],50:4.018696889638029e-02[&B TK02Brlens{1} 4.021380080892779e-02][&B TK02Brlens{2} 4.161959349805249e-02]):1.688081927442950e-02[&B TK02Brlens{1} 1.689313861824305e-02][&B TK02Brlens{2} 1.225643053029060e-02]):3.622956015729448e-02[&B TK02Brlens{1} 3.624421718220532e-02][&B TK02Brlens{2} 5.567132165287942e-02],18:1.428532707923391e-02[&B TK02Brlens{1} 1.428658121145448e-02][&B TK02Brlens{2} 3.244800144295700e-02]):3.315251088364279e-03[&B TK02Brlens{1} 3.315490220605931e-03][&B TK02Brlens{2} 7.022629247724366e-03],(((3:2.305546694526327e-02[&B TK02Brlens{1} 2.307045403305689e-02][&B TK02Brlens{2} 4.391424480683673e-02],30:1.762933058774478e-02[&B TK02Brlens{1} 1.764140863141875e-02][&B TK02Brlens{2} 4.898916584003320e-02]):5.414112841484041e-03[&B TK02Brlens{1} 5.418351548114593e-03][&B TK02Brlens{2} 9.355136921344773e-03],5:1.664352625099605e-02[&B TK02Brlens{1} 1.666098108146555e-02][&B TK02Brlens{2} 2.265600708638691e-02]):1.535989315661286e-02[&B TK02Brlens{1} 1.536724735115759e-02][&B TK02Brlens{2} 2.556610407083140e-02],(24:3.850708592394447e-04[&B TK02Brlens{1} 3.850448749496540e-04][&B TK02Brlens{2} 6.288553600905437e-04],33:4.958059443678355e-02[&B TK02Brlens{1} 4.956714402218394e-02][&B TK02Brlens{2} 6.159434398193853e-02]):4.251220532124663e-03[&B TK02Brlens{1} 4.251305398103756e-03][&B TK02Brlens{2} 7.046039811492513e-03]):4.571789155168675e-03[&B TK02Brlens{1} 4.572100231663363e-03][&B TK02Brlens{2} 8.440865168589618e-03]):2.543477389173685e-03[&B TK02Brlens{1} 2.543652367043849e-03][&B TK02Brlens{2} 5.370419715807795e-03]):5.442503385129434e-03[&B TK02Brlens{1} 5.443190107790741e-03][&B TK02Brlens{2} 1.298175557316426e-02]):3.251026062906892e-03[&B TK02Brlens{1} 3.251351637855956e-03][&B TK02Brlens{2} 7.705663417244377e-03]):1.152631842705715e-02[&B TK02Brlens{1} 1.152684990196012e-02][&B TK02Brlens{2} 2.569588581134970e-02],(34:7.606331383096143e-02[&B TK02Brlens{1} 7.607855958690925e-02][&B TK02Brlens{2} 2.061567166917017e-01],((((35:3.356076075992703e-02[&B TK02Brlens{1} 3.357334542960599e-02][&B TK02Brlens{2} 4.612869761039176e-02],68:1.643274864562674e-02[&B TK02Brlens{1} 1.643670647997780e-02][&B TK02Brlens{2} 2.012481116246847e-02]):1.244556349246732e-02[&B TK02Brlens{1} 1.244770394856022e-02][&B TK02Brlens{2} 1.829760496337924e-02],67:2.832892647139862e-02[&B TK02Brlens{1} 2.832981256186685e-02][&B TK02Brlens{2} 2.877532690297512e-02]):4.922447752922503e-03[&B TK02Brlens{1} 4.923393765330704e-03][&B TK02Brlens{2} 7.074253057766574e-03],69:9.581406227857274e-03[&B TK02Brlens{1} 9.585480751461407e-03][&B TK02Brlens{2} 1.407440320111820e-02]):1.174532938810191e-04[&B TK02Brlens{1} 1.174934425499437e-04][&B TK02Brlens{2} 1.747779879513947e-04],(38:1.625615491765764e-02[&B TK02Brlens{1} 1.627012352910475e-02][&B TK02Brlens{2} 1.021851009001760e-02],73:3.567996865580227e-04[&B TK02Brlens{1} 3.571103455066556e-04][&B TK02Brlens{2} 2.103992367184051e-04]):5.240656239886381e-02[&B TK02Brlens{1} 5.243817333945074e-02][&B TK02Brlens{2} 5.570191850034596e-02]):8.737752623547368e-03[&B TK02Brlens{1} 8.740421414100542e-03][&B TK02Brlens{2} 1.767598223563573e-02]):7.091235148992472e-03[&B TK02Brlens{1} 7.092330858391675e-03][&B TK02Brlens{2} 1.674767677172852e-02]):1.683198597858465e-04[&B TK02Brlens{1} 1.683340132060503e-04][&B TK02Brlens{2} 3.826603714240010e-04],65:2.815350415747453e-02[&B TK02Brlens{1} 2.815231395013986e-02][&B TK02Brlens{2} 5.035936221112367e-02]):3.191231921886278e-03[&B TK02Brlens{1} 3.191648514564567e-03][&B TK02Brlens{2} 7.029162732833334e-03]):1.012456422898663e-02[&B TK02Brlens{1} 1.012521770180766e-02][&B TK02Brlens{2} 2.776465017328250e-02]):1.070594159249605e-03[&B TK02Brlens{1} 1.070628108690701e-03][&B TK02Brlens{2} 3.424979665526011e-03],(32:8.954834198363404e-03[&B TK02Brlens{1} 8.954943214626230e-03][&B TK02Brlens{2} 2.635778944437319e-02],(29:4.653676645271709e-02[&B TK02Brlens{1} 4.656207574120483e-02][&B TK02Brlens{2} 1.112126196982832e-01],(((42:1.529130070399712e-02[&B TK02Brlens{1} 1.530173391534040e-02][&B TK02Brlens{2} 2.815576830397547e-02],71:2.128159503083737e-02[&B TK02Brlens{1} 2.130063758961897e-02][&B TK02Brlens{2} 4.699595345137939e-02]):3.132248890393290e-02[&B TK02Brlens{1} 3.133966706097340e-02][&B TK02Brlens{2} 9.325191683909025e-02],(((22:7.159574582531982e-03[&B TK02Brlens{1} 7.171491656278299e-03][&B TK02Brlens{2} 2.394583377493098e-02],23:4.778098784227282e-04[&B TK02Brlens{1} 4.784848806701289e-04][&B TK02Brlens{2} 1.685283759673686e-03]):7.825045801555425e-03[&B TK02Brlens{1} 7.834882451888183e-03][&B TK02Brlens{2} 2.836145308878039e-02],25:1.535826965760886e-02[&B TK02Brlens{1} 1.537368334364377e-02][&B TK02Brlens{2} 6.079878668881770e-02]):1.299498889760352e-02[&B TK02Brlens{1} 1.300486596041547e-02][&B TK02Brlens{2} 5.316655604023317e-02],21:9.826262942216391e-03[&B TK02Brlens{1} 9.830892985608582e-03][&B TK02Brlens{2} 4.214225226984421e-02]):1.829877304700386e-03[&B TK02Brlens{1} 1.830695234366974e-03][&B TK02Brlens{2} 8.209207420370308e-03]):1.206700744006267e-02[&B TK02Brlens{1} 1.207167871044449e-02][&B TK02Brlens{2} 4.832876084247662e-02],(((7:7.399382174426468e-03[&B TK02Brlens{1} 7.405061365107852e-03][&B TK02Brlens{2} 1.684655523189995e-02],26:6.628994436637704e-03[&B TK02Brlens{1} 6.634846008105805e-03][&B TK02Brlens{2} 1.304775934579598e-02]):8.450466073444520e-03[&B TK02Brlens{1} 8.456030922910239e-03][&B TK02Brlens{2} 1.609138237426008e-02],66:2.704673826031348e-02[&B TK02Brlens{1} 2.705392171648647e-02][&B TK02Brlens{2} 5.275321532162938e-02]):1.427995263863916e-03[&B TK02Brlens{1} 1.428639376977190e-03][&B TK02Brlens{2} 2.601415683447381e-03],40:1.713716468201260e-02[&B TK02Brlens{1} 1.714457976195192e-02][&B TK02Brlens{2} 3.005131583550092e-02]):1.105444379103141e-02[&B TK02Brlens{1} 1.105818983311474e-02][&B TK02Brlens{2} 2.980562267396797e-02]):1.253085492200651e-02[&B TK02Brlens{1} 1.253337769596991e-02][&B TK02Brlens{2} 3.855587342229073e-02]):3.443414327620298e-03[&B TK02Brlens{1} 3.443731418936646e-03][&B TK02Brlens{2} 9.342320644744231e-03]):5.809610302215286e-03[&B TK02Brlens{1} 5.810130780814658e-03][&B TK02Brlens{2} 1.716235615272326e-02]):3.589627241887627e-03[&B TK02Brlens{1} 3.590353545040555e-03][&B TK02Brlens{2} 1.136392535060744e-02]):1.034088281514872e-02[&B TK02Brlens{1} 1.034493263528220e-02][&B TK02Brlens{2} 3.035585176538133e-02],4:1.492612918704445e-02[&B TK02Brlens{1} 1.493457897766516e-02][&B TK02Brlens{2} 4.110471450352758e-02]):3.795764467027563e-03[&B TK02Brlens{1} 3.797637691507719e-03][&B TK02Brlens{2} 1.065407852704112e-02],45:4.141250370120492e-02[&B TK02Brlens{1} 4.144453517845946e-02][&B TK02Brlens{2} 1.369417483638825e-01]):2.850125046368564e-04[&B TK02Brlens{1} 2.851512052510711e-04][&B TK02Brlens{2} 8.903115982004251e-04],46:1.619418811758828e-02[&B TK02Brlens{1} 1.620107094502037e-02][&B TK02Brlens{2} 4.911344903640562e-02]):1.308018427502849e-02[&B TK02Brlens{1} 1.308620158103790e-02][&B TK02Brlens{2} 4.034344656029647e-02]):2.617742756373974e-03[&B TK02Brlens{1} 2.619136689690587e-03][&B TK02Brlens{2} 8.039389492284577e-03]):3.217885570361631e-03[&B TK02Brlens{1} 3.219726912830150e-03][&B TK02Brlens{2} 9.838338636564414e-03],((47:1.436228432417637e-02[&B TK02Brlens{1} 1.436316811119394e-02][&B TK02Brlens{2} 3.297685031374215e-02],62:2.105014955141602e-02[&B TK02Brlens{1} 2.105526625873992e-02][&B TK02Brlens{2} 4.456180504143703e-02]):4.838509228957392e-04[&B TK02Brlens{1} 4.839634277540731e-04][&B TK02Brlens{2} 1.185606873767207e-03],(((63:2.630508785533334e-02[&B TK02Brlens{1} 2.630673034938479e-02][&B TK02Brlens{2} 1.010875181620992e-02],64:3.905459268989440e-03[&B TK02Brlens{1} 3.905259872888865e-03][&B TK02Brlens{2} 2.072928114263374e-03]):2.375627359565504e-03[&B TK02Brlens{1} 2.375402232213537e-03][&B TK02Brlens{2} 1.563911991185337e-03],15:1.517799259175875e-03[&B TK02Brlens{1} 1.517616389166631e-03][&B TK02Brlens{2} 1.068696125165408e-03]):2.066304106139106e-02[&B TK02Brlens{1} 2.065964461169814e-02][&B TK02Brlens{2} 2.151859742813979e-02],28:3.326896903325660e-02[&B TK02Brlens{1} 3.326693148708585e-02][&B TK02Brlens{2} 4.319063778131540e-02]):1.515568402248334e-02[&B TK02Brlens{1} 1.515550351132228e-02][&B TK02Brlens{2} 2.897054396929487e-02]):8.958893357369076e-03[&B TK02Brlens{1} 8.962327034682022e-03][&B TK02Brlens{2} 2.451658879690601e-02]):1.544415695355790e-02[&B TK02Brlens{1} 1.544873634730300e-02][&B TK02Brlens{2} 4.065478854215848e-02],85:2.068390436343599e-02[&B TK02Brlens{1} 2.068722259153359e-02][&B TK02Brlens{2} 3.941313926050802e-02]):1.393538678538016e-02[&B TK02Brlens{1} 1.393565261628539e-02][&B TK02Brlens{2} 2.778985637904014e-02],83:2.925012622329284e-02[&B TK02Brlens{1} 2.924201314756457e-02][&B TK02Brlens{2} 4.495477400983384e-02]):1.217952993750407e-02[&B TK02Brlens{1} 1.217851183947123e-02][&B TK02Brlens{2} 1.632386168494931e-02]):1.424504923649883e-03[&B TK02Brlens{1} 1.424277109088174e-03][&B TK02Brlens{2} 1.344583545141264e-03]):7.428018154072051e-03[&B TK02Brlens{1} 7.427604557856183e-03][&B TK02Brlens{2} 7.085094166520615e-03],82:4.108019943470881e-02[&B TK02Brlens{1} 4.109749597892837e-02][&B TK02Brlens{2} 4.245639604934819e-02]):4.054014149939236e-03[&B TK02Brlens{1} 4.054114219481552e-03][&B TK02Brlens{2} 4.048902083294478e-03],1:4.203293627053213e-02[&B TK02Brlens{1} 4.203670649531676e-02][&B TK02Brlens{2} 2.888708380753997e-02]);
	tree mcmc.tree_2 [&B TK02Brlens{1}] [&B TK02Brlens{2}] = [&R] [&clockrate = 5.657477237288456e-03] (1:1.156533946711339e-01[&B TK02Brlens{1} 8.983859524730846e-02][&B TK02Brlens{2} 8.980360245705306e-02],(82:1.270094634327538e-01[&B TK02Brlens{1} 2.072496412661179e-01][&B TK02Brlens{2} 1.185530132456356e-01],(((88:3.950201915305860e-02[&B TK02Brlens{1} 4.920983061085341e-02][&B TK02Brlens{2} 2.483994108159005e-02],87:1.783967727785502e-03[&B TK02Brlens{1} 2.170777025625691e-03][&B TK02Brlens{2} 1.155591042552422e-03]):2.051915060077638e-01[&B TK02Brlens{1} 2.645254861671930e-01][&B TK02Brlens{2} 1.724971627331656e-01],86:3.478535179795206e-02[&B TK02Brlens{1} 4.736034558302281e-02][&B TK02Brlens{2} 4.984002972212954e-02]):8.025999585429894e-02[&B TK02Brlens{1} 1.460678794629043e-01][&B TK02Brlens{2} 1.060338081190698e-01],((84:1.231176989146887e-02[&B TK02Brlens{1} 3.398807334932247e-02][&B TK02Brlens{2} 1.667317593016597e-02],(76:1.332087541407791e-02[&B TK02Brlens{1} 4.279729660258495e-02][&B TK02Brlens{2} 8.963166736790037e-03],((80:1.034838995204278e-02[&B TK02Brlens{1} 3.421136467250568e-02][&B TK02Brlens{2} 6.826332746111969e-03],(((81:2.968846959718715e-02[&B TK02Brlens{1} 9.680689301673893e-02][&B TK02Brlens{2} 3.492016686050595e-02],79:2.202042186736195e-04[&B TK02Brlens{1} 6.849067530492947e-04][&B TK02Brlens{2} 2.317271092709656e-04]):3.102067826105979e-02[&B TK02Brlens{1} 8.887028888511350e-02][&B TK02Brlens{2} 3.057854346327031e-02],78:3.019506211231790e-02[&B TK02Brlens{1} 7.590981890497368e-02][&B TK02Brlens{2} 2.803521158170531e-02]):4.634390460329772e-02[&B TK02Brlens{1} 1.241901118437594e-01][&B TK02Brlens{2} 4.232201912225274e-02],77:6.605434320313751e-05[&B TK02Brlens{1} 1.809942967277777e-04][&B TK02Brlens{2} 5.992892876860894e-05]):3.414602471627725e-02[&B TK02Brlens{1} 1.020223174164779e-01][&B TK02Brlens{2} 2.598715411526029e-02]):2.270235850109033e-02[&B TK02Brlens{1} 7.082481708041201e-02][&B TK02Brlens{2} 1.639250837459556e-02],75:5.933727760168983e-03[&B TK02Brlens{1} 1.782407031262968e-02][&B TK02Brlens{2} 4.920674331825839e-03]):9.591856510219722e-03[&B TK02Brlens{1} 2.981463718489623e-02][&B TK02Brlens{2} 7.825688600116587e-03]):9.076751650827485e-02[&B TK02Brlens{1} 2.721368238214715e-01][&B TK02Brlens{2} 1.015082547815328e-01]):5.638685886936919e-02[&B TK02Brlens{1} 1.456517325049795e-01][&B TK02Brlens{2} 9.454203337282586e-02],(83:4.300831164767582e-02[&B TK02Brlens{1} 1.151347565879879e-01][&B TK02Brlens{2} 9.282865951433157e-02],(85:3.831799815135799e-08[&B TK02Brlens{1} 1.447747421758586e-07][&B TK02Brlens{2} 4.347651022468368e-07],((((28:4.707664764915521e-05[&B TK02Brlens{1} 2.208321978490661e-04][&B TK02Brlens{2} 3.354118055317220e-04],62:1.402354081842594e-02[&B TK02Brlens{1} 6.433458154611163e-02][&B TK02Brlens{2} 1.082280547719325e-01]):1.843810917959976e-02[&B TK02Brlens{1} 8.998368579595110e-02][&B TK02Brlens{2} 1.189999631386754e-01],((64:6.043369328291215e-04[&B TK02Brlens{1} 2.639840196533931e-03][&B TK02Brlens{2} 1.998438115767953e-03],63:6.826507082224759e-02[&B TK02Brlens{1} 2.227371449082350e-01][&B TK02Brlens{2} 2.175351071973208e-01]):2.535927188748392e-02[&B TK02Brlens{1} 1.214868277397594e-01][&B TK02Brlens{2} 9.379026250884186e-02],15:3.814451257047285e-05[&B TK02Brlens{1} 2.008359453882614e-04][&B TK02Brlens{2} 1.552576928198062e-04]):1.999121728344502e-02[&B TK02Brlens{1} 1.033030718302234e-01][&B TK02Brlens{2} 9.849164563987500e-02]):2.684198016388395e-02[&B TK02Brlens{1} 1.199071371858394e-01][&B TK02Brlens{2} 1.960298913119226e-01],47:1.346370814291908e-02[&B TK02Brlens{1} 4.751145590370952e-02][&B TK02Brlens{2} 1.284931616053718e-01]):3.380617927189689e-03[&B TK02Brlens{1} 1.327007239151468e-02][&B TK02Brlens{2} 3.061215253359996e-02],((70:2.035207308099474e-02[&B TK02Brlens{1} 7.411018899152048e-02][&B TK02Brlens{2} 2.184267180462210e-01],44:3.904088685275031e-02[&B TK02Brlens{1} 1.453042041727444e-01][&B TK02Brlens{2} 3.376415393177424e-01]):2.050447806659417e-03[&B TK02Brlens{1} 7.743713120691506e-03][&B TK02Brlens{2} 1.918170002275215e-02],((14:6.139226179030835e-03[&B TK02Brlens{1} 1.789149568203387e-02][&B TK02Brlens{2} 2.894429490985115e-02],(17:2.138203183373139e-02[&B TK02Brlens{1} 5.692092595415001e-02][&B TK02Brlens{2} 6.649032209827241e-02],(16:3.677911651372541e-06[&B TK02Brlens{1} 1.042616509677434e-05][&B TK02Brlens{2} 8.290468589736531e-06],(10:1.418677088186928e-02[&B TK02Brlens{1} 3.233986044772250e-02][&B TK02Brlens{2} 1.701075221968200e-02],6:1.190531443089490e-04[&B TK02Brlens{1} 2.767274697661417e-04][&B TK02Brlens{2} 1.423623176453646e-04]):5.295246739122643e-02[&B TK02Brlens{1} 1.365964129818446e-01][&B TK02Brlens{2} 9.143562913889762e-02]):1.948443600166231e-02[&B TK02Brlens{1} 5.355197168110751e-02][&B TK02Brlens{2} 4.740430795272873e-02]):1.453811287099291e-02[&B TK02Brlens{1} 4.048128323686502e-02][&B TK02Brlens{2} 5.251318555639754e-02]):3.349000363182138e-02[&B TK02Brlens{1} 1.035323543679010e-01][&B TK02Brlens{2} 2.415636529254096e-01],(46:1.887661805223984e-02[&B TK02Brlens{1} 5.746317462829649e-02][&B TK02Brlens{2} 1.595094688601354e-01],(45:8.851458278353296e-02[&B TK02Brlens{1} 2.092634432496266e-01][&B TK02Brlens{2} 7.999712270591004e-01],(4:2.803402113968536e-02[&B TK02Brlens{1} 7.738378844202806e-02][&B TK02Brlens{2} 2.380041106331504e-01],((43:2.779247797807438e-02[&B TK02Brlens{1} 6.431024363799390e-02][&B TK02Brlens{2} 2.466164809015262e-01],(((((((73:1.207960727104386e-06[&B TK02Brlens{1} 1.213036512225775e-06][&B TK02Brlens{2} 6.030501113911686e-06],38:2.978240912411943e-02[&B TK02Brlens{1} 3.349765163219357e-02][&B TK02Brlens{2} 1.290011615927058e-01]):9.521763572090587e-02[&B TK02Brlens{1} 1.336698457606838e-01][&B TK02Brlens{2} 3.940596347470370e-01],12:5.305987020876918e-02[&B TK02Brlens{1} 1.079113189931725e-01][&B TK02Brlens{2} 1.357957556525521e-01]):1.342876702458925e-02[&B TK02Brlens{1} 2.594362131683623e-02][&B TK02Brlens{2} 5.140711948446267e-02],(69:1.813377166929698e-02[&B TK02Brlens{1} 4.037081221401820e-02][&B TK02Brlens{2} 7.147450298815625e-02],(67:1.302270444807641e-02[&B TK02Brlens{1} 3.846858211731921e-02][&B TK02Brlens{2} 6.732307875508127e-02],(68:1.723919384468930e-02[&B TK02Brlens{1} 4.533823748175843e-02][&B TK02Brlens{2} 6.306501285898097e-02],35:1.182261913372296e-01[&B TK02Brlens{1} 2.299466623482680e-01][&B TK02Brlens{2} 2.481388021800754e-01]):8.205004777138002e-03[&B TK02Brlens{1} 2.181581418082896e-02][&B TK02Brlens{2} 3.139139782611399e-02]):1.796617135162022e-02[&B TK02Brlens{1} 4.805873958720615e-02][&B TK02Brlens{2} 7.047953862170511e-02]):1.788188513249305e-02[&B TK02Brlens{1} 4.011927678670825e-02][&B TK02Brlens{2} 7.179240314354186e-02]):1.491344008241680e-02[&B TK02Brlens{1} 3.282278112132835e-02][&B TK02Brlens{2} 6.975762837865691e-02],((37:6.841450859349097e-04[&B TK02Brlens{1} 1.416983260342645e-03][&B TK02Brlens{2} 3.205208288574469e-03],60:1.936044062821871e-01[&B TK02Brlens{1} 4.058551392654199e-01][&B TK02Brlens{2} 1.032792630411919e+00]):3.873577332880118e-02[&B TK02Brlens{1} 7.980689447521484e-02][&B TK02Brlens{2} 1.762723753551847e-01],((27:4.504426314021916e-04[&B TK02Brlens{1} 8.876416603781278e-04][&B TK02Brlens{2} 1.489196708787978e-03],8:2.389129086987386e-02[&B TK02Brlens{1} 4.807179907709820e-02][&B TK02Brlens{2} 1.148092969199597e-01]):2.006324662059102e-02[&B TK02Brlens{1} 3.990581632353637e-02][&B TK02Brlens{2} 7.710325487941089e-02],((41:2.348482667956196e-02[&B TK02Brlens{1} 4.973157400467487e-02][&B TK02Brlens{2} 7.843748614983953e-02],(61:4.634373728335618e-02[&B TK02Brlens{1} 8.087143179324995e-02][&B TK02Brlens{2} 3.316923608269495e-01],19:3.417595913410147e-02[&B TK02Brlens{1} 5.141778198134223e-02][&B TK02Brlens{2} 1.970214487987659e-01]):3.907905268348250e-02[&B TK02Brlens{1} 7.097725627951348e-02][&B TK02Brlens{2} 2.074996876602137e-01]):6.758098111204178e-03[&B TK02Brlens{1} 1.444348265189635e-02][&B TK02Brlens{2} 3.071390648587791e-02],(((49:9.069814203925497e-02[&B TK02Brlens{1} 1.264825385591292e-01][&B TK02Brlens{2} 1.520549912710767e-01],(50:1.718090554174533e-01[&B TK02Brlens{1} 1.820751908621228e-01][&B TK02Brlens{2} 2.248562033647239e-01],((55:2.008576258297540e-01[&B TK02Brlens{1} 1.083204099775959e-01][&B TK02Brlens{2} 1.811400210608292e-01],(59:2.508392841796492e-03[&B TK02Brlens{1} 2.693131449016993e-03][&B TK02Brlens{2} 2.475424865452474e-03],52:1.922359024623031e-01[&B TK02Brlens{1} 1.600768870418769e-01][&B TK02Brlens{2} 1.540163092939044e-01]):1.294716787604933e-02[&B TK02Brlens{1} 1.196727112759849e-02][&B TK02Brlens{2} 1.390953356216523e-02]):6.938156846624979e-02[&B TK02Brlens{1} 7.699109017952120e-02][&B TK02Brlens{2} 8.941288816856037e-02],((56:5.453577457925824e-05[&B TK02Brlens{1} 7.232040352693950e-05][&B TK02Brlens{2} 4.324324259471340e-05],57:5.795835526444972e-02[&B TK02Brlens{1} 7.124141302929271e-02][&B TK02Brlens{2} 5.506423332888379e-02]):8.778500437688423e-02[&B TK02Brlens{1} 1.066311002335008e-01][&B TK02Brlens{2} 1.053676053049540e-01],(58:1.030738958104983e-01[&B TK02Brlens{1} 1.468000928005596e-01][&B TK02Brlens{2} 1.285555756069522e-01],(((72:8.912738417477631e-02[&B TK02Brlens{1} 1.766917011490849e-01][&B TK02Brlens{2} 2.777549380120176e-01],53:5.408653441631945e-08[&B TK02Brlens{1} 1.283084196135249e-07][&B TK02Brlens{2} 1.274576819390796e-07]):1.123163597194532e-01[&B TK02Brlens{1} 2.097076338327866e-01][&B TK02Brlens{2} 2.494084786444342e-01],51:3.283446525734373e-01[&B TK02Brlens{1} 3.287379521600431e-01][&B TK02Brlens{2} 5.540222402649777e-01]):1.120964317044023e-01[&B TK02Brlens{1} 1.453752444832616e-01][&B TK02Brlens{2} 2.313651810442166e-01],(54:1.491204198988522e-05[&B TK02Brlens{1} 1.997092454969221e-05][&B TK02Brlens{2} 3.412057231416409e-05],48:4.200614388953222e-01[&B TK02Brlens{1} 4.863187058879537e-01][&B TK02Brlens{2} 5.971025350328498e-01]):2.037964538251741e-02[&B TK02Brlens{1} 2.620042153474898e-02][&B TK02Brlens{2} 4.414067061667785e-02]):2.151798541812030e-02[&B TK02Brlens{1} 2.640413826883491e-02][&B TK02Brlens{2} 3.906890829748691e-02]):1.031822197298714e-02[&B TK02Brlens{1} 1.200776459102868e-02][&B TK02Brlens{2} 1.647176958163874e-02]):2.980279829461477e-02[&B TK02Brlens{1} 3.783972457558447e-02][&B TK02Brlens{2} 4.501432995046752e-02]):2.178061805462022e-02[&B TK02Brlens{1} 3.020440002171055e-02][&B TK02Brlens{2} 3.351690747453826e-02]):1.854312970685335e-03[&B TK02Brlens{1} 2.539607085146014e-03][&B TK02Brlens{2} 3.194081094660433e-03]):6.328621420860371e-02[&B TK02Brlens{1} 1.083522016076215e-01][&B TK02Brlens{2} 1.745866643172959e-01],18:5.123424745668387e-03[&B TK02Brlens{1} 1.007811245034545e-02][&B TK02Brlens{2} 1.913291439241224e-02]):5.244239620036564e-02[&B TK02Brlens{1} 1.085257777739226e-01][&B TK02Brlens{2} 2.114333290651771e-01],((33:7.141737448191141e-02[&B TK02Brlens{1} 1.492389801018870e-01][&B TK02Brlens{2} 5.945832599777172e-01],24:4.208942466681358e-06[&B TK02Brlens{1} 8.791444870536567e-06][&B TK02Brlens{2} 1.735284264111420e-05]):9.503786468123018e-03[&B TK02Brlens{1} 2.027426942028336e-02][&B TK02Brlens{2} 3.940624909719903e-02],(5:7.179689222999164e-02[&B TK02Brlens{1} 1.953496231105530e-01][&B TK02Brlens{2} 1.565504665390663e-01],(30:9.357523958909256e-02[&B TK02Brlens{1} 2.467514265299441e-01][&B TK02Brlens{2} 1.847939847166354e-01],3:7.545178237989242e-02[&B TK02Brlens{1} 2.272945766572727e-01][&B TK02Brlens{2} 1.430584459569630e-01]):5.371775371037918e-03[&B TK02Brlens{1} 1.446083040237796e-02][&B TK02Brlens{2} 1.317843723073676e-02]):1.478593753185941e-02[&B TK02Brlens{1} 3.550963596130505e-02][&B TK02Brlens{2} 4.993257545792550e-02]):9.858561581747681e-03[&B TK02Brlens{1} 2.115701513007168e-02][&B TK02Brlens{2} 4.189369664627787e-02]):6.907129354800885e-03[&B TK02Brlens{1} 1.497859582359880e-02][&B TK02Brlens{2} 3.202395164483961e-02]):1.651720034423682e-02[&B TK02Brlens{1} 3.493591635921949e-02][&B TK02Brlens{2} 7.700003826657723e-02]):4.941496318911991e-04[&B TK02Brlens{1} 1.002335065824440e-03][&B TK02Brlens{2} 2.173327619403172e-03]):8.367473283442296e-03[&B TK02Brlens{1} 1.836760992854862e-02][&B TK02Brlens{2} 3.932453253758412e-02]):1.346607324000644e-02[&B TK02Brlens{1} 3.365298756053909e-02][&B TK02Brlens{2} 6.460604962944809e-02],65:6.836757764753776e-02[&B TK02Brlens{1} 1.790631302859803e-01][&B TK02Brlens{2} 2.971000890488604e-01]):1.521687534964991e-02[&B TK02Brlens{1} 3.771914303823098e-02][&B TK02Brlens{2} 8.318924674551653e-02],(((42:6.642849164218968e-03[&B TK02Brlens{1} 2.084339497529263e-02][&B TK02Brlens{2} 1.448769480641493e-02],71:3.412144826706452e-02[&B TK02Brlens{1} 1.136769773160671e-01][&B TK02Brlens{2} 9.145364036779505e-02]):1.066788743493157e-01[&B TK02Brlens{1} 3.067647923859164e-01][&B TK02Brlens{2} 6.519701386796363e-01],((25:2.179123239960490e-02[&B TK02Brlens{1} 4.347901217735330e-02][&B TK02Brlens{2} 3.101341563228663e-01],(23:9.066110985316643e-04[&B TK02Brlens{1} 1.662764904420299e-03][&B TK02Brlens{2} 1.016229441008589e-02],22:1.727934902712334e-02[&B TK02Brlens{1} 3.181143378116256e-02][&B TK02Brlens{2} 1.516900930469325e-01]):1.345961649760961e-02[&B TK02Brlens{1} 2.579157177043418e-02][&B TK02Brlens{2} 1.474480902463981e-01]):2.164651467460918e-02[&B TK02Brlens{1} 4.807449951659070e-02][&B TK02Brlens{2} 2.308952683367458e-01],21:1.048779476472621e-02[&B TK02Brlens{1} 2.654766763748534e-02][&B TK02Brlens{2} 1.068200127657079e-01]):4.347924455883310e-04[&B TK02Brlens{1} 1.099339291190093e-03][&B TK02Brlens{2} 4.494611457595509e-03]):1.949045146773312e-02[&B TK02Brlens{1} 4.827852850156492e-02][&B TK02Brlens{2} 1.805426485835402e-01],(40:2.520817402393960e-02[&B TK02Brlens{1} 5.244926909136566e-02][&B TK02Brlens{2} 1.346216114327577e-01],(66:4.358783264373893e-02[&B TK02Brlens{1} 1.062269822330382e-01][&B TK02Brlens{2} 2.484314740257235e-01],(26:3.001742547741412e-03[&B TK02Brlens{1} 5.340276395725469e-03][&B TK02Brlens{2} 1.514248872534802e-02],7:3.067432625260893e-02[&B TK02Brlens{1} 4.940982837863853e-02][&B TK02Brlens{2} 1.212500766863379e-01]):3.535096443148898e-02[&B TK02Brlens{1} 7.578741459578776e-02][&B TK02Brlens{2} 1.899235011561274e-01]):2.533473608434589e-03[&B TK02Brlens{1} 6.178599052352311e-03][&B TK02Brlens{2} 1.487961491818198e-02]):7.691520213455538e-03[&B TK02Brlens{1} 1.814765709021229e-02][&B TK02Brlens{2} 5.587937931475194e-02]):4.886995460223999e-02[&B TK02Brlens{1} 1.133977330051348e-01][&B TK02Brlens{2} 3.617769022762248e-01]):6.408713349971281e-04[&B TK02Brlens{1} 1.481972549667218e-03][&B TK02Brlens{2} 3.938667348101611e-03],(((20:3.303817324281862e-04[&B TK02Brlens{1} 5.625928966272535e-04][&B TK02Brlens{2} 8.756342996012540e-04],(29:9.403122493740672e-05[&B TK02Brlens{1} 1.789280726744119e-04][&B TK02Brlens{2} 2.319320735997957e-04],(34:7.437562794028194e-02[&B TK02Brlens{1} 1.876805581622291e-01][&B TK02Brlens{2} 3.373651623147765e-01],36:4.758718500115660e-04[&B TK02Brlens{1} 1.123459834056204e-03][&B TK02Brlens{2} 1.104979036157644e-03]):2.195466249911746e-02[&B TK02Brlens{1} 4.680408425969076e-02][&B TK02Brlens{2} 5.256553046414016e-02]):1.574508828804995e-02[&B TK02Brlens{1} 2.838615206019039e-02][&B TK02Brlens{2} 4.028313577959432e-02]):5.212548269136084e-02[&B TK02Brlens{1} 8.455849814586758e-02][&B TK02Brlens{2} 1.636705056026714e-01],(9:2.189349304856287e-02[&B TK02Brlens{1} 3.989550407400377e-02][&B TK02Brlens{2} 8.547786586055522e-02],(2:1.807414288857751e-02[&B TK02Brlens{1} 3.166553445075360e-02][&B TK02Brlens{2} 7.251372953698607e-02],13:2.854744617607219e-05[&B TK02Brlens{1} 5.466528037268260e-05][&B TK02Brlens{2} 9.895002060508869e-05]):5.097138536808041e-02[&B TK02Brlens{1} 8.840450467579529e-02][&B TK02Brlens{2} 1.850949434450286e-01]):2.965639902551906e-02[&B TK02Brlens{1} 4.590011308414162e-02][&B TK02Brlens{2} 1.101147118641009e-01]):2.825494012770739e-02[&B TK02Brlens{1} 5.238746918991056e-02][&B TK02Brlens{2} 1.208910237573669e-01],(39:5.852338513463984e-02[&B TK02Brlens{1} 1.136141878629109e-01][&B TK02Brlens{2} 4.059091823353079e-01],(11:3.031671916516498e-02[&B TK02Brlens{1} 5.754705639647315e-02][&B TK02Brlens{2} 1.775494895804118e-01],74:1.895514326675896e-03[&B TK02Brlens{1} 4.177851523857350e-03][&B TK02Brlens{2} 1.296764823615695e-02]):6.941705099309581e-03[&B TK02Brlens{1} 1.564777168643968e-02][&B TK02Brlens{2} 4.658722663954466e-02]):2.320319278069823e-02[&B TK02Brlens{1} 5.186956803065380e-02][&B TK02Brlens{2} 1.334028154540367e-01]):6.339434084620408e-03[&B TK02Brlens{1} 1.423619695385798e-02][&B TK02Brlens{2} 3.454275224495001e-02]):8.384977747556147e-03[&B TK02Brlens{1} 1.954174203060045e-02][&B TK02Brlens{2} 5.688431384325029e-02]):1.996118490823645e-02[&B TK02Brlens{1} 5.244034338479152e-02][&B TK02Brlens{2} 1.829460799979313e-01],(32:3.181125164128053e-02[&B TK02Brlens{1} 1.012445929225589e-01][&B TK02Brlens{2} 2.555588648640594e-01],31:3.839267808601322e-02[&B TK02Brlens{1} 1.000051252400727e-01][&B TK02Brlens{2} 3.818065027174593e-01]):2.134059639614500e-03[&B TK02Brlens{1} 6.289022759424831e-03][&B TK02Brlens{2} 2.122296179880400e-02]):3.763820010767650e-03[&B TK02Brlens{1} 1.082497289539357e-02][&B TK02Brlens{2} 3.814723431935763e-02]):8.333724334858709e-03[&B TK02Brlens{1} 2.492959362815921e-02][&B TK02Brlens{2} 8.007999486780194e-02]):7.014712706415433e-04[&B TK02Brlens{1} 2.201514025299185e-03][&B TK02Brlens{2} 6.741152560869336e-03]):2.492738943505563e-02[&B TK02Brlens{1} 7.982188517445703e-02][&B TK02Brlens{2} 2.411735200739339e-01]):1.557808664303862e-02[&B TK02Brlens{1} 5.562718365196576e-02][&B TK02Brlens{2} 1.465725012438077e-01]):1.959629278293233e-03[&B TK02Brlens{1} 7.693336861923602e-03][&B TK02Brlens{2} 1.792593798920224e-02]):3.549740083577654e-02[&B TK02Brlens{1} 1.378068698058000e-01][&B TK02Brlens{2} 3.662204930341044e-01]):4.670703848299362e-02[&B TK02Brlens{1} 1.569926397048422e-01][&B TK02Brlens{2} 3.245597639759584e-01]):2.217030285308075e-02[&B TK02Brlens{1} 5.904845078768588e-02][&B TK02Brlens{2} 4.955704105550011e-02]):1.700770741793982e-02[&B TK02Brlens{1} 3.963624582165912e-02][&B TK02Brlens{2} 2.991389413485921e-02]):3.009441451075026e-02[&B TK02Brlens{1} 5.732093751771749e-02][&B TK02Brlens{2} 3.729647194974275e-02]):3.845407029344734e-02[&B TK02Brlens{1} 4.866443376032053e-02][&B TK02Brlens{2} 3.614834238896406e-02]);
	tree mcmc.tree_3 [&B TK02Brlens{1}] [&B TK02Brlens{2}] = [&R] [&clockrate = 5.111154883810896e-03] (1:9.252717775560704e-02[&B TK02Brlens{1} 8.895466931492517e-02][&B TK02Brlens{2} 6.608889803210984e-02],(82:9.613646949027599e-02[&B TK02Brlens{1} 1.092164981981507e-01][&B TK02Brlens{2} 7.989071546963224e-02],(((88:2.663540200299519e-02[&B TK02Brlens{1} 3.464959674334748e-03][&B TK02Brlens{2} 1.088552524129981e-02],87:5.186635733414580e-02[&B TK02Brlens{1} 9.117377101652962e-03][&B TK02Brlens{2} 1.205723635579251e-02]):1.601341003419433e-01[&B TK02Brlens{1} 1.038471705420665e-01][&B TK02Brlens{2} 1.228401939512020e-01],86:2.056283355543420e-03[&B TK02Brlens{1} 2.379400888111593e-03][&B TK02Brlens{2} 2.480751090693912e-03]):6.029821944719771e-02[&B TK02Brlens{1} 1.276970649306959e-01][&B TK02Brlens{2} 1.013521690265626e-01],((84:1.658323487419011e-07[&B TK02Brlens{1} 1.402985861505081e-06][&B TK02Brlens{2} 1.867312514525045e-07],(76:1.341797697126645e-02[&B TK02Brlens{1} 5.213872835313105e-02][&B TK02Brlens{2} 6.711794766062180e-03],((80:1.566642190546830e-02[&B TK02Brlens{1} 7.349106204297647e-02][&B TK02Brlens{2} 6.179069057057122e-03],(((81:3.730661310139582e-02[&B TK02Brlens{1} 1.939417369159808e-01][&B TK02Brlens{2} 1.336548435764741e-02],79:3.738260044383601e-04[&B TK02Brlens{1} 1.717668235012568e-03][&B TK02Brlens{2} 1.804760245848479e-04]):3.057229588056221e-02[&B TK02Brlens{1} 1.196324005892968e-01][&B TK02Brlens{2} 1.704637417836543e-02],78:3.186483073224133e-02[&B TK02Brlens{1} 8.295021112199051e-02][&B TK02Brlens{2} 1.621207727007003e-02]):1.709072752345386e-02[&B TK02Brlens{1} 7.933122163416542e-02][&B TK02Brlens{2} 1.187331316226937e-02],77:0.000000000000000e+00[&B TK02Brlens{1} 0.000000000000000e+00][&B TK02Brlens{2} 0.000000000000000e+00]):4.087953671180178e-02[&B TK02Brlens{1} 2.184894452332314e-01][&B TK02Brlens{2} 2.166678623801723e-02]):3.790262346036155e-02[&B TK02Brlens{1} 1.602678252909090e-01][&B TK02Brlens{2} 1.465049722997823e-02],75:4.748016013689238e-08[&B TK02Brlens{1} 1.813536633014072e-07][&B TK02Brlens{2} 2.232056629839809e-08]):1.236217281122665e-03[&B TK02Brlens{1} 4.961827985195218e-03][&B TK02Brlens{2} 5.798931395386290e-04]):6.319846182359901e-02[&B TK02Brlens{1} 4.003033533891265e-01][&B TK02Brlens{2} 5.038044778121149e-02]):2.828491436780300e-02[&B TK02Brlens{1} 2.016813647976015e-01][&B TK02Brlens{2} 6.686756040186992e-02],(83:8.951040187738624e-03[&B TK02Brlens{1} 4.722691867866530e-02][&B TK02Brlens{2} 9.477891582961172e-02],(85:0.000000000000000e+00[&B TK02Brlens{1} 0.000000000000000e+00][&B TK02Brlens{2} 0.000000000000000e+00],(((70:1.206570002248808e-02[&B TK02Brlens{1} 6.294269593193626e-02][&B TK02Brlens{2} 2.465532798811889e-01],44:1.735281164043523e-02[&B TK02Brlens{1} 9.157684947760709e-02][&B TK02Brlens{2} 3.407170403162189e-01]):1.327377885391501e-03[&B TK02Brlens{1} 7.984448939105054e-03][&B TK02Brlens{2} 2.930762009285382e-02],((14:9.468452518709425e-04[&B TK02Brlens{1} 5.528712014081043e-03][&B TK02Brlens{2} 1.415429901784341e-02],(((10:0.000000000000000e+00[&B TK02Brlens{1} 0.000000000000000e+00][&B TK02Brlens{2} 0.000000000000000e+00],6:1.443200753184049e-03[&B TK02Brlens{1} 2.129386071778427e-02][&B TK02Brlens{2} 6.354289256244300e-03]):5.265641759897322e-02[&B TK02Brlens{1} 6.009373122231014e-01][&B TK02Brlens{2} 3.599303610371646e-01],17:4.408564335286469e-04[&B TK02Brlens{1} 3.228625699936707e-03][&B TK02Brlens{2} 3.945202981088224e-03]):1.152787635599972e-02[&B TK02Brlens{1} 7.873450136301061e-02][&B TK02Brlens{2} 1.313641629589282e-01],16:0.000000000000000e+00[&B TK02Brlens{1} 0.000000000000000e+00][&B TK02Brlens{2} 0.000000000000000e+00]):4.990204033895718e-03[&B TK02Brlens{1} 3.105894372979402e-02][&B TK02Brlens{2} 7.183560507852776e-02]):3.546496070129779e-02[&B TK02Brlens{1} 2.313668110953606e-01][&B TK02Brlens{2} 7.250588441775158e-01],(46:0.000000000000000e+00[&B TK02Brlens{1} 0.000000000000000e+00][&B TK02Brlens{2} 0.000000000000000e+00],(45:5.451356357592241e-02[&B TK02Brlens{1} 3.097614353411722e-01][&B TK02Brlens{2} 5.833625271175825e-01],(4:1.098589371372427e-02[&B TK02Brlens{1} 1.007688778463788e-01][&B TK02Brlens{2} 1.292669850639051e-01],((32:1.040828335007082e-02[&B TK02Brlens{1} 6.782896413048464e-02][&B TK02Brlens{2} 1.722820648098714e-01],(43:1.464294506581065e-02[&B TK02Brlens{1} 9.014135549807221e-02][&B TK02Brlens{2} 1.659364013792927e-01],((((40:1.762461775939583e-02[&B TK02Brlens{1} 5.239409646478640e-02][&B TK02Brlens{2} 1.696781645071483e-01],(66:3.831366293878957e-02[&B TK02Brlens{1} 1.558005856149791e-01][&B TK02Brlens{2} 2.928284238961104e-01],(26:1.084504554835375e-02[&B TK02Brlens{1} 1.908280494196309e-02][&B TK02Brlens{2} 5.763386621301257e-02],7:3.577674708320477e-02[&B TK02Brlens{1} 4.590524547008783e-02][&B TK02Brlens{2} 1.726207587626462e-01]):2.417785120815408e-02[&B TK02Brlens{1} 5.676209679181885e-02][&B TK02Brlens{2} 1.943847492100631e-01]):1.665276583714514e-03[&B TK02Brlens{1} 4.932896760656481e-03][&B TK02Brlens{2} 1.765616111116037e-02]):1.255562841097424e-02[&B TK02Brlens{1} 3.756035638457660e-02][&B TK02Brlens{2} 1.808352866484029e-01],((71:3.236461080499592e-02[&B TK02Brlens{1} 8.448356388051696e-02][&B TK02Brlens{2} 1.012166185683475e-01],42:2.065780725546151e-02[&B TK02Brlens{1} 5.785283222947094e-02][&B TK02Brlens{2} 4.271281394317763e-02]):6.686404034870519e-02[&B TK02Brlens{1} 2.461306382548831e-01][&B TK02Brlens{2} 8.666189810869116e-01],((25:3.092401236342679e-02[&B TK02Brlens{1} 1.141367452652545e-01][&B TK02Brlens{2} 6.053364209266223e-01],(23:0.000000000000000e+00[&B TK02Brlens{1} 0.000000000000000e+00][&B TK02Brlens{2} 0.000000000000000e+00],22:1.962932975064058e-02[&B TK02Brlens{1} 6.419423715484106e-02][&B TK02Brlens{2} 2.383090525004553e-01]):2.210203242842035e-02[&B TK02Brlens{1} 8.374838135124979e-02][&B TK02Brlens{2} 3.790543749661680e-01]):1.724662556650092e-02[&B TK02Brlens{1} 7.802197275794701e-02][&B TK02Brlens{2} 3.738998427991097e-01],21:0.000000000000000e+00[&B TK02Brlens{1} 0.000000000000000e+00][&B TK02Brlens{2} 0.000000000000000e+00]):4.689309524796847e-04[&B TK02Brlens{1} 2.221975401987995e-03][&B TK02Brlens{2} 1.092244629710897e-02]):2.022089189220899e-02[&B TK02Brlens{1} 7.549371552047202e-02][&B TK02Brlens{2} 4.248063172088971e-01]):3.262750957138782e-02[&B TK02Brlens{1} 1.264230949862217e-01][&B TK02Brlens{2} 4.311209193672527e-01],((74:6.171788564634184e-03[&B TK02Brlens{1} 2.817205284224806e-02][&B TK02Brlens{2} 5.445636134462029e-02],((69:2.231858678781784e-02[&B TK02Brlens{1} 1.462031433794108e-01][&B TK02Brlens{2} 1.328531760499836e-01],(67:0.000000000000000e+00[&B TK02Brlens{1} 0.000000000000000e+00][&B TK02Brlens{2} 0.000000000000000e+00],(68:1.931773350235644e-02[&B TK02Brlens{1} 7.463830193056027e-02][&B TK02Brlens{2} 1.944725090882783e-01],35:4.225142650435310e-02[&B TK02Brlens{1} 9.769273070575507e-02][&B TK02Brlens{2} 2.168275263149206e-01]):3.604441979431328e-02[&B TK02Brlens{1} 1.227957552707787e-01][&B TK02Brlens{2} 2.810235203214378e-01]):2.052406373252413e-02[&B TK02Brlens{1} 9.016859962571395e-02][&B TK02Brlens{2} 1.594317704043914e-01]):1.349805704202678e-02[&B TK02Brlens{1} 6.901413421557921e-02][&B TK02Brlens{2} 8.638385077808690e-02],(73:1.961708308591825e-02[&B TK02Brlens{1} 3.789582177890096e-02][&B TK02Brlens{2} 1.375406132935962e-01],38:0.000000000000000e+00[&B TK02Brlens{1} 0.000000000000000e+00][&B TK02Brlens{2} 0.000000000000000e+00]):1.030308450878118e-01[&B TK02Brlens{1} 3.669413511560603e-01][&B TK02Brlens{2} 6.644331839838217e-01]):5.793217043324805e-03[&B TK02Brlens{1} 2.778568819715807e-02][&B TK02Brlens{2} 3.908343059089992e-02]):4.015093306602213e-03[&B TK02Brlens{1} 1.821419841598446e-02][&B TK02Brlens{2} 3.339844520048457e-02],((((13:0.000000000000000e+00[&B TK02Brlens{1} 0.000000000000000e+00][&B TK02Brlens{2} 0.000000000000000e+00],2:1.682991558896596e-02[&B TK02Brlens{1} 6.517694949665109e-02][&B TK02Brlens{2} 4.676644323363832e-02]):1.702473253415993e-02[&B TK02Brlens{1} 6.409184640133547e-02][&B TK02Brlens{2} 8.706839005222405e-02],9:1.901238052810506e-02[&B TK02Brlens{1} 6.945086449557498e-02][&B TK02Brlens{2} 1.543576851216229e-01]):1.236377040524905e-02[&B TK02Brlens{1} 4.733734573800143e-02][&B TK02Brlens{2} 8.517221382665534e-02],(12:4.786744990148106e-02[&B TK02Brlens{1} 1.600899756630816e-01][&B TK02Brlens{2} 2.895475467147479e-01],((20:3.444799502002605e-04[&B TK02Brlens{1} 1.114436754430740e-03][&B TK02Brlens{2} 9.166297638535294e-04],29:0.000000000000000e+00[&B TK02Brlens{1} 0.000000000000000e+00][&B TK02Brlens{2} 0.000000000000000e+00]):9.820017890736943e-03[&B TK02Brlens{1} 3.306464982398413e-02][&B TK02Brlens{2} 4.468642763390113e-02],(34:4.710847334471546e-02[&B TK02Brlens{1} 2.657592508156624e-01][&B TK02Brlens{2} 3.665157954832995e-01],36:0.000000000000000e+00[&B TK02Brlens{1} 0.000000000000000e+00][&B TK02Brlens{2} 0.000000000000000e+00]):2.197139900322220e-02[&B TK02Brlens{1} 9.303907158261390e-02][&B TK02Brlens{2} 1.760484975755510e-01]):2.538783360262986e-02[&B TK02Brlens{1} 8.228318702781648e-02][&B TK02Brlens{2} 1.597330035830056e-01]):2.645049269898614e-02[&B TK02Brlens{1} 9.236434781130096e-02][&B TK02Brlens{2} 1.649355872270132e-01]):1.333750010730961e-02[&B TK02Brlens{1} 4.619305613630761e-02][&B TK02Brlens{2} 9.204960129246491e-02],(39:3.934016445252853e-02[&B TK02Brlens{1} 1.243855142323299e-01][&B TK02Brlens{2} 4.433033049211748e-01],11:2.301272040146851e-02[&B TK02Brlens{1} 6.916058462152415e-02][&B TK02Brlens{2} 1.383438581067004e-01]):2.193271290769072e-04[&B TK02Brlens{1} 6.815490641499774e-04][&B TK02Brlens{2} 1.664631457684655e-03]):2.372886651167871e-02[&B TK02Brlens{1} 8.456761622871294e-02][&B TK02Brlens{2} 1.958250450606848e-01]):3.131017074477493e-03[&B TK02Brlens{1} 1.416166826916665e-02][&B TK02Brlens{2} 2.625321977935681e-02]):6.110729934666992e-03[&B TK02Brlens{1} 3.192888967711134e-02][&B TK02Brlens{2} 5.315583847133754e-02],(65:2.900833551263171e-02[&B TK02Brlens{1} 1.370366078987545e-01][&B TK02Brlens{2} 2.604181539955457e-01],(((27:0.000000000000000e+00[&B TK02Brlens{1} 0.000000000000000e+00][&B TK02Brlens{2} 0.000000000000000e+00],8:9.458622226888203e-03[&B TK02Brlens{1} 3.926281654442247e-02][&B TK02Brlens{2} 1.176297030191698e-01]):1.399147500133435e-02[&B TK02Brlens{1} 5.988531260753771e-02][&B TK02Brlens{2} 1.383284693861441e-01],((41:2.188463871537116e-02[&B TK02Brlens{1} 7.021389518609057e-02][&B TK02Brlens{2} 1.218552244367191e-01],(61:6.349886432763591e-02[&B TK02Brlens{1} 2.850054353888449e-01][&B TK02Brlens{2} 5.182293642351075e-01],19:0.000000000000000e+00[&B TK02Brlens{1} 0.000000000000000e+00][&B TK02Brlens{2} 0.000000000000000e+00]):5.224071316559420e-02[&B TK02Brlens{1} 1.506732555544806e-01][&B TK02Brlens{2} 3.098771213547128e-01]):1.252077721318001e-02[&B TK02Brlens{1} 4.900598835715680e-02][&B TK02Brlens{2} 8.448620866560795e-02],((18:4.376448581670445e-02[&B TK02Brlens{1} 7.395031951074116e-02][&B TK02Brlens{2} 1.938524963863662e-01],((50:2.177026038036058e-01[&B TK02Brlens{1} 1.686668496664131e-01][&B TK02Brlens{2} 8.427499449531777e-01],((55:1.882395803913605e-01[&B TK02Brlens{1} 2.035432756470352e-01][&B TK02Brlens{2} 2.276775082532510e-01],(59:6.818782387882305e-03[&B TK02Brlens{1} 9.143108546847431e-03][&B TK02Brlens{2} 2.442614187155471e-03],52:1.914755733963765e-01[&B TK02Brlens{1} 1.754636298062667e-01][&B TK02Brlens{2} 1.210971822996936e-01]):2.879413769002037e-02[&B TK02Brlens{1} 3.888388140581576e-02][&B TK02Brlens{2} 1.743318990599787e-02]):6.465902284376518e-02[&B TK02Brlens{1} 1.020898561336283e-01][&B TK02Brlens{2} 1.076095663899179e-01],((57:6.215317568433304e-02[&B TK02Brlens{1} 4.274893652972347e-02][&B TK02Brlens{2} 2.460391197665329e-02],56:3.350122310627024e-02[&B TK02Brlens{1} 1.675483128310059e-02][&B TK02Brlens{2} 1.437941780728415e-02]):8.810149129285982e-02[&B TK02Brlens{1} 7.484067321956731e-02][&B TK02Brlens{2} 1.029241213072662e-01],(58:5.470539834615307e-02[&B TK02Brlens{1} 1.111060965076502e-01][&B TK02Brlens{2} 2.230355014974344e-01],((51:2.554015093348191e-01[&B TK02Brlens{1} 2.174317724606705e-01][&B TK02Brlens{2} 2.283609971834118e-01],(72:1.162011133264445e-01[&B TK02Brlens{1} 1.885605892981494e-01][&B TK02Brlens{2} 4.482553264356010e-01],53:5.062466057708612e-02[&B TK02Brlens{1} 1.402848815927411e-01][&B TK02Brlens{2} 5.215512625713140e-02]):2.134753008016035e-02[&B TK02Brlens{1} 4.633237026026789e-02][&B TK02Brlens{2} 2.843603280753648e-02]):1.427606223522614e-01[&B TK02Brlens{1} 2.438870437323042e-01][&B TK02Brlens{2} 2.339906057277700e-01],(54:0.000000000000000e+00[&B TK02Brlens{1} 0.000000000000000e+00][&B TK02Brlens{2} 0.000000000000000e+00],48:3.868349080637786e-01[&B TK02Brlens{1} 8.288063216351799e-01][&B TK02Brlens{2} 5.487742166607160e-01]):1.132722362330196e-02[&B TK02Brlens{1} 2.055172037869511e-02][&B TK02Brlens{2} 2.340841323193386e-02]):3.467865806578485e-02[&B TK02Brlens{1} 5.501862453456351e-02][&B TK02Brlens{2} 8.731950539129242e-02]):5.096452059915657e-03[&B TK02Brlens{1} 6.061527880623511e-03][&B TK02Brlens{2} 1.253808392304956e-02]):5.866464357688173e-02[&B TK02Brlens{1} 8.361319404935395e-02][&B TK02Brlens{2} 1.279643739863295e-01]):2.686415834873601e-02[&B TK02Brlens{1} 3.737664715008094e-02][&B TK02Brlens{2} 8.239247457681334e-02]):3.952554255030938e-03[&B TK02Brlens{1} 3.941010353044423e-03][&B TK02Brlens{2} 1.392902092402285e-02],49:1.083595046798495e-01[&B TK02Brlens{1} 7.481201184896351e-02][&B TK02Brlens{2} 2.102035229626432e-01]):4.005476094903571e-02[&B TK02Brlens{1} 6.768187298060199e-02][&B TK02Brlens{2} 1.774204644983169e-01]):5.564531797362937e-03[&B TK02Brlens{1} 1.609214852294209e-02][&B TK02Brlens{2} 3.156904312594224e-02],(((30:7.202115184390162e-02[&B TK02Brlens{1} 3.469543170150032e-01][&B TK02Brlens{2} 3.766403689911649e-01],3:7.354002577819480e-02[&B TK02Brlens{1} 3.252612653445816e-01][&B TK02Brlens{2} 4.313452088308907e-01]):1.975046667458191e-02[&B TK02Brlens{1} 7.467197861348440e-02][&B TK02Brlens{2} 7.021840518228933e-02],5:4.900449829992420e-02[&B TK02Brlens{1} 2.593300383216385e-01][&B TK02Brlens{2} 7.431315582793818e-02]):1.854721326431685e-02[&B TK02Brlens{1} 8.553226307889419e-02][&B TK02Brlens{2} 6.057417294546456e-02],(33:9.009809303296068e-02[&B TK02Brlens{1} 4.771120900759910e-01][&B TK02Brlens{2} 3.107374443036898e-01],24:0.000000000000000e+00[&B TK02Brlens{1} 0.000000000000000e+00][&B TK02Brlens{2} 0.000000000000000e+00]):1.465817269847736e-03[&B TK02Brlens{1} 7.600536766548930e-03][&B TK02Brlens{2} 5.946734754223292e-03]):1.041449114142368e-02[&B TK02Brlens{1} 4.568965285008324e-02][&B TK02Brlens{2} 5.419211529357128e-02]):8.948423215176859e-03[&B TK02Brlens{1} 3.589191990528668e-02][&B TK02Brlens{2} 5.580712583814630e-02]):5.397958097271616e-03[&B TK02Brlens{1} 2.310782513435497e-02][&B TK02Brlens{2} 3.955738760792816e-02]):3.414102309510114e-03[&B TK02Brlens{1} 1.230599172470024e-02][&B TK02Brlens{2} 2.538609934764323e-02],(37:8.571890312281116e-05[&B TK02Brlens{1} 1.974713218823675e-04][&B TK02Brlens{2} 8.694623119256188e-04],60:1.565909605894242e-01[&B TK02Brlens{1} 2.273623156906436e-01][&B TK02Brlens{2} 9.624971122151424e-01]):2.931687054512266e-02[&B TK02Brlens{1} 8.148867285599974e-02][&B TK02Brlens{2} 2.479299983114132e-01]):2.410646748667133e-02[&B TK02Brlens{1} 9.190489860633856e-02][&B TK02Brlens{2} 1.680270295940930e-01]):1.416699908096997e-02[&B TK02Brlens{1} 7.066072248702250e-02][&B TK02Brlens{2} 1.189172569885936e-01]):4.937249015497969e-03[&B TK02Brlens{1} 2.646591853169388e-02][&B TK02Brlens{2} 4.432603410644845e-02]):1.775421243394593e-02[&B TK02Brlens{1} 9.549099845456673e-02][&B TK02Brlens{2} 2.081738826851718e-01]):7.536999810324074e-03[&B TK02Brlens{1} 4.930729214899371e-02][&B TK02Brlens{2} 9.878998349674568e-02],31:2.697326121196875e-02[&B TK02Brlens{1} 1.981164054900806e-01][&B TK02Brlens{2} 3.600929535360737e-01]):2.582997999796000e-03[&B TK02Brlens{1} 2.049193439550594e-02][&B TK02Brlens{2} 2.707165533294480e-02]):5.038413330103242e-03[&B TK02Brlens{1} 4.246080703302763e-02][&B TK02Brlens{2} 5.137257630411038e-02]):2.449896080559122e-03[&B TK02Brlens{1} 1.933924713179541e-02][&B TK02Brlens{2} 2.808343337849436e-02]):1.847607569030285e-02[&B TK02Brlens{1} 1.320456657713993e-01][&B TK02Brlens{2} 3.544932215659241e-01]):1.641130708654592e-02[&B TK02Brlens{1} 1.086381208674842e-01][&B TK02Brlens{2} 3.985333708269108e-01]):4.014730263788291e-04[&B TK02Brlens{1} 2.556616405287944e-03][&B TK02Brlens{2} 8.650790837456283e-03],(47:9.181517533933037e-03[&B TK02Brlens{1} 6.265776629691013e-02][&B TK02Brlens{2} 2.925548444852608e-01],(((63:7.731191699437923e-02[&B TK02Brlens{1} 9.642678666864093e-01][&B TK02Brlens{2} 1.582722458611833e-01],64:0.000000000000000e+00[&B TK02Brlens{1} 0.000000000000000e+00][&B TK02Brlens{2} 0.000000000000000e+00]):1.724747328216658e-02[&B TK02Brlens{1} 1.513421496008191e-01][&B TK02Brlens{2} 8.824918643893698e-02],15:0.000000000000000e+00[&B TK02Brlens{1} 0.000000000000000e+00][&B TK02Brlens{2} 0.000000000000000e+00]):4.122843971847923e-03[&B TK02Brlens{1} 2.607403400110118e-02][&B TK02Brlens{2} 3.935173964666618e-02],(28:6.379285548446467e-03[&B TK02Brlens{1} 4.314736329043732e-02][&B TK02Brlens{2} 1.036680646511284e-01],62:0.000000000000000e+00[&B TK02Brlens{1} 0.000000000000000e+00][&B TK02Brlens{2} 0.000000000000000e+00]):3.206695080105892e-02[&B TK02Brlens{1} 1.955689593939516e-01][&B TK02Brlens{2} 4.826214022110776e-01]):1.747296706734580e-02[&B TK02Brlens{1} 1.037575486441348e-01][&B TK02Brlens{2} 2.648327958061779e-01]):3.975938183108596e-03[&B TK02Brlens{1} 2.417059992871417e-02][&B TK02Brlens{2} 7.698293144216800e-02]):2.703041898555469e-02[&B TK02Brlens{1} 2.039759322175814e-01][&B TK02Brlens{2} 8.039747213299393e-01]):2.222339014598174e-02[&B TK02Brlens{1} 1.594748906481934e-01][&B TK02Brlens{2} 5.406445377786049e-01]):1.589900853762505e-02[&B TK02Brlens{1} 9.136230104574028e-02][&B TK02Brlens{2} 1.052322930615210e-01]):2.248031447032162e-02[&B TK02Brlens{1} 9.979928334104371e-02][&B TK02Brlens{2} 6.471103427455221e-02]):6.331234149864551e-02[&B TK02Brlens{1} 1.333084666283288e-01][&B TK02Brlens{2} 8.972683377881052e-02]):1.703354586429295e-02[&B TK02Brlens{1} 1.816420342929603e-02][&B TK02Brlens{2} 1.430090731292878e-02]);
	tree mcmc.tree_4 [&B TK02Brlens{1}] [&B TK02Brlens{2}] = [&R] [&clockrate = 1.318115102015287e-03] (1:2.788111543150570e-02[&B TK02Brlens{1} 2.098261389270583e-02][&B TK02Brlens{2} 2.172299866008863e-02],(82:2.239301765088950e-02[&B TK02Brlens{1} 2.532455161615538e-01][&B TK02Brlens{2} 1.032178423783382e-01],(((88:0.000000000000000e+00[&B TK02Brlens{1} 0.000000000000000e+00][&B TK02Brlens{2} 0.000000000000000e+00],87:5.146127838517783e-03[&B TK02Brlens{1} 1.706321692945711e-02][&B TK02Brlens{2} 2.104888815718654e-02]):3.503041080516547e-02[&B TK02Brlens{1} 2.166862323556680e-01][&B TK02Brlens{2} 1.075893584689079e-01],86:0.000000000000000e+00[&B TK02Brlens{1} 0.000000000000000e+00][&B TK02Brlens{2} 0.000000000000000e+00]):1.805633083141203e-02[&B TK02Brlens{1} 2.313974964723519e-01][&B TK02Brlens{2} 1.000356916607247e-01],((84:0.000000000000000e+00[&B TK02Brlens{1} 0.000000000000000e+00][&B TK02Brlens{2} 0.000000000000000e+00],(76:0.000000000000000e+00[&B TK02Brlens{1} 0.000000000000000e+00][&B TK02Brlens{2} 0.000000000000000e+00],((80:2.488993045366206e-03[&B TK02Brlens{1} 4.278865160060111e-02][&B TK02Brlens{2} 1.050755751605363e-02],(((81:5.576755557541058e-03[&B TK02Brlens{1} 1.015498014841332e-01][&B TK02Brlens{2} 1.161709761044671e-02],79:0.000000000000000e+00[&B TK02Brlens{1} 0.000000000000000e+00][&B TK02Brlens{2} 0.000000000000000e+00]):4.980852950447340e-03[&B TK02Brlens{1} 7.460010982240065e-02][&B TK02Brlens{2} 1.881383710399633e-02],78:0.000000000000000e+00[&B TK02Brlens{1} 0.000000000000000e+00][&B TK02Brlens{2} 0.000000000000000e+00]):1.172957717127332e-02[&B TK02Brlens{1} 1.430202619812753e-01][&B TK02Brlens{2} 5.164497955694435e-02],77:0.000000000000000e+00[&B TK02Brlens{1} 0.000000000000000e+00][&B TK02Brlens{2} 0.000000000000000e+00]):8.089247976088537e-03[&B TK02Brlens{1} 1.151306129753925e-01][&B TK02Brlens{2} 3.507942611139227e-02]):9.844035861715505e-03[&B TK02Brlens{1} 1.515854019938072e-01][&B TK02Brlens{2} 3.059604414606532e-02],75:0.000000000000000e+00[&B TK02Brlens{1} 0.000000000000000e+00][&B TK02Brlens{2} 0.000000000000000e+00]):4.144324074059375e-03[&B TK02Brlens{1} 8.822694810641854e-02][&B TK02Brlens{2} 1.057887420689822e-02]):1.456133505165386e-02[&B TK02Brlens{1} 5.648664348442906e-01][&B TK02Brlens{2} 7.282053814938634e-02]):5.707915070551656e-03[&B TK02Brlens{1} 2.242238385381097e-01][&B TK02Brlens{2} 8.483577607013265e-02],(83:0.000000000000000e+00[&B TK02Brlens{1} 0.000000000000000e+00][&B TK02Brlens{2} 0.000000000000000e+00],(85:0.000000000000000e+00[&B TK02Brlens{1} 0.000000000000000e+00][&B TK02Brlens{2} 0.000000000000000e+00],(((70:1.674322621533969e-03[&B TK02Brlens{1} 3.021872088338197e-02][&B TK02Brlens{2} 1.369812198958669e-01],44:5.585465152265462e-03[&B TK02Brlens{1} 1.042653721607499e-01][&B TK02Brlens{2} 3.747755852720938e-01]):5.272360765886941e-04[&B TK02Brlens{1} 1.035060642197665e-02][&B TK02Brlens{2} 4.186075363857811e-02],(((16:0.000000000000000e+00[&B TK02Brlens{1} 0.000000000000000e+00][&B TK02Brlens{2} 0.000000000000000e+00],((10:0.000000000000000e+00[&B TK02Brlens{1} 0.000000000000000e+00][&B TK02Brlens{2} 0.000000000000000e+00],6:3.374421154555940e-03[&B TK02Brlens{1} 1.723886442719450e-01][&B TK02Brlens{2} 8.172034384525753e-02]):1.871014772279819e-02[&B TK02Brlens{1} 7.212253218631036e-01][&B TK02Brlens{2} 1.103330919403616e+00],14:0.000000000000000e+00[&B TK02Brlens{1} 0.000000000000000e+00][&B TK02Brlens{2} 0.000000000000000e+00]):2.541934570168769e-03[&B TK02Brlens{1} 6.935451478720614e-02][&B TK02Brlens{2} 2.450825932336712e-01]):2.960263482430170e-03[&B TK02Brlens{1} 7.991082042843778e-02][&B TK02Brlens{2} 2.235206353019470e-01],17:0.000000000000000e+00[&B TK02Brlens{1} 0.000000000000000e+00][&B TK02Brlens{2} 0.000000000000000e+00]):4.189294189142156e-03[&B TK02Brlens{1} 1.022459665071421e-01][&B TK02Brlens{2} 2.784545584624995e-01],(46:0.000000000000000e+00[&B TK02Brlens{1} 0.000000000000000e+00][&B TK02Brlens{2} 0.000000000000000e+00],(45:1.432467123022746e-02[&B TK02Brlens{1} 3.426856022558404e-01][&B TK02Brlens{2} 1.159205255893780e+00],(4:0.000000000000000e+00[&B TK02Brlens{1} 0.000000000000000e+00][&B TK02Brlens{2} 0.000000000000000e+00],(31:8.430865997818754e-03[&B TK02Brlens{1} 3.307258107700940e-01][&B TK02Brlens{2} 4.742276166258907e-01],((43:0.000000000000000e+00[&B TK02Brlens{1} 0.000000000000000e+00][&B TK02Brlens{2} 0.000000000000000e+00],((((36:0.000000000000000e+00[&B TK02Brlens{1} 0.000000000000000e+00][&B TK02Brlens{2} 0.000000000000000e+00],(20:0.000000000000000e+00[&B TK02Brlens{1} 0.000000000000000e+00][&B TK02Brlens{2} 0.000000000000000e+00],(34:1.790165843724859e-02[&B TK02Brlens{1} 2.027543110190865e-01][&B TK02Brlens{2} 6.095263967823139e-01],29:0.000000000000000e+00[&B TK02Brlens{1} 0.000000000000000e+00][&B TK02Brlens{2} 0.000000000000000e+00]):8.359944984623585e-03[&B TK02Brlens{1} 1.408796195650542e-01][&B TK02Brlens{2} 3.588561432227460e-01]):2.385084170270779e-04[&B TK02Brlens{1} 4.404859304722415e-03][&B TK02Brlens{2} 7.690089484104444e-03]):3.166592078270219e-03[&B TK02Brlens{1} 5.937921565568003e-02][&B TK02Brlens{2} 1.004518389260194e-01],((12:0.000000000000000e+00[&B TK02Brlens{1} 0.000000000000000e+00][&B TK02Brlens{2} 0.000000000000000e+00],(73:0.000000000000000e+00[&B TK02Brlens{1} 0.000000000000000e+00][&B TK02Brlens{2} 0.000000000000000e+00],38:7.824471415139714e-03[&B TK02Brlens{1} 8.107038267040759e-01][&B TK02Brlens{2} 1.531801397311880e-01]):1.552390862055526e-02[&B TK02Brlens{1} 1.177408898613561e+00][&B TK02Brlens{2} 6.172290760272721e-01]):9.114128316579401e-03[&B TK02Brlens{1} 2.311109299053165e-01][&B TK02Brlens{2} 4.069698938393158e-01],(9:0.000000000000000e+00[&B TK02Brlens{1} 0.000000000000000e+00][&B TK02Brlens{2} 0.000000000000000e+00],(13:0.000000000000000e+00[&B TK02Brlens{1} 0.000000000000000e+00][&B TK02Brlens{2} 0.000000000000000e+00],(65:4.222983720618551e-03[&B TK02Brlens{1} 1.818298759369798e-01][&B TK02Brlens{2} 3.052923635910190e-01],2:0.000000000000000e+00[&B TK02Brlens{1} 0.000000000000000e+00][&B TK02Brlens{2} 0.000000000000000e+00]):2.478175422896189e-03[&B TK02Brlens{1} 1.190331454849590e-01][&B TK02Brlens{2} 1.032263517343838e-01]):3.798819696741285e-03[&B TK02Brlens{1} 1.281602811937882e-01][&B TK02Brlens{2} 1.212936451789467e-01]):2.132476469057981e-03[&B TK02Brlens{1} 4.745398735868053e-02][&B TK02Brlens{2} 6.338412704481677e-02]):1.208807695547154e-03[&B TK02Brlens{1} 2.349244971360793e-02][&B TK02Brlens{2} 3.748629111457794e-02]):6.513472590996827e-03[&B TK02Brlens{1} 1.335638556940348e-01][&B TK02Brlens{2} 2.224423334517313e-01],(11:0.000000000000000e+00[&B TK02Brlens{1} 0.000000000000000e+00][&B TK02Brlens{2} 0.000000000000000e+00],39:1.087153252729092e-02[&B TK02Brlens{1} 3.267881291765645e-01][&B TK02Brlens{2} 7.224527463090346e-01]):4.016586908279773e-03[&B TK02Brlens{1} 9.590752041431001e-02][&B TK02Brlens{2} 1.907608761137839e-01]):4.352508821090700e-03[&B TK02Brlens{1} 1.076695321840112e-01][&B TK02Brlens{2} 1.665885931999598e-01],(((40:3.829404537587622e-03[&B TK02Brlens{1} 6.038233014134600e-02][&B TK02Brlens{2} 1.745185577370436e-01],(66:6.272922422612653e-03[&B TK02Brlens{1} 1.434355157862291e-01][&B TK02Brlens{2} 3.179797930657441e-01],(26:0.000000000000000e+00[&B TK02Brlens{1} 0.000000000000000e+00][&B TK02Brlens{2} 0.000000000000000e+00],7:5.125629226265555e-03[&B TK02Brlens{1} 1.772296953635216e-01][&B TK02Brlens{2} 1.443730825312734e-01]):1.803849978324307e-03[&B TK02Brlens{1} 5.062545569520349e-02][&B TK02Brlens{2} 8.382177041152353e-02]):1.740263101682848e-03[&B TK02Brlens{1} 3.604172126290812e-02][&B TK02Brlens{2} 8.486421648874945e-02]):2.313333994513028e-03[&B TK02Brlens{1} 3.513426780409645e-02][&B TK02Brlens{2} 1.476815758492021e-01],((42:0.000000000000000e+00[&B TK02Brlens{1} 0.000000000000000e+00][&B TK02Brlens{2} 0.000000000000000e+00],71:1.430607999561820e-02[&B TK02Brlens{1} 2.505294327619769e-01][&B TK02Brlens{2} 9.693321713363474e-02]):1.552316505808002e-02[&B TK02Brlens{1} 3.470690099218147e-01][&B TK02Brlens{2} 5.922363780730242e-01],((25:0.000000000000000e+00[&B TK02Brlens{1} 0.000000000000000e+00][&B TK02Brlens{2} 0.000000000000000e+00],(23:0.000000000000000e+00[&B TK02Brlens{1} 0.000000000000000e+00][&B TK02Brlens{2} 0.000000000000000e+00],22:5.366908027338996e-03[&B TK02Brlens{1} 7.648180019365337e-02][&B TK02Brlens{2} 5.982381848210284e-01]):3.873750055368885e-03[&B TK02Brlens{1} 5.943113338792072e-02][&B TK02Brlens{2} 4.663167758733285e-01]):4.075764380880559e-03[&B TK02Brlens{1} 7.568524335343287e-02][&B TK02Brlens{2} 3.903765927660713e-01],21:0.000000000000000e+00[&B TK02Brlens{1} 0.000000000000000e+00][&B TK02Brlens{2} 0.000000000000000e+00]):3.167255165960614e-04[&B TK02Brlens{1} 6.951700379325175e-03][&B TK02Brlens{2} 2.134577538320667e-02]):4.793844035823058e-03[&B TK02Brlens{1} 8.615346852887237e-02][&B TK02Brlens{2} 3.679570512116222e-01]):7.211308894039703e-03[&B TK02Brlens{1} 1.478386636244539e-01][&B TK02Brlens{2} 4.474392421239595e-01],((74:0.000000000000000e+00[&B TK02Brlens{1} 0.000000000000000e+00][&B TK02Brlens{2} 0.000000000000000e+00],(69:3.729580606446736e-03[&B TK02Brlens{1} 5.900865534885374e-02][&B TK02Brlens{2} 7.661427396576337e-02],(67:0.000000000000000e+00[&B TK02Brlens{1} 0.000000000000000e+00][&B TK02Brlens{2} 0.000000000000000e+00],(68:0.000000000000000e+00[&B TK02Brlens{1} 0.000000000000000e+00][&B TK02Brlens{2} 0.000000000000000e+00],35:1.667029609842804e-02[&B TK02Brlens{1} 2.266363437095214e-01][&B TK02Brlens{2} 2.582617182702533e-01]):1.411635901580172e-02[&B TK02Brlens{1} 2.041783631115981e-01][&B TK02Brlens{2} 3.310212105495709e-01]):3.197984463609582e-03[&B TK02Brlens{1} 5.057314692940881e-02][&B TK02Brlens{2} 6.380944747829229e-02]):3.349101402176924e-03[&B TK02Brlens{1} 4.123245814003251e-02][&B TK02Brlens{2} 9.294558240016801e-02]):3.706711496781590e-03[&B TK02Brlens{1} 5.919139546096328e-02][&B TK02Brlens{2} 1.402747219548937e-01],((60:4.680905213567484e-02[&B TK02Brlens{1} 3.692733309568988e-01][&B TK02Brlens{2} 6.217289982128514e-01],37:0.000000000000000e+00[&B TK02Brlens{1} 0.000000000000000e+00][&B TK02Brlens{2} 0.000000000000000e+00]):3.525103414699360e-03[&B TK02Brlens{1} 4.897495460061942e-02][&B TK02Brlens{2} 1.047265172596131e-01],((27:0.000000000000000e+00[&B TK02Brlens{1} 0.000000000000000e+00][&B TK02Brlens{2} 0.000000000000000e+00],8:2.474925399309519e-03[&B TK02Brlens{1} 2.409531703780154e-02][&B TK02Brlens{2} 5.893703146896752e-02]):2.873864693394040e-03[&B TK02Brlens{1} 3.666982755744612e-02][&B TK02Brlens{2} 8.985202313045908e-02],((41:3.753782198561539e-03[&B TK02Brlens{1} 4.510292889945842e-02][&B TK02Brlens{2} 9.477896952509428e-02],(61:2.696368054662973e-03[&B TK02Brlens{1} 5.499596974186713e-02][&B TK02Brlens{2} 4.820144401798635e-02],19:0.000000000000000e+00[&B TK02Brlens{1} 0.000000000000000e+00][&B TK02Brlens{2} 0.000000000000000e+00]):1.156766817932225e-02[&B TK02Brlens{1} 1.932902547580484e-01][&B TK02Brlens{2} 2.800924840714547e-01]):4.750478707184147e-03[&B TK02Brlens{1} 5.541974209416550e-02][&B TK02Brlens{2} 1.384285310388601e-01],((((50:2.843899051280215e-02[&B TK02Brlens{1} 6.477802121459841e-02][&B TK02Brlens{2} 2.329849287794625e-01],((55:4.910576111502518e-02[&B TK02Brlens{1} 1.003784807104721e-01][&B TK02Brlens{2} 1.451400981126134e-01],(59:0.000000000000000e+00[&B TK02Brlens{1} 0.000000000000000e+00][&B TK02Brlens{2} 0.000000000000000e+00],52:5.076696714345832e-02[&B TK02Brlens{1} 9.776475986179145e-02][&B TK02Brlens{2} 7.756148028830392e-02]):6.141228688756550e-03[&B TK02Brlens{1} 1.871822684408161e-02][&B TK02Brlens{2} 1.562812175855734e-02]):8.927889406874348e-03[&B TK02Brlens{1} 3.197822590319246e-02][&B TK02Brlens{2} 6.255989813838335e-02],((58:3.301297418416120e-02[&B TK02Brlens{1} 1.297025202134587e-01][&B TK02Brlens{2} 4.815782084877053e-01],(((72:1.787466987485624e-02[&B TK02Brlens{1} 4.362854511906978e-01][&B TK02Brlens{2} 2.487788917295854e-01],53:0.000000000000000e+00[&B TK02Brlens{1} 0.000000000000000e+00][&B TK02Brlens{2} 0.000000000000000e+00]):2.324275735924679e-02[&B TK02Brlens{1} 3.062770184331051e-01][&B TK02Brlens{2} 2.352011702686359e-01],51:7.342106269523789e-02[&B TK02Brlens{1} 6.422471072922957e-01][&B TK02Brlens{2} 2.371250121447347e-01]):2.981507328627174e-02[&B TK02Brlens{1} 1.828716517047465e-01][&B TK02Brlens{2} 3.827588797567027e-01],(54:0.000000000000000e+00[&B TK02Brlens{1} 0.000000000000000e+00][&B TK02Brlens{2} 0.000000000000000e+00],48:9.787950279050865e-02[&B TK02Brlens{1} 5.926410021535943e-01][&B TK02Brlens{2} 9.521989772285598e-01]):5.356633191000978e-03[&B TK02Brlens{1} 2.836310922414328e-02][&B TK02Brlens{2} 1.001428668439097e-01]):5.923165348468235e-03[&B TK02Brlens{1} 2.657789124322931e-02][&B TK02Brlens{2} 1.035516691713785e-01]):1.628305986996592e-03[&B TK02Brlens{1} 7.275317183342708e-03][&B TK02Brlens{2} 2.702516379995751e-02],(56:0.000000000000000e+00[&B TK02Brlens{1} 0.000000000000000e+00][&B TK02Brlens{2} 0.000000000000000e+00],57:1.221719644469021e-02[&B TK02Brlens{1} 1.079238078298629e-02][&B TK02Brlens{2} 8.678871087511984e-02]):2.255241419991241e-02[&B TK02Brlens{1} 6.572299041351803e-02][&B TK02Brlens{2} 2.947098939919657e-01]):9.150249834810456e-03[&B TK02Brlens{1} 3.841602610205771e-02][&B TK02Brlens{2} 1.330156878232734e-01]):3.482078851019088e-03[&B TK02Brlens{1} 1.325977178400776e-02][&B TK02Brlens{2} 3.942306150388397e-02]):1.272661947401905e-02[&B TK02Brlens{1} 4.392233457152894e-02][&B TK02Brlens{2} 1.559877084645459e-01],49:2.771204544147594e-02[&B TK02Brlens{1} 8.403454282718419e-02][&B TK02Brlens{2} 2.094860610635541e-01]):1.052268577644594e-02[&B TK02Brlens{1} 5.575750719291162e-02][&B TK02Brlens{2} 1.827924555244902e-01],18:2.913015554189435e-03[&B TK02Brlens{1} 2.229390510684140e-02][&B TK02Brlens{2} 6.225553229726514e-02]):3.017333194166028e-03[&B TK02Brlens{1} 2.862784455697693e-02][&B TK02Brlens{2} 7.810006938465409e-02],(((30:2.020651813360312e-02[&B TK02Brlens{1} 4.046355125082086e-01][&B TK02Brlens{2} 2.951587184100855e-01],3:1.101885507693104e-02[&B TK02Brlens{1} 8.172163757755553e-02][&B TK02Brlens{2} 1.212955021440547e-01]):3.867973154093318e-03[&B TK02Brlens{1} 4.033511322243737e-02][&B TK02Brlens{2} 3.569326156997800e-02],5:1.870721833827163e-02[&B TK02Brlens{1} 1.966107798736997e-01][&B TK02Brlens{2} 1.648994698182014e-01]):4.478868131163549e-03[&B TK02Brlens{1} 4.702865229628617e-02][&B TK02Brlens{2} 7.620815828225194e-02],(33:1.955894244562956e-02[&B TK02Brlens{1} 2.156194070668480e-01][&B TK02Brlens{2} 4.758972129649854e-01],24:0.000000000000000e+00[&B TK02Brlens{1} 0.000000000000000e+00][&B TK02Brlens{2} 0.000000000000000e+00]):1.681112037051763e-03[&B TK02Brlens{1} 1.667099401248151e-02][&B TK02Brlens{2} 4.725207868059768e-02]):2.120298100946383e-03[&B TK02Brlens{1} 2.417694126330557e-02][&B TK02Brlens{2} 5.850006089465980e-02]):1.507911249463145e-04[&B TK02Brlens{1} 1.687202555259117e-03][&B TK02Brlens{2} 4.788551733293087e-03]):8.908482853086652e-04[&B TK02Brlens{1} 1.066148553198693e-02][&B TK02Brlens{2} 3.211347161519977e-02]):2.018019160892087e-03[&B TK02Brlens{1} 2.681502109930355e-02][&B TK02Brlens{2} 7.350330896697151e-02]):3.604377591787528e-03[&B TK02Brlens{1} 6.449107795685943e-02][&B TK02Brlens{2} 1.315656562793927e-01]):1.093846393416087e-03[&B TK02Brlens{1} 2.629448998058371e-02][&B TK02Brlens{2} 4.196028024249222e-02]):5.995671553675475e-04[&B TK02Brlens{1} 1.600884369823027e-02][&B TK02Brlens{2} 2.298541155165559e-02]):4.845451170928133e-03[&B TK02Brlens{1} 1.375911281351814e-01][&B TK02Brlens{2} 2.843724040177084e-01]):4.736429155054900e-03[&B TK02Brlens{1} 1.572390638242521e-01][&B TK02Brlens{2} 3.566822680772248e-01],32:0.000000000000000e+00[&B TK02Brlens{1} 0.000000000000000e+00][&B TK02Brlens{2} 0.000000000000000e+00]):2.397692859523598e-03[&B TK02Brlens{1} 8.169633658030487e-02][&B TK02Brlens{2} 1.614076914383165e-01]):6.919379146628490e-04[&B TK02Brlens{1} 2.026776988672144e-02][&B TK02Brlens{2} 4.610900001234138e-02]):3.094778947500543e-04[&B TK02Brlens{1} 8.702449458210961e-03][&B TK02Brlens{2} 2.314770609523760e-02]):3.372893792752518e-03[&B TK02Brlens{1} 8.250210790141418e-02][&B TK02Brlens{2} 2.705710301711767e-01]):4.872942471177588e-03[&B TK02Brlens{1} 1.012631496685989e-01][&B TK02Brlens{2} 3.930706504455589e-01]):7.395367517729623e-04[&B TK02Brlens{1} 1.573347906336604e-02][&B TK02Brlens{2} 5.900395843047387e-02]):1.549937581949240e-03[&B TK02Brlens{1} 4.319439713920721e-02][&B TK02Brlens{2} 1.325371811803780e-01],(47:0.000000000000000e+00[&B TK02Brlens{1} 0.000000000000000e+00][&B TK02Brlens{2} 0.000000000000000e+00],((15:0.000000000000000e+00[&B TK02Brlens{1} 0.000000000000000e+00][&B TK02Brlens{2} 0.000000000000000e+00],(64:0.000000000000000e+00[&B TK02Brlens{1} 0.000000000000000e+00][&B TK02Brlens{2} 0.000000000000000e+00],63:1.942483341375090e-02[&B TK02Brlens{1} 5.148623292704847e-01][&B TK02Brlens{2} 2.523502495186206e-01]):2.340911224066267e-03[&B TK02Brlens{1} 8.646749831210716e-02][&B TK02Brlens{2} 4.345486036748447e-02]):2.396475803054660e-03[&B TK02Brlens{1} 7.547190022298420e-02][&B TK02Brlens{2} 8.781554402473643e-02],(28:4.005915947015715e-04[&B TK02Brlens{1} 1.629520245722729e-02][&B TK02Brlens{2} 1.701585956569084e-02],62:0.000000000000000e+00[&B TK02Brlens{1} 0.000000000000000e+00][&B TK02Brlens{2} 0.000000000000000e+00]):4.930094699254955e-03[&B TK02Brlens{1} 1.789800125560318e-01][&B TK02Brlens{2} 2.316044068137074e-01]):6.548780928437192e-03[&B TK02Brlens{1} 2.282616422790932e-01][&B TK02Brlens{2} 3.463347943745189e-01]):1.393905652400163e-03[&B TK02Brlens{1} 5.073142614104068e-02][&B TK02Brlens{2} 1.007595188122907e-01]):6.237754408375096e-03[&B TK02Brlens{1} 2.469436021405063e-01][&B TK02Brlens{2} 4.656406316943552e-01]):4.857470596108943e-03[&B TK02Brlens{1} 1.992261357921572e-01][&B TK02Brlens{2} 2.644891608663414e-01]):2.867827772516846e-03[&B TK02Brlens{1} 9.657002926685486e-02][&B TK02Brlens{2} 1.053174598197930e-01]):6.078968861677969e-03[&B TK02Brlens{1} 1.430467560088740e-01][&B TK02Brlens{2} 9.673748937387555e-02]):6.816592345334438e-03[&B TK02Brlens{1} 9.351522801657432e-02][&B TK02Brlens{2} 4.189984843274221e-02]):1.933656830706054e-02[&B TK02Brlens{1} 1.088313746282439e-01][&B TK02Brlens{2} 4.197290423742861e-02]);
	tree mcmc.tree_5 [&B TK02Brlens{1}] [&B TK02Brlens{2}] = [&R] [&clockrate = 1.691222476769440e-03] (1:5.254972894075460e-02[&B TK02Brlens{1} 4.062030014616079e-02][&B TK02Brlens{2} 2.919721587267762e-02],(82:5.917812221715482e-02[&B TK02Brlens{1} 1.539384812676661e-01][&B TK02Brlens{2} 7.767955716037818e-02],(((88:1.124546470338467e-02[&B TK02Brlens{1} 4.023515870453013e-02][&B TK02Brlens{2} 1.332700793149298e-02],87:0.000000000000000e+00[&B TK02Brlens{1} 0.000000000000000e+00][&B TK02Brlens{2} 0.000000000000000e+00]):6.397610323982153e-02[&B TK02Brlens{1} 2.670354507553282e-01][&B TK02Brlens{2} 7.617797943889766e-02],86:1.882598068843611e-03[&B TK02Brlens{1} 8.529251572190436e-03][&B TK02Brlens{2} 2.035037136369214e-03]):3.306512378698315e-02[&B TK02Brlens{1} 1.955897333045394e-01][&B TK02Brlens{2} 7.870935562313916e-02],((84:3.406933529231715e-03[&B TK02Brlens{1} 4.637079905491807e-02][&B TK02Brlens{2} 9.894411794863035e-03],(76:0.000000000000000e+00[&B TK02Brlens{1} 0.000000000000000e+00][&B TK02Brlens{2} 0.000000000000000e+00],((80:4.738268723417371e-04[&B TK02Brlens{1} 8.490514828089749e-03][&B TK02Brlens{2} 1.162046917281949e-03],(((81:1.321248382930537e-02[&B TK02Brlens{1} 1.108124322710377e-01][&B TK02Brlens{2} 2.536094132621581e-02],79:1.493993451961062e-02[&B TK02Brlens{1} 1.360321301530690e-01][&B TK02Brlens{2} 2.753296923990618e-02]):3.566415428170877e-04[&B TK02Brlens{1} 3.310963102446641e-03][&B TK02Brlens{2} 8.485538873742583e-04],78:7.445353685551215e-03[&B TK02Brlens{1} 9.478419742538693e-02][&B TK02Brlens{2} 1.618715369572537e-02]):1.013042980561163e-02[&B TK02Brlens{1} 1.159238641262787e-01][&B TK02Brlens{2} 2.715786387813411e-02],77:0.000000000000000e+00[&B TK02Brlens{1} 0.000000000000000e+00][&B TK02Brlens{2} 0.000000000000000e+00]):5.631564386762627e-03[&B TK02Brlens{1} 8.756602322209125e-02][&B TK02Brlens{2} 1.503776184795179e-02]):6.940439748232136e-03[&B TK02Brlens{1} 1.322976826431659e-01][&B TK02Brlens{2} 1.499623559343169e-02],75:1.976916231888809e-03[&B TK02Brlens{1} 4.042695723118160e-02][&B TK02Brlens{2} 3.694730643261505e-03]):2.644996451335008e-03[&B TK02Brlens{1} 5.158946415645668e-02][&B TK02Brlens{2} 4.641867862737491e-03]):3.285024948874227e-02[&B TK02Brlens{1} 5.284013363683779e-01][&B TK02Brlens{2} 7.465524688464137e-02]):1.280945363511388e-02[&B TK02Brlens{1} 1.906407137916066e-01][&B TK02Brlens{2} 6.945917572736347e-02],(83:5.073436365187145e-03[&B TK02Brlens{1} 1.166868566117850e-01][&B TK02Brlens{2} 9.449787575077175e-02],(85:0.000000000000000e+00[&B TK02Brlens{1} 0.000000000000000e+00][&B TK02Brlens{2} 0.000000000000000e+00],(47:5.235990394920981e-03[&B TK02Brlens{1} 9.948572278146274e-02][&B TK02Brlens{2} 2.263584084370264e-01],(((70:3.349583626259728e-03[&B TK02Brlens{1} 4.468900945122764e-02][&B TK02Brlens{2} 1.484808252171912e-01],44:6.101416866156562e-03[&B TK02Brlens{1} 7.244902816531985e-02][&B TK02Brlens{2} 2.631442633001930e-01]):2.908857402758036e-04[&B TK02Brlens{1} 4.633979825957067e-03][&B TK02Brlens{2} 1.395092066930045e-02],((16:0.000000000000000e+00[&B TK02Brlens{1} 0.000000000000000e+00][&B TK02Brlens{2} 0.000000000000000e+00],(((10:1.105442012032248e-03[&B TK02Brlens{1} 1.023448805799635e-02][&B TK02Brlens{2} 3.573511970154813e-02],6:0.000000000000000e+00[&B TK02Brlens{1} 0.000000000000000e+00][&B TK02Brlens{2} 0.000000000000000e+00]):2.596367618063600e-02[&B TK02Brlens{1} 2.462610294412068e-01][&B TK02Brlens{2} 7.172025829858110e-01],14:0.000000000000000e+00[&B TK02Brlens{1} 0.000000000000000e+00][&B TK02Brlens{2} 0.000000000000000e+00]):6.349618510624100e-03[&B TK02Brlens{1} 5.771330818046682e-02][&B TK02Brlens{2} 2.473313325179124e-01],17:4.094207403940175e-03[&B TK02Brlens{1} 3.792377269894114e-02][&B TK02Brlens{2} 2.122760653118277e-01]):3.048714164264749e-03[&B TK02Brlens{1} 3.133856399429634e-02][&B TK02Brlens{2} 1.874670977040086e-01]):4.311548014422406e-03[&B TK02Brlens{1} 5.697202200994719e-02][&B TK02Brlens{2} 2.638952573044940e-01],(46:0.000000000000000e+00[&B TK02Brlens{1} 0.000000000000000e+00][&B TK02Brlens{2} 0.000000000000000e+00],(45:2.000250970254747e-02[&B TK02Brlens{1} 4.154542226898385e-01][&B TK02Brlens{2} 7.734912105548084e-01],(4:0.000000000000000e+00[&B TK02Brlens{1} 0.000000000000000e+00][&B TK02Brlens{2} 0.000000000000000e+00],((32:0.000000000000000e+00[&B TK02Brlens{1} 0.000000000000000e+00][&B TK02Brlens{2} 0.000000000000000e+00],(43:0.000000000000000e+00[&B TK02Brlens{1} 0.000000000000000e+00][&B TK02Brlens{2} 0.000000000000000e+00],((((69:3.082306782766386e-03[&B TK02Brlens{1} 6.294717972706393e-02][&B TK02Brlens{2} 5.169698709310152e-02],(67:2.124057059925410e-04[&B TK02Brlens{1} 6.598849165623878e-03][&B TK02Brlens{2} 3.366638164902156e-03],(68:0.000000000000000e+00[&B TK02Brlens{1} 0.000000000000000e+00][&B TK02Brlens{2} 0.000000000000000e+00],35:1.381358339382671e-02[&B TK02Brlens{1} 2.364663870504465e-01][&B TK02Brlens{2} 6.371547710669588e-01]):6.799026263926561e-03[&B TK02Brlens{1} 1.666045080315921e-01][&B TK02Brlens{2} 1.951920436014289e-01]):8.166475813330576e-03[&B TK02Brlens{1} 2.102430381010810e-01][&B TK02Brlens{2} 1.361312871966798e-01]):6.451258870026289e-03[&B TK02Brlens{1} 1.217752539198257e-01][&B TK02Brlens{2} 1.493551993964347e-01],((((29:0.000000000000000e+00[&B TK02Brlens{1} 0.000000000000000e+00][&B TK02Brlens{2} 0.000000000000000e+00],65:1.247623383070767e-02[&B TK02Brlens{1} 2.235664568169859e-01][&B TK02Brlens{2} 2.225119093631597e-01]):8.224726151664752e-03[&B TK02Brlens{1} 1.679993520524484e-01][&B TK02Brlens{2} 1.996619345943335e-01],((((73:0.000000000000000e+00[&B TK02Brlens{1} 0.000000000000000e+00][&B TK02Brlens{2} 0.000000000000000e+00],38:2.769173906188666e-03[&B TK02Brlens{1} 4.200891951833096e-02][&B TK02Brlens{2} 1.850867791583209e-01]):1.714061866208835e-02[&B TK02Brlens{1} 3.064187885276655e-01][&B TK02Brlens{2} 1.803925545707992e+00],34:0.000000000000000e+00[&B TK02Brlens{1} 0.000000000000000e+00][&B TK02Brlens{2} 0.000000000000000e+00]):1.786687458861255e-02[&B TK02Brlens{1} 2.680705905938786e-01][&B TK02Brlens{2} 1.665658457444593e+00],39:0.000000000000000e+00[&B TK02Brlens{1} 0.000000000000000e+00][&B TK02Brlens{2} 0.000000000000000e+00]):6.738850876163105e-03[&B TK02Brlens{1} 9.528417981248660e-02][&B TK02Brlens{2} 2.369084469614240e-01],11:3.085907804318166e-03[&B TK02Brlens{1} 5.355135586536890e-02][&B TK02Brlens{2} 6.789833344659094e-02]):8.084956016684852e-04[&B TK02Brlens{1} 1.372091622336047e-02][&B TK02Brlens{2} 2.120430854069880e-02]):2.965129119542526e-03[&B TK02Brlens{1} 5.093613884567785e-02][&B TK02Brlens{2} 8.026276604424952e-02],((9:0.000000000000000e+00[&B TK02Brlens{1} 0.000000000000000e+00][&B TK02Brlens{2} 0.000000000000000e+00],(20:0.000000000000000e+00[&B TK02Brlens{1} 0.000000000000000e+00][&B TK02Brlens{2} 0.000000000000000e+00],36:1.026680396814972e-03[&B TK02Brlens{1} 2.999549539304895e-02][&B TK02Brlens{2} 5.864761661841888e-02]):5.158840163537293e-03[&B TK02Brlens{1} 1.420916087950090e-01][&B TK02Brlens{2} 2.802011776199146e-01]):3.325942884801619e-03[&B TK02Brlens{1} 8.255444136103159e-02][&B TK02Brlens{2} 1.564375193442603e-01],((12:7.182254125282811e-03[&B TK02Brlens{1} 1.743830912926368e-01][&B TK02Brlens{2} 2.522687888574731e-01],2:0.000000000000000e+00[&B TK02Brlens{1} 0.000000000000000e+00][&B TK02Brlens{2} 0.000000000000000e+00]):8.544101564769979e-04[&B TK02Brlens{1} 2.103258334234219e-02][&B TK02Brlens{2} 3.532579189040267e-02],13:0.000000000000000e+00[&B TK02Brlens{1} 0.000000000000000e+00][&B TK02Brlens{2} 0.000000000000000e+00]):4.641965866727576e-03[&B TK02Brlens{1} 1.031383741750546e-01][&B TK02Brlens{2} 1.980237745331807e-01]):6.949114965205644e-03[&B TK02Brlens{1} 1.209622080438475e-01][&B TK02Brlens{2} 2.405806437130882e-01]):3.588738393848823e-03[&B TK02Brlens{1} 5.832363514059656e-02][&B TK02Brlens{2} 1.009325011600489e-01],((40:2.329691411940171e-03[&B TK02Brlens{1} 3.691383765243156e-02][&B TK02Brlens{2} 6.519716617990216e-02],(66:4.057883583723498e-03[&B TK02Brlens{1} 6.351395430023075e-02][&B TK02Brlens{2} 9.310668778625669e-02],(26:0.000000000000000e+00[&B TK02Brlens{1} 0.000000000000000e+00][&B TK02Brlens{2} 0.000000000000000e+00],7:3.057573023544480e-03[&B TK02Brlens{1} 5.144853097380846e-02][&B TK02Brlens{2} 8.633346190386905e-02]):6.589302398330554e-03[&B TK02Brlens{1} 1.109476079440872e-01][&B TK02Brlens{2} 1.672089729217850e-01]):3.257899476692944e-03[&B TK02Brlens{1} 5.008042813255903e-02][&B TK02Brlens{2} 8.843556651139392e-02]):7.512995887882040e-03[&B TK02Brlens{1} 1.340743510064017e-01][&B TK02Brlens{2} 2.384781325215778e-01],((42:0.000000000000000e+00[&B TK02Brlens{1} 0.000000000000000e+00][&B TK02Brlens{2} 0.000000000000000e+00],71:6.155856572682306e-03[&B TK02Brlens{1} 1.613128317296302e-01][&B TK02Brlens{2} 2.176090595141419e-01]):2.196811264339996e-02[&B TK02Brlens{1} 5.005014839141936e-01][&B TK02Brlens{2} 1.339875957843162e+00],((25:1.864552226504834e-08[&B TK02Brlens{1} 1.907906902589554e-07][&B TK02Brlens{2} 1.510169391627663e-06],(23:0.000000000000000e+00[&B TK02Brlens{1} 0.000000000000000e+00][&B TK02Brlens{2} 0.000000000000000e+00],22:1.375331574190924e-03[&B TK02Brlens{1} 1.648728366824342e-02][&B TK02Brlens{2} 1.448338061601002e-01]):3.637481555381433e-03[&B TK02Brlens{1} 4.128460529815764e-02][&B TK02Brlens{2} 3.349019092652323e-01]):8.979360836105621e-03[&B TK02Brlens{1} 1.405359585706122e-01][&B TK02Brlens{2} 7.122156570758404e-01],21:0.000000000000000e+00[&B TK02Brlens{1} 0.000000000000000e+00][&B TK02Brlens{2} 0.000000000000000e+00]):6.410299818285226e-04[&B TK02Brlens{1} 1.504635791903587e-02][&B TK02Brlens{2} 4.911139741145496e-02]):4.903704309430212e-03[&B TK02Brlens{1} 1.121016496212865e-01][&B TK02Brlens{2} 2.723642617979818e-01]):7.302963128128170e-03[&B TK02Brlens{1} 1.350991274834732e-01][&B TK02Brlens{2} 2.372665263715010e-01]):2.198563157970734e-04[&B TK02Brlens{1} 3.790583814763087e-03][&B TK02Brlens{2} 6.408036245095695e-03]):2.023248950084655e-03[&B TK02Brlens{1} 4.009079103726883e-02][&B TK02Brlens{2} 5.728387702596322e-02],74:0.000000000000000e+00[&B TK02Brlens{1} 0.000000000000000e+00][&B TK02Brlens{2} 0.000000000000000e+00]):3.468785389863588e-03[&B TK02Brlens{1} 8.504165363251441e-02][&B TK02Brlens{2} 9.506026136330457e-02],(((27:0.000000000000000e+00[&B TK02Brlens{1} 0.000000000000000e+00][&B TK02Brlens{2} 0.000000000000000e+00],8:2.765069209168192e-03[&B TK02Brlens{1} 1.649927497080073e-02][&B TK02Brlens{2} 8.270105858263034e-02]):2.845520192873430e-03[&B TK02Brlens{1} 2.204214420462777e-02][&B TK02Brlens{2} 7.099953276056657e-02],((41:6.377600713368209e-03[&B TK02Brlens{1} 6.288010753282829e-02][&B TK02Brlens{2} 9.147849498128809e-02],(61:1.389789302464339e-02[&B TK02Brlens{1} 1.748271779611587e-01][&B TK02Brlens{2} 3.242362771342275e-01],19:0.000000000000000e+00[&B TK02Brlens{1} 0.000000000000000e+00][&B TK02Brlens{2} 0.000000000000000e+00]):1.319270359856609e-02[&B TK02Brlens{1} 1.840233641467714e-01][&B TK02Brlens{2} 1.932790088015473e-01]):1.011628793892161e-03[&B TK02Brlens{1} 8.628619557212369e-03][&B TK02Brlens{2} 1.575562814183444e-02],(((49:2.006974343394696e-02[&B TK02Brlens{1} 5.564268679634750e-02][&B TK02Brlens{2} 1.033249063458772e-01],(50:3.929629447308487e-02[&B TK02Brlens{1} 2.078573304216673e-01][&B TK02Brlens{2} 1.057590846841625e-01],((55:5.104860867616451e-02[&B TK02Brlens{1} 3.327632951670355e-01][&B TK02Brlens{2} 9.728465508018547e-02],(59:0.000000000000000e+00[&B TK02Brlens{1} 0.000000000000000e+00][&B TK02Brlens{2} 0.000000000000000e+00],52:5.548241321543954e-02[&B TK02Brlens{1} 1.180649600146644e-01][&B TK02Brlens{2} 3.520525976395389e-02]):8.673754169433556e-03[&B TK02Brlens{1} 3.666938873138240e-02][&B TK02Brlens{2} 1.584889699223196e-02]):2.080433573235727e-02[&B TK02Brlens{1} 1.251022767895495e-01][&B TK02Brlens{2} 5.961802091590365e-02],((56:3.836819463881591e-03[&B TK02Brlens{1} 7.048346231103487e-03][&B TK02Brlens{2} 1.572572913412751e-02],57:2.701785162134707e-02[&B TK02Brlens{1} 3.695247828903723e-02][&B TK02Brlens{2} 1.395273455917854e-01]):2.988633075518843e-02[&B TK02Brlens{1} 9.573092168806387e-02][&B TK02Brlens{2} 1.375839177156941e-01],(58:3.779175459933805e-02[&B TK02Brlens{1} 2.077212985666245e-01][&B TK02Brlens{2} 6.036608290718934e-01],(((72:1.841539005729266e-02[&B TK02Brlens{1} 1.817513811256652e-01][&B TK02Brlens{2} 1.024121542607757e-01],53:1.343592826858579e-03[&B TK02Brlens{1} 1.136613654597944e-02][&B TK02Brlens{2} 1.177670075461288e-02]):3.662914689716988e-02[&B TK02Brlens{1} 2.113191656600099e-01][&B TK02Brlens{2} 1.900293600264479e-01],51:9.633876396478604e-02[&B TK02Brlens{1} 1.872920896176362e-01][&B TK02Brlens{2} 8.566890917763431e-02]):3.647862573993609e-02[&B TK02Brlens{1} 1.411732835977992e-01][&B TK02Brlens{2} 1.851851423517450e-01],(54:0.000000000000000e+00[&B TK02Brlens{1} 0.000000000000000e+00][&B TK02Brlens{2} 0.000000000000000e+00],48:1.251824087582655e-01[&B TK02Brlens{1} 3.690671242300778e-01][&B TK02Brlens{2} 1.264780642318378e+00]):7.634980946456593e-03[&B TK02Brlens{1} 3.858187597767694e-02][&B TK02Brlens{2} 5.446731453547109e-02]):6.738813192325693e-03[&B TK02Brlens{1} 3.405575585056449e-02][&B TK02Brlens{2} 5.779934548874606e-02]):7.684644452139622e-03[&B TK02Brlens{1} 3.592593167948673e-02][&B TK02Brlens{2} 5.208062416559000e-02]):7.490828741277100e-03[&B TK02Brlens{1} 4.127792488528029e-02][&B TK02Brlens{2} 2.985281731457265e-02]):4.014008750108794e-03[&B TK02Brlens{1} 2.514329045273159e-02][&B TK02Brlens{2} 1.254990663628757e-02]):4.171383715926319e-03[&B TK02Brlens{1} 2.100896050482598e-02][&B TK02Brlens{2} 1.770747222865549e-02]):1.874120077781533e-02[&B TK02Brlens{1} 1.085443150983987e-01][&B TK02Brlens{2} 1.501007084058203e-01],18:7.083910933302906e-04[&B TK02Brlens{1} 5.610543882971403e-03][&B TK02Brlens{2} 7.617646328111235e-03]):5.974489671950217e-03[&B TK02Brlens{1} 4.636568210293838e-02][&B TK02Brlens{2} 7.396083964981522e-02],(((30:1.240160887105621e-02[&B TK02Brlens{1} 2.529634651765068e-01][&B TK02Brlens{2} 2.144116939266950e-01],3:0.000000000000000e+00[&B TK02Brlens{1} 0.000000000000000e+00][&B TK02Brlens{2} 0.000000000000000e+00]):8.721224220564788e-03[&B TK02Brlens{1} 1.024224530159254e-01][&B TK02Brlens{2} 1.733413517226332e-01],5:1.214561093838859e-02[&B TK02Brlens{1} 1.533541784572238e-01][&B TK02Brlens{2} 2.295583092568489e-01]):1.211837019429218e-02[&B TK02Brlens{1} 1.230942226401088e-01][&B TK02Brlens{2} 2.209673111197195e-01],(33:2.014090903801186e-02[&B TK02Brlens{1} 1.190100299943921e-01][&B TK02Brlens{2} 3.744932676684049e-01],24:0.000000000000000e+00[&B TK02Brlens{1} 0.000000000000000e+00][&B TK02Brlens{2} 0.000000000000000e+00]):9.887381584179067e-04[&B TK02Brlens{1} 7.749181253900498e-03][&B TK02Brlens{2} 1.470339609439606e-02]):1.854453477686535e-04[&B TK02Brlens{1} 1.453330451238423e-03][&B TK02Brlens{2} 2.738776952312126e-03]):2.132915839194061e-03[&B TK02Brlens{1} 1.756114124757314e-02][&B TK02Brlens{2} 3.285836632363180e-02]):6.005516548514916e-03[&B TK02Brlens{1} 5.418432789344121e-02][&B TK02Brlens{2} 1.217839250315305e-01]):3.385936519146787e-03[&B TK02Brlens{1} 3.441007126682315e-02][&B TK02Brlens{2} 1.054896554047076e-01],(37:0.000000000000000e+00[&B TK02Brlens{1} 0.000000000000000e+00][&B TK02Brlens{2} 0.000000000000000e+00],60:6.478416375751803e-02[&B TK02Brlens{1} 2.500656730605193e-01][&B TK02Brlens{2} 3.972893566530300e+00]):6.613123892707573e-03[&B TK02Brlens{1} 5.678071993642568e-02][&B TK02Brlens{2} 2.984845683905977e-01]):5.476197686452550e-03[&B TK02Brlens{1} 1.028032278404459e-01][&B TK02Brlens{2} 1.794971626077662e-01]):5.160705900328522e-03[&B TK02Brlens{1} 1.402967130947274e-01][&B TK02Brlens{2} 2.414274096870492e-01]):6.359157813303679e-03[&B TK02Brlens{1} 1.585990268758851e-01][&B TK02Brlens{2} 4.531799710362354e-01]):4.381170270977758e-03[&B TK02Brlens{1} 1.023954298457841e-01][&B TK02Brlens{2} 3.111060805286369e-01],31:7.352969295007561e-03[&B TK02Brlens{1} 1.622060575071231e-01][&B TK02Brlens{2} 4.084912080902091e-01]):1.217225982207609e-03[&B TK02Brlens{1} 2.895862468096978e-02][&B TK02Brlens{2} 7.889009940025993e-02]):1.356377036127510e-03[&B TK02Brlens{1} 3.033110190791793e-02][&B TK02Brlens{2} 8.578699200205181e-02]):2.884842478458549e-03[&B TK02Brlens{1} 6.159970962464359e-02][&B TK02Brlens{2} 2.086366131214762e-01]):4.692582067163831e-03[&B TK02Brlens{1} 8.492159557599036e-02][&B TK02Brlens{2} 3.120420246811593e-01]):1.947928756252104e-03[&B TK02Brlens{1} 3.022360501562209e-02][&B TK02Brlens{2} 9.923570922265362e-02]):6.792894080896450e-04[&B TK02Brlens{1} 9.735672309463664e-03][&B TK02Brlens{2} 3.264663515916145e-02],(28:7.102896123278218e-03[&B TK02Brlens{1} 5.842457534166472e-02][&B TK02Brlens{2} 1.942654070724803e-01],(64:0.000000000000000e+00[&B TK02Brlens{1} 0.000000000000000e+00][&B TK02Brlens{2} 0.000000000000000e+00],(15:0.000000000000000e+00[&B TK02Brlens{1} 0.000000000000000e+00][&B TK02Brlens{2} 0.000000000000000e+00],(62:0.000000000000000e+00[&B TK02Brlens{1} 0.000000000000000e+00][&B TK02Brlens{2} 0.000000000000000e+00],63:1.821816508772683e-02[&B TK02Brlens{1} 3.245484865398353e-01][&B TK02Brlens{2} 9.781763912864910e-02]):8.123660089356749e-03[&B TK02Brlens{1} 9.605162435470262e-02][&B TK02Brlens{2} 7.061668569476913e-02]):2.388960910191473e-03[&B TK02Brlens{1} 2.331894884277948e-02][&B TK02Brlens{2} 2.757399706884536e-02]):6.200356604067259e-03[&B TK02Brlens{1} 6.124902463217376e-02][&B TK02Brlens{2} 1.248898373173855e-01]):5.238172452367240e-03[&B TK02Brlens{1} 6.073815995792532e-02][&B TK02Brlens{2} 1.948902151075522e-01]):7.277420070374019e-04[&B TK02Brlens{1} 9.830136063427228e-03][&B TK02Brlens{2} 3.337375088141491e-02]):1.190529191686285e-02[&B TK02Brlens{1} 2.528272129760710e-01][&B TK02Brlens{2} 6.253136486991260e-01]):5.876583398238877e-03[&B TK02Brlens{1} 1.631308447973427e-01][&B TK02Brlens{2} 2.290616981620983e-01]):8.850535627474010e-03[&B TK02Brlens{1} 1.922848730824054e-01][&B TK02Brlens{2} 1.197357229604180e-01]):1.564129876770959e-02[&B TK02Brlens{1} 1.834326635930359e-01][&B TK02Brlens{2} 9.088129325612558e-02]):2.141565370622134e-02[&B TK02Brlens{1} 1.120211831092832e-01][&B TK02Brlens{2} 6.006435552561364e-02]):1.394494476769836e-02[&B TK02Brlens{1} 2.901675036195244e-02][&B TK02Brlens{2} 2.042580253252913e-02]);
	tree mcmc.tree_6 [&B TK02Brlens{1}] [&B TK02Brlens{2}] = [&R] [&clockrate = 1.383800465412956e-02] (1:1.138430843143323e-01[&B TK02Brlens{1} 1.138614150564706e-01][&B TK02Brlens{2} 8.117331983243531e-02],(82:1.263854853029224e-01[&B TK02Brlens{1} 1.263648008203320e-01][&B TK02Brlens{2} 5.937279884972164e-02],(((88:8.200105922221131e-02[&B TK02Brlens{1} 8.194831267665557e-02][&B TK02Brlens{2} 9.158142213786144e-03],87:2.263005032976927e-02[&B TK02Brlens{1} 2.261983192758422e-02][&B TK02Brlens{2} 2.970727172125225e-03]):4.463975616809797e-01[&B TK02Brlens{1} 4.463750929012547e-01][&B TK02Brlens{2} 1.116735408845715e-01],86:4.541619908435297e-02[&B TK02Brlens{1} 4.543784677930765e-02][&B TK02Brlens{2} 1.242209719312305e-02]):2.322096152364189e-01[&B TK02Brlens{1} 2.322384723332208e-01][&B TK02Brlens{2} 1.085540930129221e-01],((84:9.146967101252593e-02[&B TK02Brlens{1} 9.148832046344686e-02][&B TK02Brlens{2} 4.087167288851568e-02],(76:5.904406330256978e-02[&B TK02Brlens{1} 5.906161442356982e-02][&B TK02Brlens{2} 3.049091695905223e-03],((80:4.219279806679501e-02[&B TK02Brlens{1} 4.222020768832964e-02][&B TK02Brlens{2} 3.361697670831368e-03],(((81:1.266487031106956e-01[&B TK02Brlens{1} 1.265931442781021e-01][&B TK02Brlens{2} 6.535785586366274e-02],79:3.413713837436075e-02[&B TK02Brlens{1} 3.412769161268200e-02][&B TK02Brlens{2} 1.929465573844682e-02]):8.309834963935125e-02[&B TK02Brlens{1} 8.308529014444378e-02][&B TK02Brlens{2} 2.514164359624049e-02],78:9.081284766396318e-02[&B TK02Brlens{1} 9.080198140010091e-02][&B TK02Brlens{2} 8.475626980777315e-03]):5.657161182945075e-02[&B TK02Brlens{1} 5.657969307483490e-02][&B TK02Brlens{2} 1.074028624551204e-02],77:9.884702472774709e-03[&B TK02Brlens{1} 9.887204894552290e-03][&B TK02Brlens{2} 1.960719964510895e-03]):6.399150767233940e-02[&B TK02Brlens{1} 6.401362860392124e-02][&B TK02Brlens{2} 9.282038328402997e-03]):6.833130673874568e-02[&B TK02Brlens{1} 6.834931991213737e-02][&B TK02Brlens{2} 4.457256966557915e-03],75:5.094461943131281e-03[&B TK02Brlens{1} 5.094884535998741e-03][&B TK02Brlens{2} 3.350685428816502e-04]):3.547511891310361e-02[&B TK02Brlens{1} 3.547885033507524e-02][&B TK02Brlens{2} 2.690885385488691e-03]):2.316575205145824e-01[&B TK02Brlens{1} 2.317018283570259e-01][&B TK02Brlens{2} 9.020720855127390e-02]):9.543131507812859e-02[&B TK02Brlens{1} 9.541626314387283e-02][&B TK02Brlens{2} 9.635256338135915e-02],(83:8.995757876178485e-02[&B TK02Brlens{1} 8.987495403549142e-02][&B TK02Brlens{2} 1.723253474921125e-01],(85:3.048354663106886e-02[&B TK02Brlens{1} 3.045413547533579e-02][&B TK02Brlens{2} 1.291842858883243e-01],((28:6.914164215103888e-02[&B TK02Brlens{1} 6.904842476522666e-02][&B TK02Brlens{2} 1.934853128346693e-01],(((62:7.346708621710305e-03[&B TK02Brlens{1} 7.340699636798001e-03][&B TK02Brlens{2} 7.511201858710610e-04],63:1.538393796278381e-01[&B TK02Brlens{1} 1.537281164392520e-01][&B TK02Brlens{2} 2.371283903064515e-02]):4.678225618105976e-02[&B TK02Brlens{1} 4.674056157580914e-02][&B TK02Brlens{2} 4.977110579201115e-03],15:1.033369697657403e-02[&B TK02Brlens{1} 1.032288041972465e-02][&B TK02Brlens{2} 1.020919837566570e-03]):2.820963271103726e-02[&B TK02Brlens{1} 2.818396204186278e-02][&B TK02Brlens{2} 6.815719594109730e-03],64:1.412348708415997e-02[&B TK02Brlens{1} 1.411068618198082e-02][&B TK02Brlens{2} 5.454202830845978e-03]):1.230232271496359e-01[&B TK02Brlens{1} 1.228961306457762e-01][&B TK02Brlens{2} 1.313586256780415e-01]):3.621088169818423e-02[&B TK02Brlens{1} 3.616245366477994e-02][&B TK02Brlens{2} 8.123263825222658e-02],(((70:4.548033987816220e-02[&B TK02Brlens{1} 4.538850986115266e-02][&B TK02Brlens{2} 1.300073850185718e-01],44:6.539753604162890e-02[&B TK02Brlens{1} 6.528789587735151e-02][&B TK02Brlens{2} 1.547912398210935e-01]):1.832773620471975e-02[&B TK02Brlens{1} 1.829615755362022e-02][&B TK02Brlens{2} 5.544211597935869e-02],(((((10:4.445244671682189e-02[&B TK02Brlens{1} 4.441217726593717e-02][&B TK02Brlens{2} 2.035403365806313e-02],6:8.196924540666248e-02[&B TK02Brlens{1} 8.189515666713373e-02][&B TK02Brlens{2} 4.435008014386932e-02]):1.429455574011630e-01[&B TK02Brlens{1} 1.428108928536972e-01][&B TK02Brlens{2} 1.305118826290069e-01],16:3.274365185215536e-03[&B TK02Brlens{1} 3.270907839677520e-03][&B TK02Brlens{2} 4.054076989366710e-03]):5.493378836319237e-02[&B TK02Brlens{1} 5.486405661847080e-02][&B TK02Brlens{2} 9.807250512975883e-02],17:3.520912793844810e-02[&B TK02Brlens{1} 3.516008793486666e-02][&B TK02Brlens{2} 6.685889050195074e-02]):1.473179327856930e-02[&B TK02Brlens{1} 1.470919462553161e-02][&B TK02Brlens{2} 4.062626115775914e-02],14:4.081694488070171e-02[&B TK02Brlens{1} 4.075162567902784e-02][&B TK02Brlens{2} 1.087728257815042e-01]):7.069235960731778e-02[&B TK02Brlens{1} 7.057660593909512e-02][&B TK02Brlens{2} 2.252994442081039e-01],(46:2.981865761858586e-02[&B TK02Brlens{1} 2.979032373367511e-02][&B TK02Brlens{2} 1.278254573135942e-01],(45:1.619353952438073e-01[&B TK02Brlens{1} 1.616839604857153e-01][&B TK02Brlens{2} 3.418277888828790e-01],(4:1.004208744696857e-01[&B TK02Brlens{1} 1.003544414355592e-01][&B TK02Brlens{2} 5.534338998616348e-01],((43:6.045770556294744e-02[&B TK02Brlens{1} 6.038069230611235e-02][&B TK02Brlens{2} 4.845608900893271e-01],(31:4.144850893572206e-02[&B TK02Brlens{1} 4.138750019148638e-02][&B TK02Brlens{2} 2.765660645900381e-01],32:6.151600203469915e-02[&B TK02Brlens{1} 6.144397642713770e-02][&B TK02Brlens{2} 2.345207470446708e-01]):5.653530546976905e-04[&B TK02Brlens{1} 5.645487528280060e-04][&B TK02Brlens{2} 2.736239312181048e-03]):2.658502384338262e-02[&B TK02Brlens{1} 2.654739893965533e-02][&B TK02Brlens{2} 9.662961708119196e-02],((((((((27:1.058179933154357e-02[&B TK02Brlens{1} 1.056232863069015e-02][&B TK02Brlens{2} 5.291605181887328e-02],8:1.424688402555607e-02[&B TK02Brlens{1} 1.422093031562648e-02][&B TK02Brlens{2} 7.758945958754654e-02]):1.110783588996008e-02[&B TK02Brlens{1} 1.108781344032679e-02][&B TK02Brlens{2} 5.468872223558778e-02],((41:6.267695013385911e-02[&B TK02Brlens{1} 6.256353838669181e-02][&B TK02Brlens{2} 6.402244942960704e-02],(61:3.398321463167059e-01[&B TK02Brlens{1} 3.392284316785757e-01][&B TK02Brlens{2} 3.907011014255135e-01],19:1.428400717086971e-01[&B TK02Brlens{1} 1.426114059639148e-01][&B TK02Brlens{2} 3.118832674419558e-01]):5.587405157121134e-03[&B TK02Brlens{1} 5.578747076727761e-03][&B TK02Brlens{2} 8.671981302058372e-03]):1.928658173794973e-02[&B TK02Brlens{1} 1.925540301367225e-02][&B TK02Brlens{2} 3.627610609719837e-02],((18:7.198391886706894e-02[&B TK02Brlens{1} 7.190456139171841e-02][&B TK02Brlens{2} 5.369320368346184e-02],((50:2.152652423700214e-01[&B TK02Brlens{1} 2.149595745613969e-01][&B TK02Brlens{2} 7.776525184624253e-02],((55:4.084261776654578e-01[&B TK02Brlens{1} 4.077282119416006e-01][&B TK02Brlens{2} 5.841391058961307e-02],(59:2.213177312094165e-02[&B TK02Brlens{1} 2.209208106578936e-02][&B TK02Brlens{2} 8.447918562445089e-03],52:5.316488237687801e-01[&B TK02Brlens{1} 5.305777816515679e-01][&B TK02Brlens{2} 1.198762793212362e-01]):3.077586440375911e-02[&B TK02Brlens{1} 3.072041640302070e-02][&B TK02Brlens{2} 1.103626399869209e-02]):5.397925334740468e-02[&B TK02Brlens{1} 5.388360216233255e-02][&B TK02Brlens{2} 2.750752060776460e-02],((58:1.241306852531826e-01[&B TK02Brlens{1} 1.239015439878738e-01][&B TK02Brlens{2} 5.979694704014898e-01],((51:7.158343356155378e-01[&B TK02Brlens{1} 7.144803692937165e-01][&B TK02Brlens{2} 1.998302124158122e-01],(72:3.194865167757425e-01[&B TK02Brlens{1} 3.188413221599257e-01][&B TK02Brlens{2} 2.362407873652353e-01],53:8.055479320137046e-02[&B TK02Brlens{1} 8.037580657166218e-02][&B TK02Brlens{2} 1.044295682104307e-01]):5.685540701584188e-02[&B TK02Brlens{1} 5.673764857966933e-02][&B TK02Brlens{2} 5.254774509692969e-02]):3.241066019178855e-01[&B TK02Brlens{1} 3.234504080701556e-01][&B TK02Brlens{2} 3.269926903431118e-01],(54:1.394691999779875e-04[&B TK02Brlens{1} 1.391638886898103e-04][&B TK02Brlens{2} 3.147756238952982e-04],48:1.022993406583180e+00[&B TK02Brlens{1} 1.019588617218511e+00][&B TK02Brlens{2} 1.332434998439855e+00]):1.694753095024337e-02[&B TK02Brlens{1} 1.691094222451496e-02][&B TK02Brlens{2} 3.122955519876546e-02]):6.431279685467245e-02[&B TK02Brlens{1} 6.418008657956699e-02][&B TK02Brlens{2} 1.028169000608455e-01]):7.267126415195654e-03[&B TK02Brlens{1} 7.252739298206089e-03][&B TK02Brlens{2} 1.026386280433204e-02],(56:4.268228111539698e-02[&B TK02Brlens{1} 4.259692824338594e-02][&B TK02Brlens{2} 8.966409918715309e-03],57:1.378921547562176e-01[&B TK02Brlens{1} 1.375747275511446e-01][&B TK02Brlens{2} 2.144758243574288e-02]):2.072678225261393e-01[&B TK02Brlens{1} 2.068595449895095e-01][&B TK02Brlens{2} 1.402794841676353e-01]):4.556002681387195e-02[&B TK02Brlens{1} 4.547560640923235e-02][&B TK02Brlens{2} 4.184524369163321e-02]):2.299255775574184e-02[&B TK02Brlens{1} 2.295530689557456e-02][&B TK02Brlens{2} 1.559349595490846e-02]):5.962210744527607e-02[&B TK02Brlens{1} 5.953052978429743e-02][&B TK02Brlens{2} 3.704103812777826e-02],49:8.172581703972169e-02[&B TK02Brlens{1} 8.159395406035964e-02][&B TK02Brlens{2} 3.451860233186824e-02]):2.497981365929479e-01[&B TK02Brlens{1} 2.494303609008693e-01][&B TK02Brlens{2} 1.985245082225904e-01]):5.448284653290902e-02[&B TK02Brlens{1} 5.440371675877448e-02][&B TK02Brlens{2} 7.782384175004624e-02],(((30:1.415926605406473e-01[&B TK02Brlens{1} 1.414792614922495e-01][&B TK02Brlens{2} 1.239504407297976e-01],3:1.668627290328057e-01[&B TK02Brlens{1} 1.667906119599200e-01][&B TK02Brlens{2} 1.598056756449218e-01]):1.611905289161933e-02[&B TK02Brlens{1} 1.610075287258730e-02][&B TK02Brlens{2} 1.073382140022374e-02],5:1.282017005390537e-01[&B TK02Brlens{1} 1.280060301929204e-01][&B TK02Brlens{2} 1.395070315073460e-01]):6.695170925655172e-02[&B TK02Brlens{1} 6.685591758877661e-02][&B TK02Brlens{2} 4.866809866149670e-02],(33:2.528290031727259e-01[&B TK02Brlens{1} 2.525447174477725e-01][&B TK02Brlens{2} 1.172491047858936e-01],24:1.449828275157624e-03[&B TK02Brlens{1} 1.447445604267335e-03][&B TK02Brlens{2} 9.574502355695171e-04]):4.959452676108852e-03[&B TK02Brlens{1} 4.951169462735213e-03][&B TK02Brlens{2} 4.142827940048463e-03]):1.785169137084674e-02[&B TK02Brlens{1} 1.782305498255507e-02][&B TK02Brlens{2} 2.562061081543858e-02]):1.024789311607475e-02[&B TK02Brlens{1} 1.023189574158296e-02][&B TK02Brlens{2} 2.144856762524368e-02]):4.039794248487453e-02[&B TK02Brlens{1} 4.033047935935109e-02][&B TK02Brlens{2} 1.519962864984812e-01]):2.453438085657933e-03[&B TK02Brlens{1} 2.449141226027154e-03][&B TK02Brlens{2} 1.258473555643195e-02],(37:4.889802342743501e-03[&B TK02Brlens{1} 4.880167533131782e-03][&B TK02Brlens{2} 9.911827056626648e-03],60:4.391894808919245e-01[&B TK02Brlens{1} 4.383808812016063e-01][&B TK02Brlens{2} 4.422536552716215e-01]):7.308173528823653e-02[&B TK02Brlens{1} 7.294910979612722e-02][&B TK02Brlens{2} 2.502146813507635e-01]):4.990889368098457e-02[&B TK02Brlens{1} 4.982155473957695e-02][&B TK02Brlens{2} 1.942872226821718e-01],(73:1.984228236133791e-03[&B TK02Brlens{1} 1.982194653835184e-03][&B TK02Brlens{2} 9.407716751840567e-04],38:1.148533468841599e-02[&B TK02Brlens{1} 1.147276761217753e-02][&B TK02Brlens{2} 4.690046547292807e-03]):3.037653929536585e-01[&B TK02Brlens{1} 3.033411274887672e-01][&B TK02Brlens{2} 4.921524741618289e-01]):1.228865840730480e-02[&B TK02Brlens{1} 1.226793976771339e-02][&B TK02Brlens{2} 3.090254399494009e-02],(69:5.715275723594508e-02[&B TK02Brlens{1} 5.707760574444833e-02][&B TK02Brlens{2} 2.912428095456777e-02],(67:7.590828053247346e-02[&B TK02Brlens{1} 7.580249079843121e-02][&B TK02Brlens{2} 2.389145076167812e-02],(68:2.670683573321023e-02[&B TK02Brlens{1} 2.668404938920192e-02][&B TK02Brlens{2} 3.029931508707446e-02],35:1.447989724097787e-01[&B TK02Brlens{1} 1.445995222621971e-01][&B TK02Brlens{2} 1.547571800080043e-01]):1.115692296557983e-01[&B TK02Brlens{1} 1.114449395620366e-01][&B TK02Brlens{2} 1.197647498326068e-01]):1.511840395806179e-02[&B TK02Brlens{1} 1.509794191733555e-02][&B TK02Brlens{2} 1.041678831388690e-02]):5.938588758228384e-02[&B TK02Brlens{1} 5.929505707591344e-02][&B TK02Brlens{2} 9.270134723334572e-02]):3.760661295978187e-02[&B TK02Brlens{1} 3.754047550358146e-02][&B TK02Brlens{2} 6.991859532794145e-02],(65:1.204607701281263e-01[&B TK02Brlens{1} 1.202590136123074e-01][&B TK02Brlens{2} 1.263916882552375e-01],(((9:8.013460991986832e-02[&B TK02Brlens{1} 7.996646128436496e-02][&B TK02Brlens{2} 1.123444079173673e-01],(12:8.089546897372446e-02[&B TK02Brlens{1} 8.072986468337592e-02][&B TK02Brlens{2} 1.033339320087580e-01],(34:2.397849583895816e-01[&B TK02Brlens{1} 2.391473787039335e-01][&B TK02Brlens{2} 2.437025473969910e-01],(13:4.126066552182210e-02[&B TK02Brlens{1} 4.117866156892421e-02][&B TK02Brlens{2} 5.561644097339288e-02],2:3.484496988856604e-02[&B TK02Brlens{1} 3.477119471466723e-02][&B TK02Brlens{2} 5.538093871794738e-02]):3.522464741318568e-02[&B TK02Brlens{1} 3.515240884632015e-02][&B TK02Brlens{2} 6.180923215097989e-02]):2.590150941926589e-02[&B TK02Brlens{1} 2.584882988983495e-02][&B TK02Brlens{2} 4.535365889642256e-02]):1.434603321155797e-02[&B TK02Brlens{1} 1.431684359098876e-02][&B TK02Brlens{2} 2.422412125759758e-02]):3.839147442099804e-02[&B TK02Brlens{1} 3.831793856087575e-02][&B TK02Brlens{2} 6.969634699322533e-02],39:1.702745118907963e-01[&B TK02Brlens{1} 1.699704415555867e-01][&B TK02Brlens{2} 3.036819853989238e-01]):1.709662128144761e-02[&B TK02Brlens{1} 1.706494416007525e-02][&B TK02Brlens{2} 3.832751839844859e-02],(11:7.115489739893305e-02[&B TK02Brlens{1} 7.100154428885774e-02][&B TK02Brlens{2} 1.535330181937412e-01],74:4.911671177014185e-03[&B TK02Brlens{1} 4.902281103789505e-03][&B TK02Brlens{2} 1.520493337697365e-02]):2.771257855384666e-03[&B TK02Brlens{1} 2.765928581637495e-03][&B TK02Brlens{2} 7.215195123935722e-03]):4.786022497117539e-02[&B TK02Brlens{1} 4.777144171205379e-02][&B TK02Brlens{2} 9.317013057184138e-02]):1.068286691018663e-02[&B TK02Brlens{1} 1.066307756614895e-02][&B TK02Brlens{2} 1.506912398223459e-02]):1.801064014644695e-02[&B TK02Brlens{1} 1.797731353711292e-02][&B TK02Brlens{2} 3.670506812272356e-02],((40:6.834452260541746e-02[&B TK02Brlens{1} 6.827788549553056e-02][&B TK02Brlens{2} 7.473871952487235e-02],(66:1.761670308418700e-01[&B TK02Brlens{1} 1.759542286929669e-01][&B TK02Brlens{2} 1.400236032938807e-01],(26:9.552478174371335e-03[&B TK02Brlens{1} 9.545276588763934e-03][&B TK02Brlens{2} 2.328450456753376e-02],7:5.349338835122552e-02[&B TK02Brlens{1} 5.345635433978617e-02][&B TK02Brlens{2} 9.166568557087254e-02]):8.320911180097894e-02[&B TK02Brlens{1} 8.313727228498721e-02][&B TK02Brlens{2} 1.136017623997558e-01]):8.239064915893692e-03[&B TK02Brlens{1} 8.230103904833273e-03][&B TK02Brlens{2} 6.790045857827794e-03]):4.994695188807400e-02[&B TK02Brlens{1} 4.988916097261680e-02][&B TK02Brlens{2} 7.014579210411595e-02],(((25:4.672755629571054e-02[&B TK02Brlens{1} 4.669596252851781e-02][&B TK02Brlens{2} 2.536239243119741e-01],(23:2.616640816982094e-06[&B TK02Brlens{1} 2.613710920738969e-06][&B TK02Brlens{2} 1.750037847446328e-05],22:1.638715577775907e-02[&B TK02Brlens{1} 1.636593507079775e-02][&B TK02Brlens{2} 9.773603469737041e-02]):3.244612349797105e-02[&B TK02Brlens{1} 3.241342712063037e-02][&B TK02Brlens{2} 2.049864835984712e-01]):4.953005648100858e-02[&B TK02Brlens{1} 4.948687322801897e-02][&B TK02Brlens{2} 3.096272884797495e-01],21:2.176679348024499e-02[&B TK02Brlens{1} 2.174789055665762e-02][&B TK02Brlens{2} 1.171581670714665e-01]):4.343585076305281e-03[&B TK02Brlens{1} 4.339666628928401e-03][&B TK02Brlens{2} 2.691320910026965e-02],(42:4.742389347533495e-02[&B TK02Brlens{1} 4.737583329915558e-02][&B TK02Brlens{2} 1.782684878657449e-02],71:1.019983180121366e-01[&B TK02Brlens{1} 1.018439788944789e-01][&B TK02Brlens{2} 6.908123104254082e-02]):1.868490268958889e-01[&B TK02Brlens{1} 1.866540970119611e-01][&B TK02Brlens{2} 5.833302019622352e-01]):6.983875231813622e-02[&B TK02Brlens{1} 6.976626417469903e-02][&B TK02Brlens{2} 2.641536922111316e-01]):1.000845906735129e-01[&B TK02Brlens{1} 9.993829092976078e-02][&B TK02Brlens{2} 2.176305617056745e-01]):2.897113805351125e-02[&B TK02Brlens{1} 2.892132065615438e-02][&B TK02Brlens{2} 7.224525882213124e-02],((20:6.068173599712293e-02[&B TK02Brlens{1} 6.058750583448134e-02][&B TK02Brlens{2} 1.385454942532568e-02],29:6.894950119440700e-02[&B TK02Brlens{1} 6.885604525688227e-02][&B TK02Brlens{2} 1.229321312444598e-02]):1.071920420677852e-02[&B TK02Brlens{1} 1.070197455677845e-02][&B TK02Brlens{2} 1.605858683007820e-03],36:4.549515306376128e-02[&B TK02Brlens{1} 4.540886124438225e-02][&B TK02Brlens{2} 4.451736110865358e-03]):1.860813268364677e-01[&B TK02Brlens{1} 1.857741770746603e-01][&B TK02Brlens{2} 2.309977630241165e-01]):1.560810531516650e-02[&B TK02Brlens{1} 1.558414619393669e-02][&B TK02Brlens{2} 3.777869610646554e-02]):5.681453290138112e-02[&B TK02Brlens{1} 5.674682120011566e-02][&B TK02Brlens{2} 1.763683812428329e-01]):1.057242968381114e-04[&B TK02Brlens{1} 1.056238330913018e-04][&B TK02Brlens{2} 3.898107625367667e-04]):2.686803893775893e-02[&B TK02Brlens{1} 2.683965244126890e-02][&B TK02Brlens{2} 9.848345822229562e-02]):6.056890436253645e-02[&B TK02Brlens{1} 6.048256335087190e-02][&B TK02Brlens{2} 2.070276698727304e-01]):3.143708300067997e-02[&B TK02Brlens{1} 3.138470985036322e-02][&B TK02Brlens{2} 9.952821796572904e-02]):1.017668329674803e-02[&B TK02Brlens{1} 1.015972318577664e-02][&B TK02Brlens{2} 2.976298076752272e-02],47:7.566508341229777e-02[&B TK02Brlens{1} 7.552257861187581e-02][&B TK02Brlens{2} 1.556674105768774e-01]):1.326456513582511e-02[&B TK02Brlens{1} 1.324357398487976e-02][&B TK02Brlens{2} 3.567480142278280e-02]):9.239756247789166e-02[&B TK02Brlens{1} 9.228220942147854e-02][&B TK02Brlens{2} 4.077979630618762e-01]):6.171058334847630e-02[&B TK02Brlens{1} 6.164675845285630e-02][&B TK02Brlens{2} 2.397044458267990e-01]):3.671276277082185e-02[&B TK02Brlens{1} 3.668356127804162e-02][&B TK02Brlens{2} 5.465760575584298e-02]):5.221935176467776e-02[&B TK02Brlens{1} 5.220098491538252e-02][&B TK02Brlens{2} 4.964162336825844e-02]):3.368992786376050e-02[&B TK02Brlens{1} 3.368867119583308e-02][&B TK02Brlens{2} 2.221406026441650e-02]):3.333191602675130e-03[&B TK02Brlens{1} 3.333331193725384e-03][&B TK02Brlens{2} 2.899592420730451e-03]);
	tree mcmc.tree_7 [&B TK02Brlens{1}] [&B TK02Brlens{2}] = [&R] [&clockrate = 1.231212911897624e-03] (1:2.230856578451917e-02[&B TK02Brlens{1} 2.079398272120814e-02][&B TK02Brlens{2} 2.024666647141843e-02],(82:1.974580860505559e-02[&B TK02Brlens{1} 2.150407457006510e-02][&B TK02Brlens{2} 1.538073011384760e-02],(((88:7.040382365053971e-03[&B TK02Brlens{1} 4.575721065217089e-03][&B TK02Brlens{2} 5.759070893198399e-03],87:2.750591648682271e-03[&B TK02Brlens{1} 2.183225893453160e-03][&B TK02Brlens{2} 2.699000695165426e-03]):4.324632092892172e-02[&B TK02Brlens{1} 5.658922118246960e-02][&B TK02Brlens{2} 6.118051934749426e-02],86:1.017978359654281e-03[&B TK02Brlens{1} 1.956232245931970e-03][&B TK02Brlens{2} 1.954910902706828e-03]):1.666796935435044e-02[&B TK02Brlens{1} 3.824449093121248e-02][&B TK02Brlens{2} 2.736516867263625e-02],((84:2.176033484422385e-03[&B TK02Brlens{1} 6.958729750758019e-03][&B TK02Brlens{2} 2.768795776538904e-03],(76:7.862896377019701e-04[&B TK02Brlens{1} 2.896657584959530e-03][&B TK02Brlens{2} 1.226838556937903e-03],((80:9.002434236708406e-03[&B TK02Brlens{1} 3.368823032622966e-02][&B TK02Brlens{2} 1.065495286835520e-02],(((81:8.945368521986741e-03[&B TK02Brlens{1} 3.766012930160704e-02][&B TK02Brlens{2} 9.172644703390522e-03],79:1.006501783273855e-03[&B TK02Brlens{1} 3.627086501665186e-03][&B TK02Brlens{2} 1.318560279786954e-03]):2.800027960557783e-03[&B TK02Brlens{1} 1.040457152973683e-02][&B TK02Brlens{2} 3.714338107185324e-03],78:4.201399945107376e-04[&B TK02Brlens{1} 1.608340553427003e-03][&B TK02Brlens{2} 5.493978821072062e-04]):1.135732391338720e-02[&B TK02Brlens{1} 3.927489130952237e-02][&B TK02Brlens{2} 1.273872404759827e-02],77:1.250906615207770e-06[&B TK02Brlens{1} 3.869368485816124e-06][&B TK02Brlens{2} 1.119472108238345e-06]):1.137397127040238e-02[&B TK02Brlens{1} 3.884348293528667e-02][&B TK02Brlens{2} 1.251460430657134e-02]):3.632695288980636e-04[&B TK02Brlens{1} 1.378505174239618e-03][&B TK02Brlens{2} 4.640926042439524e-04],75:2.711306179764561e-05[&B TK02Brlens{1} 1.043123559096390e-04][&B TK02Brlens{2} 3.400690214837150e-05]):1.672637777968500e-03[&B TK02Brlens{1} 6.518611292096267e-03][&B TK02Brlens{2} 2.247037365231428e-03]):1.571662835798510e-02[&B TK02Brlens{1} 5.583216888363469e-02][&B TK02Brlens{2} 2.132543405124346e-02]):1.568612476808479e-02[&B TK02Brlens{1} 5.183095161492961e-02][&B TK02Brlens{2} 2.348272448185386e-02],(83:5.577160635722417e-03[&B TK02Brlens{1} 2.539331995890446e-02][&B TK02Brlens{2} 1.874709773198937e-02],(85:1.670118551637401e-04[&B TK02Brlens{1} 7.748126693405360e-04][&B TK02Brlens{2} 1.031954584615682e-03],((47:4.305236634873921e-03[&B TK02Brlens{1} 1.491923408023522e-02][&B TK02Brlens{2} 2.107911645780524e-02],((62:3.970283764440613e-03[&B TK02Brlens{1} 1.471279877633223e-02][&B TK02Brlens{2} 3.414963038878808e-02],28:1.155595901239398e-03[&B TK02Brlens{1} 4.562898356833451e-03][&B TK02Brlens{2} 9.197437092853230e-03]):2.469558647464259e-03[&B TK02Brlens{1} 8.975240599437034e-03][&B TK02Brlens{2} 1.816610751116555e-02],((64:1.852783657796397e-05[&B TK02Brlens{1} 7.778818241765107e-05][&B TK02Brlens{2} 7.575952568288494e-05],63:1.842368579057146e-02[&B TK02Brlens{1} 1.094936389224223e-01][&B TK02Brlens{2} 6.368029524042042e-02]):4.469811898768355e-03[&B TK02Brlens{1} 1.814257072759897e-02][&B TK02Brlens{2} 1.800498386992651e-02],15:1.374213985147477e-05[&B TK02Brlens{1} 5.386058040967922e-05][&B TK02Brlens{2} 5.421614066843976e-05]):5.290219207162133e-03[&B TK02Brlens{1} 1.987787600183425e-02][&B TK02Brlens{2} 2.829799694470629e-02]):2.385251674521000e-03[&B TK02Brlens{1} 8.448514821330771e-03][&B TK02Brlens{2} 1.523717526567742e-02]):1.306606986381242e-03[&B TK02Brlens{1} 4.884209166013407e-03][&B TK02Brlens{2} 8.047364819649256e-03],((70:3.014392392624743e-03[&B TK02Brlens{1} 1.295175709665392e-02][&B TK02Brlens{2} 2.311915848324970e-02],44:5.817745891639164e-03[&B TK02Brlens{1} 2.160136608970106e-02][&B TK02Brlens{2} 4.505147678390298e-02]):8.049374479932037e-04[&B TK02Brlens{1} 3.262368132602217e-03][&B TK02Brlens{2} 5.530272498217795e-03],((14:1.625679870859154e-05[&B TK02Brlens{1} 6.974926190787009e-05][&B TK02Brlens{2} 8.472808101307409e-05],(((10:4.360729748686953e-07[&B TK02Brlens{1} 1.242216761004450e-06][&B TK02Brlens{2} 2.129334007647843e-06],6:4.895616692143778e-05[&B TK02Brlens{1} 1.394587021189589e-04][&B TK02Brlens{2} 2.390518035227716e-04]):1.315684965914402e-02[&B TK02Brlens{1} 4.542908102318362e-02][&B TK02Brlens{2} 5.154990762515559e-02],17:1.656496835982457e-03[&B TK02Brlens{1} 7.101475404807897e-03][&B TK02Brlens{2} 4.847247576032757e-03]):8.650981920941159e-03[&B TK02Brlens{1} 3.670522492120860e-02][&B TK02Brlens{2} 2.759277811786275e-02],16:6.791044723231110e-07[&B TK02Brlens{1} 3.007185748278186e-06][&B TK02Brlens{2} 2.326528332438334e-06]):3.648227181378028e-03[&B TK02Brlens{1} 1.590469548806146e-02][&B TK02Brlens{2} 1.576096034992204e-02]):5.440682838781824e-03[&B TK02Brlens{1} 2.327485294733237e-02][&B TK02Brlens{2} 3.437654085534318e-02],(46:1.830458665228574e-03[&B TK02Brlens{1} 7.433193815359653e-03][&B TK02Brlens{2} 1.578808390329960e-02],(45:1.730967157090826e-02[&B TK02Brlens{1} 6.650463178191310e-02][&B TK02Brlens{2} 1.085689387203422e-01],(4:1.283135794654366e-02[&B TK02Brlens{1} 5.599851614291593e-02][&B TK02Brlens{2} 9.196059920170131e-02],(31:1.163015291360897e-02[&B TK02Brlens{1} 5.221291342279542e-02][&B TK02Brlens{2} 1.393425814944922e-01],((32:3.035307198931664e-03[&B TK02Brlens{1} 1.100204214844584e-02][&B TK02Brlens{2} 1.790861401579744e-02],(((42:3.222769706072451e-03[&B TK02Brlens{1} 1.017652694000514e-02][&B TK02Brlens{2} 8.538406614065172e-03],71:5.430818230245243e-03[&B TK02Brlens{1} 1.691785090538275e-02][&B TK02Brlens{2} 1.311067651189163e-02]):1.898389837027890e-02[&B TK02Brlens{1} 5.646294866311163e-02][&B TK02Brlens{2} 1.083477342472131e-01],((25:3.610301139938460e-03[&B TK02Brlens{1} 1.128615224613588e-02][&B TK02Brlens{2} 3.644312767637932e-02],(23:3.346158770628216e-04[&B TK02Brlens{1} 8.294125412745503e-04][&B TK02Brlens{2} 2.911734038300354e-03],22:3.264813157735080e-03[&B TK02Brlens{1} 1.016078218698235e-02][&B TK02Brlens{2} 2.494890435176564e-02]):4.680997670951870e-03[&B TK02Brlens{1} 1.287492981572030e-02][&B TK02Brlens{2} 4.522183926063349e-02]):7.899827245814173e-03[&B TK02Brlens{1} 2.241445073517789e-02][&B TK02Brlens{2} 8.195961814740509e-02],21:2.871211048265182e-03[&B TK02Brlens{1} 7.615700667334433e-03][&B TK02Brlens{2} 2.908534446712949e-02]):1.229010074758646e-03[&B TK02Brlens{1} 3.331317143469346e-03][&B TK02Brlens{2} 1.161125073493603e-02]):3.566438373944131e-03[&B TK02Brlens{1} 1.068264901677303e-02][&B TK02Brlens{2} 2.704412604248058e-02],(40:5.354315027834206e-03[&B TK02Brlens{1} 1.600180646870651e-02][&B TK02Brlens{2} 2.206305443574641e-02],(66:1.038888794900504e-02[&B TK02Brlens{1} 2.674350329719101e-02][&B TK02Brlens{2} 3.800126552738968e-02],(26:7.851896863144137e-04[&B TK02Brlens{1} 1.892934570271429e-03][&B TK02Brlens{2} 3.333255110836973e-03],7:5.535222659749373e-03[&B TK02Brlens{1} 1.331925994918963e-02][&B TK02Brlens{2} 2.353485037827515e-02]):3.570965370427309e-03[&B TK02Brlens{1} 9.718550926359889e-03][&B TK02Brlens{2} 1.370557807377392e-02]):6.108559765844013e-03[&B TK02Brlens{1} 1.867011347703053e-02][&B TK02Brlens{2} 2.587309551103751e-02]):3.100619461186060e-03[&B TK02Brlens{1} 9.770711815136513e-03][&B TK02Brlens{2} 1.773668779965363e-02]):8.514718077341527e-03[&B TK02Brlens{1} 2.822967081186852e-02][&B TK02Brlens{2} 5.236850758843614e-02]):4.025827796859255e-03[&B TK02Brlens{1} 1.325701083895179e-02][&B TK02Brlens{2} 2.404447329958041e-02],(43:5.319019485887561e-03[&B TK02Brlens{1} 1.485207349748195e-02][&B TK02Brlens{2} 3.982590563798911e-02],(((((73:6.682143197689339e-05[&B TK02Brlens{1} 1.437993048253469e-04][&B TK02Brlens{2} 1.186995875697864e-04],38:1.402810472728323e-02[&B TK02Brlens{1} 2.937507447699219e-02][&B TK02Brlens{2} 2.375423893157572e-02]):1.910338097927197e-02[&B TK02Brlens{1} 4.592822762769164e-02][&B TK02Brlens{2} 4.640859141165481e-02],(69:3.311749844817496e-03[&B TK02Brlens{1} 8.578190740209442e-03][&B TK02Brlens{2} 1.078503848154035e-02],(67:3.609465549866020e-03[&B TK02Brlens{1} 8.765452760721645e-03][&B TK02Brlens{2} 1.070756616796911e-02],(68:8.535079872262055e-03[&B TK02Brlens{1} 3.046033261926244e-02][&B TK02Brlens{2} 2.655304597968831e-02],35:1.027052260619669e-02[&B TK02Brlens{1} 3.955275907813858e-02][&B TK02Brlens{2} 2.990946723962566e-02]):4.216491100308195e-03[&B TK02Brlens{1} 1.308238243224509e-02][&B TK02Brlens{2} 1.246000725369810e-02]):3.098095437018361e-03[&B TK02Brlens{1} 7.821971951346856e-03][&B TK02Brlens{2} 9.220246463234653e-03]):7.413505027298317e-05[&B TK02Brlens{1} 1.973693742324835e-04][&B TK02Brlens{2} 2.289191121707808e-04]):8.216477034858782e-03[&B TK02Brlens{1} 2.361145155867703e-02][&B TK02Brlens{2} 2.656175423571388e-02],12:2.186657317033430e-02[&B TK02Brlens{1} 5.673004345226660e-02][&B TK02Brlens{2} 6.214802142676499e-02]):4.190696308060876e-03[&B TK02Brlens{1} 1.258645077303115e-02][&B TK02Brlens{2} 1.725579095323973e-02],((((27:3.344988042885966e-06[&B TK02Brlens{1} 1.019292865959637e-05][&B TK02Brlens{2} 1.594697009528241e-05],8:4.814715265997555e-03[&B TK02Brlens{1} 1.442501041950121e-02][&B TK02Brlens{2} 2.047220459179794e-02]):3.187237335095655e-03[&B TK02Brlens{1} 9.164714257281385e-03][&B TK02Brlens{2} 1.365643112083177e-02],((41:3.154915684179110e-03[&B TK02Brlens{1} 6.635381540742453e-03][&B TK02Brlens{2} 1.307279465022338e-02],(61:4.149639536204411e-03[&B TK02Brlens{1} 1.194492949928120e-02][&B TK02Brlens{2} 2.150535433314374e-02],19:1.465662606130833e-03[&B TK02Brlens{1} 4.477038691524083e-03][&B TK02Brlens{2} 5.633220972188175e-03]):1.171364950459650e-02[&B TK02Brlens{1} 2.945889888590898e-02][&B TK02Brlens{2} 4.649747802607860e-02]):2.235723151759517e-03[&B TK02Brlens{1} 4.582382550840552e-03][&B TK02Brlens{2} 8.420381785671553e-03],((18:2.935868320937368e-03[&B TK02Brlens{1} 6.005504630983842e-03][&B TK02Brlens{2} 1.250365784753509e-02],(49:1.729937559574446e-02[&B TK02Brlens{1} 2.768439014422136e-02][&B TK02Brlens{2} 3.647614072868086e-02],(50:2.252484576625320e-02[&B TK02Brlens{1} 2.831096010938118e-02][&B TK02Brlens{2} 3.932304640264392e-02],((55:4.084428504040118e-02[&B TK02Brlens{1} 3.042729304788726e-02][&B TK02Brlens{2} 1.622570845923509e-02],(59:6.922973159022711e-03[&B TK02Brlens{1} 4.895383552019653e-03][&B TK02Brlens{2} 3.163577844731673e-03],52:5.343157733678376e-02[&B TK02Brlens{1} 3.228350374850535e-02][&B TK02Brlens{2} 2.183560454970819e-02]):1.480124100163863e-03[&B TK02Brlens{1} 1.071209422572390e-03][&B TK02Brlens{2} 8.818368909620339e-04]):1.014116495808724e-02[&B TK02Brlens{1} 9.861656383851784e-03][&B TK02Brlens{2} 1.047501472343915e-02],((58:2.239075841937375e-02[&B TK02Brlens{1} 3.574735723512510e-02][&B TK02Brlens{2} 4.551598240992693e-02],((54:8.970100437433182e-08[&B TK02Brlens{1} 1.141218847354371e-07][&B TK02Brlens{2} 2.168802235856576e-07],48:9.122885387023487e-02[&B TK02Brlens{1} 7.645076184461565e-02][&B TK02Brlens{2} 2.248956092741828e-01]):5.402748204485094e-03[&B TK02Brlens{1} 6.523255983146895e-03][&B TK02Brlens{2} 1.263295902844827e-02],(51:7.259095869308589e-02[&B TK02Brlens{1} 8.564814491535572e-02][&B TK02Brlens{2} 3.261682164879583e-02],(72:2.568359124730356e-02[&B TK02Brlens{1} 5.613715310285906e-02][&B TK02Brlens{2} 2.726297625508673e-02],53:6.777631362905656e-03[&B TK02Brlens{1} 1.010446726375514e-02][&B TK02Brlens{2} 8.157524136693945e-03]):1.815882223051807e-02[&B TK02Brlens{1} 2.462714347586680e-02][&B TK02Brlens{2} 1.733916328556940e-02]):2.404064338163407e-02[&B TK02Brlens{1} 2.716079141739330e-02][&B TK02Brlens{2} 3.511800702796263e-02]):3.731052951196773e-03[&B TK02Brlens{1} 4.244371885155926e-03][&B TK02Brlens{2} 7.850548965414320e-03]):8.857162664047125e-05[&B TK02Brlens{1} 1.007539625515870e-04][&B TK02Brlens{2} 1.733265338651023e-04],(56:6.604656456503932e-04[&B TK02Brlens{1} 9.734467041619036e-04][&B TK02Brlens{2} 8.544074175714092e-04],57:1.342775783097024e-02[&B TK02Brlens{1} 1.584139763525799e-02][&B TK02Brlens{2} 1.699741838592153e-02]):2.312088981958654e-02[&B TK02Brlens{1} 3.024614271213919e-02][&B TK02Brlens{2} 3.766299988703806e-02]):1.009769081111191e-02[&B TK02Brlens{1} 1.189437253385817e-02][&B TK02Brlens{2} 1.711919158634488e-02]):2.755892667321305e-03[&B TK02Brlens{1} 3.590430406324019e-03][&B TK02Brlens{2} 4.572711117433881e-03]):4.929427879526868e-03[&B TK02Brlens{1} 7.367088311625816e-03][&B TK02Brlens{2} 9.979281869708524e-03]):1.903820552776402e-02[&B TK02Brlens{1} 3.431252215548037e-02][&B TK02Brlens{2} 5.200118562851467e-02]):7.931290814568448e-04[&B TK02Brlens{1} 1.603448775315477e-03][&B TK02Brlens{2} 2.662400334344227e-03],((33:2.548956147576335e-02[&B TK02Brlens{1} 5.076657379388478e-02][&B TK02Brlens{2} 8.147286544905669e-02],24:1.346863250203945e-05[&B TK02Brlens{1} 3.258103255448821e-05][&B TK02Brlens{2} 6.703546548378614e-05]):2.114974641936052e-04[&B TK02Brlens{1} 5.249777399359906e-04][&B TK02Brlens{2} 1.010105527066474e-03],((30:1.761433525437893e-02[&B TK02Brlens{1} 5.092408167959638e-02][&B TK02Brlens{2} 7.090626206413604e-02],3:4.001801900200372e-03[&B TK02Brlens{1} 1.087963712877150e-02][&B TK02Brlens{2} 1.907878307301602e-02]):3.518414284234578e-03[&B TK02Brlens{1} 1.123521529118042e-02][&B TK02Brlens{2} 1.316924454460058e-02],5:1.025124670036159e-02[&B TK02Brlens{1} 3.155091029846020e-02][&B TK02Brlens{2} 2.796262170962398e-02]):8.415133950028159e-03[&B TK02Brlens{1} 2.569670619485945e-02][&B TK02Brlens{2} 3.382542977396833e-02]):2.548996807814119e-03[&B TK02Brlens{1} 5.838332791247037e-03][&B TK02Brlens{2} 1.017358732686465e-02]):6.684839690451749e-04[&B TK02Brlens{1} 1.342976151772066e-03][&B TK02Brlens{2} 2.402480183607802e-03]):5.171816214071034e-03[&B TK02Brlens{1} 1.214210110852305e-02][&B TK02Brlens{2} 1.960695695636225e-02]):1.082247801621417e-03[&B TK02Brlens{1} 3.012577289320360e-03][&B TK02Brlens{2} 4.061231348527541e-03],(60:4.045149970430673e-02[&B TK02Brlens{1} 5.877194169615184e-02][&B TK02Brlens{2} 2.123464848162101e-01],37:2.773416871990342e-04[&B TK02Brlens{1} 5.909359679984970e-04][&B TK02Brlens{2} 1.158168762204251e-03]):9.133568564374001e-03[&B TK02Brlens{1} 2.276511140262257e-02][&B TK02Brlens{2} 3.598222618881869e-02]):4.760281664335703e-03[&B TK02Brlens{1} 1.397585671299380e-02][&B TK02Brlens{2} 1.776664972306265e-02],65:1.877004215237141e-02[&B TK02Brlens{1} 5.397254060028535e-02][&B TK02Brlens{2} 6.039347517982802e-02]):1.880712827379089e-03[&B TK02Brlens{1} 5.570122609626030e-03][&B TK02Brlens{2} 8.115173254308066e-03]):1.076833886067274e-03[&B TK02Brlens{1} 3.185098011183728e-03][&B TK02Brlens{2} 5.539261072878805e-03],(((39:1.828875016734571e-02[&B TK02Brlens{1} 4.131696253088346e-02][&B TK02Brlens{2} 1.121649882614292e-01],(11:8.789841811850246e-03[&B TK02Brlens{1} 1.736145048161945e-02][&B TK02Brlens{2} 4.059046992655512e-02],74:2.143818323892543e-03[&B TK02Brlens{1} 4.726967668219287e-03][&B TK02Brlens{2} 9.990428721793764e-03]):1.366967019400533e-03[&B TK02Brlens{1} 3.171488390733107e-03][&B TK02Brlens{2} 6.485395760288991e-03]):5.803114307226243e-04[&B TK02Brlens{1} 1.508019083187319e-03][&B TK02Brlens{2} 2.617635462264495e-03],(9:5.409919336550384e-03[&B TK02Brlens{1} 1.224709689237122e-02][&B TK02Brlens{2} 2.210825491304754e-02],(13:7.460834783192261e-04[&B TK02Brlens{1} 1.594800570617561e-03][&B TK02Brlens{2} 3.086610250176175e-03],2:3.737275856846828e-03[&B TK02Brlens{1} 8.216385207529795e-03][&B TK02Brlens{2} 1.446096934926187e-02]):7.448971040439178e-03[&B TK02Brlens{1} 1.678119159409882e-02][&B TK02Brlens{2} 3.029315414434330e-02]):7.475993959281002e-03[&B TK02Brlens{1} 1.882529436005271e-02][&B TK02Brlens{2} 3.141430162340975e-02]):1.442995864884833e-04[&B TK02Brlens{1} 3.841571957450685e-04][&B TK02Brlens{2} 6.346005636618912e-04],((34:2.202959172677779e-02[&B TK02Brlens{1} 5.340971515812723e-02][&B TK02Brlens{2} 4.171854960698203e-02],36:7.775831582293447e-05[&B TK02Brlens{1} 2.182518539463052e-04][&B TK02Brlens{2} 2.201378188620763e-04]):7.871302018142012e-04[&B TK02Brlens{1} 2.222039356077440e-03][&B TK02Brlens{2} 2.152199236774736e-03],(29:6.655452964001385e-03[&B TK02Brlens{1} 1.982224343635823e-02][&B TK02Brlens{2} 1.735540205093956e-02],20:7.415559364071234e-05[&B TK02Brlens{1} 2.123461274065764e-04][&B TK02Brlens{2} 1.884358082363576e-04]):3.035204150130810e-04[&B TK02Brlens{1} 8.654352828453969e-04][&B TK02Brlens{2} 7.858911237029218e-04]):1.621773886680483e-02[&B TK02Brlens{1} 4.456185512479981e-02][&B TK02Brlens{2} 5.696804624597480e-02]):5.371412861511160e-03[&B TK02Brlens{1} 1.521779481363042e-02][&B TK02Brlens{2} 2.634013220601684e-02]):1.072049028575939e-03[&B TK02Brlens{1} 3.420080287260523e-03][&B TK02Brlens{2} 6.446862945849622e-03]):2.217911176337489e-03[&B TK02Brlens{1} 7.261099931099565e-03][&B TK02Brlens{2} 1.403121956345430e-02]):7.994027496353390e-03[&B TK02Brlens{1} 3.014357331812113e-02][&B TK02Brlens{2} 5.591018931168504e-02]):6.758281293058055e-04[&B TK02Brlens{1} 2.889511831744381e-03][&B TK02Brlens{2} 5.478265906453282e-03]):5.939697010702016e-04[&B TK02Brlens{1} 2.406022344706877e-03][&B TK02Brlens{2} 4.997938757478353e-03]):1.091126222559358e-04[&B TK02Brlens{1} 4.383040694853310e-04][&B TK02Brlens{2} 9.508240892173426e-04]):5.573824593885834e-03[&B TK02Brlens{1} 2.336688077041914e-02][&B TK02Brlens{2} 4.540098582562629e-02]):7.338753896399264e-04[&B TK02Brlens{1} 3.063621067142183e-03][&B TK02Brlens{2} 5.272364842245505e-03]):3.114805450535052e-04[&B TK02Brlens{1} 1.257066890968565e-03][&B TK02Brlens{2} 2.062150085013009e-03]):7.877083090271492e-03[&B TK02Brlens{1} 3.397802789020807e-02][&B TK02Brlens{2} 4.853977065358230e-02]):5.587178235381074e-03[&B TK02Brlens{1} 2.697292359585334e-02][&B TK02Brlens{2} 2.678654429642171e-02]):6.102987344570043e-03[&B TK02Brlens{1} 2.583632916338921e-02][&B TK02Brlens{2} 1.610425466877542e-02]):1.019079576816212e-03[&B TK02Brlens{1} 3.117390713038197e-03][&B TK02Brlens{2} 1.614934359071970e-03]):1.099194397000791e-02[&B TK02Brlens{1} 2.135443785537656e-02][&B TK02Brlens{2} 1.238633654479162e-02]):7.767534151611688e-03[&B TK02Brlens{1} 8.614870954171044e-03][&B TK02Brlens{2} 7.001465533756273e-03]);
	tree mcmc.tree_8 [&B TK02Brlens{1}] [&B TK02Brlens{2}] = [&R] [&clockrate = 4.571235251207413e-03] (1:5.444939216557791e-02[&B TK02Brlens{1} 5.423579985423703e-02][&B TK02Brlens{2} 3.832303091652479e-02],(82:4.601266855346509e-02[&B TK02Brlens{1} 7.919689690695492e-02][&B TK02Brlens{2} 4.169053448357810e-02],(((88:4.935134449291443e-02[&B TK02Brlens{1} 5.281263672571183e-02][&B TK02Brlens{2} 3.386242041430988e-02],87:4.671793653683980e-02[&B TK02Brlens{1} 7.307334762768632e-02][&B TK02Brlens{2} 1.846705663505911e-02]):1.378092847050335e-01[&B TK02Brlens{1} 3.309881316872459e-01][&B TK02Brlens{2} 8.389361060357940e-02],86:8.132896082633773e-06[&B TK02Brlens{1} 2.544894288452774e-05][&B TK02Brlens{2} 5.421837867771529e-06]):6.799975054795218e-02[&B TK02Brlens{1} 3.032798844630752e-01][&B TK02Brlens{2} 8.841566099941529e-02],((84:0.000000000000000e+00[&B TK02Brlens{1} 0.000000000000000e+00][&B TK02Brlens{2} 0.000000000000000e+00],(76:5.481470432502800e-03[&B TK02Brlens{1} 2.602087899293733e-02][&B TK02Brlens{2} 1.702799333436819e-03],((80:1.171134334269230e-02[&B TK02Brlens{1} 2.612966524515740e-02][&B TK02Brlens{2} 6.297693564968477e-03],(((81:4.302478292781711e-02[&B TK02Brlens{1} 1.457282440561767e-01][&B TK02Brlens{2} 1.527297077928575e-01],79:5.568614779822024e-08[&B TK02Brlens{1} 2.544118839457746e-07][&B TK02Brlens{2} 1.953369281022690e-07]):1.150691244128259e-02[&B TK02Brlens{1} 4.093485693331512e-02][&B TK02Brlens{2} 2.949885338241447e-02],78:1.034161527606686e-02[&B TK02Brlens{1} 2.030177008070279e-02][&B TK02Brlens{2} 1.501041837865813e-02]):3.838604052964623e-02[&B TK02Brlens{1} 7.981100607374847e-02][&B TK02Brlens{2} 5.173228480399452e-02],77:1.030410278397019e-04[&B TK02Brlens{1} 1.661207309930880e-04][&B TK02Brlens{2} 1.148218818301167e-04]):1.728067532978878e-02[&B TK02Brlens{1} 3.458437747669773e-02][&B TK02Brlens{2} 1.435153364561970e-02]):1.043116152707638e-02[&B TK02Brlens{1} 2.954470954542224e-02][&B TK02Brlens{2} 5.211761497859810e-03],75:8.570695237659544e-06[&B TK02Brlens{1} 2.806231758853173e-05][&B TK02Brlens{2} 3.550930379950202e-06]):1.381817104281895e-02[&B TK02Brlens{1} 6.222409938808544e-02][&B TK02Brlens{2} 5.377067411158695e-03]):7.220232518663203e-02[&B TK02Brlens{1} 5.387004568694496e-01][&B TK02Brlens{2} 6.452787146330907e-02]):1.753527491892535e-02[&B TK02Brlens{1} 1.765181837531213e-01][&B TK02Brlens{2} 5.125537537488306e-02],(83:0.000000000000000e+00[&B TK02Brlens{1} 0.000000000000000e+00][&B TK02Brlens{2} 0.000000000000000e+00],(85:9.349611770725851e-04[&B TK02Brlens{1} 8.892018498214549e-03][&B TK02Brlens{2} 1.744576258690692e-02],(47:8.852336422904809e-03[&B TK02Brlens{1} 4.600278074980114e-02][&B TK02Brlens{2} 1.166544583322547e-01],(((70:9.929715612760032e-03[&B TK02Brlens{1} 5.976581930661259e-02][&B TK02Brlens{2} 1.775078277266368e-01],44:2.046474385954200e-02[&B TK02Brlens{1} 9.746712295709382e-02][&B TK02Brlens{2} 2.627446799290019e-01]):8.788188150798408e-04[&B TK02Brlens{1} 5.477568051489896e-03][&B TK02Brlens{2} 1.531654211826212e-02],(((((10:8.302112377539710e-03[&B TK02Brlens{1} 6.348177396138174e-02][&B TK02Brlens{2} 1.031476296354076e-02],6:2.193458525854005e-03[&B TK02Brlens{1} 1.753681107965083e-02][&B TK02Brlens{2} 2.716956354198596e-03]):3.217995097659841e-02[&B TK02Brlens{1} 2.468685754270244e-01][&B TK02Brlens{2} 7.503414770416424e-02],16:0.000000000000000e+00[&B TK02Brlens{1} 0.000000000000000e+00][&B TK02Brlens{2} 0.000000000000000e+00]):1.063484716604421e-02[&B TK02Brlens{1} 7.245828599294486e-02][&B TK02Brlens{2} 4.572149395227287e-02],17:0.000000000000000e+00[&B TK02Brlens{1} 0.000000000000000e+00][&B TK02Brlens{2} 0.000000000000000e+00]):2.666875346535624e-02[&B TK02Brlens{1} 1.457780601994191e-01][&B TK02Brlens{2} 2.191415927828536e-01],14:0.000000000000000e+00[&B TK02Brlens{1} 0.000000000000000e+00][&B TK02Brlens{2} 0.000000000000000e+00]):3.735809426663608e-02[&B TK02Brlens{1} 1.969966068092489e-01][&B TK02Brlens{2} 4.799078508220660e-01],(46:0.000000000000000e+00[&B TK02Brlens{1} 0.000000000000000e+00][&B TK02Brlens{2} 0.000000000000000e+00],(45:5.440365893120998e-02[&B TK02Brlens{1} 1.519779400643519e-01][&B TK02Brlens{2} 4.499518249736459e-01],(4:4.593024767277547e-02[&B TK02Brlens{1} 1.377535145077055e-01][&B TK02Brlens{2} 7.426793531657291e-01],((((((((69:3.009796422779865e-02[&B TK02Brlens{1} 1.654577595206560e-01][&B TK02Brlens{2} 6.621760816866532e-02],(67:1.601450752605836e-02[&B TK02Brlens{1} 1.112527303037666e-01][&B TK02Brlens{2} 3.158331544785453e-02],(68:4.843523247312125e-03[&B TK02Brlens{1} 1.927539346681397e-02][&B TK02Brlens{2} 2.220043595446903e-02],35:5.965661167180929e-02[&B TK02Brlens{1} 2.572046654850418e-01][&B TK02Brlens{2} 1.533518174520586e-01]):4.631632903759490e-02[&B TK02Brlens{1} 2.277167070973818e-01][&B TK02Brlens{2} 1.517203541185313e-01]):3.696560310029630e-03[&B TK02Brlens{1} 2.034878312728432e-02][&B TK02Brlens{2} 9.633123658013044e-03]):5.929517762301661e-03[&B TK02Brlens{1} 2.955653510715995e-02][&B TK02Brlens{2} 2.740819803452826e-02],(73:0.000000000000000e+00[&B TK02Brlens{1} 0.000000000000000e+00][&B TK02Brlens{2} 0.000000000000000e+00],38:4.380014480484925e-03[&B TK02Brlens{1} 6.059287171246585e-03][&B TK02Brlens{2} 4.416459461184200e-03]):1.002868607580769e-01[&B TK02Brlens{1} 3.218565724867222e-01][&B TK02Brlens{2} 3.441001633715983e-01]):9.396878959132307e-03[&B TK02Brlens{1} 5.120093897738930e-02][&B TK02Brlens{2} 5.177847519924619e-02],(((27:3.599918570895637e-04[&B TK02Brlens{1} 2.571680753651731e-03][&B TK02Brlens{2} 2.940430820596935e-03],8:1.119623378242161e-02[&B TK02Brlens{1} 6.366692038645931e-02][&B TK02Brlens{2} 1.493248448111378e-01]):1.168929428523797e-02[&B TK02Brlens{1} 6.565667400582016e-02][&B TK02Brlens{2} 8.194610248000213e-02],((41:1.136313687784124e-02[&B TK02Brlens{1} 4.501304660627858e-02][&B TK02Brlens{2} 6.611210003780491e-02],(61:6.051114711911310e-02[&B TK02Brlens{1} 1.393453433385077e-01][&B TK02Brlens{2} 4.342827527468242e-01],19:9.218026340781853e-03[&B TK02Brlens{1} 2.959457731240330e-02][&B TK02Brlens{2} 6.702069013354207e-02]):2.721824154087817e-02[&B TK02Brlens{1} 9.760234790530622e-02][&B TK02Brlens{2} 2.023957941001729e-01]):8.293581039639272e-03[&B TK02Brlens{1} 2.760620326310324e-02][&B TK02Brlens{2} 5.369050217090434e-02],((((50:1.045811579302943e-01[&B TK02Brlens{1} 1.517117624114601e-01][&B TK02Brlens{2} 1.907141172570043e-01],((55:1.674288588868187e-01[&B TK02Brlens{1} 1.272940503477376e-01][&B TK02Brlens{2} 2.452804129804431e-01],(59:9.811229188449511e-03[&B TK02Brlens{1} 1.076840162561058e-02][&B TK02Brlens{2} 1.326572610540584e-02],52:2.038359631276889e-01[&B TK02Brlens{1} 1.244716138437607e-01][&B TK02Brlens{2} 1.644372272420534e-01]):1.188280239130612e-02[&B TK02Brlens{1} 1.294878209634614e-02][&B TK02Brlens{2} 2.372031235025479e-02]):3.401499178743705e-02[&B TK02Brlens{1} 5.175953410717801e-02][&B TK02Brlens{2} 1.027486655165283e-01],((56:1.196970839548456e-02[&B TK02Brlens{1} 6.081326087424340e-03][&B TK02Brlens{2} 5.047966734183638e-03],57:6.552140408178256e-02[&B TK02Brlens{1} 3.843112535507034e-02][&B TK02Brlens{2} 1.684986109854778e-02]):1.156594660601500e-01[&B TK02Brlens{1} 1.699074236624644e-01][&B TK02Brlens{2} 1.732202788590398e-01],(58:1.697706879878839e-01[&B TK02Brlens{1} 3.256676750555376e-01][&B TK02Brlens{2} 3.080949012783385e-01],((54:1.270098965597747e-06[&B TK02Brlens{1} 8.305977374216079e-07][&B TK02Brlens{2} 5.545899891089851e-06],48:3.488750722208417e-01[&B TK02Brlens{1} 2.684531053608606e-01][&B TK02Brlens{2} 7.978617236746539e-01]):4.600414771175195e-02[&B TK02Brlens{1} 4.944283256010413e-02][&B TK02Brlens{2} 1.462003462039577e-01],((72:7.955275659083545e-02[&B TK02Brlens{1} 3.354688714715717e-01][&B TK02Brlens{2} 2.678533658278202e-01],53:1.654554600888338e-02[&B TK02Brlens{1} 5.805266812914510e-02][&B TK02Brlens{2} 5.578904032181610e-02]):1.039851817854897e-01[&B TK02Brlens{1} 2.473282372654365e-01][&B TK02Brlens{2} 2.192367811172828e-01],51:2.786040876340882e-01[&B TK02Brlens{1} 2.618792944707686e-01][&B TK02Brlens{2} 1.452758698308607e-01]):1.162751322985055e-01[&B TK02Brlens{1} 1.595215310668964e-01][&B TK02Brlens{2} 1.749691152581325e-01]):1.617942314840870e-02[&B TK02Brlens{1} 3.045393933406799e-02][&B TK02Brlens{2} 3.693338828370465e-02]):1.863299691514249e-04[&B TK02Brlens{1} 4.297983965400400e-04][&B TK02Brlens{2} 4.842227819828144e-04]):1.543459237389555e-02[&B TK02Brlens{1} 3.206780408442308e-02][&B TK02Brlens{2} 4.844651159603847e-02]):2.367815231947124e-03[&B TK02Brlens{1} 4.731110975142673e-03][&B TK02Brlens{2} 8.434081704021965e-03]):2.540951843192932e-02[&B TK02Brlens{1} 4.263493647405082e-02][&B TK02Brlens{2} 1.351654880811017e-01],49:6.937920388241545e-02[&B TK02Brlens{1} 1.209157266609273e-01][&B TK02Brlens{2} 2.771279663451353e-01]):4.026585062456208e-02[&B TK02Brlens{1} 6.993426798822416e-02][&B TK02Brlens{2} 2.487922341122788e-01],18:1.023806005132402e-02[&B TK02Brlens{1} 2.065991071813930e-02][&B TK02Brlens{2} 5.309714957278672e-02]):2.139713097587423e-02[&B TK02Brlens{1} 4.724187469507994e-02][&B TK02Brlens{2} 1.292971367841907e-01],((5:6.025722346314275e-02[&B TK02Brlens{1} 1.103733983383601e-01][&B TK02Brlens{2} 1.816789462956847e-01],(30:4.805103449132316e-02[&B TK02Brlens{1} 1.004496863748449e+00][&B TK02Brlens{2} 2.845232935671075e-01],3:4.798579073254832e-03[&B TK02Brlens{1} 4.761953897950231e-02][&B TK02Brlens{2} 2.649560631968661e-02]):5.647330610500318e-02[&B TK02Brlens{1} 3.475033604571031e-01][&B TK02Brlens{2} 2.672177602810776e-01]):4.229312963424743e-03[&B TK02Brlens{1} 1.088624055832923e-02][&B TK02Brlens{2} 2.145538005348280e-02],(33:5.393048138451131e-02[&B TK02Brlens{1} 1.632768410011695e-01][&B TK02Brlens{2} 2.995843251594565e-01],24:8.772450245332256e-06[&B TK02Brlens{1} 1.876628816442252e-05][&B TK02Brlens{2} 4.625489155594381e-05]):7.974191668700130e-03[&B TK02Brlens{1} 1.786055420120513e-02][&B TK02Brlens{2} 4.575920553980573e-02]):1.716067479959396e-03[&B TK02Brlens{1} 3.820912434567213e-03][&B TK02Brlens{2} 1.124306926851200e-02]):3.127739427466099e-03[&B TK02Brlens{1} 7.520127560143816e-03][&B TK02Brlens{2} 1.914995879919751e-02]):7.313260793665012e-03[&B TK02Brlens{1} 2.481333181042902e-02][&B TK02Brlens{2} 4.094946038348567e-02]):4.389886461594778e-03[&B TK02Brlens{1} 1.762090545857358e-02][&B TK02Brlens{2} 2.324639893725638e-02],(37:0.000000000000000e+00[&B TK02Brlens{1} 0.000000000000000e+00][&B TK02Brlens{2} 0.000000000000000e+00],60:1.449617965581673e-01[&B TK02Brlens{1} 3.698340633057450e-01][&B TK02Brlens{2} 1.645747587556551e+00]):1.727513092037821e-02[&B TK02Brlens{1} 7.133703771682479e-02][&B TK02Brlens{2} 1.224543741977791e-01]):1.802227091560238e-02[&B TK02Brlens{1} 9.031204983925922e-02][&B TK02Brlens{2} 8.792979627089224e-02]):9.662325653393835e-03[&B TK02Brlens{1} 6.019664201652808e-02][&B TK02Brlens{2} 5.657437682191248e-02],((40:3.592845179532572e-02[&B TK02Brlens{1} 9.942272381991765e-02][&B TK02Brlens{2} 2.070278560246059e-01],(66:5.355635148166513e-02[&B TK02Brlens{1} 1.174047097878535e-01][&B TK02Brlens{2} 2.914259323162385e-01],(26:6.797570822309029e-03[&B TK02Brlens{1} 1.577965264733349e-02][&B TK02Brlens{2} 1.785271730669702e-02],7:4.234376997173381e-02[&B TK02Brlens{1} 6.452390242298461e-02][&B TK02Brlens{2} 1.068272168038443e-01]):1.977565471872883e-02[&B TK02Brlens{1} 5.378182886522859e-02][&B TK02Brlens{2} 1.022772671706515e-01]):4.172518804113492e-03[&B TK02Brlens{1} 1.364262613162998e-02][&B TK02Brlens{2} 3.115543958113857e-02]):7.475306279442322e-03[&B TK02Brlens{1} 3.520040128123621e-02][&B TK02Brlens{2} 5.359027598191559e-02],(((25:1.925930440911455e-02[&B TK02Brlens{1} 1.144383369023366e-01][&B TK02Brlens{2} 3.802906537867896e-01],(23:0.000000000000000e+00[&B TK02Brlens{1} 0.000000000000000e+00][&B TK02Brlens{2} 0.000000000000000e+00],22:1.004324130299948e-02[&B TK02Brlens{1} 4.211401622823088e-02][&B TK02Brlens{2} 2.399974414145641e-01]):1.639494154651734e-02[&B TK02Brlens{1} 8.122991563040861e-02][&B TK02Brlens{2} 5.254278759228720e-01]):2.106554795293665e-02[&B TK02Brlens{1} 1.135239419866744e-01][&B TK02Brlens{2} 4.562833805872459e-01],21:2.098270333719004e-04[&B TK02Brlens{1} 1.042555113702442e-03][&B TK02Brlens{2} 3.099269826528607e-03]):5.754705266663414e-03[&B TK02Brlens{1} 2.893220887036074e-02][&B TK02Brlens{2} 7.773155171650660e-02],(42:0.000000000000000e+00[&B TK02Brlens{1} 0.000000000000000e+00][&B TK02Brlens{2} 0.000000000000000e+00],71:2.701567158343274e-02[&B TK02Brlens{1} 2.471981924049077e-01][&B TK02Brlens{2} 1.069683514720453e-02]):6.687881052303141e-02[&B TK02Brlens{1} 3.817033366623752e-01][&B TK02Brlens{2} 4.315201981800519e-01]):2.479178226760807e-02[&B TK02Brlens{1} 1.373817179286149e-01][&B TK02Brlens{2} 2.400599470755402e-01]):2.520879415345800e-02[&B TK02Brlens{1} 1.559437225495848e-01][&B TK02Brlens{2} 1.740963895359103e-01]):1.971994196759281e-04[&B TK02Brlens{1} 1.258528255114213e-03][&B TK02Brlens{2} 1.292612614691204e-03],(((((13:1.379647120260009e-02[&B TK02Brlens{1} 2.232873075976260e-02][&B TK02Brlens{2} 3.214804545759460e-02],2:2.278274907944006e-02[&B TK02Brlens{1} 4.191164848016938e-02][&B TK02Brlens{2} 5.159812391015029e-02]):2.950146469126911e-02[&B TK02Brlens{1} 5.910176018346639e-02][&B TK02Brlens{2} 8.781853137566223e-02],9:4.418150696304902e-02[&B TK02Brlens{1} 1.062504983862116e-01][&B TK02Brlens{2} 1.459415110601656e-01]):1.394718172819017e-02[&B TK02Brlens{1} 4.225004263355473e-02][&B TK02Brlens{2} 5.123488456783847e-02],(11:1.235430642288934e-02[&B TK02Brlens{1} 2.744860496380089e-02][&B TK02Brlens{2} 9.535561586630839e-02],39:4.959154411679974e-02[&B TK02Brlens{1} 7.127248822313823e-02][&B TK02Brlens{2} 4.458900987390417e-01]):1.589513023229096e-02[&B TK02Brlens{1} 4.401968803941109e-02][&B TK02Brlens{2} 1.066494685195617e-01]):4.452431312196747e-03[&B TK02Brlens{1} 1.708498032170502e-02][&B TK02Brlens{2} 1.863628848441540e-02],12:4.716705753150369e-02[&B TK02Brlens{1} 1.453900299190135e-01][&B TK02Brlens{2} 3.750817455229399e-01]):5.962798782937262e-03[&B TK02Brlens{1} 3.019463526504020e-02][&B TK02Brlens{2} 2.664577977606997e-02],(74:0.000000000000000e+00[&B TK02Brlens{1} 0.000000000000000e+00][&B TK02Brlens{2} 0.000000000000000e+00],65:3.013159503034761e-02[&B TK02Brlens{1} 3.125016239512131e-01][&B TK02Brlens{2} 1.129051285226859e-01]):1.105993809098514e-03[&B TK02Brlens{1} 6.307799779137907e-03][&B TK02Brlens{2} 4.749548776964425e-03]):1.080055273981217e-02[&B TK02Brlens{1} 6.777849166540319e-02][&B TK02Brlens{2} 5.783035880736338e-02]):1.045432037897438e-02[&B TK02Brlens{1} 5.952433158136988e-02][&B TK02Brlens{2} 6.293984091380715e-02],((29:2.365608090657568e-04[&B TK02Brlens{1} 3.688144544344363e-04][&B TK02Brlens{2} 6.097806581335343e-04],(20:9.751079338310372e-03[&B TK02Brlens{1} 1.591933624550705e-02][&B TK02Brlens{2} 3.309723469723101e-02],36:2.249912707783119e-06[&B TK02Brlens{1} 3.838520119826385e-06][&B TK02Brlens{2} 7.196295288076205e-06]):1.809977986790490e-02[&B TK02Brlens{1} 2.954918852467920e-02][&B TK02Brlens{2} 5.227368923273499e-02]):2.677373701200891e-03[&B TK02Brlens{1} 3.887872359934236e-03][&B TK02Brlens{2} 6.117230017155991e-03],34:7.069514581784714e-02[&B TK02Brlens{1} 7.134545905996537e-02][&B TK02Brlens{2} 2.127448094889381e-01]):5.340596307325689e-02[&B TK02Brlens{1} 1.694170979052644e-01][&B TK02Brlens{2} 2.033093780284240e-01]):8.760358178558109e-03[&B TK02Brlens{1} 4.183844194376761e-02][&B TK02Brlens{2} 9.088390612621763e-02],(32:1.007026687165093e-02[&B TK02Brlens{1} 5.701701876145716e-02][&B TK02Brlens{2} 1.518094436732272e-01],43:2.010901125795932e-02[&B TK02Brlens{1} 1.044859633559810e-01][&B TK02Brlens{2} 7.231400050912432e-01]):7.334166573392991e-03[&B TK02Brlens{1} 4.013343742820070e-02][&B TK02Brlens{2} 1.231275922566459e-01]):9.047761706716770e-03[&B TK02Brlens{1} 4.517446403130215e-02][&B TK02Brlens{2} 1.507583203967200e-01],31:2.605859569062173e-02[&B TK02Brlens{1} 1.539231532047428e-01][&B TK02Brlens{2} 2.693327353948924e-01]):9.154771781739813e-03[&B TK02Brlens{1} 4.226344684653610e-02][&B TK02Brlens{2} 1.204114798341665e-01]):2.134103024846156e-03[&B TK02Brlens{1} 8.310897065554611e-03][&B TK02Brlens{2} 1.988845857977662e-02]):1.555194716933438e-02[&B TK02Brlens{1} 6.544133118301494e-02][&B TK02Brlens{2} 3.194727604682632e-01]):1.305542515492690e-02[&B TK02Brlens{1} 6.830548276046761e-02][&B TK02Brlens{2} 2.945187166049891e-01]):9.461776878157705e-04[&B TK02Brlens{1} 5.778521650847608e-03][&B TK02Brlens{2} 1.441070604813825e-02]):3.194495735785785e-03[&B TK02Brlens{1} 1.949186568539497e-02][&B TK02Brlens{2} 4.305207283643635e-02],(((63:6.534753160185711e-02[&B TK02Brlens{1} 2.084652583075380e-01][&B TK02Brlens{2} 6.331582983957662e-02],15:8.332878935723006e-04[&B TK02Brlens{1} 2.639488084738869e-03][&B TK02Brlens{2} 9.022028839760018e-04]):1.818295778291713e-02[&B TK02Brlens{1} 6.082511293339524e-02][&B TK02Brlens{2} 3.090276819153046e-02],64:1.162598011063446e-02[&B TK02Brlens{1} 3.477533358066483e-02][&B TK02Brlens{2} 2.236964630433864e-02]):2.572261411319421e-02[&B TK02Brlens{1} 1.010682802495968e-01][&B TK02Brlens{2} 1.330615789753797e-01],(28:0.000000000000000e+00[&B TK02Brlens{1} 0.000000000000000e+00][&B TK02Brlens{2} 0.000000000000000e+00],62:3.565942715000560e-02[&B TK02Brlens{1} 1.373092982641403e-01][&B TK02Brlens{2} 2.379724385766584e-01]):1.385915781313302e-02[&B TK02Brlens{1} 7.143621107549027e-02][&B TK02Brlens{2} 1.178589346819113e-01]):6.906316608977781e-03[&B TK02Brlens{1} 3.596956619017037e-02][&B TK02Brlens{2} 6.591059494192847e-02]):1.500233891354674e-03[&B TK02Brlens{1} 8.740000300680010e-03][&B TK02Brlens{2} 1.804947529466474e-02]):1.950790551681160e-02[&B TK02Brlens{1} 1.476373526009816e-01][&B TK02Brlens{2} 3.088492242522167e-01]):1.138390526419411e-02[&B TK02Brlens{1} 1.040000881186954e-01][&B TK02Brlens{2} 1.838893171655799e-01]):1.785877710339840e-02[&B TK02Brlens{1} 1.759421238989631e-01][&B TK02Brlens{2} 1.613545496021578e-01]):3.434908629866504e-02[&B TK02Brlens{1} 2.871925697611376e-01][&B TK02Brlens{2} 1.091766232729066e-01]):2.113626189850061e-02[&B TK02Brlens{1} 8.016314638206697e-02][&B TK02Brlens{2} 3.216701626316101e-02]):8.224101521730439e-03[&B TK02Brlens{1} 1.153939719407585e-02][&B TK02Brlens{2} 8.673934101667828e-03]);
end;

begin mrbayes;
	startvals
		Tau{all}(1,1)=mcmc.tree_1
		Tau{all}(1,2)=mcmc.tree_2
		Tau{all}(1,3)=mcmc.tree_3
		Tau{all}(1,4)=mcmc.tree_4
		Tau{all}(2,4)=mcmc.tree_5
		Tau{all}(2,1)=mcmc.tree_6
		Tau{all}(2,2)=mcmc.tree_7
		Tau{all}(2,3)=mcmc.tree_8
		V{all}(1,1)=mcmc.tree_1
		TK02Brlens{1}(1,1)=mcmc.tree_1
		TK02Brlens{2}(1,1)=mcmc.tree_1
		V{all}(1,2)=mcmc.tree_2
		TK02Brlens{1}(1,2)=mcmc.tree_2
		TK02Brlens{2}(1,2)=mcmc.tree_2
		V{all}(1,3)=mcmc.tree_3
		TK02Brlens{1}(1,3)=mcmc.tree_3
		TK02Brlens{2}(1,3)=mcmc.tree_3
		V{all}(1,4)=mcmc.tree_4
		TK02Brlens{1}(1,4)=mcmc.tree_4
		TK02Brlens{2}(1,4)=mcmc.tree_4
		V{all}(2,4)=mcmc.tree_5
		TK02Brlens{1}(2,4)=mcmc.tree_5
		TK02Brlens{2}(2,4)=mcmc.tree_5
		V{all}(2,1)=mcmc.tree_6
		TK02Brlens{1}(2,1)=mcmc.tree_6
		TK02Brlens{2}(2,1)=mcmc.tree_6
		V{all}(2,2)=mcmc.tree_7
		TK02Brlens{1}(2,2)=mcmc.tree_7
		TK02Brlens{2}(2,2)=mcmc.tree_7
		V{all}(2,3)=mcmc.tree_8
		TK02Brlens{1}(2,3)=mcmc.tree_8
		TK02Brlens{2}(2,3)=mcmc.tree_8
		Alpha{all}(1,1)=(6.244106635033451e-02)
		Alpha{all}(1,2)=(2.414655466143385e+00)
		Alpha{all}(1,3)=(1.580439793815754e+00)
		Alpha{all}(1,4)=(1.821195569091111e+00)
		Alpha{all}(2,4)=(2.036142838245279e+00)
		Alpha{all}(2,1)=(2.604229061470992e+00)
		Alpha{all}(2,2)=(7.327124710643869e-02)
		Alpha{all}(2,3)=(1.933115260747072e+00)
		Net_speciation{all}(1,1)=(2.050668003796224e-02)
		Net_speciation{all}(1,2)=(2.031516302397928e-02)
		Net_speciation{all}(1,3)=(1.796894426992456e-02)
		Net_speciation{all}(1,4)=(2.003158281244282e-02)
		Net_speciation{all}(2,4)=(5.847030261223977e-03)
		Net_speciation{all}(2,1)=(1.158207163504029e-02)
		Net_speciation{all}(2,2)=(8.122510028845358e-03)
		Net_speciation{all}(2,3)=(2.116565533278539e-02)
		Relative_extinction{all}(1,1)=(9.727669200302468e-01)
		Relative_extinction{all}(1,2)=(9.846317688758063e-01)
		Relative_extinction{all}(1,3)=(9.162970938714849e-01)
		Relative_extinction{all}(1,4)=(7.390619348730092e-01)
		Relative_extinction{all}(2,4)=(9.566359721676209e-01)
		Relative_extinction{all}(2,1)=(9.893153907992922e-01)
		Relative_extinction{all}(2,2)=(9.910573831193257e-01)
		Relative_extinction{all}(2,3)=(9.322072672449768e-01)
		Relative_fossilization{all}(1,1)=(8.206145349006220e-03)
		Relative_fossilization{all}(1,2)=(3.659419232996344e-03)
		Relative_fossilization{all}(1,3)=(1.290466934187109e-01)
		Relative_fossilization{all}(1,4)=(5.080383954432722e-01)
		Relative_fossilization{all}(2,4)=(2.172757751865194e-01)
		Relative_fossilization{all}(2,1)=(4.897073847289657e-03)
		Relative_fossilization{all}(2,2)=(6.679503418500989e-03)
		Relative_fossilization{all}(2,3)=(5.660004881188676e-02)
		TK02var{1}(1,1)=(4.791142877307543e-06)
		TK02var{1}(1,2)=(9.680886971741047e-01)
		TK02var{1}(1,3)=(4.949075585491289e+00)
		TK02var{1}(1,4)=(1.987363232394598e+01)
		TK02var{1}(2,4)=(1.376923875898304e+01)
		TK02var{1}(2,1)=(1.386383916672498e-06)
		TK02var{1}(2,2)=(5.386297981327854e+00)
		TK02var{1}(2,3)=(9.506997544721875e+00)
		TK02var{2}(1,1)=(8.791841347399302e+00)
		TK02var{2}(1,2)=(2.629095129807701e+00)
		TK02var{2}(1,3)=(1.043611909185826e+01)
		TK02var{2}(1,4)=(3.344570976120414e+01)
		TK02var{2}(2,4)=(1.709492919112120e+01)
		TK02var{2}(2,1)=(6.752456390433670e+00)
		TK02var{2}(2,2)=(9.810884857582307e+00)
		TK02var{2}(2,3)=(1.570976360164932e+01)
		Clockrate{all}(1,1)=(2.351958494576588e-03)
		Clockrate{all}(1,2)=(5.657477237288456e-03)
		Clockrate{all}(1,3)=(5.111154883810896e-03)
		Clockrate{all}(1,4)=(1.318115102015287e-03)
		Clockrate{all}(2,4)=(1.691222476769440e-03)
		Clockrate{all}(2,1)=(1.383800465412956e-02)
		Clockrate{all}(2,2)=(1.231212911897624e-03)
		Clockrate{all}(2,3)=(4.571235251207413e-03)
	;
	propset
		Multiplier(Alpha{all})$lambda(1,1)=1.197728354530617e+00
		Multiplier(Alpha{all})$lambda(1,2)=1.897290327502198e+00
		Multiplier(Alpha{all})$lambda(1,3)=1.751419715158532e+00
		Multiplier(Alpha{all})$lambda(1,4)=1.537913649504899e+00
		Multiplier(Alpha{all})$lambda(2,4)=1.666001967709456e+00
		Multiplier(Alpha{all})$lambda(2,1)=1.733992797817721e+00
		Multiplier(Alpha{all})$lambda(2,2)=1.297483637050624e+00
		Multiplier(Alpha{all})$lambda(2,3)=1.786800740354013e+00
		NodesliderClock(V{all})$delta(1,1)=9.942841245782175e-01
		NodesliderClock(V{all})$delta(1,2)=9.942841245782175e-01
		NodesliderClock(V{all})$delta(1,3)=9.942841245782175e-01
		NodesliderClock(V{all})$delta(1,4)=9.942841245782175e-01
		NodesliderClock(V{all})$delta(2,4)=9.942841245782175e-01
		NodesliderClock(V{all})$delta(2,1)=9.942841245782175e-01
		NodesliderClock(V{all})$delta(2,2)=9.942841245782175e-01
		NodesliderClock(V{all})$delta(2,3)=9.942841245782175e-01
		TreeStretch(V{all})$lambda(1,1)=5.263272506146224e-03
		TreeStretch(V{all})$lambda(1,2)=4.715019174373501e-03
		TreeStretch(V{all})$lambda(1,3)=4.668103949712630e-03
		TreeStretch(V{all})$lambda(1,4)=4.530140628138774e-03
		TreeStretch(V{all})$lambda(2,4)=4.440437833594659e-03
		TreeStretch(V{all})$lambda(2,1)=5.056896639286078e-03
		TreeStretch(V{all})$lambda(2,2)=1.364452136343740e-03
		TreeStretch(V{all})$lambda(2,3)=2.227217353506632e-03
		Multiplier(Net_speciation{all})$lambda(1,1)=9.536376753038316e-01
		Multiplier(Net_speciation{all})$lambda(1,2)=1.002531724462142e+00
		Multiplier(Net_speciation{all})$lambda(1,3)=1.096944431505113e+00
		Multiplier(Net_speciation{all})$lambda(1,4)=1.188305716607549e+00
		Multiplier(Net_speciation{all})$lambda(2,4)=1.212311084444475e+00
		Multiplier(Net_speciation{all})$lambda(2,1)=9.632218932783927e-01
		Multiplier(Net_speciation{all})$lambda(2,2)=9.925563671320103e-01
		Multiplier(Net_speciation{all})$lambda(2,3)=1.064524824105044e+00
		Slider(Relative_extinction{all})$delta(1,1)=8.981529457225223e-03
		Slider(Relative_extinction{all})$delta(1,2)=1.466069621303561e-02
		Slider(Relative_extinction{all})$delta(1,3)=6.312836455069323e-02
		Slider(Relative_extinction{all})$delta(1,4)=1.552707218511327e-01
		Slider(Relative_extinction{all})$delta(2,4)=1.323129812337429e-01
		Slider(Relative_extinction{all})$delta(2,1)=8.629358649937500e-03
		Slider(Relative_extinction{all})$delta(2,2)=1.064585043792579e-02
		Slider(Relative_extinction{all})$delta(2,3)=4.965853037914168e-02
		Slider(Relative_fossilization{all})$delta(1,1)=6.392786120671130e-03
		Slider(Relative_fossilization{all})$delta(1,2)=1.755204006170033e-02
		Slider(Relative_fossilization{all})$delta(1,3)=1.840431398781626e-01
		Slider(Relative_fossilization{all})$delta(1,4)=4.220695816996531e-01
		Slider(Relative_fossilization{all})$delta(2,4)=4.095955404071155e-01
		Slider(Relative_fossilization{all})$delta(2,1)=6.521928966813130e-03
		Slider(Relative_fossilization{all})$delta(2,2)=9.536916221555438e-03
		Slider(Relative_fossilization{all})$delta(2,3)=1.349858807575995e-01
		Multiplier(TK02var{1})$lambda(1,1)=1.408504530746648e+00
		Multiplier(TK02var{1})$lambda(1,2)=1.408504530746651e+00
		Multiplier(TK02var{1})$lambda(1,3)=1.366876930845925e+00
		Multiplier(TK02var{1})$lambda(1,4)=1.353276278139581e+00
		Multiplier(TK02var{1})$lambda(2,4)=1.380614272384421e+00
		Multiplier(TK02var{1})$lambda(2,1)=1.737641136931808e+00
		Multiplier(TK02var{1})$lambda(2,2)=1.353276278139581e+00
		Multiplier(TK02var{1})$lambda(2,3)=1.339810954188785e+00
		Multiplier(TK02var{2})$lambda(1,1)=1.188305716607549e+00
		Multiplier(TK02var{2})$lambda(1,2)=1.326479612449921e+00
		Multiplier(TK02var{2})$lambda(1,3)=1.261786438362668e+00
		Multiplier(TK02var{2})$lambda(1,4)=1.274467602892750e+00
		Multiplier(TK02var{2})$lambda(2,4)=1.287276215245182e+00
		Multiplier(TK02var{2})$lambda(2,1)=1.188305716607549e+00
		Multiplier(TK02var{2})$lambda(2,2)=1.274467602892750e+00
		Multiplier(TK02var{2})$lambda(2,3)=1.300213556291871e+00
		Multiplier(TK02Brlens{1})$lambda(1,1)=5.367078953627701e-03
		Multiplier(TK02Brlens{1})$lambda(1,2)=1.998763071629143e+00
		Multiplier(TK02Brlens{1})$lambda(1,3)=3.715556722858350e+00
		Multiplier(TK02Brlens{1})$lambda(1,4)=3.715556722858352e+00
		Multiplier(TK02Brlens{1})$lambda(2,4)=3.790615947605512e+00
		Multiplier(TK02Brlens{1})$lambda(2,1)=7.244798796510105e-03
		Multiplier(TK02Brlens{1})$lambda(2,2)=1.451399879801955e+00
		Multiplier(TK02Brlens{1})$lambda(2,3)=3.103493849412461e+00
		Multiplier(TK02Brlens{2})$lambda(1,1)=2.864885903303028e+00
		Multiplier(TK02Brlens{2})$lambda(1,2)=3.295403191284898e+00
		Multiplier(TK02Brlens{2})$lambda(1,3)=4.448329022269990e+00
		Multiplier(TK02Brlens{2})$lambda(1,4)=4.360246206060981e+00
		Multiplier(TK02Brlens{2})$lambda(2,4)=4.448329022269990e+00
		Multiplier(TK02Brlens{2})$lambda(2,1)=4.629868773531299e+00
		Multiplier(TK02Brlens{2})$lambda(2,2)=1.882364171898240e+00
		Multiplier(TK02Brlens{2})$lambda(2,3)=3.429891146797295e+00
		Multiplier(Clockrate{all})$lambda(1,1)=3.986891353485237e-01
		Multiplier(Clockrate{all})$lambda(1,2)=5.714528649606678e-01
		Multiplier(Clockrate{all})$lambda(1,3)=5.947742987941710e-01
		Multiplier(Clockrate{all})$lambda(1,4)=6.841532921366148e-01
		Multiplier(Clockrate{all})$lambda(2,4)=6.979741054214910e-01
		Multiplier(Clockrate{all})$lambda(2,1)=5.601373400917911e-01
		Multiplier(Clockrate{all})$lambda(2,2)=4.067431901366725e-01
		Multiplier(Clockrate{all})$lambda(2,3)=6.190474983976961e-01
	;
end;
