# Supplementary material for: The rapid evolution of lungfish durophagy
Source: Nat Commun. 2022 May 2;13:2390. doi: 10.1038/s41467-022-30091-3 (PMC9061808; doi:10.1038/s41467-022-30091-3)
Supplement: Supplementary file 5 — Supplementary Software [file 41467_2022_30091_MOESM5_ESM.zip › Supplementary Software/MrBayes_tip_dating_analyses/2_partitions_constraint_TK02_(not_converged∩╝ë/Cui_2021_strict.run2.p]

[ID: 9036580866]
Gen	LnL	LnPr	TH{all}	TL{all}	prop_ancfossil{all}	alpha{all}	net_speciation{all}	relative_extinction{all}	relative_fossilization{all}	tk02var{1}	tk02var{2}	clockrate{all}
0	-5.338189e+03	-2.837793e+03	5.812500e+00	8.540192e+01	0.000000e+00	1.000000e+00	1.000000e-01	9.000000e-01	1.000000e-01	2.000000e+00	2.000000e+00	2.500000e-02
20000	-4.683795e+03	-4.973530e+02	9.981696e-01	1.322948e+01	0.000000e+00	2.488271e+00	8.097841e-03	9.833491e-01	4.015269e-03	8.913000e-02	1.134733e-01	4.367210e-03
40000	-4.678676e+03	-4.181438e+02	1.144213e+00	1.440860e+01	0.000000e+00	2.643672e+00	8.145774e-03	9.751529e-01	8.115819e-03	5.993495e-02	5.932201e-02	5.013887e-03
60000	-4.655658e+03	-4.299669e+02	1.178737e+00	1.446840e+01	0.000000e+00	1.973572e+00	4.805845e-03	9.834231e-01	9.061108e-03	6.823132e-02	5.455396e-02	5.190449e-03
80000	-4.643749e+03	-3.508222e+02	1.139411e+00	1.309679e+01	0.000000e+00	2.652271e+00	3.392205e-03	9.906970e-01	8.621304e-03	7.755246e-02	4.911725e-02	5.036965e-03
100000	-4.648455e+03	-3.606579e+02	1.195160e+00	1.364501e+01	0.000000e+00	2.580806e+00	5.382586e-03	9.879985e-01	7.509288e-03	7.478973e-02	3.527842e-02	5.446822e-03
120000	-4.642122e+03	-3.395941e+02	1.322466e+00	1.461424e+01	0.000000e+00	3.037384e+00	7.164082e-03	9.781137e-01	1.408123e-02	3.489151e-02	6.854792e-02	5.943847e-03
140000	-4.653233e+03	-3.488668e+02	1.235711e+00	1.365488e+01	0.000000e+00	2.531862e+00	8.005608e-03	9.846309e-01	4.120817e-03	4.489400e-02	6.641023e-02	5.696976e-03
160000	-4.663831e+03	-2.881019e+02	1.185705e+00	1.364695e+01	0.000000e+00	2.765768e+00	9.893143e-03	9.747549e-01	8.540035e-03	3.273202e-02	5.098960e-02	5.529977e-03
180000	-4.659688e+03	-2.464793e+02	1.157852e+00	1.336412e+01	0.000000e+00	3.742286e+00	8.735535e-03	9.902249e-01	1.562829e-03	2.708679e-02	3.940231e-02	5.593241e-03
200000	-4.641763e+03	-1.846190e+02	1.171319e+00	1.290126e+01	0.000000e+00	2.972188e+00	6.190259e-03	9.934904e-01	1.487342e-03	1.340890e-02	4.114489e-02	5.611248e-03
220000	-4.646555e+03	-2.213637e+02	1.197095e+00	1.368811e+01	0.000000e+00	2.900448e+00	7.239815e-03	9.913182e-01	1.883393e-03	1.183929e-02	4.031582e-02	5.775299e-03
240000	-4.644591e+03	-1.519828e+02	1.289501e+00	1.380353e+01	0.000000e+00	3.025034e+00	1.357517e-02	9.851723e-01	1.821762e-03	1.118994e-02	2.447063e-02	6.293751e-03
260000	-4.646269e+03	-1.085773e+02	1.206219e+00	1.346972e+01	0.000000e+00	3.118994e+00	8.056395e-03	9.798769e-01	7.799396e-03	9.512875e-03	2.501563e-02	5.988504e-03
280000	-4.635743e+03	-1.041253e+02	1.280579e+00	1.368628e+01	0.000000e+00	3.134571e+00	8.639527e-03	9.793925e-01	8.235701e-03	9.391861e-03	2.896113e-02	6.335523e-03
300000	-4.644507e+03	-1.316718e+02	1.314302e+00	1.387855e+01	0.000000e+00	2.906312e+00	8.771177e-03	9.779800e-01	9.436209e-03	1.168040e-02	2.836640e-02	6.488780e-03
320000	-4.642408e+03	-9.207247e+01	1.379487e+00	1.432258e+01	0.000000e+00	3.037314e+00	6.511505e-03	9.926873e-01	2.701778e-03	6.935902e-03	2.485964e-02	6.780066e-03
340000	-4.647358e+03	-9.516847e+01	1.273149e+00	1.275359e+01	0.000000e+00	3.174083e+00	8.507987e-03	9.927453e-01	1.162573e-03	8.958691e-03	2.702883e-02	6.233807e-03
360000	-4.626420e+03	-1.024685e+02	1.287950e+00	1.343477e+01	0.000000e+00	2.412626e+00	1.053811e-02	9.920699e-01	8.188221e-04	8.188986e-03	2.322444e-02	6.335612e-03
380000	-4.632906e+03	-1.341665e+02	1.360845e+00	1.393389e+01	0.000000e+00	2.819118e+00	6.859814e-03	9.945502e-01	1.173453e-03	1.129190e-02	2.570763e-02	6.703004e-03
400000	-4.634209e+03	-1.886746e+02	1.517979e+00	1.507471e+01	0.000000e+00	2.459954e+00	5.876594e-03	9.937336e-01	1.968130e-03	1.107253e-02	5.581002e-02	7.470813e-03
420000	-4.642115e+03	-1.107814e+02	1.353137e+00	1.314797e+01	0.000000e+00	4.592626e+00	6.852059e-03	9.922456e-01	2.194381e-03	8.885700e-03	4.463209e-02	6.562059e-03
440000	-4.634429e+03	-1.217633e+02	1.291797e+00	1.196543e+01	0.000000e+00	2.886408e+00	3.026055e-03	9.928606e-01	1.030262e-02	1.011736e-02	6.864332e-02	6.205204e-03
460000	-4.631312e+03	-9.319990e+01	1.499442e+00	1.361097e+01	0.000000e+00	2.539843e+00	8.981964e-03	9.932357e-01	1.112838e-03	9.127810e-03	3.570093e-02	7.362263e-03
480000	-4.645002e+03	-1.386229e+02	1.451898e+00	1.346725e+01	0.000000e+00	2.235886e+00	1.442414e-02	9.909627e-01	1.096037e-03	8.151621e-03	5.008361e-02	7.250869e-03
500000	-4.618194e+03	-9.481009e+01	1.374455e+00	1.308943e+01	0.000000e+00	2.868058e+00	9.186009e-03	9.899884e-01	2.336111e-03	6.890061e-03	4.149371e-02	6.975499e-03
520000	-4.620504e+03	-8.126517e+01	1.548048e+00	1.502901e+01	0.000000e+00	2.923348e+00	1.793756e-02	9.897990e-01	8.791860e-04	6.277283e-03	3.339111e-02	7.959158e-03
540000	-4.619474e+03	-1.193617e+02	1.425859e+00	1.383158e+01	0.000000e+00	2.853166e+00	1.286774e-02	9.938146e-01	4.249250e-04	7.017845e-03	4.708450e-02	7.409614e-03
560000	-4.627669e+03	-9.961211e+01	1.451849e+00	1.316800e+01	0.000000e+00	3.585060e+00	7.342974e-03	9.967454e-01	4.249250e-04	6.427220e-03	7.113718e-02	7.488324e-03
580000	-4.646203e+03	-1.551681e+02	1.360447e+00	1.251497e+01	0.000000e+00	2.752827e+00	9.902365e-03	9.944177e-01	6.217741e-04	6.891384e-03	1.187290e-01	7.014162e-03
600000	-4.632458e+03	-1.283213e+02	1.299933e+00	1.174002e+01	0.000000e+00	2.088767e+00	1.547674e-02	9.926507e-01	4.932714e-04	1.138268e-02	6.604771e-02	6.686266e-03
620000	-4.631442e+03	-1.548655e+02	1.535939e+00	1.409822e+01	0.000000e+00	1.988832e+00	1.446537e-02	9.923146e-01	4.932714e-04	9.597231e-03	5.049955e-02	7.900256e-03
640000	-4.636131e+03	-1.521172e+02	1.520492e+00	1.488399e+01	0.000000e+00	3.187154e+00	1.039484e-02	9.931518e-01	7.934205e-04	1.344212e-02	3.378421e-02	7.972086e-03
660000	-4.638789e+03	-1.531109e+02	1.457434e+00	1.376501e+01	0.000000e+00	2.959241e+00	2.111551e-02	9.876631e-01	8.002174e-04	7.949725e-03	6.469489e-02	7.637656e-03
680000	-4.637525e+03	-1.503402e+02	1.502032e+00	1.461070e+01	0.000000e+00	3.273535e+00	1.497241e-02	9.877186e-01	1.210658e-03	1.236434e-02	3.302179e-02	7.984079e-03
700000	-4.632023e+03	-1.307908e+02	1.379720e+00	1.347649e+01	0.000000e+00	3.130897e+00	1.899015e-02	9.781755e-01	2.929008e-03	1.196365e-02	3.167790e-02	7.282097e-03
720000	-4.630213e+03	-5.623656e+01	1.394411e+00	1.344209e+01	0.000000e+00	3.017586e+00	1.438238e-02	9.742450e-01	6.895811e-03	1.163383e-02	1.981041e-02	7.426367e-03
740000	-4.634608e+03	-6.950042e+01	1.320690e+00	1.253385e+01	0.000000e+00	2.392675e+00	4.145001e-03	9.920835e-01	7.386074e-03	1.173786e-02	2.288159e-02	7.042737e-03
760000	-4.618582e+03	-9.851179e+01	1.300608e+00	1.212985e+01	0.000000e+00	3.685625e+00	7.623771e-03	9.898407e-01	3.729438e-03	1.374692e-02	3.555463e-02	7.050588e-03
780000	-4.629424e+03	-1.085602e+02	1.493209e+00	1.353711e+01	0.000000e+00	3.557228e+00	1.025866e-02	9.922998e-01	1.498267e-03	1.079716e-02	3.909002e-02	8.103271e-03
800000	-4.625186e+03	-1.306053e+02	1.432365e+00	1.303639e+01	0.000000e+00	3.341000e+00	2.144031e-02	9.842233e-01	1.763935e-03	1.544089e-02	2.687509e-02	7.777014e-03
820000	-4.647171e+03	-8.178265e+01	1.431754e+00	1.292117e+01	0.000000e+00	3.078768e+00	1.388711e-02	9.907401e-01	1.055044e-03	1.198620e-02	2.704615e-02	7.754292e-03
840000	-4.640368e+03	-1.070778e+02	1.597097e+00	1.430145e+01	0.000000e+00	2.422176e+00	1.043793e-02	9.918743e-01	1.504171e-03	1.312053e-02	2.198049e-02	8.768395e-03
860000	-4.630122e+03	-1.526478e+02	1.434939e+00	1.296389e+01	0.000000e+00	2.640411e+00	1.831067e-02	9.904666e-01	7.273379e-04	1.477393e-02	3.985434e-02	7.933192e-03
880000	-4.634554e+03	-9.660762e+01	1.410707e+00	1.286852e+01	0.000000e+00	3.109161e+00	1.288645e-02	9.912122e-01	1.028136e-03	1.157093e-02	2.365639e-02	7.799162e-03
900000	-4.638110e+03	-7.160863e+01	1.519404e+00	1.322584e+01	0.000000e+00	2.533082e+00	1.892276e-02	9.868758e-01	1.313767e-03	1.226971e-02	2.074632e-02	8.408910e-03
920000	-4.642511e+03	-1.226572e+02	1.561201e+00	1.374822e+01	0.000000e+00	2.742766e+00	2.300670e-02	9.824092e-01	1.927959e-03	1.441114e-02	2.793944e-02	8.609007e-03
940000	-4.639244e+03	-1.360551e+02	1.550056e+00	1.368035e+01	0.000000e+00	2.202960e+00	2.051392e-02	9.672501e-01	6.791139e-03	1.397191e-02	2.717073e-02	8.568601e-03
960000	-4.643158e+03	-7.981322e+01	1.703786e+00	1.445412e+01	0.000000e+00	2.761487e+00	2.263787e-02	9.674084e-01	5.960585e-03	1.222060e-02	2.746330e-02	9.416023e-03
980000	-4.636028e+03	-2.933702e+01	1.605370e+00	1.375843e+01	0.000000e+00	2.457802e+00	1.352182e-02	9.792924e-01	7.057853e-03	8.729691e-03	2.442792e-02	9.166144e-03
1000000	-4.628154e+03	-3.332737e+01	1.567946e+00	1.341395e+01	0.000000e+00	2.384348e+00	1.511660e-02	9.795767e-01	5.527118e-03	6.870637e-03	2.487237e-02	8.972595e-03
1020000	-4.642968e+03	-1.488989e+01	1.746525e+00	1.470595e+01	0.000000e+00	2.815641e+00	1.037790e-02	9.783886e-01	1.823840e-02	6.154036e-03	2.225142e-02	9.999922e-03
1040000	-4.641759e+03	-5.024192e+01	1.697635e+00	1.589478e+01	0.000000e+00	2.388673e+00	7.478922e-03	9.898295e-01	4.306798e-03	4.722722e-03	2.886143e-02	9.703482e-03
1060000	-4.627836e+03	-4.226697e+01	1.849915e+00	1.526220e+01	0.000000e+00	1.897716e+00	1.040064e-02	9.899775e-01	3.584254e-03	7.307888e-03	3.937040e-02	1.058069e-02
1080000	-4.643996e+03	-6.887420e+01	1.546683e+00	1.378602e+01	0.000000e+00	2.274227e+00	9.964135e-03	9.926811e-01	1.803439e-03	6.932601e-03	5.217963e-02	8.805426e-03
1100000	-4.631742e+03	-4.458857e+01	1.641185e+00	1.466665e+01	0.000000e+00	3.774790e+00	1.098746e-02	9.901848e-01	2.749615e-03	4.423543e-03	5.841284e-02	9.340659e-03
1120000	-4.638346e+03	-1.070736e+02	1.489483e+00	1.338162e+01	0.000000e+00	2.651382e+00	1.105506e-02	9.911546e-01	2.208896e-03	6.670993e-03	7.547109e-02	8.489943e-03
1140000	-4.652163e+03	-1.175761e+02	1.600770e+00	1.472082e+01	0.000000e+00	2.627042e+00	7.547891e-03	9.901238e-01	6.154469e-03	7.230082e-03	7.864474e-02	9.174890e-03
1160000	-4.635210e+03	-6.750484e+01	1.627385e+00	1.471657e+01	0.000000e+00	2.775111e+00	8.132446e-03	9.881358e-01	6.343015e-03	5.692561e-03	5.455951e-02	9.274238e-03
1180000	-4.637706e+03	-3.721622e+01	1.693828e+00	1.417786e+01	0.000000e+00	2.987144e+00	1.513589e-02	9.784950e-01	5.940653e-03	4.162580e-03	4.113270e-02	9.803823e-03
1200000	-4.641806e+03	-7.629936e+01	1.700478e+00	1.433267e+01	0.000000e+00	2.796826e+00	2.451296e-02	9.771838e-01	2.939997e-03	1.120598e-02	3.245979e-02	9.801456e-03
1220000	-4.635675e+03	-9.131404e+01	1.613045e+00	1.338176e+01	0.000000e+00	2.680152e+00	1.179091e-02	9.896057e-01	2.448262e-03	1.072766e-02	5.011560e-02	9.422325e-03
1240000	-4.642078e+03	-7.065761e+01	1.809807e+00	1.476134e+01	0.000000e+00	2.874801e+00	1.616559e-02	9.828795e-01	4.209878e-03	5.204311e-03	5.125629e-02	1.052737e-02
1260000	-4.626319e+03	-8.387162e+01	1.522187e+00	1.293251e+01	0.000000e+00	2.312156e+00	1.570431e-02	9.870474e-01	3.055039e-03	7.966348e-03	5.367056e-02	8.691763e-03
1280000	-4.617943e+03	-6.332175e+01	1.647497e+00	1.381104e+01	0.000000e+00	2.812955e+00	6.480817e-03	9.945651e-01	2.471334e-03	8.187706e-03	3.747024e-02	9.442422e-03
1300000	-4.631363e+03	-5.073164e+01	1.780587e+00	1.490058e+01	0.000000e+00	2.875628e+00	1.332364e-02	9.922729e-01	1.018774e-03	6.977950e-03	2.830893e-02	1.016903e-02
1320000	-4.621016e+03	-1.013250e+02	1.695862e+00	1.462497e+01	0.000000e+00	3.248142e+00	2.162581e-02	9.864725e-01	1.263294e-03	6.306268e-03	4.104484e-02	9.706621e-03
1340000	-4.639583e+03	-7.462591e+01	1.674527e+00	1.406136e+01	0.000000e+00	2.153927e+00	1.588206e-02	9.828669e-01	3.553381e-03	6.527026e-03	6.088024e-02	9.566019e-03
1360000	-4.625750e+03	-1.403950e+02	1.662148e+00	1.412058e+01	0.000000e+00	2.878878e+00	1.045887e-02	9.941634e-01	1.050610e-03	1.066399e-02	9.005023e-02	9.484382e-03
1380000	-4.630306e+03	-4.845304e+01	1.744931e+00	1.408668e+01	0.000000e+00	3.418257e+00	1.172938e-02	9.937393e-01	1.309889e-03	6.269458e-03	4.561019e-02	1.010025e-02
1400000	-4.638966e+03	-4.365590e+01	1.802335e+00	1.499310e+01	0.000000e+00	2.393969e+00	1.447295e-02	9.920797e-01	1.006045e-03	5.767788e-03	3.453125e-02	1.047421e-02
1420000	-4.640025e+03	-4.750982e+01	1.493627e+00	1.194107e+01	0.000000e+00	2.981901e+00	9.695767e-03	9.950716e-01	7.101663e-04	6.942223e-03	6.172023e-02	8.703567e-03
1440000	-4.628241e+03	-4.263224e+01	1.843036e+00	1.407647e+01	0.000000e+00	2.128662e+00	1.567497e-02	9.960725e-01	3.190369e-04	6.123083e-03	4.456984e-02	1.069252e-02
1460000	-4.628903e+03	-3.243714e+01	1.684081e+00	1.356477e+01	0.000000e+00	2.485425e+00	1.124538e-02	9.966977e-01	3.190369e-04	5.616801e-03	3.053232e-02	9.765445e-03
1480000	-4.633264e+03	-5.508337e+01	1.754693e+00	1.504091e+01	0.000000e+00	2.927713e+00	7.642351e-03	9.968904e-01	5.084619e-04	5.130200e-03	4.801429e-02	1.011512e-02
1500000	-4.632321e+03	-4.561435e+01	1.808163e+00	1.437023e+01	0.000000e+00	3.107203e+00	7.944395e-03	9.974578e-01	5.536417e-04	6.220541e-03	4.472389e-02	1.038550e-02
1520000	-4.643514e+03	-8.048556e+01	1.531673e+00	1.280028e+01	0.000000e+00	2.596013e+00	9.865733e-03	9.961046e-01	6.316306e-04	7.075950e-03	3.840847e-02	8.661002e-03
1540000	-4.635434e+03	-1.168586e+02	1.745733e+00	1.462653e+01	0.000000e+00	3.549276e+00	7.072651e-03	9.960898e-01	9.728114e-04	1.118808e-02	3.602517e-02	9.936826e-03
1560000	-4.623907e+03	-8.799892e+01	1.632157e+00	1.390984e+01	0.000000e+00	2.806063e+00	6.012414e-03	9.958286e-01	1.412107e-03	1.067918e-02	4.859221e-02	9.295728e-03
1580000	-4.625691e+03	-6.091678e+01	1.739610e+00	1.412688e+01	0.000000e+00	3.431943e+00	6.315469e-03	9.961936e-01	1.124267e-03	8.051635e-03	4.733695e-02	9.967190e-03
1600000	-4.626714e+03	-4.824434e+01	1.751098e+00	1.420388e+01	0.000000e+00	2.328676e+00	4.352056e-03	9.968898e-01	2.007413e-03	7.001076e-03	4.389114e-02	1.003458e-02
1620000	-4.632975e+03	-4.269538e+01	1.892019e+00	1.511429e+01	0.000000e+00	2.334172e+00	3.138214e-03	9.959746e-01	5.557993e-03	6.282184e-03	4.420269e-02	1.080159e-02
1640000	-4.641019e+03	-1.285530e+01	1.722920e+00	1.368648e+01	0.000000e+00	3.287977e+00	2.487233e-03	9.953642e-01	1.360765e-02	6.279917e-03	4.688704e-02	9.848971e-03
1660000	-4.629980e+03	-2.417884e+01	1.831986e+00	1.422465e+01	0.000000e+00	3.165012e+00	5.881297e-03	9.952077e-01	2.790855e-03	6.194512e-03	3.954207e-02	1.045116e-02
1680000	-4.633699e+03	-1.622859e+01	1.846812e+00	1.430945e+01	0.000000e+00	2.088163e+00	1.019919e-02	9.858087e-01	4.785136e-03	4.817627e-03	4.267021e-02	1.053390e-02
1700000	-4.620011e+03	1.870894e+01	1.722435e+00	1.375565e+01	0.000000e+00	3.101641e+00	9.435807e-03	9.927343e-01	1.826866e-03	6.255949e-03	2.769105e-02	9.804656e-03
1720000	-4.632094e+03	-2.152975e+00	1.684213e+00	1.372349e+01	0.000000e+00	2.174309e+00	1.632542e-02	9.876701e-01	2.088935e-03	6.504659e-03	2.283438e-02	9.608951e-03
1740000	-4.637955e+03	-3.197446e+01	1.648040e+00	1.355255e+01	0.000000e+00	2.601061e+00	1.186991e-02	9.909826e-01	2.242339e-03	1.055226e-02	2.662601e-02	9.359556e-03
1760000	-4.628394e+03	-6.096312e+01	1.623197e+00	1.389251e+01	0.000000e+00	3.022312e+00	8.155347e-03	9.945607e-01	1.310257e-03	7.499400e-03	4.617607e-02	9.249117e-03
1780000	-4.621678e+03	-6.686659e+01	1.589757e+00	1.342635e+01	0.000000e+00	3.109513e+00	1.542106e-02	9.866969e-01	2.064304e-03	6.187626e-03	5.930257e-02	8.962299e-03
1800000	-4.635095e+03	-8.642414e+01	1.622604e+00	1.388583e+01	0.000000e+00	3.231317e+00	1.777643e-02	9.788464e-01	5.523125e-03	5.676306e-03	8.350012e-02	9.178620e-03
1820000	-4.616341e+03	-8.440799e+01	1.667106e+00	1.385347e+01	0.000000e+00	3.361430e+00	1.357550e-02	9.708980e-01	1.538308e-02	5.614202e-03	5.953604e-02	9.440163e-03
1840000	-4.627289e+03	-7.095903e+01	1.709139e+00	1.395067e+01	0.000000e+00	2.852345e+00	5.937723e-03	9.878321e-01	1.305454e-02	6.799249e-03	7.170896e-02	9.850500e-03
1860000	-4.640824e+03	-9.310472e+01	1.731007e+00	1.359990e+01	0.000000e+00	3.898175e+00	1.507011e-02	9.862714e-01	3.208526e-03	5.561990e-03	1.123350e-01	9.976022e-03
1880000	-4.629130e+03	-2.717983e+01	1.739395e+00	1.459333e+01	0.000000e+00	3.135869e+00	1.804466e-02	9.750355e-01	6.946367e-03	5.426148e-03	4.226042e-02	1.005235e-02
1900000	-4.642691e+03	-2.204244e+01	1.567034e+00	1.276799e+01	0.000000e+00	2.101741e+00	9.325936e-03	9.842161e-01	9.729101e-03	5.369717e-03	6.890151e-02	9.043497e-03
1920000	-4.636323e+03	1.871587e+01	1.821696e+00	1.382809e+01	0.000000e+00	2.499940e+00	6.769054e-03	9.929517e-01	4.909691e-03	5.038921e-03	2.929945e-02	1.063288e-02
1940000	-4.638153e+03	-6.064641e+01	1.822237e+00	1.475661e+01	0.000000e+00	2.672848e+00	7.856141e-03	9.923789e-01	3.010294e-03	5.693103e-03	4.280641e-02	1.063728e-02
1960000	-4.628003e+03	-1.734202e+01	1.615124e+00	1.312460e+01	0.000000e+00	2.972966e+00	6.847685e-03	9.952621e-01	1.624867e-03	8.248678e-03	2.923114e-02	9.430935e-03
1980000	-4.627476e+03	-5.314886e+01	1.585164e+00	1.305652e+01	0.000000e+00	2.905844e+00	9.886354e-03	9.928726e-01	1.918072e-03	7.143305e-03	4.405369e-02	9.271710e-03
2000000	-4.623231e+03	-5.100676e+01	1.791406e+00	1.422681e+01	0.000000e+00	2.438038e+00	6.419601e-03	9.941655e-01	3.996580e-03	5.331051e-03	5.762430e-02	1.050890e-02
2020000	-4.621966e+03	-7.777721e+01	1.895766e+00	1.451530e+01	0.000000e+00	2.778246e+00	1.060424e-02	9.902391e-01	3.318050e-03	8.821532e-03	4.578793e-02	1.109891e-02
2040000	-4.625292e+03	-5.916388e+01	1.684046e+00	1.364690e+01	0.000000e+00	4.105106e+00	7.957690e-03	9.894060e-01	8.289541e-03	7.857001e-03	4.243592e-02	9.857765e-03
2060000	-4.626391e+03	-2.220046e+01	1.720658e+00	1.372970e+01	0.000000e+00	3.262349e+00	5.888256e-03	9.946848e-01	3.426550e-03	4.595133e-03	4.189266e-02	1.006647e-02
2080000	-4.639637e+03	1.193322e+00	1.636177e+00	1.259850e+01	0.000000e+00	2.440277e+00	5.640915e-03	9.965524e-01	1.726489e-03	4.331123e-03	5.549868e-02	9.605155e-03
2100000	-4.615613e+03	-1.116798e+01	1.915935e+00	1.497715e+01	0.000000e+00	2.104825e+00	7.873886e-03	9.954750e-01	1.693828e-03	3.826348e-03	5.318338e-02	1.126032e-02
2120000	-4.632072e+03	-1.863695e+01	1.803797e+00	1.435652e+01	0.000000e+00	3.615073e+00	8.298405e-03	9.939522e-01	2.083690e-03	4.749765e-03	4.065503e-02	1.057760e-02
2140000	-4.612697e+03	-3.286256e+01	1.820725e+00	1.434379e+01	0.000000e+00	3.263943e+00	7.858050e-03	9.942145e-01	2.021622e-03	3.374986e-03	5.764257e-02	1.067060e-02
2160000	-4.618553e+03	-6.289666e+01	1.583903e+00	1.311654e+01	0.000000e+00	2.448956e+00	3.629572e-03	9.963095e-01	4.186896e-03	4.704506e-03	8.780547e-02	9.284490e-03
2180000	-4.624716e+03	-9.117374e+01	1.698476e+00	1.397494e+01	0.000000e+00	2.531395e+00	3.902491e-03	9.963643e-01	3.088004e-03	5.096583e-03	1.022193e-01	9.962157e-03
2200000	-4.628202e+03	-7.493890e+01	1.822041e+00	1.498179e+01	0.000000e+00	2.586683e+00	7.623633e-03	9.958921e-01	1.303965e-03	4.162646e-03	6.674883e-02	1.071796e-02
2220000	-4.627021e+03	-1.059181e+02	1.660882e+00	1.375616e+01	0.000000e+00	2.461022e+00	1.075736e-02	9.937527e-01	1.088280e-03	7.025863e-03	6.659202e-02	9.774088e-03
2240000	-4.636099e+03	-3.611192e+01	1.809889e+00	1.500276e+01	0.000000e+00	2.252820e+00	1.276152e-02	9.896193e-01	2.191848e-03	5.145470e-03	5.538979e-02	1.062625e-02
2260000	-4.634847e+03	-2.351483e+01	1.778428e+00	1.432993e+01	0.000000e+00	3.147291e+00	1.069129e-02	9.859972e-01	6.192460e-03	4.894441e-03	4.899485e-02	1.041958e-02
2280000	-4.633806e+03	-9.209472e+01	1.629745e+00	1.478780e+01	0.000000e+00	3.566093e+00	1.190010e-02	9.925777e-01	1.403678e-03	4.139514e-03	9.678390e-02	9.541505e-03
2300000	-4.626522e+03	-8.767718e+01	1.600348e+00	1.321788e+01	0.000000e+00	3.048517e+00	9.642853e-03	9.941052e-01	9.981183e-04	3.233208e-03	1.152767e-01	9.351908e-03
2320000	-4.615823e+03	-6.686324e+01	1.696060e+00	1.465276e+01	0.000000e+00	3.274563e+00	1.086041e-02	9.904210e-01	2.806598e-03	3.062451e-03	1.019087e-01	9.903671e-03
2340000	-4.612574e+03	-1.056447e+02	1.768824e+00	1.481207e+01	0.000000e+00	2.570786e+00	1.488083e-02	9.913839e-01	1.117440e-03	4.590902e-03	1.280279e-01	1.036362e-02
2360000	-4.623120e+03	-9.961156e+01	1.673671e+00	1.425082e+01	0.000000e+00	2.335929e+00	4.715413e-03	9.951706e-01	3.139028e-03	3.017649e-03	1.632217e-01	9.818194e-03
2380000	-4.614910e+03	-1.391028e+02	1.714581e+00	1.463380e+01	0.000000e+00	2.413002e+00	1.061639e-03	9.968461e-01	2.546594e-02	3.955325e-03	2.443874e-01	1.003849e-02
2400000	-4.615800e+03	-1.211909e+02	1.613969e+00	1.350597e+01	0.000000e+00	2.867867e+00	3.432984e-03	9.972561e-01	1.880021e-03	3.258387e-03	2.979318e-01	9.420393e-03
2420000	-4.620805e+03	-1.009972e+02	1.736964e+00	1.439503e+01	0.000000e+00	2.911993e+00	4.034528e-03	9.977328e-01	1.119256e-03	3.450618e-03	1.130574e-01	1.016522e-02
2440000	-4.609821e+03	-1.366201e+02	1.644715e+00	1.384283e+01	0.000000e+00	2.695482e+00	2.676080e-03	9.979672e-01	2.548410e-03	3.167713e-03	2.092933e-01	9.492060e-03
2460000	-4.616647e+03	-1.562309e+02	1.693459e+00	1.422831e+01	0.000000e+00	2.781832e+00	5.639970e-03	9.950765e-01	2.733152e-03	5.238715e-03	1.791797e-01	9.739314e-03
2480000	-4.610459e+03	-9.030242e+01	1.741876e+00	1.396473e+01	0.000000e+00	2.340644e+00	5.773112e-03	9.954267e-01	2.150382e-03	5.150465e-03	1.260658e-01	1.001856e-02
2500000	-4.614150e+03	-6.357191e+01	1.731330e+00	1.402331e+01	0.000000e+00	2.543827e+00	4.159111e-03	9.969453e-01	1.589096e-03	3.747347e-03	1.217796e-01	9.918748e-03
2520000	-4.611496e+03	-9.897183e+01	1.555525e+00	1.274747e+01	0.000000e+00	3.014091e+00	4.225257e-03	9.943237e-01	6.513856e-03	4.406039e-03	1.471116e-01	8.902809e-03
2540000	-4.624342e+03	-8.153864e+01	1.779502e+00	1.432551e+01	0.000000e+00	2.412864e+00	4.790484e-03	9.954097e-01	3.385661e-03	3.297201e-03	1.170223e-01	1.013753e-02
2560000	-4.629405e+03	-6.787441e+01	1.974508e+00	1.505182e+01	0.000000e+00	1.944914e+00	5.813117e-03	9.877709e-01	1.703733e-02	4.113698e-03	1.086842e-01	1.131796e-02
2580000	-4.618490e+03	-4.852778e+01	1.949809e+00	1.520019e+01	0.000000e+00	2.079718e+00	4.062917e-03	9.951897e-01	6.931155e-03	2.648595e-03	1.165522e-01	1.119147e-02
2600000	-4.608167e+03	-9.488531e+01	1.884135e+00	1.543849e+01	0.000000e+00	2.715064e+00	7.023718e-03	9.924952e-01	4.993865e-03	2.394654e-03	2.135562e-01	1.089790e-02
2620000	-4.616069e+03	-7.651939e+01	1.834320e+00	1.480347e+01	0.000000e+00	1.997484e+00	1.164877e-02	9.932108e-01	1.574413e-03	2.528584e-03	1.639556e-01	1.061057e-02
2640000	-4.609526e+03	-9.655778e+01	1.908390e+00	1.523236e+01	0.000000e+00	2.618385e+00	1.437959e-02	9.894685e-01	2.264349e-03	3.246244e-03	1.798925e-01	1.102410e-02
2660000	-4.598324e+03	-1.517862e+02	1.813628e+00	1.435961e+01	0.000000e+00	2.224885e+00	6.241994e-03	9.910081e-01	8.315166e-03	3.005326e-03	3.331383e-01	1.044465e-02
2680000	-4.596587e+03	-1.276819e+02	1.682342e+00	1.308018e+01	0.000000e+00	2.818956e+00	8.432741e-03	9.891222e-01	5.460887e-03	2.338365e-03	4.358992e-01	9.666241e-03
2700000	-4.597452e+03	-1.252509e+02	1.577950e+00	1.289311e+01	0.000000e+00	2.939946e+00	7.794296e-03	9.938450e-01	1.788372e-03	2.578468e-03	2.573282e-01	9.074004e-03
2720000	-4.607582e+03	-1.319510e+02	1.714131e+00	1.377308e+01	0.000000e+00	3.171804e+00	3.579334e-03	9.963784e-01	3.650854e-03	2.381628e-03	3.269119e-01	9.838069e-03
2740000	-4.593544e+03	-1.959047e+02	1.643638e+00	1.348206e+01	0.000000e+00	2.855755e+00	9.404732e-03	9.958816e-01	8.532835e-04	3.785163e-03	4.074945e-01	9.419724e-03
2760000	-4.592163e+03	-1.878072e+02	1.648809e+00	1.336608e+01	0.000000e+00	2.890731e+00	4.302622e-03	9.983475e-01	5.109583e-04	4.592065e-03	5.404620e-01	9.535583e-03
2780000	-4.593825e+03	-2.163066e+02	1.697295e+00	1.430446e+01	0.000000e+00	2.522212e+00	6.016389e-03	9.975286e-01	6.703938e-04	3.209357e-03	6.256517e-01	9.872323e-03
2800000	-4.591510e+03	-2.201712e+02	1.575100e+00	1.359266e+01	0.000000e+00	2.642589e+00	5.523948e-03	9.976203e-01	4.580929e-04	3.915884e-03	6.853360e-01	9.131233e-03
2820000	-4.596762e+03	-2.183137e+02	1.777151e+00	1.456936e+01	0.000000e+00	2.778560e+00	7.187705e-03	9.976258e-01	4.810379e-04	3.117580e-03	6.284111e-01	1.027641e-02
2840000	-4.571073e+03	-2.679930e+02	1.726732e+00	1.415001e+01	0.000000e+00	2.642518e+00	9.062820e-03	9.973043e-01	3.289860e-04	4.283445e-03	1.151792e+00	1.001053e-02
2860000	-4.567983e+03	-3.251492e+02	1.606694e+00	1.371367e+01	0.000000e+00	2.623999e+00	6.360432e-03	9.973292e-01	5.437955e-04	3.754921e-03	2.064753e+00	9.171590e-03
2880000	-4.549193e+03	-3.292444e+02	1.805722e+00	1.476718e+01	0.000000e+00	2.521088e+00	4.678424e-03	9.973225e-01	1.085898e-03	5.022263e-03	1.630812e+00	1.017254e-02
2900000	-4.557739e+03	-3.228622e+02	1.680199e+00	1.420473e+01	0.000000e+00	2.725831e+00	3.845292e-03	9.966062e-01	2.572305e-03	2.833704e-03	1.997817e+00	9.458594e-03
2920000	-4.526687e+03	-3.902148e+02	1.571004e+00	1.361106e+01	0.000000e+00	3.478144e+00	7.674499e-03	9.937167e-01	1.973228e-03	3.296473e-03	3.135975e+00	8.945279e-03
2940000	-4.548571e+03	-3.616406e+02	1.530694e+00	1.264598e+01	0.000000e+00	2.435643e+00	2.711090e-03	9.973213e-01	3.852365e-03	5.469541e-03	2.159571e+00	8.736396e-03
2960000	-4.557458e+03	-3.631588e+02	1.672273e+00	1.338227e+01	0.000000e+00	2.619014e+00	3.899616e-03	9.975918e-01	1.322497e-03	4.832829e-03	2.659526e+00	9.536641e-03
2980000	-4.534416e+03	-3.870754e+02	1.753988e+00	1.481835e+01	0.000000e+00	3.024280e+00	3.487965e-03	9.973847e-01	2.066364e-03	4.302888e-03	2.662110e+00	9.961932e-03
3000000	-4.537799e+03	-3.608295e+02	1.692993e+00	1.436590e+01	0.000000e+00	2.514650e+00	1.951775e-03	9.977673e-01	4.876356e-03	4.169785e-03	3.045230e+00	9.617477e-03
3020000	-4.537326e+03	-3.437319e+02	1.646228e+00	1.391075e+01	0.000000e+00	2.838827e+00	2.837244e-03	9.974770e-01	1.992760e-03	3.236992e-03	3.006198e+00	9.342801e-03
3040000	-4.548959e+03	-3.128322e+02	1.637905e+00	1.357033e+01	0.000000e+00	2.786320e+00	4.678606e-03	9.967195e-01	1.955469e-03	3.219549e-03	2.734351e+00	9.296202e-03
3060000	-4.537570e+03	-3.258774e+02	1.530045e+00	1.263514e+01	0.000000e+00	2.481660e+00	7.334064e-03	9.957031e-01	1.253667e-03	4.168196e-03	1.726442e+00	8.704234e-03
3080000	-4.539223e+03	-3.128257e+02	1.755551e+00	1.484844e+01	0.000000e+00	3.245861e+00	1.428088e-02	9.902341e-01	1.747426e-03	2.774749e-03	2.117485e+00	9.884361e-03
3100000	-4.529204e+03	-3.085680e+02	1.498578e+00	1.247316e+01	0.000000e+00	3.093217e+00	1.696606e-02	9.866769e-01	2.475151e-03	2.561124e-03	3.070639e+00	8.428872e-03
3120000	-4.527587e+03	-3.514992e+02	1.885110e+00	1.535881e+01	0.000000e+00	2.766722e+00	9.277003e-03	9.920217e-01	2.251090e-03	2.862761e-03	2.923565e+00	1.045391e-02
3140000	-4.555465e+03	-3.279916e+02	1.794606e+00	1.434085e+01	0.000000e+00	2.963134e+00	9.125000e-03	9.929323e-01	2.359386e-03	2.912115e-03	2.976075e+00	9.915622e-03
3160000	-4.525111e+03	-3.303081e+02	1.607104e+00	1.269723e+01	0.000000e+00	2.408585e+00	1.429930e-02	9.848767e-01	4.086476e-03	2.657920e-03	3.179719e+00	8.887006e-03
3180000	-4.535787e+03	-3.180049e+02	2.204715e+00	1.720402e+01	0.000000e+00	1.952861e+00	1.785013e-02	9.737161e-01	7.359725e-03	1.451458e-03	3.087818e+00	1.215486e-02
3200000	-4.526740e+03	-3.126103e+02	1.689967e+00	1.326370e+01	0.000000e+00	2.497017e+00	1.514384e-02	9.888812e-01	2.339547e-03	1.683771e-03	5.073249e+00	9.335470e-03
3220000	-4.546051e+03	-2.959280e+02	1.728119e+00	1.272938e+01	1.162791e-02	2.234693e+00	9.159693e-03	9.896353e-01	4.803053e-03	2.002249e-03	2.820929e+00	9.671012e-03
3240000	-4.555761e+03	-3.110722e+02	2.037597e+00	1.421012e+01	1.162791e-02	2.428638e+00	2.095585e-02	9.778849e-01	5.626171e-03	1.668128e-03	3.130501e+00	1.141922e-02
3260000	-4.528173e+03	-3.458692e+02	1.763118e+00	1.325855e+01	0.000000e+00	2.097456e+00	5.764862e-03	9.937609e-01	5.163529e-03	1.910658e-03	5.379249e+00	9.885223e-03
3280000	-4.517833e+03	-3.184669e+02	2.030309e+00	1.449718e+01	0.000000e+00	2.280521e+00	6.958210e-03	9.931502e-01	3.514737e-03	2.022820e-03	4.317290e+00	1.136799e-02
3300000	-4.525375e+03	-2.886370e+02	2.041680e+00	1.572860e+01	0.000000e+00	2.523327e+00	6.246018e-03	9.958832e-01	2.178165e-03	1.107387e-03	5.228488e+00	1.142406e-02
3320000	-4.528171e+03	-2.979556e+02	2.123875e+00	1.630937e+01	0.000000e+00	2.234744e+00	6.169910e-03	9.926489e-01	7.134318e-03	1.247706e-03	4.338306e+00	1.185139e-02
3340000	-4.519514e+03	-2.704207e+02	1.828078e+00	1.393238e+01	0.000000e+00	2.752524e+00	4.584005e-03	9.935228e-01	7.994676e-03	2.200612e-03	3.632766e+00	1.024845e-02
3360000	-4.526756e+03	-3.225017e+02	1.794043e+00	1.363991e+01	0.000000e+00	1.980281e+00	8.168939e-03	9.880847e-01	7.528624e-03	2.064849e-03	4.467991e+00	1.004299e-02
3380000	-4.536250e+03	-2.684320e+02	2.339739e+00	1.658073e+01	0.000000e+00	1.930481e+00	1.884670e-02	9.810479e-01	4.966607e-03	1.670887e-03	4.401529e+00	1.296635e-02
3400000	-4.540554e+03	-3.140110e+02	2.194990e+00	1.665809e+01	1.162791e-02	2.230812e+00	9.216008e-03	9.932406e-01	1.981526e-03	1.913083e-03	5.037564e+00	1.220045e-02
3420000	-4.534254e+03	-3.095918e+02	2.275997e+00	1.656728e+01	0.000000e+00	2.047291e+00	5.277016e-03	9.946278e-01	4.236037e-03	2.410000e-03	3.188929e+00	1.284043e-02
3440000	-4.540769e+03	-2.639197e+02	2.190196e+00	1.613946e+01	0.000000e+00	2.512309e+00	3.329946e-03	9.955390e-01	6.928575e-03	2.369968e-03	2.881166e+00	1.252127e-02
3460000	-4.535756e+03	-2.821625e+02	2.275659e+00	1.619181e+01	0.000000e+00	2.816657e+00	1.011155e-02	9.944305e-01	1.857060e-03	2.475296e-03	3.296607e+00	1.319235e-02
3480000	-4.514707e+03	-2.647158e+02	2.114110e+00	1.526906e+01	0.000000e+00	2.399454e+00	6.032005e-03	9.935624e-01	5.291764e-03	1.479644e-03	4.832156e+00	1.224385e-02
3500000	-4.540821e+03	-2.715711e+02	2.222688e+00	1.626155e+01	0.000000e+00	2.534001e+00	7.811155e-03	9.944147e-01	2.680403e-03	2.269213e-03	3.937950e+00	1.289195e-02
3520000	-4.519287e+03	-3.296651e+02	1.912663e+00	1.436329e+01	0.000000e+00	3.321973e+00	3.600991e-03	9.965687e-01	3.844418e-03	2.461490e-03	4.145031e+00	1.110756e-02
3540000	-4.529948e+03	-3.277293e+02	1.903922e+00	1.383099e+01	0.000000e+00	2.668874e+00	4.876624e-03	9.934990e-01	6.741664e-03	2.680577e-03	4.583929e+00	1.116819e-02
3560000	-4.547667e+03	-2.740354e+02	2.008015e+00	1.464008e+01	0.000000e+00	2.202542e+00	7.980945e-03	9.945762e-01	2.090279e-03	3.080380e-03	3.106519e+00	1.177105e-02
3580000	-4.535276e+03	-2.772996e+02	1.769950e+00	1.348198e+01	0.000000e+00	2.549798e+00	1.209390e-02	9.927241e-01	1.498474e-03	2.031064e-03	3.522508e+00	1.036827e-02
3600000	-4.538049e+03	-3.172476e+02	1.989008e+00	1.561212e+01	0.000000e+00	2.352171e+00	7.933440e-03	9.947376e-01	1.924918e-03	3.241816e-03	2.539120e+00	1.169611e-02
3620000	-4.546468e+03	-3.226839e+02	1.827508e+00	1.426738e+01	0.000000e+00	2.428128e+00	1.238834e-02	9.927195e-01	1.772545e-03	2.733519e-03	4.433744e+00	1.086312e-02
3640000	-4.519575e+03	-3.210315e+02	1.997559e+00	1.490024e+01	0.000000e+00	2.158072e+00	1.122900e-02	9.856240e-01	9.589132e-03	2.658108e-03	4.551919e+00	1.187007e-02
3660000	-4.520800e+03	-3.259377e+02	1.993403e+00	1.505463e+01	0.000000e+00	1.655794e+00	1.664547e-02	9.680418e-01	1.570784e-02	2.724810e-03	4.904794e+00	1.182813e-02
3680000	-4.546734e+03	-3.413124e+02	2.332423e+00	1.726022e+01	0.000000e+00	2.451791e+00	1.961103e-02	9.740023e-01	1.000096e-02	2.206399e-03	5.606915e+00	1.381275e-02
3700000	-4.548013e+03	-3.513568e+02	2.009771e+00	1.508313e+01	1.162791e-02	2.223791e+00	1.262924e-02	9.726656e-01	1.912857e-02	2.724125e-03	6.002621e+00	1.191866e-02
3720000	-4.531696e+03	-3.575084e+02	1.932473e+00	1.411303e+01	0.000000e+00	3.085281e+00	1.733565e-02	9.711464e-01	1.490512e-02	2.752379e-03	6.271565e+00	1.148656e-02
3740000	-4.527807e+03	-3.187001e+02	1.876745e+00	1.410954e+01	0.000000e+00	2.556656e+00	2.659125e-02	9.563781e-01	1.434689e-02	2.824203e-03	4.574383e+00	1.116632e-02
3760000	-4.531376e+03	-3.140154e+02	2.015562e+00	1.520960e+01	0.000000e+00	2.347709e+00	1.232099e-02	9.869048e-01	4.748579e-03	1.713306e-03	6.186152e+00	1.200914e-02
3780000	-4.527807e+03	-3.237308e+02	2.049649e+00	1.544832e+01	0.000000e+00	2.269011e+00	1.032124e-02	9.890366e-01	5.300079e-03	1.954446e-03	5.221510e+00	1.220740e-02
3800000	-4.540396e+03	-3.674388e+02	1.922687e+00	1.443945e+01	1.162791e-02	3.149395e+00	1.834728e-02	9.822613e-01	5.635853e-03	4.951975e-03	5.354167e+00	1.145911e-02
3820000	-4.543040e+03	-3.150816e+02	2.130792e+00	1.545766e+01	0.000000e+00	1.988475e+00	1.304593e-02	9.936173e-01	1.626629e-03	2.318104e-03	3.679242e+00	1.268146e-02
3840000	-4.535430e+03	-3.187798e+02	2.237957e+00	1.593142e+01	0.000000e+00	2.240919e+00	2.784482e-02	9.824679e-01	1.931135e-03	2.894281e-03	5.061865e+00	1.312720e-02
3860000	-4.497595e+03	-3.814799e+02	2.018105e+00	1.476880e+01	0.000000e+00	2.246852e+00	2.977396e-02	9.567059e-01	8.999109e-03	4.107470e-03	5.216369e+00	1.194743e-02
3880000	-4.526575e+03	-3.112549e+02	2.110742e+00	1.572220e+01	0.000000e+00	2.778411e+00	1.925455e-02	9.793190e-01	5.711367e-03	2.652056e-03	4.948163e+00	1.262458e-02
3900000	-4.525872e+03	-2.890694e+02	1.979019e+00	1.403564e+01	0.000000e+00	2.286915e+00	1.730290e-02	9.862300e-01	3.435984e-03	2.716972e-03	4.417856e+00	1.182375e-02
3920000	-4.517513e+03	-2.706767e+02	1.796029e+00	1.302938e+01	0.000000e+00	2.729566e+00	2.027924e-02	9.776965e-01	6.267155e-03	2.562044e-03	5.020767e+00	1.074885e-02
3940000	-4.543721e+03	-2.795992e+02	1.728129e+00	1.288330e+01	0.000000e+00	2.533216e+00	1.757975e-02	9.867070e-01	3.432469e-03	3.166505e-03	3.737373e+00	1.036818e-02
3960000	-4.530982e+03	-3.264641e+02	1.981650e+00	1.493108e+01	0.000000e+00	2.439609e+00	1.941340e-02	9.638410e-01	1.495286e-02	4.296918e-03	3.147363e+00	1.191253e-02
3980000	-4.544141e+03	-3.169686e+02	1.936686e+00	1.416039e+01	0.000000e+00	2.776226e+00	1.854647e-02	9.792660e-01	6.445833e-03	2.440561e-03	3.056386e+00	1.161933e-02
4000000	-4.543948e+03	-3.132695e+02	1.695118e+00	1.262844e+01	0.000000e+00	2.537082e+00	1.572539e-02	9.771839e-01	1.053714e-02	3.103770e-03	3.560127e+00	1.015582e-02
4020000	-4.533499e+03	-3.004653e+02	1.883418e+00	1.408891e+01	0.000000e+00	2.344432e+00	2.129434e-02	9.806660e-01	4.133855e-03	3.674942e-03	2.920280e+00	1.130234e-02
4040000	-4.541101e+03	-2.639639e+02	1.872693e+00	1.364493e+01	0.000000e+00	2.436680e+00	2.481537e-02	9.668104e-01	9.078138e-03	2.798874e-03	2.647016e+00	1.125391e-02
4060000	-4.546437e+03	-2.906408e+02	2.120981e+00	1.478707e+01	0.000000e+00	2.158144e+00	1.102373e-02	9.914308e-01	3.306852e-03	2.990216e-03	3.899926e+00	1.272462e-02
4080000	-4.538192e+03	-2.219924e+02	2.309666e+00	1.577498e+01	0.000000e+00	2.221213e+00	1.540266e-02	9.788050e-01	1.103456e-02	2.150790e-03	2.657944e+00	1.385662e-02
4100000	-4.532972e+03	-3.256541e+02	1.967547e+00	1.386805e+01	0.000000e+00	2.908108e+00	1.395913e-02	9.782278e-01	9.358938e-03	3.735852e-03	4.441322e+00	1.173472e-02
4120000	-4.528592e+03	-3.097262e+02	1.954048e+00	1.398394e+01	0.000000e+00	2.000506e+00	2.357267e-02	9.813673e-01	3.282247e-03	4.135693e-03	4.292905e+00	1.173639e-02
4140000	-4.558529e+03	-3.481503e+02	2.128435e+00	1.536210e+01	0.000000e+00	2.272587e+00	1.367742e-02	9.909588e-01	2.001702e-03	4.550950e-03	3.608736e+00	1.279375e-02
4160000	-4.546415e+03	-3.186988e+02	2.049499e+00	1.414641e+01	0.000000e+00	1.937574e+00	1.463269e-02	9.934059e-01	1.056203e-03	3.914877e-03	2.440249e+00	1.240397e-02
4180000	-4.528525e+03	-3.502762e+02	1.790031e+00	1.308245e+01	0.000000e+00	2.022106e+00	3.437485e-02	9.773371e-01	2.411256e-03	5.544811e-03	2.906121e+00	1.082895e-02
4200000	-4.544192e+03	-3.076031e+02	2.132540e+00	1.466585e+01	0.000000e+00	2.399069e+00	1.527049e-02	9.904924e-01	1.964857e-03	3.832821e-03	3.268302e+00	1.288618e-02
4220000	-4.530235e+03	-3.093184e+02	1.990049e+00	1.438307e+01	1.162791e-02	2.317069e+00	1.990542e-02	9.921628e-01	8.361684e-04	3.052157e-03	3.617344e+00	1.201817e-02
4240000	-4.531523e+03	-3.384580e+02	1.982032e+00	1.460444e+01	0.000000e+00	2.178708e+00	1.580990e-02	9.870895e-01	3.235527e-03	3.795212e-03	5.176541e+00	1.188669e-02
4260000	-4.552551e+03	-3.272410e+02	1.960029e+00	1.488129e+01	0.000000e+00	2.318651e+00	1.141355e-02	9.940365e-01	1.845982e-03	3.620316e-03	3.912961e+00	1.175799e-02
4280000	-4.539659e+03	-3.390110e+02	1.827557e+00	1.388751e+01	0.000000e+00	2.113277e+00	1.056996e-02	9.945120e-01	1.436035e-03	5.175921e-03	3.856109e+00	1.098981e-02
4300000	-4.541280e+03	-3.836087e+02	1.744539e+00	1.258263e+01	0.000000e+00	2.166359e+00	1.540543e-02	9.938297e-01	7.576507e-04	5.366655e-03	6.188689e+00	1.051360e-02
4320000	-4.537226e+03	-3.341058e+02	2.439956e+00	1.759047e+01	0.000000e+00	1.908563e+00	1.707760e-02	9.934922e-01	9.204567e-04	4.141546e-03	4.885108e+00	1.470571e-02
4340000	-4.526245e+03	-3.816213e+02	1.926387e+00	1.340562e+01	0.000000e+00	2.334285e+00	1.569675e-02	9.935623e-01	1.540317e-03	6.697937e-03	6.366987e+00	1.161830e-02
4360000	-4.527840e+03	-3.624725e+02	2.364957e+00	1.675551e+01	0.000000e+00	2.189209e+00	1.488215e-02	9.880420e-01	4.305015e-03	3.852673e-03	5.739241e+00	1.422560e-02
4380000	-4.530856e+03	-3.418428e+02	2.244399e+00	1.690690e+01	0.000000e+00	2.332555e+00	2.212420e-02	9.811207e-01	3.778246e-03	2.809071e-03	4.835945e+00	1.351293e-02
4400000	-4.516145e+03	-2.984429e+02	1.963500e+00	1.422405e+01	0.000000e+00	2.535221e+00	1.047551e-02	9.938506e-01	1.789855e-03	3.578778e-03	5.259220e+00	1.181982e-02
4420000	-4.539652e+03	-3.440806e+02	2.122549e+00	1.493276e+01	0.000000e+00	2.173216e+00	9.637283e-03	9.937318e-01	2.580913e-03	3.296113e-03	5.154742e+00	1.283467e-02
4440000	-4.536800e+03	-2.953003e+02	2.058208e+00	1.393000e+01	0.000000e+00	2.650302e+00	4.002792e-03	9.968630e-01	3.928748e-03	3.156856e-03	3.800812e+00	1.244581e-02
4460000	-4.543188e+03	-3.124923e+02	1.893434e+00	1.284956e+01	0.000000e+00	2.524404e+00	5.833480e-03	9.966223e-01	2.461616e-03	6.693124e-03	3.243256e+00	1.145447e-02
4480000	-4.531575e+03	-3.115105e+02	1.877587e+00	1.320868e+01	0.000000e+00	3.099858e+00	8.359862e-03	9.953514e-01	1.483541e-03	4.481728e-03	2.803301e+00	1.134291e-02
4500000	-4.541379e+03	-3.081424e+02	2.098653e+00	1.487875e+01	0.000000e+00	2.397777e+00	1.154931e-02	9.954789e-01	7.214792e-04	3.335021e-03	3.206647e+00	1.267693e-02
4520000	-4.544589e+03	-2.930803e+02	2.281568e+00	1.554818e+01	0.000000e+00	1.694962e+00	2.486936e-02	9.890847e-01	1.039754e-03	2.907898e-03	2.485465e+00	1.375925e-02
4540000	-4.523534e+03	-3.465608e+02	2.017162e+00	1.404847e+01	0.000000e+00	2.541647e+00	1.763160e-02	9.847167e-01	3.511032e-03	4.321997e-03	2.900558e+00	1.217028e-02
4560000	-4.535126e+03	-3.398265e+02	1.886618e+00	1.304496e+01	0.000000e+00	1.854449e+00	8.160831e-03	9.906027e-01	8.280024e-03	4.068137e-03	3.747180e+00	1.135029e-02
4580000	-4.533951e+03	-3.099771e+02	1.912822e+00	1.389094e+01	0.000000e+00	2.279896e+00	3.906406e-03	9.965807e-01	3.610076e-03	2.988641e-03	2.836589e+00	1.150116e-02
4600000	-4.547503e+03	-2.932153e+02	1.830256e+00	1.282046e+01	0.000000e+00	1.737519e+00	6.093925e-03	9.962670e-01	1.834154e-03	2.626517e-03	2.598792e+00	1.096677e-02
4620000	-4.542956e+03	-3.333666e+02	1.945512e+00	1.372664e+01	0.000000e+00	2.338925e+00	7.756550e-03	9.960187e-01	1.636515e-03	3.499218e-03	3.416279e+00	1.164086e-02
4640000	-4.556135e+03	-3.287146e+02	2.014374e+00	1.428237e+01	0.000000e+00	1.632949e+00	5.226526e-03	9.943928e-01	5.601909e-03	4.043433e-03	3.631879e+00	1.224970e-02
4660000	-4.540627e+03	-3.038956e+02	2.006429e+00	1.367940e+01	0.000000e+00	1.977355e+00	5.313195e-03	9.950597e-01	4.780799e-03	3.637890e-03	3.199895e+00	1.208941e-02
4680000	-4.545313e+03	-2.627327e+02	2.245260e+00	1.622526e+01	0.000000e+00	2.480704e+00	3.973230e-03	9.961962e-01	3.855066e-03	1.474858e-03	2.313330e+00	1.363337e-02
4700000	-4.552498e+03	-2.869196e+02	2.030901e+00	1.472837e+01	0.000000e+00	2.651701e+00	2.677732e-02	9.861169e-01	1.502555e-03	2.352357e-03	3.448432e+00	1.234494e-02
4720000	-4.546392e+03	-2.844182e+02	2.149708e+00	1.493908e+01	0.000000e+00	1.904879e+00	1.544713e-02	9.804045e-01	1.083050e-02	1.920527e-03	2.886795e+00	1.304683e-02
4740000	-4.548588e+03	-2.119882e+02	2.161279e+00	1.555426e+01	0.000000e+00	2.068220e+00	2.059782e-02	9.786796e-01	5.013468e-03	1.423082e-03	1.690325e+00	1.303782e-02
4760000	-4.549552e+03	-2.275660e+02	1.825778e+00	1.334636e+01	0.000000e+00	2.446864e+00	2.350741e-02	9.897382e-01	1.168927e-03	1.245624e-03	2.038504e+00	1.087148e-02
4780000	-4.553336e+03	-2.390766e+02	1.719098e+00	1.227254e+01	0.000000e+00	1.854381e+00	1.342645e-02	9.943089e-01	9.111070e-04	1.353826e-03	3.123271e+00	1.007728e-02
4800000	-4.544483e+03	-2.483663e+02	2.184271e+00	1.538412e+01	0.000000e+00	2.099434e+00	1.442486e-02	9.941297e-01	6.854530e-04	1.043584e-03	2.366257e+00	1.282327e-02
4820000	-4.533221e+03	-2.968222e+02	1.755819e+00	1.350826e+01	0.000000e+00	3.524818e+00	1.231789e-02	9.947781e-01	9.542121e-04	2.327898e-03	3.361002e+00	1.043335e-02
4840000	-4.542655e+03	-2.932551e+02	1.684421e+00	1.331210e+01	0.000000e+00	2.383790e+00	1.457986e-02	9.937587e-01	7.412913e-04	2.612885e-03	2.473657e+00	9.950502e-03
4860000	-4.528124e+03	-2.916634e+02	1.706672e+00	1.311176e+01	0.000000e+00	2.531980e+00	9.941849e-03	9.970712e-01	4.812266e-04	2.647784e-03	2.608293e+00	1.013127e-02
4880000	-4.533662e+03	-2.788041e+02	1.732691e+00	1.308721e+01	0.000000e+00	2.877947e+00	1.893781e-02	9.933372e-01	6.062150e-04	1.994748e-03	2.300223e+00	1.028261e-02
4900000	-4.539937e+03	-2.666456e+02	1.912207e+00	1.409376e+01	0.000000e+00	2.462036e+00	4.715817e-03	9.973352e-01	1.379251e-03	1.745901e-03	3.509522e+00	1.140601e-02
4920000	-4.556215e+03	-3.094715e+02	1.640474e+00	1.271754e+01	0.000000e+00	2.354116e+00	8.702571e-03	9.947838e-01	1.539820e-03	1.689516e-03	2.579689e+00	9.822841e-03
4940000	-4.557137e+03	-2.630020e+02	1.756919e+00	1.354337e+01	0.000000e+00	2.664383e+00	1.337282e-02	9.945314e-01	8.137987e-04	1.417430e-03	2.528129e+00	1.050260e-02
4960000	-4.546305e+03	-2.391263e+02	1.742751e+00	1.364445e+01	0.000000e+00	2.537653e+00	1.252631e-02	9.930409e-01	1.207024e-03	7.050501e-04	3.084106e+00	1.042160e-02
4980000	-4.534394e+03	-2.737324e+02	1.670325e+00	1.288256e+01	0.000000e+00	3.138510e+00	9.786320e-03	9.936887e-01	1.941735e-03	9.592562e-04	2.910921e+00	1.000585e-02
5000000	-4.545281e+03	-2.740855e+02	1.859952e+00	1.343762e+01	1.162791e-02	2.231273e+00	8.170074e-03	9.949957e-01	2.455091e-03	1.190229e-03	2.197570e+00	1.115833e-02
5020000	-4.527608e+03	-2.743521e+02	1.849415e+00	1.355266e+01	0.000000e+00	2.401371e+00	9.241774e-03	9.924243e-01	3.486525e-03	1.512071e-03	2.953539e+00	1.107325e-02
5040000	-4.539626e+03	-2.877610e+02	1.889411e+00	1.403631e+01	0.000000e+00	3.247853e+00	8.424952e-03	9.923324e-01	3.457369e-03	1.688850e-03	2.152051e+00	1.129326e-02
5060000	-4.546205e+03	-3.100006e+02	1.680574e+00	1.259666e+01	0.000000e+00	2.242142e+00	5.945201e-03	9.966014e-01	2.076564e-03	1.661172e-03	2.836473e+00	1.008358e-02
5080000	-4.544951e+03	-2.818739e+02	1.726900e+00	1.287434e+01	0.000000e+00	2.725022e+00	6.033610e-03	9.934087e-01	6.276819e-03	1.403648e-03	4.245475e+00	1.034703e-02
5100000	-4.536373e+03	-2.731396e+02	1.640009e+00	1.240155e+01	0.000000e+00	2.222641e+00	1.766786e-02	9.888611e-01	1.931005e-03	1.498586e-03	4.034587e+00	9.852689e-03
5120000	-4.549809e+03	-2.950542e+02	1.733093e+00	1.318125e+01	0.000000e+00	2.617527e+00	1.099373e-02	9.932821e-01	1.952543e-03	1.868880e-03	3.838157e+00	1.034101e-02
5140000	-4.538937e+03	-2.979179e+02	1.788373e+00	1.403734e+01	0.000000e+00	2.504830e+00	9.547563e-03	9.941886e-01	1.344341e-03	1.348520e-03	5.024044e+00	1.062420e-02
5160000	-4.529322e+03	-2.611874e+02	2.057169e+00	1.484280e+01	0.000000e+00	2.173849e+00	7.530291e-03	9.955410e-01	1.376966e-03	1.096007e-03	3.857213e+00	1.220364e-02
5180000	-4.525253e+03	-2.658224e+02	1.814566e+00	1.311666e+01	0.000000e+00	3.260189e+00	8.733292e-03	9.951367e-01	1.753633e-03	1.078049e-03	4.798503e+00	1.079090e-02
5200000	-4.521780e+03	-2.570731e+02	1.884482e+00	1.318638e+01	0.000000e+00	2.158417e+00	1.394866e-02	9.924904e-01	1.665344e-03	9.907466e-04	4.457820e+00	1.119690e-02
5220000	-4.532927e+03	-2.576963e+02	2.081799e+00	1.455210e+01	0.000000e+00	2.853645e+00	1.547606e-02	9.808530e-01	6.247697e-03	1.078562e-03	5.154752e+00	1.225712e-02
5240000	-4.528752e+03	-2.091811e+02	1.932856e+00	1.342477e+01	0.000000e+00	2.679567e+00	1.428255e-02	9.860845e-01	4.313344e-03	7.655859e-04	3.779292e+00	1.145653e-02
5260000	-4.549587e+03	-2.175371e+02	1.957744e+00	1.417176e+01	0.000000e+00	2.790667e+00	2.524842e-02	9.760239e-01	4.701569e-03	8.160636e-04	3.079561e+00	1.160919e-02
5280000	-4.550117e+03	-1.777613e+02	1.800031e+00	1.280403e+01	0.000000e+00	2.044119e+00	2.589094e-02	9.737692e-01	6.245951e-03	1.079344e-03	2.140327e+00	1.069669e-02
5300000	-4.545060e+03	-2.375403e+02	1.852533e+00	1.321228e+01	0.000000e+00	2.763887e+00	5.980720e-03	9.919181e-01	7.246910e-03	1.895406e-03	2.197356e+00	1.099772e-02
5320000	-4.541961e+03	-2.362289e+02	1.784168e+00	1.322795e+01	0.000000e+00	3.270259e+00	1.422257e-02	9.863016e-01	4.194426e-03	1.947417e-03	2.031813e+00	1.058624e-02
5340000	-4.529036e+03	-2.930559e+02	1.881990e+00	1.390279e+01	0.000000e+00	2.516990e+00	1.202656e-02	9.889280e-01	4.284533e-03	2.247197e-03	3.365491e+00	1.119813e-02
5360000	-4.529071e+03	-2.642315e+02	1.919482e+00	1.380394e+01	0.000000e+00	2.142602e+00	1.285821e-02	9.938070e-01	9.728978e-04	1.730052e-03	2.476783e+00	1.141528e-02
5380000	-4.528325e+03	-2.536349e+02	2.028713e+00	1.438753e+01	0.000000e+00	2.806793e+00	1.471009e-02	9.884523e-01	2.307439e-03	1.532141e-03	2.676173e+00	1.208199e-02
5400000	-4.539449e+03	-2.753552e+02	2.156094e+00	1.593765e+01	0.000000e+00	1.908809e+00	1.375439e-02	9.926892e-01	1.284007e-03	1.078632e-03	4.276674e+00	1.287689e-02
5420000	-4.543462e+03	-2.699858e+02	2.075686e+00	1.553193e+01	0.000000e+00	2.395098e+00	1.226441e-02	9.947617e-01	9.847951e-04	1.132682e-03	4.445669e+00	1.239685e-02
5440000	-4.539534e+03	-3.164503e+02	1.853875e+00	1.365305e+01	0.000000e+00	2.492402e+00	1.248552e-02	9.936398e-01	9.813995e-04	2.090000e-03	5.128934e+00	1.102132e-02
5460000	-4.531048e+03	-3.643221e+02	1.765590e+00	1.338124e+01	0.000000e+00	2.695299e+00	5.822227e-03	9.961401e-01	1.486027e-03	2.745116e-03	3.736467e+00	1.050123e-02
5480000	-4.528992e+03	-3.443146e+02	1.839021e+00	1.419953e+01	0.000000e+00	1.698097e+00	9.623660e-03	9.903394e-01	5.129229e-03	2.016079e-03	3.675893e+00	1.093731e-02
5500000	-4.526352e+03	-3.611560e+02	1.882889e+00	1.413493e+01	0.000000e+00	2.045790e+00	1.758142e-02	9.758558e-01	8.209771e-03	2.523211e-03	2.842443e+00	1.117610e-02
5520000	-4.535122e+03	-2.879271e+02	1.765742e+00	1.318171e+01	0.000000e+00	2.842406e+00	1.039486e-02	9.902273e-01	4.902255e-03	2.153533e-03	3.688962e+00	1.046203e-02
5540000	-4.544865e+03	-2.580277e+02	1.849761e+00	1.270228e+01	0.000000e+00	2.746509e+00	9.273208e-03	9.928883e-01	3.278953e-03	2.162120e-03	2.362297e+00	1.095544e-02
5560000	-4.522536e+03	-2.390803e+02	1.817728e+00	1.305977e+01	0.000000e+00	2.866346e+00	8.198744e-03	9.898254e-01	8.832106e-03	1.644572e-03	2.507550e+00	1.073663e-02
5580000	-4.528793e+03	-2.603080e+02	1.857446e+00	1.385414e+01	0.000000e+00	3.948219e+00	2.091176e-02	9.753020e-01	7.398701e-03	1.152215e-03	2.661879e+00	1.091437e-02
5600000	-4.541131e+03	-2.105824e+02	1.977525e+00	1.415376e+01	0.000000e+00	2.450032e+00	1.346891e-02	9.803182e-01	1.006640e-02	8.976087e-04	2.168933e+00	1.167990e-02
5620000	-4.548190e+03	-1.776192e+02	1.629032e+00	1.212935e+01	0.000000e+00	3.067708e+00	8.349109e-03	9.933115e-01	3.280037e-03	7.119608e-04	2.660644e+00	9.583686e-03
5640000	-4.548957e+03	-1.821877e+02	1.832359e+00	1.348286e+01	0.000000e+00	2.442670e+00	1.548688e-02	9.919309e-01	1.078627e-03	7.903047e-04	2.860989e+00	1.078982e-02
5660000	-4.530897e+03	-1.689504e+02	1.927515e+00	1.347259e+01	0.000000e+00	2.905100e+00	1.225664e-02	9.912271e-01	3.057995e-03	6.820714e-04	3.352008e+00	1.134413e-02
5680000	-4.540672e+03	-1.990377e+02	1.789246e+00	1.292665e+01	0.000000e+00	1.752892e+00	9.816517e-03	9.898345e-01	4.431256e-03	9.004731e-04	4.460955e+00	1.054820e-02
5700000	-4.550028e+03	-1.845321e+02	1.895439e+00	1.379866e+01	0.000000e+00	2.512978e+00	2.534057e-02	9.843404e-01	2.145183e-03	8.339895e-04	2.588566e+00	1.109137e-02
5720000	-4.552714e+03	-2.420251e+02	1.991581e+00	1.486230e+01	0.000000e+00	2.144083e+00	1.508513e-02	9.941364e-01	6.753531e-04	8.073508e-04	4.234845e+00	1.167971e-02
5740000	-4.554350e+03	-2.288738e+02	1.715120e+00	1.272112e+01	0.000000e+00	2.803119e+00	8.426663e-03	9.934393e-01	2.486295e-03	9.881057e-04	3.012742e+00	1.007569e-02
5760000	-4.557344e+03	-2.007509e+02	1.855501e+00	1.372433e+01	0.000000e+00	2.532539e+00	2.216363e-02	9.712629e-01	6.988120e-03	6.646794e-04	3.389040e+00	1.087588e-02
5780000	-4.536361e+03	-2.345021e+02	1.821554e+00	1.387888e+01	0.000000e+00	2.130252e+00	1.140306e-02	9.862733e-01	5.730692e-03	9.453279e-04	3.079057e+00	1.068140e-02
5800000	-4.543961e+03	-2.597358e+02	1.697413e+00	1.334213e+01	0.000000e+00	2.921294e+00	1.090002e-02	9.903400e-01	3.623191e-03	1.123857e-03	2.624533e+00	9.924491e-03
5820000	-4.536258e+03	-1.959099e+02	1.964109e+00	1.413015e+01	0.000000e+00	2.239975e+00	1.977578e-02	9.926756e-01	6.589775e-04	6.074859e-04	2.671812e+00	1.134229e-02
5840000	-4.531730e+03	-2.174369e+02	1.872440e+00	1.329297e+01	0.000000e+00	2.979566e+00	7.076988e-03	9.951384e-01	2.650232e-03	6.515676e-04	3.327967e+00	1.081363e-02
5860000	-4.518184e+03	-2.389846e+02	1.945741e+00	1.451144e+01	0.000000e+00	2.472043e+00	6.377265e-03	9.927525e-01	4.805284e-03	7.142849e-04	3.851758e+00	1.126961e-02
5880000	-4.536162e+03	-2.491006e+02	1.661169e+00	1.277311e+01	0.000000e+00	2.406201e+00	1.658851e-02	9.543118e-01	2.484024e-02	8.249829e-04	4.745762e+00	9.674915e-03
5900000	-4.535703e+03	-1.976202e+02	2.235338e+00	1.625109e+01	0.000000e+00	1.802894e+00	1.830029e-02	9.836010e-01	3.739238e-03	5.508584e-04	3.375213e+00	1.289273e-02
5920000	-4.544023e+03	-2.570104e+02	2.028203e+00	1.530276e+01	0.000000e+00	2.539707e+00	1.176887e-02	9.830685e-01	7.560807e-03	8.159465e-04	4.262934e+00	1.174866e-02
5940000	-4.534515e+03	-2.111849e+02	1.984584e+00	1.451865e+01	0.000000e+00	2.210081e+00	4.165847e-03	9.961862e-01	3.307747e-03	8.387491e-04	3.568219e+00	1.148070e-02
5960000	-4.566933e+03	-2.024023e+02	1.950614e+00	1.411117e+01	0.000000e+00	2.689346e+00	1.554208e-02	9.906186e-01	1.845951e-03	6.180936e-04	5.078320e+00	1.148684e-02
5980000	-4.537986e+03	-1.864580e+02	2.266992e+00	1.546283e+01	0.000000e+00	2.503670e+00	2.009715e-02	9.880956e-01	1.706838e-03	6.264302e-04	2.709249e+00	1.336881e-02
6000000	-4.540372e+03	-2.254353e+02	2.579630e+00	1.773716e+01	0.000000e+00	1.832579e+00	2.253999e-02	9.854374e-01	2.947795e-03	1.059796e-03	5.014045e+00	1.523313e-02
6020000	-4.535492e+03	-2.035068e+02	1.997912e+00	1.415735e+01	0.000000e+00	2.579535e+00	9.129543e-03	9.959207e-01	1.084196e-03	8.305518e-04	5.340615e+00	1.199388e-02
6040000	-4.538578e+03	-1.776462e+02	2.137362e+00	1.479652e+01	0.000000e+00	2.368848e+00	1.101638e-02	9.939635e-01	1.825115e-03	6.791551e-04	6.089538e+00	1.264201e-02
6060000	-4.532692e+03	-2.095888e+02	2.134988e+00	1.499132e+01	0.000000e+00	2.192450e+00	1.682961e-02	9.715367e-01	1.232594e-02	6.006759e-04	4.399556e+00	1.260237e-02
6080000	-4.549256e+03	-1.969378e+02	2.133960e+00	1.569584e+01	0.000000e+00	2.569132e+00	1.919697e-02	9.827600e-01	3.662770e-03	6.494134e-04	4.679374e+00	1.263404e-02
6100000	-4.530778e+03	-2.388845e+02	1.984091e+00	1.494939e+01	0.000000e+00	2.549851e+00	1.322047e-02	9.882190e-01	3.532040e-03	8.841032e-04	4.634065e+00	1.170827e-02
6120000	-4.534136e+03	-2.439271e+02	1.889566e+00	1.383718e+01	0.000000e+00	2.319815e+00	1.011303e-02	9.910363e-01	4.138059e-03	1.019203e-03	4.658387e+00	1.117095e-02
6140000	-4.517874e+03	-2.221804e+02	1.955000e+00	1.439912e+01	0.000000e+00	2.345731e+00	8.612835e-03	9.919118e-01	3.901075e-03	8.320074e-04	4.490001e+00	1.156422e-02
6160000	-4.543413e+03	-1.814479e+02	1.986295e+00	1.405986e+01	0.000000e+00	2.484256e+00	8.757614e-03	9.948791e-01	1.483604e-03	6.754816e-04	3.764919e+00	1.175007e-02
6180000	-4.532324e+03	-1.815376e+02	2.080090e+00	1.463255e+01	0.000000e+00	2.233273e+00	1.103119e-02	9.869672e-01	7.570625e-03	8.108066e-04	3.474782e+00	1.248100e-02
6200000	-4.533321e+03	-1.969630e+02	1.981387e+00	1.508203e+01	0.000000e+00	2.341573e+00	5.625534e-03	9.948099e-01	4.433742e-03	8.603273e-04	5.057883e+00	1.190572e-02
6220000	-4.536773e+03	-1.953542e+02	2.075900e+00	1.531087e+01	0.000000e+00	2.062618e+00	1.360088e-02	9.793591e-01	1.051161e-02	8.158473e-04	3.535986e+00	1.251526e-02
6240000	-4.558178e+03	-1.814873e+02	1.952526e+00	1.383845e+01	0.000000e+00	2.497486e+00	1.969566e-02	9.898655e-01	1.227029e-03	6.741315e-04	3.687499e+00	1.170059e-02
6260000	-4.539795e+03	-1.773196e+02	1.786387e+00	1.316015e+01	0.000000e+00	2.662002e+00	1.436837e-02	9.942381e-01	9.284435e-04	6.857248e-04	4.144259e+00	1.068648e-02
6280000	-4.535521e+03	-2.413696e+02	1.810158e+00	1.370393e+01	0.000000e+00	2.297800e+00	5.827262e-03	9.928597e-01	8.673088e-03	6.157464e-04	4.264814e+00	1.088118e-02
6300000	-4.534405e+03	-2.030247e+02	1.918879e+00	1.412458e+01	0.000000e+00	2.329000e+00	4.749312e-03	9.919747e-01	1.790180e-02	7.736813e-04	4.952679e+00	1.153254e-02
6320000	-4.525200e+03	-2.172493e+02	1.814746e+00	1.390701e+01	0.000000e+00	2.628373e+00	2.277239e-02	9.861748e-01	1.664601e-03	7.268850e-04	4.764737e+00	1.089660e-02
6340000	-4.541279e+03	-2.364560e+02	1.962227e+00	1.411153e+01	0.000000e+00	2.505112e+00	1.541023e-02	9.852852e-01	5.001013e-03	1.055710e-03	4.104903e+00	1.183295e-02
6360000	-4.531106e+03	-2.118935e+02	1.888509e+00	1.400963e+01	0.000000e+00	2.650236e+00	1.402791e-02	9.823758e-01	7.507749e-03	7.486272e-04	4.527247e+00	1.140446e-02
6380000	-4.530690e+03	-2.190048e+02	2.017086e+00	1.437954e+01	0.000000e+00	3.218382e+00	2.340338e-02	9.766747e-01	6.055204e-03	9.243565e-04	3.979824e+00	1.215751e-02
6400000	-4.528852e+03	-2.404699e+02	1.855371e+00	1.379994e+01	1.162791e-02	1.978098e+00	2.490413e-02	9.612153e-01	1.264667e-02	1.042450e-03	5.149990e+00	1.119933e-02
6420000	-4.535231e+03	-2.213948e+02	1.869827e+00	1.443475e+01	0.000000e+00	1.903758e+00	1.077359e-02	9.848967e-01	8.748410e-03	9.869169e-04	4.864395e+00	1.127211e-02
6440000	-4.539503e+03	-2.099367e+02	1.856265e+00	1.332265e+01	0.000000e+00	2.762353e+00	2.793960e-02	9.856450e-01	1.471566e-03	8.237626e-04	5.422087e+00	1.118444e-02
6460000	-4.510832e+03	-1.680509e+02	1.887141e+00	1.356330e+01	1.162791e-02	3.107107e+00	1.662468e-02	9.764972e-01	1.030694e-02	4.930836e-04	5.275553e+00	1.136971e-02
6480000	-4.539045e+03	-1.369049e+02	2.125990e+00	1.571177e+01	0.000000e+00	2.460171e+00	1.594804e-02	9.816352e-01	7.307870e-03	3.375026e-04	4.300663e+00	1.281244e-02
6500000	-4.537247e+03	-1.446586e+02	2.075437e+00	1.502493e+01	0.000000e+00	2.532423e+00	1.693040e-02	9.886997e-01	2.495561e-03	3.626323e-04	3.714940e+00	1.251262e-02
6520000	-4.526980e+03	-9.589060e+01	2.137712e+00	1.528082e+01	0.000000e+00	2.173497e+00	1.540350e-02	9.918835e-01	1.080681e-03	2.977244e-04	2.932301e+00	1.281193e-02
6540000	-4.541196e+03	-1.646189e+02	1.677554e+00	1.313477e+01	0.000000e+00	2.526639e+00	4.624260e-03	9.964429e-01	2.604624e-03	5.153934e-04	4.252764e+00	1.002605e-02
6560000	-4.526929e+03	-1.961196e+02	1.821877e+00	1.350764e+01	0.000000e+00	2.251827e+00	1.190021e-02	9.954987e-01	6.495026e-04	7.233643e-04	3.793832e+00	1.087810e-02
6580000	-4.527875e+03	-1.784361e+02	1.961600e+00	1.453183e+01	0.000000e+00	2.490777e+00	1.004563e-02	9.943617e-01	9.292911e-04	3.913829e-04	4.521410e+00	1.171680e-02
6600000	-4.539873e+03	-1.946349e+02	1.729947e+00	1.272994e+01	0.000000e+00	3.775094e+00	1.550189e-02	9.902414e-01	1.931836e-03	5.318066e-04	5.495404e+00	1.033974e-02
6620000	-4.545957e+03	-1.581904e+02	1.793024e+00	1.335481e+01	0.000000e+00	2.451673e+00	2.030186e-02	9.848368e-01	2.305897e-03	2.607005e-04	5.279039e+00	1.055100e-02
6640000	-4.534684e+03	-1.424731e+02	2.006722e+00	1.507776e+01	0.000000e+00	2.931348e+00	7.108802e-03	9.911467e-01	7.631532e-03	2.856265e-04	3.645000e+00	1.179753e-02
6660000	-4.525076e+03	-6.927352e+01	1.968071e+00	1.384763e+01	0.000000e+00	2.669701e+00	1.452087e-02	9.926333e-01	1.283979e-03	2.116102e-04	4.021854e+00	1.154964e-02
6680000	-4.541967e+03	-1.495779e+02	1.952048e+00	1.448083e+01	0.000000e+00	2.598655e+00	9.864665e-03	9.942425e-01	1.821958e-03	3.643221e-04	3.617310e+00	1.144272e-02
6700000	-4.536484e+03	-1.006534e+02	2.011552e+00	1.424610e+01	0.000000e+00	2.246005e+00	5.394413e-03	9.951773e-01	3.901720e-03	1.796279e-04	3.778806e+00	1.171341e-02
6720000	-4.528548e+03	-1.177768e+02	2.051477e+00	1.426420e+01	0.000000e+00	2.955411e+00	7.055183e-03	9.963173e-01	1.397735e-03	1.617460e-04	5.658130e+00	1.193202e-02
6740000	-4.532877e+03	-1.139788e+02	2.132010e+00	1.526403e+01	0.000000e+00	2.146088e+00	1.067293e-02	9.895632e-01	4.351542e-03	1.836768e-04	5.544703e+00	1.238055e-02
6760000	-4.538855e+03	-9.103024e+01	2.261727e+00	1.610828e+01	0.000000e+00	2.001376e+00	1.017358e-02	9.913200e-01	4.196962e-03	1.509303e-04	4.108123e+00	1.314489e-02
6780000	-4.529088e+03	-9.515832e+01	2.075235e+00	1.487872e+01	0.000000e+00	2.378040e+00	1.918792e-02	9.785755e-01	4.644536e-03	2.178642e-04	6.339074e+00	1.204391e-02
6800000	-4.520821e+03	-1.097326e+02	2.148903e+00	1.551256e+01	0.000000e+00	2.762943e+00	1.475092e-02	9.840892e-01	5.458379e-03	1.513858e-04	5.864841e+00	1.245346e-02
6820000	-4.525491e+03	-1.125605e+02	1.946261e+00	1.436438e+01	0.000000e+00	2.326936e+00	2.305900e-02	9.824464e-01	2.984013e-03	1.394206e-04	9.213152e+00	1.135718e-02
6840000	-4.539379e+03	-1.179064e+02	1.899578e+00	1.459638e+01	0.000000e+00	3.032398e+00	1.960812e-02	9.801607e-01	4.583627e-03	1.762177e-04	6.380311e+00	1.107494e-02
6860000	-4.534853e+03	-1.484425e+02	1.923939e+00	1.423910e+01	0.000000e+00	2.225889e+00	1.344007e-02	9.897288e-01	2.861104e-03	2.378902e-04	7.646507e+00	1.122542e-02
6880000	-4.535478e+03	-1.322555e+02	1.988860e+00	1.441908e+01	0.000000e+00	2.260152e+00	1.216357e-02	9.923136e-01	2.706636e-03	2.089674e-04	6.088862e+00	1.157242e-02
6900000	-4.524881e+03	-1.215885e+02	1.831093e+00	1.355548e+01	0.000000e+00	2.264907e+00	1.366050e-02	9.896045e-01	2.746858e-03	2.751771e-04	4.091238e+00	1.064970e-02
6920000	-4.539216e+03	-1.743983e+02	2.100417e+00	1.557752e+01	0.000000e+00	2.197602e+00	8.818221e-03	9.934378e-01	3.415089e-03	3.292279e-04	4.396558e+00	1.221196e-02
6940000	-4.534806e+03	-1.154309e+02	2.081623e+00	1.585498e+01	0.000000e+00	2.727359e+00	1.531132e-02	9.860681e-01	3.472271e-03	2.473296e-04	3.392437e+00	1.210739e-02
6960000	-4.539652e+03	-1.573584e+02	1.883739e+00	1.426038e+01	0.000000e+00	2.592287e+00	2.004959e-02	9.844366e-01	3.179102e-03	3.129728e-04	6.222037e+00	1.088101e-02
6980000	-4.528444e+03	-1.152912e+02	2.055808e+00	1.458780e+01	0.000000e+00	2.117801e+00	1.609140e-02	9.933446e-01	8.386360e-04	2.724465e-04	3.793429e+00	1.189191e-02
7000000	-4.514478e+03	-1.094453e+02	2.148539e+00	1.508718e+01	0.000000e+00	2.030596e+00	8.673927e-03	9.949350e-01	2.341243e-03	1.302377e-04	4.822093e+00	1.240551e-02
7020000	-4.536235e+03	-1.446290e+02	1.842167e+00	1.358013e+01	0.000000e+00	2.720838e+00	3.812674e-03	9.973456e-01	2.155137e-03	1.909999e-04	4.727479e+00	1.069629e-02
7040000	-4.545022e+03	-1.549945e+02	1.918928e+00	1.452271e+01	0.000000e+00	2.452571e+00	1.084027e-02	9.939088e-01	1.376282e-03	1.769631e-04	4.947178e+00	1.117997e-02
7060000	-4.539414e+03	-1.731164e+02	1.838048e+00	1.355528e+01	0.000000e+00	2.868998e+00	2.722910e-02	9.889098e-01	7.379020e-04	2.441750e-04	7.367022e+00	1.077855e-02
7080000	-4.514766e+03	-2.191318e+02	1.760728e+00	1.315353e+01	0.000000e+00	2.158612e+00	1.142722e-02	9.853360e-01	7.842385e-03	4.146961e-04	8.954356e+00	1.033004e-02
7100000	-4.515128e+03	-1.366699e+02	2.130765e+00	1.633916e+01	0.000000e+00	2.134866e+00	1.291764e-02	9.875072e-01	4.110763e-03	1.762575e-04	4.975352e+00	1.244610e-02
7120000	-4.538217e+03	-1.267399e+02	1.965870e+00	1.544187e+01	0.000000e+00	2.272216e+00	6.325454e-03	9.967873e-01	1.214225e-03	1.963140e-04	5.708315e+00	1.175694e-02
7140000	-4.526703e+03	-1.229851e+02	1.878497e+00	1.416588e+01	0.000000e+00	2.535038e+00	9.484686e-03	9.953125e-01	9.429215e-04	2.214570e-04	6.235402e+00	1.124905e-02
7160000	-4.512514e+03	-9.285637e+01	1.941617e+00	1.428095e+01	0.000000e+00	2.320732e+00	1.442212e-02	9.925173e-01	1.183026e-03	2.065723e-04	5.324585e+00	1.160422e-02
7180000	-4.545474e+03	-9.888710e+01	2.112014e+00	1.433225e+01	0.000000e+00	1.921705e+00	7.198056e-03	9.915425e-01	6.395120e-03	1.474209e-04	4.706002e+00	1.266103e-02
7200000	-4.535790e+03	-5.177997e+01	1.825699e+00	1.361479e+01	0.000000e+00	2.343943e+00	1.116353e-02	9.882527e-01	4.903509e-03	1.357718e-04	5.295481e+00	1.092750e-02
7220000	-4.540273e+03	-5.492935e+01	1.951946e+00	1.422271e+01	0.000000e+00	2.481208e+00	2.199999e-02	9.871404e-01	1.558418e-03	1.345110e-04	5.788721e+00	1.168498e-02
7240000	-4.533781e+03	-5.989622e+01	1.983131e+00	1.440083e+01	0.000000e+00	2.032544e+00	1.138306e-02	9.883466e-01	6.068046e-03	1.233830e-04	3.526979e+00	1.184131e-02
7260000	-4.528246e+03	-8.849359e+01	1.840627e+00	1.365295e+01	0.000000e+00	2.048488e+00	1.539084e-02	9.898903e-01	2.044014e-03	1.177309e-04	6.621871e+00	1.098930e-02
7280000	-4.512862e+03	-9.794184e+01	1.839876e+00	1.340668e+01	0.000000e+00	2.310150e+00	7.247798e-03	9.944235e-01	2.183640e-03	1.482708e-04	8.776123e+00	1.098456e-02
7300000	-4.534465e+03	-8.278859e+01	1.892281e+00	1.359061e+01	0.000000e+00	2.523244e+00	1.251301e-02	9.878860e-01	4.644428e-03	2.023688e-04	5.592656e+00	1.129147e-02
7320000	-4.544828e+03	-4.899722e+01	1.949665e+00	1.387187e+01	0.000000e+00	2.772723e+00	3.283730e-02	9.640352e-01	5.712806e-03	1.175439e-04	4.366789e+00	1.154595e-02
7340000	-4.554918e+03	-2.984353e+01	1.985340e+00	1.439237e+01	0.000000e+00	2.057033e+00	9.529938e-03	9.919999e-01	3.847418e-03	9.383084e-05	5.609199e+00	1.203102e-02
7360000	-4.550000e+03	-6.203278e+01	1.815043e+00	1.310275e+01	0.000000e+00	2.649591e+00	1.991583e-02	9.791299e-01	5.145660e-03	1.345889e-04	4.857241e+00	1.103928e-02
7380000	-4.533474e+03	-6.326704e+01	2.096061e+00	1.450391e+01	0.000000e+00	2.600849e+00	1.472919e-02	9.905197e-01	2.082328e-03	1.284795e-04	4.424756e+00	1.273045e-02
7400000	-4.525881e+03	-6.821272e+01	1.769705e+00	1.242218e+01	0.000000e+00	2.535071e+00	1.183773e-02	9.888585e-01	3.547075e-03	1.654469e-04	5.704386e+00	1.071770e-02
7420000	-4.529677e+03	-9.475333e+00	2.323089e+00	1.595004e+01	0.000000e+00	2.111840e+00	2.781583e-02	9.773400e-01	4.085541e-03	8.277892e-05	4.166305e+00	1.403914e-02
7440000	-4.539523e+03	-3.552008e+01	2.128868e+00	1.508834e+01	0.000000e+00	2.077574e+00	1.863668e-02	9.692803e-01	1.756155e-02	9.822684e-05	4.242681e+00	1.286747e-02
7460000	-4.541198e+03	-3.017387e+01	2.032678e+00	1.444486e+01	0.000000e+00	2.429996e+00	1.524468e-02	9.869562e-01	3.795667e-03	8.073565e-05	5.019746e+00	1.227315e-02
7480000	-4.532111e+03	-8.645271e+01	2.155294e+00	1.507667e+01	0.000000e+00	2.286381e+00	2.580612e-02	9.776756e-01	4.424562e-03	1.566697e-04	4.981219e+00	1.302139e-02
7500000	-4.549516e+03	-1.810046e+01	2.127096e+00	1.497333e+01	0.000000e+00	2.175566e+00	1.475615e-02	9.823219e-01	7.432602e-03	8.523622e-05	5.410182e+00	1.277543e-02
7520000	-4.527803e+03	-4.278548e+01	1.824181e+00	1.318141e+01	0.000000e+00	1.832907e+00	1.212032e-02	9.933746e-01	1.517178e-03	1.226249e-04	5.374102e+00	1.093214e-02
7540000	-4.533133e+03	-5.506340e+01	2.084661e+00	1.429540e+01	0.000000e+00	1.901767e+00	1.737531e-02	9.871121e-01	3.008691e-03	1.504463e-04	4.345139e+00	1.240446e-02
7560000	-4.526583e+03	-3.996444e+01	1.895113e+00	1.311486e+01	0.000000e+00	2.311144e+00	1.428516e-02	9.860477e-01	4.700651e-03	1.357365e-04	5.437385e+00	1.127493e-02
7580000	-4.542209e+03	-3.028448e+01	1.842275e+00	1.324421e+01	0.000000e+00	3.217263e+00	1.721355e-02	9.788783e-01	1.152324e-02	1.443051e-04	5.216711e+00	1.111521e-02
7600000	-4.535427e+03	-3.511900e+01	2.102678e+00	1.544372e+01	0.000000e+00	2.049623e+00	1.799983e-02	9.885119e-01	1.827241e-03	1.568171e-04	3.551406e+00	1.257935e-02
7620000	-4.523236e+03	-6.294248e+01	2.064937e+00	1.522290e+01	0.000000e+00	2.441437e+00	1.063217e-02	9.846056e-01	9.945566e-03	2.105050e-04	4.862558e+00	1.236518e-02
7640000	-4.528121e+03	2.954443e+00	2.149300e+00	1.540061e+01	0.000000e+00	2.146258e+00	1.665969e-02	9.892922e-01	2.437464e-03	8.799321e-05	4.617143e+00	1.286828e-02
7660000	-4.526223e+03	-2.781708e+01	2.145632e+00	1.485260e+01	0.000000e+00	2.875370e+00	1.723002e-02	9.904990e-01	2.217653e-03	1.114531e-04	4.856386e+00	1.286601e-02
7680000	-4.524182e+03	-5.431147e+01	2.123337e+00	1.479732e+01	0.000000e+00	2.450001e+00	1.187677e-02	9.947947e-01	1.119326e-03	1.089943e-04	5.508336e+00	1.270586e-02
7700000	-4.527213e+03	-6.670300e+01	2.025847e+00	1.480172e+01	0.000000e+00	2.664158e+00	6.412104e-03	9.952870e-01	2.120133e-03	1.286024e-04	5.677675e+00	1.210604e-02
7720000	-4.548253e+03	-5.137163e+01	2.323875e+00	1.753150e+01	0.000000e+00	2.208965e+00	1.217960e-03	9.983647e-01	7.672304e-03	9.140113e-05	4.400418e+00	1.379908e-02
7740000	-4.539554e+03	-4.091358e+01	2.107759e+00	1.526492e+01	0.000000e+00	1.909995e+00	2.436055e-03	9.982581e-01	2.549948e-03	1.200651e-04	4.369798e+00	1.250467e-02
7760000	-4.543752e+03	5.417778e+00	1.959316e+00	1.368899e+01	0.000000e+00	1.640669e+00	3.722825e-03	9.980782e-01	1.497415e-03	7.515072e-05	4.181280e+00	1.167319e-02
7780000	-4.542158e+03	-3.327076e+01	2.076094e+00	1.456170e+01	1.162791e-02	1.964276e+00	7.603993e-03	9.970028e-01	8.507390e-04	9.759752e-05	5.432868e+00	1.236309e-02
7800000	-4.534584e+03	-2.719514e+01	2.018018e+00	1.423099e+01	0.000000e+00	2.993679e+00	1.896016e-02	9.916624e-01	9.766810e-04	8.920983e-05	4.445556e+00	1.203550e-02
7820000	-4.529381e+03	-5.491885e+01	1.966600e+00	1.388225e+01	0.000000e+00	1.808159e+00	3.849776e-02	9.798646e-01	1.575601e-03	9.621843e-05	6.185450e+00	1.171445e-02
7840000	-4.527255e+03	-7.536827e+01	2.216927e+00	1.622557e+01	0.000000e+00	2.323642e+00	2.172808e-02	9.864093e-01	1.854581e-03	8.046162e-05	6.677860e+00	1.334802e-02
7860000	-4.543658e+03	-2.881743e+01	1.809087e+00	1.303889e+01	0.000000e+00	2.287000e+00	9.051748e-03	9.926103e-01	3.313043e-03	1.102001e-04	6.038312e+00	1.088809e-02
7880000	-4.529193e+03	-7.010851e+01	1.874567e+00	1.342658e+01	0.000000e+00	2.796560e+00	5.272856e-03	9.959697e-01	2.640065e-03	9.249119e-05	5.833365e+00	1.129997e-02
7900000	-4.527745e+03	-5.028535e+01	2.144363e+00	1.521353e+01	0.000000e+00	2.042888e+00	3.188325e-03	9.974010e-01	2.996501e-03	1.089318e-04	4.440705e+00	1.287479e-02
7920000	-4.546687e+03	-1.545101e+01	1.985602e+00	1.487834e+01	0.000000e+00	3.055174e+00	6.014962e-03	9.944013e-01	5.312443e-03	1.045986e-04	3.825276e+00	1.185688e-02
7940000	-4.521159e+03	-3.681258e+01	2.118517e+00	1.570777e+01	0.000000e+00	2.233730e+00	3.730661e-03	9.966525e-01	3.673884e-03	9.861690e-05	4.436550e+00	1.258605e-02
7960000	-4.523729e+03	-6.538531e+01	1.997696e+00	1.490105e+01	0.000000e+00	2.048123e+00	1.072334e-02	9.922322e-01	2.568729e-03	1.070691e-04	6.324117e+00	1.189924e-02
7980000	-4.526569e+03	-5.048194e+01	1.843814e+00	1.308907e+01	0.000000e+00	2.344365e+00	2.348074e-02	9.767113e-01	4.513669e-03	1.079722e-04	4.795066e+00	1.106449e-02
8000000	-4.543384e+03	-2.541970e+01	1.949573e+00	1.447395e+01	0.000000e+00	2.209891e+00	1.013106e-02	9.880963e-01	5.995606e-03	6.771466e-05	3.639787e+00	1.160218e-02
8020000	-4.541081e+03	4.121183e+00	1.985419e+00	1.480074e+01	0.000000e+00	2.206702e+00	1.038580e-02	9.926074e-01	2.488929e-03	7.921938e-05	3.514367e+00	1.186947e-02
8040000	-4.543104e+03	-4.846818e+01	1.828009e+00	1.403251e+01	0.000000e+00	2.336824e+00	1.740284e-02	9.890562e-01	1.970333e-03	9.404626e-05	4.423657e+00	1.096317e-02
8060000	-4.536446e+03	-3.847692e+01	1.856801e+00	1.396727e+01	0.000000e+00	3.158110e+00	1.534977e-02	9.760480e-01	1.121436e-02	8.363508e-05	5.320238e+00	1.116721e-02
8080000	-4.556123e+03	-4.828461e+01	1.747437e+00	1.250886e+01	0.000000e+00	2.372774e+00	1.977168e-02	9.913622e-01	1.206609e-03	1.829010e-04	3.559336e+00	1.049049e-02
8100000	-4.531068e+03	-4.722563e+00	2.049234e+00	1.514550e+01	0.000000e+00	2.853444e+00	6.316899e-03	9.952466e-01	2.738965e-03	7.851242e-05	2.900465e+00	1.229697e-02
8120000	-4.529508e+03	-3.957416e+01	1.916231e+00	1.427151e+01	0.000000e+00	2.946575e+00	7.230071e-03	9.968255e-01	1.198033e-03	1.286159e-04	2.992546e+00	1.147163e-02
8140000	-4.555503e+03	-9.497374e+01	1.707324e+00	1.294863e+01	0.000000e+00	2.520513e+00	4.656935e-03	9.982208e-01	7.475376e-04	2.418699e-04	3.212253e+00	1.017767e-02
8160000	-4.549349e+03	-1.280597e+02	1.468835e+00	1.212918e+01	1.162791e-02	2.522716e+00	6.175290e-03	9.940019e-01	3.041297e-03	2.329467e-04	3.232356e+00	8.717797e-03
8180000	-4.534565e+03	-8.600891e+01	1.821300e+00	1.510527e+01	0.000000e+00	2.200147e+00	1.524277e-02	9.896703e-01	1.943751e-03	1.062932e-04	4.488818e+00	1.081608e-02
8200000	-4.531342e+03	-1.105060e+02	1.774066e+00	1.474480e+01	0.000000e+00	2.091027e+00	5.566623e-03	9.940074e-01	3.843309e-03	1.359867e-04	6.684950e+00	1.053704e-02
8220000	-4.529277e+03	-8.951723e+01	1.829503e+00	1.414343e+01	0.000000e+00	2.713736e+00	1.179828e-02	9.854771e-01	5.412621e-03	1.081286e-04	5.819346e+00	1.094917e-02
8240000	-4.531224e+03	-9.390223e+01	1.853594e+00	1.401697e+01	0.000000e+00	3.119566e+00	1.204791e-02	9.858025e-01	5.825993e-03	1.487830e-04	5.220828e+00	1.102325e-02
8260000	-4.541817e+03	-9.500202e+01	1.620887e+00	1.238659e+01	0.000000e+00	2.521489e+00	8.739136e-03	9.850546e-01	1.352405e-02	1.634706e-04	4.532256e+00	9.729871e-03
8280000	-4.538242e+03	-5.660441e+01	2.035720e+00	1.609963e+01	0.000000e+00	1.937966e+00	1.547602e-02	9.912846e-01	9.913276e-04	1.099352e-04	4.246389e+00	1.225176e-02
8300000	-4.538334e+03	-3.687261e+01	1.997033e+00	1.556061e+01	0.000000e+00	2.843338e+00	1.203976e-02	9.879491e-01	4.957447e-03	7.925505e-05	5.694846e+00	1.203174e-02
8320000	-4.539633e+03	-2.577602e+01	2.012946e+00	1.454399e+01	0.000000e+00	3.039905e+00	1.835165e-02	9.877034e-01	2.074208e-03	9.744744e-05	4.190484e+00	1.217553e-02
8340000	-4.532188e+03	-6.779206e+01	1.842405e+00	1.354669e+01	0.000000e+00	2.540170e+00	9.701082e-03	9.911832e-01	4.208741e-03	1.385795e-04	5.271327e+00	1.112625e-02
8360000	-4.520376e+03	-4.589787e+01	2.093148e+00	1.479945e+01	0.000000e+00	2.365566e+00	7.729879e-03	9.964298e-01	1.068224e-03	1.268822e-04	4.219000e+00	1.264262e-02
8380000	-4.537672e+03	-7.046696e+01	1.919883e+00	1.366384e+01	0.000000e+00	2.800101e+00	9.964244e-03	9.946847e-01	1.406814e-03	1.991956e-04	4.882746e+00	1.159183e-02
8400000	-4.521636e+03	-8.475414e+01	2.013463e+00	1.419208e+01	0.000000e+00	2.906075e+00	1.474011e-02	9.941273e-01	1.058956e-03	1.701815e-04	4.313241e+00	1.207192e-02
8420000	-4.533301e+03	-4.613123e+01	1.964292e+00	1.349009e+01	0.000000e+00	3.008363e+00	4.795920e-03	9.951160e-01	6.378922e-03	1.597690e-04	4.239344e+00	1.184034e-02
8440000	-4.540742e+03	-4.650411e+01	1.893953e+00	1.347855e+01	0.000000e+00	3.056010e+00	8.492876e-03	9.935009e-01	3.155724e-03	1.263066e-04	4.908172e+00	1.145147e-02
8460000	-4.521608e+03	-4.645740e+01	2.024968e+00	1.437374e+01	0.000000e+00	2.733874e+00	6.828800e-03	9.938728e-01	4.898427e-03	1.001339e-04	3.515283e+00	1.222270e-02
8480000	-4.547967e+03	-5.183761e+01	1.755277e+00	1.243525e+01	0.000000e+00	2.060935e+00	1.097806e-02	9.920025e-01	3.238063e-03	1.696048e-04	5.129887e+00	1.057603e-02
8500000	-4.540916e+03	-1.884684e+01	2.166012e+00	1.499223e+01	0.000000e+00	2.130395e+00	3.895098e-03	9.961899e-01	5.598927e-03	9.041205e-05	3.797447e+00	1.304230e-02
8520000	-4.527378e+03	-3.866172e+01	1.858144e+00	1.368720e+01	0.000000e+00	2.243417e+00	5.658167e-03	9.969732e-01	1.345334e-03	1.214117e-04	4.473036e+00	1.121219e-02
8540000	-4.527250e+03	-4.091127e+01	2.028762e+00	1.440343e+01	0.000000e+00	2.407683e+00	1.194319e-02	9.958856e-01	7.707635e-04	7.383353e-05	5.598557e+00	1.224943e-02
8560000	-4.527681e+03	-8.521573e+01	2.109582e+00	1.495762e+01	0.000000e+00	2.460303e+00	4.632755e-03	9.938875e-01	8.337361e-03	9.100957e-05	6.631186e+00	1.274225e-02
8580000	-4.519075e+03	-8.373569e+01	2.013769e+00	1.485505e+01	0.000000e+00	2.143276e+00	9.046180e-03	9.898579e-01	5.360029e-03	1.170037e-04	5.873789e+00	1.216966e-02
8600000	-4.537747e+03	-4.874093e+01	1.701742e+00	1.266060e+01	0.000000e+00	2.711127e+00	1.362847e-02	9.901363e-01	2.764922e-03	7.270187e-05	7.250173e+00	1.030634e-02
8620000	-4.537937e+03	-1.133592e-01	2.142692e+00	1.529837e+01	0.000000e+00	2.422284e+00	1.950723e-02	9.908166e-01	1.070359e-03	5.397137e-05	6.193906e+00	1.295429e-02
8640000	-4.537578e+03	-2.256141e+01	1.995384e+00	1.528488e+01	0.000000e+00	2.161115e+00	1.416776e-02	9.921020e-01	1.295825e-03	7.301355e-05	5.767195e+00	1.210934e-02
8660000	-4.531952e+03	-8.685240e+01	1.817270e+00	1.343887e+01	0.000000e+00	2.255115e+00	2.118566e-02	9.890088e-01	1.774089e-03	1.022018e-04	7.298892e+00	1.106304e-02
8680000	-4.536690e+03	-1.136221e+02	1.762473e+00	1.367351e+01	0.000000e+00	2.789806e+00	2.190232e-02	9.874686e-01	1.102849e-03	1.518846e-04	5.557430e+00	1.071651e-02
8700000	-4.537348e+03	-2.276010e+01	2.247977e+00	1.557630e+01	0.000000e+00	2.235719e+00	1.782973e-02	9.920735e-01	1.206714e-03	7.654602e-05	3.453099e+00	1.365022e-02
8720000	-4.545024e+03	-1.397219e+01	1.946504e+00	1.380127e+01	0.000000e+00	2.132257e+00	3.025254e-03	9.978443e-01	3.268349e-03	6.372527e-05	5.195471e+00	1.181146e-02
8740000	-4.528688e+03	-3.005689e+01	1.855170e+00	1.387810e+01	0.000000e+00	2.505020e+00	2.872023e-03	9.981287e-01	1.643945e-03	1.277321e-04	4.360810e+00	1.111049e-02
8760000	-4.530310e+03	-3.834512e+01	1.833090e+00	1.373704e+01	0.000000e+00	2.339657e+00	2.706960e-03	9.983567e-01	2.079288e-03	7.894188e-05	5.985453e+00	1.097550e-02
8780000	-4.543235e+03	-1.896632e+01	1.802866e+00	1.281637e+01	0.000000e+00	2.072813e+00	5.662972e-03	9.980149e-01	4.861175e-04	7.327454e-05	5.420105e+00	1.081051e-02
8800000	-4.537716e+03	-5.502114e+01	1.942419e+00	1.395432e+01	0.000000e+00	2.219343e+00	1.229643e-02	9.945902e-01	1.021073e-03	1.166780e-04	4.906241e+00	1.176060e-02
8820000	-4.546143e+03	-4.005314e+01	2.199199e+00	1.551732e+01	0.000000e+00	2.458883e+00	9.172471e-03	9.920624e-01	3.629119e-03	6.818394e-05	3.933562e+00	1.326223e-02
8840000	-4.535472e+03	-5.507412e+01	2.061827e+00	1.524697e+01	0.000000e+00	2.367933e+00	1.165309e-02	9.904814e-01	2.834580e-03	8.228825e-05	4.372104e+00	1.243820e-02
8860000	-4.527924e+03	-8.092762e+01	1.862391e+00	1.358205e+01	0.000000e+00	2.797107e+00	3.005950e-02	9.797406e-01	2.460946e-03	1.057041e-04	6.264403e+00	1.125717e-02
8880000	-4.528973e+03	-3.298603e+01	1.847812e+00	1.376859e+01	0.000000e+00	3.216633e+00	2.146551e-02	9.718003e-01	8.262050e-03	7.880095e-05	6.637756e+00	1.119376e-02
8900000	-4.545670e+03	-5.134671e+01	1.782460e+00	1.328503e+01	0.000000e+00	2.412566e+00	1.485701e-02	9.856904e-01	3.702635e-03	8.913636e-05	5.104334e+00	1.076809e-02
8920000	-4.533364e+03	-3.526181e+01	1.808817e+00	1.370655e+01	0.000000e+00	1.758492e+00	1.530351e-02	9.843797e-01	5.610754e-03	9.934668e-05	5.301847e+00	1.095990e-02
8940000	-4.548133e+03	-1.024850e+02	1.981645e+00	1.510373e+01	0.000000e+00	2.141027e+00	5.221705e-03	9.974682e-01	1.318485e-03	1.216681e-04	5.016192e+00	1.202033e-02
8960000	-4.533041e+03	-2.324427e+01	1.724170e+00	1.302609e+01	0.000000e+00	2.092251e+00	4.302938e-03	9.954129e-01	4.725028e-03	6.254187e-05	4.539724e+00	1.044840e-02
8980000	-4.520888e+03	-2.402571e+01	2.011222e+00	1.464601e+01	0.000000e+00	2.237824e+00	1.091789e-02	9.940102e-01	1.579988e-03	8.443077e-05	6.057899e+00	1.227843e-02
9000000	-4.546566e+03	1.963969e+01	2.026778e+00	1.475398e+01	0.000000e+00	2.383415e+00	7.394430e-03	9.937632e-01	3.354464e-03	7.481739e-05	3.878670e+00	1.234504e-02
9020000	-4.540460e+03	-1.529745e+01	2.118150e+00	1.535167e+01	0.000000e+00	2.823248e+00	2.878956e-03	9.967698e-01	4.491883e-03	1.071324e-04	2.583875e+00	1.270147e-02
9040000	-4.546073e+03	-2.392659e+01	2.137369e+00	1.548210e+01	0.000000e+00	2.438338e+00	1.361854e-02	9.906858e-01	2.877472e-03	8.685285e-05	3.809668e+00	1.279756e-02
9060000	-4.517313e+03	-4.990500e+01	2.111833e+00	1.468813e+01	0.000000e+00	2.370651e+00	2.589275e-02	9.726550e-01	5.883491e-03	1.639952e-04	3.287305e+00	1.259849e-02
9080000	-4.532890e+03	-1.624464e+01	2.169102e+00	1.522862e+01	0.000000e+00	2.209698e+00	2.138000e-02	9.704001e-01	1.085904e-02	1.108027e-04	2.232556e+00	1.290485e-02
9100000	-4.540056e+03	-4.389175e+01	1.970740e+00	1.394575e+01	0.000000e+00	1.624410e+00	2.639205e-02	9.827684e-01	1.872617e-03	1.355602e-04	3.598314e+00	1.172208e-02
9120000	-4.529259e+03	-8.378555e+01	2.226753e+00	1.621252e+01	0.000000e+00	2.089163e+00	2.700540e-02	9.659745e-01	9.859681e-03	1.475328e-04	4.126895e+00	1.323346e-02
9140000	-4.547258e+03	-7.175175e+01	2.131150e+00	1.533848e+01	0.000000e+00	2.750146e+00	2.751952e-02	9.852840e-01	1.891738e-03	1.278897e-04	3.758321e+00	1.270079e-02
9160000	-4.547105e+03	-5.118535e+01	1.935454e+00	1.349827e+01	0.000000e+00	2.500975e+00	4.563404e-03	9.957905e-01	4.642356e-03	1.331397e-04	4.132634e+00	1.157261e-02
9180000	-4.542809e+03	-1.304550e+01	1.932027e+00	1.375403e+01	0.000000e+00	2.251244e+00	5.063140e-03	9.957321e-01	4.073637e-03	7.708202e-05	2.933945e+00	1.156271e-02
9200000	-4.540439e+03	-4.442418e+01	1.871692e+00	1.360339e+01	0.000000e+00	2.402591e+00	4.980950e-03	9.974425e-01	1.214004e-03	1.146725e-04	3.643459e+00	1.115301e-02
9220000	-4.529696e+03	-4.615169e+01	1.786600e+00	1.289852e+01	0.000000e+00	2.372579e+00	3.610531e-03	9.970570e-01	4.194036e-03	8.735397e-05	5.021324e+00	1.068395e-02
9240000	-4.521642e+03	-3.078916e+01	2.128432e+00	1.496582e+01	0.000000e+00	1.978936e+00	4.730252e-03	9.961881e-01	3.240452e-03	6.599420e-05	4.601057e+00	1.273676e-02
9260000	-4.530123e+03	-3.011439e+01	1.939953e+00	1.397694e+01	0.000000e+00	3.270653e+00	6.219387e-03	9.944757e-01	3.421226e-03	9.150984e-05	3.901698e+00	1.160374e-02
9280000	-4.556752e+03	-7.644107e+00	2.006190e+00	1.365712e+01	0.000000e+00	3.003471e+00	4.011582e-03	9.945450e-01	1.219248e-02	1.083813e-04	2.949171e+00	1.200780e-02
9300000	-4.542283e+03	-4.030370e+01	2.190446e+00	1.498320e+01	0.000000e+00	1.977022e+00	2.258747e-02	9.912237e-01	7.638755e-04	9.941241e-05	3.354730e+00	1.313746e-02
9320000	-4.533144e+03	-9.427224e+01	1.862504e+00	1.338282e+01	0.000000e+00	1.686572e+00	1.355735e-02	9.934589e-01	1.368424e-03	1.880434e-04	4.113730e+00	1.116671e-02
9340000	-4.536378e+03	-7.179656e+01	1.852578e+00	1.337312e+01	0.000000e+00	2.672479e+00	1.408648e-02	9.905139e-01	2.252237e-03	2.472689e-04	3.395658e+00	1.117553e-02
9360000	-4.534774e+03	-4.988824e+01	2.329551e+00	1.527032e+01	0.000000e+00	2.038232e+00	1.279661e-02	9.940493e-01	1.640572e-03	1.260401e-04	3.988563e+00	1.406915e-02
9380000	-4.522780e+03	-4.747941e+01	2.177803e+00	1.564865e+01	0.000000e+00	2.561460e+00	3.318169e-02	9.764612e-01	2.983063e-03	1.221129e-04	3.836330e+00	1.312751e-02
9400000	-4.529279e+03	-8.784565e+01	2.310586e+00	1.611039e+01	0.000000e+00	2.308760e+00	2.653309e-02	9.705137e-01	6.070916e-03	1.046036e-04	4.537286e+00	1.397856e-02
9420000	-4.517664e+03	-8.028056e+01	2.187388e+00	1.606171e+01	0.000000e+00	1.997944e+00	1.055191e-02	9.894100e-01	6.103785e-03	1.248040e-04	7.907929e+00	1.324203e-02
9440000	-4.557194e+03	-7.405218e+01	2.063241e+00	1.464567e+01	0.000000e+00	1.821313e+00	8.077595e-03	9.952284e-01	1.916225e-03	1.758776e-04	7.490768e+00	1.247413e-02
9460000	-4.532640e+03	-8.270932e+01	1.935110e+00	1.427806e+01	0.000000e+00	2.243326e+00	7.968309e-03	9.975785e-01	5.100285e-04	1.592990e-04	6.103347e+00	1.169310e-02
9480000	-4.529725e+03	-9.583487e+01	1.619526e+00	1.253537e+01	0.000000e+00	1.939004e+00	5.024893e-03	9.975770e-01	8.562053e-04	1.695554e-04	7.957278e+00	9.775171e-03
9500000	-4.542691e+03	-4.073561e+01	1.866606e+00	1.412626e+01	0.000000e+00	2.998584e+00	1.022518e-02	9.941792e-01	1.571279e-03	1.433521e-04	3.710348e+00	1.125159e-02
9520000	-4.553844e+03	-1.579036e+01	1.908617e+00	1.401992e+01	0.000000e+00	2.693189e+00	6.511960e-03	9.952390e-01	2.627978e-03	8.085348e-05	4.983220e+00	1.148006e-02
9540000	-4.538926e+03	-6.812065e+01	1.834675e+00	1.422316e+01	0.000000e+00	2.460623e+00	5.831905e-03	9.965049e-01	2.176501e-03	8.542679e-05	6.184686e+00	1.102227e-02
9560000	-4.537025e+03	-8.075864e+01	1.937343e+00	1.460180e+01	0.000000e+00	2.293346e+00	6.985664e-03	9.929352e-01	4.229392e-03	1.011647e-04	5.155243e+00	1.166068e-02
9580000	-4.551887e+03	-6.151847e+01	1.994578e+00	1.471499e+01	0.000000e+00	2.572561e+00	1.576681e-02	9.907446e-01	1.813246e-03	8.696399e-05	3.569633e+00	1.197407e-02
9600000	-4.537158e+03	-4.851371e+01	2.015031e+00	1.418530e+01	0.000000e+00	2.934536e+00	1.749761e-02	9.894578e-01	1.763177e-03	1.628571e-04	4.548207e+00	1.212544e-02
9620000	-4.521299e+03	-8.458208e+01	2.015566e+00	1.413642e+01	0.000000e+00	2.769230e+00	1.228827e-02	9.876855e-01	6.924087e-03	1.920127e-04	3.187174e+00	1.214921e-02
9640000	-4.569930e+03	-1.027554e+02	2.016252e+00	1.369832e+01	0.000000e+00	2.230368e+00	6.244702e-03	9.962124e-01	2.259851e-03	3.501247e-04	4.620236e+00	1.202109e-02
9660000	-4.550607e+03	-1.271754e+02	2.352494e+00	1.628463e+01	0.000000e+00	2.141362e+00	6.465420e-03	9.967021e-01	1.924695e-03	2.208598e-04	4.090332e+00	1.412712e-02
9680000	-4.524230e+03	-1.154548e+02	2.158569e+00	1.493676e+01	0.000000e+00	3.199353e+00	2.561824e-03	9.988642e-01	1.348461e-03	2.413086e-04	3.742855e+00	1.304382e-02
9700000	-4.535045e+03	-1.022002e+02	1.964865e+00	1.439271e+01	0.000000e+00	2.712092e+00	1.998864e-03	9.987022e-01	1.773103e-03	2.786039e-04	4.014166e+00	1.184270e-02
9720000	-4.531216e+03	-1.153092e+02	1.876945e+00	1.406568e+01	0.000000e+00	2.735144e+00	1.227487e-03	9.993490e-01	1.576077e-03	1.857617e-04	5.158482e+00	1.131592e-02
9740000	-4.519845e+03	-8.470677e+01	1.855086e+00	1.318052e+01	0.000000e+00	2.584995e+00	1.270468e-03	9.993145e-01	1.714040e-03	2.155982e-04	4.926479e+00	1.115860e-02
9760000	-4.530601e+03	-9.533110e+01	1.834788e+00	1.392216e+01	0.000000e+00	3.006542e+00	1.346505e-03	9.993432e-01	1.171256e-03	1.742122e-04	5.216602e+00	1.096550e-02
9780000	-4.540998e+03	-1.024478e+02	2.043470e+00	1.471847e+01	0.000000e+00	2.521148e+00	2.571254e-03	9.987544e-01	9.363518e-04	1.799022e-04	4.351503e+00	1.218979e-02
9800000	-4.547262e+03	-1.264516e+02	1.844930e+00	1.350102e+01	0.000000e+00	2.065845e+00	3.757689e-03	9.987348e-01	5.141715e-04	1.895851e-04	4.743361e+00	1.107537e-02
9820000	-4.548603e+03	-7.886388e+01	1.966506e+00	1.395976e+01	0.000000e+00	3.602815e+00	8.107846e-03	9.934210e-01	3.003543e-03	1.646931e-04	4.802145e+00	1.177720e-02
9840000	-4.538098e+03	-6.359186e+01	2.279235e+00	1.627923e+01	0.000000e+00	1.948031e+00	4.434188e-03	9.974100e-01	1.287315e-03	1.252725e-04	3.716169e+00	1.369540e-02
9860000	-4.536267e+03	-1.044570e+02	1.911009e+00	1.416898e+01	0.000000e+00	2.689059e+00	3.015851e-03	9.971187e-01	4.372416e-03	1.922231e-04	3.368015e+00	1.130886e-02
9880000	-4.540617e+03	-6.856948e+01	2.112211e+00	1.502539e+01	0.000000e+00	2.391710e+00	6.894415e-03	9.955477e-01	2.748141e-03	2.205938e-04	3.901018e+00	1.281257e-02
9900000	-4.535898e+03	-7.916153e+01	1.998654e+00	1.427436e+01	0.000000e+00	3.301431e+00	1.442228e-02	9.852011e-01	5.185672e-03	1.849526e-04	4.492599e+00	1.212695e-02
9920000	-4.542654e+03	-5.364207e+01	1.987249e+00	1.441586e+01	0.000000e+00	2.065915e+00	3.754597e-03	9.944380e-01	7.588372e-03	8.568807e-05	5.211565e+00	1.205500e-02
9940000	-4.532548e+03	-5.091932e+01	2.234257e+00	1.567471e+01	0.000000e+00	1.791806e+00	8.393634e-03	9.897722e-01	6.546700e-03	1.137192e-04	4.476443e+00	1.353969e-02
9960000	-4.509284e+03	-3.944459e+01	2.178806e+00	1.523270e+01	0.000000e+00	2.427380e+00	9.629234e-03	9.897082e-01	4.399611e-03	1.102539e-04	6.696586e+00	1.325612e-02
9980000	-4.533409e+03	-5.814444e+01	2.120819e+00	1.472218e+01	0.000000e+00	2.259544e+00	1.679859e-02	9.757719e-01	1.225224e-02	9.428201e-05	5.056078e+00	1.282921e-02
10000000	-4.540302e+03	-4.935831e+01	2.079822e+00	1.448473e+01	0.000000e+00	4.063927e+00	1.600625e-02	9.783656e-01	1.049458e-02	9.080747e-05	4.578468e+00	1.243624e-02
10020000	-4.542849e+03	-6.300671e+01	2.146483e+00	1.495431e+01	0.000000e+00	1.629750e+00	3.973784e-03	9.951631e-01	5.918444e-03	1.385194e-04	4.682812e+00	1.282724e-02
10040000	-4.550494e+03	-6.381489e+01	1.946008e+00	1.411918e+01	0.000000e+00	1.970124e+00	3.588050e-03	9.979688e-01	1.633208e-03	1.424796e-04	3.017683e+00	1.163063e-02
10060000	-4.546001e+03	-1.446287e+01	1.938713e+00	1.348230e+01	0.000000e+00	2.054707e+00	5.033258e-03	9.940642e-01	7.850209e-03	8.039235e-05	3.594567e+00	1.157231e-02
10080000	-4.534618e+03	-5.019104e+01	2.155051e+00	1.515780e+01	0.000000e+00	2.060878e+00	5.777975e-03	9.944873e-01	4.061575e-03	8.116599e-05	4.068814e+00	1.272804e-02
10100000	-4.533954e+03	-7.303176e+01	1.746968e+00	1.253181e+01	0.000000e+00	2.518909e+00	1.219205e-02	9.924105e-01	1.727837e-03	1.216392e-04	6.341162e+00	1.030911e-02
10120000	-4.537351e+03	-1.010782e+02	1.930719e+00	1.376173e+01	0.000000e+00	2.500475e+00	8.960150e-03	9.931939e-01	3.221694e-03	1.434688e-04	4.537447e+00	1.137254e-02
10140000	-4.544352e+03	-9.290288e+01	2.164193e+00	1.482736e+01	0.000000e+00	2.095361e+00	1.007409e-02	9.937258e-01	2.431467e-03	1.415512e-04	4.696632e+00	1.284594e-02
10160000	-4.551297e+03	-8.281959e+01	2.232242e+00	1.549796e+01	0.000000e+00	2.056637e+00	1.262214e-02	9.918044e-01	2.023198e-03	2.577971e-04	2.919366e+00	1.331789e-02
10180000	-4.535104e+03	-1.188594e+02	2.091234e+00	1.525289e+01	0.000000e+00	2.370161e+00	1.329249e-02	9.746196e-01	1.706826e-02	1.629259e-04	3.919908e+00	1.245158e-02
10200000	-4.530844e+03	-1.274990e+02	1.883342e+00	1.332848e+01	0.000000e+00	2.465553e+00	1.944741e-02	9.665148e-01	1.410244e-02	1.754055e-04	4.715592e+00	1.127099e-02
10220000	-4.535394e+03	-7.489285e+01	2.210001e+00	1.554413e+01	0.000000e+00	2.369295e+00	2.755759e-02	9.878548e-01	9.986954e-04	1.584658e-04	4.338042e+00	1.331703e-02
10240000	-4.549820e+03	-1.007134e+02	2.497247e+00	1.715343e+01	0.000000e+00	1.787655e+00	7.536400e-03	9.937509e-01	4.446692e-03	1.448491e-04	4.981316e+00	1.509636e-02
10260000	-4.525258e+03	-1.061774e+02	2.085623e+00	1.479358e+01	0.000000e+00	3.143075e+00	2.393617e-02	9.873709e-01	1.495395e-03	1.518551e-04	6.314037e+00	1.270279e-02
10280000	-4.534483e+03	-6.934051e+01	2.199171e+00	1.507962e+01	1.162791e-02	2.523394e+00	1.972316e-02	9.786797e-01	6.809225e-03	1.096695e-04	5.617116e+00	1.341834e-02
10300000	-4.542735e+03	-7.300144e+01	2.247059e+00	1.502742e+01	0.000000e+00	2.158218e+00	6.253823e-03	9.952725e-01	3.513562e-03	1.261933e-04	5.320495e+00	1.362746e-02
10320000	-4.532821e+03	-3.217542e+01	2.286161e+00	1.648458e+01	0.000000e+00	2.365230e+00	1.788315e-02	9.905030e-01	1.345545e-03	1.051151e-04	4.217460e+00	1.382187e-02
10340000	-4.559471e+03	-1.761345e+01	2.316545e+00	1.597730e+01	0.000000e+00	2.001661e+00	1.279686e-02	9.924830e-01	1.857262e-03	1.185395e-04	4.410681e+00	1.400374e-02
10360000	-4.538659e+03	-1.878490e+01	2.608554e+00	1.819944e+01	0.000000e+00	2.102826e+00	1.156996e-02	9.950368e-01	1.205721e-03	8.409555e-05	3.752903e+00	1.577804e-02
10380000	-4.524978e+03	-6.760857e+01	2.034137e+00	1.436762e+01	0.000000e+00	2.324603e+00	9.253821e-03	9.928010e-01	3.522700e-03	1.615569e-04	3.488322e+00	1.229646e-02
10400000	-4.526182e+03	4.610413e+00	2.260146e+00	1.529924e+01	0.000000e+00	2.323998e+00	1.418323e-02	9.913372e-01	2.482212e-03	9.183613e-05	3.713284e+00	1.370904e-02
10420000	-4.536544e+03	3.026577e+01	2.405539e+00	1.692136e+01	0.000000e+00	2.082453e+00	1.138811e-02	9.908956e-01	3.541295e-03	7.054299e-05	4.445337e+00	1.460248e-02
10440000	-4.535691e+03	-1.782462e+01	2.202998e+00	1.609249e+01	0.000000e+00	2.482182e+00	1.041600e-02	9.923073e-01	3.143729e-03	8.893864e-05	3.878740e+00	1.339212e-02
10460000	-4.541592e+03	-3.785437e+01	1.819350e+00	1.313980e+01	0.000000e+00	3.616250e+00	3.541123e-03	9.976935e-01	2.260638e-03	1.479470e-04	5.286467e+00	1.106016e-02
10480000	-4.526468e+03	-9.691676e+00	2.277467e+00	1.584008e+01	0.000000e+00	2.170501e+00	2.682776e-03	9.990477e-01	5.735639e-04	8.997503e-05	4.708326e+00	1.387216e-02
10500000	-4.531275e+03	-3.081058e+01	2.150270e+00	1.551551e+01	0.000000e+00	1.883091e+00	1.182492e-03	9.995769e-01	8.936510e-04	1.104518e-04	4.786320e+00	1.311166e-02
10520000	-4.532593e+03	-1.695625e+01	1.881570e+00	1.415396e+01	0.000000e+00	1.716370e+00	1.825275e-03	9.992140e-01	8.399709e-04	9.683954e-05	4.228571e+00	1.142896e-02
10540000	-4.554489e+03	6.514102e+01	2.152650e+00	1.462002e+01	0.000000e+00	2.152480e+00	3.038388e-03	9.994145e-01	1.765635e-04	5.638969e-05	4.300697e+00	1.306542e-02
10560000	-4.536785e+03	1.932990e+01	1.989070e+00	1.409392e+01	0.000000e+00	2.340080e+00	2.270318e-03	9.994594e-01	3.381038e-04	6.349096e-05	5.872092e+00	1.209598e-02
10580000	-4.528479e+03	4.473068e+00	2.178662e+00	1.557603e+01	0.000000e+00	2.109437e+00	1.653297e-03	9.994412e-01	4.991153e-04	9.293041e-05	3.755316e+00	1.328095e-02
10600000	-4.550887e+03	-2.302038e+01	1.927610e+00	1.357009e+01	0.000000e+00	2.584960e+00	1.145742e-03	9.994561e-01	1.054091e-03	1.544667e-04	3.724648e+00	1.176427e-02
10620000	-4.561778e+03	-1.947700e+01	2.022448e+00	1.509963e+01	0.000000e+00	2.352983e+00	8.766118e-04	9.996334e-01	9.459957e-04	7.006610e-05	3.719711e+00	1.230766e-02
10640000	-4.532550e+03	-8.683409e+00	2.114023e+00	1.518034e+01	0.000000e+00	2.473432e+00	5.509212e-04	9.996259e-01	2.612566e-03	7.285305e-05	4.581539e+00	1.289226e-02
10660000	-4.537501e+03	-2.353340e+01	2.082340e+00	1.503319e+01	0.000000e+00	2.185484e+00	9.067740e-04	9.995975e-01	1.249937e-03	9.569533e-05	5.301202e+00	1.270807e-02
10680000	-4.523780e+03	-4.811010e+01	1.845105e+00	1.373341e+01	0.000000e+00	2.844308e+00	1.280349e-03	9.996057e-01	5.935110e-04	1.019962e-04	5.896982e+00	1.121037e-02
10700000	-4.534481e+03	-2.681033e+01	2.306986e+00	1.641342e+01	0.000000e+00	3.095923e+00	9.887608e-04	9.994966e-01	1.791646e-03	9.417875e-05	4.982841e+00	1.403799e-02
10720000	-4.533757e+03	4.478771e+00	2.112747e+00	1.578843e+01	0.000000e+00	1.937883e+00	1.253239e-03	9.995902e-01	4.505005e-04	8.489348e-05	3.759049e+00	1.283863e-02
10740000	-4.546270e+03	-2.601097e+01	1.824954e+00	1.370299e+01	0.000000e+00	2.092989e+00	1.910673e-03	9.993230e-01	7.272125e-04	1.202994e-04	4.684822e+00	1.108950e-02
10760000	-4.538239e+03	-3.745087e+01	2.081740e+00	1.584136e+01	1.162791e-02	2.502661e+00	1.058462e-03	9.994941e-01	1.207011e-03	1.266991e-04	5.178892e+00	1.263057e-02
10780000	-4.519197e+03	-3.772564e+01	1.843767e+00	1.360137e+01	0.000000e+00	2.398764e+00	9.183140e-04	9.994363e-01	2.234134e-03	1.085014e-04	4.616533e+00	1.122519e-02
10800000	-4.536098e+03	-6.772715e+01	1.899699e+00	1.424065e+01	0.000000e+00	2.237849e+00	8.679763e-04	9.995611e-01	1.544866e-03	1.624459e-04	5.214567e+00	1.154377e-02
10820000	-4.548711e+03	-4.494918e+01	2.076974e+00	1.516579e+01	0.000000e+00	2.292978e+00	3.209842e-03	9.989156e-01	5.547152e-04	1.360865e-04	3.895288e+00	1.263613e-02
10840000	-4.538945e+03	-3.198900e+01	1.879367e+00	1.394544e+01	0.000000e+00	2.853258e+00	2.532055e-03	9.989525e-01	8.319046e-04	1.043180e-04	4.815021e+00	1.143727e-02
10860000	-4.538806e+03	-3.351992e+01	1.942435e+00	1.422663e+01	0.000000e+00	2.327833e+00	1.377871e-03	9.986905e-01	5.035817e-03	1.034310e-04	3.761396e+00	1.184416e-02
10880000	-4.542863e+03	-1.811819e+00	1.972707e+00	1.403456e+01	0.000000e+00	2.625665e+00	1.954289e-03	9.992393e-01	7.503836e-04	8.433780e-05	4.297469e+00	1.203389e-02
10900000	-4.523997e+03	-1.372651e+01	2.199714e+00	1.548391e+01	0.000000e+00	2.007180e+00	2.281990e-03	9.991092e-01	8.396545e-04	1.375759e-04	4.216495e+00	1.355173e-02
10920000	-4.526956e+03	-2.303523e+01	2.082934e+00	1.499847e+01	0.000000e+00	2.462481e+00	2.005707e-03	9.989427e-01	1.678840e-03	8.321867e-05	5.032800e+00	1.268634e-02
10940000	-4.533148e+03	2.100351e+01	2.232112e+00	1.625530e+01	0.000000e+00	2.067779e+00	2.807629e-03	9.977605e-01	3.766747e-03	7.104846e-05	3.227864e+00	1.361439e-02
10960000	-4.519541e+03	-6.402813e+00	2.125209e+00	1.596928e+01	0.000000e+00	2.240454e+00	7.779451e-03	9.962825e-01	1.085318e-03	8.044492e-05	2.737753e+00	1.293259e-02
10980000	-4.531101e+03	8.095053e+00	2.091357e+00	1.462360e+01	0.000000e+00	2.105253e+00	5.910003e-03	9.976752e-01	8.254242e-04	9.248536e-05	3.857812e+00	1.269498e-02
11000000	-4.535678e+03	-7.027376e+00	2.213150e+00	1.555248e+01	1.162791e-02	2.360502e+00	5.111480e-03	9.971706e-01	1.447160e-03	8.011842e-05	5.056332e+00	1.339784e-02
11020000	-4.530185e+03	-3.428233e+01	2.629275e+00	1.914753e+01	0.000000e+00	1.769339e+00	4.661825e-03	9.981873e-01	7.375962e-04	5.818544e-05	4.686682e+00	1.589921e-02
11040000	-4.550570e+03	-2.254370e+01	2.154602e+00	1.576714e+01	0.000000e+00	2.068018e+00	2.973276e-03	9.976936e-01	2.908004e-03	9.698649e-05	4.949655e+00	1.309067e-02
11060000	-4.543982e+03	-2.063306e+00	2.130745e+00	1.542933e+01	0.000000e+00	2.792751e+00	1.352025e-02	9.909400e-01	2.112292e-03	1.096885e-04	3.522671e+00	1.294870e-02
11080000	-4.537934e+03	-2.489812e+01	2.003476e+00	1.482350e+01	0.000000e+00	2.744375e+00	1.762433e-02	9.859862e-01	3.679197e-03	1.286830e-04	3.562032e+00	1.219115e-02
11100000	-4.538061e+03	-2.129482e+01	1.888217e+00	1.440074e+01	0.000000e+00	2.525790e+00	9.312281e-03	9.904082e-01	4.465515e-03	7.998966e-05	3.428785e+00	1.147506e-02
11120000	-4.554179e+03	-8.371151e+01	2.048049e+00	1.562815e+01	0.000000e+00	2.019367e+00	1.902638e-02	9.890879e-01	1.862138e-03	9.563936e-05	4.424843e+00	1.246327e-02
11140000	-4.536777e+03	-7.501552e+01	1.880897e+00	1.392792e+01	0.000000e+00	2.092096e+00	7.357881e-03	9.944184e-01	3.163480e-03	1.530945e-04	4.076921e+00	1.146887e-02
11160000	-4.534805e+03	-2.297043e+01	2.031984e+00	1.562367e+01	0.000000e+00	2.573037e+00	1.565984e-02	9.940403e-01	6.983804e-04	9.025729e-05	4.721735e+00	1.238023e-02
11180000	-4.530228e+03	-8.061591e+01	2.048532e+00	1.511099e+01	0.000000e+00	2.372713e+00	1.974551e-02	9.911677e-01	1.319565e-03	1.206908e-04	6.399359e+00	1.251203e-02
11200000	-4.533317e+03	-4.736364e+01	2.016619e+00	1.502951e+01	0.000000e+00	2.954636e+00	1.696556e-02	9.871818e-01	2.843014e-03	1.059010e-04	5.936712e+00	1.224739e-02
11220000	-4.507400e+03	-7.079161e+01	2.145575e+00	1.670096e+01	0.000000e+00	1.999931e+00	1.186861e-02	9.845739e-01	7.537622e-03	9.057608e-05	8.332565e+00	1.302015e-02
11240000	-4.549654e+03	-4.814036e+01	2.197509e+00	1.631134e+01	0.000000e+00	2.018870e+00	1.657718e-02	9.789163e-01	8.489884e-03	8.002977e-05	5.661439e+00	1.327933e-02
11260000	-4.535640e+03	-4.407411e+01	2.236290e+00	1.677853e+01	0.000000e+00	2.038159e+00	9.244173e-03	9.917298e-01	4.827909e-03	8.726498e-05	4.299889e+00	1.350248e-02
11280000	-4.536788e+03	-7.829253e+01	2.258366e+00	1.692161e+01	0.000000e+00	2.410819e+00	2.562853e-02	9.813677e-01	3.375340e-03	1.168030e-04	5.766609e+00	1.362556e-02
11300000	-4.542508e+03	-6.850173e+01	2.051881e+00	1.575768e+01	0.000000e+00	2.294319e+00	1.606259e-02	9.900440e-01	1.621802e-03	7.850553e-05	6.167006e+00	1.232178e-02
11320000	-4.538100e+03	-5.129335e+01	2.077654e+00	1.559926e+01	0.000000e+00	2.360451e+00	7.644547e-03	9.933600e-01	4.064060e-03	9.499911e-05	5.443476e+00	1.248782e-02
11340000	-4.545568e+03	1.105096e+01	2.191688e+00	1.549800e+01	0.000000e+00	1.626504e+00	2.321574e-02	9.857662e-01	2.726885e-03	5.725668e-05	5.280174e+00	1.319650e-02
11360000	-4.542907e+03	-1.898835e+01	2.510465e+00	1.770392e+01	0.000000e+00	2.186168e+00	1.875961e-02	9.842342e-01	4.797431e-03	6.791424e-05	6.776929e+00	1.513187e-02
11380000	-4.528710e+03	4.611019e+00	2.202869e+00	1.551900e+01	0.000000e+00	2.329500e+00	7.978764e-03	9.900869e-01	7.896904e-03	4.216962e-05	6.661424e+00	1.330549e-02
11400000	-4.524775e+03	1.128881e+01	2.120188e+00	1.477323e+01	0.000000e+00	2.072311e+00	9.787790e-03	9.898761e-01	5.502845e-03	5.855502e-05	6.096233e+00	1.277657e-02
11420000	-4.529401e+03	-2.372309e+01	2.142868e+00	1.503255e+01	0.000000e+00	2.481006e+00	1.751565e-02	9.919466e-01	1.145710e-03	6.073172e-05	5.837164e+00	1.292457e-02
11440000	-4.557858e+03	3.215172e+01	2.232305e+00	1.586291e+01	0.000000e+00	2.213040e+00	2.123992e-02	9.813755e-01	4.233303e-03	5.739893e-05	3.560964e+00	1.340555e-02
11460000	-4.532571e+03	-6.503204e+00	2.019994e+00	1.409071e+01	0.000000e+00	2.147984e+00	9.752040e-03	9.879832e-01	8.271838e-03	5.223986e-05	5.997829e+00	1.212669e-02
11480000	-4.517311e+03	4.493369e+01	1.995247e+00	1.413387e+01	0.000000e+00	2.311875e+00	1.700077e-02	9.902019e-01	2.308739e-03	4.729489e-05	4.421050e+00	1.200737e-02
11500000	-4.524317e+03	4.730998e+01	2.020962e+00	1.426348e+01	0.000000e+00	1.809260e+00	1.092319e-02	9.924931e-01	2.600412e-03	3.706302e-05	4.342320e+00	1.215797e-02
11520000	-4.528669e+03	6.206909e+01	2.084542e+00	1.412627e+01	0.000000e+00	2.035651e+00	1.222286e-02	9.946617e-01	1.061997e-03	4.341994e-05	4.350672e+00	1.257773e-02
11540000	-4.535417e+03	3.360633e+01	2.099148e+00	1.458058e+01	0.000000e+00	2.142171e+00	3.109334e-02	9.761779e-01	4.227874e-03	5.201599e-05	4.996836e+00	1.264602e-02
11560000	-4.562565e+03	4.988890e+01	2.267298e+00	1.584111e+01	0.000000e+00	1.880531e+00	2.012341e-02	9.807098e-01	4.873597e-03	5.614969e-05	4.532346e+00	1.364411e-02
11580000	-4.548211e+03	1.607728e+01	2.140469e+00	1.438002e+01	0.000000e+00	2.398492e+00	1.822886e-02	9.768565e-01	7.521585e-03	6.235159e-05	4.896442e+00	1.287626e-02
11600000	-4.537052e+03	2.713693e+01	2.170025e+00	1.511057e+01	0.000000e+00	2.306575e+00	3.285421e-02	9.561764e-01	1.107637e-02	3.825897e-05	5.040257e+00	1.303921e-02
11620000	-4.537638e+03	-1.125859e-01	2.199323e+00	1.493146e+01	0.000000e+00	1.792208e+00	2.554491e-02	9.726308e-01	5.598052e-03	8.198613e-05	5.523415e+00	1.302084e-02
11640000	-4.548204e+03	-4.873592e+00	2.049946e+00	1.393285e+01	0.000000e+00	2.570774e+00	2.113037e-02	9.674174e-01	1.574224e-02	5.090014e-05	6.957438e+00	1.214012e-02
11660000	-4.533512e+03	5.516316e+01	2.007142e+00	1.456888e+01	0.000000e+00	2.797646e+00	1.525330e-02	9.905176e-01	1.822601e-03	4.637040e-05	4.379013e+00	1.181692e-02
11680000	-4.509499e+03	2.726664e+01	2.053112e+00	1.482738e+01	0.000000e+00	2.619220e+00	8.676408e-03	9.963652e-01	9.016233e-04	4.764816e-05	5.745631e+00	1.210266e-02
11700000	-4.518975e+03	-2.670906e+01	1.927118e+00	1.393855e+01	0.000000e+00	2.595405e+00	7.447556e-03	9.970114e-01	8.074132e-04	6.862843e-05	6.168745e+00	1.137606e-02
11720000	-4.521170e+03	2.839914e+01	2.124983e+00	1.653596e+01	0.000000e+00	2.679617e+00	4.271939e-03	9.974636e-01	1.637017e-03	4.513305e-05	6.491860e+00	1.249268e-02
11740000	-4.520848e+03	-7.458132e-01	2.101138e+00	1.577776e+01	0.000000e+00	2.351454e+00	7.225276e-03	9.951644e-01	2.112182e-03	6.176392e-05	4.365806e+00	1.241669e-02
11760000	-4.534228e+03	1.541349e+00	1.846070e+00	1.359304e+01	0.000000e+00	2.106888e+00	5.372793e-03	9.973206e-01	1.245636e-03	7.591200e-05	6.546993e+00	1.088570e-02
11780000	-4.521806e+03	5.636033e+00	2.211029e+00	1.661117e+01	0.000000e+00	2.053732e+00	1.311227e-02	9.956485e-01	4.380591e-04	6.001535e-05	4.544654e+00	1.292673e-02
11800000	-4.547887e+03	-5.650662e+00	1.988693e+00	1.487370e+01	0.000000e+00	2.714741e+00	1.943692e-02	9.829664e-01	2.799930e-03	8.369131e-05	4.375334e+00	1.170049e-02
11820000	-4.527076e+03	-4.460966e+00	1.996640e+00	1.450518e+01	0.000000e+00	3.762743e+00	2.492053e-02	9.880515e-01	1.163497e-03	8.226800e-05	3.845412e+00	1.174225e-02
11840000	-4.512265e+03	1.195864e+01	1.988285e+00	1.428629e+01	0.000000e+00	2.206059e+00	7.570716e-03	9.938432e-01	2.529738e-03	5.067740e-05	4.127777e+00	1.172202e-02
11860000	-4.522335e+03	6.057134e+00	1.916529e+00	1.387370e+01	0.000000e+00	2.457977e+00	7.139452e-03	9.949275e-01	2.317311e-03	6.614918e-05	6.735291e+00	1.130157e-02
11880000	-4.526061e+03	-1.189471e+01	1.992218e+00	1.475473e+01	0.000000e+00	2.433663e+00	1.336196e-02	9.754453e-01	1.783315e-02	8.573959e-05	4.155357e+00	1.171915e-02
11900000	-4.540907e+03	-3.941284e+01	2.259135e+00	1.612957e+01	0.000000e+00	2.199180e+00	1.062070e-02	9.954965e-01	8.936481e-04	5.990638e-05	6.435523e+00	1.332717e-02
11920000	-4.528216e+03	-6.834608e+01	1.771474e+00	1.352715e+01	0.000000e+00	3.242055e+00	1.045357e-02	9.899871e-01	4.328268e-03	1.090264e-04	8.139679e+00	1.043367e-02
11940000	-4.536814e+03	-2.338839e+01	2.038791e+00	1.550329e+01	1.162791e-02	2.471874e+00	1.548407e-02	9.903872e-01	1.912827e-03	7.062668e-05	4.912936e+00	1.202047e-02
11960000	-4.540149e+03	-4.117962e+01	2.040082e+00	1.448248e+01	0.000000e+00	2.154612e+00	9.628963e-03	9.959437e-01	9.630562e-04	7.457030e-05	5.042050e+00	1.194011e-02
11980000	-4.528849e+03	-4.529501e+01	1.833056e+00	1.343630e+01	0.000000e+00	2.747861e+00	5.531582e-03	9.923780e-01	8.757227e-03	7.981723e-05	7.145919e+00	1.075627e-02
12000000	-4.542941e+03	4.525022e+00	1.916980e+00	1.500582e+01	0.000000e+00	3.287929e+00	1.913804e-02	9.911682e-01	8.441671e-04	8.281563e-05	4.495940e+00	1.128540e-02
12020000	-4.529532e+03	1.271457e+01	1.914603e+00	1.478004e+01	0.000000e+00	1.765108e+00	1.100126e-02	9.847882e-01	6.484520e-03	4.484904e-05	5.624466e+00	1.128199e-02
12040000	-4.532638e+03	1.369038e+01	2.206050e+00	1.659140e+01	0.000000e+00	2.107653e+00	1.418132e-02	9.860960e-01	6.239652e-03	4.261286e-05	5.074789e+00	1.304409e-02
12060000	-4.523505e+03	-1.490774e+00	1.822515e+00	1.375680e+01	0.000000e+00	2.698250e+00	6.297223e-03	9.909043e-01	1.138421e-02	4.902163e-05	9.698155e+00	1.074834e-02
12080000	-4.510424e+03	1.142880e+01	1.996236e+00	1.508080e+01	0.000000e+00	2.078130e+00	3.374908e-02	9.845987e-01	1.145159e-03	3.023494e-05	7.746837e+00	1.176253e-02
12100000	-4.516934e+03	9.348279e+00	1.850711e+00	1.390132e+01	0.000000e+00	2.314321e+00	1.681495e-02	9.919521e-01	1.060219e-03	4.273093e-05	7.265810e+00	1.089599e-02
12120000	-4.507906e+03	-2.172122e+01	1.869869e+00	1.489721e+01	0.000000e+00	2.483096e+00	1.427639e-02	9.939899e-01	7.108470e-04	6.940599e-05	6.252162e+00	1.104704e-02
12140000	-4.518750e+03	-8.326064e+01	1.756456e+00	1.342993e+01	0.000000e+00	2.235643e+00	1.897850e-02	9.903344e-01	1.243423e-03	6.381082e-05	8.468444e+00	1.036224e-02
12160000	-4.529668e+03	-3.827429e+01	2.037407e+00	1.506927e+01	0.000000e+00	2.045644e+00	2.831553e-03	9.955808e-01	9.975499e-03	6.034483e-05	6.080605e+00	1.206050e-02
12180000	-4.530146e+03	2.069817e+01	2.074466e+00	1.495306e+01	0.000000e+00	3.036653e+00	8.535814e-03	9.958055e-01	1.740646e-03	5.644902e-05	7.185280e+00	1.219633e-02
12200000	-4.532690e+03	-3.545177e+01	2.130729e+00	1.509545e+01	0.000000e+00	2.204889e+00	1.736189e-02	9.817203e-01	5.179855e-03	7.857512e-05	6.249372e+00	1.264645e-02
12220000	-4.530867e+03	1.988514e+00	1.897502e+00	1.404011e+01	0.000000e+00	2.586812e+00	1.706906e-02	9.904925e-01	1.547008e-03	7.378941e-05	5.262254e+00	1.121102e-02
12240000	-4.546211e+03	8.931140e+00	2.052611e+00	1.574360e+01	0.000000e+00	2.047792e+00	1.431552e-02	9.881130e-01	2.659426e-03	4.877386e-05	5.804037e+00	1.212838e-02
12260000	-4.531842e+03	1.612799e+01	1.973496e+00	1.438286e+01	0.000000e+00	2.346022e+00	1.128259e-02	9.857661e-01	8.165940e-03	5.935103e-05	5.464483e+00	1.165252e-02
12280000	-4.539591e+03	-1.814730e+01	1.695878e+00	1.303994e+01	0.000000e+00	2.664411e+00	1.318101e-02	9.920094e-01	2.074783e-03	8.874328e-05	4.518809e+00	1.001217e-02
12300000	-4.571743e+03	-4.320176e+01	1.892533e+00	1.459289e+01	0.000000e+00	2.647611e+00	7.710072e-03	9.961677e-01	1.264588e-03	1.107128e-04	4.544401e+00	1.122243e-02
12320000	-4.541025e+03	-2.846284e+01	1.923519e+00	1.422049e+01	0.000000e+00	2.282677e+00	2.094100e-03	9.985459e-01	2.427931e-03	1.001587e-04	4.841664e+00	1.142301e-02
12340000	-4.530915e+03	-3.889739e+01	1.823976e+00	1.350625e+01	0.000000e+00	2.671826e+00	2.986636e-03	9.973109e-01	4.289345e-03	8.109516e-05	6.590076e+00	1.082742e-02
12360000	-4.542148e+03	-2.772278e+01	1.772267e+00	1.378855e+01	0.000000e+00	2.788273e+00	2.914165e-03	9.974046e-01	3.907222e-03	8.757557e-05	3.971693e+00	1.051291e-02
12380000	-4.545376e+03	-4.236595e+01	2.046503e+00	1.489835e+01	0.000000e+00	2.303122e+00	4.101024e-03	9.946934e-01	8.162380e-03	8.392404e-05	4.761878e+00	1.215125e-02
12400000	-4.529752e+03	2.016751e+01	2.294907e+00	1.598940e+01	0.000000e+00	2.031155e+00	1.034168e-02	9.944555e-01	1.339742e-03	8.820017e-05	3.957704e+00	1.370635e-02
12420000	-4.539435e+03	-1.029166e+01	1.888276e+00	1.396342e+01	0.000000e+00	2.940748e+00	1.483765e-02	9.932960e-01	9.322986e-04	8.094382e-05	5.277431e+00	1.128006e-02
12440000	-4.547930e+03	-1.700785e+00	2.177624e+00	1.565894e+01	0.000000e+00	2.031859e+00	1.065774e-02	9.919849e-01	2.997449e-03	6.796598e-05	5.075524e+00	1.297039e-02
12460000	-4.531240e+03	-1.142642e+01	2.069616e+00	1.467889e+01	0.000000e+00	2.543487e+00	4.516594e-03	9.960099e-01	3.881144e-03	7.091962e-05	5.195674e+00	1.233425e-02
12480000	-4.537274e+03	1.673903e+01	2.198927e+00	1.571773e+01	0.000000e+00	2.581848e+00	9.823592e-03	9.924518e-01	3.959561e-03	9.293043e-05	4.258124e+00	1.308104e-02
12500000	-4.541885e+03	4.509141e-01	2.137989e+00	1.532102e+01	0.000000e+00	1.970052e+00	9.986581e-03	9.880989e-01	6.559263e-03	1.212785e-04	3.581124e+00	1.268592e-02
12520000	-4.544779e+03	-2.412536e+00	1.963446e+00	1.470588e+01	0.000000e+00	2.986561e+00	3.144561e-02	9.664805e-01	5.389435e-03	1.181052e-04	3.134692e+00	1.161834e-02
12540000	-4.543305e+03	1.202905e+01	1.930400e+00	1.357019e+01	0.000000e+00	2.863772e+00	1.006746e-02	9.913461e-01	3.907677e-03	9.469129e-05	4.443489e+00	1.140668e-02
12560000	-4.537966e+03	-4.951684e+01	1.803335e+00	1.298189e+01	0.000000e+00	2.267082e+00	2.606553e-02	9.605466e-01	8.287310e-03	1.704567e-04	3.816123e+00	1.065427e-02
12580000	-4.554055e+03	-6.229703e+01	1.807639e+00	1.353726e+01	0.000000e+00	2.396232e+00	1.934765e-02	9.826679e-01	4.734756e-03	1.673893e-04	4.344335e+00	1.067507e-02
12600000	-4.532689e+03	-5.726055e+01	1.773657e+00	1.405221e+01	0.000000e+00	2.924908e+00	2.407447e-02	9.773019e-01	3.556935e-03	1.454554e-04	3.393080e+00	1.043294e-02
12620000	-4.525514e+03	-3.299985e+01	1.705311e+00	1.342817e+01	0.000000e+00	2.367049e+00	2.833489e-02	9.745104e-01	3.293695e-03	1.095493e-04	3.834986e+00	1.014886e-02
12640000	-4.541899e+03	-2.569728e+01	1.872826e+00	1.441943e+01	0.000000e+00	2.590857e+00	1.364687e-02	9.744338e-01	1.567384e-02	1.212793e-04	3.720541e+00	1.125331e-02
12660000	-4.553635e+03	-3.713597e+01	1.823381e+00	1.347039e+01	0.000000e+00	2.233727e+00	2.050825e-02	9.750015e-01	7.170964e-03	1.537371e-04	3.865987e+00	1.098407e-02
12680000	-4.536374e+03	-3.392905e+00	2.049639e+00	1.413903e+01	0.000000e+00	2.373061e+00	2.115128e-02	9.858865e-01	3.512475e-03	9.991815e-05	3.493812e+00	1.235479e-02
12700000	-4.532951e+03	-4.958139e+01	1.891493e+00	1.388074e+01	0.000000e+00	1.786104e+00	1.829911e-02	9.789438e-01	6.900871e-03	9.823985e-05	4.756239e+00	1.143680e-02
12720000	-4.524148e+03	-5.880641e+01	1.755751e+00	1.297814e+01	0.000000e+00	3.412379e+00	6.337007e-03	9.963042e-01	1.567755e-03	6.530311e-05	5.905100e+00	1.051129e-02
12740000	-4.537268e+03	1.592541e+01	1.875112e+00	1.415371e+01	0.000000e+00	1.866959e+00	1.633316e-02	9.896287e-01	1.721092e-03	4.314579e-05	3.243834e+00	1.126244e-02
12760000	-4.536337e+03	-3.376529e+01	1.697704e+00	1.361679e+01	0.000000e+00	2.565230e+00	1.137575e-02	9.902960e-01	2.990135e-03	7.718616e-05	4.965299e+00	1.018544e-02
12780000	-4.533846e+03	-1.087933e+01	1.798844e+00	1.335940e+01	0.000000e+00	2.350294e+00	2.458328e-02	9.728973e-01	6.275757e-03	8.668390e-05	3.235228e+00	1.078829e-02
12800000	-4.539366e+03	-2.799934e+01	1.931312e+00	1.425946e+01	0.000000e+00	2.285033e+00	9.590832e-03	9.924674e-01	2.917196e-03	7.629692e-05	5.516343e+00	1.155276e-02
12820000	-4.548322e+03	-4.081647e+01	2.133774e+00	1.712919e+01	0.000000e+00	1.596121e+00	2.055873e-02	9.834137e-01	2.849027e-03	4.932254e-05	5.563937e+00	1.273924e-02
12840000	-4.527980e+03	-4.310972e+01	1.997932e+00	1.588280e+01	0.000000e+00	2.356091e+00	8.197104e-03	9.860389e-01	1.389152e-02	5.566424e-05	8.124287e+00	1.193349e-02
12860000	-4.521534e+03	-1.500820e+01	2.051394e+00	1.500865e+01	0.000000e+00	1.973814e+00	5.338106e-03	9.961687e-01	1.865465e-03	5.220236e-05	5.741133e+00	1.227990e-02
12880000	-4.542487e+03	-2.184898e+01	2.107201e+00	1.541759e+01	0.000000e+00	2.223442e+00	8.319324e-03	9.817161e-01	2.446636e-02	8.667570e-05	4.854539e+00	1.266837e-02
12900000	-4.532877e+03	-6.251087e+01	2.011666e+00	1.403762e+01	0.000000e+00	2.861519e+00	3.166883e-02	9.681878e-01	7.485235e-03	1.277704e-04	5.933301e+00	1.210717e-02
12920000	-4.525031e+03	-5.566567e+01	2.280633e+00	1.600252e+01	0.000000e+00	2.273669e+00	1.307963e-02	9.819193e-01	1.136483e-02	1.321173e-04	7.448858e+00	1.371866e-02
12940000	-4.528206e+03	-5.990172e+01	2.152889e+00	1.515356e+01	0.000000e+00	2.299437e+00	4.731871e-03	9.968514e-01	3.254586e-03	1.152413e-04	6.128022e+00	1.293882e-02
12960000	-4.533541e+03	-3.350383e+01	2.422588e+00	1.695202e+01	0.000000e+00	2.443468e+00	4.096694e-03	9.977557e-01	1.503088e-03	9.991264e-05	5.400903e+00	1.438618e-02
12980000	-4.544185e+03	-5.975225e+01	1.797034e+00	1.265707e+01	0.000000e+00	2.473215e+00	6.419991e-03	9.969917e-01	1.362464e-03	1.391669e-04	5.611794e+00	1.062150e-02
13000000	-4.527944e+03	-5.876506e+01	2.059644e+00	1.493667e+01	0.000000e+00	3.035054e+00	1.650048e-02	9.946791e-01	4.495250e-04	1.386306e-04	6.333875e+00	1.213069e-02
13020000	-4.540383e+03	-8.337532e+01	2.099611e+00	1.546015e+01	0.000000e+00	2.157525e+00	3.721035e-03	9.977469e-01	1.595687e-03	1.292716e-04	5.771326e+00	1.235151e-02
13040000	-4.548846e+03	-2.822815e+01	1.936776e+00	1.437676e+01	0.000000e+00	2.328342e+00	7.652437e-03	9.940751e-01	2.200880e-03	8.349097e-05	6.210590e+00	1.121658e-02
13060000	-4.525024e+03	-1.404155e+01	1.842889e+00	1.313208e+01	0.000000e+00	2.526682e+00	2.042007e-02	9.935650e-01	5.255502e-04	1.006938e-04	5.221450e+00	1.067426e-02
13080000	-4.508833e+03	-8.129248e+01	1.873224e+00	1.390226e+01	0.000000e+00	2.353357e+00	1.715239e-02	9.779326e-01	5.631191e-03	9.459709e-05	6.978249e+00	1.085429e-02
13100000	-4.522336e+03	-5.410768e+01	2.037314e+00	1.529006e+01	0.000000e+00	3.002907e+00	1.243840e-02	9.876253e-01	3.199900e-03	9.681159e-05	6.618806e+00	1.187568e-02
13120000	-4.511727e+03	-8.691332e+01	2.060317e+00	1.567658e+01	0.000000e+00	1.950558e+00	3.466166e-02	9.609154e-01	6.161064e-03	9.285593e-05	8.328610e+00	1.203476e-02
13140000	-4.519662e+03	-4.081528e+01	2.003983e+00	1.480271e+01	0.000000e+00	2.307587e+00	1.505764e-02	9.740152e-01	1.500580e-02	1.137204e-04	4.842573e+00	1.172072e-02
13160000	-4.527924e+03	-1.866714e+01	1.867745e+00	1.406993e+01	0.000000e+00	2.814776e+00	1.757535e-02	9.865477e-01	2.296758e-03	7.663810e-05	4.999769e+00	1.079732e-02
13180000	-4.529784e+03	-4.573356e+01	1.800619e+00	1.370998e+01	0.000000e+00	2.852939e+00	1.199005e-02	9.911223e-01	2.282464e-03	1.146306e-04	5.178734e+00	1.038064e-02
13200000	-4.527200e+03	-8.230476e+01	1.758771e+00	1.313909e+01	0.000000e+00	3.432492e+00	6.963517e-03	9.875506e-01	1.132801e-02	1.478153e-04	4.607779e+00	1.016722e-02
13220000	-4.535743e+03	-4.021030e+00	2.037677e+00	1.511402e+01	0.000000e+00	2.301233e+00	2.488269e-03	9.975983e-01	3.802741e-03	7.275230e-05	3.476085e+00	1.192495e-02
13240000	-4.525611e+03	-1.003594e+01	2.103478e+00	1.504770e+01	0.000000e+00	2.216169e+00	3.843205e-03	9.976529e-01	2.466243e-03	6.113986e-05	5.246073e+00	1.228964e-02
13260000	-4.535060e+03	-5.262135e+01	2.186786e+00	1.559572e+01	0.000000e+00	2.266156e+00	5.456400e-03	9.949198e-01	4.696010e-03	7.153812e-05	7.436900e+00	1.277304e-02
13280000	-4.523823e+03	-3.607532e+01	1.959892e+00	1.396418e+01	0.000000e+00	3.097514e+00	3.702489e-03	9.976766e-01	2.044895e-03	9.581588e-05	6.406765e+00	1.143209e-02
13300000	-4.521376e+03	-5.937047e+01	1.937300e+00	1.376609e+01	0.000000e+00	2.619105e+00	4.718796e-03	9.963328e-01	2.628119e-03	1.183816e-04	5.457572e+00	1.130660e-02
13320000	-4.539422e+03	-7.750518e+01	2.006706e+00	1.518943e+01	0.000000e+00	1.919865e+00	5.934357e-03	9.970910e-01	9.944821e-04	1.240482e-04	5.540411e+00	1.173626e-02
13340000	-4.542463e+03	-9.956821e+01	1.842902e+00	1.381104e+01	0.000000e+00	2.561490e+00	8.781254e-03	9.925052e-01	4.981773e-03	1.624238e-04	4.678897e+00	1.079058e-02
13360000	-4.524617e+03	-1.030960e+02	1.720468e+00	1.267304e+01	0.000000e+00	2.331226e+00	1.571236e-02	9.897362e-01	2.262425e-03	1.459288e-04	6.045801e+00	1.010720e-02
13380000	-4.517022e+03	-1.171564e+02	1.860324e+00	1.351320e+01	0.000000e+00	2.623140e+00	3.498662e-02	9.694286e-01	4.291266e-03	2.222011e-04	6.487491e+00	1.091627e-02
13400000	-4.529485e+03	-1.039176e+02	1.748045e+00	1.371399e+01	0.000000e+00	2.691044e+00	1.334013e-02	9.953385e-01	5.119136e-04	1.289446e-04	6.408682e+00	1.019953e-02
13420000	-4.519766e+03	-1.368676e+02	1.985301e+00	1.501724e+01	0.000000e+00	2.016236e+00	1.054861e-02	9.898324e-01	4.361205e-03	1.822564e-04	6.698111e+00	1.159573e-02
13440000	-4.526969e+03	-1.421861e+02	1.992688e+00	1.623019e+01	0.000000e+00	2.328469e+00	9.604091e-03	9.894542e-01	4.501051e-03	1.593965e-04	5.273889e+00	1.157828e-02
13460000	-4.523595e+03	-8.976517e+01	2.013899e+00	1.539175e+01	0.000000e+00	2.325701e+00	8.918395e-03	9.948049e-01	1.444153e-03	1.272667e-04	4.339096e+00	1.164167e-02
13480000	-4.542888e+03	-1.821119e+02	1.935623e+00	1.498743e+01	0.000000e+00	3.191830e+00	2.217148e-02	9.777108e-01	5.475924e-03	2.587547e-04	6.799545e+00	1.122521e-02
13500000	-4.546381e+03	-1.093045e+02	1.783130e+00	1.385117e+01	0.000000e+00	3.162468e+00	1.382324e-02	9.821948e-01	7.715232e-03	1.620568e-04	5.323262e+00	1.034268e-02
13520000	-4.528442e+03	-1.005645e+02	1.923748e+00	1.394478e+01	0.000000e+00	2.419762e+00	2.891227e-02	9.560718e-01	1.221978e-02	1.691725e-04	4.836116e+00	1.115411e-02
13540000	-4.542561e+03	-8.279623e+01	2.141131e+00	1.559324e+01	0.000000e+00	2.245288e+00	1.097219e-02	9.799880e-01	1.196813e-02	1.471753e-04	4.087962e+00	1.237782e-02
13560000	-4.536087e+03	-3.044231e+01	1.931614e+00	1.344819e+01	0.000000e+00	2.728770e+00	2.170435e-02	9.860916e-01	1.917381e-03	8.942543e-05	4.648501e+00	1.128719e-02
13580000	-4.529276e+03	-8.487980e+01	2.006566e+00	1.458214e+01	0.000000e+00	2.092624e+00	1.621068e-02	9.827847e-01	5.229351e-03	1.229516e-04	5.788101e+00	1.171793e-02
13600000	-4.533844e+03	-7.922211e+01	2.025077e+00	1.531650e+01	0.000000e+00	1.792345e+00	1.130486e-02	9.940149e-01	1.196350e-03	1.265119e-04	4.784509e+00	1.195127e-02
13620000	-4.534515e+03	-9.034427e+01	1.935579e+00	1.447560e+01	0.000000e+00	2.472420e+00	7.457779e-03	9.951802e-01	1.872128e-03	1.062819e-04	6.228184e+00	1.142091e-02
13640000	-4.533172e+03	-1.024913e+02	1.939199e+00	1.520282e+01	0.000000e+00	2.865315e+00	2.557360e-02	9.842385e-01	2.031096e-03	8.694572e-05	5.244855e+00	1.142059e-02
13660000	-4.552082e+03	-7.738008e+01	1.702631e+00	1.343937e+01	0.000000e+00	1.627393e+00	1.081453e-02	9.872069e-01	6.034882e-03	1.106155e-04	6.220084e+00	1.005403e-02
13680000	-4.543632e+03	-2.339886e+01	2.076143e+00	1.629732e+01	0.000000e+00	2.450701e+00	1.569122e-02	9.921277e-01	1.214342e-03	9.173207e-05	4.903186e+00	1.229876e-02
13700000	-4.550680e+03	-1.723497e+01	2.029638e+00	1.611091e+01	0.000000e+00	2.735659e+00	2.002901e-02	9.825622e-01	3.218048e-03	8.554497e-05	4.182771e+00	1.211986e-02
13720000	-4.545289e+03	-6.627246e+01	2.009857e+00	1.513877e+01	0.000000e+00	1.836806e+00	1.471868e-02	9.895732e-01	2.860004e-03	1.064605e-04	4.273098e+00	1.199835e-02
13740000	-4.528374e+03	-8.371790e+01	2.004404e+00	1.528491e+01	0.000000e+00	2.650625e+00	2.282180e-02	9.801112e-01	3.180416e-03	1.020576e-04	6.251358e+00	1.184406e-02
13760000	-4.530438e+03	-1.451109e+01	1.995881e+00	1.467990e+01	0.000000e+00	2.380816e+00	1.722630e-02	9.853821e-01	3.923335e-03	8.851743e-05	4.120053e+00	1.181601e-02
13780000	-4.544468e+03	-3.751407e+01	2.166737e+00	1.629991e+01	0.000000e+00	1.792894e+00	2.670212e-02	9.612869e-01	1.259616e-02	6.832144e-05	5.394120e+00	1.281108e-02
13800000	-4.534689e+03	-4.667966e+01	1.765316e+00	1.348813e+01	0.000000e+00	2.742151e+00	3.563777e-02	9.686669e-01	3.062436e-03	8.844012e-05	4.299440e+00	1.045824e-02
13820000	-4.525377e+03	-2.841312e+01	1.976772e+00	1.483833e+01	0.000000e+00	2.541456e+00	1.950322e-02	9.923024e-01	6.967870e-04	8.007573e-05	3.941252e+00	1.168868e-02
13840000	-4.531578e+03	-1.078053e+01	2.026873e+00	1.530714e+01	0.000000e+00	1.856608e+00	2.121532e-02	9.850112e-01	3.028041e-03	6.022632e-05	5.441318e+00	1.198728e-02
13860000	-4.533894e+03	9.716045e+00	2.021017e+00	1.502204e+01	0.000000e+00	2.368712e+00	8.309309e-03	9.922575e-01	3.291653e-03	5.840293e-05	6.087560e+00	1.196087e-02
13880000	-4.543482e+03	-2.456476e+01	1.921472e+00	1.513700e+01	0.000000e+00	2.461614e+00	6.473327e-03	9.925040e-01	5.503400e-03	6.097069e-05	4.664208e+00	1.135430e-02
13900000	-4.534731e+03	1.513069e+01	1.942459e+00	1.540716e+01	0.000000e+00	2.654573e+00	4.897226e-03	9.960511e-01	3.071778e-03	4.172569e-05	4.488905e+00	1.147708e-02
13920000	-4.530775e+03	4.403550e+01	2.043042e+00	1.536015e+01	0.000000e+00	2.793227e+00	8.295836e-03	9.951178e-01	1.673907e-03	3.305860e-05	4.544866e+00	1.203537e-02
13940000	-4.531331e+03	6.389293e+01	2.345526e+00	1.673518e+01	0.000000e+00	2.356238e+00	1.568327e-02	9.824515e-01	5.425745e-03	3.089770e-05	4.547972e+00	1.385677e-02
13960000	-4.540831e+03	7.127834e+01	2.000509e+00	1.518498e+01	0.000000e+00	2.860119e+00	1.905335e-02	9.811442e-01	5.110017e-03	3.714400e-05	4.122526e+00	1.179213e-02
13980000	-4.536946e+03	3.303717e+01	2.136840e+00	1.609990e+01	0.000000e+00	2.601911e+00	1.700152e-02	9.794933e-01	7.564164e-03	3.848085e-05	4.119373e+00	1.281153e-02
14000000	-4.539902e+03	3.402064e+01	2.250918e+00	1.615839e+01	0.000000e+00	2.120310e+00	1.260044e-02	9.908751e-01	2.989779e-03	3.388552e-05	6.776326e+00	1.350184e-02
14020000	-4.525914e+03	7.590641e+01	2.446990e+00	1.732510e+01	0.000000e+00	2.383810e+00	7.348467e-03	9.941788e-01	2.684639e-03	4.560715e-05	5.102831e+00	1.463406e-02
14040000	-4.553832e+03	2.883905e+01	2.336347e+00	1.723951e+01	0.000000e+00	1.706724e+00	1.676059e-02	9.857451e-01	4.763225e-03	4.211800e-05	4.998742e+00	1.403658e-02
14060000	-4.558144e+03	4.842982e+01	2.209661e+00	1.642477e+01	0.000000e+00	2.314825e+00	9.019210e-03	9.931116e-01	1.961164e-03	5.029167e-05	4.886256e+00	1.320582e-02
14080000	-4.528091e+03	-7.101855e+00	2.136211e+00	1.550207e+01	0.000000e+00	2.170159e+00	1.315181e-02	9.820417e-01	1.239349e-02	7.521740e-05	5.354099e+00	1.278478e-02
14100000	-4.535623e+03	2.371534e+01	2.174543e+00	1.517690e+01	0.000000e+00	2.408742e+00	1.400499e-02	9.856564e-01	6.247351e-03	6.832081e-05	3.797677e+00	1.305777e-02
14120000	-4.531749e+03	5.103135e+00	2.030670e+00	1.459705e+01	0.000000e+00	2.856343e+00	1.683513e-02	9.861652e-01	2.926031e-03	7.865038e-05	3.159810e+00	1.214101e-02
14140000	-4.530286e+03	1.460485e+01	2.142038e+00	1.539123e+01	0.000000e+00	2.241245e+00	1.458299e-02	9.875219e-01	3.833039e-03	8.512678e-05	2.732850e+00	1.279700e-02
14160000	-4.546452e+03	3.506419e+01	2.091085e+00	1.530801e+01	0.000000e+00	2.843399e+00	1.130760e-02	9.893000e-01	4.369566e-03	7.314350e-05	3.404068e+00	1.245790e-02
14180000	-4.545684e+03	7.719751e+00	2.220011e+00	1.637434e+01	0.000000e+00	2.018705e+00	1.637272e-02	9.887094e-01	1.953506e-03	6.686962e-05	3.342931e+00	1.328231e-02
14200000	-4.524854e+03	9.879475e+00	1.991514e+00	1.462055e+01	0.000000e+00	2.631687e+00	1.349340e-02	9.879021e-01	4.540216e-03	7.919797e-05	3.715435e+00	1.188626e-02
14220000	-4.541776e+03	1.341501e+01	1.997809e+00	1.433110e+01	0.000000e+00	2.924782e+00	1.356019e-02	9.920561e-01	1.923840e-03	7.325635e-05	3.180076e+00	1.194530e-02
14240000	-4.535565e+03	-3.030202e+01	2.132792e+00	1.626643e+01	0.000000e+00	2.018549e+00	1.075773e-02	9.929407e-01	2.069096e-03	5.927195e-05	3.779425e+00	1.264735e-02
14260000	-4.529265e+03	-4.454840e+01	2.063797e+00	1.563065e+01	0.000000e+00	2.442249e+00	1.150318e-02	9.944589e-01	1.158675e-03	7.442806e-05	4.721026e+00	1.220343e-02
14280000	-4.538944e+03	-7.020362e+01	1.964166e+00	1.528205e+01	0.000000e+00	2.412123e+00	4.692145e-03	9.983326e-01	4.624517e-04	1.120818e-04	5.929023e+00	1.161089e-02
14300000	-4.527398e+03	-9.170617e+01	2.104863e+00	1.624297e+01	0.000000e+00	2.065070e+00	6.023975e-03	9.945366e-01	3.705545e-03	1.048717e-04	5.344025e+00	1.244716e-02
14320000	-4.525374e+03	-1.196465e+02	1.921070e+00	1.460260e+01	0.000000e+00	2.939996e+00	1.243501e-02	9.782244e-01	1.414730e-02	1.362916e-04	6.201149e+00	1.136620e-02
14340000	-4.549316e+03	-6.185261e+01	2.224045e+00	1.612471e+01	0.000000e+00	2.363695e+00	2.035935e-02	9.921345e-01	1.227607e-03	9.544555e-05	5.180501e+00	1.317619e-02
14360000	-4.530524e+03	-5.806531e+01	1.895121e+00	1.381338e+01	0.000000e+00	2.266881e+00	1.610006e-02	9.890780e-01	3.142056e-03	1.302886e-04	4.913734e+00	1.123432e-02
14380000	-4.530533e+03	-4.911940e+01	1.908502e+00	1.437562e+01	0.000000e+00	2.514791e+00	2.061079e-02	9.862994e-01	1.603124e-03	7.343965e-05	5.685301e+00	1.132618e-02
14400000	-4.543733e+03	2.206578e+01	1.964364e+00	1.453607e+01	0.000000e+00	2.480816e+00	2.160741e-02	9.840547e-01	2.254033e-03	4.677891e-05	3.794230e+00	1.166031e-02
14420000	-4.546317e+03	3.629916e+01	2.064719e+00	1.545517e+01	0.000000e+00	2.246855e+00	1.129358e-02	9.882927e-01	4.949501e-03	4.640334e-05	3.988534e+00	1.231110e-02
14440000	-4.550769e+03	-2.406715e+01	1.838052e+00	1.447507e+01	0.000000e+00	2.818741e+00	1.137625e-02	9.901293e-01	4.153432e-03	8.599426e-05	5.319971e+00	1.093701e-02
14460000	-4.542599e+03	-3.309620e+01	1.718208e+00	1.314796e+01	0.000000e+00	2.173204e+00	1.404983e-02	9.918809e-01	1.278350e-03	9.243201e-05	5.903190e+00	1.021598e-02
14480000	-4.533743e+03	-3.673182e+01	1.771679e+00	1.407679e+01	0.000000e+00	2.419080e+00	1.115531e-02	9.917907e-01	2.055127e-03	8.740135e-05	4.697127e+00	1.057293e-02
14500000	-4.546997e+03	-2.251512e+01	1.775951e+00	1.362772e+01	0.000000e+00	2.475050e+00	1.846064e-02	9.904410e-01	1.345967e-03	1.088239e-04	4.025170e+00	1.062178e-02
14520000	-4.545291e+03	-3.290235e+01	1.811055e+00	1.439840e+01	0.000000e+00	2.453091e+00	3.649061e-03	9.970983e-01	2.190946e-03	7.615646e-05	3.926055e+00	1.089554e-02
14540000	-4.522595e+03	-6.028613e+01	1.719209e+00	1.314121e+01	0.000000e+00	2.317483e+00	1.216053e-02	9.872695e-01	5.999742e-03	1.137681e-04	4.345048e+00	1.033167e-02
14560000	-4.540793e+03	-7.013620e+01	1.957994e+00	1.505806e+01	0.000000e+00	1.810115e+00	9.768428e-03	9.864066e-01	8.706591e-03	8.157940e-05	4.486302e+00	1.179038e-02
14580000	-4.550590e+03	-5.459359e+01	1.832848e+00	1.422692e+01	0.000000e+00	2.499802e+00	2.049255e-02	9.873532e-01	1.837609e-03	9.505259e-05	3.864406e+00	1.092117e-02
14600000	-4.520317e+03	-3.453393e+01	1.776727e+00	1.353855e+01	0.000000e+00	2.438850e+00	8.491454e-03	9.955604e-01	1.350055e-03	9.141132e-05	6.141438e+00	1.058092e-02
14620000	-4.531463e+03	-4.809448e+01	1.968643e+00	1.514083e+01	0.000000e+00	1.871694e+00	1.415974e-02	9.943804e-01	7.375570e-04	1.078701e-04	5.084315e+00	1.170897e-02
14640000	-4.545219e+03	-4.420920e+01	1.945577e+00	1.442744e+01	0.000000e+00	2.012444e+00	3.302070e-03	9.982575e-01	1.122525e-03	1.121982e-04	5.075104e+00	1.160635e-02
14660000	-4.538611e+03	-4.634824e+01	1.778473e+00	1.395677e+01	0.000000e+00	2.601698e+00	1.169334e-03	9.989470e-01	3.893276e-03	8.767132e-05	4.123272e+00	1.058267e-02
14680000	-4.551896e+03	-4.202208e+01	1.894113e+00	1.366734e+01	0.000000e+00	2.194324e+00	2.443353e-03	9.975867e-01	4.876212e-03	1.223475e-04	4.280155e+00	1.126928e-02
14700000	-4.529208e+03	-8.570705e+01	2.013144e+00	1.446345e+01	0.000000e+00	2.226677e+00	2.347705e-03	9.959112e-01	1.278113e-02	1.038378e-04	6.520898e+00	1.200632e-02
14720000	-4.533350e+03	-3.317288e+01	2.089879e+00	1.449466e+01	0.000000e+00	1.924895e+00	7.247583e-03	9.958656e-01	1.477616e-03	1.571243e-04	3.344593e+00	1.241637e-02
14740000	-4.512990e+03	2.975447e+00	1.952679e+00	1.462406e+01	0.000000e+00	2.610435e+00	4.048360e-03	9.965908e-01	3.146378e-03	8.360029e-05	5.007965e+00	1.163724e-02
14760000	-4.529438e+03	-3.437116e+01	2.083056e+00	1.538734e+01	0.000000e+00	2.171902e+00	6.273690e-03	9.958417e-01	1.974813e-03	1.010228e-04	3.240754e+00	1.239282e-02
14780000	-4.541982e+03	-4.566376e+00	2.182974e+00	1.584803e+01	0.000000e+00	2.110520e+00	2.095165e-02	9.898958e-01	1.621079e-03	1.311612e-04	2.622432e+00	1.299710e-02
14800000	-4.556265e+03	-2.053346e+01	1.841520e+00	1.370888e+01	0.000000e+00	3.672691e+00	7.300385e-03	9.905703e-01	7.177921e-03	1.359542e-04	3.255634e+00	1.096639e-02
14820000	-4.532817e+03	-3.243911e+01	1.922417e+00	1.556575e+01	0.000000e+00	2.288115e+00	9.134946e-03	9.866424e-01	9.160091e-03	9.342309e-05	3.542254e+00	1.122986e-02
14840000	-4.540919e+03	-3.271404e+01	1.789683e+00	1.394129e+01	0.000000e+00	2.677119e+00	1.202847e-02	9.938428e-01	9.825577e-04	7.845479e-05	6.329989e+00	1.050618e-02
14860000	-4.524466e+03	-4.187238e+01	1.880818e+00	1.509795e+01	0.000000e+00	1.733226e+00	9.836805e-03	9.919670e-01	2.606821e-03	1.006623e-04	4.811018e+00	1.096414e-02
14880000	-4.536112e+03	-4.441238e+01	1.792923e+00	1.413078e+01	0.000000e+00	2.536398e+00	9.396105e-03	9.892084e-01	4.374900e-03	1.126587e-04	4.092187e+00	1.048035e-02
14900000	-4.531268e+03	-7.521328e+01	1.704689e+00	1.391656e+01	0.000000e+00	2.918426e+00	4.284171e-03	9.956362e-01	3.059026e-03	1.129673e-04	3.726884e+00	9.994196e-03
14920000	-4.542879e+03	-1.068268e+02	1.676248e+00	1.357613e+01	0.000000e+00	3.092458e+00	1.026430e-02	9.943697e-01	1.312818e-03	1.223211e-04	4.875949e+00	9.829078e-03
14940000	-4.531103e+03	-8.368941e+01	1.733046e+00	1.370718e+01	0.000000e+00	2.258512e+00	8.870176e-03	9.899065e-01	3.824157e-03	1.239722e-04	5.266595e+00	1.017670e-02
14960000	-4.533374e+03	-1.073853e+02	1.600619e+00	1.327441e+01	0.000000e+00	2.265329e+00	7.750308e-03	9.873483e-01	8.484285e-03	1.156080e-04	5.814843e+00	9.389311e-03
14980000	-4.553751e+03	-1.467421e+02	1.647571e+00	1.324387e+01	0.000000e+00	2.809132e+00	8.973493e-03	9.879846e-01	5.015850e-03	1.446219e-04	6.197967e+00	9.631284e-03
15000000	-4.528453e+03	-8.561691e+01	1.652269e+00	1.356107e+01	0.000000e+00	2.543132e+00	1.264227e-02	9.895735e-01	2.661681e-03	8.247454e-05	6.642283e+00	9.662875e-03
15020000	-4.533611e+03	-1.324429e+02	1.595865e+00	1.337534e+01	0.000000e+00	2.060797e+00	9.617231e-03	9.900237e-01	3.048787e-03	1.214313e-04	7.576070e+00	9.337885e-03
15040000	-4.528464e+03	-1.185281e+02	1.596836e+00	1.269725e+01	0.000000e+00	2.439601e+00	1.323489e-02	9.930105e-01	1.117363e-03	1.235152e-04	6.205351e+00	9.338446e-03
15060000	-4.549837e+03	-1.228483e+02	1.542450e+00	1.240958e+01	0.000000e+00	2.718875e+00	4.563416e-03	9.962594e-01	3.312975e-03	1.645449e-04	5.096343e+00	9.030199e-03
15080000	-4.529117e+03	-1.176827e+02	1.713928e+00	1.401958e+01	0.000000e+00	2.853649e+00	6.679197e-03	9.959055e-01	1.912710e-03	9.204705e-05	6.808947e+00	1.005628e-02
15100000	-4.536519e+03	-1.565862e+02	1.658499e+00	1.333594e+01	0.000000e+00	2.590846e+00	7.587837e-03	9.946653e-01	1.413064e-03	1.701206e-04	6.872142e+00	9.756107e-03
15120000	-4.533979e+03	-7.545074e+01	1.831212e+00	1.431866e+01	0.000000e+00	2.531370e+00	1.456979e-02	9.840615e-01	5.931358e-03	9.418995e-05	4.943796e+00	1.075430e-02
15140000	-4.531910e+03	-6.474483e+01	1.610419e+00	1.253366e+01	0.000000e+00	2.079029e+00	1.308512e-02	9.901894e-01	2.757088e-03	8.573676e-05	3.690940e+00	9.479755e-03
15160000	-4.538238e+03	-5.127370e+01	2.162589e+00	1.543021e+01	0.000000e+00	2.404395e+00	2.128203e-02	9.594973e-01	1.622810e-02	6.934531e-05	2.829360e+00	1.286570e-02
15180000	-4.531044e+03	-1.993011e+01	1.824715e+00	1.345266e+01	0.000000e+00	2.587441e+00	2.014581e-02	9.774413e-01	7.269054e-03	5.853465e-05	3.337159e+00	1.085644e-02
15200000	-4.527514e+03	-2.617938e+01	1.744909e+00	1.310752e+01	0.000000e+00	2.600544e+00	1.666745e-02	9.875038e-01	2.728299e-03	1.023062e-04	4.610306e+00	1.040563e-02
15220000	-4.544022e+03	-8.026840e+01	1.699220e+00	1.304434e+01	0.000000e+00	2.653229e+00	7.660915e-03	9.891220e-01	1.148403e-02	1.136786e-04	6.052912e+00	1.013268e-02
15240000	-4.534082e+03	-5.894960e+01	1.791452e+00	1.342461e+01	0.000000e+00	2.498820e+00	1.646368e-02	9.795605e-01	6.207175e-03	1.119236e-04	2.972240e+00	1.065020e-02
15260000	-4.525331e+03	-1.298807e+02	1.773025e+00	1.333173e+01	0.000000e+00	2.403947e+00	2.410047e-02	9.815518e-01	2.125082e-03	1.970020e-04	5.605324e+00	1.053022e-02
15280000	-4.561599e+03	-2.725281e+01	1.937555e+00	1.442230e+01	0.000000e+00	1.652286e+00	7.604251e-03	9.949368e-01	2.229364e-03	1.209647e-04	2.543160e+00	1.157123e-02
15300000	-4.537744e+03	-8.608516e+01	1.860199e+00	1.422096e+01	0.000000e+00	2.677978e+00	1.313777e-02	9.939329e-01	8.161146e-04	1.434126e-04	3.642935e+00	1.105881e-02
15320000	-4.549066e+03	-5.629682e+01	1.689091e+00	1.298333e+01	0.000000e+00	2.651573e+00	1.431300e-02	9.932546e-01	1.178479e-03	8.599233e-05	3.171890e+00	1.003431e-02
15340000	-4.543843e+03	-9.664251e+00	1.645076e+00	1.333641e+01	0.000000e+00	2.468434e+00	1.555380e-02	9.889802e-01	2.354947e-03	1.216269e-04	2.053102e+00	9.779431e-03
15360000	-4.552144e+03	-2.515273e+01	1.638385e+00	1.301032e+01	0.000000e+00	2.600126e+00	8.781785e-03	9.827514e-01	1.510824e-02	9.962652e-05	1.877409e+00	9.755819e-03
15380000	-4.542299e+03	-4.815681e+00	1.803694e+00	1.376813e+01	0.000000e+00	2.118481e+00	2.858035e-02	9.701813e-01	4.640130e-03	7.330079e-05	2.005292e+00	1.072147e-02
15400000	-4.557317e+03	-3.617424e+00	1.732785e+00	1.376692e+01	0.000000e+00	2.295391e+00	1.940935e-02	9.916772e-01	8.772492e-04	6.999026e-05	1.659506e+00	1.028375e-02
15420000	-4.540972e+03	1.525107e+01	1.665333e+00	1.275908e+01	0.000000e+00	2.127883e+00	1.021096e-02	9.933278e-01	1.841543e-03	5.846831e-05	2.503824e+00	9.960264e-03
15440000	-4.548539e+03	-1.635275e+01	1.665023e+00	1.288767e+01	1.162791e-02	2.465727e+00	3.483536e-03	9.969008e-01	3.820837e-03	4.897703e-05	3.151412e+00	9.943176e-03
15460000	-4.569522e+03	-5.402421e+01	1.582701e+00	1.218696e+01	0.000000e+00	2.758245e+00	3.755658e-03	9.962241e-01	3.168837e-03	1.010378e-04	3.212273e+00	9.449219e-03
15480000	-4.534602e+03	1.275164e+01	1.852951e+00	1.347802e+01	0.000000e+00	2.314594e+00	1.340790e-02	9.878927e-01	3.834607e-03	5.981920e-05	2.512408e+00	1.100357e-02
15500000	-4.544948e+03	-1.506312e+01	1.719996e+00	1.280760e+01	0.000000e+00	2.670747e+00	1.492624e-02	9.868634e-01	4.104769e-03	7.767571e-05	3.098835e+00	1.025331e-02
15520000	-4.545598e+03	-3.900055e+01	1.928213e+00	1.389354e+01	0.000000e+00	2.338774e+00	2.696144e-02	9.620204e-01	1.038456e-02	1.024943e-04	3.060412e+00	1.148229e-02
15540000	-4.559265e+03	-2.308099e+01	1.934658e+00	1.448271e+01	0.000000e+00	2.508230e+00	3.293135e-02	9.537261e-01	9.717839e-03	8.340976e-05	2.069200e+00	1.152456e-02
15560000	-4.554104e+03	-4.413787e+01	1.701707e+00	1.286361e+01	0.000000e+00	2.257190e+00	9.952006e-03	9.859601e-01	7.996882e-03	1.284513e-04	2.974460e+00	1.009066e-02
15580000	-4.538385e+03	-6.653051e+01	1.794028e+00	1.332344e+01	0.000000e+00	2.277236e+00	4.813820e-03	9.945092e-01	3.910244e-03	1.063031e-04	3.878675e+00	1.071404e-02
15600000	-4.555479e+03	-8.558796e+01	1.717040e+00	1.262899e+01	0.000000e+00	3.328940e+00	9.054838e-03	9.944225e-01	1.690247e-03	1.195897e-04	4.981719e+00	1.027368e-02
15620000	-4.550791e+03	-8.690235e+01	1.714032e+00	1.313187e+01	0.000000e+00	2.444448e+00	1.364114e-02	9.956211e-01	4.871189e-04	1.171625e-04	5.024805e+00	1.022572e-02
15640000	-4.533357e+03	-1.067151e+02	2.051343e+00	1.491223e+01	0.000000e+00	2.321024e+00	1.523635e-02	9.965985e-01	2.777868e-04	1.953498e-04	5.870729e+00	1.219699e-02
15660000	-4.533417e+03	-1.074019e+02	1.687158e+00	1.300792e+01	0.000000e+00	2.228174e+00	1.746951e-02	9.937222e-01	6.067141e-04	1.356598e-04	6.354174e+00	1.000262e-02
15680000	-4.537576e+03	-1.197227e+02	1.772107e+00	1.375670e+01	0.000000e+00	2.152598e+00	1.152608e-02	9.896886e-01	3.249779e-03	1.414953e-04	6.694919e+00	1.049445e-02
15700000	-4.531845e+03	-7.486485e+01	1.794330e+00	1.387707e+01	0.000000e+00	1.997004e+00	1.525921e-02	9.925795e-01	1.241399e-03	1.096330e-04	6.000367e+00	1.061970e-02
15720000	-4.533373e+03	-9.938628e+01	1.836674e+00	1.328368e+01	0.000000e+00	2.179741e+00	3.926822e-03	9.970972e-01	2.794618e-03	2.053252e-04	7.720753e+00	1.084497e-02
15740000	-4.518848e+03	-1.414343e+02	1.787100e+00	1.331844e+01	0.000000e+00	2.004873e+00	1.273469e-02	9.966013e-01	4.166445e-04	1.895935e-04	7.993746e+00	1.055300e-02
15760000	-4.536352e+03	-1.242290e+02	1.963269e+00	1.384737e+01	0.000000e+00	2.226831e+00	1.188970e-02	9.950587e-01	7.691814e-04	1.819228e-04	4.686589e+00	1.163527e-02
15780000	-4.521455e+03	-1.703400e+02	1.709115e+00	1.279584e+01	0.000000e+00	1.959212e+00	2.590959e-03	9.983465e-01	1.954364e-03	2.771966e-04	6.285472e+00	1.015608e-02
15800000	-4.535148e+03	-1.940869e+02	1.754863e+00	1.268266e+01	0.000000e+00	1.988037e+00	5.451934e-03	9.972242e-01	1.338770e-03	5.541663e-04	5.059909e+00	1.037976e-02
15820000	-4.532692e+03	-1.455110e+02	2.111930e+00	1.533967e+01	0.000000e+00	2.195816e+00	5.179776e-03	9.952573e-01	3.755260e-03	1.933603e-04	4.523218e+00	1.242099e-02
15840000	-4.511893e+03	-1.450355e+02	2.114811e+00	1.598977e+01	0.000000e+00	2.371176e+00	2.588669e-02	9.793731e-01	2.627370e-03	2.476465e-04	5.091036e+00	1.234717e-02
15860000	-4.527768e+03	-1.194307e+02	1.831667e+00	1.348516e+01	0.000000e+00	2.629843e+00	6.658057e-03	9.950616e-01	2.397223e-03	3.142906e-04	4.869807e+00	1.068263e-02
15880000	-4.532407e+03	-1.228679e+02	2.129109e+00	1.585143e+01	0.000000e+00	2.670048e+00	5.670607e-03	9.971928e-01	1.315665e-03	2.983285e-04	3.606680e+00	1.238325e-02
15900000	-4.532277e+03	-1.655023e+02	2.090385e+00	1.585058e+01	0.000000e+00	2.539327e+00	9.623159e-03	9.943219e-01	1.544587e-03	4.919672e-04	5.332391e+00	1.218864e-02
15920000	-4.518231e+03	-1.262086e+02	2.169088e+00	1.627210e+01	0.000000e+00	2.107353e+00	2.049359e-02	9.822679e-01	3.573251e-03	2.709340e-04	8.115268e+00	1.265376e-02
15940000	-4.531870e+03	-1.539216e+02	2.128922e+00	1.613230e+01	0.000000e+00	2.143516e+00	1.127497e-02	9.924798e-01	1.467331e-03	3.954186e-04	5.749143e+00	1.243530e-02
15960000	-4.522788e+03	-1.421132e+02	2.010682e+00	1.576495e+01	0.000000e+00	2.123167e+00	6.293125e-03	9.903422e-01	1.155771e-02	2.919185e-04	4.419485e+00	1.179287e-02
15980000	-4.523911e+03	-1.222960e+02	1.990706e+00	1.527772e+01	0.000000e+00	2.155439e+00	1.542745e-02	9.874982e-01	3.620134e-03	2.914539e-04	4.373485e+00	1.168274e-02
16000000	-4.548049e+03	-9.948806e+01	1.935695e+00	1.454871e+01	0.000000e+00	2.228109e+00	1.306896e-02	9.876806e-01	3.599669e-03	3.235780e-04	3.295360e+00	1.136324e-02
16020000	-4.537176e+03	-1.032855e+02	1.984626e+00	1.424944e+01	0.000000e+00	2.648055e+00	2.533837e-02	9.740229e-01	5.465730e-03	2.709273e-04	3.358121e+00	1.165883e-02
16040000	-4.537545e+03	-7.944049e+01	2.006475e+00	1.515420e+01	0.000000e+00	3.190315e+00	1.708317e-02	9.866491e-01	2.582443e-03	2.685866e-04	2.803745e+00	1.176519e-02
16060000	-4.522018e+03	-1.121283e+02	1.861279e+00	1.384760e+01	0.000000e+00	2.867389e+00	1.596691e-02	9.840718e-01	4.141260e-03	2.171011e-04	5.978309e+00	1.077350e-02
16080000	-4.535146e+03	-1.045378e+02	1.916282e+00	1.391907e+01	0.000000e+00	2.384822e+00	1.074379e-02	9.950840e-01	1.046391e-03	1.730084e-04	5.062000e+00	1.103192e-02
16100000	-4.530940e+03	-8.938774e+01	1.841743e+00	1.420166e+01	0.000000e+00	2.850822e+00	7.906560e-03	9.945061e-01	2.039198e-03	1.923737e-04	3.744328e+00	1.061626e-02
16120000	-4.537319e+03	-1.499495e+02	1.701491e+00	1.294842e+01	0.000000e+00	3.896489e+00	1.046702e-02	9.930948e-01	2.168289e-03	2.753810e-04	6.717783e+00	9.815238e-03
16140000	-4.526016e+03	-8.029560e+01	1.899835e+00	1.399673e+01	0.000000e+00	2.273190e+00	1.172030e-02	9.928904e-01	2.017885e-03	1.795454e-04	3.241756e+00	1.094377e-02
16160000	-4.536139e+03	-1.254409e+02	1.842671e+00	1.427224e+01	0.000000e+00	3.843485e+00	2.580698e-03	9.985974e-01	1.082030e-03	1.900058e-04	4.172468e+00	1.060211e-02
16180000	-4.514669e+03	-1.560459e+02	1.823707e+00	1.426470e+01	0.000000e+00	2.291172e+00	1.427645e-03	9.989566e-01	2.183720e-03	2.114746e-04	5.756541e+00	1.045146e-02
16200000	-4.511492e+03	-1.229849e+02	2.091821e+00	1.567278e+01	0.000000e+00	2.179566e+00	1.721184e-03	9.985963e-01	3.669280e-03	1.688816e-04	5.466717e+00	1.220609e-02
16220000	-4.529443e+03	-1.203502e+02	2.125713e+00	1.571060e+01	0.000000e+00	2.177619e+00	3.911473e-03	9.978811e-01	1.663291e-03	2.072085e-04	6.085423e+00	1.243057e-02
16240000	-4.533872e+03	-1.098989e+02	2.005188e+00	1.512547e+01	0.000000e+00	3.423138e+00	6.504346e-03	9.945882e-01	3.035496e-03	2.252277e-04	4.276327e+00	1.181570e-02
16260000	-4.537273e+03	-7.871672e+01	1.868661e+00	1.372118e+01	0.000000e+00	2.405060e+00	6.178981e-03	9.919738e-01	7.507893e-03	1.529090e-04	4.945809e+00	1.102900e-02
16280000	-4.531562e+03	-1.160815e+02	2.016755e+00	1.443076e+01	0.000000e+00	2.169510e+00	2.973086e-02	9.514056e-01	1.527730e-02	2.116267e-04	4.938326e+00	1.192101e-02
16300000	-4.510548e+03	-1.351131e+02	1.922213e+00	1.411905e+01	0.000000e+00	2.423110e+00	2.205503e-02	9.879211e-01	1.592200e-03	1.310657e-04	8.625439e+00	1.143511e-02
16320000	-4.510002e+03	-8.634559e+01	1.825427e+00	1.378746e+01	0.000000e+00	2.604793e+00	1.141027e-02	9.892967e-01	4.071011e-03	8.842544e-05	7.279181e+00	1.086319e-02
16340000	-4.539487e+03	-5.624987e+01	1.904794e+00	1.388725e+01	0.000000e+00	1.908546e+00	2.856916e-02	9.785154e-01	2.825634e-03	1.049173e-04	5.229783e+00	1.129051e-02
16360000	-4.539560e+03	-3.031391e+01	1.823214e+00	1.357645e+01	0.000000e+00	1.871108e+00	7.707728e-03	9.916965e-01	5.643863e-03	8.617847e-05	3.563404e+00	1.077340e-02
16380000	-4.543044e+03	-2.490598e+01	1.709097e+00	1.269168e+01	0.000000e+00	2.614388e+00	1.145252e-02	9.835963e-01	1.157523e-02	8.313249e-05	4.488593e+00	1.023597e-02
16400000	-4.524209e+03	-2.219486e+00	1.738612e+00	1.255754e+01	0.000000e+00	2.602363e+00	7.478874e-03	9.934317e-01	4.332899e-03	5.358856e-05	5.629638e+00	1.036351e-02
16420000	-4.532418e+03	-3.521179e+01	1.657598e+00	1.252694e+01	0.000000e+00	2.286261e+00	3.067087e-02	9.834342e-01	1.594161e-03	6.557357e-05	7.059724e+00	9.863175e-03
16440000	-4.543222e+03	3.170957e+01	1.975983e+00	1.500100e+01	0.000000e+00	1.827788e+00	1.519176e-02	9.966463e-01	2.594105e-04	4.084404e-05	3.791810e+00	1.176409e-02
16460000	-4.538326e+03	-4.036291e+01	1.976940e+00	1.454418e+01	0.000000e+00	2.465405e+00	1.470959e-02	9.957908e-01	3.866941e-04	7.786816e-05	4.624466e+00	1.176144e-02
16480000	-4.532725e+03	-7.593486e+00	1.837788e+00	1.326626e+01	0.000000e+00	2.745120e+00	2.838208e-02	9.935469e-01	2.662198e-04	5.611553e-05	6.237889e+00	1.092485e-02
16500000	-4.556484e+03	-1.140993e+01	1.656060e+00	1.276326e+01	0.000000e+00	2.090664e+00	1.161678e-02	9.965870e-01	3.907526e-04	5.923719e-05	5.314231e+00	9.802317e-03
16520000	-4.529121e+03	-2.876575e+01	1.843645e+00	1.382277e+01	0.000000e+00	1.811630e+00	5.625889e-03	9.939246e-01	4.812443e-03	5.991675e-05	6.566646e+00	1.097647e-02
16540000	-4.529352e+03	-1.422182e+01	1.884471e+00	1.423552e+01	0.000000e+00	2.038468e+00	2.482409e-02	9.726218e-01	4.225776e-03	5.833837e-05	4.695348e+00	1.108799e-02
16560000	-4.542185e+03	-2.384753e+01	1.608267e+00	1.292693e+01	0.000000e+00	2.098666e+00	1.346433e-02	9.909339e-01	1.768461e-03	4.977034e-05	4.583306e+00	9.447462e-03
16580000	-4.536321e+03	-1.631826e+01	1.743787e+00	1.308040e+01	0.000000e+00	2.092691e+00	1.673312e-02	9.894099e-01	1.606985e-03	5.152785e-05	4.719113e+00	1.023371e-02
16600000	-4.521826e+03	-2.600930e+01	1.519051e+00	1.210235e+01	0.000000e+00	3.124346e+00	5.973923e-03	9.947925e-01	3.079471e-03	5.498771e-05	6.115763e+00	8.952528e-03
16620000	-4.550929e+03	-3.833435e+01	1.778865e+00	1.367178e+01	0.000000e+00	2.423434e+00	7.597720e-03	9.915475e-01	6.542860e-03	6.830833e-05	4.294720e+00	1.046538e-02
16640000	-4.548858e+03	-6.907245e+01	1.906466e+00	1.348452e+01	0.000000e+00	2.105251e+00	5.999622e-03	9.955838e-01	2.772201e-03	1.177311e-04	3.361380e+00	1.128638e-02
16660000	-4.543137e+03	-2.987772e+01	1.881025e+00	1.398784e+01	0.000000e+00	2.086731e+00	5.590141e-03	9.943261e-01	5.139416e-03	6.477295e-05	7.195979e+00	1.114496e-02
16680000	-4.557172e+03	-2.510998e+01	1.922791e+00	1.372978e+01	0.000000e+00	2.263253e+00	1.222792e-02	9.957318e-01	7.282578e-04	9.624095e-05	4.291548e+00	1.139583e-02
16700000	-4.539067e+03	-3.293215e+01	1.792187e+00	1.315774e+01	0.000000e+00	2.715455e+00	3.239396e-03	9.956038e-01	8.020635e-03	6.022947e-05	6.127927e+00	1.063711e-02
16720000	-4.536531e+03	-3.185272e+01	1.703136e+00	1.298276e+01	0.000000e+00	2.205364e+00	2.516992e-03	9.981471e-01	2.428508e-03	5.081155e-05	5.628769e+00	1.011143e-02
16740000	-4.538931e+03	-4.293184e+00	1.992094e+00	1.478950e+01	0.000000e+00	2.241971e+00	1.558843e-02	9.936025e-01	8.290965e-04	3.467946e-05	5.872429e+00	1.186220e-02
16760000	-4.552145e+03	1.032302e+01	2.112201e+00	1.510082e+01	0.000000e+00	1.726782e+00	1.442543e-02	9.858493e-01	4.013028e-03	4.340957e-05	3.237065e+00	1.258603e-02
16780000	-4.539330e+03	-4.292929e+00	1.896289e+00	1.358203e+01	0.000000e+00	2.362228e+00	1.612450e-02	9.907457e-01	1.687780e-03	6.090599e-05	3.598422e+00	1.131167e-02
16800000	-4.534251e+03	-3.488926e+01	1.873845e+00	1.289183e+01	0.000000e+00	1.960200e+00	2.328039e-02	9.748018e-01	7.698754e-03	7.106852e-05	4.455899e+00	1.119646e-02
16820000	-4.538110e+03	-5.127436e+01	1.656420e+00	1.216113e+01	0.000000e+00	2.507647e+00	3.055453e-02	9.918123e-01	4.002044e-04	8.701622e-05	4.449689e+00	9.870744e-03
16840000	-4.548712e+03	-4.998687e+01	1.943276e+00	1.379681e+01	0.000000e+00	1.902810e+00	1.100080e-02	9.885468e-01	6.627836e-03	9.878817e-05	5.067948e+00	1.161630e-02
16860000	-4.547477e+03	-1.415511e+01	1.750793e+00	1.219253e+01	0.000000e+00	2.478969e+00	1.695356e-02	9.907155e-01	1.932358e-03	7.765489e-05	3.939097e+00	1.045452e-02
16880000	-4.542830e+03	-6.304977e+01	2.004850e+00	1.380740e+01	0.000000e+00	2.360767e+00	2.692323e-02	9.803875e-01	3.165324e-03	7.797834e-05	6.136138e+00	1.191109e-02
16900000	-4.535752e+03	-1.414453e+01	1.903732e+00	1.356134e+01	0.000000e+00	2.434278e+00	1.245724e-02	9.929052e-01	1.391959e-03	5.131298e-05	5.762961e+00	1.131019e-02
16920000	-4.547110e+03	-2.152496e+01	1.959421e+00	1.396261e+01	0.000000e+00	2.391598e+00	5.088773e-03	9.938422e-01	7.602325e-03	6.965713e-05	3.321319e+00	1.163842e-02
16940000	-4.542486e+03	-4.785532e+01	1.857379e+00	1.344983e+01	0.000000e+00	2.153216e+00	5.758548e-03	9.953733e-01	4.087056e-03	8.645971e-05	6.072917e+00	1.103803e-02
16960000	-4.540862e+03	-2.513515e+01	2.418519e+00	1.639749e+01	0.000000e+00	2.145975e+00	1.926041e-02	9.925137e-01	9.233910e-04	5.451030e-05	4.120513e+00	1.442522e-02
16980000	-4.542429e+03	-4.452520e+01	1.955670e+00	1.455020e+01	0.000000e+00	2.260490e+00	1.148529e-02	9.897257e-01	3.532815e-03	6.731719e-05	5.765781e+00	1.172831e-02
17000000	-4.544678e+03	-6.019338e+01	1.870047e+00	1.427202e+01	0.000000e+00	2.192825e+00	1.700920e-02	9.880047e-01	1.799805e-03	6.345687e-05	5.605008e+00	1.119365e-02
17020000	-4.543874e+03	-1.298725e+01	1.736161e+00	1.307432e+01	0.000000e+00	3.421331e+00	6.718132e-03	9.904851e-01	5.616798e-03	4.535932e-05	6.507611e+00	1.040514e-02
17040000	-4.536587e+03	-2.391417e+01	2.048025e+00	1.544001e+01	0.000000e+00	2.535448e+00	8.863354e-03	9.951219e-01	1.300981e-03	7.300147e-05	3.812918e+00	1.224705e-02
17060000	-4.551049e+03	-4.544609e+01	2.060521e+00	1.534712e+01	0.000000e+00	2.126935e+00	4.933902e-03	9.968454e-01	2.467345e-03	1.019385e-04	3.109463e+00	1.237539e-02
17080000	-4.543498e+03	-4.944131e+01	2.003870e+00	1.504991e+01	0.000000e+00	2.296163e+00	5.112208e-03	9.933253e-01	7.389092e-03	8.739151e-05	4.186380e+00	1.204887e-02
17100000	-4.546557e+03	-7.851071e+01	1.788366e+00	1.400782e+01	0.000000e+00	2.604622e+00	7.857819e-03	9.925732e-01	3.957541e-03	1.267421e-04	5.662767e+00	1.078201e-02
17120000	-4.536552e+03	-6.790609e+01	1.799904e+00	1.414266e+01	0.000000e+00	2.288555e+00	5.988635e-03	9.975557e-01	7.512647e-04	1.132282e-04	4.750859e+00	1.089045e-02
17140000	-4.543871e+03	-4.095976e+01	1.939611e+00	1.470748e+01	0.000000e+00	2.224159e+00	5.069447e-03	9.976665e-01	9.710524e-04	9.723684e-05	3.056566e+00	1.175373e-02
17160000	-4.557905e+03	-1.555902e+00	2.336664e+00	1.618415e+01	0.000000e+00	2.587851e+00	3.622216e-03	9.971582e-01	3.628917e-03	7.924819e-05	2.920245e+00	1.411482e-02
17180000	-4.537918e+03	-5.687750e+01	2.059744e+00	1.444798e+01	0.000000e+00	3.217874e+00	1.026696e-02	9.942514e-01	1.363274e-03	1.657042e-04	3.226444e+00	1.244564e-02
17200000	-4.559872e+03	-2.615426e+01	1.958387e+00	1.465183e+01	0.000000e+00	2.646694e+00	1.483808e-02	9.911447e-01	1.625301e-03	1.212399e-04	3.722071e+00	1.183629e-02
17220000	-4.551589e+03	-6.332300e+01	1.777311e+00	1.371092e+01	0.000000e+00	2.553275e+00	9.790369e-03	9.929973e-01	2.570583e-03	1.229757e-04	2.960470e+00	1.068317e-02
17240000	-4.547081e+03	-5.382397e+01	1.932110e+00	1.476776e+01	0.000000e+00	2.168285e+00	9.509558e-03	9.924172e-01	2.947163e-03	6.769351e-05	4.917294e+00	1.141860e-02
17260000	-4.556487e+03	6.303001e+00	1.876673e+00	1.289877e+01	0.000000e+00	2.459681e+00	1.977544e-02	9.715494e-01	1.001341e-02	8.516091e-05	2.933713e+00	1.100948e-02
17280000	-4.567863e+03	5.645687e+01	2.103993e+00	1.509715e+01	0.000000e+00	2.142328e+00	2.501144e-02	9.761017e-01	5.614148e-03	6.247463e-05	1.973457e+00	1.236086e-02
17300000	-4.569424e+03	6.331683e+01	2.040307e+00	1.493149e+01	0.000000e+00	2.705341e+00	1.308859e-02	9.894859e-01	3.206265e-03	3.615583e-05	2.311445e+00	1.198433e-02
17320000	-4.567071e+03	4.450625e+01	2.028216e+00	1.400190e+01	0.000000e+00	2.906678e+00	1.917504e-02	9.867931e-01	2.716361e-03	3.760021e-05	2.736954e+00	1.189640e-02
17340000	-4.560508e+03	9.187371e+01	1.965905e+00	1.338956e+01	0.000000e+00	1.871655e+00	2.643907e-02	9.507378e-01	1.931962e-02	3.581664e-05	2.754107e+00	1.150089e-02
17360000	-4.553576e+03	1.047574e+02	2.087868e+00	1.438705e+01	0.000000e+00	2.263722e+00	3.395600e-02	9.620696e-01	8.298451e-03	3.677534e-05	1.707838e+00	1.225575e-02
17380000	-4.544333e+03	9.492159e+01	2.016035e+00	1.409334e+01	0.000000e+00	2.374312e+00	1.149061e-02	9.905041e-01	3.174624e-03	3.038645e-05	2.036025e+00	1.185036e-02
17400000	-4.536867e+03	9.565101e+01	1.865691e+00	1.331071e+01	0.000000e+00	2.232754e+00	6.214325e-03	9.949990e-01	2.676110e-03	3.016835e-05	2.868649e+00	1.095478e-02
17420000	-4.548062e+03	6.619955e+01	1.634524e+00	1.219021e+01	0.000000e+00	2.437528e+00	7.203549e-03	9.925898e-01	6.342905e-03	2.527980e-05	3.556107e+00	9.583677e-03
17440000	-4.529470e+03	4.343929e+01	1.680662e+00	1.242735e+01	1.162791e-02	2.371890e+00	1.638857e-02	9.831212e-01	5.920119e-03	3.441655e-05	4.082839e+00	9.884344e-03
17460000	-4.543736e+03	8.448488e+01	2.174033e+00	1.537056e+01	0.000000e+00	3.435065e+00	5.110402e-03	9.943886e-01	5.625970e-03	3.597270e-05	3.149022e+00	1.275467e-02
17480000	-4.544404e+03	6.780090e+01	1.949517e+00	1.424660e+01	0.000000e+00	2.438559e+00	6.797252e-03	9.923052e-01	6.860008e-03	3.511924e-05	2.984982e+00	1.147895e-02
17500000	-4.526520e+03	5.593037e+01	1.875351e+00	1.402597e+01	0.000000e+00	2.531077e+00	6.500171e-03	9.972853e-01	9.488907e-04	2.756962e-05	3.549292e+00	1.102010e-02
17520000	-4.538762e+03	2.687215e+01	1.905490e+00	1.421592e+01	0.000000e+00	2.052226e+00	1.418259e-02	9.962289e-01	4.892038e-04	4.360947e-05	3.572989e+00	1.117020e-02
17540000	-4.547090e+03	-1.149900e-02	1.908885e+00	1.404792e+01	0.000000e+00	2.787920e+00	1.205610e-02	9.973670e-01	1.946301e-04	4.519598e-05	6.602380e+00	1.117051e-02
17560000	-4.542442e+03	-2.995306e+01	1.686950e+00	1.230752e+01	0.000000e+00	2.515464e+00	2.106036e-02	9.948456e-01	3.075625e-04	7.250969e-05	4.664721e+00	9.855802e-03
17580000	-4.529640e+03	-3.957147e+01	1.864165e+00	1.298057e+01	0.000000e+00	1.972008e+00	1.096095e-02	9.976273e-01	2.300186e-04	6.625765e-05	4.454403e+00	1.091162e-02
17600000	-4.540786e+03	-4.099776e+01	1.832584e+00	1.316614e+01	0.000000e+00	2.768332e+00	9.298552e-03	9.977386e-01	3.256402e-04	7.315103e-05	5.395043e+00	1.082496e-02
17620000	-4.549365e+03	-3.707048e+01	2.169741e+00	1.547532e+01	0.000000e+00	2.138055e+00	1.231587e-02	9.971937e-01	2.597661e-04	5.130709e-05	4.146667e+00	1.282937e-02
17640000	-4.512670e+03	-1.615814e+01	1.758976e+00	1.295360e+01	0.000000e+00	2.189433e+00	1.214838e-02	9.941968e-01	9.840532e-04	6.374717e-05	7.339707e+00	1.051687e-02
17660000	-4.528634e+03	-3.490054e+00	1.920647e+00	1.378557e+01	0.000000e+00	3.338222e+00	3.265213e-03	9.964604e-01	6.629933e-03	5.225987e-05	6.303469e+00	1.147875e-02
17680000	-4.531420e+03	-1.353889e+01	2.003293e+00	1.443955e+01	0.000000e+00	2.307183e+00	1.199203e-02	9.970395e-01	3.485958e-04	3.679057e-05	6.300145e+00	1.197680e-02
17700000	-4.536775e+03	-4.059404e+01	1.803272e+00	1.308568e+01	0.000000e+00	2.892616e+00	2.358540e-02	9.961794e-01	1.237187e-04	6.402928e-05	6.137986e+00	1.079490e-02
17720000	-4.534582e+03	-9.045480e+00	1.880525e+00	1.466797e+01	1.162791e-02	1.910628e+00	7.510285e-03	9.986083e-01	1.877295e-04	4.252126e-05	4.260866e+00	1.124984e-02
17740000	-4.538774e+03	-4.527127e+01	1.952411e+00	1.487727e+01	0.000000e+00	2.220137e+00	8.609272e-03	9.983207e-01	1.705592e-04	6.218525e-05	5.291641e+00	1.166936e-02
17760000	-4.541597e+03	-1.732660e+01	1.898545e+00	1.454491e+01	0.000000e+00	2.533622e+00	6.240835e-03	9.986558e-01	2.565793e-04	5.238506e-05	5.633537e+00	1.132866e-02
17780000	-4.552440e+03	-1.247042e+01	1.611394e+00	1.252123e+01	0.000000e+00	2.033479e+00	2.904405e-03	9.988860e-01	5.373002e-04	7.365690e-05	4.146462e+00	9.633986e-03
17800000	-4.550223e+03	-1.601546e+01	1.684106e+00	1.284071e+01	0.000000e+00	2.765186e+00	2.905653e-03	9.991402e-01	4.289363e-04	7.072447e-05	4.280747e+00	1.006960e-02
17820000	-4.532095e+03	-2.866863e+01	1.858117e+00	1.391538e+01	0.000000e+00	2.952758e+00	4.194216e-03	9.957837e-01	4.323906e-03	4.678640e-05	5.855379e+00	1.111505e-02
17840000	-4.528366e+03	2.913445e+01	1.930772e+00	1.433226e+01	0.000000e+00	1.990706e+00	6.411839e-03	9.923334e-01	7.511948e-03	4.449713e-05	4.243145e+00	1.165563e-02
17860000	-4.551296e+03	9.458796e+01	1.903490e+00	1.400557e+01	0.000000e+00	2.309687e+00	1.634255e-02	9.900271e-01	2.129027e-03	2.642631e-05	4.179305e+00	1.153548e-02
17880000	-4.535364e+03	6.188677e+01	1.791849e+00	1.344858e+01	0.000000e+00	2.938870e+00	7.720525e-03	9.967437e-01	8.320929e-04	3.145341e-05	4.241625e+00	1.080502e-02
17900000	-4.542813e+03	3.412333e+01	1.834279e+00	1.358180e+01	0.000000e+00	2.812720e+00	9.559963e-03	9.944388e-01	1.567271e-03	3.145984e-05	4.623387e+00	1.100093e-02
17920000	-4.562328e+03	3.661183e+01	1.956953e+00	1.504773e+01	0.000000e+00	2.470980e+00	1.738726e-02	9.918515e-01	7.831398e-04	4.039751e-05	3.811140e+00	1.172939e-02
17940000	-4.530744e+03	5.266376e+01	1.882241e+00	1.382142e+01	0.000000e+00	2.685711e+00	6.631092e-03	9.925528e-01	7.348751e-03	5.407648e-05	4.740682e+00	1.133195e-02
17960000	-4.531654e+03	5.936020e+01	2.000335e+00	1.471835e+01	0.000000e+00	1.948931e+00	2.232537e-02	9.757390e-01	6.972112e-03	3.088452e-05	4.922947e+00	1.206245e-02
17980000	-4.537175e+03	1.244606e+02	2.117758e+00	1.478108e+01	0.000000e+00	2.995701e+00	1.101244e-02	9.955601e-01	7.699227e-04	2.593313e-05	3.659126e+00	1.278802e-02
18000000	-4.536761e+03	1.000932e+02	2.149425e+00	1.535956e+01	0.000000e+00	1.966026e+00	1.857794e-02	9.924233e-01	7.422202e-04	2.181027e-05	4.867673e+00	1.298579e-02
18020000	-4.506089e+03	9.256047e+01	1.938581e+00	1.452894e+01	0.000000e+00	2.802643e+00	6.771816e-03	9.920146e-01	6.902750e-03	2.795366e-05	4.926517e+00	1.166858e-02
18040000	-4.537484e+03	1.170357e+02	2.085057e+00	1.502559e+01	0.000000e+00	2.819439e+00	1.902622e-02	9.843932e-01	4.090532e-03	2.105382e-05	4.097200e+00	1.254756e-02
18060000	-4.531727e+03	8.976052e+01	2.201666e+00	1.623487e+01	0.000000e+00	2.318399e+00	1.549136e-02	9.885070e-01	2.659162e-03	2.020083e-05	4.797172e+00	1.320565e-02
18080000	-4.545127e+03	1.284249e+02	2.020948e+00	1.511048e+01	0.000000e+00	2.736548e+00	8.605731e-03	9.864005e-01	1.160271e-02	1.446481e-05	3.984344e+00	1.204310e-02
18100000	-4.544641e+03	7.295402e+01	1.997757e+00	1.439536e+01	0.000000e+00	2.602020e+00	2.033528e-02	9.810158e-01	4.423469e-03	2.546476e-05	5.051736e+00	1.174936e-02
18120000	-4.558588e+03	7.104924e+01	2.134144e+00	1.513379e+01	0.000000e+00	2.091053e+00	1.166632e-02	9.874744e-01	6.087530e-03	2.113209e-05	5.828102e+00	1.253988e-02
18140000	-4.534039e+03	6.828189e+01	2.144668e+00	1.601222e+01	0.000000e+00	2.290771e+00	1.690332e-02	9.911815e-01	1.110477e-03	2.813207e-05	8.083017e+00	1.274620e-02
18160000	-4.541177e+03	7.250464e+01	2.416988e+00	1.754288e+01	0.000000e+00	2.753035e+00	1.569818e-02	9.890930e-01	2.476963e-03	3.194740e-05	7.550459e+00	1.436517e-02
18180000	-4.528861e+03	6.964508e+01	2.171711e+00	1.612314e+01	0.000000e+00	2.876859e+00	2.509804e-02	9.688258e-01	8.792013e-03	3.691748e-05	5.721543e+00	1.300478e-02
18200000	-4.532969e+03	1.154115e+02	2.203946e+00	1.591945e+01	0.000000e+00	2.620682e+00	1.055715e-02	9.933836e-01	1.813050e-03	3.425368e-05	4.054786e+00	1.317909e-02
18220000	-4.544692e+03	1.481720e+02	2.287430e+00	1.649722e+01	0.000000e+00	2.259430e+00	1.154495e-02	9.962148e-01	3.815276e-04	1.978543e-05	3.453339e+00	1.370083e-02
18240000	-4.538050e+03	1.363682e+02	2.204985e+00	1.682796e+01	0.000000e+00	1.997449e+00	1.346300e-02	9.811936e-01	1.099735e-02	1.863558e-05	5.272929e+00	1.323504e-02
18260000	-4.564249e+03	1.230488e+02	2.043307e+00	1.511910e+01	0.000000e+00	2.411117e+00	1.432443e-02	9.864442e-01	5.110469e-03	2.270671e-05	4.684317e+00	1.231134e-02
18280000	-4.543001e+03	9.609422e+01	2.218474e+00	1.658083e+01	0.000000e+00	2.213618e+00	1.051977e-02	9.918803e-01	2.439564e-03	3.401540e-05	3.959486e+00	1.337767e-02
18300000	-4.539252e+03	7.736635e+01	2.198633e+00	1.615722e+01	0.000000e+00	3.061312e+00	1.941909e-02	9.906505e-01	8.970713e-04	2.137301e-05	5.459878e+00	1.330049e-02
18320000	-4.530162e+03	4.005274e+01	2.221101e+00	1.610874e+01	0.000000e+00	2.101415e+00	1.161439e-02	9.905134e-01	3.851342e-03	4.243619e-05	6.758778e+00	1.348668e-02
18340000	-4.553418e+03	8.510351e+01	2.007760e+00	1.519314e+01	0.000000e+00	3.301879e+00	9.753748e-03	9.855023e-01	9.722283e-03	3.059012e-05	6.000598e+00	1.216878e-02
18360000	-4.543528e+03	8.285724e+01	2.251166e+00	1.693713e+01	0.000000e+00	2.229959e+00	2.192246e-02	9.871605e-01	1.302046e-03	2.109400e-05	5.578857e+00	1.353474e-02
18380000	-4.523590e+03	1.130195e+02	2.442519e+00	1.770479e+01	0.000000e+00	2.088106e+00	1.390193e-02	9.945603e-01	8.801912e-04	1.479267e-05	6.253709e+00	1.478377e-02
18400000	-4.534775e+03	1.117234e+02	2.276745e+00	1.642930e+01	0.000000e+00	2.598005e+00	7.291757e-03	9.932950e-01	5.023210e-03	1.117587e-05	8.358506e+00	1.379881e-02
18420000	-4.529465e+03	1.248436e+02	2.385385e+00	1.692926e+01	0.000000e+00	1.980595e+00	2.145998e-02	9.949967e-01	3.328488e-04	1.257340e-05	6.843842e+00	1.451933e-02
18440000	-4.522139e+03	1.295290e+02	2.257793e+00	1.661607e+01	0.000000e+00	3.066224e+00	1.301249e-02	9.914477e-01	2.600481e-03	1.104958e-05	7.629896e+00	1.370978e-02
18460000	-4.540629e+03	1.085825e+02	2.173355e+00	1.625602e+01	0.000000e+00	2.342657e+00	3.734628e-03	9.957432e-01	5.531710e-03	2.325443e-05	5.675035e+00	1.321337e-02
18480000	-4.537035e+03	1.197215e+02	2.275921e+00	1.571866e+01	0.000000e+00	2.486983e+00	1.458804e-02	9.876231e-01	4.181926e-03	2.850940e-05	4.154197e+00	1.383340e-02
18500000	-4.530162e+03	1.346474e+02	2.222654e+00	1.513538e+01	0.000000e+00	2.370155e+00	8.393946e-03	9.930049e-01	3.198399e-03	1.831142e-05	4.057434e+00	1.357914e-02
18520000	-4.547669e+03	1.340393e+02	1.973717e+00	1.346979e+01	0.000000e+00	2.452559e+00	1.495600e-02	9.906814e-01	2.489593e-03	2.670949e-05	3.817349e+00	1.202941e-02
18540000	-4.535836e+03	1.381518e+02	2.271274e+00	1.572818e+01	0.000000e+00	2.049418e+00	1.045917e-02	9.921647e-01	3.046340e-03	2.143595e-05	3.733013e+00	1.385997e-02
18560000	-4.551806e+03	1.059344e+02	2.058909e+00	1.488175e+01	0.000000e+00	2.465273e+00	2.434629e-02	9.764973e-01	5.184213e-03	1.979863e-05	4.829148e+00	1.255949e-02
18580000	-4.534263e+03	1.418071e+02	2.031156e+00	1.475719e+01	0.000000e+00	2.258327e+00	1.548210e-02	9.889685e-01	2.580032e-03	1.310813e-05	7.218108e+00	1.237145e-02
18600000	-4.534171e+03	8.388178e+01	2.173155e+00	1.551830e+01	0.000000e+00	2.515765e+00	7.815663e-03	9.931562e-01	3.973754e-03	1.728954e-05	6.640285e+00	1.302293e-02
18620000	-4.537237e+03	1.192486e+02	2.160475e+00	1.465193e+01	0.000000e+00	2.567715e+00	2.346957e-02	9.806872e-01	6.037953e-03	1.838882e-05	7.412680e+00	1.304035e-02
18640000	-4.539959e+03	1.618900e+02	2.236279e+00	1.556999e+01	0.000000e+00	2.566509e+00	3.504550e-02	9.924246e-01	2.713082e-04	1.449310e-05	4.621256e+00	1.344445e-02
18660000	-4.531982e+03	1.269126e+02	2.214128e+00	1.584840e+01	0.000000e+00	2.586850e+00	1.195090e-02	9.953500e-01	9.030786e-04	1.647623e-05	4.999954e+00	1.331154e-02
18680000	-4.526982e+03	1.142691e+02	1.970217e+00	1.461204e+01	0.000000e+00	2.498030e+00	1.175734e-02	9.921535e-01	2.046863e-03	1.488564e-05	5.715151e+00	1.187385e-02
18700000	-4.543973e+03	1.190165e+02	1.904667e+00	1.350421e+01	0.000000e+00	2.056905e+00	1.517760e-02	9.909289e-01	1.773468e-03	1.937168e-05	6.200014e+00	1.151093e-02
18720000	-4.549894e+03	8.484949e+01	1.712770e+00	1.271710e+01	0.000000e+00	2.389812e+00	1.586569e-02	9.876723e-01	3.082208e-03	1.481537e-05	6.591495e+00	1.033090e-02
18740000	-4.529401e+03	9.383326e+01	1.974875e+00	1.448637e+01	0.000000e+00	2.217730e+00	1.838749e-02	9.915206e-01	1.011958e-03	1.290413e-05	7.667991e+00	1.193405e-02
18760000	-4.514816e+03	1.096724e+02	2.091836e+00	1.557348e+01	0.000000e+00	2.138060e+00	6.570009e-03	9.955766e-01	3.149088e-03	1.164689e-05	7.114697e+00	1.263726e-02
18780000	-4.536336e+03	9.255347e+01	1.868353e+00	1.379709e+01	0.000000e+00	2.940419e+00	1.607441e-02	9.864233e-01	2.925871e-03	1.577145e-05	8.394904e+00	1.127668e-02
18800000	-4.547848e+03	6.909176e+01	2.406303e+00	1.655850e+01	0.000000e+00	1.799159e+00	1.470690e-02	9.827376e-01	9.513119e-03	2.503974e-05	5.942912e+00	1.455127e-02
18820000	-4.540724e+03	1.084734e+02	2.437721e+00	1.691919e+01	0.000000e+00	2.290079e+00	1.344023e-02	9.910680e-01	1.668657e-03	1.483356e-05	5.550807e+00	1.475336e-02
18840000	-4.522769e+03	1.171156e+02	2.148134e+00	1.516215e+01	0.000000e+00	2.064483e+00	9.571836e-03	9.943780e-01	1.960929e-03	1.511916e-05	8.652951e+00	1.305141e-02
18860000	-4.527030e+03	6.788790e+01	2.326626e+00	1.630940e+01	1.162791e-02	2.100967e+00	2.771001e-02	9.688680e-01	6.749162e-03	1.598677e-05	5.710030e+00	1.410364e-02
18880000	-4.531982e+03	8.714883e+01	2.282094e+00	1.655873e+01	0.000000e+00	2.407707e+00	1.179035e-02	9.913902e-01	3.086790e-03	1.578572e-05	4.424219e+00	1.385950e-02
18900000	-4.520980e+03	8.718260e+01	1.978616e+00	1.428472e+01	0.000000e+00	2.364087e+00	5.710286e-03	9.945389e-01	6.035472e-03	1.760201e-05	8.074078e+00	1.198797e-02
18920000	-4.520062e+03	1.048429e+02	2.227506e+00	1.621631e+01	0.000000e+00	1.744374e+00	1.192119e-02	9.919163e-01	2.655869e-03	1.239704e-05	4.609773e+00	1.350393e-02
18940000	-4.529053e+03	7.149130e+01	2.073964e+00	1.515198e+01	0.000000e+00	2.264676e+00	9.375886e-03	9.904039e-01	5.819535e-03	1.596347e-05	7.329661e+00	1.255598e-02
18960000	-4.543116e+03	7.750723e+01	2.170679e+00	1.540796e+01	0.000000e+00	1.803788e+00	1.553251e-02	9.922248e-01	1.354913e-03	1.483746e-05	8.215809e+00	1.302995e-02
18980000	-4.526705e+03	4.333918e+01	2.047657e+00	1.483360e+01	0.000000e+00	2.040585e+00	1.109478e-02	9.866987e-01	8.851283e-03	2.788198e-05	6.336003e+00	1.233156e-02
19000000	-4.520464e+03	7.863620e+01	2.108413e+00	1.584455e+01	0.000000e+00	2.143988e+00	1.609147e-02	9.943053e-01	6.163038e-04	2.160716e-05	7.880104e+00	1.266639e-02
19020000	-4.538109e+03	6.955150e+01	1.985787e+00	1.470098e+01	0.000000e+00	2.815795e+00	9.684941e-03	9.944320e-01	1.634833e-03	1.875972e-05	5.271307e+00	1.195740e-02
19040000	-4.541703e+03	8.297360e+01	2.140966e+00	1.562783e+01	0.000000e+00	2.489811e+00	1.760197e-02	9.927933e-01	9.522824e-04	1.539203e-05	4.327615e+00	1.290741e-02
19060000	-4.544719e+03	5.448912e+01	2.101509e+00	1.524636e+01	0.000000e+00	2.225566e+00	1.117806e-02	9.863033e-01	7.953801e-03	2.630892e-05	4.775218e+00	1.267404e-02
19080000	-4.532590e+03	8.576370e+01	1.951413e+00	1.501036e+01	0.000000e+00	2.162303e+00	1.582459e-02	9.871706e-01	2.659085e-03	2.061148e-05	6.111280e+00	1.167742e-02
19100000	-4.545911e+03	3.892198e+01	1.871454e+00	1.399320e+01	0.000000e+00	2.153918e+00	5.153534e-03	9.955134e-01	3.372128e-03	2.383791e-05	4.696244e+00	1.125536e-02
19120000	-4.531902e+03	1.135855e+02	2.033405e+00	1.510733e+01	0.000000e+00	2.294550e+00	5.715117e-03	9.974055e-01	7.342781e-04	1.479369e-05	3.817333e+00	1.231817e-02
19140000	-4.530869e+03	8.667701e+01	1.795246e+00	1.357984e+01	1.162791e-02	2.791132e+00	2.594640e-03	9.979512e-01	2.562290e-03	1.705672e-05	5.271005e+00	1.088326e-02
19160000	-4.518037e+03	5.025439e+01	1.994969e+00	1.552044e+01	0.000000e+00	2.262866e+00	1.440987e-02	9.921748e-01	1.332004e-03	1.696886e-05	6.464520e+00	1.208812e-02
19180000	-4.540340e+03	5.880768e+01	1.929477e+00	1.447917e+01	0.000000e+00	2.324327e+00	9.008232e-03	9.946834e-01	2.123345e-03	2.321128e-05	6.190072e+00	1.169383e-02
19200000	-4.525075e+03	5.051680e+01	1.873781e+00	1.461678e+01	0.000000e+00	2.450101e+00	1.091944e-02	9.936128e-01	1.215418e-03	1.864108e-05	7.408999e+00	1.138773e-02
19220000	-4.538173e+03	5.726762e+01	2.005371e+00	1.571162e+01	0.000000e+00	2.238766e+00	1.158335e-02	9.901920e-01	3.684414e-03	1.902748e-05	4.965273e+00	1.218387e-02
19240000	-4.511712e+03	9.925135e+01	1.867853e+00	1.335439e+01	0.000000e+00	2.809394e+00	1.603328e-02	9.832734e-01	6.102989e-03	1.544472e-05	7.590674e+00	1.134931e-02
19260000	-4.531602e+03	1.326077e+02	2.306705e+00	1.716766e+01	0.000000e+00	2.169879e+00	1.331717e-02	9.914769e-01	1.933552e-03	1.008662e-05	5.975813e+00	1.398741e-02
19280000	-4.519310e+03	1.171386e+02	1.793860e+00	1.327372e+01	0.000000e+00	2.396005e+00	8.238485e-03	9.869447e-01	1.154624e-02	1.517652e-05	7.253313e+00	1.086759e-02
19300000	-4.538590e+03	9.475959e+01	1.901366e+00	1.370258e+01	0.000000e+00	2.794375e+00	2.850951e-02	9.859237e-01	1.127375e-03	1.853021e-05	7.706541e+00	1.154318e-02
19320000	-4.522349e+03	1.103042e+02	2.357209e+00	1.674301e+01	0.000000e+00	2.327482e+00	2.389605e-02	9.857270e-01	1.675224e-03	1.089473e-05	7.227232e+00	1.425748e-02
19340000	-4.535497e+03	5.852809e+01	2.135130e+00	1.487672e+01	0.000000e+00	2.078181e+00	2.245307e-02	9.930386e-01	6.145957e-04	2.613525e-05	6.925108e+00	1.294536e-02
19360000	-4.547766e+03	1.011997e+02	2.174993e+00	1.573270e+01	1.162791e-02	1.704881e+00	7.896446e-03	9.895064e-01	9.083462e-03	1.221137e-05	6.076048e+00	1.319806e-02
19380000	-4.537381e+03	8.091334e+01	2.202207e+00	1.490913e+01	0.000000e+00	2.102949e+00	6.065029e-03	9.934358e-01	6.180117e-03	1.645986e-05	8.128831e+00	1.338103e-02
19400000	-4.549446e+03	1.052690e+02	2.207559e+00	1.497892e+01	0.000000e+00	1.968031e+00	8.559795e-03	9.942710e-01	2.323917e-03	1.506470e-05	4.469960e+00	1.341988e-02
19420000	-4.539048e+03	1.256889e+02	2.092655e+00	1.419668e+01	0.000000e+00	2.166429e+00	1.934326e-02	9.861775e-01	3.288444e-03	1.624760e-05	4.492968e+00	1.271078e-02
19440000	-4.537038e+03	1.122497e+02	1.981354e+00	1.390356e+01	0.000000e+00	2.164926e+00	9.609268e-03	9.853851e-01	9.487570e-03	1.714537e-05	4.670067e+00	1.207230e-02
19460000	-4.530683e+03	1.584560e+02	2.039963e+00	1.446079e+01	0.000000e+00	1.989221e+00	1.109459e-02	9.882167e-01	5.088113e-03	1.182690e-05	4.353138e+00	1.238628e-02
19480000	-4.531189e+03	1.661028e+02	2.074328e+00	1.452316e+01	0.000000e+00	2.434345e+00	1.810320e-02	9.864962e-01	3.258091e-03	8.900542e-06	3.719182e+00	1.254744e-02
19500000	-4.520015e+03	1.220018e+02	1.967636e+00	1.364740e+01	0.000000e+00	2.650794e+00	1.588023e-02	9.806662e-01	7.214208e-03	1.409378e-05	4.959201e+00	1.195803e-02
19520000	-4.526308e+03	1.417555e+02	2.104318e+00	1.500324e+01	0.000000e+00	2.740227e+00	4.374048e-03	9.937496e-01	1.077817e-02	1.269829e-05	5.924108e+00	1.273231e-02
19540000	-4.543683e+03	8.412117e+01	1.987974e+00	1.419014e+01	0.000000e+00	1.969534e+00	1.218844e-02	9.951243e-01	9.004869e-04	1.911221e-05	6.730755e+00	1.218826e-02
19560000	-4.548553e+03	6.732112e+01	1.965098e+00	1.494421e+01	0.000000e+00	2.519105e+00	4.172050e-03	9.976582e-01	1.379993e-03	1.979311e-05	5.664993e+00	1.205243e-02
19580000	-4.536584e+03	6.395467e+01	1.904103e+00	1.351238e+01	0.000000e+00	2.811339e+00	3.699458e-03	9.989803e-01	3.319636e-04	1.663659e-05	6.362969e+00	1.163746e-02
19600000	-4.539786e+03	1.015535e+02	2.096552e+00	1.451563e+01	0.000000e+00	1.939816e+00	6.379879e-03	9.972081e-01	1.029978e-03	1.869545e-05	6.256175e+00	1.292593e-02
19620000	-4.534116e+03	1.145333e+02	2.010981e+00	1.413894e+01	0.000000e+00	1.799444e+00	9.109740e-03	9.921814e-01	3.577021e-03	1.580052e-05	3.694539e+00	1.227735e-02
19640000	-4.525561e+03	5.799685e+01	1.832871e+00	1.347213e+01	0.000000e+00	2.019034e+00	7.052443e-03	9.884391e-01	1.621969e-02	1.834787e-05	5.348365e+00	1.119114e-02
19660000	-4.527468e+03	1.065524e+02	2.118717e+00	1.510682e+01	0.000000e+00	2.376331e+00	2.023151e-02	9.843448e-01	3.698338e-03	1.679154e-05	4.458660e+00	1.296545e-02
19680000	-4.532343e+03	1.587480e+02	2.255570e+00	1.632012e+01	0.000000e+00	2.312712e+00	1.182481e-02	9.882165e-01	6.376007e-03	1.025423e-05	3.471848e+00	1.376302e-02
19700000	-4.550286e+03	1.085390e+02	2.116024e+00	1.550877e+01	0.000000e+00	2.358255e+00	6.200762e-03	9.952965e-01	3.070786e-03	2.439483e-05	4.085753e+00	1.297043e-02
19720000	-4.547822e+03	9.062425e+01	2.076657e+00	1.557569e+01	0.000000e+00	2.558804e+00	8.357503e-03	9.925545e-01	3.518641e-03	2.869607e-05	2.325119e+00	1.269620e-02
19740000	-4.547924e+03	9.347802e+01	1.880099e+00	1.382235e+01	0.000000e+00	2.943269e+00	1.964603e-02	9.789072e-01	4.006202e-03	2.375643e-05	3.923145e+00	1.152478e-02
19760000	-4.551469e+03	5.918284e+01	2.172975e+00	1.589010e+01	0.000000e+00	2.385369e+00	1.194280e-02	9.894535e-01	4.731230e-03	3.470274e-05	4.164563e+00	1.339448e-02
19780000	-4.559283e+03	1.065129e+02	2.255115e+00	1.631847e+01	0.000000e+00	2.651575e+00	1.101947e-02	9.939772e-01	1.343308e-03	2.375908e-05	2.812674e+00	1.390937e-02
19800000	-4.552259e+03	9.661302e+01	2.162485e+00	1.613091e+01	0.000000e+00	2.472782e+00	2.101838e-02	9.925222e-01	5.225292e-04	2.740132e-05	2.871746e+00	1.335013e-02
19820000	-4.562042e+03	6.551534e+01	2.112001e+00	1.537264e+01	0.000000e+00	1.930099e+00	9.384640e-03	9.973900e-01	5.117435e-04	2.890422e-05	4.637900e+00	1.304043e-02
19840000	-4.537443e+03	8.872495e+01	2.226935e+00	1.538606e+01	0.000000e+00	1.995245e+00	3.368064e-03	9.978451e-01	2.630605e-03	2.222483e-05	5.452899e+00	1.374649e-02
19860000	-4.552231e+03	4.511241e+01	2.040913e+00	1.455256e+01	0.000000e+00	2.686598e+00	6.344722e-03	9.965598e-01	1.670116e-03	3.515029e-05	3.857943e+00	1.257967e-02
19880000	-4.537760e+03	7.628092e+01	2.108882e+00	1.497318e+01	0.000000e+00	2.002172e+00	1.795699e-02	9.904588e-01	1.402658e-03	2.002935e-05	4.490252e+00	1.299169e-02
19900000	-4.518728e+03	6.309863e+01	2.288271e+00	1.604257e+01	0.000000e+00	2.244804e+00	1.321501e-02	9.898614e-01	3.742865e-03	2.547318e-05	4.940652e+00	1.407449e-02
19920000	-4.547774e+03	5.059815e+01	2.381563e+00	1.729608e+01	0.000000e+00	2.330118e+00	8.005547e-03	9.960473e-01	1.329142e-03	3.091779e-05	4.734396e+00	1.460743e-02
19940000	-4.544498e+03	4.058496e+00	2.175789e+00	1.588390e+01	0.000000e+00	2.422734e+00	1.476381e-02	9.846772e-01	5.429080e-03	3.605280e-05	7.453026e+00	1.331545e-02
19960000	-4.525680e+03	2.611974e+01	1.947204e+00	1.495666e+01	0.000000e+00	2.285593e+00	1.257311e-02	9.887169e-01	3.575647e-03	2.099812e-05	8.237484e+00	1.169108e-02
19980000	-4.530763e+03	9.559890e+01	2.369009e+00	1.715319e+01	0.000000e+00	2.048006e+00	1.530488e-02	9.876313e-01	4.297905e-03	1.429468e-05	6.769354e+00	1.443814e-02
20000000	-4.534757e+03	9.485396e+01	2.242498e+00	1.594587e+01	0.000000e+00	2.241211e+00	1.142052e-02	9.950059e-01	1.153748e-03	2.482799e-05	5.973017e+00	1.376440e-02
20020000	-4.530217e+03	1.059922e+02	2.296047e+00	1.604864e+01	0.000000e+00	2.243826e+00	2.485828e-02	9.913994e-01	6.911835e-04	1.900841e-05	5.297286e+00	1.411541e-02
20040000	-4.524213e+03	9.135977e+01	2.243524e+00	1.613124e+01	0.000000e+00	2.278056e+00	9.125837e-03	9.929354e-01	3.393353e-03	1.659561e-05	5.506139e+00	1.371524e-02
20060000	-4.531852e+03	9.379195e+01	2.423679e+00	1.745873e+01	0.000000e+00	2.199552e+00	8.713739e-03	9.946389e-01	1.665994e-03	1.603364e-05	4.550953e+00	1.476687e-02
20080000	-4.562421e+03	1.953390e+01	2.093122e+00	1.464477e+01	0.000000e+00	2.474134e+00	2.378313e-02	9.929318e-01	3.925544e-04	3.201574e-05	7.846348e+00	1.271571e-02
20100000	-4.525476e+03	2.431689e+01	1.977346e+00	1.488543e+01	0.000000e+00	2.864731e+00	2.009955e-02	9.961116e-01	2.372436e-04	3.338882e-05	8.131893e+00	1.202769e-02
20120000	-4.545137e+03	4.826816e+01	2.226736e+00	1.552386e+01	0.000000e+00	2.434113e+00	1.892556e-02	9.947602e-01	4.537594e-04	2.480847e-05	6.341169e+00	1.361089e-02
20140000	-4.538127e+03	-6.865526e+00	2.358358e+00	1.672680e+01	0.000000e+00	1.864574e+00	1.699071e-02	9.884280e-01	2.742523e-03	3.959724e-05	7.908248e+00	1.446348e-02
20160000	-4.537920e+03	3.128839e+01	2.218114e+00	1.633804e+01	1.162791e-02	2.047559e+00	1.573490e-02	9.836612e-01	5.191996e-03	3.956165e-05	7.084132e+00	1.364233e-02
20180000	-4.524752e+03	-2.266924e+01	2.135408e+00	1.621419e+01	0.000000e+00	2.188527e+00	1.031942e-02	9.855978e-01	9.740458e-03	4.848219e-05	8.829941e+00	1.309768e-02
20200000	-4.525651e+03	5.024049e+01	2.131994e+00	1.524424e+01	0.000000e+00	2.294638e+00	8.439972e-03	9.940682e-01	2.256292e-03	3.323813e-05	6.074623e+00	1.306332e-02
20220000	-4.533660e+03	2.145366e+01	2.377145e+00	1.624373e+01	0.000000e+00	2.191212e+00	1.665029e-02	9.940266e-01	6.148090e-04	3.876286e-05	5.279325e+00	1.456497e-02
20240000	-4.535091e+03	2.441275e+01	1.907001e+00	1.381636e+01	0.000000e+00	2.400484e+00	1.621245e-02	9.876429e-01	2.854891e-03	4.531601e-05	6.115471e+00	1.165334e-02
20260000	-4.540112e+03	3.439623e+01	1.897500e+00	1.329369e+01	0.000000e+00	2.519075e+00	9.003375e-03	9.925206e-01	4.189617e-03	5.700994e-05	5.214906e+00	1.164837e-02
20280000	-4.520725e+03	5.150213e+01	2.228196e+00	1.557363e+01	0.000000e+00	2.184886e+00	1.559698e-02	9.889659e-01	2.767035e-03	3.323371e-05	4.631706e+00	1.366896e-02
20300000	-4.536246e+03	1.260843e+01	1.872379e+00	1.408764e+01	0.000000e+00	2.374347e+00	6.182161e-03	9.965408e-01	1.364673e-03	3.958414e-05	6.578376e+00	1.149795e-02
20320000	-4.539155e+03	2.261308e+01	2.042864e+00	1.547364e+01	0.000000e+00	2.049359e+00	7.357765e-03	9.954594e-01	1.715965e-03	3.863895e-05	7.224477e+00	1.236996e-02
20340000	-4.548768e+03	1.004584e+02	2.157026e+00	1.553391e+01	0.000000e+00	2.790703e+00	1.177551e-02	9.908093e-01	3.130004e-03	2.546171e-05	3.789644e+00	1.304299e-02
20360000	-4.541704e+03	8.773018e+01	2.005781e+00	1.435897e+01	0.000000e+00	2.625435e+00	2.162923e-02	9.952272e-01	3.129311e-04	2.643959e-05	4.563979e+00	1.209793e-02
20380000	-4.542550e+03	4.347885e+01	2.116405e+00	1.487717e+01	0.000000e+00	2.301844e+00	1.509812e-02	9.823298e-01	5.954562e-03	3.036367e-05	3.813506e+00	1.287659e-02
20400000	-4.565118e+03	1.028238e+02	1.985600e+00	1.394469e+01	0.000000e+00	2.681732e+00	2.760409e-02	9.883020e-01	1.034838e-03	2.018630e-05	4.558106e+00	1.213990e-02
20420000	-4.538985e+03	7.482823e+01	1.964310e+00	1.415997e+01	0.000000e+00	2.343370e+00	1.325960e-02	9.894390e-01	3.626663e-03	2.711420e-05	6.552444e+00	1.186112e-02
20440000	-4.514586e+03	7.381177e+01	2.188555e+00	1.544445e+01	0.000000e+00	2.382670e+00	1.956825e-02	9.877493e-01	2.257571e-03	2.085241e-05	5.325793e+00	1.320199e-02
20460000	-4.534745e+03	1.113911e+02	2.294947e+00	1.557585e+01	0.000000e+00	2.624738e+00	1.026729e-02	9.948503e-01	1.664809e-03	1.875013e-05	5.194998e+00	1.386175e-02
20480000	-4.530960e+03	1.352900e+02	2.377078e+00	1.675588e+01	0.000000e+00	2.181201e+00	1.051934e-02	9.943837e-01	1.400363e-03	1.583172e-05	6.238090e+00	1.479341e-02
20500000	-4.522464e+03	1.224859e+02	2.184182e+00	1.544891e+01	0.000000e+00	2.514032e+00	4.591110e-03	9.973256e-01	2.400445e-03	1.982078e-05	6.375512e+00	1.356810e-02
20520000	-4.537126e+03	1.519498e+02	2.275709e+00	1.579200e+01	0.000000e+00	3.059487e+00	6.499326e-03	9.953690e-01	2.201874e-03	1.699767e-05	5.954071e+00	1.414405e-02
20540000	-4.542919e+03	1.100035e+02	2.067067e+00	1.467431e+01	0.000000e+00	3.499928e+00	3.040489e-02	9.921416e-01	4.033474e-04	1.617675e-05	8.716353e+00	1.279544e-02
20560000	-4.532909e+03	1.200017e+02	2.295202e+00	1.642076e+01	0.000000e+00	2.186028e+00	8.572446e-03	9.968942e-01	7.225429e-04	2.150023e-05	5.169313e+00	1.428857e-02
20580000	-4.543531e+03	5.830547e+01	1.996821e+00	1.500090e+01	0.000000e+00	2.529291e+00	7.999316e-03	9.949746e-01	1.626377e-03	2.974320e-05	7.341860e+00	1.240941e-02
20600000	-4.529480e+03	3.530693e+01	2.173657e+00	1.550193e+01	0.000000e+00	2.174786e+00	1.919651e-02	9.819764e-01	5.277000e-03	2.865983e-05	6.072521e+00	1.354840e-02
20620000	-4.538420e+03	1.055487e+02	2.292760e+00	1.625200e+01	0.000000e+00	1.939925e+00	2.399016e-02	9.906169e-01	1.113784e-03	1.973675e-05	4.103338e+00	1.435961e-02
20640000	-4.526818e+03	1.106557e+02	2.104383e+00	1.482198e+01	0.000000e+00	2.433992e+00	2.381179e-02	9.680109e-01	8.398168e-03	2.170944e-05	7.021519e+00	1.320483e-02
20660000	-4.551238e+03	1.136434e+02	2.295252e+00	1.575395e+01	0.000000e+00	1.884076e+00	2.879122e-02	9.785441e-01	3.893893e-03	2.383964e-05	4.637792e+00	1.436715e-02
20680000	-4.530471e+03	1.007096e+02	2.113127e+00	1.485023e+01	0.000000e+00	2.095853e+00	1.760571e-02	9.918843e-01	1.094526e-03	1.897073e-05	5.176584e+00	1.319767e-02
20700000	-4.536119e+03	1.073738e+02	2.355486e+00	1.646805e+01	0.000000e+00	2.857312e+00	1.716746e-02	9.897824e-01	2.401477e-03	1.755192e-05	5.056269e+00	1.468239e-02
20720000	-4.535124e+03	1.064902e+02	2.534323e+00	1.737955e+01	0.000000e+00	2.151691e+00	1.617667e-02	9.946144e-01	6.429076e-04	1.749827e-05	5.468109e+00	1.585035e-02
20740000	-4.535334e+03	1.343397e+02	2.276132e+00	1.539381e+01	0.000000e+00	2.496156e+00	2.095900e-02	9.930492e-01	7.274978e-04	1.783381e-05	4.608693e+00	1.422046e-02
20760000	-4.539659e+03	1.298574e+02	2.231574e+00	1.611993e+01	0.000000e+00	2.292063e+00	2.017396e-02	9.906029e-01	1.185883e-03	2.160896e-05	4.550387e+00	1.386083e-02
20780000	-4.534341e+03	8.596208e+01	2.237023e+00	1.668437e+01	0.000000e+00	2.331124e+00	6.263900e-03	9.960195e-01	2.029387e-03	3.047668e-05	4.682786e+00	1.389331e-02
20800000	-4.534723e+03	7.459206e+01	2.168772e+00	1.570677e+01	0.000000e+00	1.892667e+00	4.350254e-03	9.980042e-01	1.191157e-03	3.370482e-05	3.809559e+00	1.351106e-02
20820000	-4.551280e+03	5.432784e+01	2.150591e+00	1.627829e+01	0.000000e+00	3.481786e+00	2.710150e-03	9.988593e-01	8.712247e-04	5.789109e-05	4.252530e+00	1.339903e-02
20840000	-4.539066e+03	4.099080e+01	2.202963e+00	1.615394e+01	0.000000e+00	2.846228e+00	7.519835e-03	9.974629e-01	5.306644e-04	4.235190e-05	3.602194e+00	1.363761e-02
20860000	-4.542761e+03	5.912224e+01	2.283975e+00	1.637786e+01	0.000000e+00	2.208160e+00	5.708112e-03	9.975677e-01	7.808456e-04	2.495630e-05	6.111574e+00	1.423259e-02
20880000	-4.528079e+03	5.702359e+01	2.004733e+00	1.432778e+01	0.000000e+00	2.635393e+00	6.735179e-03	9.964765e-01	1.338020e-03	2.913622e-05	6.404434e+00	1.245948e-02
20900000	-4.524431e+03	9.349205e+01	2.292951e+00	1.639740e+01	0.000000e+00	2.413893e+00	2.193833e-02	9.881253e-01	1.983038e-03	2.106026e-05	6.592490e+00	1.422234e-02
20920000	-4.534736e+03	8.840829e+01	2.332381e+00	1.698384e+01	0.000000e+00	2.417821e+00	1.320200e-02	9.845295e-01	9.909789e-03	1.456047e-05	8.251103e+00	1.446735e-02
20940000	-4.544996e+03	1.596894e+02	2.551723e+00	1.829659e+01	0.000000e+00	2.713527e+00	1.744664e-02	9.832909e-01	5.394438e-03	1.284564e-05	5.015966e+00	1.582016e-02
20960000	-4.550658e+03	1.715662e+02	2.206494e+00	1.540894e+01	0.000000e+00	2.729102e+00	3.518872e-02	9.904954e-01	4.139405e-04	1.509731e-05	5.496209e+00	1.371557e-02
20980000	-4.530725e+03	1.559771e+02	2.369637e+00	1.719229e+01	0.000000e+00	1.903303e+00	2.302815e-02	9.951237e-01	2.956205e-04	1.073816e-05	6.070073e+00	1.471640e-02
21000000	-4.519147e+03	1.635753e+02	2.433597e+00	1.748573e+01	0.000000e+00	2.277733e+00	5.641930e-03	9.989904e-01	1.750528e-04	1.439475e-05	4.029513e+00	1.486999e-02
21020000	-4.529162e+03	1.684428e+02	2.343084e+00	1.698639e+01	0.000000e+00	2.500560e+00	5.873871e-03	9.984860e-01	3.004445e-04	1.704030e-05	3.008148e+00	1.431926e-02
21040000	-4.522328e+03	1.284850e+02	1.954811e+00	1.458892e+01	0.000000e+00	3.605594e+00	8.076234e-03	9.982294e-01	2.051647e-04	1.288817e-05	5.750049e+00	1.187500e-02
21060000	-4.534234e+03	1.198272e+02	2.171622e+00	1.601190e+01	0.000000e+00	2.226216e+00	1.100857e-02	9.963276e-01	6.325582e-04	1.811006e-05	7.591142e+00	1.322216e-02
21080000	-4.520532e+03	7.835680e+01	2.159476e+00	1.561254e+01	0.000000e+00	2.302768e+00	5.092811e-03	9.967099e-01	1.816239e-03	2.470002e-05	7.287460e+00	1.317282e-02
21100000	-4.513834e+03	5.476610e+01	2.198661e+00	1.639455e+01	0.000000e+00	2.404138e+00	3.185298e-03	9.966130e-01	5.274089e-03	3.080958e-05	8.100220e+00	1.336816e-02
21120000	-4.540842e+03	1.333858e+02	2.208719e+00	1.574053e+01	0.000000e+00	2.263930e+00	1.414502e-02	9.955039e-01	5.158270e-04	2.183757e-05	6.821646e+00	1.341275e-02
21140000	-4.523447e+03	1.032804e+02	2.323779e+00	1.637808e+01	0.000000e+00	2.977054e+00	1.660781e-02	9.933463e-01	9.903097e-04	2.186883e-05	7.363537e+00	1.410207e-02
21160000	-4.524058e+03	8.510106e+01	2.402077e+00	1.724943e+01	0.000000e+00	2.151534e+00	1.507914e-02	9.888464e-01	2.796556e-03	1.908275e-05	6.632566e+00	1.448177e-02
21180000	-4.527835e+03	1.088615e+02	2.054408e+00	1.543546e+01	0.000000e+00	2.418353e+00	1.583350e-02	9.807270e-01	6.460906e-03	1.830452e-05	7.398960e+00	1.234694e-02
21200000	-4.525010e+03	8.281876e+01	2.259831e+00	1.718373e+01	0.000000e+00	2.723230e+00	1.433918e-02	9.829415e-01	5.979997e-03	2.251974e-05	8.329266e+00	1.361341e-02
21220000	-4.516745e+03	5.438338e+01	1.975448e+00	1.508039e+01	0.000000e+00	2.269250e+00	1.140581e-02	9.942185e-01	1.431663e-03	2.806854e-05	7.202897e+00	1.181549e-02
21240000	-4.521506e+03	6.845312e+01	2.131919e+00	1.629932e+01	0.000000e+00	2.218404e+00	1.447820e-02	9.853347e-01	3.464276e-03	3.440332e-05	7.119446e+00	1.284189e-02
21260000	-4.505167e+03	4.978138e+01	1.949702e+00	1.524269e+01	0.000000e+00	2.775417e+00	2.430042e-02	9.548774e-01	1.926935e-02	2.779852e-05	7.027118e+00	1.174337e-02
21280000	-4.543549e+03	3.180331e+01	2.107143e+00	1.632583e+01	0.000000e+00	2.875458e+00	2.047589e-02	9.762317e-01	7.433943e-03	3.633739e-05	7.667778e+00	1.266383e-02
21300000	-4.537147e+03	1.429162e+01	1.936585e+00	1.521904e+01	0.000000e+00	2.308119e+00	5.088022e-03	9.938508e-01	4.896147e-03	5.056502e-05	5.031023e+00	1.163903e-02
21320000	-4.534963e+03	1.041671e+01	1.883500e+00	1.412251e+01	0.000000e+00	2.710216e+00	9.542325e-03	9.939057e-01	2.100988e-03	3.243171e-05	7.284143e+00	1.134746e-02
21340000	-4.521118e+03	1.424392e+01	1.791034e+00	1.419414e+01	0.000000e+00	2.394417e+00	1.545292e-02	9.935433e-01	9.203113e-04	4.485456e-05	7.591087e+00	1.083965e-02
21360000	-4.532573e+03	4.239677e+01	2.064406e+00	1.579354e+01	0.000000e+00	2.131270e+00	1.787729e-02	9.738398e-01	7.767117e-03	2.932816e-05	7.655180e+00	1.256356e-02
21380000	-4.537598e+03	2.417915e+01	1.874793e+00	1.437020e+01	0.000000e+00	2.943488e+00	1.506917e-02	9.840525e-01	4.330828e-03	2.985927e-05	5.302744e+00	1.140049e-02
21400000	-4.539519e+03	4.601959e+01	1.745005e+00	1.403762e+01	0.000000e+00	2.441619e+00	1.430089e-02	9.895060e-01	2.082578e-03	2.792570e-05	6.005255e+00	1.063974e-02
21420000	-4.533184e+03	9.164154e+01	1.896845e+00	1.412452e+01	0.000000e+00	2.614453e+00	7.716955e-03	9.965216e-01	1.228859e-03	1.978746e-05	5.337161e+00	1.153142e-02
21440000	-4.528549e+03	2.563810e+01	1.787821e+00	1.345840e+01	0.000000e+00	2.649489e+00	9.721932e-03	9.921972e-01	2.613997e-03	2.744643e-05	9.376748e+00	1.087800e-02
21460000	-4.532337e+03	3.622662e+01	2.022138e+00	1.549983e+01	0.000000e+00	2.279271e+00	1.540775e-02	9.856260e-01	3.917475e-03	2.557308e-05	7.192382e+00	1.229754e-02
21480000	-4.535848e+03	2.524589e+00	1.702880e+00	1.262482e+01	0.000000e+00	2.536135e+00	2.827855e-02	9.872267e-01	9.565494e-04	3.758740e-05	6.903982e+00	1.036026e-02
21500000	-4.536416e+03	1.705646e+01	2.053821e+00	1.568603e+01	0.000000e+00	2.262836e+00	1.593112e-02	9.848217e-01	3.441879e-03	2.333253e-05	9.785223e+00	1.241523e-02
21520000	-4.512293e+03	6.781057e+01	1.815984e+00	1.370369e+01	0.000000e+00	2.674954e+00	8.021513e-03	9.968452e-01	8.267558e-04	2.434387e-05	6.948532e+00	1.096755e-02
21540000	-4.514331e+03	6.016857e+01	1.756608e+00	1.386427e+01	0.000000e+00	2.468099e+00	1.144469e-02	9.955370e-01	7.900493e-04	3.090359e-05	8.882067e+00	1.061749e-02
21560000	-4.531052e+03	3.905841e+01	2.111062e+00	1.603864e+01	0.000000e+00	2.257665e+00	4.923300e-03	9.940930e-01	6.738853e-03	3.217820e-05	8.819291e+00	1.272826e-02
21580000	-4.524288e+03	2.917712e+01	1.991172e+00	1.459651e+01	0.000000e+00	2.201446e+00	1.767427e-02	9.888983e-01	1.963674e-03	2.540754e-05	7.342387e+00	1.200203e-02
21600000	-4.514604e+03	3.190740e+01	1.853405e+00	1.398549e+01	0.000000e+00	2.155538e+00	1.040408e-02	9.847321e-01	1.341830e-02	2.184382e-05	6.474426e+00	1.119021e-02
21620000	-4.528359e+03	3.420019e+01	2.093683e+00	1.480892e+01	0.000000e+00	1.808807e+00	1.134338e-02	9.896847e-01	4.020180e-03	2.966397e-05	6.417809e+00	1.265781e-02
21640000	-4.511996e+03	1.392779e+01	2.018067e+00	1.474544e+01	0.000000e+00	2.808698e+00	7.725371e-03	9.968577e-01	9.207206e-04	2.230509e-05	8.929712e+00	1.223838e-02
21660000	-4.523807e+03	5.304290e+01	2.148247e+00	1.508624e+01	0.000000e+00	1.849479e+00	1.735567e-02	9.921624e-01	1.634980e-03	2.071032e-05	8.043652e+00	1.291350e-02
21680000	-4.520701e+03	7.946189e+01	2.022516e+00	1.458460e+01	0.000000e+00	2.401142e+00	2.705071e-02	9.752691e-01	4.567131e-03	2.119753e-05	5.131234e+00	1.215671e-02
21700000	-4.531716e+03	8.377464e+01	2.166426e+00	1.564481e+01	0.000000e+00	2.141366e+00	1.013807e-02	9.848988e-01	9.406063e-03	1.561878e-05	4.125742e+00	1.305534e-02
21720000	-4.524210e+03	1.059929e+02	2.124900e+00	1.522161e+01	0.000000e+00	2.164043e+00	1.564979e-02	9.908018e-01	1.650128e-03	1.696343e-05	5.021828e+00	1.279549e-02
21740000	-4.528430e+03	1.075915e+02	2.085990e+00	1.530276e+01	0.000000e+00	2.162483e+00	2.711582e-03	9.978563e-01	3.197452e-03	1.633970e-05	5.714102e+00	1.255963e-02
21760000	-4.533610e+03	7.455883e+01	1.961805e+00	1.450885e+01	0.000000e+00	2.669625e+00	1.089231e-03	9.989563e-01	4.318310e-03	2.858958e-05	4.788254e+00	1.183993e-02
21780000	-4.528849e+03	1.036642e+02	2.191434e+00	1.551245e+01	0.000000e+00	1.968211e+00	5.750837e-04	9.994047e-01	4.986622e-03	2.021762e-05	4.938659e+00	1.321175e-02
21800000	-4.528539e+03	1.020992e+02	2.047987e+00	1.520256e+01	0.000000e+00	2.732002e+00	9.121219e-04	9.996687e-01	6.254021e-04	1.677990e-05	5.967958e+00	1.234960e-02
21820000	-4.537235e+03	8.214789e+01	2.089655e+00	1.504615e+01	0.000000e+00	2.126067e+00	1.388231e-03	9.995821e-01	4.236797e-04	2.181698e-05	6.122897e+00	1.264641e-02
21840000	-4.525416e+03	7.260683e+01	1.928403e+00	1.350618e+01	0.000000e+00	2.163004e+00	1.177747e-03	9.994407e-01	1.599843e-03	3.067865e-05	5.995152e+00	1.157316e-02
21860000	-4.522995e+03	8.521605e+01	2.015900e+00	1.415967e+01	0.000000e+00	2.322511e+00	7.291950e-04	9.995889e-01	1.549279e-03	3.383769e-05	5.914506e+00	1.209889e-02
21880000	-4.534635e+03	5.767444e+01	1.874355e+00	1.332367e+01	0.000000e+00	2.402235e+00	6.964855e-04	9.996096e-01	1.276188e-03	3.547420e-05	5.840507e+00	1.127087e-02
21900000	-4.532171e+03	3.818508e+01	2.097997e+00	1.536428e+01	0.000000e+00	2.092426e+00	6.995191e-04	9.996583e-01	1.402037e-03	3.178190e-05	4.664725e+00	1.256060e-02
21920000	-4.534390e+03	5.043878e+01	1.769734e+00	1.288925e+01	0.000000e+00	2.088313e+00	6.247008e-04	9.997248e-01	9.862494e-04	3.611002e-05	6.269708e+00	1.055043e-02
21940000	-4.539853e+03	6.973165e+01	1.894608e+00	1.431509e+01	0.000000e+00	2.442283e+00	1.664972e-04	9.998040e-01	5.014108e-03	2.164238e-05	5.343384e+00	1.127093e-02
21960000	-4.535385e+03	3.536954e+01	1.912795e+00	1.476121e+01	0.000000e+00	2.176780e+00	3.033332e-04	9.998046e-01	1.614468e-03	2.563314e-05	4.132547e+00	1.137386e-02
21980000	-4.512947e+03	6.447665e+01	1.929813e+00	1.448301e+01	0.000000e+00	2.275164e+00	1.742827e-04	9.998251e-01	5.695144e-03	2.653730e-05	5.681275e+00	1.151140e-02
22000000	-4.550211e+03	5.202585e+01	1.870976e+00	1.318524e+01	0.000000e+00	2.003172e+00	2.731666e-04	9.998405e-01	1.683435e-03	3.152065e-05	6.981476e+00	1.117030e-02
22020000	-4.521637e+03	5.749543e+01	1.966976e+00	1.347027e+01	0.000000e+00	1.754341e+00	2.432932e-04	9.998106e-01	3.298394e-03	2.320695e-05	6.591248e+00	1.167758e-02
22040000	-4.529723e+03	2.632586e+01	1.869819e+00	1.379221e+01	0.000000e+00	2.278434e+00	2.605813e-04	9.997791e-01	3.652729e-03	4.703632e-05	4.725460e+00	1.118220e-02
22060000	-4.525805e+03	3.007449e+01	1.829647e+00	1.398798e+01	0.000000e+00	2.096068e+00	5.033982e-04	9.995926e-01	2.505868e-03	3.335176e-05	5.626514e+00	1.089658e-02
22080000	-4.541943e+03	2.569551e+01	1.949273e+00	1.429854e+01	0.000000e+00	2.401517e+00	4.271130e-04	9.994095e-01	7.354796e-03	3.866482e-05	5.281817e+00	1.161935e-02
22100000	-4.542802e+03	3.522876e+01	2.067712e+00	1.526687e+01	0.000000e+00	2.234979e+00	7.163598e-04	9.995090e-01	2.668182e-03	2.560082e-05	6.021426e+00	1.230150e-02
22120000	-4.536165e+03	5.728471e+01	2.120029e+00	1.557421e+01	0.000000e+00	2.859763e+00	7.624731e-04	9.996001e-01	1.196575e-03	2.534398e-05	6.141322e+00	1.260823e-02
22140000	-4.530963e+03	6.154127e+01	1.900555e+00	1.382399e+01	0.000000e+00	2.206896e+00	3.099357e-04	9.996509e-01	5.490491e-03	3.020030e-05	6.845564e+00	1.134811e-02
22160000	-4.519644e+03	2.761727e+01	1.854752e+00	1.366432e+01	0.000000e+00	1.778297e+00	4.807679e-04	9.998235e-01	7.281500e-04	2.870102e-05	6.376885e+00	1.103302e-02
22180000	-4.519096e+03	3.831817e+01	1.991300e+00	1.488225e+01	0.000000e+00	2.610380e+00	1.713555e-03	9.998001e-01	6.249716e-05	2.780220e-05	6.476408e+00	1.187360e-02
22200000	-4.529680e+03	5.306100e+01	2.120950e+00	1.577473e+01	0.000000e+00	2.395946e+00	3.890125e-03	9.996801e-01	3.595078e-05	2.275021e-05	6.595899e+00	1.268009e-02
22220000	-4.513511e+03	1.226153e+01	1.879242e+00	1.367829e+01	0.000000e+00	2.491215e+00	4.254082e-03	9.996417e-01	3.840431e-05	2.970132e-05	6.798721e+00	1.122584e-02
22240000	-4.529804e+03	6.034597e+01	2.112646e+00	1.574734e+01	0.000000e+00	2.120163e+00	6.728186e-03	9.993635e-01	4.493254e-05	2.090971e-05	6.553746e+00	1.255074e-02
22260000	-4.534747e+03	1.595744e+00	1.973665e+00	1.437059e+01	0.000000e+00	2.641278e+00	1.030392e-02	9.989476e-01	4.493254e-05	2.618502e-05	9.436444e+00	1.178358e-02
22280000	-4.515300e+03	2.114675e+01	1.861105e+00	1.405113e+01	0.000000e+00	2.398308e+00	1.257728e-02	9.988551e-01	4.522196e-05	2.850638e-05	6.668214e+00	1.112412e-02
22300000	-4.544921e+03	-3.513777e+01	1.952217e+00	1.407312e+01	0.000000e+00	2.189420e+00	1.607147e-02	9.982713e-01	7.090357e-05	4.023681e-05	6.187697e+00	1.169505e-02
22320000	-4.544480e+03	-6.170572e+01	1.930482e+00	1.447429e+01	0.000000e+00	2.590976e+00	3.322168e-03	9.993404e-01	2.076492e-04	5.771726e-05	7.018246e+00	1.149706e-02
22340000	-4.527960e+03	-4.755950e+01	2.051770e+00	1.538689e+01	0.000000e+00	1.930704e+00	4.942680e-03	9.992430e-01	1.154365e-04	5.788622e-05	9.064157e+00	1.227742e-02
22360000	-4.528042e+03	-6.805426e+00	2.169962e+00	1.631507e+01	0.000000e+00	2.884055e+00	3.219501e-03	9.988873e-01	6.436381e-04	4.238261e-05	6.264543e+00	1.296853e-02
22380000	-4.531371e+03	2.752508e+01	2.057505e+00	1.456562e+01	1.162791e-02	2.744687e+00	9.605747e-04	9.988786e-01	4.183922e-03	2.761114e-05	5.458050e+00	1.223129e-02
22400000	-4.520313e+03	1.885861e+01	2.354244e+00	1.727402e+01	0.000000e+00	1.913736e+00	2.076717e-03	9.993701e-01	5.498711e-04	2.978391e-05	5.193925e+00	1.402825e-02
22420000	-4.537460e+03	4.604030e+01	2.148846e+00	1.523627e+01	0.000000e+00	2.552738e+00	8.692354e-04	9.989938e-01	6.690602e-03	2.593465e-05	5.213887e+00	1.278564e-02
22440000	-4.527071e+03	3.963584e+01	2.131358e+00	1.514711e+01	0.000000e+00	2.637234e+00	1.909033e-03	9.987792e-01	2.159231e-03	4.000453e-05	5.070177e+00	1.267081e-02
22460000	-4.523200e+03	-8.433119e+00	2.295011e+00	1.627079e+01	0.000000e+00	1.835223e+00	2.663121e-03	9.974948e-01	4.374715e-03	3.889825e-05	7.228053e+00	1.363197e-02
22480000	-4.546177e+03	-1.889620e+01	1.996201e+00	1.451179e+01	0.000000e+00	2.900343e+00	6.110494e-03	9.972656e-01	1.266882e-03	4.927860e-05	6.335794e+00	1.186732e-02
22500000	-4.548828e+03	-5.449814e+01	2.009777e+00	1.444859e+01	0.000000e+00	2.051299e+00	3.797949e-03	9.975816e-01	3.031450e-03	7.849721e-05	7.244834e+00	1.190359e-02
22520000	-4.525029e+03	-9.197194e+01	1.804823e+00	1.387031e+01	0.000000e+00	2.758978e+00	1.777408e-02	9.948493e-01	3.143336e-04	1.031693e-04	5.357720e+00	1.069446e-02
22540000	-4.536411e+03	-5.468075e+01	1.901467e+00	1.419540e+01	0.000000e+00	2.293528e+00	5.769239e-03	9.964261e-01	1.570120e-03	7.650941e-05	6.016773e+00	1.126420e-02
22560000	-4.531362e+03	-9.338632e+01	2.063922e+00	1.502996e+01	0.000000e+00	2.362539e+00	6.640730e-03	9.922152e-01	8.204303e-03	8.238773e-05	6.490555e+00	1.227046e-02
22580000	-4.503443e+03	-3.791882e+01	2.014625e+00	1.448808e+01	0.000000e+00	2.377958e+00	9.425524e-03	9.913027e-01	3.985249e-03	6.830777e-05	5.035069e+00	1.186390e-02
22600000	-4.526308e+03	-2.515768e+00	2.079189e+00	1.559214e+01	0.000000e+00	2.263123e+00	1.366169e-02	9.871627e-01	3.604605e-03	4.637457e-05	6.329257e+00	1.230577e-02
22620000	-4.534578e+03	1.475877e+01	2.176336e+00	1.603715e+01	0.000000e+00	1.917890e+00	1.409287e-02	9.821954e-01	7.913890e-03	3.253247e-05	6.647361e+00	1.290833e-02
22640000	-4.510122e+03	3.096038e+01	2.092415e+00	1.515929e+01	0.000000e+00	1.935007e+00	2.388541e-02	9.843040e-01	2.193530e-03	4.046069e-05	7.543173e+00	1.240076e-02
22660000	-4.529550e+03	2.910571e+01	1.979354e+00	1.503540e+01	0.000000e+00	2.325982e+00	1.501256e-02	9.928460e-01	8.685649e-04	4.035117e-05	6.590785e+00	1.174799e-02
22680000	-4.544337e+03	1.932225e+01	1.936314e+00	1.431045e+01	0.000000e+00	2.246657e+00	9.173631e-03	9.940921e-01	2.083389e-03	3.356558e-05	7.757715e+00	1.154361e-02
22700000	-4.537123e+03	-2.955045e+01	1.857446e+00	1.372688e+01	0.000000e+00	2.531154e+00	1.931034e-02	9.795496e-01	5.148006e-03	5.945334e-05	8.049258e+00	1.113939e-02
22720000	-4.519162e+03	-1.444933e+01	2.016818e+00	1.501568e+01	0.000000e+00	2.494939e+00	2.279158e-02	9.813310e-01	2.922344e-03	5.945882e-05	6.255288e+00	1.186927e-02
22740000	-4.530168e+03	-3.688662e+01	1.883331e+00	1.444721e+01	0.000000e+00	3.238156e+00	2.763755e-02	9.647189e-01	7.417800e-03	5.048651e-05	9.115172e+00	1.103771e-02
22760000	-4.552538e+03	-5.314586e+01	1.985298e+00	1.520467e+01	0.000000e+00	2.053144e+00	2.022784e-02	9.730681e-01	7.353089e-03	6.442505e-05	5.703576e+00	1.166645e-02
22780000	-4.517970e+03	-8.337781e+01	1.817137e+00	1.451492e+01	0.000000e+00	2.378241e+00	2.325642e-02	9.816050e-01	1.786448e-03	7.011031e-05	7.655330e+00	1.064679e-02
22800000	-4.528750e+03	-7.435114e+01	1.762161e+00	1.415429e+01	0.000000e+00	1.983821e+00	2.011754e-02	9.957960e-01	2.257016e-04	4.940473e-05	6.319792e+00	1.036100e-02
22820000	-4.529042e+03	-8.890422e+00	1.648112e+00	1.324871e+01	0.000000e+00	2.217367e+00	1.132213e-02	9.939915e-01	1.210508e-03	4.868640e-05	6.889160e+00	9.694836e-03
22840000	-4.522177e+03	-1.353470e+01	1.658305e+00	1.347002e+01	0.000000e+00	2.914712e+00	5.024176e-03	9.960395e-01	2.293547e-03	5.330139e-05	6.591677e+00	9.772713e-03
22860000	-4.530796e+03	2.357079e+01	1.893863e+00	1.501659e+01	0.000000e+00	2.151890e+00	7.941678e-03	9.951475e-01	1.389762e-03	3.966057e-05	5.972893e+00	1.118757e-02
22880000	-4.528001e+03	-9.874089e+00	1.840255e+00	1.465598e+01	0.000000e+00	1.671346e+00	1.107007e-02	9.949032e-01	9.211383e-04	3.475820e-05	5.574319e+00	1.086964e-02
22900000	-4.546698e+03	1.554940e+01	1.924653e+00	1.438781e+01	0.000000e+00	2.095667e+00	1.275641e-02	9.918316e-01	1.454165e-03	4.741232e-05	5.361999e+00	1.138233e-02
22920000	-4.555820e+03	1.155099e+00	1.758652e+00	1.364028e+01	0.000000e+00	3.093998e+00	9.630727e-03	9.911980e-01	4.312181e-03	6.093717e-05	3.376018e+00	1.042616e-02
22940000	-4.521938e+03	1.021923e+00	2.055262e+00	1.528942e+01	0.000000e+00	2.102378e+00	2.462364e-02	9.739604e-01	6.003811e-03	3.412523e-05	6.132382e+00	1.213603e-02
22960000	-4.532631e+03	-2.229346e+01	2.008773e+00	1.472212e+01	0.000000e+00	2.150737e+00	1.451407e-02	9.918291e-01	1.562542e-03	5.988077e-05	4.716182e+00	1.188716e-02
22980000	-4.540230e+03	-2.527607e+01	1.733971e+00	1.322264e+01	0.000000e+00	2.707171e+00	6.379663e-03	9.975869e-01	5.318340e-04	7.009615e-05	7.152609e+00	1.026878e-02
23000000	-4.534688e+03	4.985064e+00	1.892160e+00	1.411254e+01	0.000000e+00	1.904200e+00	1.202038e-02	9.954296e-01	8.259848e-04	6.848041e-05	9.229193e+00	1.123319e-02
23020000	-4.521878e+03	-4.980808e-01	2.170741e+00	1.564832e+01	0.000000e+00	1.913434e+00	1.728685e-02	9.873248e-01	2.937297e-03	3.647208e-05	8.169030e+00	1.286220e-02
23040000	-4.511145e+03	1.807770e+01	2.143240e+00	1.534124e+01	0.000000e+00	2.273974e+00	8.781535e-03	9.945736e-01	2.051246e-03	3.963011e-05	7.596424e+00	1.272845e-02
23060000	-4.516030e+03	4.421542e+01	2.070535e+00	1.514873e+01	0.000000e+00	1.940043e+00	2.920928e-03	9.977945e-01	3.441503e-03	2.646124e-05	5.219458e+00	1.244397e-02
23080000	-4.531608e+03	4.948285e+01	2.145803e+00	1.576861e+01	0.000000e+00	2.787068e+00	2.513813e-03	9.991608e-01	5.290923e-04	2.507528e-05	6.929860e+00	1.289611e-02
23100000	-4.530806e+03	7.045104e+01	1.997402e+00	1.532436e+01	0.000000e+00	2.058669e+00	3.228360e-03	9.984957e-01	8.504943e-04	2.426770e-05	6.192387e+00	1.197464e-02
23120000	-4.507672e+03	6.237426e+01	1.973711e+00	1.545105e+01	0.000000e+00	2.241541e+00	7.370216e-03	9.926496e-01	4.304572e-03	2.100699e-05	5.537012e+00	1.184707e-02
23140000	-4.542621e+03	8.016549e+01	2.116362e+00	1.543333e+01	0.000000e+00	2.111773e+00	7.882700e-03	9.933271e-01	3.429023e-03	1.928618e-05	7.209753e+00	1.275802e-02
23160000	-4.533998e+03	1.406441e+01	1.853305e+00	1.382838e+01	1.162791e-02	3.085511e+00	2.717643e-02	9.832433e-01	1.993208e-03	2.662696e-05	7.108593e+00	1.111885e-02
23180000	-4.546763e+03	6.238016e+00	2.067850e+00	1.538059e+01	0.000000e+00	2.494290e+00	3.752316e-02	9.723123e-01	3.287256e-03	4.100801e-05	5.553553e+00	1.254077e-02
23200000	-4.535388e+03	1.908264e+01	1.608819e+00	1.212175e+01	0.000000e+00	3.154371e+00	1.351154e-02	9.849996e-01	5.720230e-03	4.285086e-05	7.401232e+00	9.637743e-03
23220000	-4.549270e+03	1.159875e+01	1.935727e+00	1.411031e+01	0.000000e+00	2.450051e+00	1.107115e-02	9.905032e-01	3.815392e-03	2.657398e-05	5.249460e+00	1.168846e-02
23240000	-4.554753e+03	2.629098e+01	1.804142e+00	1.372902e+01	0.000000e+00	2.652916e+00	5.760061e-03	9.942354e-01	3.851538e-03	3.241531e-05	4.404910e+00	1.086649e-02
23260000	-4.560533e+03	-3.136764e+01	1.934816e+00	1.515091e+01	0.000000e+00	1.882503e+00	5.840229e-03	9.952730e-01	2.781090e-03	4.900615e-05	5.841053e+00	1.175398e-02
23280000	-4.546555e+03	-6.731134e+00	1.826520e+00	1.369760e+01	1.162791e-02	2.915417e+00	2.453451e-03	9.967350e-01	7.328628e-03	3.329646e-05	5.390959e+00	1.107802e-02
23300000	-4.546961e+03	3.244670e+00	1.726991e+00	1.273926e+01	0.000000e+00	2.604767e+00	1.282414e-02	9.907338e-01	2.600616e-03	3.417240e-05	5.737737e+00	1.043059e-02
23320000	-4.560153e+03	1.153992e+00	1.744519e+00	1.317055e+01	0.000000e+00	3.147824e+00	1.278179e-02	9.890420e-01	4.706650e-03	5.394323e-05	5.086260e+00	1.049687e-02
23340000	-4.538767e+03	3.062835e+01	1.957147e+00	1.498023e+01	0.000000e+00	2.112960e+00	2.204758e-02	9.876423e-01	1.594302e-03	2.413833e-05	4.229432e+00	1.177729e-02
23360000	-4.539775e+03	2.473859e+01	1.884196e+00	1.352395e+01	0.000000e+00	2.015965e+00	1.867736e-02	9.840446e-01	3.219937e-03	3.407268e-05	4.963325e+00	1.140736e-02
23380000	-4.540954e+03	-3.493340e-03	2.254856e+00	1.648113e+01	0.000000e+00	1.898000e+00	2.667908e-02	9.739035e-01	5.079481e-03	6.379634e-05	5.054248e+00	1.365726e-02
23400000	-4.539623e+03	1.932750e+01	1.980665e+00	1.478059e+01	0.000000e+00	2.236576e+00	2.478535e-02	9.571572e-01	1.341540e-02	4.205829e-05	5.547489e+00	1.199384e-02
23420000	-4.526714e+03	9.046457e+00	1.902008e+00	1.440695e+01	0.000000e+00	2.309979e+00	1.680296e-02	9.834801e-01	4.610497e-03	4.003587e-05	6.805102e+00	1.156089e-02
23440000	-4.527554e+03	2.431571e+01	1.832390e+00	1.367142e+01	0.000000e+00	2.347654e+00	9.932049e-03	9.915841e-01	3.891328e-03	5.030117e-05	6.790157e+00	1.115947e-02
23460000	-4.537545e+03	5.042517e+00	1.917523e+00	1.455404e+01	0.000000e+00	2.517898e+00	2.156796e-02	9.856941e-01	2.226348e-03	4.170594e-05	5.997571e+00	1.166417e-02
23480000	-4.521815e+03	-1.873211e+01	1.910147e+00	1.496274e+01	0.000000e+00	2.227809e+00	1.609801e-02	9.946450e-01	6.354836e-04	5.560084e-05	8.761746e+00	1.164595e-02
23500000	-4.545295e+03	-2.710748e+00	1.990265e+00	1.458870e+01	0.000000e+00	2.040694e+00	5.172053e-03	9.948561e-01	4.485721e-03	4.429391e-05	8.263941e+00	1.213177e-02
23520000	-4.528131e+03	-1.350016e+01	1.845905e+00	1.384800e+01	0.000000e+00	2.699792e+00	1.710515e-02	9.883340e-01	1.821103e-03	5.853346e-05	8.237909e+00	1.125763e-02
23540000	-4.527196e+03	2.571025e+01	1.816330e+00	1.396477e+01	0.000000e+00	2.453043e+00	9.460536e-03	9.899099e-01	5.024386e-03	3.244829e-05	6.636179e+00	1.100343e-02
23560000	-4.520730e+03	-8.499795e-01	1.939200e+00	1.454018e+01	0.000000e+00	2.760382e+00	1.218280e-02	9.897399e-01	3.105805e-03	3.744051e-05	6.101830e+00	1.181930e-02
23580000	-4.531218e+03	2.005270e+01	2.207034e+00	1.591453e+01	0.000000e+00	1.933435e+00	7.508924e-03	9.958523e-01	1.860605e-03	4.050600e-05	5.825048e+00	1.342576e-02
23600000	-4.518194e+03	2.761784e+01	2.252490e+00	1.545667e+01	0.000000e+00	2.438636e+00	1.619224e-02	9.896764e-01	3.243938e-03	3.450016e-05	6.701367e+00	1.377029e-02
23620000	-4.530775e+03	2.374623e+01	2.278325e+00	1.622837e+01	0.000000e+00	2.068034e+00	7.249168e-03	9.928126e-01	6.255111e-03	3.597440e-05	6.858675e+00	1.392232e-02
23640000	-4.535037e+03	2.683258e+01	1.865318e+00	1.293188e+01	0.000000e+00	2.736406e+00	8.481028e-03	9.931000e-01	4.200596e-03	5.194356e-05	5.842644e+00	1.139837e-02
23660000	-4.526846e+03	3.608425e+01	1.888454e+00	1.423613e+01	0.000000e+00	2.693597e+00	4.981184e-03	9.963876e-01	2.382882e-03	2.527304e-05	7.292937e+00	1.152727e-02
23680000	-4.521927e+03	9.526689e+00	1.701355e+00	1.235187e+01	0.000000e+00	2.454700e+00	1.976432e-02	9.889128e-01	1.534014e-03	4.406475e-05	6.971057e+00	1.030307e-02
23700000	-4.523362e+03	3.762524e+01	1.994920e+00	1.376067e+01	0.000000e+00	2.211838e+00	9.654324e-03	9.932190e-01	1.969048e-03	3.360406e-05	7.062385e+00	1.218321e-02
23720000	-4.542365e+03	2.247904e+01	2.244681e+00	1.586322e+01	0.000000e+00	2.263727e+00	1.981722e-02	9.811198e-01	5.535581e-03	2.472701e-05	8.024283e+00	1.365761e-02
23740000	-4.545544e+03	6.737539e+01	1.985016e+00	1.369868e+01	0.000000e+00	2.568927e+00	1.767944e-02	9.829181e-01	4.698680e-03	3.140867e-05	5.174795e+00	1.218501e-02
23760000	-4.537179e+03	3.903980e+01	1.980637e+00	1.386299e+01	0.000000e+00	2.853591e+00	1.707346e-02	9.880991e-01	2.481130e-03	4.268178e-05	5.906075e+00	1.217168e-02
23780000	-4.535443e+03	6.940098e+01	2.093883e+00	1.497667e+01	0.000000e+00	2.361088e+00	3.562751e-03	9.954167e-01	9.289762e-03	3.237412e-05	4.960061e+00	1.286935e-02
23800000	-4.547051e+03	7.980956e+01	1.836423e+00	1.340957e+01	0.000000e+00	2.925875e+00	5.432246e-03	9.964854e-01	2.121111e-03	2.346825e-05	5.319152e+00	1.130158e-02
23820000	-4.547208e+03	9.122879e+01	2.044767e+00	1.423182e+01	0.000000e+00	2.208822e+00	9.881005e-03	9.914450e-01	4.321834e-03	2.751372e-05	5.648610e+00	1.259190e-02
23840000	-4.551616e+03	1.305399e+02	2.150271e+00	1.543172e+01	0.000000e+00	2.493170e+00	2.412702e-02	9.812041e-01	4.203797e-03	2.402879e-05	2.830221e+00	1.321625e-02
23860000	-4.547068e+03	1.016264e+02	1.935350e+00	1.393616e+01	0.000000e+00	2.967927e+00	1.703100e-02	9.883769e-01	2.619932e-03	2.733116e-05	3.691495e+00	1.191198e-02
23880000	-4.544408e+03	1.020573e+02	2.136502e+00	1.450724e+01	0.000000e+00	2.974337e+00	1.080002e-02	9.946915e-01	1.521615e-03	2.836775e-05	3.743082e+00	1.313594e-02
23900000	-4.551880e+03	5.958325e+01	2.168518e+00	1.530053e+01	0.000000e+00	2.141403e+00	9.808411e-03	9.924183e-01	4.241115e-03	4.572286e-05	3.871364e+00	1.336587e-02
23920000	-4.544874e+03	5.499931e+01	2.158507e+00	1.479507e+01	0.000000e+00	2.676079e+00	8.674404e-03	9.966679e-01	1.005373e-03	3.974397e-05	3.719475e+00	1.331319e-02
23940000	-4.544409e+03	4.639137e+01	2.556439e+00	1.778192e+01	0.000000e+00	1.966261e+00	8.122174e-03	9.957365e-01	1.384227e-03	4.933026e-05	3.733696e+00	1.577273e-02
23960000	-4.534211e+03	7.588548e+01	2.026942e+00	1.384276e+01	0.000000e+00	2.406183e+00	1.512714e-02	9.948416e-01	5.796028e-04	4.495074e-05	4.011417e+00	1.250529e-02
23980000	-4.555581e+03	5.915797e+01	2.062448e+00	1.454470e+01	0.000000e+00	2.464219e+00	1.177884e-02	9.909938e-01	3.064746e-03	3.394653e-05	3.601625e+00	1.270747e-02
24000000	-4.544689e+03	7.334859e+01	2.069629e+00	1.439806e+01	0.000000e+00	2.461492e+00	1.072393e-02	9.897471e-01	5.854567e-03	3.389487e-05	5.261113e+00	1.276224e-02
24020000	-4.553227e+03	1.033465e+02	1.955691e+00	1.387952e+01	0.000000e+00	2.265636e+00	3.257357e-02	9.777443e-01	2.431280e-03	2.209686e-05	4.418111e+00	1.202278e-02
24040000	-4.540431e+03	6.325423e+01	2.376583e+00	1.692186e+01	0.000000e+00	1.759542e+00	1.187387e-02	9.877999e-01	6.392436e-03	2.232753e-05	3.891966e+00	1.465081e-02
24060000	-4.551346e+03	7.149269e+01	2.201344e+00	1.613530e+01	0.000000e+00	2.458044e+00	2.593352e-02	9.796454e-01	2.903705e-03	2.573176e-05	3.936457e+00	1.354889e-02
24080000	-4.544100e+03	6.848467e+01	1.902039e+00	1.312723e+01	0.000000e+00	2.537449e+00	1.673301e-02	9.869053e-01	4.407605e-03	3.663558e-05	5.166172e+00	1.169437e-02
24100000	-4.542684e+03	5.527790e+01	1.987503e+00	1.419129e+01	0.000000e+00	2.261757e+00	2.109890e-02	9.692992e-01	9.157937e-03	3.882217e-05	4.274048e+00	1.229219e-02
24120000	-4.530819e+03	3.158335e+01	2.212029e+00	1.570454e+01	0.000000e+00	2.461751e+00	2.087167e-02	9.833537e-01	3.345395e-03	6.813290e-05	3.947142e+00	1.368846e-02
24140000	-4.543704e+03	7.263084e+01	2.257399e+00	1.569838e+01	0.000000e+00	2.222904e+00	9.141337e-03	9.935957e-01	2.237153e-03	4.524421e-05	3.007136e+00	1.397454e-02
24160000	-4.538942e+03	3.824411e+01	2.212872e+00	1.511787e+01	0.000000e+00	2.324261e+00	6.695738e-03	9.928363e-01	7.320948e-03	5.131430e-05	4.585224e+00	1.372004e-02
24180000	-4.538717e+03	1.991736e+01	2.207439e+00	1.494166e+01	0.000000e+00	2.516212e+00	3.933947e-03	9.970878e-01	3.360327e-03	5.777749e-05	5.538444e+00	1.369726e-02
24200000	-4.538486e+03	4.361297e+01	2.104146e+00	1.464656e+01	0.000000e+00	2.298155e+00	1.289012e-02	9.953066e-01	6.993590e-04	7.100442e-05	5.044949e+00	1.303699e-02
24220000	-4.542129e+03	3.682943e+01	1.987330e+00	1.412716e+01	0.000000e+00	2.920708e+00	7.015459e-03	9.958268e-01	2.479404e-03	6.195077e-05	3.661207e+00	1.229789e-02
24240000	-4.537645e+03	-1.672152e+01	1.996320e+00	1.406902e+01	0.000000e+00	2.396580e+00	2.585924e-02	9.880494e-01	1.322525e-03	9.843227e-05	5.083995e+00	1.234009e-02
24260000	-4.531487e+03	-2.511159e+01	1.926248e+00	1.374564e+01	0.000000e+00	2.451468e+00	9.965707e-03	9.928472e-01	2.806519e-03	6.291669e-05	5.556940e+00	1.186066e-02
24280000	-4.537331e+03	-1.987997e+00	2.195774e+00	1.575387e+01	0.000000e+00	1.900894e+00	2.856690e-02	9.861018e-01	1.365854e-03	5.075359e-05	4.226422e+00	1.350139e-02
24300000	-4.543619e+03	3.541940e+00	1.911693e+00	1.382983e+01	0.000000e+00	3.065176e+00	1.156421e-02	9.856370e-01	7.981619e-03	5.637024e-05	6.088032e+00	1.180062e-02
24320000	-4.540586e+03	-3.637915e+01	1.982287e+00	1.468222e+01	0.000000e+00	2.181218e+00	2.430001e-02	9.855165e-01	2.407505e-03	4.286274e-05	6.130849e+00	1.222212e-02
24340000	-4.533059e+03	-3.646235e+00	2.016278e+00	1.539653e+01	0.000000e+00	2.228911e+00	1.639481e-02	9.890143e-01	2.230082e-03	3.504358e-05	6.509207e+00	1.241880e-02
24360000	-4.537745e+03	3.430092e+01	1.859903e+00	1.398695e+01	0.000000e+00	2.190285e+00	2.465668e-02	9.790310e-01	3.693744e-03	3.248488e-05	7.152350e+00	1.149094e-02
24380000	-4.537068e+03	1.017317e+01	1.815683e+00	1.386426e+01	0.000000e+00	2.927522e+00	8.668769e-03	9.930998e-01	2.738386e-03	3.009653e-05	7.732093e+00	1.117745e-02
24400000	-4.528849e+03	1.679302e+01	1.813169e+00	1.403987e+01	0.000000e+00	2.265249e+00	6.051228e-03	9.942614e-01	5.447234e-03	2.609704e-05	9.065146e+00	1.113163e-02
24420000	-4.540784e+03	7.384694e+01	2.043632e+00	1.502177e+01	0.000000e+00	1.965506e+00	9.111258e-03	9.885409e-01	6.994415e-03	1.538741e-05	6.219170e+00	1.252235e-02
24440000	-4.535596e+03	7.824661e+01	1.835773e+00	1.322595e+01	0.000000e+00	2.327027e+00	8.833657e-03	9.940818e-01	2.282680e-03	1.745910e-05	5.361058e+00	1.127816e-02
24460000	-4.537989e+03	1.268931e+02	2.203013e+00	1.584226e+01	0.000000e+00	2.164850e+00	1.753913e-02	9.871789e-01	2.664939e-03	1.453194e-05	4.408563e+00	1.356430e-02
24480000	-4.530395e+03	9.973639e+01	2.066647e+00	1.468308e+01	0.000000e+00	2.833286e+00	2.388316e-02	9.673119e-01	8.916187e-03	2.242625e-05	6.164142e+00	1.272295e-02
24500000	-4.525708e+03	1.039382e+02	2.055748e+00	1.501191e+01	0.000000e+00	3.162793e+00	6.957572e-03	9.929210e-01	4.357039e-03	2.252840e-05	4.669458e+00	1.263727e-02
24520000	-4.521916e+03	1.061070e+02	2.241623e+00	1.646341e+01	1.162791e-02	2.960902e+00	9.652355e-03	9.888582e-01	6.720593e-03	2.098805e-05	6.088294e+00	1.376090e-02
24540000	-4.523790e+03	7.890873e+01	2.156231e+00	1.551436e+01	1.162791e-02	2.125471e+00	2.804125e-02	9.767830e-01	4.058101e-03	2.788949e-05	5.501012e+00	1.322836e-02
24560000	-4.539743e+03	1.351308e+02	2.512787e+00	1.760906e+01	0.000000e+00	2.031414e+00	6.588382e-03	9.934048e-01	5.100450e-03	2.187459e-05	4.544752e+00	1.545258e-02
24580000	-4.532852e+03	9.039223e+01	2.182657e+00	1.441968e+01	0.000000e+00	2.849032e+00	1.937688e-02	9.883516e-01	2.127047e-03	2.502915e-05	6.609795e+00	1.328595e-02
24600000	-4.533853e+03	6.528237e+01	2.469238e+00	1.695359e+01	1.162791e-02	2.097024e+00	1.438973e-02	9.869330e-01	3.958213e-03	1.951530e-05	5.568577e+00	1.501365e-02
24620000	-4.540706e+03	1.079791e+02	2.220829e+00	1.624518e+01	0.000000e+00	2.065706e+00	1.342698e-02	9.885264e-01	4.138722e-03	1.891870e-05	5.956193e+00	1.349339e-02
24640000	-4.547553e+03	8.953305e+01	1.819085e+00	1.295742e+01	0.000000e+00	2.482267e+00	1.089853e-02	9.871933e-01	7.654065e-03	2.686450e-05	5.362994e+00	1.109010e-02
24660000	-4.527342e+03	1.146806e+02	2.100612e+00	1.474712e+01	0.000000e+00	3.319655e+00	1.886459e-02	9.839137e-01	4.011290e-03	1.544572e-05	5.776630e+00	1.275640e-02
24680000	-4.526372e+03	1.217512e+02	2.100484e+00	1.521644e+01	0.000000e+00	2.459845e+00	1.558622e-02	9.882932e-01	2.898022e-03	1.785776e-05	5.188719e+00	1.272478e-02
24700000	-4.521154e+03	1.477160e+02	1.866654e+00	1.382650e+01	0.000000e+00	2.821118e+00	1.027131e-02	9.965638e-01	4.813190e-04	1.100201e-05	6.353009e+00	1.131411e-02
24720000	-4.513303e+03	1.621723e+02	2.153207e+00	1.537780e+01	0.000000e+00	2.580681e+00	8.316867e-03	9.930480e-01	3.636881e-03	1.245476e-05	5.719124e+00	1.304430e-02
24740000	-4.527383e+03	1.357350e+02	2.291930e+00	1.708466e+01	0.000000e+00	2.368200e+00	8.768950e-03	9.943884e-01	1.873927e-03	1.192918e-05	5.801808e+00	1.388217e-02
24760000	-4.534489e+03	1.210060e+02	2.238300e+00	1.624118e+01	0.000000e+00	2.303639e+00	1.837593e-02	9.826804e-01	5.323575e-03	1.482373e-05	6.679084e+00	1.360424e-02
24780000	-4.536568e+03	1.755691e+02	2.276021e+00	1.694791e+01	0.000000e+00	2.223387e+00	1.482139e-02	9.819002e-01	8.960299e-03	8.763090e-06	4.910991e+00	1.383733e-02
24800000	-4.540650e+03	1.653637e+02	2.494699e+00	1.826625e+01	0.000000e+00	2.106507e+00	1.204112e-02	9.911662e-01	2.288653e-03	8.032722e-06	4.370553e+00	1.510367e-02
24820000	-4.522536e+03	1.597310e+02	2.280298e+00	1.573698e+01	0.000000e+00	2.463527e+00	1.507974e-02	9.795460e-01	1.047679e-02	1.008665e-05	6.640772e+00	1.386216e-02
24840000	-4.534007e+03	1.600380e+02	2.219773e+00	1.580717e+01	0.000000e+00	2.372333e+00	1.778664e-02	9.861736e-01	3.618917e-03	1.470478e-05	5.102403e+00	1.347421e-02
24860000	-4.536490e+03	1.085157e+02	1.805825e+00	1.405282e+01	0.000000e+00	2.605149e+00	1.984728e-02	9.792284e-01	3.586136e-03	1.924646e-05	5.556726e+00	1.099960e-02
24880000	-4.529567e+03	1.132044e+02	2.022621e+00	1.541244e+01	0.000000e+00	2.326530e+00	9.474327e-03	9.952233e-01	1.078409e-03	1.294886e-05	6.287695e+00	1.228782e-02
24900000	-4.533076e+03	1.307814e+02	2.030278e+00	1.594301e+01	0.000000e+00	2.425413e+00	2.354004e-02	9.870890e-01	1.576371e-03	1.648538e-05	5.301238e+00	1.230860e-02
24920000	-4.538400e+03	8.185592e+01	2.008802e+00	1.572530e+01	0.000000e+00	2.943491e+00	1.782652e-02	9.816831e-01	4.399658e-03	1.986604e-05	4.541845e+00	1.206312e-02
24940000	-4.524671e+03	1.110105e+02	2.251474e+00	1.650509e+01	0.000000e+00	2.434817e+00	2.502982e-02	9.790549e-01	3.932622e-03	3.007770e-05	3.785266e+00	1.357348e-02
24960000	-4.542678e+03	2.698694e+01	1.891425e+00	1.486627e+01	0.000000e+00	2.661350e+00	2.028681e-02	9.763033e-01	7.259067e-03	3.739756e-05	5.112050e+00	1.130815e-02
24980000	-4.524565e+03	3.429589e+01	1.725756e+00	1.361158e+01	0.000000e+00	3.441531e+00	1.219500e-02	9.786769e-01	1.006944e-02	2.411564e-05	6.449795e+00	1.022005e-02
25000000	-4.534392e+03	1.448555e+02	1.828825e+00	1.472168e+01	0.000000e+00	2.055005e+00	1.533314e-02	9.833080e-01	4.646326e-03	1.297703e-05	4.803963e+00	1.068548e-02
25020000	-4.529020e+03	9.975266e+01	2.182883e+00	1.713051e+01	0.000000e+00	1.971324e+00	2.000725e-02	9.674565e-01	9.446476e-03	1.671278e-05	4.625130e+00	1.274633e-02
25040000	-4.523775e+03	8.913362e+01	1.970444e+00	1.510817e+01	0.000000e+00	2.034480e+00	1.349380e-02	9.781167e-01	9.325799e-03	1.515187e-05	6.468931e+00	1.153012e-02
25060000	-4.538566e+03	6.746020e+01	1.834900e+00	1.448698e+01	0.000000e+00	2.621780e+00	1.026594e-02	9.931221e-01	2.033808e-03	1.902546e-05	6.323948e+00	1.071735e-02
25080000	-4.533679e+03	2.539458e+01	1.794631e+00	1.453872e+01	0.000000e+00	2.325238e+00	1.599284e-02	9.872768e-01	2.327516e-03	2.195203e-05	7.042155e+00	1.044979e-02
25100000	-4.527599e+03	2.645323e+01	1.621732e+00	1.377739e+01	0.000000e+00	2.640043e+00	1.140357e-02	9.866484e-01	3.180401e-03	2.535285e-05	5.376733e+00	9.455357e-03
25120000	-4.540281e+03	4.178589e+01	1.673386e+00	1.375368e+01	0.000000e+00	2.137718e+00	1.913737e-02	9.760452e-01	5.776849e-03	2.063636e-05	5.642925e+00	9.901873e-03
25140000	-4.548358e+03	3.824011e+01	1.799598e+00	1.449105e+01	0.000000e+00	1.989997e+00	8.631644e-03	9.892294e-01	5.526131e-03	2.790429e-05	5.116150e+00	1.060893e-02
25160000	-4.547738e+03	3.528295e+01	1.643403e+00	1.309121e+01	0.000000e+00	2.019089e+00	2.387070e-02	9.790907e-01	3.569397e-03	2.246106e-05	6.789816e+00	9.677605e-03
25180000	-4.542175e+03	6.049742e+01	1.662594e+00	1.295302e+01	0.000000e+00	2.573289e+00	8.393546e-03	9.943578e-01	1.846767e-03	2.263313e-05	4.331031e+00	9.801998e-03
25200000	-4.531294e+03	4.531806e+01	1.644523e+00	1.336347e+01	0.000000e+00	2.777387e+00	5.624768e-03	9.949999e-01	3.553348e-03	1.889599e-05	5.197140e+00	9.662220e-03
25220000	-4.525598e+03	5.990897e+01	1.724008e+00	1.390032e+01	0.000000e+00	2.551932e+00	6.502540e-03	9.925653e-01	3.726900e-03	2.649482e-05	3.633949e+00	1.010084e-02
25240000	-4.540131e+03	1.789460e+01	1.643865e+00	1.348919e+01	0.000000e+00	2.495575e+00	8.276228e-03	9.913799e-01	5.010677e-03	2.154829e-05	6.620849e+00	9.657506e-03
25260000	-4.529691e+03	3.456302e+01	1.882394e+00	1.423740e+01	0.000000e+00	2.140332e+00	2.467394e-02	9.754882e-01	5.854411e-03	2.582768e-05	5.338492e+00	1.118456e-02
25280000	-4.515541e+03	8.277211e+01	1.825706e+00	1.365354e+01	0.000000e+00	2.947347e+00	1.374818e-02	9.903130e-01	2.319225e-03	1.677366e-05	5.680576e+00	1.093191e-02
25300000	-4.524993e+03	6.554236e+01	1.841519e+00	1.383495e+01	0.000000e+00	2.598405e+00	3.952332e-03	9.975970e-01	1.815329e-03	2.461865e-05	5.456116e+00	1.104711e-02
25320000	-4.529916e+03	8.551896e+01	1.731042e+00	1.305663e+01	0.000000e+00	2.860908e+00	3.656276e-03	9.978869e-01	1.871572e-03	1.590664e-05	5.235961e+00	1.036375e-02
25340000	-4.544288e+03	5.729101e+01	1.736804e+00	1.258151e+01	0.000000e+00	2.621925e+00	5.954371e-03	9.959860e-01	2.645158e-03	1.771811e-05	7.608044e+00	1.038959e-02
25360000	-4.538036e+03	7.021121e+01	1.841734e+00	1.427891e+01	0.000000e+00	2.443328e+00	4.016961e-03	9.977975e-01	1.454928e-03	1.527776e-05	5.036309e+00	1.101704e-02
25380000	-4.547411e+03	6.972452e+01	1.764082e+00	1.378389e+01	0.000000e+00	2.500164e+00	1.025149e-02	9.907246e-01	2.843423e-03	1.413142e-05	4.299367e+00	1.052932e-02
25400000	-4.526662e+03	8.377398e+01	1.765205e+00	1.343305e+01	0.000000e+00	2.281132e+00	1.375110e-02	9.870748e-01	3.724225e-03	1.433206e-05	5.040251e+00	1.044554e-02
25420000	-4.533089e+03	1.224351e+02	1.901270e+00	1.339809e+01	0.000000e+00	2.386946e+00	9.354267e-03	9.895015e-01	5.991237e-03	1.242209e-05	6.048203e+00	1.122132e-02
25440000	-4.523831e+03	4.825991e+01	1.598207e+00	1.215343e+01	0.000000e+00	1.986669e+00	1.047073e-02	9.899572e-01	4.531676e-03	2.827133e-05	6.024022e+00	9.452015e-03
25460000	-4.524205e+03	5.019123e+01	1.849468e+00	1.338852e+01	0.000000e+00	2.383399e+00	1.695644e-02	9.917553e-01	1.476965e-03	2.140866e-05	6.072425e+00	1.095597e-02
25480000	-4.527546e+03	1.090911e+02	2.036918e+00	1.408362e+01	0.000000e+00	2.071961e+00	9.087093e-03	9.961378e-01	8.689432e-04	1.323140e-05	6.340580e+00	1.208212e-02
25500000	-4.534448e+03	6.418766e+01	1.936984e+00	1.439424e+01	0.000000e+00	2.221483e+00	6.781086e-03	9.965454e-01	1.602794e-03	1.584618e-05	6.635384e+00	1.147681e-02
25520000	-4.543957e+03	7.568533e+01	1.953547e+00	1.536266e+01	0.000000e+00	2.078365e+00	4.167562e-03	9.982688e-01	7.067557e-04	1.595325e-05	5.798947e+00	1.159118e-02
25540000	-4.532914e+03	6.168202e+01	1.635398e+00	1.290224e+01	0.000000e+00	2.244210e+00	5.519688e-03	9.965227e-01	1.396351e-03	1.928965e-05	6.046897e+00	9.745355e-03
25560000	-4.536944e+03	1.237112e+01	1.689736e+00	1.365474e+01	0.000000e+00	2.050444e+00	3.373604e-03	9.976665e-01	1.279333e-03	2.017790e-05	5.641778e+00	1.006467e-02
25580000	-4.536667e+03	4.092221e+01	1.492214e+00	1.194322e+01	0.000000e+00	2.972291e+00	7.278856e-03	9.954675e-01	1.895839e-03	2.939963e-05	5.753508e+00	8.910755e-03
25600000	-4.520874e+03	1.547702e+01	1.894097e+00	1.395752e+01	0.000000e+00	2.048169e+00	7.252236e-03	9.974156e-01	9.108752e-04	2.373964e-05	6.493310e+00	1.137275e-02
25620000	-4.529129e+03	5.707908e+01	1.880692e+00	1.458248e+01	0.000000e+00	1.958233e+00	5.006661e-03	9.945755e-01	4.794872e-03	1.800528e-05	4.768892e+00	1.125443e-02
25640000	-4.527646e+03	3.267649e+01	1.596328e+00	1.196477e+01	0.000000e+00	2.279343e+00	9.417229e-03	9.873621e-01	7.133965e-03	2.862229e-05	5.750028e+00	9.511234e-03
25660000	-4.538637e+03	9.578976e+01	1.710251e+00	1.268170e+01	0.000000e+00	2.710861e+00	1.391912e-02	9.916673e-01	1.579003e-03	2.164436e-05	4.223775e+00	1.023652e-02
25680000	-4.540966e+03	7.552007e+01	1.981465e+00	1.425856e+01	0.000000e+00	2.433290e+00	2.014351e-02	9.804604e-01	4.778789e-03	2.460388e-05	4.149356e+00	1.187851e-02
25700000	-4.548149e+03	4.165253e+01	1.952828e+00	1.450579e+01	0.000000e+00	2.637805e+00	8.365019e-03	9.903497e-01	5.592571e-03	3.423016e-05	5.803906e+00	1.168843e-02
25720000	-4.535050e+03	2.390743e+01	2.031470e+00	1.404156e+01	0.000000e+00	2.354436e+00	9.971047e-03	9.924333e-01	3.632943e-03	2.732422e-05	7.599281e+00	1.220107e-02
25740000	-4.538046e+03	4.174215e+01	2.094789e+00	1.476704e+01	0.000000e+00	3.004072e+00	1.387840e-02	9.868323e-01	3.816866e-03	3.724191e-05	5.001940e+00	1.257801e-02
25760000	-4.536801e+03	1.296967e+01	1.905766e+00	1.422693e+01	0.000000e+00	2.394309e+00	9.306874e-03	9.943792e-01	2.144886e-03	4.039645e-05	5.488405e+00	1.143637e-02
25780000	-4.537554e+03	-3.130106e+01	1.939653e+00	1.449272e+01	0.000000e+00	3.132095e+00	1.010906e-02	9.903651e-01	5.064075e-03	6.654924e-05	5.834714e+00	1.166791e-02
25800000	-4.531359e+03	-1.563989e+01	1.907027e+00	1.383084e+01	0.000000e+00	2.703301e+00	1.732350e-02	9.936107e-01	7.982242e-04	5.342867e-05	6.300693e+00	1.144260e-02
25820000	-4.533741e+03	8.017607e+00	1.823267e+00	1.294670e+01	0.000000e+00	2.137035e+00	1.237416e-02	9.866540e-01	5.872294e-03	4.407427e-05	4.863645e+00	1.093264e-02
25840000	-4.520562e+03	7.735170e+00	1.910388e+00	1.443006e+01	0.000000e+00	2.363988e+00	1.503224e-02	9.892906e-01	1.630444e-03	4.411310e-05	5.645087e+00	1.146981e-02
25860000	-4.533966e+03	1.613175e+01	1.859734e+00	1.372750e+01	0.000000e+00	2.636653e+00	7.105280e-03	9.931960e-01	4.515008e-03	4.962573e-05	7.097542e+00	1.114707e-02
25880000	-4.531281e+03	-4.244982e+01	1.740222e+00	1.271343e+01	0.000000e+00	2.290298e+00	1.063030e-02	9.914979e-01	3.867510e-03	7.345880e-05	8.456889e+00	1.042738e-02
25900000	-4.538337e+03	1.000347e+01	1.968015e+00	1.431355e+01	0.000000e+00	2.641106e+00	3.632164e-03	9.983197e-01	1.291725e-03	5.067458e-05	6.141166e+00	1.176387e-02
25920000	-4.553771e+03	2.281589e+01	1.948052e+00	1.427737e+01	0.000000e+00	2.348115e+00	2.919429e-03	9.975171e-01	3.734422e-03	5.110920e-05	5.063721e+00	1.168606e-02
25940000	-4.535908e+03	-3.734543e+00	1.875756e+00	1.374953e+01	0.000000e+00	3.002342e+00	4.756895e-03	9.961810e-01	3.558828e-03	5.967532e-05	4.850263e+00	1.136178e-02
25960000	-4.552697e+03	1.211957e+01	2.079645e+00	1.535584e+01	0.000000e+00	2.688323e+00	1.306156e-02	9.912115e-01	2.619502e-03	4.830660e-05	4.155709e+00	1.255133e-02
25980000	-4.533921e+03	2.759286e+01	1.938869e+00	1.444865e+01	0.000000e+00	2.014780e+00	5.529116e-03	9.954796e-01	3.179510e-03	3.833363e-05	7.206618e+00	1.172480e-02
26000000	-4.541433e+03	8.530836e+01	2.211000e+00	1.643410e+01	0.000000e+00	2.477196e+00	5.686089e-03	9.969488e-01	1.169678e-03	2.702682e-05	4.948746e+00	1.334127e-02
26020000	-4.538245e+03	5.785858e+01	2.311865e+00	1.635981e+01	0.000000e+00	2.533186e+00	1.444041e-02	9.976617e-01	1.290141e-04	3.517697e-05	4.560928e+00	1.399369e-02
26040000	-4.544791e+03	5.795333e+01	2.279867e+00	1.627804e+01	0.000000e+00	2.574912e+00	1.518060e-02	9.945072e-01	5.619175e-04	4.070410e-05	4.909114e+00	1.400021e-02
26060000	-4.524562e+03	4.449903e+01	2.044702e+00	1.553393e+01	0.000000e+00	2.478612e+00	1.600175e-02	9.922125e-01	1.209361e-03	2.998940e-05	6.101233e+00	1.244306e-02
26080000	-4.537380e+03	5.289293e+01	2.091065e+00	1.551502e+01	0.000000e+00	2.363372e+00	9.309206e-03	9.951578e-01	1.298343e-03	4.416039e-05	4.234395e+00	1.272289e-02
26100000	-4.532089e+03	2.709798e+01	2.115678e+00	1.581766e+01	0.000000e+00	2.041585e+00	6.370755e-03	9.962393e-01	2.065028e-03	6.425989e-05	4.291867e+00	1.295134e-02
26120000	-4.536315e+03	6.773513e+01	2.108572e+00	1.534819e+01	0.000000e+00	2.546611e+00	7.775942e-03	9.961337e-01	1.383407e-03	4.245267e-05	4.050678e+00	1.291687e-02
26140000	-4.536165e+03	1.754646e+01	1.954467e+00	1.459125e+01	0.000000e+00	2.474049e+00	9.596580e-03	9.924652e-01	3.503685e-03	4.582879e-05	4.400331e+00	1.195866e-02
26160000	-4.534770e+03	-2.248733e+01	1.698142e+00	1.336593e+01	0.000000e+00	2.490796e+00	1.041454e-02	9.926241e-01	1.888684e-03	7.276977e-05	5.949530e+00	1.037566e-02
26180000	-4.528241e+03	5.684064e+01	1.942741e+00	1.466560e+01	0.000000e+00	2.984502e+00	9.422813e-03	9.928409e-01	2.973271e-03	5.119134e-05	4.102094e+00	1.192459e-02
26200000	-4.544744e+03	6.597081e+01	1.963924e+00	1.467650e+01	0.000000e+00	2.481199e+00	1.938666e-02	9.852711e-01	3.150401e-03	3.481088e-05	4.433714e+00	1.202246e-02
26220000	-4.537326e+03	7.384361e+01	2.123280e+00	1.547573e+01	0.000000e+00	2.715173e+00	1.282866e-02	9.904376e-01	2.873011e-03	3.586778e-05	3.248607e+00	1.295945e-02
26240000	-4.546360e+03	1.115251e+02	1.911383e+00	1.378169e+01	0.000000e+00	3.098493e+00	1.964739e-02	9.808815e-01	5.368567e-03	3.004189e-05	3.907456e+00	1.160881e-02
26260000	-4.536309e+03	1.373636e+02	2.023162e+00	1.444950e+01	0.000000e+00	2.451630e+00	1.563725e-02	9.906826e-01	2.853896e-03	2.600179e-05	3.495075e+00	1.230733e-02
26280000	-4.539826e+03	1.250372e+02	1.959428e+00	1.492114e+01	0.000000e+00	3.033356e+00	1.636500e-02	9.954322e-01	3.474456e-04	2.978280e-05	3.238910e+00	1.180644e-02
26300000	-4.528641e+03	1.114146e+02	2.205423e+00	1.643426e+01	0.000000e+00	2.191470e+00	7.436283e-03	9.980261e-01	3.817884e-04	3.060422e-05	2.571406e+00	1.332669e-02
26320000	-4.542627e+03	1.123367e+02	2.269533e+00	1.699574e+01	0.000000e+00	2.327315e+00	2.367613e-03	9.986629e-01	2.025450e-03	2.600767e-05	2.762594e+00	1.374011e-02
26340000	-4.536381e+03	1.132209e+02	2.056769e+00	1.481742e+01	0.000000e+00	2.633719e+00	1.053277e-03	9.991995e-01	2.565299e-03	2.754339e-05	4.148792e+00	1.248627e-02
26360000	-4.533747e+03	5.958242e+01	2.133135e+00	1.560524e+01	0.000000e+00	2.626743e+00	1.086008e-03	9.987826e-01	7.396668e-03	2.804742e-05	4.633918e+00	1.289240e-02
26380000	-4.521767e+03	9.225214e+01	2.137345e+00	1.529328e+01	0.000000e+00	3.008580e+00	9.587915e-04	9.994674e-01	1.841678e-03	2.032131e-05	6.187558e+00	1.292132e-02
26400000	-4.540927e+03	9.426237e+01	2.094985e+00	1.486094e+01	0.000000e+00	3.229458e+00	9.414691e-04	9.994673e-01	1.927749e-03	2.335697e-05	5.746571e+00	1.271568e-02
26420000	-4.553217e+03	8.529681e+01	2.309243e+00	1.618751e+01	0.000000e+00	2.085122e+00	2.607314e-03	9.984461e-01	1.910593e-03	2.414454e-05	6.782258e+00	1.404545e-02
26440000	-4.535894e+03	1.024200e+02	2.161741e+00	1.561446e+01	0.000000e+00	2.656226e+00	5.617523e-03	9.961519e-01	2.395808e-03	2.516043e-05	4.514141e+00	1.313261e-02
26460000	-4.528361e+03	7.412860e+01	1.931897e+00	1.405537e+01	0.000000e+00	2.662297e+00	6.399775e-03	9.963822e-01	1.506180e-03	3.183698e-05	8.618001e+00	1.156704e-02
26480000	-4.534610e+03	4.224065e+01	2.145847e+00	1.580989e+01	0.000000e+00	2.249412e+00	2.295137e-02	9.905875e-01	9.963436e-04	2.162308e-05	7.192596e+00	1.288110e-02
26500000	-4.547087e+03	7.488801e+01	2.133633e+00	1.575551e+01	0.000000e+00	2.373036e+00	1.873546e-02	9.848319e-01	2.922809e-03	2.572945e-05	7.785159e+00	1.279881e-02
26520000	-4.519231e+03	3.178416e+01	2.320171e+00	1.647333e+01	0.000000e+00	2.035339e+00	1.022194e-02	9.927640e-01	2.638358e-03	3.451401e-05	7.429359e+00	1.390996e-02
26540000	-4.517989e+03	5.590207e+01	2.173305e+00	1.555990e+01	0.000000e+00	2.010785e+00	6.783950e-03	9.960911e-01	1.871529e-03	2.645154e-05	7.549324e+00	1.298687e-02
26560000	-4.530887e+03	4.123763e+01	2.168385e+00	1.613258e+01	0.000000e+00	2.169598e+00	1.123356e-02	9.940828e-01	9.488326e-04	2.821817e-05	7.228617e+00	1.296160e-02
26580000	-4.514324e+03	4.121876e+01	2.140491e+00	1.513558e+01	0.000000e+00	2.349687e+00	1.060713e-02	9.889664e-01	5.131586e-03	2.526964e-05	8.005832e+00	1.276038e-02
26600000	-4.534559e+03	7.702750e+01	2.077547e+00	1.563968e+01	0.000000e+00	2.018242e+00	7.956700e-03	9.922978e-01	3.201666e-03	2.638240e-05	6.014621e+00	1.241055e-02
26620000	-4.531796e+03	5.494038e+01	2.044582e+00	1.479742e+01	0.000000e+00	2.164108e+00	9.757773e-03	9.959932e-01	6.963897e-04	2.885857e-05	4.865557e+00	1.214655e-02
26640000	-4.520840e+03	3.321267e+01	1.829588e+00	1.378965e+01	0.000000e+00	2.153885e+00	1.193174e-02	9.956318e-01	7.127635e-04	3.150835e-05	6.447892e+00	1.085034e-02
26660000	-4.527473e+03	-4.204519e+00	2.197579e+00	1.660299e+01	0.000000e+00	2.287252e+00	2.307515e-02	9.948539e-01	2.161861e-04	4.818065e-05	6.437838e+00	1.286212e-02
26680000	-4.523728e+03	2.790586e+01	2.005076e+00	1.526921e+01	0.000000e+00	2.757762e+00	1.003505e-02	9.872568e-01	6.549944e-03	2.915956e-05	6.741729e+00	1.171916e-02
26700000	-4.518940e+03	1.471959e+01	1.874331e+00	1.401289e+01	0.000000e+00	2.628990e+00	1.431201e-02	9.857180e-01	4.137457e-03	4.015847e-05	8.947111e+00	1.088102e-02
26720000	-4.531117e+03	2.484951e+01	2.080485e+00	1.612078e+01	0.000000e+00	1.932590e+00	7.475176e-03	9.893051e-01	9.104134e-03	4.137355e-05	3.881506e+00	1.206850e-02
26740000	-4.523144e+03	4.292927e+01	1.928518e+00	1.416372e+01	0.000000e+00	2.148653e+00	2.518687e-03	9.973165e-01	6.403969e-03	3.454496e-05	8.102118e+00	1.129662e-02
26760000	-4.525029e+03	8.939062e+01	1.960847e+00	1.427714e+01	0.000000e+00	2.378992e+00	1.198744e-02	9.902767e-01	3.162257e-03	2.391830e-05	7.421510e+00	1.150105e-02
26780000	-4.540137e+03	4.756534e+01	2.027271e+00	1.610258e+01	0.000000e+00	2.005617e+00	5.680776e-03	9.942910e-01	3.258633e-03	3.894126e-05	6.309572e+00	1.191264e-02
26800000	-4.524869e+03	3.819726e+01	1.781322e+00	1.389501e+01	0.000000e+00	2.407059e+00	3.774230e-03	9.983384e-01	9.363073e-04	3.186212e-05	6.974301e+00	1.046749e-02
26820000	-4.517381e+03	4.598431e+01	1.850459e+00	1.411661e+01	0.000000e+00	2.729867e+00	1.939166e-03	9.989443e-01	1.601353e-03	2.890052e-05	7.911491e+00	1.089975e-02
26840000	-4.516393e+03	-2.594455e+00	1.834548e+00	1.442139e+01	0.000000e+00	1.913733e+00	3.495986e-03	9.986890e-01	6.998046e-04	4.344647e-05	6.900103e+00	1.083913e-02
26860000	-4.537594e+03	7.677558e+01	1.999513e+00	1.503075e+01	0.000000e+00	2.878421e+00	8.649264e-03	9.964850e-01	8.674307e-04	2.736602e-05	6.489952e+00	1.181593e-02
26880000	-4.527564e+03	8.513747e-01	1.806260e+00	1.443543e+01	1.162791e-02	2.507919e+00	1.902159e-02	9.824407e-01	3.909767e-03	4.385036e-05	7.936959e+00	1.064035e-02
26900000	-4.513818e+03	-1.704368e+00	1.749128e+00	1.353510e+01	0.000000e+00	2.595910e+00	7.168193e-03	9.922826e-01	5.056319e-03	4.654658e-05	6.354135e+00	1.035298e-02
26920000	-4.518194e+03	7.475018e+01	2.114750e+00	1.622912e+01	0.000000e+00	2.098485e+00	2.937985e-02	9.898617e-01	7.093814e-04	2.486522e-05	4.751742e+00	1.254559e-02
26940000	-4.528161e+03	8.734172e+01	2.061889e+00	1.613484e+01	0.000000e+00	2.259995e+00	1.554290e-02	9.719454e-01	1.479250e-02	2.612398e-05	6.067951e+00	1.225668e-02
26960000	-4.541439e+03	9.547416e+01	1.895908e+00	1.483064e+01	0.000000e+00	2.359502e+00	4.517963e-03	9.931997e-01	8.997788e-03	1.985601e-05	4.431543e+00	1.120710e-02
26980000	-4.533220e+03	1.111934e+02	1.940468e+00	1.488573e+01	0.000000e+00	2.555659e+00	1.533262e-02	9.862380e-01	4.927810e-03	1.783776e-05	4.551354e+00	1.151743e-02
27000000	-4.533649e+03	1.225090e+02	1.780235e+00	1.376428e+01	0.000000e+00	2.659419e+00	2.210095e-02	9.849873e-01	2.182190e-03	1.829737e-05	3.554588e+00	1.057441e-02
27020000	-4.536138e+03	1.593667e+02	1.991602e+00	1.428867e+01	0.000000e+00	3.175091e+00	1.618673e-02	9.729260e-01	1.372689e-02	1.663703e-05	4.115848e+00	1.182401e-02
27040000	-4.553436e+03	1.242921e+02	1.686930e+00	1.358660e+01	0.000000e+00	3.063987e+00	1.479085e-02	9.865485e-01	3.111807e-03	2.129346e-05	3.922382e+00	1.000407e-02
27060000	-4.554067e+03	1.061065e+02	1.919160e+00	1.429867e+01	0.000000e+00	2.403872e+00	9.435976e-03	9.961281e-01	8.006690e-04	2.947286e-05	4.660704e+00	1.139649e-02
27080000	-4.545224e+03	8.427617e+01	1.943898e+00	1.408476e+01	0.000000e+00	2.448567e+00	1.420116e-02	9.894514e-01	3.071280e-03	3.190490e-05	3.706582e+00	1.151690e-02
27100000	-4.550895e+03	8.591893e+01	2.107574e+00	1.546685e+01	0.000000e+00	2.369614e+00	7.499890e-03	9.939437e-01	3.230302e-03	2.483144e-05	4.254540e+00	1.249176e-02
27120000	-4.537418e+03	5.692357e+01	1.971940e+00	1.420273e+01	0.000000e+00	3.243112e+00	1.390364e-02	9.956393e-01	5.103484e-04	3.096954e-05	6.226440e+00	1.177025e-02
27140000	-4.530945e+03	9.047272e+01	1.863928e+00	1.298643e+01	0.000000e+00	2.716748e+00	1.955540e-02	9.879509e-01	2.633858e-03	4.018681e-05	4.521738e+00	1.115325e-02
27160000	-4.539394e+03	6.643720e+01	1.765358e+00	1.289096e+01	0.000000e+00	2.807420e+00	1.133021e-02	9.956148e-01	6.638470e-04	2.761220e-05	5.653703e+00	1.059380e-02
27180000	-4.520390e+03	4.338785e+01	1.845101e+00	1.349543e+01	0.000000e+00	2.522892e+00	9.880034e-03	9.898226e-01	4.118416e-03	6.601154e-05	5.459737e+00	1.108262e-02
27200000	-4.536982e+03	2.192442e+01	2.128328e+00	1.655546e+01	0.000000e+00	2.330020e+00	2.152744e-02	9.771895e-01	3.810641e-03	4.412315e-05	5.447326e+00	1.275511e-02
27220000	-4.551236e+03	3.422910e+01	1.917989e+00	1.484856e+01	0.000000e+00	2.595954e+00	8.281527e-03	9.924156e-01	3.381387e-03	3.247820e-05	4.429460e+00	1.152372e-02
27240000	-4.522910e+03	2.106969e+01	1.860881e+00	1.391261e+01	0.000000e+00	2.305790e+00	1.402514e-02	9.928044e-01	1.207147e-03	4.143783e-05	4.875455e+00	1.112755e-02
27260000	-4.537720e+03	4.070456e+01	2.008392e+00	1.468623e+01	0.000000e+00	2.367803e+00	7.678566e-03	9.904243e-01	8.680453e-03	3.486973e-05	4.351218e+00	1.204812e-02
27280000	-4.534771e+03	3.872913e+01	1.885862e+00	1.456269e+01	0.000000e+00	2.226658e+00	4.257173e-03	9.945496e-01	7.872077e-03	2.635788e-05	5.282359e+00	1.129108e-02
27300000	-4.535506e+03	4.178376e+01	1.791836e+00	1.381958e+01	0.000000e+00	2.447953e+00	5.021838e-03	9.937918e-01	8.845535e-03	2.732735e-05	4.512693e+00	1.069951e-02
27320000	-4.521348e+03	2.143903e+01	1.845955e+00	1.421773e+01	0.000000e+00	2.332061e+00	1.834056e-02	9.933744e-01	6.169456e-04	2.626060e-05	4.931859e+00	1.100131e-02
27340000	-4.534599e+03	1.583515e+01	1.865118e+00	1.490393e+01	0.000000e+00	2.451923e+00	1.808812e-02	9.913083e-01	9.517345e-04	3.138709e-05	5.883932e+00	1.114802e-02
27360000	-4.528484e+03	5.591492e+00	1.872670e+00	1.460039e+01	0.000000e+00	2.807014e+00	1.600018e-02	9.879079e-01	3.461058e-03	3.330113e-05	6.103413e+00	1.115404e-02
27380000	-4.513230e+03	3.732504e+01	1.994403e+00	1.598764e+01	0.000000e+00	1.969318e+00	1.478178e-02	9.888212e-01	2.308761e-03	2.988701e-05	8.156109e+00	1.172147e-02
27400000	-4.539522e+03	5.047074e+01	1.951605e+00	1.560436e+01	0.000000e+00	2.840401e+00	1.153661e-02	9.798521e-01	1.281841e-02	2.774743e-05	6.017940e+00	1.146450e-02
27420000	-4.524992e+03	2.311384e+01	2.040428e+00	1.575840e+01	0.000000e+00	2.618696e+00	1.690101e-02	9.876076e-01	1.767834e-03	2.763542e-05	5.596954e+00	1.201707e-02
27440000	-4.533320e+03	1.022654e+01	1.779087e+00	1.408953e+01	0.000000e+00	2.867437e+00	1.173519e-02	9.907007e-01	3.210450e-03	3.640160e-05	7.236768e+00	1.047216e-02
27460000	-4.535850e+03	-2.284874e+00	1.666633e+00	1.288605e+01	0.000000e+00	2.356365e+00	2.258108e-02	9.833448e-01	2.323168e-03	2.811151e-05	6.518033e+00	9.825598e-03
27480000	-4.514178e+03	9.256760e+00	1.837707e+00	1.365818e+01	0.000000e+00	2.689124e+00	1.475735e-02	9.891014e-01	2.701926e-03	4.368624e-05	5.989472e+00	1.096542e-02
27500000	-4.524310e+03	1.597326e+01	1.943552e+00	1.432321e+01	0.000000e+00	2.467603e+00	3.157708e-02	9.790682e-01	2.441909e-03	4.537005e-05	5.472873e+00	1.158176e-02
27520000	-4.536329e+03	-4.884878e+00	1.692328e+00	1.259330e+01	0.000000e+00	2.895695e+00	1.070835e-02	9.914747e-01	3.890149e-03	4.620605e-05	6.541710e+00	1.006432e-02
27540000	-4.506672e+03	1.605168e+00	1.854021e+00	1.342585e+01	0.000000e+00	2.276838e+00	1.901280e-02	9.862136e-01	3.192712e-03	3.941203e-05	6.691856e+00	1.100621e-02
27560000	-4.542714e+03	-2.886317e+01	1.824095e+00	1.365375e+01	0.000000e+00	1.647895e+00	2.472990e-02	9.853856e-01	2.159842e-03	4.671887e-05	7.879810e+00	1.089682e-02
27580000	-4.543150e+03	-5.883059e+01	1.916200e+00	1.459239e+01	0.000000e+00	1.928892e+00	1.431322e-02	9.819947e-01	7.805198e-03	5.170927e-05	6.509741e+00	1.150948e-02
27600000	-4.543808e+03	-6.114678e+01	1.686579e+00	1.308956e+01	0.000000e+00	2.936905e+00	2.228980e-02	9.602702e-01	1.494233e-02	5.749427e-05	6.779262e+00	1.012626e-02
27620000	-4.540748e+03	-1.814790e+01	1.576276e+00	1.222423e+01	0.000000e+00	3.041793e+00	1.681324e-02	9.718912e-01	1.002702e-02	4.027521e-05	6.211603e+00	9.452334e-03
27640000	-4.538042e+03	-3.441548e+01	1.680627e+00	1.260507e+01	0.000000e+00	2.200550e+00	1.089872e-02	9.869155e-01	6.371357e-03	6.073489e-05	6.412992e+00	1.008228e-02
27660000	-4.559126e+03	-1.090886e+01	1.813030e+00	1.320549e+01	0.000000e+00	2.500516e+00	6.084961e-03	9.934304e-01	6.112102e-03	4.873219e-05	5.566180e+00	1.079355e-02
27680000	-4.540537e+03	1.849550e+00	1.836848e+00	1.329835e+01	0.000000e+00	1.877651e+00	1.480876e-02	9.868251e-01	4.817237e-03	3.770982e-05	6.546362e+00	1.097868e-02
27700000	-4.517755e+03	5.268167e+00	1.961805e+00	1.455961e+01	0.000000e+00	2.441609e+00	1.053040e-02	9.887295e-01	4.876890e-03	3.867447e-05	5.428914e+00	1.169335e-02
27720000	-4.514895e+03	-3.438263e+01	1.981125e+00	1.446000e+01	0.000000e+00	2.466576e+00	8.105210e-03	9.967617e-01	7.761707e-04	6.909527e-05	7.608943e+00	1.181807e-02
27740000	-4.520528e+03	3.045980e+01	1.930937e+00	1.429526e+01	0.000000e+00	3.219987e+00	1.216541e-02	9.880783e-01	5.172931e-03	3.778589e-05	5.719895e+00	1.152622e-02
27760000	-4.535005e+03	-2.948146e+01	1.821004e+00	1.378315e+01	0.000000e+00	1.948040e+00	1.081128e-02	9.937112e-01	1.886553e-03	4.328359e-05	7.533876e+00	1.085602e-02
27780000	-4.527653e+03	-1.036928e+01	1.666709e+00	1.268222e+01	0.000000e+00	2.392988e+00	1.697867e-02	9.894018e-01	1.578224e-03	5.022103e-05	5.672025e+00	9.942305e-03
27800000	-4.526757e+03	-3.667755e+01	1.773358e+00	1.309075e+01	0.000000e+00	2.120872e+00	1.809148e-02	9.900660e-01	1.559728e-03	5.886677e-05	6.131352e+00	1.065508e-02
27820000	-4.536429e+03	-8.798024e+00	1.927490e+00	1.444649e+01	0.000000e+00	2.349712e+00	1.672454e-02	9.911165e-01	1.479239e-03	4.350512e-05	5.435971e+00	1.147091e-02
27840000	-4.528388e+03	5.419798e+00	1.961012e+00	1.352203e+01	0.000000e+00	1.850243e+00	4.124147e-03	9.980304e-01	1.132313e-03	5.993457e-05	6.455422e+00	1.169427e-02
27860000	-4.534755e+03	-2.366022e+01	1.968612e+00	1.399813e+01	0.000000e+00	1.886058e+00	3.129986e-03	9.984784e-01	1.314205e-03	5.491604e-05	6.741400e+00	1.180288e-02
27880000	-4.536954e+03	-2.852203e+01	1.799742e+00	1.276925e+01	0.000000e+00	3.317401e+00	6.141049e-03	9.954049e-01	3.403947e-03	6.146518e-05	6.278984e+00	1.080458e-02
27900000	-4.536476e+03	-2.962507e+01	2.001057e+00	1.482502e+01	0.000000e+00	2.680150e+00	1.165205e-02	9.847545e-01	7.414188e-03	3.976862e-05	5.091019e+00	1.201100e-02
27920000	-4.538354e+03	-7.982061e+00	2.063755e+00	1.484186e+01	0.000000e+00	2.344837e+00	1.667975e-02	9.798279e-01	8.693726e-03	3.504832e-05	4.620803e+00	1.239170e-02
27940000	-4.547656e+03	2.347074e+01	1.875547e+00	1.350722e+01	0.000000e+00	2.840060e+00	1.317295e-02	9.925682e-01	1.643247e-03	3.631472e-05	4.950368e+00	1.127147e-02
27960000	-4.538075e+03	2.530342e+01	1.580352e+00	1.191034e+01	0.000000e+00	2.688580e+00	7.658916e-03	9.954382e-01	1.353721e-03	3.769106e-05	5.782568e+00	9.486879e-03
27980000	-4.548525e+03	6.883790e+00	1.663933e+00	1.269449e+01	0.000000e+00	2.550808e+00	2.327800e-02	9.770827e-01	6.251299e-03	3.240566e-05	6.034922e+00	9.988235e-03
28000000	-4.556666e+03	1.904238e+01	1.889105e+00	1.358731e+01	0.000000e+00	1.874774e+00	5.087253e-03	9.953080e-01	4.253936e-03	4.118009e-05	5.272698e+00	1.134175e-02
28020000	-4.537542e+03	3.661767e+01	1.651958e+00	1.247837e+01	0.000000e+00	2.177894e+00	6.133450e-03	9.937175e-01	4.361049e-03	2.645483e-05	5.126910e+00	9.834542e-03
28040000	-4.543813e+03	8.279994e+00	1.783514e+00	1.369857e+01	0.000000e+00	2.926660e+00	6.585228e-03	9.920949e-01	5.733538e-03	2.237874e-05	5.747827e+00	1.059884e-02
28060000	-4.541001e+03	1.714904e+01	1.902390e+00	1.445575e+01	0.000000e+00	2.032701e+00	4.212863e-03	9.943805e-01	8.610499e-03	2.737584e-05	5.875243e+00	1.131889e-02
28080000	-4.530400e+03	-4.038019e+01	1.653881e+00	1.338971e+01	0.000000e+00	2.638502e+00	1.910861e-02	9.807156e-01	3.374123e-03	5.173417e-05	5.179000e+00	9.783888e-03
28100000	-4.542922e+03	-4.166222e-01	1.648250e+00	1.235606e+01	0.000000e+00	3.089584e+00	1.397590e-02	9.835229e-01	6.338336e-03	4.532913e-05	3.248612e+00	9.757791e-03
28120000	-4.546305e+03	3.046007e+01	1.680104e+00	1.225038e+01	0.000000e+00	2.299795e+00	1.019830e-02	9.867383e-01	1.070500e-02	6.233331e-05	3.679416e+00	9.949865e-03
28140000	-4.540998e+03	4.725447e+01	1.999257e+00	1.471364e+01	0.000000e+00	1.929274e+00	1.109380e-02	9.919377e-01	2.550447e-03	3.357632e-05	2.313777e+00	1.178901e-02
28160000	-4.566800e+03	1.270284e+01	1.727437e+00	1.286258e+01	0.000000e+00	2.571433e+00	1.469200e-02	9.890713e-01	2.357528e-03	5.058626e-05	4.294323e+00	1.021366e-02
28180000	-4.533480e+03	-1.643444e+00	1.804981e+00	1.359559e+01	0.000000e+00	2.081232e+00	1.094019e-02	9.926191e-01	2.141037e-03	6.714871e-05	3.400904e+00	1.069662e-02
28200000	-4.528654e+03	9.072428e+00	1.922260e+00	1.438491e+01	0.000000e+00	1.940111e+00	1.370555e-02	9.919914e-01	1.666224e-03	4.774442e-05	4.624564e+00	1.136964e-02
28220000	-4.532901e+03	-5.338526e+01	1.804399e+00	1.352245e+01	0.000000e+00	2.394281e+00	1.368931e-02	9.848990e-01	4.270694e-03	5.646540e-05	6.886460e+00	1.064623e-02
28240000	-4.535204e+03	2.195829e+01	1.885664e+00	1.361012e+01	1.162791e-02	2.315937e+00	1.847422e-02	9.764407e-01	7.955735e-03	3.557557e-05	5.685218e+00	1.119880e-02
28260000	-4.547416e+03	-1.107753e+01	1.772845e+00	1.273879e+01	0.000000e+00	1.971897e+00	3.092940e-02	9.705811e-01	5.363332e-03	5.064690e-05	5.543934e+00	1.050767e-02
28280000	-4.530761e+03	2.455073e+01	1.913530e+00	1.366428e+01	0.000000e+00	2.364359e+00	1.655077e-02	9.816754e-01	5.968962e-03	4.380810e-05	4.712640e+00	1.132125e-02
28300000	-4.533149e+03	1.322873e+01	2.169331e+00	1.543467e+01	0.000000e+00	2.482830e+00	1.270497e-02	9.783242e-01	1.599576e-02	3.649441e-05	7.247593e+00	1.284134e-02
28320000	-4.517770e+03	7.939941e+00	1.768844e+00	1.253473e+01	0.000000e+00	2.811088e+00	2.014896e-02	9.795815e-01	4.883617e-03	4.237260e-05	7.628858e+00	1.046065e-02
28340000	-4.533383e+03	5.855690e+01	1.973745e+00	1.391008e+01	0.000000e+00	2.589639e+00	1.566348e-02	9.908711e-01	2.091704e-03	2.632948e-05	6.509409e+00	1.156769e-02
28360000	-4.522391e+03	4.528200e+01	1.971216e+00	1.385633e+01	0.000000e+00	2.507971e+00	2.314111e-02	9.776337e-01	5.487938e-03	3.192495e-05	5.604039e+00	1.155470e-02
28380000	-4.518890e+03	1.976199e+01	1.952277e+00	1.471205e+01	0.000000e+00	2.160463e+00	2.261853e-02	9.853663e-01	2.826232e-03	3.286303e-05	4.909875e+00	1.143444e-02
28400000	-4.529577e+03	3.182189e+01	2.067852e+00	1.478682e+01	0.000000e+00	2.621321e+00	1.885408e-02	9.867805e-01	2.309789e-03	2.792766e-05	5.181565e+00	1.214020e-02
28420000	-4.543829e+03	3.597645e+01	1.729658e+00	1.263740e+01	0.000000e+00	3.087104e+00	7.677329e-03	9.941284e-01	2.593425e-03	3.187645e-05	5.312576e+00	1.038006e-02
28440000	-4.522899e+03	4.430680e+01	1.713435e+00	1.287416e+01	0.000000e+00	2.327048e+00	1.761790e-02	9.903554e-01	1.930109e-03	3.057057e-05	5.337005e+00	1.027880e-02
28460000	-4.522111e+03	1.205491e+01	1.702934e+00	1.295747e+01	0.000000e+00	2.476181e+00	8.937045e-03	9.893556e-01	5.951282e-03	3.389462e-05	8.009675e+00	1.019599e-02
28480000	-4.530364e+03	7.328537e+01	2.070000e+00	1.534247e+01	0.000000e+00	2.154089e+00	1.444154e-02	9.882250e-01	3.133217e-03	2.259907e-05	5.966225e+00	1.237804e-02
28500000	-4.519501e+03	7.073820e+01	1.792635e+00	1.328542e+01	0.000000e+00	2.453624e+00	2.266050e-02	9.749437e-01	5.832091e-03	2.337553e-05	7.631202e+00	1.074781e-02
28520000	-4.523402e+03	9.660387e+01	1.940519e+00	1.450497e+01	0.000000e+00	2.988486e+00	2.028140e-02	9.872156e-01	2.317473e-03	1.401196e-05	6.099246e+00	1.164198e-02
28540000	-4.541808e+03	1.294841e+02	1.857895e+00	1.415517e+01	0.000000e+00	2.575317e+00	1.409393e-02	9.857556e-01	5.722126e-03	1.436574e-05	6.553705e+00	1.114036e-02
28560000	-4.538788e+03	8.988350e+01	1.885798e+00	1.507684e+01	0.000000e+00	2.335875e+00	1.274143e-02	9.890063e-01	4.533116e-03	1.405355e-05	5.838439e+00	1.134210e-02
28580000	-4.536250e+03	6.612241e+01	1.786068e+00	1.382382e+01	0.000000e+00	2.274691e+00	9.594952e-03	9.891055e-01	5.482962e-03	1.544636e-05	5.868801e+00	1.073483e-02
28600000	-4.530038e+03	7.118204e+01	2.174378e+00	1.566185e+01	0.000000e+00	2.018844e+00	1.434893e-02	9.848668e-01	6.367328e-03	1.931857e-05	6.153285e+00	1.306619e-02
28620000	-4.524791e+03	9.333707e+01	2.165922e+00	1.593773e+01	0.000000e+00	2.271812e+00	3.415981e-02	9.792003e-01	2.502354e-03	2.632260e-05	6.880736e+00	1.302836e-02
28640000	-4.518424e+03	2.642811e+01	1.805747e+00	1.330641e+01	0.000000e+00	2.999209e+00	2.289096e-02	9.879862e-01	1.534646e-03	3.758348e-05	6.283266e+00	1.085515e-02
28660000	-4.525331e+03	8.553057e+01	1.908065e+00	1.407170e+01	0.000000e+00	2.837567e+00	1.560139e-02	9.844119e-01	5.598801e-03	2.079561e-05	6.047415e+00	1.146829e-02
28680000	-4.534793e+03	9.611258e+01	1.884326e+00	1.408912e+01	0.000000e+00	2.858404e+00	2.661038e-02	9.885569e-01	1.213519e-03	1.768062e-05	5.994806e+00	1.132009e-02
28700000	-4.540130e+03	9.969996e+01	1.826585e+00	1.383448e+01	0.000000e+00	3.114077e+00	1.693399e-02	9.826365e-01	4.315833e-03	1.606535e-05	6.307039e+00	1.095708e-02
28720000	-4.532223e+03	8.112064e+01	1.668519e+00	1.282901e+01	0.000000e+00	3.091152e+00	8.841749e-03	9.918711e-01	4.636594e-03	1.553780e-05	6.499811e+00	9.995521e-03
28740000	-4.528738e+03	8.515509e+01	1.851590e+00	1.483392e+01	0.000000e+00	2.712108e+00	1.244362e-02	9.883273e-01	5.149855e-03	1.453092e-05	5.442738e+00	1.108344e-02
28760000	-4.531841e+03	1.388518e+02	2.046646e+00	1.560206e+01	0.000000e+00	1.983602e+00	1.214845e-02	9.834359e-01	7.877331e-03	1.034586e-05	6.176379e+00	1.227718e-02
28780000	-4.530100e+03	1.195420e+02	1.779407e+00	1.344667e+01	0.000000e+00	3.036550e+00	8.551846e-03	9.915899e-01	4.125217e-03	1.908347e-05	4.407461e+00	1.068221e-02
28800000	-4.538644e+03	1.146910e+02	1.846186e+00	1.398424e+01	0.000000e+00	3.084746e+00	2.240985e-02	9.911833e-01	8.871223e-04	1.468566e-05	3.221148e+00	1.112743e-02
28820000	-4.567934e+03	8.237358e+01	1.987569e+00	1.501808e+01	0.000000e+00	2.621584e+00	1.394414e-02	9.918829e-01	1.548865e-03	2.449083e-05	3.711685e+00	1.198469e-02
28840000	-4.549288e+03	6.721669e+01	1.786507e+00	1.293232e+01	0.000000e+00	2.207972e+00	1.742135e-02	9.875816e-01	3.505435e-03	3.860726e-05	4.202794e+00	1.079632e-02
28860000	-4.548837e+03	8.612931e+01	1.981474e+00	1.435950e+01	0.000000e+00	2.048880e+00	2.317393e-02	9.749503e-01	6.861690e-03	2.618222e-05	2.642306e+00	1.195633e-02
28880000	-4.542588e+03	2.422274e+01	1.822082e+00	1.321053e+01	0.000000e+00	2.211324e+00	1.380513e-02	9.888038e-01	2.885463e-03	4.591205e-05	4.616874e+00	1.091359e-02
28900000	-4.563082e+03	2.885330e+01	2.151202e+00	1.491379e+01	0.000000e+00	2.112532e+00	1.115355e-02	9.905474e-01	3.872077e-03	3.616991e-05	4.391406e+00	1.272575e-02
28920000	-4.557163e+03	5.382494e+01	1.855409e+00	1.330400e+01	0.000000e+00	2.318681e+00	1.169681e-02	9.889516e-01	4.820664e-03	4.188733e-05	3.843442e+00	1.113941e-02
28940000	-4.559377e+03	9.711124e+01	1.639663e+00	1.195912e+01	0.000000e+00	2.816545e+00	1.350794e-02	9.888291e-01	3.816943e-03	2.744429e-05	4.181548e+00	9.831873e-03
28960000	-4.546635e+03	5.724767e+01	1.924891e+00	1.391882e+01	0.000000e+00	2.143749e+00	6.050274e-03	9.902803e-01	1.244901e-02	3.481017e-05	2.812519e+00	1.150272e-02
28980000	-4.555373e+03	3.639431e+01	2.074070e+00	1.495454e+01	0.000000e+00	2.483410e+00	1.846829e-02	9.876838e-01	2.699600e-03	4.418842e-05	2.614792e+00	1.234960e-02
29000000	-4.548924e+03	8.893833e+01	2.247779e+00	1.551875e+01	0.000000e+00	2.306818e+00	1.794634e-02	9.832654e-01	5.108176e-03	2.526089e-05	3.224847e+00	1.335102e-02
29020000	-4.564375e+03	8.804312e+01	2.053493e+00	1.402389e+01	0.000000e+00	2.121067e+00	4.451021e-03	9.938198e-01	1.145011e-02	2.445416e-05	2.706490e+00	1.225154e-02
29040000	-4.555798e+03	3.700721e+01	1.704264e+00	1.311912e+01	0.000000e+00	2.812093e+00	8.055806e-03	9.940233e-01	2.512910e-03	4.233209e-05	2.815757e+00	1.009596e-02
29060000	-4.553421e+03	2.747053e+01	1.734038e+00	1.248385e+01	0.000000e+00	3.198194e+00	1.028020e-02	9.965338e-01	6.373931e-04	4.113908e-05	3.799472e+00	1.026966e-02
29080000	-4.533652e+03	4.072532e+01	1.815913e+00	1.343690e+01	0.000000e+00	3.184719e+00	1.849024e-02	9.949624e-01	3.634250e-04	2.272231e-05	5.108153e+00	1.080232e-02
29100000	-4.543209e+03	3.811804e+01	1.878300e+00	1.464583e+01	0.000000e+00	2.746853e+00	8.716508e-03	9.972101e-01	6.408299e-04	2.917417e-05	3.096642e+00	1.102647e-02
29120000	-4.547727e+03	4.864564e+01	1.964127e+00	1.456098e+01	0.000000e+00	2.144313e+00	7.425716e-03	9.947913e-01	1.963860e-03	3.099989e-05	3.672362e+00	1.149220e-02
29140000	-4.544539e+03	-1.457786e+00	1.712878e+00	1.361978e+01	0.000000e+00	2.760009e+00	2.475653e-02	9.865738e-01	1.349424e-03	4.874513e-05	3.419504e+00	9.964385e-03
29160000	-4.553648e+03	-4.550664e+01	1.747340e+00	1.374184e+01	0.000000e+00	2.926436e+00	1.516544e-02	9.900248e-01	1.818475e-03	6.258366e-05	5.703501e+00	1.009581e-02
29180000	-4.550256e+03	-6.451920e+01	1.655173e+00	1.273372e+01	0.000000e+00	2.352023e+00	4.912932e-03	9.959927e-01	3.307957e-03	1.050659e-04	4.182378e+00	9.583160e-03
29200000	-4.540762e+03	-2.809906e+01	1.973921e+00	1.483551e+01	0.000000e+00	2.382298e+00	9.302211e-03	9.937357e-01	1.578608e-03	5.462909e-05	3.092078e+00	1.137507e-02
29220000	-4.538633e+03	-9.289899e+00	1.845833e+00	1.401299e+01	0.000000e+00	2.699740e+00	2.033576e-02	9.768911e-01	6.103885e-03	9.956716e-05	2.176872e+00	1.062527e-02
29240000	-4.548103e+03	7.703216e+01	1.845087e+00	1.341076e+01	0.000000e+00	3.067171e+00	1.424044e-02	9.785546e-01	8.844323e-03	4.202617e-05	2.632802e+00	1.062055e-02
29260000	-4.537270e+03	1.086042e+01	1.876376e+00	1.412457e+01	0.000000e+00	2.905967e+00	1.021838e-02	9.872067e-01	6.971688e-03	5.243928e-05	3.094865e+00	1.077853e-02
29280000	-4.550249e+03	-3.255466e+01	2.062009e+00	1.572813e+01	0.000000e+00	1.652501e+00	1.489577e-02	9.875851e-01	2.860445e-03	5.791053e-05	3.933124e+00	1.184649e-02
29300000	-4.540933e+03	1.933975e+01	1.667179e+00	1.272452e+01	0.000000e+00	2.787736e+00	9.335002e-03	9.936987e-01	2.144892e-03	5.473835e-05	4.064791e+00	9.622270e-03
29320000	-4.559240e+03	1.533258e+01	2.087146e+00	1.511259e+01	0.000000e+00	2.238638e+00	1.378621e-02	9.883224e-01	3.604511e-03	3.806431e-05	3.410043e+00	1.206575e-02
29340000	-4.538569e+03	3.878381e+01	1.864619e+00	1.366045e+01	0.000000e+00	1.992300e+00	5.868113e-03	9.937600e-01	4.754791e-03	4.012910e-05	4.828048e+00	1.073068e-02
29360000	-4.538820e+03	-7.627495e+00	1.701665e+00	1.323181e+01	0.000000e+00	2.620611e+00	7.972487e-03	9.937095e-01	2.806860e-03	5.371659e-05	4.188997e+00	9.953224e-03
29380000	-4.526562e+03	7.602493e+00	1.798448e+00	1.371263e+01	0.000000e+00	2.770185e+00	4.029009e-03	9.972333e-01	2.528442e-03	5.108643e-05	3.578237e+00	1.052872e-02
29400000	-4.533442e+03	-1.291265e+01	1.803112e+00	1.340439e+01	0.000000e+00	2.563277e+00	4.066001e-03	9.974393e-01	2.053346e-03	5.934743e-05	4.996670e+00	1.057688e-02
29420000	-4.538416e+03	-3.770408e+01	1.873429e+00	1.455867e+01	0.000000e+00	2.665952e+00	5.676137e-03	9.944044e-01	5.427449e-03	5.577973e-05	4.471090e+00	1.102179e-02
29440000	-4.524314e+03	2.262251e+00	1.917719e+00	1.444106e+01	0.000000e+00	2.431782e+00	6.470124e-03	9.956289e-01	2.110789e-03	4.380528e-05	5.229715e+00	1.125658e-02
29460000	-4.544750e+03	-4.711912e+01	1.875171e+00	1.452826e+01	0.000000e+00	2.106680e+00	1.597371e-02	9.856132e-01	3.706629e-03	4.122315e-05	5.733354e+00	1.099527e-02
29480000	-4.532121e+03	-2.202032e+01	1.813628e+00	1.416470e+01	0.000000e+00	2.130647e+00	9.357681e-03	9.898674e-01	4.818984e-03	3.820567e-05	6.441081e+00	1.060613e-02
29500000	-4.514597e+03	1.411824e+01	1.757818e+00	1.335877e+01	0.000000e+00	2.411461e+00	1.440370e-02	9.872136e-01	3.502756e-03	3.984194e-05	7.946882e+00	1.026751e-02
29520000	-4.532576e+03	7.154119e+00	1.993131e+00	1.507284e+01	0.000000e+00	2.504191e+00	2.044592e-02	9.727426e-01	7.333656e-03	3.259694e-05	5.533735e+00	1.167579e-02
29540000	-4.522306e+03	1.021910e+00	1.644078e+00	1.309214e+01	0.000000e+00	2.728867e+00	1.289295e-02	9.886739e-01	3.055980e-03	4.602788e-05	5.350329e+00	9.635573e-03
29560000	-4.524948e+03	-5.339509e+01	1.781698e+00	1.381915e+01	0.000000e+00	2.093934e+00	1.882527e-02	9.861065e-01	2.557447e-03	3.796696e-05	8.027128e+00	1.045350e-02
29580000	-4.528496e+03	-5.278623e+01	1.665211e+00	1.338272e+01	0.000000e+00	2.852721e+00	1.907207e-02	9.825240e-01	3.827434e-03	6.321350e-05	6.664514e+00	9.756803e-03
29600000	-4.527129e+03	-5.972383e+01	1.771109e+00	1.408027e+01	0.000000e+00	2.392302e+00	3.183418e-02	9.606797e-01	6.324635e-03	5.505119e-05	7.313358e+00	1.036934e-02
29620000	-4.536085e+03	-5.183763e+01	1.746060e+00	1.383010e+01	0.000000e+00	2.608161e+00	1.160031e-02	9.898266e-01	2.603159e-03	7.621971e-05	6.075653e+00	1.022981e-02
29640000	-4.555774e+03	-2.289624e+01	1.813702e+00	1.393039e+01	0.000000e+00	1.773148e+00	1.612647e-02	9.856573e-01	3.516079e-03	4.644668e-05	5.316697e+00	1.064262e-02
29660000	-4.549873e+03	4.986443e+01	2.013381e+00	1.468196e+01	0.000000e+00	2.195636e+00	8.686020e-03	9.932969e-01	2.670903e-03	3.249416e-05	6.497008e+00	1.187413e-02
29680000	-4.533935e+03	2.080685e+01	1.723476e+00	1.353244e+01	0.000000e+00	2.614535e+00	9.040488e-03	9.954326e-01	1.022650e-03	2.515193e-05	6.662952e+00	1.013081e-02
29700000	-4.546022e+03	1.152233e+01	1.920594e+00	1.494497e+01	0.000000e+00	3.142717e+00	4.903526e-03	9.977059e-01	1.062713e-03	4.381217e-05	6.549945e+00	1.130500e-02
29720000	-4.545127e+03	4.833593e+01	1.949435e+00	1.448366e+01	0.000000e+00	2.283051e+00	2.434035e-03	9.978330e-01	3.765630e-03	3.293076e-05	5.991746e+00	1.146033e-02
29740000	-4.539347e+03	4.736923e+01	1.872572e+00	1.422515e+01	0.000000e+00	3.497661e+00	4.081140e-03	9.969925e-01	2.844429e-03	3.499707e-05	4.691436e+00	1.101566e-02
29760000	-4.545086e+03	5.735046e+01	1.957941e+00	1.436587e+01	0.000000e+00	2.957484e+00	3.034540e-03	9.983702e-01	1.567375e-03	4.369317e-05	5.502745e+00	1.151220e-02
29780000	-4.541031e+03	2.469978e+01	1.870659e+00	1.424274e+01	0.000000e+00	2.865193e+00	8.728430e-03	9.945817e-01	1.607102e-03	5.762011e-05	4.602979e+00	1.098903e-02
29800000	-4.532952e+03	5.015046e+01	2.179522e+00	1.521619e+01	0.000000e+00	2.156565e+00	2.025860e-02	9.911256e-01	1.330757e-03	4.103139e-05	4.610385e+00	1.285686e-02
29820000	-4.518026e+03	5.684201e+01	2.189232e+00	1.542514e+01	0.000000e+00	2.637973e+00	1.594020e-02	9.789435e-01	7.341909e-03	3.568741e-05	5.122550e+00	1.290577e-02
29840000	-4.544544e+03	4.641983e+01	2.103331e+00	1.488710e+01	0.000000e+00	1.707948e+00	1.243087e-02	9.796133e-01	1.799811e-02	3.761468e-05	4.450706e+00	1.237051e-02
29860000	-4.532369e+03	7.645401e+01	2.003911e+00	1.417733e+01	0.000000e+00	2.278051e+00	1.792780e-02	9.935481e-01	7.152648e-04	2.475274e-05	5.178601e+00	1.183747e-02
29880000	-4.535412e+03	3.642929e+01	1.858433e+00	1.336584e+01	0.000000e+00	2.308074e+00	5.922071e-03	9.933525e-01	4.974293e-03	3.900239e-05	5.054953e+00	1.094850e-02
29900000	-4.542069e+03	5.776932e+01	2.053467e+00	1.508594e+01	0.000000e+00	2.283744e+00	1.083563e-02	9.917344e-01	3.026171e-03	4.801218e-05	4.430273e+00	1.210601e-02
29920000	-4.527161e+03	4.019942e+01	1.996845e+00	1.484444e+01	0.000000e+00	2.259680e+00	1.683935e-02	9.841659e-01	3.865687e-03	2.883956e-05	4.582848e+00	1.175247e-02
29940000	-4.543989e+03	6.820821e+01	2.038067e+00	1.507303e+01	0.000000e+00	2.260949e+00	1.525770e-02	9.905219e-01	1.701939e-03	3.182355e-05	3.739715e+00	1.200649e-02
29960000	-4.542175e+03	8.377341e+01	2.131746e+00	1.606947e+01	0.000000e+00	2.541006e+00	9.068865e-03	9.936677e-01	2.746004e-03	2.327307e-05	5.102750e+00	1.257387e-02
29980000	-4.538760e+03	4.541265e+01	1.985478e+00	1.448538e+01	0.000000e+00	2.443350e+00	1.283308e-02	9.907514e-01	2.485254e-03	2.835542e-05	6.577268e+00	1.164197e-02
30000000	-4.524304e+03	4.963592e+01	2.156126e+00	1.547755e+01	0.000000e+00	1.715299e+00	9.663732e-03	9.965980e-01	7.589448e-04	2.457040e-05	6.109890e+00	1.278035e-02
30020000	-4.518317e+03	1.634380e+01	2.100346e+00	1.485150e+01	0.000000e+00	2.524914e+00	5.229254e-03	9.962248e-01	2.303125e-03	4.114257e-05	5.948675e+00	1.242011e-02
30040000	-4.530154e+03	5.984445e+01	2.108029e+00	1.555148e+01	0.000000e+00	3.010699e+00	4.300164e-03	9.966001e-01	2.886884e-03	3.602594e-05	4.605227e+00	1.244777e-02
30060000	-4.527548e+03	1.677768e+01	2.342756e+00	1.697100e+01	0.000000e+00	1.929261e+00	1.215320e-02	9.902469e-01	3.382364e-03	2.737844e-05	4.519289e+00	1.378212e-02
30080000	-4.525132e+03	5.881253e+01	2.199053e+00	1.611172e+01	0.000000e+00	2.302913e+00	2.319401e-02	9.896839e-01	1.355597e-03	2.509870e-05	5.283542e+00	1.301317e-02
30100000	-4.521612e+03	4.020339e+01	1.971509e+00	1.406986e+01	0.000000e+00	2.240044e+00	2.090418e-02	9.933455e-01	5.468832e-04	4.449889e-05	5.268557e+00	1.163386e-02
30120000	-4.545713e+03	4.241918e+01	2.174343e+00	1.568127e+01	0.000000e+00	2.055549e+00	1.225922e-02	9.859265e-01	8.273104e-03	4.027730e-05	3.633302e+00	1.310432e-02
30140000	-4.540022e+03	6.711448e+01	2.281298e+00	1.623511e+01	0.000000e+00	2.466945e+00	1.329787e-02	9.897838e-01	2.793014e-03	2.388842e-05	4.586536e+00	1.376164e-02
30160000	-4.562389e+03	-3.852985e-01	2.250491e+00	1.601401e+01	0.000000e+00	2.521893e+00	2.700505e-02	9.853779e-01	1.615135e-03	4.251173e-05	4.827710e+00	1.356951e-02
30180000	-4.550050e+03	4.840657e+01	2.118907e+00	1.576083e+01	0.000000e+00	2.648492e+00	1.297587e-02	9.924612e-01	1.762576e-03	3.805324e-05	3.785125e+00	1.277796e-02
30200000	-4.531607e+03	6.863040e+01	2.258861e+00	1.571234e+01	0.000000e+00	2.510963e+00	2.518983e-02	9.945576e-01	3.121162e-04	2.818456e-05	4.599824e+00	1.363313e-02
30220000	-4.523420e+03	2.070973e+01	1.875491e+00	1.368252e+01	0.000000e+00	1.912033e+00	1.557063e-02	9.974587e-01	1.477749e-04	5.896641e-05	5.564042e+00	1.130037e-02
30240000	-4.539702e+03	6.002951e+01	2.216052e+00	1.541949e+01	0.000000e+00	2.163046e+00	1.898516e-02	9.971367e-01	1.688563e-04	2.811357e-05	5.124284e+00	1.337219e-02
30260000	-4.530620e+03	8.195401e+01	1.903924e+00	1.307394e+01	0.000000e+00	2.380116e+00	1.401893e-02	9.963256e-01	4.492488e-04	2.537066e-05	7.048141e+00	1.149700e-02
30280000	-4.542721e+03	1.026582e+02	2.103045e+00	1.511937e+01	0.000000e+00	2.432785e+00	7.122697e-03	9.956223e-01	1.920120e-03	1.716592e-05	6.432108e+00	1.270298e-02
30300000	-4.538334e+03	9.023183e+01	2.077693e+00	1.535059e+01	0.000000e+00	1.990012e+00	2.297300e-02	9.910677e-01	9.028093e-04	2.739782e-05	5.111801e+00	1.263341e-02
30320000	-4.535034e+03	7.581470e+01	2.274058e+00	1.597403e+01	0.000000e+00	2.389342e+00	1.879520e-02	9.737097e-01	1.120005e-02	2.151614e-05	6.510041e+00	1.382438e-02
30340000	-4.527526e+03	9.791824e+01	2.106312e+00	1.532656e+01	0.000000e+00	2.855682e+00	1.062645e-02	9.928912e-01	2.389865e-03	2.413825e-05	5.455378e+00	1.278592e-02
30360000	-4.546461e+03	6.625212e+01	2.096062e+00	1.530009e+01	0.000000e+00	2.825692e+00	1.122054e-02	9.954991e-01	8.935781e-04	3.209376e-05	5.419754e+00	1.274753e-02
30380000	-4.520154e+03	6.440389e+01	2.469378e+00	1.840583e+01	0.000000e+00	2.108796e+00	1.487307e-02	9.974506e-01	1.765385e-04	2.878444e-05	4.184290e+00	1.485527e-02
30400000	-4.531167e+03	2.260822e+01	2.589828e+00	1.853228e+01	0.000000e+00	2.002314e+00	1.388358e-02	9.975853e-01	1.521710e-04	4.830705e-05	4.200480e+00	1.563570e-02
30420000	-4.536490e+03	7.637722e+01	2.191357e+00	1.581920e+01	0.000000e+00	2.671148e+00	4.182668e-03	9.983387e-01	7.562426e-04	3.760260e-05	5.852565e+00	1.311814e-02
30440000	-4.526827e+03	4.636408e+01	1.840242e+00	1.369109e+01	0.000000e+00	2.514725e+00	4.545202e-03	9.987559e-01	3.687922e-04	3.667088e-05	6.781019e+00	1.118631e-02
30460000	-4.546749e+03	7.865235e+01	2.197965e+00	1.577038e+01	0.000000e+00	2.176221e+00	1.447223e-02	9.934245e-01	9.336507e-04	3.245938e-05	5.321033e+00	1.336896e-02
30480000	-4.547385e+03	6.261627e+01	1.899488e+00	1.372428e+01	0.000000e+00	2.598391e+00	1.402610e-02	9.859775e-01	4.845142e-03	4.091183e-05	5.336215e+00	1.150923e-02
30500000	-4.542095e+03	6.136516e+01	1.911094e+00	1.455010e+01	0.000000e+00	2.593976e+00	2.263756e-02	9.684604e-01	7.397282e-03	3.716629e-05	5.013183e+00	1.159148e-02
30520000	-4.532275e+03	-2.462320e+00	1.849921e+00	1.373031e+01	0.000000e+00	2.808927e+00	2.528790e-02	9.717204e-01	7.787324e-03	5.311526e-05	6.316356e+00	1.121376e-02
30540000	-4.550465e+03	2.265443e+01	2.156904e+00	1.567135e+01	0.000000e+00	2.382340e+00	5.860683e-03	9.943423e-01	4.548675e-03	5.128909e-05	4.519954e+00	1.307119e-02
30560000	-4.546493e+03	5.801991e+00	2.306383e+00	1.674874e+01	0.000000e+00	2.460972e+00	4.757981e-03	9.967059e-01	2.073451e-03	4.923027e-05	5.779272e+00	1.400590e-02
30580000	-4.545623e+03	-5.306089e+01	1.996229e+00	1.463537e+01	0.000000e+00	2.469519e+00	5.656520e-03	9.968202e-01	1.915824e-03	8.512186e-05	9.088063e+00	1.212311e-02
30600000	-4.541427e+03	-6.107428e+01	1.935319e+00	1.491647e+01	0.000000e+00	2.510928e+00	1.494200e-02	9.950495e-01	3.560707e-04	7.759047e-05	1.136782e+01	1.174979e-02
30620000	-4.528809e+03	2.964342e+01	1.803176e+00	1.344953e+01	0.000000e+00	2.162930e+00	4.676402e-03	9.969133e-01	1.766315e-03	6.759963e-05	6.551750e+00	1.093534e-02
30640000	-4.543920e+03	1.466390e+01	2.061567e+00	1.493106e+01	0.000000e+00	3.320042e+00	2.480297e-03	9.974771e-01	4.442070e-03	6.219100e-05	6.443431e+00	1.252394e-02
30660000	-4.541520e+03	-2.817004e+00	2.081890e+00	1.503674e+01	0.000000e+00	2.008542e+00	1.132885e-02	9.968759e-01	3.704043e-04	8.761205e-05	3.923147e+00	1.264985e-02
30680000	-4.524479e+03	-2.088353e+01	1.965258e+00	1.440439e+01	0.000000e+00	2.113865e+00	9.437210e-03	9.920512e-01	3.033174e-03	6.525278e-05	3.872410e+00	1.197340e-02
30700000	-4.538775e+03	2.298644e+01	2.529609e+00	1.732907e+01	0.000000e+00	2.508552e+00	1.151113e-02	9.888879e-01	5.538346e-03	5.367275e-05	3.391641e+00	1.521629e-02
30720000	-4.543091e+03	-2.114061e+01	2.268724e+00	1.598748e+01	0.000000e+00	2.272598e+00	1.711959e-02	9.852832e-01	4.278042e-03	1.106046e-04	3.659140e+00	1.364179e-02
30740000	-4.541918e+03	2.396364e+01	2.139173e+00	1.517097e+01	0.000000e+00	2.384118e+00	9.118380e-03	9.853815e-01	1.170739e-02	7.004651e-05	3.277934e+00	1.293034e-02
30760000	-4.532237e+03	-5.156590e+00	2.070246e+00	1.480970e+01	0.000000e+00	2.259184e+00	2.073745e-02	9.853491e-01	2.249824e-03	9.114875e-05	4.437422e+00	1.240830e-02
30780000	-4.548844e+03	3.942989e+01	2.411885e+00	1.704166e+01	0.000000e+00	2.258730e+00	1.851696e-02	9.910524e-01	1.531303e-03	6.068734e-05	3.184388e+00	1.458113e-02
30800000	-4.537135e+03	-3.833002e+01	2.329810e+00	1.638747e+01	0.000000e+00	1.988361e+00	8.171749e-03	9.949905e-01	1.944599e-03	9.461872e-05	3.884307e+00	1.411551e-02
30820000	-4.547192e+03	2.234833e+01	2.228893e+00	1.602692e+01	0.000000e+00	2.057565e+00	5.700214e-03	9.924084e-01	8.321797e-03	9.129619e-05	2.688490e+00	1.349837e-02
30840000	-4.528865e+03	1.887088e+01	2.094009e+00	1.432899e+01	0.000000e+00	2.510613e+00	8.143773e-03	9.931574e-01	4.425066e-03	7.474181e-05	3.266009e+00	1.270567e-02
30860000	-4.543494e+03	9.774976e+00	2.175946e+00	1.563988e+01	0.000000e+00	2.250284e+00	3.263057e-03	9.976978e-01	2.392898e-03	5.476231e-05	3.083319e+00	1.319503e-02
30880000	-4.537352e+03	-1.790912e-01	2.271881e+00	1.595602e+01	0.000000e+00	1.846914e+00	3.076206e-03	9.978632e-01	2.738370e-03	9.510535e-05	3.530983e+00	1.378658e-02
30900000	-4.524339e+03	-5.761448e-01	2.371190e+00	1.661299e+01	0.000000e+00	2.516997e+00	1.397384e-02	9.956171e-01	6.457478e-04	6.873786e-05	3.673391e+00	1.428536e-02
30920000	-4.550787e+03	3.179137e+01	2.120717e+00	1.484529e+01	0.000000e+00	2.176097e+00	1.531163e-02	9.934199e-01	1.187801e-03	1.089289e-04	3.123849e+00	1.279461e-02
30940000	-4.543744e+03	-4.329588e+00	2.261712e+00	1.588509e+01	0.000000e+00	2.619109e+00	4.998809e-03	9.920219e-01	1.124889e-02	6.153907e-05	5.074890e+00	1.361894e-02
30960000	-4.526762e+03	1.893115e+01	2.165367e+00	1.562330e+01	0.000000e+00	2.519622e+00	1.789267e-02	9.953312e-01	4.882300e-04	4.628705e-05	4.654548e+00	1.306115e-02
30980000	-4.528844e+03	-2.133360e+01	2.193329e+00	1.524788e+01	0.000000e+00	2.045625e+00	1.234187e-02	9.774161e-01	1.936659e-02	7.406720e-05	3.698135e+00	1.316696e-02
31000000	-4.529569e+03	-3.511955e+01	2.175563e+00	1.545966e+01	0.000000e+00	1.687467e+00	2.062009e-02	9.881365e-01	2.222279e-03	6.794848e-05	5.426962e+00	1.322948e-02
31020000	-4.533754e+03	-2.239167e+01	1.890043e+00	1.446097e+01	0.000000e+00	2.093384e+00	6.898211e-03	9.958383e-01	1.566940e-03	7.839842e-05	4.184595e+00	1.148751e-02
31040000	-4.532086e+03	1.967847e+01	2.230728e+00	1.632307e+01	0.000000e+00	2.235975e+00	1.194964e-02	9.955856e-01	1.050420e-03	4.912986e-05	4.424602e+00	1.359260e-02
31060000	-4.550267e+03	-6.517476e+00	2.089542e+00	1.473209e+01	0.000000e+00	1.697420e+00	5.515210e-03	9.946168e-01	4.969522e-03	6.457666e-05	5.507190e+00	1.275581e-02
31080000	-4.552289e+03	-1.808677e+01	1.739341e+00	1.241818e+01	0.000000e+00	2.559137e+00	6.943560e-03	9.935589e-01	4.029801e-03	7.169439e-05	6.499282e+00	1.060891e-02
31100000	-4.527009e+03	-2.532622e+01	1.918731e+00	1.397472e+01	0.000000e+00	2.754511e+00	1.497100e-02	9.927933e-01	1.513222e-03	8.357907e-05	5.820754e+00	1.168386e-02
31120000	-4.546493e+03	-3.628321e+01	1.987032e+00	1.442785e+01	0.000000e+00	1.891141e+00	1.566654e-02	9.887868e-01	3.110598e-03	6.281267e-05	4.183833e+00	1.210672e-02
31140000	-4.526005e+03	-6.237537e+01	1.959886e+00	1.426494e+01	0.000000e+00	2.215135e+00	1.217750e-02	9.892267e-01	4.365939e-03	8.013731e-05	6.277402e+00	1.192884e-02
31160000	-4.533207e+03	-1.164667e+01	2.069798e+00	1.465908e+01	0.000000e+00	2.797545e+00	1.583545e-02	9.908964e-01	2.609954e-03	6.546528e-05	5.026097e+00	1.259985e-02
31180000	-4.552458e+03	-7.628845e+01	1.996076e+00	1.405847e+01	0.000000e+00	3.094955e+00	1.965901e-02	9.708313e-01	1.461547e-02	1.161043e-04	6.274311e+00	1.216827e-02
31200000	-4.545240e+03	-8.825919e+00	2.048974e+00	1.426885e+01	0.000000e+00	3.202867e+00	4.597773e-03	9.963124e-01	3.562183e-03	8.750735e-05	5.213502e+00	1.251020e-02
31220000	-4.542138e+03	-6.135687e+00	1.946990e+00	1.390081e+01	0.000000e+00	2.051019e+00	9.487792e-03	9.948130e-01	1.208781e-03	7.457124e-05	6.073625e+00	1.187811e-02
31240000	-4.547690e+03	1.456695e+00	2.379062e+00	1.670335e+01	0.000000e+00	1.994705e+00	6.744447e-03	9.975289e-01	7.546807e-04	5.469099e-05	3.757411e+00	1.452908e-02
31260000	-4.539064e+03	1.312985e+01	2.108767e+00	1.520076e+01	0.000000e+00	2.093022e+00	1.304347e-02	9.966656e-01	4.027625e-04	4.800211e-05	5.291243e+00	1.278351e-02
31280000	-4.548626e+03	3.387584e+01	2.229141e+00	1.590621e+01	0.000000e+00	1.838074e+00	4.079051e-03	9.929428e-01	1.556088e-02	4.440071e-05	3.050350e+00	1.348927e-02
31300000	-4.528192e+03	5.011238e+01	2.050830e+00	1.486729e+01	0.000000e+00	2.159258e+00	6.781091e-03	9.956677e-01	2.203437e-03	3.840949e-05	5.168305e+00	1.251859e-02
31320000	-4.532128e+03	5.374302e+01	1.909155e+00	1.422805e+01	0.000000e+00	2.427263e+00	2.426974e-03	9.976977e-01	4.718223e-03	4.829580e-05	4.003769e+00	1.164446e-02
31340000	-4.530370e+03	-2.626613e+01	1.828047e+00	1.401258e+01	0.000000e+00	2.407865e+00	8.466395e-03	9.968690e-01	6.164917e-04	6.486893e-05	5.540417e+00	1.118544e-02
31360000	-4.538403e+03	7.955663e+00	2.177473e+00	1.613569e+01	0.000000e+00	2.612837e+00	7.777427e-03	9.959730e-01	1.230496e-03	4.619584e-05	4.893363e+00	1.334152e-02
31380000	-4.528256e+03	-1.563702e+01	2.149593e+00	1.591488e+01	0.000000e+00	2.342523e+00	2.629334e-03	9.987730e-01	9.859615e-04	7.087044e-05	4.447959e+00	1.316637e-02
31400000	-4.560575e+03	-7.908080e+00	1.873607e+00	1.415035e+01	0.000000e+00	2.352452e+00	8.624530e-03	9.976856e-01	4.231028e-04	6.357014e-05	5.178991e+00	1.144305e-02
31420000	-4.543305e+03	4.113289e+01	2.108169e+00	1.570755e+01	0.000000e+00	2.087089e+00	3.989607e-03	9.959402e-01	5.450143e-03	4.825659e-05	3.637353e+00	1.293960e-02
31440000	-4.551812e+03	8.695528e+01	1.871156e+00	1.368747e+01	0.000000e+00	1.959016e+00	7.580458e-03	9.945865e-01	2.332947e-03	3.702624e-05	3.914221e+00	1.150588e-02
31460000	-4.538664e+03	7.111676e+01	2.040003e+00	1.455545e+01	0.000000e+00	2.666693e+00	2.116797e-02	9.901334e-01	1.293236e-03	3.264246e-05	4.831877e+00	1.260397e-02
31480000	-4.533379e+03	3.998477e+01	2.153139e+00	1.501066e+01	0.000000e+00	2.458149e+00	1.383025e-02	9.920795e-01	1.642427e-03	3.593299e-05	6.104487e+00	1.323024e-02
31500000	-4.539917e+03	1.577597e+00	1.919290e+00	1.360991e+01	0.000000e+00	2.829950e+00	1.338258e-02	9.762816e-01	1.584856e-02	6.454472e-05	5.984005e+00	1.178055e-02
31520000	-4.532302e+03	8.571022e+01	1.891169e+00	1.330423e+01	0.000000e+00	2.316683e+00	5.902559e-03	9.971370e-01	1.473001e-03	4.621948e-05	4.965331e+00	1.161396e-02
31540000	-4.539532e+03	1.263633e+01	2.270948e+00	1.614353e+01	0.000000e+00	1.616757e+00	1.376484e-02	9.882172e-01	4.567588e-03	4.550992e-05	6.348486e+00	1.399014e-02
31560000	-4.539221e+03	4.857590e+01	1.938331e+00	1.393122e+01	0.000000e+00	2.126487e+00	1.786813e-02	9.926406e-01	1.021456e-03	4.275137e-05	4.902008e+00	1.187011e-02
31580000	-4.545715e+03	9.953251e+01	1.870482e+00	1.352143e+01	0.000000e+00	2.242064e+00	2.697104e-02	9.749084e-01	4.035604e-03	3.059542e-05	4.659726e+00	1.146482e-02
31600000	-4.558001e+03	9.921312e+01	1.959324e+00	1.368452e+01	0.000000e+00	2.415885e+00	2.187724e-02	9.879324e-01	1.758073e-03	3.189152e-05	5.285439e+00	1.201193e-02
31620000	-4.551640e+03	7.891260e+01	1.940786e+00	1.466838e+01	0.000000e+00	3.369731e+00	2.067771e-02	9.908086e-01	1.091728e-03	2.580688e-05	4.227140e+00	1.179735e-02
31640000	-4.529739e+03	1.889563e+01	2.068043e+00	1.573433e+01	0.000000e+00	2.750445e+00	1.478029e-02	9.945081e-01	5.972985e-04	3.550218e-05	6.318041e+00	1.256057e-02
31660000	-4.541998e+03	2.471523e+01	2.108344e+00	1.574004e+01	0.000000e+00	2.349551e+00	9.812782e-03	9.938240e-01	2.034643e-03	3.663458e-05	6.299056e+00	1.284357e-02
31680000	-4.534345e+03	8.061318e+01	1.919339e+00	1.453807e+01	0.000000e+00	2.179266e+00	2.159326e-02	9.838000e-01	2.929333e-03	2.141983e-05	7.609096e+00	1.166876e-02
31700000	-4.539813e+03	2.873271e+01	2.000506e+00	1.588621e+01	0.000000e+00	2.410654e+00	1.854857e-02	9.869134e-01	2.404941e-03	3.351207e-05	9.709104e+00	1.213790e-02
31720000	-4.547737e+03	5.523409e+01	1.820919e+00	1.398157e+01	0.000000e+00	2.460287e+00	3.019029e-02	9.698360e-01	5.367515e-03	2.058188e-05	5.990218e+00	1.101629e-02
31740000	-4.552061e+03	8.830877e+01	1.742686e+00	1.297613e+01	0.000000e+00	2.443345e+00	2.018204e-02	9.837924e-01	2.838203e-03	2.823132e-05	5.664592e+00	1.053936e-02
31760000	-4.532331e+03	1.906781e+01	1.696461e+00	1.334642e+01	0.000000e+00	2.953467e+00	1.224876e-02	9.901356e-01	3.322497e-03	3.096699e-05	5.777001e+00	1.028079e-02
31780000	-4.529157e+03	3.921965e+01	1.850812e+00	1.403507e+01	0.000000e+00	2.078327e+00	1.431841e-02	9.901051e-01	2.535865e-03	3.449934e-05	4.898417e+00	1.125340e-02
31800000	-4.535761e+03	5.140663e+01	2.095910e+00	1.527815e+01	0.000000e+00	2.906843e+00	1.793938e-02	9.843426e-01	3.893342e-03	3.328218e-05	5.219549e+00	1.273905e-02
31820000	-4.517206e+03	7.586237e+01	1.956023e+00	1.476045e+01	0.000000e+00	2.416598e+00	1.146868e-02	9.889599e-01	4.431156e-03	2.287846e-05	3.970317e+00	1.187802e-02
31840000	-4.538398e+03	5.688740e+01	1.969189e+00	1.483164e+01	0.000000e+00	2.727744e+00	6.909725e-03	9.952873e-01	2.114562e-03	3.122893e-05	6.898919e+00	1.196055e-02
31860000	-4.543898e+03	9.186552e+01	2.289937e+00	1.676181e+01	0.000000e+00	2.926074e+00	3.388631e-03	9.977106e-01	2.176752e-03	2.326095e-05	6.034055e+00	1.390965e-02
31880000	-4.535320e+03	6.708992e+01	2.342540e+00	1.729691e+01	0.000000e+00	2.080198e+00	2.409928e-02	9.899423e-01	7.172585e-04	2.795386e-05	5.514243e+00	1.420319e-02
31900000	-4.533164e+03	8.492789e+01	2.154656e+00	1.607330e+01	0.000000e+00	2.447826e+00	1.282304e-02	9.926752e-01	1.360090e-03	2.590116e-05	7.052882e+00	1.304859e-02
31920000	-4.519740e+03	9.934991e+01	2.037179e+00	1.507126e+01	0.000000e+00	2.280297e+00	1.865490e-02	9.884367e-01	2.124978e-03	2.103145e-05	1.003450e+01	1.239191e-02
31940000	-4.528423e+03	4.272485e+01	2.063536e+00	1.540634e+01	0.000000e+00	2.123300e+00	1.021399e-02	9.897621e-01	5.103782e-03	4.115249e-05	8.028878e+00	1.251342e-02
31960000	-4.529383e+03	2.723832e+01	2.116836e+00	1.667818e+01	0.000000e+00	2.973349e+00	1.032467e-02	9.860372e-01	7.536302e-03	4.169150e-05	6.656873e+00	1.279248e-02
31980000	-4.532045e+03	4.738352e+01	2.034767e+00	1.508630e+01	0.000000e+00	2.056461e+00	1.564325e-02	9.887812e-01	2.510970e-03	3.528766e-05	4.925444e+00	1.229741e-02
32000000	-4.519411e+03	6.996245e+01	1.993941e+00	1.510184e+01	0.000000e+00	2.936122e+00	1.820093e-02	9.771443e-01	7.451640e-03	3.040534e-05	6.310015e+00	1.203965e-02
32020000	-4.505690e+03	3.743572e+01	2.164077e+00	1.579173e+01	0.000000e+00	2.474713e+00	9.892716e-03	9.827476e-01	1.364466e-02	4.023855e-05	6.169341e+00	1.306771e-02
32040000	-4.515082e+03	1.091538e+02	2.227733e+00	1.624074e+01	0.000000e+00	3.061965e+00	8.683952e-03	9.961286e-01	9.684586e-04	1.813437e-05	4.751552e+00	1.347876e-02
32060000	-4.538537e+03	1.155917e+02	2.133981e+00	1.561314e+01	0.000000e+00	2.295453e+00	3.695263e-03	9.982157e-01	1.185896e-03	1.986950e-05	3.528325e+00	1.293994e-02
32080000	-4.533566e+03	1.231729e+02	2.367364e+00	1.750922e+01	0.000000e+00	2.748254e+00	2.894103e-03	9.985497e-01	1.236723e-03	2.398643e-05	3.529322e+00	1.432777e-02
32100000	-4.534460e+03	1.395052e+02	2.025321e+00	1.481377e+01	0.000000e+00	3.023951e+00	3.149634e-03	9.980460e-01	2.469597e-03	2.102638e-05	4.042737e+00	1.225472e-02
32120000	-4.522084e+03	1.078750e+02	2.141358e+00	1.549391e+01	0.000000e+00	2.458481e+00	2.275242e-03	9.989173e-01	1.171697e-03	2.597004e-05	4.662468e+00	1.301172e-02
32140000	-4.519276e+03	5.617457e+01	2.088350e+00	1.523684e+01	0.000000e+00	2.791093e+00	1.565513e-03	9.988455e-01	3.038577e-03	3.356078e-05	5.255412e+00	1.271655e-02
32160000	-4.544554e+03	4.219662e+01	2.149968e+00	1.605468e+01	0.000000e+00	2.400102e+00	7.563928e-03	9.967454e-01	9.503265e-04	3.656365e-05	4.783646e+00	1.308572e-02
32180000	-4.534341e+03	1.721010e+01	1.979537e+00	1.406016e+01	0.000000e+00	2.493012e+00	3.307506e-03	9.976695e-01	2.482317e-03	5.697905e-05	6.496330e+00	1.187335e-02
32200000	-4.514115e+03	6.396812e+01	1.997961e+00	1.475739e+01	0.000000e+00	2.331531e+00	1.008384e-02	9.936503e-01	2.168534e-03	3.348419e-05	5.680242e+00	1.195844e-02
32220000	-4.544806e+03	6.798701e+01	2.161556e+00	1.611409e+01	0.000000e+00	2.622220e+00	6.389588e-03	9.951064e-01	3.264811e-03	2.856291e-05	2.917773e+00	1.289296e-02
32240000	-4.531636e+03	6.249149e+01	2.019648e+00	1.451578e+01	0.000000e+00	2.426073e+00	1.039381e-02	9.888680e-01	5.733882e-03	3.301588e-05	4.113045e+00	1.206020e-02
32260000	-4.536149e+03	5.484295e+01	1.996871e+00	1.426187e+01	0.000000e+00	3.073571e+00	1.610508e-02	9.906865e-01	1.530181e-03	4.292290e-05	4.360415e+00	1.193339e-02
32280000	-4.538196e+03	5.609429e+01	1.906828e+00	1.421131e+01	0.000000e+00	2.241668e+00	1.371277e-02	9.914460e-01	1.483793e-03	2.840329e-05	5.458874e+00	1.138050e-02
32300000	-4.530994e+03	7.183694e+01	1.806024e+00	1.322426e+01	0.000000e+00	2.198347e+00	2.474154e-02	9.944006e-01	2.758239e-04	3.011617e-05	5.428403e+00	1.076098e-02
32320000	-4.538418e+03	1.156233e+02	2.246490e+00	1.650418e+01	0.000000e+00	1.898423e+00	7.842839e-03	9.963142e-01	9.858304e-04	1.826323e-05	4.117643e+00	1.339636e-02
32340000	-4.523696e+03	5.416446e+01	1.850770e+00	1.357225e+01	0.000000e+00	3.350954e+00	8.732983e-03	9.958647e-01	1.153826e-03	2.844255e-05	5.119939e+00	1.103602e-02
32360000	-4.539373e+03	4.217362e+01	1.955426e+00	1.511259e+01	0.000000e+00	1.966917e+00	1.122621e-02	9.977380e-01	2.084130e-04	2.060245e-05	6.383359e+00	1.165776e-02
32380000	-4.540926e+03	7.372387e+01	1.673145e+00	1.330273e+01	0.000000e+00	2.064447e+00	6.694172e-03	9.971323e-01	9.691948e-04	2.283382e-05	4.461843e+00	9.916533e-03
32400000	-4.540098e+03	8.180005e+01	2.104224e+00	1.586168e+01	0.000000e+00	2.143556e+00	6.354793e-03	9.919842e-01	6.511555e-03	1.945073e-05	4.486183e+00	1.253440e-02
32420000	-4.546377e+03	9.517346e+01	1.833047e+00	1.422611e+01	0.000000e+00	2.508623e+00	2.454844e-02	9.828191e-01	2.794579e-03	1.615601e-05	4.237888e+00	1.096689e-02
32440000	-4.543171e+03	5.279804e+01	1.736020e+00	1.379302e+01	0.000000e+00	2.880964e+00	2.470007e-02	9.815449e-01	2.304739e-03	2.486360e-05	4.515203e+00	1.032887e-02
32460000	-4.522599e+03	7.097458e+01	1.755500e+00	1.387648e+01	0.000000e+00	2.406499e+00	1.144095e-02	9.924403e-01	1.863084e-03	1.856778e-05	4.611157e+00	1.034260e-02
32480000	-4.530844e+03	3.814664e+01	1.807184e+00	1.433526e+01	0.000000e+00	2.546163e+00	1.542998e-02	9.820482e-01	6.317723e-03	1.689840e-05	6.249963e+00	1.071200e-02
32500000	-4.531104e+03	4.873688e+01	1.959198e+00	1.512935e+01	0.000000e+00	1.951403e+00	9.102235e-03	9.947705e-01	1.585985e-03	2.697596e-05	4.100984e+00	1.162183e-02
32520000	-4.548750e+03	3.813492e+01	2.004714e+00	1.543106e+01	0.000000e+00	2.030642e+00	3.622241e-03	9.955622e-01	6.961435e-03	1.665035e-05	5.492789e+00	1.192528e-02
32540000	-4.531738e+03	4.986409e+01	1.928437e+00	1.355988e+01	0.000000e+00	2.459238e+00	2.508821e-02	9.871016e-01	1.250732e-03	2.770017e-05	5.940501e+00	1.149163e-02
32560000	-4.532779e+03	7.856850e+01	2.018558e+00	1.481723e+01	0.000000e+00	2.101851e+00	2.025192e-02	9.864843e-01	2.960181e-03	2.526896e-05	4.545461e+00	1.204150e-02
32580000	-4.543675e+03	5.891783e+01	2.154103e+00	1.533363e+01	0.000000e+00	2.573069e+00	1.286393e-02	9.948759e-01	7.225761e-04	2.274114e-05	4.956576e+00	1.277417e-02
32600000	-4.529210e+03	2.551868e+01	2.134423e+00	1.534911e+01	0.000000e+00	2.006841e+00	1.003258e-02	9.928059e-01	2.866433e-03	3.762373e-05	4.756742e+00	1.264577e-02
32620000	-4.531026e+03	4.702729e+01	1.933556e+00	1.378752e+01	0.000000e+00	2.113983e+00	7.710633e-03	9.900168e-01	7.048825e-03	3.824731e-05	5.242735e+00	1.146331e-02
32640000	-4.515358e+03	6.639186e+00	1.998693e+00	1.504305e+01	0.000000e+00	3.195209e+00	9.686114e-03	9.909941e-01	3.727308e-03	3.303969e-05	7.092098e+00	1.185055e-02
32660000	-4.516649e+03	2.243144e+01	1.886329e+00	1.386322e+01	0.000000e+00	1.988162e+00	2.238669e-02	9.868525e-01	1.989664e-03	3.295986e-05	6.653457e+00	1.117689e-02
32680000	-4.540319e+03	2.420291e+01	1.892344e+00	1.430711e+01	0.000000e+00	3.511269e+00	4.390098e-03	9.944336e-01	6.987774e-03	3.300169e-05	4.555673e+00	1.123122e-02
32700000	-4.534961e+03	4.117914e+01	1.909146e+00	1.399260e+01	0.000000e+00	2.587829e+00	8.601416e-03	9.942555e-01	1.770187e-03	2.155137e-05	6.555216e+00	1.130955e-02
32720000	-4.534410e+03	3.811403e+01	2.011725e+00	1.481489e+01	0.000000e+00	1.846075e+00	5.704151e-03	9.971678e-01	9.387123e-04	3.128628e-05	5.760150e+00	1.191600e-02
32740000	-4.534174e+03	2.610615e+01	1.911901e+00	1.348460e+01	0.000000e+00	2.252882e+00	1.561650e-02	9.894956e-01	2.998616e-03	3.262778e-05	5.258531e+00	1.143904e-02
32760000	-4.541035e+03	5.836177e+01	1.910909e+00	1.380887e+01	0.000000e+00	2.478834e+00	1.217901e-02	9.924179e-01	1.997151e-03	2.016871e-05	5.585889e+00	1.142398e-02
32780000	-4.529671e+03	2.614383e+01	1.925376e+00	1.351281e+01	0.000000e+00	2.352024e+00	2.686242e-02	9.667814e-01	7.838924e-03	3.209015e-05	4.669893e+00	1.149839e-02
32800000	-4.532663e+03	3.753224e+01	2.026032e+00	1.405563e+01	0.000000e+00	2.442672e+00	1.225982e-02	9.891841e-01	4.321688e-03	2.954488e-05	6.283411e+00	1.210201e-02
32820000	-4.527790e+03	5.546632e+01	1.974407e+00	1.379126e+01	0.000000e+00	3.739606e+00	3.002455e-02	9.770312e-01	2.424025e-03	2.900893e-05	5.837455e+00	1.176907e-02
32840000	-4.530485e+03	1.073993e+02	2.147177e+00	1.510400e+01	0.000000e+00	2.619638e+00	1.657138e-02	9.906596e-01	1.722978e-03	1.487799e-05	6.706959e+00	1.279146e-02
32860000	-4.528845e+03	5.198876e+01	1.884590e+00	1.318058e+01	0.000000e+00	2.231637e+00	2.636704e-02	9.832565e-01	2.364187e-03	2.457485e-05	8.247082e+00	1.125898e-02
32880000	-4.504779e+03	1.468504e+00	2.108453e+00	1.483256e+01	0.000000e+00	2.169575e+00	1.922420e-02	9.873292e-01	1.954475e-03	3.011173e-05	8.531776e+00	1.260448e-02
32900000	-4.519790e+03	4.872552e+00	2.010949e+00	1.419037e+01	0.000000e+00	2.378901e+00	8.755777e-03	9.912372e-01	6.139958e-03	3.083793e-05	7.961761e+00	1.202172e-02
32920000	-4.523602e+03	3.212170e+01	2.120971e+00	1.532266e+01	0.000000e+00	2.308060e+00	6.150116e-03	9.929064e-01	5.724694e-03	2.687260e-05	1.062806e+01	1.267737e-02
32940000	-4.526208e+03	-2.766508e+01	2.108146e+00	1.562455e+01	0.000000e+00	2.685387e+00	4.240753e-03	9.971808e-01	1.931769e-03	4.279578e-05	8.760204e+00	1.253274e-02
32960000	-4.533867e+03	-2.687104e+00	2.396731e+00	1.682858e+01	0.000000e+00	2.122956e+00	2.732030e-03	9.969141e-01	6.200833e-03	3.374828e-05	7.219497e+00	1.432650e-02
32980000	-4.531664e+03	-2.120812e+00	2.233763e+00	1.604311e+01	0.000000e+00	2.152398e+00	8.092180e-03	9.948106e-01	2.439672e-03	4.060064e-05	6.243708e+00	1.332102e-02
33000000	-4.532217e+03	-1.934024e+00	2.102450e+00	1.477468e+01	0.000000e+00	3.389514e+00	2.587385e-02	9.808324e-01	3.363723e-03	4.297096e-05	8.784684e+00	1.254400e-02
33020000	-4.532865e+03	2.645627e+01	2.027127e+00	1.481356e+01	0.000000e+00	2.121897e+00	9.163866e-03	9.945992e-01	1.766436e-03	4.147711e-05	9.235176e+00	1.209254e-02
33040000	-4.508829e+03	1.694846e+01	2.044442e+00	1.523867e+01	0.000000e+00	2.321606e+00	1.367718e-02	9.914289e-01	1.979846e-03	4.027783e-05	7.246789e+00	1.216383e-02
33060000	-4.543066e+03	3.178754e+01	1.947352e+00	1.516696e+01	0.000000e+00	2.515888e+00	1.148609e-02	9.910252e-01	3.066323e-03	4.346305e-05	5.913697e+00	1.156267e-02
33080000	-4.541105e+03	2.453604e+01	2.164287e+00	1.700821e+01	0.000000e+00	2.033243e+00	1.259363e-02	9.888676e-01	2.760579e-03	3.515441e-05	6.675154e+00	1.285287e-02
33100000	-4.533178e+03	3.984996e+01	1.853777e+00	1.336946e+01	0.000000e+00	2.107183e+00	1.365615e-02	9.822486e-01	9.513685e-03	3.643168e-05	7.504303e+00	1.106915e-02
33120000	-4.521230e+03	2.731760e+01	1.797858e+00	1.275586e+01	0.000000e+00	3.257254e+00	1.474960e-02	9.920237e-01	1.743168e-03	3.142814e-05	8.437867e+00	1.075316e-02
33140000	-4.535225e+03	6.465702e+01	1.943298e+00	1.479906e+01	0.000000e+00	2.070955e+00	1.228734e-02	9.906528e-01	3.213540e-03	3.337018e-05	8.042306e+00	1.161818e-02
33160000	-4.527275e+03	6.162208e+01	1.936207e+00	1.422833e+01	0.000000e+00	2.339246e+00	1.459173e-02	9.847916e-01	6.195729e-03	2.833313e-05	5.609540e+00	1.158800e-02
33180000	-4.527312e+03	6.607399e+01	1.920219e+00	1.437702e+01	0.000000e+00	3.175225e+00	1.427499e-02	9.878210e-01	3.449785e-03	1.791863e-05	6.975289e+00	1.140413e-02
33200000	-4.540136e+03	7.262209e+01	2.353692e+00	1.689906e+01	0.000000e+00	2.454403e+00	1.341457e-02	9.893821e-01	2.998921e-03	2.141224e-05	5.744164e+00	1.402190e-02
33220000	-4.527460e+03	5.087577e+01	2.025482e+00	1.447778e+01	0.000000e+00	3.338583e+00	5.775437e-03	9.893176e-01	1.603849e-02	2.708389e-05	5.245844e+00	1.204977e-02
33240000	-4.529721e+03	6.745628e+01	1.999815e+00	1.504763e+01	0.000000e+00	2.057962e+00	1.952166e-02	9.814408e-01	5.042022e-03	2.985904e-05	3.938140e+00	1.192736e-02
33260000	-4.525643e+03	2.472273e+01	1.862311e+00	1.361931e+01	0.000000e+00	2.759493e+00	1.017123e-02	9.928552e-01	2.239627e-03	3.051134e-05	5.455943e+00	1.110231e-02
33280000	-4.520025e+03	1.141096e+02	2.136250e+00	1.523855e+01	0.000000e+00	2.395915e+00	1.615210e-02	9.891393e-01	2.369821e-03	2.162970e-05	3.847013e+00	1.271258e-02
33300000	-4.545743e+03	1.264515e+02	2.034539e+00	1.431045e+01	0.000000e+00	2.474915e+00	1.586116e-02	9.737844e-01	1.266500e-02	2.001753e-05	3.688334e+00	1.212255e-02
33320000	-4.539974e+03	1.336292e+02	2.174400e+00	1.482012e+01	0.000000e+00	2.391140e+00	1.670810e-02	9.880349e-01	2.746383e-03	1.610850e-05	5.232648e+00	1.302671e-02
33340000	-4.534173e+03	1.503524e+02	2.272178e+00	1.589659e+01	0.000000e+00	1.880909e+00	1.590138e-02	9.807977e-01	6.951042e-03	1.648813e-05	2.802111e+00	1.358234e-02
33360000	-4.541950e+03	7.816166e+01	1.950144e+00	1.352139e+01	0.000000e+00	1.977668e+00	1.476080e-02	9.808299e-01	1.075621e-02	2.912112e-05	4.170428e+00	1.173942e-02
33380000	-4.524493e+03	3.465642e+01	1.954652e+00	1.391740e+01	0.000000e+00	2.686855e+00	2.454750e-02	9.689227e-01	1.084315e-02	5.614426e-05	4.481643e+00	1.179709e-02
33400000	-4.529057e+03	7.804463e+01	2.426700e+00	1.681124e+01	0.000000e+00	2.075214e+00	1.501580e-02	9.897207e-01	2.173585e-03	2.773232e-05	4.053717e+00	1.461142e-02
33420000	-4.517535e+03	8.676951e+01	2.078441e+00	1.420755e+01	0.000000e+00	2.943481e+00	1.136495e-02	9.932518e-01	2.260022e-03	2.931731e-05	4.367567e+00	1.252713e-02
33440000	-4.540003e+03	3.545278e+01	2.208131e+00	1.607973e+01	0.000000e+00	2.338747e+00	2.733988e-02	9.773120e-01	3.493111e-03	2.850696e-05	6.434069e+00	1.326046e-02
33460000	-4.529158e+03	6.285920e+01	2.444292e+00	1.834351e+01	0.000000e+00	1.916323e+00	7.790196e-03	9.943952e-01	2.321885e-03	2.799405e-05	4.828441e+00	1.477170e-02
33480000	-4.537909e+03	1.261478e+02	2.173924e+00	1.618050e+01	0.000000e+00	2.860977e+00	2.452721e-02	9.904536e-01	7.792981e-04	2.392121e-05	4.047176e+00	1.311621e-02
33500000	-4.532720e+03	6.140118e+01	2.111143e+00	1.636471e+01	0.000000e+00	3.568495e+00	1.391763e-02	9.921719e-01	1.418320e-03	3.525838e-05	4.435282e+00	1.273502e-02
33520000	-4.533472e+03	9.926141e+01	1.997027e+00	1.448812e+01	0.000000e+00	2.840986e+00	1.536742e-02	9.942055e-01	8.387354e-04	2.215242e-05	5.553282e+00	1.202843e-02
33540000	-4.541350e+03	8.135119e+01	1.971827e+00	1.453965e+01	0.000000e+00	2.338302e+00	2.584376e-02	9.814676e-01	2.683231e-03	3.140471e-05	5.235427e+00	1.195796e-02
33560000	-4.541263e+03	9.463441e+01	2.099393e+00	1.473767e+01	0.000000e+00	1.823899e+00	4.713268e-03	9.959073e-01	3.343996e-03	1.750799e-05	4.681689e+00	1.268845e-02
33580000	-4.543536e+03	5.279940e+01	2.032971e+00	1.546093e+01	0.000000e+00	1.831165e+00	1.050685e-02	9.932969e-01	1.612290e-03	3.096442e-05	3.753702e+00	1.220045e-02
33600000	-4.548362e+03	3.029288e+01	1.796697e+00	1.366022e+01	0.000000e+00	2.764782e+00	1.260370e-02	9.896894e-01	3.724023e-03	4.229320e-05	4.338469e+00	1.077977e-02
33620000	-4.550798e+03	2.844716e+01	1.975826e+00	1.439110e+01	0.000000e+00	2.180220e+00	2.576687e-02	9.852293e-01	1.582393e-03	4.213218e-05	4.228354e+00	1.179783e-02
33640000	-4.546380e+03	-7.093492e+00	1.906654e+00	1.416989e+01	0.000000e+00	2.106605e+00	1.910015e-02	9.840656e-01	3.345837e-03	5.139569e-05	5.479796e+00	1.137328e-02
33660000	-4.531370e+03	-9.864101e+00	1.826478e+00	1.418748e+01	0.000000e+00	3.437927e+00	1.330746e-02	9.821807e-01	7.635822e-03	5.285780e-05	5.586544e+00	1.090471e-02
33680000	-4.538970e+03	5.605888e+01	1.916115e+00	1.380207e+01	0.000000e+00	2.020807e+00	8.459740e-03	9.871145e-01	1.127300e-02	4.932011e-05	4.127661e+00	1.138124e-02
33700000	-4.543314e+03	5.886540e+01	1.991124e+00	1.476211e+01	0.000000e+00	2.653096e+00	1.585219e-02	9.801745e-01	7.130788e-03	2.376065e-05	4.827816e+00	1.174540e-02
33720000	-4.535367e+03	4.484591e+01	1.960169e+00	1.419752e+01	0.000000e+00	2.726342e+00	1.395780e-02	9.910079e-01	1.859987e-03	5.104116e-05	3.704598e+00	1.152256e-02
33740000	-4.546364e+03	6.253096e+01	2.199988e+00	1.623965e+01	0.000000e+00	2.377340e+00	1.011082e-02	9.922592e-01	2.495284e-03	5.137402e-05	3.644185e+00	1.286184e-02
33760000	-4.546721e+03	7.666402e+01	2.097499e+00	1.496133e+01	0.000000e+00	2.586957e+00	9.481028e-03	9.933693e-01	2.402881e-03	4.576860e-05	3.283964e+00	1.229661e-02
33780000	-4.525313e+03	8.692289e+00	1.968302e+00	1.479521e+01	0.000000e+00	2.709631e+00	7.538307e-03	9.954911e-01	1.552783e-03	5.900117e-05	3.987699e+00	1.154090e-02
33800000	-4.524995e+03	1.303686e+01	1.976623e+00	1.472243e+01	0.000000e+00	2.741674e+00	1.258352e-02	9.878280e-01	3.537626e-03	3.955330e-05	5.763776e+00	1.155515e-02
33820000	-4.534683e+03	8.332612e+00	1.767465e+00	1.331973e+01	0.000000e+00	2.930293e+00	1.754567e-02	9.899650e-01	1.575454e-03	6.137379e-05	4.519721e+00	1.031835e-02
33840000	-4.516332e+03	5.382037e+01	1.837068e+00	1.326941e+01	0.000000e+00	2.709932e+00	2.227992e-02	9.809557e-01	3.930623e-03	4.079765e-05	6.074946e+00	1.074040e-02
33860000	-4.513235e+03	1.886543e+01	1.786642e+00	1.349989e+01	0.000000e+00	2.804456e+00	1.608841e-02	9.771801e-01	1.049327e-02	4.781698e-05	6.344068e+00	1.042788e-02
33880000	-4.515216e+03	3.220072e+01	2.075798e+00	1.614481e+01	0.000000e+00	2.036794e+00	1.202098e-02	9.904799e-01	3.337526e-03	2.753872e-05	4.931018e+00	1.213544e-02
33900000	-4.545908e+03	3.264747e+01	2.172136e+00	1.609265e+01	0.000000e+00	2.752010e+00	4.830221e-03	9.945665e-01	4.878991e-03	4.384802e-05	4.273379e+00	1.273642e-02
33920000	-4.515297e+03	1.155031e+01	1.953238e+00	1.428696e+01	0.000000e+00	2.276207e+00	1.055075e-02	9.891041e-01	5.736344e-03	4.717857e-05	4.901045e+00	1.146451e-02
33940000	-4.523493e+03	2.238064e+00	1.933867e+00	1.401301e+01	0.000000e+00	2.991861e+00	2.100598e-02	9.854612e-01	3.172162e-03	4.767787e-05	4.927033e+00	1.136191e-02
33960000	-4.528683e+03	-1.141401e+01	2.107623e+00	1.524258e+01	0.000000e+00	2.705780e+00	1.693843e-02	9.754725e-01	1.164241e-02	5.947606e-05	4.613252e+00	1.240912e-02
33980000	-4.524741e+03	1.137778e+01	2.126466e+00	1.526100e+01	0.000000e+00	2.231800e+00	1.467793e-02	9.877372e-01	3.290058e-03	6.230948e-05	4.847345e+00	1.251444e-02
34000000	-4.511978e+03	-1.073158e+01	1.944586e+00	1.475278e+01	0.000000e+00	2.663398e+00	1.925941e-02	9.925708e-01	6.169302e-04	7.274439e-05	4.679586e+00	1.148810e-02
34020000	-4.532521e+03	-2.391753e+01	1.752339e+00	1.358646e+01	0.000000e+00	2.868708e+00	9.009857e-03	9.936986e-01	1.619953e-03	6.250438e-05	5.347278e+00	1.031474e-02
34040000	-4.531095e+03	-2.428074e+01	1.781952e+00	1.411291e+01	0.000000e+00	2.348078e+00	1.331313e-02	9.784209e-01	1.124576e-02	5.743718e-05	5.036385e+00	1.056783e-02
34060000	-4.525461e+03	-1.167706e+01	1.836647e+00	1.402237e+01	1.162791e-02	2.739075e+00	6.846009e-03	9.951238e-01	2.346062e-03	4.622767e-05	5.518454e+00	1.094513e-02
34080000	-4.537404e+03	1.519633e+01	1.877798e+00	1.439678e+01	0.000000e+00	3.187885e+00	6.541661e-03	9.982749e-01	4.037603e-04	3.898489e-05	6.095590e+00	1.116002e-02
34100000	-4.532637e+03	1.246380e+01	1.900435e+00	1.435306e+01	0.000000e+00	2.615015e+00	2.763763e-03	9.988267e-01	7.743919e-04	3.813914e-05	6.303698e+00	1.126814e-02
34120000	-4.530930e+03	4.129954e+01	1.725611e+00	1.342421e+01	0.000000e+00	2.678130e+00	2.160638e-03	9.977255e-01	4.380502e-03	3.483776e-05	7.846640e+00	1.022575e-02
34140000	-4.545791e+03	9.099819e+01	1.644719e+00	1.239488e+01	0.000000e+00	2.781392e+00	4.088426e-03	9.969168e-01	2.659745e-03	2.763347e-05	4.388705e+00	9.888339e-03
34160000	-4.515315e+03	1.025805e+02	2.088221e+00	1.494748e+01	0.000000e+00	2.170575e+00	1.850522e-02	9.947721e-01	4.311798e-04	2.520377e-05	5.382962e+00	1.259841e-02
34180000	-4.530375e+03	8.806062e+01	1.722885e+00	1.347298e+01	0.000000e+00	3.333643e+00	1.530115e-02	9.884202e-01	2.609302e-03	2.504869e-05	5.756794e+00	1.032319e-02
34200000	-4.539025e+03	1.262689e+02	1.753611e+00	1.378420e+01	0.000000e+00	2.935081e+00	3.784331e-03	9.951535e-01	5.110751e-03	2.487176e-05	4.400430e+00	1.053071e-02
34220000	-4.523225e+03	1.169049e+02	2.022035e+00	1.507487e+01	0.000000e+00	1.998587e+00	7.699222e-03	9.951464e-01	1.990864e-03	1.775378e-05	3.566360e+00	1.219398e-02
34240000	-4.535788e+03	1.183052e+02	2.223191e+00	1.634670e+01	0.000000e+00	2.054223e+00	1.574669e-02	9.881667e-01	3.302991e-03	2.437620e-05	3.471369e+00	1.345867e-02
34260000	-4.534053e+03	1.337147e+02	2.050006e+00	1.490692e+01	0.000000e+00	1.906915e+00	1.840403e-02	9.915024e-01	1.202056e-03	2.185566e-05	3.380393e+00	1.243571e-02
34280000	-4.544431e+03	1.465359e+02	2.184135e+00	1.524904e+01	0.000000e+00	2.648381e+00	1.002925e-02	9.928755e-01	2.648458e-03	1.805539e-05	3.315425e+00	1.324223e-02
34300000	-4.552588e+03	1.294338e+02	2.074778e+00	1.493892e+01	0.000000e+00	2.661015e+00	4.926195e-03	9.974881e-01	1.155018e-03	2.469644e-05	3.624453e+00	1.259145e-02
34320000	-4.536862e+03	1.358691e+02	2.086262e+00	1.499210e+01	0.000000e+00	2.762532e+00	4.353629e-03	9.984079e-01	6.995868e-04	2.163477e-05	3.809083e+00	1.265705e-02
34340000	-4.546061e+03	1.444026e+02	2.023772e+00	1.520548e+01	0.000000e+00	2.151841e+00	5.535859e-03	9.972267e-01	1.328347e-03	1.705120e-05	3.795412e+00	1.227876e-02
34360000	-4.530003e+03	1.198342e+02	2.165096e+00	1.561908e+01	0.000000e+00	1.942824e+00	9.477075e-03	9.976039e-01	3.802324e-04	1.879280e-05	5.415718e+00	1.307432e-02
34380000	-4.537844e+03	9.306726e+01	2.126843e+00	1.494266e+01	0.000000e+00	2.313952e+00	5.189382e-03	9.981709e-01	7.683666e-04	2.376911e-05	5.058175e+00	1.284451e-02
34400000	-4.524436e+03	5.062710e+01	2.016568e+00	1.451711e+01	0.000000e+00	2.548898e+00	5.223586e-03	9.976410e-01	1.473607e-03	2.878054e-05	5.658676e+00	1.219495e-02
34420000	-4.535907e+03	3.456275e+01	1.952021e+00	1.323150e+01	0.000000e+00	2.853459e+00	1.142265e-02	9.916147e-01	3.569737e-03	3.484373e-05	6.602008e+00	1.182934e-02
34440000	-4.535004e+03	7.537437e+01	2.104936e+00	1.457076e+01	0.000000e+00	2.429144e+00	2.526907e-02	9.778223e-01	4.056207e-03	2.402187e-05	5.345247e+00	1.265905e-02
34460000	-4.531109e+03	6.600959e+01	2.081719e+00	1.538650e+01	0.000000e+00	2.258274e+00	2.102148e-02	9.797006e-01	4.932673e-03	1.590103e-05	5.722754e+00	1.252443e-02
34480000	-4.540928e+03	1.325850e+01	1.895054e+00	1.361923e+01	0.000000e+00	2.270807e+00	6.439956e-03	9.873501e-01	1.632676e-02	2.597900e-05	7.126710e+00	1.138384e-02
34500000	-4.544012e+03	7.252932e+01	2.056647e+00	1.484949e+01	0.000000e+00	2.266034e+00	1.597470e-02	9.815187e-01	8.194157e-03	1.790467e-05	6.199677e+00	1.235805e-02
34520000	-4.539937e+03	1.069900e+02	1.952925e+00	1.372001e+01	0.000000e+00	2.435326e+00	1.471584e-02	9.817921e-01	7.762049e-03	1.757928e-05	5.498185e+00	1.179042e-02
34540000	-4.544983e+03	5.644306e+01	2.241402e+00	1.623231e+01	0.000000e+00	2.709698e+00	1.387553e-02	9.910994e-01	2.146028e-03	2.144953e-05	7.119176e+00	1.352446e-02
34560000	-4.518363e+03	8.287514e+01	2.255748e+00	1.671437e+01	0.000000e+00	1.771310e+00	2.125446e-02	9.846110e-01	2.800337e-03	1.517569e-05	8.778254e+00	1.362831e-02
34580000	-4.522457e+03	7.102754e+01	2.103616e+00	1.520189e+01	0.000000e+00	2.298595e+00	2.117861e-02	9.905284e-01	9.022569e-04	1.625863e-05	4.251034e+00	1.271496e-02
34600000	-4.529533e+03	3.418575e+01	2.012544e+00	1.445584e+01	0.000000e+00	3.463577e+00	5.632961e-03	9.974605e-01	1.080326e-03	3.015790e-05	6.810101e+00	1.223446e-02
34620000	-4.539480e+03	7.023333e+01	1.994158e+00	1.412748e+01	0.000000e+00	2.203533e+00	1.945592e-02	9.884082e-01	2.271271e-03	2.323024e-05	4.326271e+00	1.213957e-02
34640000	-4.531852e+03	1.023665e+02	1.962982e+00	1.398121e+01	0.000000e+00	2.412312e+00	1.383206e-02	9.931457e-01	1.575526e-03	1.582287e-05	6.157897e+00	1.192807e-02
34660000	-4.535426e+03	1.062244e+02	2.380859e+00	1.693624e+01	0.000000e+00	1.675601e+00	3.467025e-02	9.732974e-01	4.152945e-03	1.729455e-05	4.789500e+00	1.450586e-02
34680000	-4.526734e+03	6.889028e+01	2.268141e+00	1.630771e+01	0.000000e+00	2.225677e+00	1.386774e-02	9.918865e-01	2.038150e-03	2.365794e-05	7.613940e+00	1.380741e-02
34700000	-4.547505e+03	7.573647e+01	2.047906e+00	1.435179e+01	0.000000e+00	2.138743e+00	1.492313e-02	9.872935e-01	4.512915e-03	2.094835e-05	5.635135e+00	1.247747e-02
34720000	-4.548221e+03	1.135434e+02	1.980888e+00	1.402745e+01	0.000000e+00	2.164759e+00	2.162015e-02	9.780851e-01	5.307996e-03	1.536676e-05	7.875513e+00	1.209173e-02
34740000	-4.539981e+03	8.012851e+01	1.853884e+00	1.325788e+01	0.000000e+00	2.078912e+00	2.704236e-02	9.842180e-01	1.719340e-03	1.520793e-05	5.246691e+00	1.131679e-02
34760000	-4.539609e+03	9.741295e+01	2.188882e+00	1.517901e+01	0.000000e+00	2.497979e+00	1.412635e-02	9.868306e-01	5.306284e-03	1.424716e-05	6.320368e+00	1.338473e-02
34780000	-4.544647e+03	7.893638e+01	1.850558e+00	1.315359e+01	0.000000e+00	1.758114e+00	2.118210e-02	9.835811e-01	2.785972e-03	1.794699e-05	6.838110e+00	1.133655e-02
34800000	-4.537789e+03	7.114052e+01	1.838005e+00	1.352620e+01	0.000000e+00	2.384053e+00	1.268478e-02	9.746732e-01	2.293061e-02	1.507084e-05	6.396683e+00	1.124972e-02
34820000	-4.541150e+03	8.573467e+01	2.021759e+00	1.459742e+01	0.000000e+00	1.949726e+00	1.906250e-02	9.788896e-01	6.486987e-03	1.224146e-05	4.316382e+00	1.237448e-02
34840000	-4.558257e+03	1.019139e+02	1.986054e+00	1.438537e+01	0.000000e+00	2.138420e+00	2.841537e-02	9.784302e-01	3.239488e-03	1.434854e-05	4.144517e+00	1.217127e-02
34860000	-4.548672e+03	1.147490e+02	1.727911e+00	1.254999e+01	0.000000e+00	1.989496e+00	1.432713e-02	9.805315e-01	1.060116e-02	1.109419e-05	4.144567e+00	1.061324e-02
34880000	-4.535271e+03	1.320038e+02	1.982997e+00	1.406645e+01	0.000000e+00	2.141292e+00	2.174721e-02	9.781101e-01	5.414425e-03	1.097196e-05	4.342394e+00	1.213151e-02
34900000	-4.557804e+03	9.656589e+01	2.231980e+00	1.539600e+01	0.000000e+00	2.006992e+00	2.271951e-02	9.790422e-01	5.128542e-03	1.288133e-05	5.137718e+00	1.367902e-02
34920000	-4.547446e+03	1.207655e+02	1.999363e+00	1.411617e+01	0.000000e+00	2.746300e+00	8.944685e-03	9.933257e-01	2.679082e-03	1.230075e-05	4.598009e+00	1.225414e-02
34940000	-4.537705e+03	1.522162e+02	2.259752e+00	1.594003e+01	0.000000e+00	2.326605e+00	1.380134e-02	9.934245e-01	1.253429e-03	1.167161e-05	2.827189e+00	1.384347e-02
34960000	-4.531554e+03	9.906142e+01	2.126986e+00	1.514641e+01	0.000000e+00	2.328433e+00	2.788341e-02	9.729805e-01	5.803123e-03	1.409480e-05	4.349664e+00	1.306999e-02
34980000	-4.533374e+03	1.083292e+02	1.948274e+00	1.416820e+01	0.000000e+00	2.530519e+00	1.851186e-02	9.869305e-01	2.437480e-03	1.878445e-05	4.133080e+00	1.200132e-02
35000000	-4.555562e+03	6.413107e+01	1.826771e+00	1.384734e+01	0.000000e+00	2.305322e+00	1.610733e-02	9.751102e-01	9.579926e-03	2.246101e-05	3.758245e+00	1.102319e-02
35020000	-4.542169e+03	1.054118e+02	1.846945e+00	1.357216e+01	0.000000e+00	2.807364e+00	9.290681e-03	9.947198e-01	1.717239e-03	1.559210e-05	3.753601e+00	1.126655e-02
35040000	-4.540474e+03	7.090998e+01	1.886194e+00	1.430415e+01	0.000000e+00	2.702901e+00	6.812405e-03	9.930873e-01	3.747823e-03	2.154177e-05	3.289262e+00	1.146215e-02
35060000	-4.560020e+03	5.514523e+01	1.910016e+00	1.414081e+01	0.000000e+00	1.960031e+00	6.271251e-03	9.956558e-01	2.696230e-03	3.023222e-05	3.295802e+00	1.161923e-02
35080000	-4.534810e+03	5.605187e+01	2.093666e+00	1.504812e+01	0.000000e+00	1.876073e+00	8.316445e-03	9.970316e-01	7.815152e-04	3.183601e-05	3.736346e+00	1.277068e-02
35100000	-4.551173e+03	4.370073e+01	2.163072e+00	1.518250e+01	0.000000e+00	1.835935e+00	3.558859e-03	9.984454e-01	9.243135e-04	2.751042e-05	4.700120e+00	1.321133e-02
35120000	-4.551519e+03	3.906298e+01	2.044853e+00	1.524757e+01	0.000000e+00	2.143528e+00	5.506867e-03	9.942083e-01	5.380070e-03	2.936643e-05	3.623329e+00	1.247563e-02
35140000	-4.539494e+03	3.845777e+01	1.803141e+00	1.339212e+01	0.000000e+00	2.139046e+00	8.370090e-03	9.932731e-01	3.984097e-03	3.213148e-05	4.723610e+00	1.097941e-02
35160000	-4.534501e+03	2.816829e+01	1.961828e+00	1.429761e+01	0.000000e+00	2.290715e+00	1.543540e-02	9.940780e-01	8.441692e-04	3.384310e-05	6.736129e+00	1.194217e-02
35180000	-4.541375e+03	3.602128e+01	1.930870e+00	1.382005e+01	0.000000e+00	2.368298e+00	3.667129e-03	9.959873e-01	4.919576e-03	3.318963e-05	5.230385e+00	1.176337e-02
35200000	-4.545679e+03	6.243322e+01	1.947607e+00	1.414853e+01	0.000000e+00	2.328807e+00	1.186554e-02	9.942354e-01	1.399927e-03	3.211621e-05	4.869411e+00	1.186569e-02
35220000	-4.545062e+03	7.150152e+01	2.093735e+00	1.511800e+01	0.000000e+00	2.109374e+00	1.381542e-02	9.880901e-01	2.959310e-03	2.227842e-05	4.255448e+00	1.276236e-02
35240000	-4.539211e+03	1.168865e+02	1.869816e+00	1.352693e+01	0.000000e+00	2.276725e+00	2.825010e-02	9.935518e-01	2.920224e-04	1.908838e-05	5.486696e+00	1.137424e-02
35260000	-4.536754e+03	9.941360e+01	1.969317e+00	1.554444e+01	0.000000e+00	2.014539e+00	2.131413e-02	9.948510e-01	2.822097e-04	1.628742e-05	5.223417e+00	1.195935e-02
35280000	-4.548913e+03	9.817378e+01	2.055968e+00	1.549351e+01	0.000000e+00	2.308852e+00	1.904143e-02	9.943604e-01	5.471847e-04	2.076610e-05	4.619226e+00	1.251287e-02
35300000	-4.529248e+03	3.539823e+01	1.899649e+00	1.480969e+01	0.000000e+00	2.285536e+00	7.986488e-03	9.917264e-01	5.065972e-03	2.239046e-05	5.437542e+00	1.157085e-02
35320000	-4.518747e+03	1.893186e+01	1.926249e+00	1.448410e+01	0.000000e+00	2.000162e+00	7.072441e-03	9.922553e-01	4.534595e-03	4.077700e-05	4.901605e+00	1.173979e-02
35340000	-4.540575e+03	1.048884e+02	2.112343e+00	1.577796e+01	0.000000e+00	1.844071e+00	1.280562e-02	9.928229e-01	1.571192e-03	1.639805e-05	3.577468e+00	1.290233e-02
35360000	-4.540503e+03	7.366351e+01	1.897291e+00	1.470063e+01	0.000000e+00	1.953384e+00	2.142469e-02	9.736813e-01	5.811820e-03	2.256245e-05	5.779033e+00	1.157965e-02
35380000	-4.539009e+03	8.572993e+01	2.338694e+00	1.675036e+01	0.000000e+00	2.405307e+00	1.233681e-02	9.888276e-01	4.245798e-03	2.414416e-05	4.744044e+00	1.431549e-02
35400000	-4.550522e+03	9.400785e+01	2.490451e+00	1.749468e+01	0.000000e+00	2.860598e+00	1.090329e-02	9.907992e-01	3.901398e-03	2.397184e-05	3.946600e+00	1.526370e-02
35420000	-4.518985e+03	7.492938e+01	2.288613e+00	1.664520e+01	0.000000e+00	1.852697e+00	1.460657e-02	9.814316e-01	7.708540e-03	3.087184e-05	6.345679e+00	1.405385e-02
35440000	-4.541724e+03	4.247144e+01	2.142231e+00	1.560187e+01	0.000000e+00	1.665157e+00	1.227176e-02	9.855320e-01	6.924452e-03	3.217472e-05	4.856188e+00	1.314916e-02
35460000	-4.544568e+03	7.434521e+01	1.931149e+00	1.406841e+01	0.000000e+00	3.289429e+00	1.442913e-02	9.886399e-01	4.288967e-03	4.057005e-05	4.648299e+00	1.184809e-02
35480000	-4.525431e+03	2.645217e+01	1.884569e+00	1.418469e+01	0.000000e+00	2.060165e+00	1.023544e-02	9.902095e-01	3.370950e-03	5.754356e-05	4.791626e+00	1.153101e-02
35500000	-4.530157e+03	7.862266e+01	1.883214e+00	1.340984e+01	0.000000e+00	3.242871e+00	1.946431e-02	9.823570e-01	4.446462e-03	3.347009e-05	5.550732e+00	1.154266e-02
35520000	-4.537760e+03	9.717387e+01	1.983868e+00	1.487084e+01	0.000000e+00	2.055674e+00	1.946193e-02	9.896310e-01	1.628711e-03	2.963640e-05	4.948989e+00	1.215841e-02
35540000	-4.527410e+03	7.569236e+01	1.987645e+00	1.516297e+01	0.000000e+00	2.370288e+00	2.023398e-02	9.911733e-01	1.071415e-03	2.020774e-05	7.849457e+00	1.216598e-02
35560000	-4.547139e+03	9.162406e+01	2.176467e+00	1.601145e+01	0.000000e+00	2.454464e+00	4.525205e-03	9.954880e-01	4.316231e-03	1.675173e-05	5.459244e+00	1.331753e-02
35580000	-4.537479e+03	6.269740e+01	2.110511e+00	1.549273e+01	0.000000e+00	1.630870e+00	1.336517e-02	9.928458e-01	1.730924e-03	2.428001e-05	6.350987e+00	1.287499e-02
35600000	-4.538255e+03	9.144168e+01	2.108648e+00	1.509780e+01	0.000000e+00	1.734794e+00	6.183557e-03	9.956588e-01	3.355815e-03	2.382418e-05	5.726125e+00	1.284634e-02
35620000	-4.525573e+03	1.134520e+02	2.065536e+00	1.471682e+01	0.000000e+00	2.322303e+00	5.199305e-03	9.970293e-01	1.553952e-03	2.312325e-05	4.729053e+00	1.260400e-02
35640000	-4.553907e+03	9.050393e+01	2.086582e+00	1.554306e+01	0.000000e+00	2.346118e+00	6.865447e-03	9.970663e-01	9.694286e-04	2.288058e-05	4.783154e+00	1.276546e-02
35660000	-4.556278e+03	5.831189e+01	1.840820e+00	1.408349e+01	0.000000e+00	2.660666e+00	2.042615e-02	9.935181e-01	4.887256e-04	2.410704e-05	7.392599e+00	1.125208e-02
35680000	-4.533967e+03	8.984436e+01	2.165900e+00	1.581021e+01	0.000000e+00	2.001868e+00	4.294131e-02	9.864007e-01	6.232377e-04	2.126937e-05	5.238754e+00	1.325915e-02
35700000	-4.546352e+03	1.292149e+02	1.958350e+00	1.408492e+01	0.000000e+00	2.063700e+00	1.038594e-02	9.949629e-01	1.531264e-03	1.625517e-05	6.910223e+00	1.200763e-02
35720000	-4.553907e+03	1.442030e+02	2.167512e+00	1.572769e+01	0.000000e+00	1.892494e+00	1.476106e-02	9.875392e-01	4.313689e-03	1.116722e-05	4.145512e+00	1.328132e-02
35740000	-4.533788e+03	9.011261e+01	2.130130e+00	1.501610e+01	0.000000e+00	2.094063e+00	8.818355e-03	9.946644e-01	2.054602e-03	2.043129e-05	5.954098e+00	1.312391e-02
35760000	-4.534417e+03	1.023103e+02	1.899001e+00	1.420495e+01	0.000000e+00	2.266722e+00	1.831704e-02	9.885622e-01	2.050721e-03	1.751584e-05	4.360572e+00	1.160246e-02
35780000	-4.535716e+03	1.535301e+02	2.060856e+00	1.472805e+01	0.000000e+00	2.286936e+00	1.264355e-02	9.880660e-01	4.241467e-03	1.140805e-05	4.570273e+00	1.240507e-02
35800000	-4.529364e+03	1.604284e+02	1.911048e+00	1.337701e+01	0.000000e+00	3.222387e+00	4.098115e-03	9.970683e-01	2.396868e-03	1.514879e-05	7.599277e+00	1.146904e-02
35820000	-4.540221e+03	1.204588e+02	2.116250e+00	1.521874e+01	0.000000e+00	2.292752e+00	2.800156e-03	9.975309e-01	4.918827e-03	1.640155e-05	4.020342e+00	1.272245e-02
35840000	-4.529948e+03	8.924278e+01	1.823932e+00	1.324732e+01	0.000000e+00	2.291342e+00	1.398711e-02	9.935725e-01	9.838855e-04	1.588845e-05	4.968120e+00	1.094398e-02
35860000	-4.529796e+03	1.163317e+02	1.954767e+00	1.446906e+01	0.000000e+00	2.388287e+00	2.978231e-02	9.880366e-01	8.522200e-04	1.730060e-05	4.553758e+00	1.169476e-02
35880000	-4.522158e+03	1.093339e+02	1.899029e+00	1.387800e+01	0.000000e+00	2.222132e+00	1.108145e-02	9.911258e-01	2.732564e-03	1.862363e-05	4.744188e+00	1.136910e-02
35900000	-4.544529e+03	1.022415e+02	2.086332e+00	1.553297e+01	0.000000e+00	1.999758e+00	1.336036e-02	9.924873e-01	1.521786e-03	1.637441e-05	3.997231e+00	1.247574e-02
35920000	-4.530496e+03	3.966309e+01	2.067951e+00	1.581730e+01	0.000000e+00	2.002923e+00	2.063643e-02	9.748381e-01	7.770256e-03	2.105528e-05	7.205586e+00	1.231535e-02
35940000	-4.516552e+03	1.102576e+02	1.975202e+00	1.436744e+01	0.000000e+00	2.658603e+00	1.627286e-02	9.740630e-01	1.144045e-02	1.410758e-05	7.873618e+00	1.180146e-02
35960000	-4.521109e+03	8.396087e+01	2.075237e+00	1.424205e+01	0.000000e+00	2.953862e+00	2.501584e-02	9.773361e-01	5.238013e-03	1.456474e-05	9.596778e+00	1.241602e-02
35980000	-4.523000e+03	1.566105e+02	2.098615e+00	1.516528e+01	0.000000e+00	2.655001e+00	1.947688e-02	9.866358e-01	2.521934e-03	7.890664e-06	6.776274e+00	1.251590e-02
36000000	-4.523465e+03	1.634140e+02	2.270015e+00	1.619984e+01	0.000000e+00	2.435483e+00	2.237542e-02	9.819790e-01	3.879809e-03	6.822668e-06	6.273296e+00	1.357532e-02
36020000	-4.520460e+03	1.683314e+02	1.900972e+00	1.361449e+01	0.000000e+00	2.456955e+00	1.698242e-02	9.662909e-01	1.919220e-02	8.561071e-06	7.284084e+00	1.136735e-02
36040000	-4.528638e+03	1.668061e+02	1.898350e+00	1.391745e+01	0.000000e+00	2.204173e+00	1.307378e-02	9.918579e-01	1.426692e-03	6.589912e-06	6.592969e+00	1.133822e-02
36060000	-4.525785e+03	2.339929e+02	2.160939e+00	1.510510e+01	0.000000e+00	2.475997e+00	9.326264e-03	9.930627e-01	3.210045e-03	4.991437e-06	5.739895e+00	1.290895e-02
36080000	-4.529026e+03	2.226231e+02	2.108054e+00	1.544776e+01	0.000000e+00	1.841995e+00	3.231069e-02	9.849184e-01	1.273728e-03	4.196250e-06	5.618739e+00	1.257408e-02
36100000	-4.538429e+03	2.382438e+02	2.262186e+00	1.670137e+01	0.000000e+00	1.755096e+00	1.516648e-02	9.907651e-01	2.275553e-03	5.115600e-06	4.675298e+00	1.353416e-02
36120000	-4.525169e+03	1.571625e+02	2.305103e+00	1.723940e+01	0.000000e+00	2.472262e+00	1.237493e-02	9.847511e-01	6.390836e-03	1.235696e-05	3.938003e+00	1.377011e-02
36140000	-4.531499e+03	1.349164e+02	2.308382e+00	1.725051e+01	0.000000e+00	2.456280e+00	1.289474e-02	9.815220e-01	8.190882e-03	9.651534e-06	5.662316e+00	1.376553e-02
36160000	-4.523428e+03	1.801265e+02	2.048475e+00	1.576596e+01	0.000000e+00	2.092220e+00	4.068727e-03	9.949848e-01	6.010662e-03	1.040269e-05	4.929061e+00	1.222499e-02
36180000	-4.533518e+03	1.229094e+02	2.110191e+00	1.586109e+01	0.000000e+00	2.916781e+00	1.090373e-02	9.927464e-01	2.695937e-03	1.905924e-05	4.619108e+00	1.258520e-02
36200000	-4.529200e+03	9.410669e+01	1.873869e+00	1.442882e+01	0.000000e+00	3.038496e+00	1.436699e-02	9.877779e-01	3.321418e-03	2.325213e-05	6.688931e+00	1.112116e-02
36220000	-4.541306e+03	1.190272e+02	2.275489e+00	1.672211e+01	0.000000e+00	2.411900e+00	1.002221e-02	9.888502e-01	5.051324e-03	1.597588e-05	4.454715e+00	1.353970e-02
36240000	-4.539719e+03	1.911736e+02	2.610996e+00	1.776325e+01	0.000000e+00	2.305512e+00	2.369826e-02	9.914559e-01	8.479203e-04	8.190184e-06	3.808052e+00	1.543275e-02
36260000	-4.524383e+03	1.383495e+02	2.250944e+00	1.549857e+01	0.000000e+00	3.077736e+00	1.916650e-02	9.793798e-01	5.607304e-03	1.614069e-05	6.398122e+00	1.331632e-02
36280000	-4.530841e+03	1.460862e+02	2.158557e+00	1.473341e+01	0.000000e+00	2.836431e+00	9.926655e-03	9.914731e-01	4.381928e-03	2.033547e-05	6.937158e+00	1.278467e-02
36300000	-4.534906e+03	1.430787e+02	2.187778e+00	1.507382e+01	0.000000e+00	2.375301e+00	2.040754e-02	9.836364e-01	3.289841e-03	1.196432e-05	7.221796e+00	1.296561e-02
36320000	-4.560329e+03	1.725736e+02	2.317573e+00	1.559945e+01	0.000000e+00	1.736423e+00	1.937340e-02	9.858141e-01	3.566548e-03	1.099076e-05	5.393466e+00	1.412944e-02
36340000	-4.543580e+03	1.973469e+02	2.394339e+00	1.640667e+01	0.000000e+00	1.849511e+00	7.259314e-03	9.951240e-01	3.152541e-03	7.425690e-06	6.087330e+00	1.459429e-02
36360000	-4.546966e+03	1.952581e+02	2.645357e+00	1.773268e+01	0.000000e+00	2.005289e+00	1.426300e-02	9.885554e-01	4.303262e-03	1.012082e-05	4.339932e+00	1.613157e-02
36380000	-4.542574e+03	2.045127e+02	2.255080e+00	1.502864e+01	0.000000e+00	2.454856e+00	6.743037e-03	9.938290e-01	6.819527e-03	7.398193e-06	5.206537e+00	1.373466e-02
36400000	-4.531288e+03	1.584550e+02	2.242747e+00	1.557963e+01	0.000000e+00	1.992030e+00	2.803313e-02	9.901690e-01	7.424914e-04	1.056754e-05	6.104912e+00	1.362681e-02
36420000	-4.567776e+03	1.519625e+02	2.360516e+00	1.702173e+01	0.000000e+00	1.752607e+00	2.151961e-02	9.891511e-01	1.623698e-03	8.951385e-06	5.626797e+00	1.442515e-02
36440000	-4.537315e+03	1.088544e+02	2.102033e+00	1.563736e+01	0.000000e+00	1.810449e+00	1.183026e-02	9.869809e-01	5.715950e-03	1.570150e-05	8.363735e+00	1.284975e-02
36460000	-4.539824e+03	1.852998e+02	2.206203e+00	1.573708e+01	0.000000e+00	2.624580e+00	1.155943e-02	9.924959e-01	2.434794e-03	1.138534e-05	4.611569e+00	1.347486e-02
36480000	-4.519543e+03	2.174660e+02	2.270275e+00	1.613384e+01	0.000000e+00	2.700587e+00	1.646460e-02	9.896914e-01	2.302227e-03	7.287052e-06	4.423166e+00	1.401134e-02
36500000	-4.526001e+03	2.336280e+02	2.009402e+00	1.416404e+01	0.000000e+00	2.559424e+00	1.959968e-02	9.839245e-01	4.287645e-03	8.929319e-06	3.889789e+00	1.243620e-02
36520000	-4.540298e+03	1.797141e+02	2.120158e+00	1.475985e+01	0.000000e+00	1.960813e+00	2.413199e-02	9.859056e-01	2.225563e-03	1.370095e-05	5.458391e+00	1.310854e-02
36540000	-4.536396e+03	1.736148e+02	2.214434e+00	1.589833e+01	0.000000e+00	2.501202e+00	2.421215e-02	9.928915e-01	4.923618e-04	1.057458e-05	4.476733e+00	1.365593e-02
36560000	-4.532631e+03	1.555229e+02	2.182554e+00	1.492047e+01	0.000000e+00	2.157786e+00	2.116296e-02	9.950405e-01	2.518781e-04	1.195936e-05	6.332361e+00	1.342056e-02
36580000	-4.523738e+03	1.751455e+02	2.050275e+00	1.425026e+01	0.000000e+00	2.095415e+00	9.715387e-03	9.961180e-01	7.161121e-04	7.893167e-06	6.073914e+00	1.257766e-02
36600000	-4.533378e+03	1.067932e+02	2.031032e+00	1.448436e+01	0.000000e+00	2.852922e+00	6.026642e-03	9.979314e-01	4.837105e-04	1.292673e-05	8.147067e+00	1.243687e-02
36620000	-4.528584e+03	1.146529e+02	1.887353e+00	1.363090e+01	0.000000e+00	2.589232e+00	5.686066e-03	9.968677e-01	1.547383e-03	1.545163e-05	5.353214e+00	1.150818e-02
36640000	-4.516454e+03	7.459523e+01	1.943843e+00	1.382104e+01	0.000000e+00	2.169489e+00	2.568465e-03	9.973689e-01	4.555593e-03	1.672189e-05	6.254275e+00	1.185162e-02
36660000	-4.547345e+03	1.136800e+02	1.992107e+00	1.415398e+01	0.000000e+00	2.182351e+00	2.799605e-03	9.988405e-01	1.040295e-03	1.074709e-05	4.034631e+00	1.212529e-02
36680000	-4.521792e+03	1.190869e+02	1.783575e+00	1.316046e+01	0.000000e+00	2.748505e+00	7.883823e-03	9.934092e-01	3.666053e-03	1.686374e-05	5.909273e+00	1.085627e-02
36700000	-4.540145e+03	1.173366e+02	2.139926e+00	1.564652e+01	0.000000e+00	2.161310e+00	9.325446e-03	9.925689e-01	3.490983e-03	1.246519e-05	5.806113e+00	1.301633e-02
36720000	-4.544048e+03	1.232127e+02	2.039192e+00	1.469143e+01	0.000000e+00	1.808642e+00	1.045081e-02	9.925316e-01	3.376807e-03	2.003900e-05	5.125262e+00	1.243382e-02
36740000	-4.545866e+03	1.166661e+02	1.850717e+00	1.318991e+01	0.000000e+00	2.565130e+00	4.988777e-03	9.935715e-01	7.228365e-03	2.343511e-05	4.458826e+00	1.147932e-02
36760000	-4.518975e+03	6.627106e+01	1.735686e+00	1.351550e+01	0.000000e+00	2.366949e+00	1.318443e-02	9.906829e-01	2.559115e-03	2.309455e-05	6.744018e+00	1.067318e-02
36780000	-4.529628e+03	1.154973e+02	1.675207e+00	1.266196e+01	0.000000e+00	2.610986e+00	1.363529e-02	9.889918e-01	2.985128e-03	1.542918e-05	6.183213e+00	1.035557e-02
36800000	-4.546385e+03	6.756747e+01	1.834739e+00	1.403140e+01	0.000000e+00	2.100468e+00	1.191084e-02	9.904592e-01	3.343133e-03	1.749858e-05	5.505360e+00	1.137927e-02
36820000	-4.533448e+03	1.285050e+02	1.737426e+00	1.315967e+01	0.000000e+00	2.451713e+00	9.670569e-03	9.873667e-01	9.826694e-03	1.604679e-05	5.001867e+00	1.070497e-02
36840000	-4.533782e+03	1.673359e+02	1.877594e+00	1.402351e+01	0.000000e+00	2.431760e+00	3.796131e-02	9.832554e-01	9.636551e-04	9.917076e-06	4.062956e+00	1.156268e-02
36860000	-4.532956e+03	2.020446e+02	2.126206e+00	1.518692e+01	0.000000e+00	2.539755e+00	7.363369e-03	9.936574e-01	4.853028e-03	7.454495e-06	3.612451e+00	1.312683e-02
36880000	-4.540659e+03	1.985693e+02	1.914832e+00	1.380628e+01	0.000000e+00	2.343712e+00	7.669962e-03	9.943951e-01	3.037771e-03	1.025334e-05	3.315143e+00	1.182435e-02
36900000	-4.553092e+03	1.124938e+02	1.690382e+00	1.254303e+01	0.000000e+00	3.086358e+00	2.386350e-02	9.886640e-01	1.193518e-03	1.346514e-05	5.248326e+00	1.042546e-02
36920000	-4.524297e+03	3.704298e+01	1.784685e+00	1.260675e+01	0.000000e+00	1.775527e+00	1.947151e-02	9.896498e-01	1.242915e-03	2.108181e-05	6.746078e+00	1.101940e-02
36940000	-4.531263e+03	7.799977e+01	1.885357e+00	1.335336e+01	0.000000e+00	2.414230e+00	2.971776e-02	9.645361e-01	7.860334e-03	1.421373e-05	7.708602e+00	1.165661e-02
36960000	-4.550452e+03	1.001640e+02	2.072974e+00	1.451526e+01	0.000000e+00	2.074772e+00	8.053026e-03	9.830611e-01	1.850771e-02	1.698885e-05	4.637492e+00	1.280216e-02
36980000	-4.547256e+03	1.005687e+02	2.000622e+00	1.369278e+01	0.000000e+00	2.385479e+00	3.488050e-02	9.806908e-01	1.888091e-03	1.994551e-05	4.755101e+00	1.235267e-02
37000000	-4.537312e+03	1.093559e+02	2.044405e+00	1.487203e+01	0.000000e+00	2.585465e+00	1.108424e-02	9.937647e-01	1.828099e-03	1.781813e-05	5.239727e+00	1.246977e-02
37020000	-4.552070e+03	1.385656e+02	2.294026e+00	1.706336e+01	0.000000e+00	1.880481e+00	1.537649e-02	9.958829e-01	3.469517e-04	9.162431e-06	5.838724e+00	1.395298e-02
37040000	-4.537437e+03	1.572469e+02	2.037128e+00	1.502451e+01	0.000000e+00	2.847597e+00	4.381853e-03	9.938583e-01	9.429104e-03	1.084123e-05	5.908176e+00	1.241769e-02
37060000	-4.533410e+03	7.339749e+01	2.085647e+00	1.529747e+01	0.000000e+00	2.449930e+00	1.376645e-02	9.854851e-01	4.390124e-03	2.010087e-05	7.081820e+00	1.271477e-02
37080000	-4.544012e+03	1.830931e+01	2.215358e+00	1.691202e+01	0.000000e+00	2.328828e+00	1.519907e-02	9.635701e-01	3.239645e-02	2.468282e-05	5.341494e+00	1.346628e-02
37100000	-4.525695e+03	8.467347e+01	1.947871e+00	1.440881e+01	0.000000e+00	2.865518e+00	1.819213e-02	9.821519e-01	4.931481e-03	2.343276e-05	6.699127e+00	1.184401e-02
37120000	-4.548515e+03	7.904854e+01	2.349928e+00	1.673078e+01	0.000000e+00	2.347156e+00	8.742653e-03	9.945655e-01	1.697712e-03	1.577861e-05	5.336148e+00	1.439985e-02
37140000	-4.526926e+03	1.143625e+02	2.089735e+00	1.518106e+01	0.000000e+00	2.376874e+00	2.227294e-02	9.863031e-01	1.898539e-03	1.316575e-05	6.649672e+00	1.274344e-02
37160000	-4.531603e+03	1.154142e+02	2.087298e+00	1.529221e+01	0.000000e+00	2.759318e+00	1.234863e-02	9.932765e-01	1.364897e-03	1.319261e-05	3.872083e+00	1.270941e-02
37180000	-4.527836e+03	1.366124e+02	1.953732e+00	1.434324e+01	0.000000e+00	2.467010e+00	9.730677e-03	9.954456e-01	1.083908e-03	9.974703e-06	5.287399e+00	1.188278e-02
37200000	-4.515950e+03	1.359608e+02	2.130940e+00	1.539021e+01	0.000000e+00	2.158787e+00	1.237688e-02	9.941653e-01	1.309387e-03	1.067830e-05	6.248222e+00	1.295749e-02
37220000	-4.530841e+03	1.238832e+02	2.000249e+00	1.463993e+01	0.000000e+00	2.842662e+00	5.178833e-03	9.949623e-01	5.222885e-03	9.369858e-06	7.520649e+00	1.215143e-02
37240000	-4.517199e+03	1.189517e+02	2.042162e+00	1.491613e+01	0.000000e+00	2.278924e+00	1.526234e-02	9.909573e-01	1.792631e-03	1.437489e-05	5.721480e+00	1.245015e-02
37260000	-4.526718e+03	1.305115e+02	2.124872e+00	1.570699e+01	0.000000e+00	2.390412e+00	1.298980e-02	9.899072e-01	3.889324e-03	1.422283e-05	6.035228e+00	1.297942e-02
37280000	-4.520376e+03	1.512272e+02	2.227873e+00	1.580423e+01	0.000000e+00	1.989582e+00	7.702531e-03	9.940780e-01	3.439292e-03	1.555758e-05	5.992504e+00	1.360391e-02
37300000	-4.501382e+03	1.446341e+02	2.124197e+00	1.545596e+01	0.000000e+00	2.873135e+00	1.856037e-02	9.856196e-01	3.571245e-03	1.193712e-05	6.999985e+00	1.291707e-02
37320000	-4.546784e+03	1.537265e+02	2.145956e+00	1.561282e+01	0.000000e+00	2.494921e+00	1.578445e-02	9.935822e-01	7.688159e-04	9.546287e-06	6.585296e+00	1.304182e-02
37340000	-4.545492e+03	1.705785e+02	2.104246e+00	1.561574e+01	0.000000e+00	2.395415e+00	5.278816e-03	9.920898e-01	1.025312e-02	9.933857e-06	5.723646e+00	1.278635e-02
37360000	-4.531665e+03	1.268638e+02	2.081214e+00	1.606212e+01	0.000000e+00	2.108231e+00	1.259582e-02	9.848661e-01	4.869536e-03	1.078836e-05	4.878064e+00	1.270566e-02
37380000	-4.508623e+03	1.568722e+02	2.143937e+00	1.583602e+01	0.000000e+00	1.935892e+00	2.302179e-02	9.918864e-01	6.114401e-04	5.591626e-06	6.349437e+00	1.311690e-02
37400000	-4.520762e+03	1.390627e+02	2.199539e+00	1.657068e+01	0.000000e+00	2.079861e+00	1.176073e-02	9.908337e-01	2.485491e-03	1.125783e-05	5.823494e+00	1.348889e-02
37420000	-4.523675e+03	2.028759e+02	2.018497e+00	1.496905e+01	0.000000e+00	2.655293e+00	1.192595e-02	9.928391e-01	1.521355e-03	8.594658e-06	5.206746e+00	1.236136e-02
37440000	-4.539343e+03	2.001008e+02	2.168471e+00	1.559131e+01	0.000000e+00	2.189732e+00	2.277060e-02	9.747131e-01	8.684393e-03	6.577825e-06	4.076176e+00	1.328626e-02
37460000	-4.524437e+03	1.532102e+02	1.853280e+00	1.383736e+01	0.000000e+00	2.339577e+00	1.248462e-02	9.957253e-01	6.450133e-04	1.083729e-05	6.260465e+00	1.136023e-02
37480000	-4.539278e+03	1.560562e+02	2.212098e+00	1.546609e+01	0.000000e+00	1.828116e+00	9.265533e-03	9.955512e-01	1.464248e-03	1.011625e-05	5.639270e+00	1.353844e-02
37500000	-4.535739e+03	2.107543e+02	2.115499e+00	1.513691e+01	0.000000e+00	2.283395e+00	1.496000e-02	9.906951e-01	2.018034e-03	8.682087e-06	4.624557e+00	1.288462e-02
37520000	-4.546268e+03	1.678816e+02	2.314522e+00	1.630122e+01	0.000000e+00	1.933273e+00	1.455393e-02	9.883218e-01	3.133797e-03	9.474525e-06	7.043625e+00	1.423835e-02
37540000	-4.544281e+03	1.666555e+02	2.344146e+00	1.651213e+01	0.000000e+00	1.949460e+00	6.553010e-03	9.946748e-01	3.976401e-03	9.784733e-06	6.986386e+00	1.441968e-02
37560000	-4.534590e+03	1.717107e+02	2.219092e+00	1.632870e+01	0.000000e+00	1.834576e+00	1.906998e-02	9.884674e-01	1.940934e-03	7.984952e-06	4.422206e+00	1.366537e-02
37580000	-4.518351e+03	1.848685e+02	2.175800e+00	1.599435e+01	0.000000e+00	2.885927e+00	5.242500e-03	9.943190e-01	5.114633e-03	8.061155e-06	5.846057e+00	1.340810e-02
37600000	-4.521963e+03	1.576453e+02	2.228457e+00	1.634318e+01	0.000000e+00	2.131237e+00	4.836784e-03	9.947717e-01	5.882697e-03	9.950399e-06	6.685617e+00	1.374084e-02
37620000	-4.537996e+03	2.075293e+02	2.251047e+00	1.598273e+01	0.000000e+00	2.568728e+00	1.745351e-02	9.910407e-01	1.411194e-03	8.315106e-06	5.782641e+00	1.389037e-02
37640000	-4.524016e+03	1.349781e+02	2.409091e+00	1.834139e+01	0.000000e+00	2.570583e+00	1.276851e-02	9.930948e-01	1.944243e-03	1.659815e-05	7.275447e+00	1.490520e-02
37660000	-4.516048e+03	1.251061e+02	2.473189e+00	1.761334e+01	0.000000e+00	2.310908e+00	2.134369e-02	9.874855e-01	2.082695e-03	1.054188e-05	7.093229e+00	1.533636e-02
37680000	-4.541774e+03	1.304858e+02	2.516680e+00	1.797940e+01	0.000000e+00	2.375918e+00	1.010504e-02	9.927996e-01	2.740096e-03	1.645070e-05	5.762990e+00	1.558026e-02
37700000	-4.529810e+03	8.337559e+01	2.266663e+00	1.602601e+01	0.000000e+00	2.221520e+00	8.615909e-03	9.938050e-01	3.046509e-03	2.342548e-05	7.396017e+00	1.402500e-02
37720000	-4.535169e+03	1.585688e+02	2.595910e+00	1.845436e+01	0.000000e+00	1.985882e+00	9.128862e-03	9.931043e-01	2.875091e-03	1.108174e-05	6.822535e+00	1.607385e-02
37740000	-4.520911e+03	1.341923e+02	2.151972e+00	1.547113e+01	0.000000e+00	1.952901e+00	1.015472e-02	9.921658e-01	2.951814e-03	1.399031e-05	5.578044e+00	1.336618e-02
37760000	-4.539916e+03	1.223811e+02	2.021800e+00	1.416714e+01	0.000000e+00	2.235060e+00	2.518180e-02	9.827218e-01	2.526586e-03	1.453256e-05	5.464167e+00	1.256429e-02
37780000	-4.547313e+03	1.432578e+02	2.192578e+00	1.554100e+01	0.000000e+00	2.499557e+00	1.222782e-02	9.905519e-01	2.869717e-03	1.326023e-05	5.298173e+00	1.367394e-02
37800000	-4.537133e+03	1.045123e+02	2.485755e+00	1.668125e+01	0.000000e+00	2.062900e+00	9.812141e-03	9.952367e-01	1.472382e-03	1.507827e-05	5.757518e+00	1.554408e-02
37820000	-4.535157e+03	9.511407e+01	2.083078e+00	1.428447e+01	0.000000e+00	2.488858e+00	2.196444e-02	9.914381e-01	1.113396e-03	1.688278e-05	5.845439e+00	1.298480e-02
37840000	-4.538061e+03	1.051950e+02	2.058751e+00	1.424210e+01	0.000000e+00	2.410586e+00	2.219236e-02	9.949588e-01	2.824672e-04	2.167092e-05	6.296012e+00	1.283418e-02
37860000	-4.538584e+03	9.554797e+01	2.322540e+00	1.632024e+01	0.000000e+00	2.447199e+00	1.932210e-02	9.961426e-01	2.183243e-04	2.059979e-05	6.692013e+00	1.446048e-02
37880000	-4.538884e+03	1.486741e+02	2.454680e+00	1.684327e+01	0.000000e+00	2.642309e+00	7.694346e-03	9.984869e-01	2.655630e-04	1.806530e-05	6.518924e+00	1.530404e-02
37900000	-4.520142e+03	1.191054e+02	2.602046e+00	1.827829e+01	0.000000e+00	2.116817e+00	5.399662e-03	9.976776e-01	1.342462e-03	2.296357e-05	6.683679e+00	1.625498e-02
37920000	-4.537722e+03	1.133452e+02	2.266166e+00	1.527825e+01	0.000000e+00	1.930087e+00	4.566333e-03	9.956957e-01	6.459784e-03	2.213729e-05	6.648390e+00	1.417391e-02
37940000	-4.548965e+03	9.987872e+01	2.440707e+00	1.741952e+01	0.000000e+00	2.504262e+00	1.664421e-02	9.901478e-01	1.695757e-03	2.029231e-05	7.723994e+00	1.516805e-02
37960000	-4.530343e+03	8.513640e+01	2.337377e+00	1.662347e+01	0.000000e+00	2.000407e+00	1.913623e-02	9.878791e-01	2.314354e-03	2.101899e-05	7.600094e+00	1.447759e-02
37980000	-4.529897e+03	1.438124e+02	2.812897e+00	1.933146e+01	0.000000e+00	2.419392e+00	1.345312e-02	9.952905e-01	6.753482e-04	1.207713e-05	5.599124e+00	1.742821e-02
38000000	-4.525330e+03	1.711350e+02	2.693816e+00	1.838457e+01	0.000000e+00	2.202598e+00	1.019514e-02	9.978949e-01	2.961643e-04	1.143877e-05	5.795134e+00	1.670990e-02
38020000	-4.544895e+03	1.721407e+02	2.452877e+00	1.710808e+01	0.000000e+00	2.188492e+00	1.032836e-02	9.968340e-01	4.935462e-04	1.058851e-05	7.230316e+00	1.522464e-02
38040000	-4.535491e+03	1.876648e+02	2.383080e+00	1.631208e+01	0.000000e+00	2.472072e+00	8.276781e-03	9.926893e-01	4.301683e-03	8.130341e-06	5.389976e+00	1.480923e-02
38060000	-4.517949e+03	1.507360e+02	2.643934e+00	1.791009e+01	0.000000e+00	1.959707e+00	1.801410e-02	9.892403e-01	2.540771e-03	8.156284e-06	5.831633e+00	1.639659e-02
38080000	-4.535578e+03	1.713609e+02	2.550537e+00	1.765530e+01	0.000000e+00	1.953734e+00	1.353277e-02	9.899725e-01	3.240474e-03	8.682945e-06	5.893494e+00	1.581288e-02
38100000	-4.531468e+03	1.710742e+02	2.402142e+00	1.688374e+01	0.000000e+00	1.887240e+00	1.529471e-02	9.885956e-01	2.150626e-03	9.445335e-06	5.293874e+00	1.473716e-02
38120000	-4.518973e+03	1.176157e+02	2.508778e+00	1.700497e+01	0.000000e+00	2.432244e+00	8.781412e-03	9.954396e-01	1.401689e-03	1.013444e-05	8.139065e+00	1.544759e-02
38140000	-4.516477e+03	1.483555e+02	2.682091e+00	1.832591e+01	0.000000e+00	1.795459e+00	3.338760e-02	9.841322e-01	1.220888e-03	1.080667e-05	6.135590e+00	1.651814e-02
38160000	-4.529876e+03	1.563491e+02	2.294902e+00	1.635251e+01	0.000000e+00	2.682396e+00	2.512710e-02	9.868034e-01	1.286713e-03	1.145812e-05	7.997115e+00	1.415837e-02
38180000	-4.544769e+03	1.667907e+02	2.186601e+00	1.609139e+01	0.000000e+00	2.337195e+00	9.830566e-03	9.948781e-01	1.333031e-03	1.262228e-05	6.073012e+00	1.350393e-02
38200000	-4.529814e+03	1.443207e+02	1.952153e+00	1.369732e+01	0.000000e+00	2.432586e+00	2.070017e-02	9.777937e-01	6.884369e-03	1.577589e-05	7.896534e+00	1.201781e-02
38220000	-4.527321e+03	1.633810e+02	2.394114e+00	1.647839e+01	0.000000e+00	2.279660e+00	8.013018e-03	9.898830e-01	1.013517e-02	1.421581e-05	6.706503e+00	1.475751e-02
38240000	-4.525699e+03	1.684140e+02	2.214068e+00	1.580256e+01	0.000000e+00	2.020906e+00	1.353757e-02	9.892894e-01	3.386360e-03	9.032636e-06	5.172140e+00	1.364583e-02
38260000	-4.546034e+03	1.555857e+02	2.390594e+00	1.588840e+01	0.000000e+00	1.757606e+00	6.113447e-03	9.951388e-01	3.824916e-03	9.623994e-06	5.781062e+00	1.479213e-02
38280000	-4.554853e+03	2.014505e+02	2.095468e+00	1.360350e+01	0.000000e+00	2.302446e+00	2.706089e-02	9.815479e-01	3.428470e-03	1.191482e-05	4.912782e+00	1.298805e-02
38300000	-4.535456e+03	1.997827e+02	2.370754e+00	1.580108e+01	0.000000e+00	2.275048e+00	2.792594e-02	9.746839e-01	7.387384e-03	9.104046e-06	4.407564e+00	1.471562e-02
38320000	-4.546479e+03	2.006484e+02	2.453165e+00	1.630032e+01	0.000000e+00	2.084535e+00	2.470533e-02	9.837649e-01	2.901960e-03	8.472791e-06	3.729016e+00	1.510456e-02
38340000	-4.532609e+03	2.135700e+02	2.529378e+00	1.629861e+01	0.000000e+00	2.165493e+00	1.540270e-02	9.933109e-01	1.515826e-03	8.959243e-06	3.430156e+00	1.560090e-02
38360000	-4.555296e+03	2.221896e+02	2.030312e+00	1.354988e+01	0.000000e+00	2.698230e+00	2.678267e-02	9.892258e-01	1.054737e-03	7.178258e-06	5.034218e+00	1.250813e-02
38380000	-4.543091e+03	2.472443e+02	2.380318e+00	1.546365e+01	0.000000e+00	3.191894e+00	1.982778e-02	9.950616e-01	3.787828e-04	4.052261e-06	5.159092e+00	1.467169e-02
38400000	-4.554420e+03	2.665532e+02	2.297315e+00	1.518735e+01	0.000000e+00	2.493500e+00	1.386239e-02	9.905694e-01	2.515263e-03	3.791879e-06	3.979683e+00	1.412466e-02
38420000	-4.542126e+03	2.644612e+02	2.474002e+00	1.697186e+01	0.000000e+00	2.973527e+00	1.046173e-02	9.933351e-01	2.790160e-03	3.123679e-06	4.202956e+00	1.524023e-02
38440000	-4.543058e+03	2.191721e+02	1.904321e+00	1.324121e+01	0.000000e+00	3.737530e+00	1.206753e-02	9.847779e-01	9.161969e-03	4.640724e-06	4.934842e+00	1.170860e-02
38460000	-4.531093e+03	1.918847e+02	2.137967e+00	1.571144e+01	0.000000e+00	2.676872e+00	1.119691e-02	9.896650e-01	4.578931e-03	5.488066e-06	5.384361e+00	1.308393e-02
38480000	-4.534654e+03	2.132857e+02	2.195422e+00	1.555568e+01	0.000000e+00	2.835431e+00	2.371620e-02	9.900398e-01	1.031633e-03	4.545593e-06	6.248867e+00	1.345484e-02
38500000	-4.528030e+03	1.752584e+02	1.926028e+00	1.386603e+01	0.000000e+00	2.220867e+00	1.535601e-02	9.871337e-01	4.645671e-03	6.683901e-06	5.761258e+00	1.174669e-02
38520000	-4.536004e+03	2.033791e+02	2.113044e+00	1.524233e+01	0.000000e+00	1.620923e+00	1.003037e-02	9.862294e-01	7.940253e-03	5.212967e-06	4.604580e+00	1.287924e-02
38540000	-4.535798e+03	2.203876e+02	1.999567e+00	1.416316e+01	0.000000e+00	3.485183e+00	1.816473e-02	9.939980e-01	4.554837e-04	5.456866e-06	5.680625e+00	1.219214e-02
38560000	-4.527133e+03	2.048607e+02	2.168165e+00	1.593781e+01	0.000000e+00	1.816932e+00	1.065333e-02	9.897467e-01	5.273073e-03	4.269917e-06	4.541975e+00	1.327407e-02
38580000	-4.537573e+03	2.220881e+02	2.081972e+00	1.543679e+01	0.000000e+00	2.424432e+00	1.439026e-02	9.853391e-01	5.675581e-03	3.978818e-06	6.062419e+00	1.273450e-02
38600000	-4.523272e+03	1.290718e+02	1.791603e+00	1.316049e+01	0.000000e+00	2.712850e+00	1.384482e-02	9.894535e-01	2.894841e-03	6.742951e-06	9.221029e+00	1.086362e-02
38620000	-4.521972e+03	1.778034e+02	1.903169e+00	1.419092e+01	0.000000e+00	2.177929e+00	4.667570e-03	9.965111e-01	2.929997e-03	5.757395e-06	7.078031e+00	1.152116e-02
38640000	-4.515847e+03	1.867692e+02	1.930046e+00	1.444785e+01	0.000000e+00	2.760480e+00	5.963419e-03	9.931236e-01	6.489308e-03	4.616931e-06	9.263700e+00	1.164963e-02
38660000	-4.519010e+03	1.490770e+02	1.770810e+00	1.303990e+01	0.000000e+00	1.961390e+00	1.828489e-03	9.973708e-01	8.885816e-03	7.876015e-06	7.544990e+00	1.069717e-02
38680000	-4.529861e+03	1.886098e+02	1.902853e+00	1.453689e+01	0.000000e+00	1.876861e+00	8.851589e-03	9.956110e-01	1.022681e-03	6.685701e-06	5.643689e+00	1.144759e-02
38700000	-4.530539e+03	1.499287e+02	2.043620e+00	1.529139e+01	0.000000e+00	2.658903e+00	1.568148e-02	9.966903e-01	2.410267e-04	1.048931e-05	5.197490e+00	1.232152e-02
38720000	-4.517365e+03	1.753763e+02	1.945959e+00	1.421970e+01	0.000000e+00	3.347615e+00	9.358345e-03	9.973608e-01	3.080362e-04	9.093083e-06	5.637974e+00	1.172988e-02
38740000	-4.522011e+03	1.268921e+02	2.123591e+00	1.625729e+01	0.000000e+00	2.275718e+00	2.951348e-03	9.973805e-01	3.270577e-03	9.554517e-06	8.189710e+00	1.281019e-02
38760000	-4.523147e+03	1.727510e+02	2.221171e+00	1.607386e+01	0.000000e+00	2.273969e+00	2.933352e-03	9.958323e-01	1.185547e-02	7.195426e-06	7.187862e+00	1.338232e-02
38780000	-4.549363e+03	1.728790e+02	2.281300e+00	1.635190e+01	0.000000e+00	2.053948e+00	2.028987e-03	9.979748e-01	4.658100e-03	9.971543e-06	6.793075e+00	1.374167e-02
38800000	-4.549035e+03	1.495203e+02	1.993078e+00	1.454334e+01	0.000000e+00	2.648629e+00	9.900241e-03	9.970394e-01	4.972885e-04	8.993627e-06	5.299417e+00	1.203032e-02
38820000	-4.519016e+03	2.200689e+02	2.212917e+00	1.616055e+01	0.000000e+00	2.041664e+00	5.381025e-03	9.963976e-01	1.932845e-03	5.374976e-06	9.709722e+00	1.339329e-02
38840000	-4.518985e+03	2.262591e+02	2.186225e+00	1.564593e+01	0.000000e+00	2.375564e+00	1.087232e-02	9.963094e-01	6.673164e-04	5.748197e-06	7.034041e+00	1.323934e-02
38860000	-4.527143e+03	1.941793e+02	2.110813e+00	1.584197e+01	0.000000e+00	1.907576e+00	1.110647e-02	9.969174e-01	4.092792e-04	6.795513e-06	8.010392e+00	1.255842e-02
38880000	-4.525609e+03	1.993238e+02	2.523239e+00	1.789837e+01	0.000000e+00	1.971509e+00	1.595198e-02	9.914007e-01	1.523538e-03	5.077441e-06	1.010721e+01	1.501602e-02
38900000	-4.520566e+03	1.269007e+02	2.103978e+00	1.518934e+01	0.000000e+00	1.803636e+00	1.339296e-03	9.973733e-01	1.822989e-02	1.206022e-05	7.127288e+00	1.249908e-02
38920000	-4.529555e+03	1.718037e+02	2.112848e+00	1.572437e+01	0.000000e+00	2.334947e+00	2.819285e-03	9.969543e-01	5.810982e-03	9.914936e-06	7.572402e+00	1.252925e-02
38940000	-4.540923e+03	1.611184e+02	2.213287e+00	1.656361e+01	0.000000e+00	2.037779e+00	6.984556e-03	9.924853e-01	6.567594e-03	9.038838e-06	4.702872e+00	1.312215e-02
38960000	-4.526489e+03	1.207490e+02	2.161545e+00	1.600572e+01	0.000000e+00	1.915712e+00	8.856134e-03	9.909116e-01	4.849770e-03	1.076392e-05	5.494884e+00	1.281452e-02
38980000	-4.533951e+03	1.451907e+02	2.012737e+00	1.527556e+01	0.000000e+00	2.557364e+00	9.205044e-03	9.870607e-01	9.590180e-03	1.124926e-05	4.459158e+00	1.200617e-02
39000000	-4.534995e+03	1.681867e+02	2.275831e+00	1.540643e+01	0.000000e+00	2.790736e+00	2.100503e-02	9.811747e-01	4.583376e-03	8.888628e-06	4.227453e+00	1.356229e-02
39020000	-4.539802e+03	1.635267e+02	2.060067e+00	1.475278e+01	0.000000e+00	1.896462e+00	5.947560e-03	9.963641e-01	1.719352e-03	6.379209e-06	4.891130e+00	1.228615e-02
39040000	-4.541062e+03	1.813821e+02	2.104623e+00	1.529750e+01	0.000000e+00	2.035473e+00	4.416511e-03	9.976118e-01	1.656623e-03	7.509087e-06	3.730594e+00	1.244221e-02
39060000	-4.532096e+03	1.963630e+02	2.097634e+00	1.451656e+01	0.000000e+00	2.807473e+00	3.457336e-03	9.972943e-01	3.583687e-03	9.590564e-06	4.788983e+00	1.246584e-02
39080000	-4.527323e+03	1.920892e+02	2.162632e+00	1.536985e+01	0.000000e+00	2.202434e+00	3.760756e-03	9.977258e-01	1.773920e-03	8.745061e-06	4.325065e+00	1.271794e-02
39100000	-4.531116e+03	1.213445e+02	2.042986e+00	1.482006e+01	0.000000e+00	2.798775e+00	2.237007e-03	9.981535e-01	3.740482e-03	9.879048e-06	6.427034e+00	1.200310e-02
39120000	-4.527100e+03	9.541883e+01	1.757261e+00	1.334917e+01	0.000000e+00	2.328995e+00	2.467654e-03	9.958569e-01	1.069381e-02	1.407353e-05	4.871036e+00	1.028692e-02
39140000	-4.539431e+03	1.106447e+02	1.804877e+00	1.357429e+01	0.000000e+00	3.628477e+00	1.341355e-02	9.952960e-01	6.070450e-04	9.958463e-06	6.912942e+00	1.067612e-02
39160000	-4.534872e+03	1.010080e+02	2.103652e+00	1.500802e+01	0.000000e+00	2.310949e+00	1.225183e-02	9.895557e-01	4.122016e-03	1.690517e-05	5.858772e+00	1.243491e-02
39180000	-4.523970e+03	1.396433e+02	2.119952e+00	1.549882e+01	0.000000e+00	2.051718e+00	9.896015e-03	9.896664e-01	5.084474e-03	1.027108e-05	4.585732e+00	1.252572e-02
39200000	-4.530132e+03	1.044761e+02	2.020064e+00	1.497551e+01	0.000000e+00	2.287294e+00	3.345170e-02	9.843447e-01	1.324291e-03	1.775541e-05	4.566064e+00	1.192932e-02
39220000	-4.547676e+03	1.428972e+02	1.974466e+00	1.394236e+01	0.000000e+00	2.950171e+00	1.328735e-02	9.845316e-01	7.896147e-03	1.479612e-05	3.439337e+00	1.167658e-02
39240000	-4.527291e+03	1.766104e+02	2.133373e+00	1.606973e+01	0.000000e+00	2.378720e+00	9.743542e-03	9.912353e-01	2.515885e-03	7.398377e-06	3.909358e+00	1.260300e-02
39260000	-4.543595e+03	1.046508e+02	1.877687e+00	1.456071e+01	0.000000e+00	2.418859e+00	1.116602e-02	9.904109e-01	4.362961e-03	1.462212e-05	4.439865e+00	1.105984e-02
39280000	-4.534342e+03	1.627651e+02	2.059672e+00	1.565127e+01	0.000000e+00	2.210968e+00	1.099036e-02	9.909855e-01	3.099542e-03	1.162662e-05	4.718030e+00	1.213392e-02
39300000	-4.537677e+03	1.651348e+02	1.950271e+00	1.511957e+01	0.000000e+00	2.573826e+00	7.849789e-03	9.946828e-01	1.851215e-03	8.624443e-06	3.521838e+00	1.150616e-02
39320000	-4.528743e+03	1.071402e+02	1.935272e+00	1.473133e+01	0.000000e+00	2.347593e+00	1.638943e-02	9.816469e-01	4.670510e-03	1.303072e-05	4.280529e+00	1.142131e-02
39340000	-4.562788e+03	1.136735e+02	2.065762e+00	1.518131e+01	0.000000e+00	2.176704e+00	1.317837e-02	9.918077e-01	1.770567e-03	1.830651e-05	3.297724e+00	1.221882e-02
39360000	-4.549775e+03	1.077045e+02	1.882173e+00	1.398971e+01	0.000000e+00	2.310120e+00	2.481312e-02	9.694441e-01	5.988094e-03	1.251344e-05	3.217498e+00	1.108973e-02
39380000	-4.534958e+03	1.318078e+02	1.877146e+00	1.422528e+01	0.000000e+00	2.403652e+00	9.121925e-03	9.830755e-01	1.688127e-02	1.148277e-05	4.167982e+00	1.105401e-02
39400000	-4.530333e+03	1.027651e+02	1.994050e+00	1.484192e+01	0.000000e+00	2.608332e+00	1.546068e-02	9.882422e-01	2.446166e-03	1.340020e-05	3.888453e+00	1.178380e-02
39420000	-4.551290e+03	8.894159e+01	1.518394e+00	1.151207e+01	0.000000e+00	2.762231e+00	2.229726e-02	9.793470e-01	4.319914e-03	2.146944e-05	4.405195e+00	8.995779e-03
39440000	-4.535069e+03	5.970841e+00	1.949728e+00	1.512570e+01	0.000000e+00	2.453386e+00	1.272180e-02	9.908710e-01	2.392151e-03	2.334711e-05	4.901670e+00	1.153874e-02
39460000	-4.548441e+03	2.082962e+01	1.749812e+00	1.337922e+01	0.000000e+00	2.870001e+00	8.358248e-03	9.942610e-01	1.676969e-03	3.231086e-05	4.394894e+00	1.034148e-02
39480000	-4.539568e+03	5.760946e+01	1.900870e+00	1.426309e+01	0.000000e+00	2.842578e+00	1.344789e-02	9.923824e-01	2.184790e-03	1.824265e-05	4.376535e+00	1.122662e-02
39500000	-4.552980e+03	9.214851e+01	1.803546e+00	1.326603e+01	0.000000e+00	2.219346e+00	8.353694e-03	9.928213e-01	2.625307e-03	2.309237e-05	3.441643e+00	1.062925e-02
39520000	-4.559338e+03	7.236067e+01	1.880250e+00	1.412361e+01	0.000000e+00	3.794211e+00	1.013065e-02	9.875824e-01	5.901505e-03	3.107237e-05	4.027612e+00	1.104733e-02
39540000	-4.530011e+03	2.412843e+01	1.865364e+00	1.408483e+01	0.000000e+00	2.645126e+00	5.689401e-03	9.944936e-01	3.515179e-03	2.533917e-05	4.938436e+00	1.091657e-02
39560000	-4.537462e+03	2.435769e+01	1.834922e+00	1.430593e+01	0.000000e+00	2.072622e+00	1.119357e-02	9.812749e-01	1.257184e-02	3.201028e-05	4.564646e+00	1.074745e-02
39580000	-4.537091e+03	8.504368e+01	1.986991e+00	1.594454e+01	0.000000e+00	2.137861e+00	1.066628e-02	9.918819e-01	2.777705e-03	1.608581e-05	4.094326e+00	1.159946e-02
39600000	-4.536505e+03	9.076958e+01	1.890277e+00	1.496990e+01	0.000000e+00	2.801838e+00	9.929064e-03	9.954929e-01	9.141379e-04	2.341691e-05	4.244837e+00	1.113834e-02
39620000	-4.525486e+03	6.330738e+01	1.908461e+00	1.411979e+01	0.000000e+00	2.665743e+00	1.251649e-02	9.936402e-01	1.219658e-03	1.977854e-05	6.440770e+00	1.124100e-02
39640000	-4.539979e+03	2.323151e+01	1.882428e+00	1.491172e+01	0.000000e+00	2.127005e+00	1.862517e-02	9.902253e-01	1.203223e-03	3.689706e-05	6.730049e+00	1.107030e-02
39660000	-4.530420e+03	1.223423e+02	1.862386e+00	1.456957e+01	0.000000e+00	2.158023e+00	1.089601e-02	9.832088e-01	9.002945e-03	1.380851e-05	5.411477e+00	1.097033e-02
39680000	-4.528612e+03	9.488113e+01	2.006038e+00	1.547617e+01	0.000000e+00	2.322633e+00	1.462976e-02	9.911022e-01	1.680652e-03	2.293896e-05	3.878038e+00	1.178750e-02
39700000	-4.536504e+03	3.948182e+01	1.831146e+00	1.403065e+01	0.000000e+00	3.890412e+00	1.436460e-02	9.802633e-01	6.548514e-03	3.867726e-05	4.182025e+00	1.077739e-02
39720000	-4.527171e+03	-2.209149e+01	1.688825e+00	1.311064e+01	0.000000e+00	2.327548e+00	1.368864e-02	9.810395e-01	9.370262e-03	4.899264e-05	4.740328e+00	9.888902e-03
39740000	-4.529702e+03	5.604838e+01	1.573992e+00	1.195579e+01	0.000000e+00	3.373864e+00	1.928326e-02	9.588215e-01	1.476453e-02	4.345625e-05	3.687274e+00	9.214253e-03
39760000	-4.526294e+03	3.878498e+01	1.815226e+00	1.319898e+01	0.000000e+00	2.922811e+00	9.658445e-03	9.871312e-01	8.674158e-03	3.878805e-05	3.289305e+00	1.066588e-02
39780000	-4.524962e+03	4.558987e+01	1.906786e+00	1.385924e+01	0.000000e+00	2.637431e+00	9.238042e-03	9.953245e-01	9.923919e-04	4.410708e-05	4.087765e+00	1.121811e-02
39800000	-4.539779e+03	4.467275e+01	1.844386e+00	1.325726e+01	0.000000e+00	2.389225e+00	1.485705e-02	9.938891e-01	7.740757e-04	3.008089e-05	6.047105e+00	1.091129e-02
39820000	-4.539910e+03	8.930822e+01	1.985655e+00	1.539805e+01	0.000000e+00	2.491773e+00	8.847908e-03	9.959780e-01	7.215926e-04	1.871438e-05	5.050762e+00	1.173150e-02
39840000	-4.536243e+03	1.007125e+02	1.989348e+00	1.512656e+01	0.000000e+00	2.477096e+00	6.916605e-03	9.975683e-01	6.150615e-04	1.948714e-05	5.143751e+00	1.178610e-02
39860000	-4.541298e+03	1.218144e+02	2.152812e+00	1.553533e+01	0.000000e+00	2.700122e+00	4.645013e-03	9.983959e-01	5.392558e-04	2.001688e-05	5.355156e+00	1.278176e-02
39880000	-4.523690e+03	1.191204e+02	2.020922e+00	1.467938e+01	0.000000e+00	2.334688e+00	6.763800e-03	9.962476e-01	1.768269e-03	2.583308e-05	4.613564e+00	1.199024e-02
39900000	-4.533087e+03	9.839600e+01	1.828658e+00	1.357487e+01	0.000000e+00	2.406423e+00	4.607125e-03	9.967417e-01	2.349471e-03	2.595759e-05	4.379298e+00	1.087489e-02
39920000	-4.539540e+03	7.008391e+01	2.143066e+00	1.576656e+01	0.000000e+00	2.616099e+00	5.024390e-03	9.970083e-01	1.804259e-03	3.091671e-05	3.366972e+00	1.272291e-02
39940000	-4.541964e+03	4.051037e+01	2.062828e+00	1.498806e+01	0.000000e+00	1.748046e+00	1.188725e-02	9.916269e-01	2.503814e-03	3.105475e-05	5.181814e+00	1.226968e-02
[truncated: 18,003 more rows]
