# Supplementary material for: The rapid evolution of lungfish durophagy
Source: Nat Commun. 2022 May 2;13:2390. doi: 10.1038/s41467-022-30091-3 (PMC9061808; doi:10.1038/s41467-022-30091-3)
Supplement: Supplementary file 5 — Supplementary Software [file 41467_2022_30091_MOESM5_ESM.zip › Supplementary Software/MrBayes_tip_dating_analyses/2_partitions_constraint_TK02_(not_converged∩╝ë/Cui_2021_strict.parts]

[ID: 9036580866]
ID	Partition
0	****************************************************************************************
1	*.......................................................................................
2	.*......................................................................................
3	..*.....................................................................................
4	...*....................................................................................
5	....*...................................................................................
6	.....*..................................................................................
7	......*.................................................................................
8	.......*................................................................................
9	........*...............................................................................
10	.........*..............................................................................
11	..........*.............................................................................
12	...........*............................................................................
13	............*...........................................................................
14	.............*..........................................................................
15	..............*.........................................................................
16	...............*........................................................................
17	................*.......................................................................
18	.................*......................................................................
19	..................*.....................................................................
20	...................*....................................................................
21	....................*...................................................................
22	.....................*..................................................................
23	......................*.................................................................
24	.......................*................................................................
25	........................*...............................................................
26	.........................*..............................................................
27	..........................*.............................................................
28	...........................*............................................................
29	............................*...........................................................
30	.............................*..........................................................
31	..............................*.........................................................
32	...............................*........................................................
33	................................*.......................................................
34	.................................*......................................................
35	..................................*.....................................................
36	...................................*....................................................
37	....................................*...................................................
38	.....................................*..................................................
39	......................................*.................................................
40	.......................................*................................................
41	........................................*...............................................
42	.........................................*..............................................
43	..........................................*.............................................
44	...........................................*............................................
45	............................................*...........................................
46	.............................................*..........................................
47	..............................................*.........................................
48	...............................................*........................................
49	................................................*.......................................
50	.................................................*......................................
51	..................................................*.....................................
52	...................................................*....................................
53	....................................................*...................................
54	.....................................................*..................................
55	......................................................*.................................
56	.......................................................*................................
57	........................................................*...............................
58	.........................................................*..............................
59	..........................................................*.............................
60	...........................................................*............................
61	............................................................*...........................
62	.............................................................*..........................
63	..............................................................*.........................
64	...............................................................*........................
65	................................................................*.......................
66	.................................................................*......................
67	..................................................................*.....................
68	...................................................................*....................
69	....................................................................*...................
70	.....................................................................*..................
71	......................................................................*.................
72	.......................................................................*................
73	........................................................................*...............
74	.........................................................................*..............
75	..........................................................................*.............
76	...........................................................................*............
77	............................................................................*...........
78	.............................................................................*..........
79	..............................................................................*.........
80	...............................................................................*........
81	................................................................................*.......
82	.................................................................................*......
83	..................................................................................*.....
84	...................................................................................*....
85	....................................................................................*...
86	.....................................................................................*..
87	......................................................................................*.
88	.......................................................................................*
89	...............................................*..*********............*................
90	..................*.....................*...................*...........................
91	..................*.........................................*...........................
92	.....................**.*...............................................................
93	....................***.*...............................................................
94	.............................................................................**.*.......
95	.....*...*...*.**.......................................................................
96	.....................................*..................................*...............
97	............................................................................*****.......
98	..................................*...............................***...................
99	...............................................*..*.**...*.............*................
100	...................................................*......*.............................
101	....................................................*..................*................
102	..*.*............*.....*.....*..*..............************............*................
103	..............................................................................*.*.......
104	.......*..................*.............................................................
105	...........................................*.........................*..................
106	............................................................................***.*.......
107	..........................................................................*******.......
108	.......................................................**...............................
109	..........................................................................*.*****.......
110	...............................................*.....*..................................
111	.......................*........*.......................................................
112	...............................................*..*.**.................*................
113	...................................................*..*...*.............................
114	..........................................................................*******..*....
115	..*.*..................*.....*..*.......................................................
116	.****.***.***....**********.***************.**.**************...*****.****..............
117	.*************************************************************************..........*...
118	.*************.************.***************.**.**************...*****.****..............
119	.****.***.***....**********.***************.*..**************...*****.****..............
120	.*************************************************************************........*.*...
121	.**.*.***.***....**********.***************....**************...*****.****..............
122	.****.***.***....**********.***************....**************...*****.****..............
123	.*************************************************************************..............
124	......*..................*.............*.........................*......................
125	..................................*...............................**....................
126	......*..................*..............................................................
127	......................................................................................**
128	.................*.............................************............*................
129	.....................................................................................***
130	.*************.************.******************.**************...**********..............
131	.********************************************************************************.***...
132	..................................*................................*....................
133	..*..........................*..........................................................
134	...............................................*.**********............*................
135	.....................**.................................................................
136	..*.*............**....*.....*..*.......*......************.*..........*................
137	..*.*..*.........**....*..*..*..*.......*......************.*..........*................
138	..*.*..*.........**....*..*..*..*...*...*......**************..........*................
139	......*..................*.......................................*......................
140	.....*...*..............................................................................
141	.********************************************************************************.******
142	.***************************************************************************************
143	...............................................*..*.**.***.............*................
144	..................................................*.*..................*................
145	...............................................************............*................
146	.........................................*............................*.................
147	..*.*........................*..........................................................
148	....................***.*................*............................*.................
149	..............*...............................................**........................
150	....................................*......................*............................
151	......*.............***.**.............*.*.......................*....*.................
152	..........*...........................*.................................................
153	...................*...............*....................................................
154	..............*............*..................*..............***........................
155	..*.*..*.........**....*..*..*..*.*.**..*......**************.....***..**...............
156	..............*............*.................................***........................
157	.**.*.***.***....**********.**.************....**************...*****.****..............
158	.*..........*...........................................................................
159	..................................*..*............................***...*...............
160	......*.............***.**.....*.......*.*.......................*....*.................
161	..............................................................**........................
162	...........................*.................................*..........................
163	.*......*..**...........................................................................
164	..............*...............................................*.........................
165	.*......*.***......*...............*..*..................................*..............
166	..............*..............................................***........................
167	...................*........*....*.*....................................................
168	......*.............***.**.......*.....*.*.......................*....*.................
169	........*..........*...............*....................................................
170	.....*...*...*..*.......................................................................
171	.....*...*......*.......................................................................
172	.*......*.***.........................*..................................*..............
173	..........*...........................*..................................*..............
174	............................*....*......................................................
175	..*.*..*.........**....*..*..*..*...**..*......**************..........**...............
176	...................*........*......*....................................................
177	........*...*...........................................................................
178	.....*...*...*..........................................................................
179	..*.*..*.........**....*..*..*..*.*.**..*......**************...*.***..**...............
180	.*......*..**......*...............*....................................................
181	.*......*...*...........................................................................
182	.**.*..**.***....***...*..*..*..*.*****.*.*....**************...*.***..***..............
183	.............*..*.......................................................................
184	.*.........**...........................................................................
185	.............*.*........................................................................
186	.....*...*.....**.......................................................................
187	.**.*.***.***....**********..*.************....**************...*****.****..............
188	..............*............*..................................**........................
189	......*.............***.**.....*.*.....*.*.......................*....*.................
190	.....*...*.....*........................................................................
191	....................***.*........*.......*............................*.................
192	.*......*.***.........................*.................................................
193	.**.*..**.***....**....*..*..*..*.*.***.*.*....**************...*.***..***..............
194	.*.........*............................................................................
195	........*..*.......*...............*....................................................
196	...............**.......................................................................
197	.*......*.***......*...............*..*.................................................
198	.....*...*...*.*........................................................................
199	.**.*..**.***....***...*..*..*..*.*****.*......**************.....***..***..............
200	.**.*..**.***....***...*..*..*..*.*****.*......**************...*.***..***..............
201	........*..*............................................................................
202	............................*.*.........................................................
203	.............*.**.......................................................................
204	..............*...............................*..............***........................
205	.**.*..**.***....***...*..*.**..*******.*.*....**************...*.***..***..............
206	..*.*..*.........**....*..*..*..*...*...*......************.*..........*................
207	..............*................................................*........................
208	......*.............***.**..*..*.*.....*.*.......................*....*.................
209	..*.*..*.........**....*..*..*..*...*...*......**************...*......*................
210	...................*........*...........................................................
211	.**.*..**.***....**....*..*..*..*.*.***.*......**************...*.***..***..............
212	.............................................................**.........................
213	.*********************************************.***************************..............
214	.**.*.***.***....**********.**..***********....**************...*****.****..............
215	..............*...............................*...............**........................
216	.*......*..**.........................*.................................................
217	.................................*.......*............................*.................
218	.*........***.........................*..................................*..............
219	.**.*..**.***....***...*..*..*..*******.*.*....**************...*.***..***..............
ID	Partition
0	****************************************************************************************
1	*.......................................................................................
2	.*......................................................................................
3	..*.....................................................................................
4	...*....................................................................................
5	....*...................................................................................
6	.....*..................................................................................
7	......*.................................................................................
8	.......*................................................................................
9	........*...............................................................................
10	.........*..............................................................................
11	..........*.............................................................................
12	...........*............................................................................
13	............*...........................................................................
14	.............*..........................................................................
15	..............*.........................................................................
16	...............*........................................................................
17	................*.......................................................................
18	.................*......................................................................
19	..................*.....................................................................
20	...................*....................................................................
21	....................*...................................................................
22	.....................*..................................................................
23	......................*.................................................................
24	.......................*................................................................
25	........................*...............................................................
26	.........................*..............................................................
27	..........................*.............................................................
28	...........................*............................................................
29	............................*...........................................................
30	.............................*..........................................................
31	..............................*.........................................................
32	...............................*........................................................
33	................................*.......................................................
34	.................................*......................................................
35	..................................*.....................................................
36	...................................*....................................................
37	....................................*...................................................
38	.....................................*..................................................
39	......................................*.................................................
40	.......................................*................................................
41	........................................*...............................................
42	.........................................*..............................................
43	..........................................*.............................................
44	...........................................*............................................
45	............................................*...........................................
46	.............................................*..........................................
47	..............................................*.........................................
48	...............................................*........................................
49	................................................*.......................................
50	.................................................*......................................
51	..................................................*.....................................
52	...................................................*....................................
53	....................................................*...................................
54	.....................................................*..................................
55	......................................................*.................................
56	.......................................................*................................
57	........................................................*...............................
58	.........................................................*..............................
59	..........................................................*.............................
60	...........................................................*............................
61	............................................................*...........................
62	.............................................................*..........................
63	..............................................................*.........................
64	...............................................................*........................
65	................................................................*.......................
66	.................................................................*......................
67	..................................................................*.....................
68	...................................................................*....................
69	....................................................................*...................
70	.....................................................................*..................
71	......................................................................*.................
72	.......................................................................*................
73	........................................................................*...............
74	.........................................................................*..............
75	..........................................................................*.............
76	...........................................................................*............
77	............................................................................*...........
78	.............................................................................*..........
79	..............................................................................*.........
80	...............................................................................*........
81	................................................................................*.......
82	.................................................................................*......
83	..................................................................................*.....
84	...................................................................................*....
85	....................................................................................*...
86	.....................................................................................*..
87	......................................................................................*.
88	.......................................................................................*
89	...............................................*..*********............*................
90	..................*.....................*...................*...........................
91	..................*.........................................*...........................
92	.....................**.*...............................................................
93	....................***.*...............................................................
94	.............................................................................**.*.......
95	.....*...*...*.**.......................................................................
96	.....................................*..................................*...............
97	............................................................................*****.......
98	..................................*...............................***...................
99	...............................................*..*.**...*.............*................
100	...................................................*......*.............................
101	....................................................*..................*................
102	..*.*............*.....*.....*..*..............************............*................
103	..............................................................................*.*.......
104	.......*..................*.............................................................
105	...........................................*.........................*..................
106	............................................................................***.*.......
107	..........................................................................*******.......
108	.......................................................**...............................
109	..........................................................................*.*****.......
110	...............................................*.....*..................................
111	.......................*........*.......................................................
112	...............................................*..*.**.................*................
113	...................................................*..*...*.............................
114	..........................................................................*******..*....
115	..*.*..................*.....*..*.......................................................
116	.****.***.***....**********.***************.**.**************...*****.****..............
117	.*************************************************************************..........*...
118	.*************.************.***************.**.**************...*****.****..............
119	.****.***.***....**********.***************.*..**************...*****.****..............
120	.*************************************************************************........*.*...
121	.**.*.***.***....**********.***************....**************...*****.****..............
122	.****.***.***....**********.***************....**************...*****.****..............
123	.*************************************************************************..............
124	......*..................*.............*.........................*......................
125	..................................*...............................**....................
126	......*..................*..............................................................
127	......................................................................................**
128	.................*.............................************............*................
129	.....................................................................................***
130	.*************.************.******************.**************...**********..............
131	.********************************************************************************.***...
132	..................................*................................*....................
133	..*..........................*..........................................................
134	...............................................*.**********............*................
135	.....................**.................................................................
136	..*.*............**....*.....*..*.......*......************.*..........*................
137	..*.*..*.........**....*..*..*..*.......*......************.*..........*................
138	..*.*..*.........**....*..*..*..*...*...*......**************..........*................
139	......*..................*.......................................*......................
140	.....*...*..............................................................................
141	.********************************************************************************.******
142	.***************************************************************************************
143	...............................................*..*.**.***.............*................
144	..................................................*.*..................*................
145	...............................................************............*................
146	.........................................*............................*.................
147	..*.*........................*..........................................................
148	....................***.*................*............................*.................
149	..............*...............................................**........................
150	....................................*......................*............................
151	......*.............***.**.............*.*.......................*....*.................
152	..........*...........................*.................................................
153	...................*...............*....................................................
154	..............*............*..................*..............***........................
155	..*.*..*.........**....*..*..*..*.*.**..*......**************.....***..**...............
156	..............*............*.................................***........................
157	.**.*.***.***....**********.**.************....**************...*****.****..............
158	.*..........*...........................................................................
159	..................................*..*............................***...*...............
160	......*.............***.**.....*.......*.*.......................*....*.................
161	..............................................................**........................
162	...........................*.................................*..........................
163	.*......*..**...........................................................................
164	..............*...............................................*.........................
165	.*......*.***......*...............*..*..................................*..............
166	..............*..............................................***........................
167	...................*........*....*.*....................................................
168	......*.............***.**.......*.....*.*.......................*....*.................
169	........*..........*...............*....................................................
170	.....*...*...*..*.......................................................................
171	.....*...*......*.......................................................................
172	.*......*.***.........................*..................................*..............
173	..........*...........................*..................................*..............
174	............................*....*......................................................
175	..*.*..*.........**....*..*..*..*...**..*......**************..........**...............
176	...................*........*......*....................................................
177	........*...*...........................................................................
178	.....*...*...*..........................................................................
179	..*.*..*.........**....*..*..*..*.*.**..*......**************...*.***..**...............
180	.*......*..**......*...............*....................................................
181	.*......*...*...........................................................................
182	.**.*..**.***....***...*..*..*..*.*****.*.*....**************...*.***..***..............
183	.............*..*.......................................................................
184	.*.........**...........................................................................
185	.............*.*........................................................................
186	.....*...*.....**.......................................................................
187	.**.*.***.***....**********..*.************....**************...*****.****..............
188	..............*............*..................................**........................
189	......*.............***.**.....*.*.....*.*.......................*....*.................
190	.....*...*.....*........................................................................
191	....................***.*........*.......*............................*.................
192	.*......*.***.........................*.................................................
193	.**.*..**.***....**....*..*..*..*.*.***.*.*....**************...*.***..***..............
194	.*.........*............................................................................
195	........*..*.......*...............*....................................................
196	...............**.......................................................................
197	.*......*.***......*...............*..*.................................................
198	.....*...*...*.*........................................................................
199	.**.*..**.***....***...*..*..*..*.*****.*......**************.....***..***..............
200	.**.*..**.***....***...*..*..*..*.*****.*......**************...*.***..***..............
201	........*..*............................................................................
202	............................*.*.........................................................
203	.............*.**.......................................................................
204	..............*...............................*..............***........................
205	.**.*..**.***....***...*..*.**..*******.*.*....**************...*.***..***..............
206	..*.*..*.........**....*..*..*..*...*...*......************.*..........*................
207	..............*................................................*........................
208	......*.............***.**..*..*.*.....*.*.......................*....*.................
209	..*.*..*.........**....*..*..*..*...*...*......**************...*......*................
210	...................*........*...........................................................
211	.**.*..**.***....**....*..*..*..*.*.***.*......**************...*.***..***..............
212	.............................................................**.........................
213	.*********************************************.***************************..............
214	.**.*.***.***....**********.**..***********....**************...*****.****..............
215	..............*...............................*...............**........................
216	.*......*..**.........................*.................................................
217	.................................*.......*............................*.................
218	.*........***.........................*..................................*..............
219	.**.*..**.***....***...*..*..*..*******.*.*....**************...*.***..***..............
