# Supplementary material for: The rapid evolution of lungfish durophagy
Source: Nat Commun. 2022 May 2;13:2390. doi: 10.1038/s41467-022-30091-3 (PMC9061808; doi:10.1038/s41467-022-30091-3)
Supplement: Supplementary file 5 — Supplementary Software [file 41467_2022_30091_MOESM5_ESM.zip › Supplementary Software/MrBayes_tip_dating_analyses/2_partitions_constraint_TK02_(not_converged∩╝ë/Cui_2021_strict.con.tre]

#NEXUS
[ID: 9036580866]
begin taxa;
	dimensions ntax=88;
	taxlabels
		Guiyu_oneris
		Adololopas_moyasmithae
		Adelargo_schultzei
		Amadeodipterus_kencampbelli
		Andreyevichthys_epitomus
		Archaeonectes_pertusus
		Asthenorhynchus_meemannae
		Barwickia_downunda
		Chirodipterus_australis
		Chirodipterus_onawayensis
		Dipterus_valenciennesi
		Chirodipterus_wildungensis
		Chirodipterus_liangchengi
		Dipnorhynchus_cathlesae
		Dipnorhynchus_sussmilchi
		Dipnorhynchus_kiandrensis
		Dipnorhynchus_kurikae
		Eoctenodus_microsoma
		Fleurantia_denticulata
		Gogodipterus_paddyensis
		Griphognathus_minutidens
		Griphognathus_sculpta
		Griphognathus_whitei
		Grossipterus_crassus
		Holodipterus_elderae
		Holodipterus_gogoensis
		Howidipterus_donnae
		Ichnomylax_kurnai
		Iowadipterus_halli
		Jarvikia_arctica
		Jessenia_concentrica
		Melanognathus_canadensis
		Nielsenia_nordica
		Oervigia_nordica
		Orlovichthys_limnatis
		Palaeodaphus_insignis
		Pentlandia_macroptera
		Phaneropleuron_andersoni
		Pillararhynchus_longi
		Robinsondipterus_longi
		Scaumenacia_curta
		Soederberghia_groenlandica
		Sorbitorhynchus_deleaskitus
		Speonesydrion_iani
		Stomiahykus_thlaodus
		Tarachomylax_oepiki
		Uranolophus_wyomingensis
		Conchopoma_gadiforme
		Delatitia_breviceps
		Uronemus_splendens
		Gnathorhiza_serrata
		Megapleuron_zangerli
		Palaeophichthys_parvulus
		Parasagenodus_sibiricus
		Sagenodus_inaequalis
		Straitonia_waterstoni
		Tranodis_castrensis
		Ctenodus
		Xylognathus_macrustenus
		Limanichthys_fraseri
		Apatorhynchus_opistheretmus
		Erikia_jarviki
		Dipnotuberculus_gnathodus
		Cathlorhynchus_trismodipterus
		Harajicadipterus_youngi
		Xeradipterus_hatcheri
		Rhinodipterus_ulrichi
		Rhinodipterus_kimberleyensis
		Rhinodipterus_secans
		Westollrhynchus_lehmanni
		Rhynchodipterus_elginensis
		Persephonichthys
		Celsiodon
		Sinodipterus_beibei
		Porolepis
		Durialepis
		Glyptolepis
		Holoptychius
		Laccognathus
		Nasogaluakus_chorni
		Quebecius_quebecensis
		Psarolepis
		Youngolepis
		Powichthys
		Diabolepis_speratus
		Meemannia
		Raynerius_splendens
		Cheirolepis
		;
end;
begin trees;
	translate
		1	Guiyu_oneris,
		2	Adololopas_moyasmithae,
		3	Adelargo_schultzei,
		4	Amadeodipterus_kencampbelli,
		5	Andreyevichthys_epitomus,
		6	Archaeonectes_pertusus,
		7	Asthenorhynchus_meemannae,
		8	Barwickia_downunda,
		9	Chirodipterus_australis,
		10	Chirodipterus_onawayensis,
		11	Dipterus_valenciennesi,
		12	Chirodipterus_wildungensis,
		13	Chirodipterus_liangchengi,
		14	Dipnorhynchus_cathlesae,
		15	Dipnorhynchus_sussmilchi,
		16	Dipnorhynchus_kiandrensis,
		17	Dipnorhynchus_kurikae,
		18	Eoctenodus_microsoma,
		19	Fleurantia_denticulata,
		20	Gogodipterus_paddyensis,
		21	Griphognathus_minutidens,
		22	Griphognathus_sculpta,
		23	Griphognathus_whitei,
		24	Grossipterus_crassus,
		25	Holodipterus_elderae,
		26	Holodipterus_gogoensis,
		27	Howidipterus_donnae,
		28	Ichnomylax_kurnai,
		29	Iowadipterus_halli,
		30	Jarvikia_arctica,
		31	Jessenia_concentrica,
		32	Melanognathus_canadensis,
		33	Nielsenia_nordica,
		34	Oervigia_nordica,
		35	Orlovichthys_limnatis,
		36	Palaeodaphus_insignis,
		37	Pentlandia_macroptera,
		38	Phaneropleuron_andersoni,
		39	Pillararhynchus_longi,
		40	Robinsondipterus_longi,
		41	Scaumenacia_curta,
		42	Soederberghia_groenlandica,
		43	Sorbitorhynchus_deleaskitus,
		44	Speonesydrion_iani,
		45	Stomiahykus_thlaodus,
		46	Tarachomylax_oepiki,
		47	Uranolophus_wyomingensis,
		48	Conchopoma_gadiforme,
		49	Delatitia_breviceps,
		50	Uronemus_splendens,
		51	Gnathorhiza_serrata,
		52	Megapleuron_zangerli,
		53	Palaeophichthys_parvulus,
		54	Parasagenodus_sibiricus,
		55	Sagenodus_inaequalis,
		56	Straitonia_waterstoni,
		57	Tranodis_castrensis,
		58	Ctenodus,
		59	Xylognathus_macrustenus,
		60	Limanichthys_fraseri,
		61	Apatorhynchus_opistheretmus,
		62	Erikia_jarviki,
		63	Dipnotuberculus_gnathodus,
		64	Cathlorhynchus_trismodipterus,
		65	Harajicadipterus_youngi,
		66	Xeradipterus_hatcheri,
		67	Rhinodipterus_ulrichi,
		68	Rhinodipterus_kimberleyensis,
		69	Rhinodipterus_secans,
		70	Westollrhynchus_lehmanni,
		71	Rhynchodipterus_elginensis,
		72	Persephonichthys,
		73	Celsiodon,
		74	Sinodipterus_beibei,
		75	Porolepis,
		76	Durialepis,
		77	Glyptolepis,
		78	Holoptychius,
		79	Laccognathus,
		80	Nasogaluakus_chorni,
		81	Quebecius_quebecensis,
		82	Psarolepis,
		83	Youngolepis,
		84	Powichthys,
		85	Diabolepis_speratus,
		86	Meemannia,
		87	Raynerius_splendens,
		88	Cheirolepis
		;
tree con_50_majrule = [&R] (1[&prob=1.00000000e+00,prob_stddev=0.00000000e+00,prob_range={1.00000000e+00,1.00000000e+00},prob(percent)="100",prob+-sd="100+-0",height_mean=1.12677136e+00,height_median=1.27427218e+00,height_95%HPD={3.26001865e-01,2.10736178e+00},age_mean=1.52975806e+02,age_median=1.53241461e+02,age_95%HPD={1.50715410e+02,1.54449739e+02}]:1.386989e+01[&length_mean=1.00066440e-01,len…
end;
