# Supplementary material for: The rapid evolution of lungfish durophagy
Source: Nat Commun. 2022 May 2;13:2390. doi: 10.1038/s41467-022-30091-3 (PMC9061808; doi:10.1038/s41467-022-30091-3)
Supplement: Supplementary file 5 — Supplementary Software [file 41467_2022_30091_MOESM5_ESM.zip › Supplementary Software/MrBayes_tip_dating_analyses/2_partitions_without_constraint_ILN/Cui_2021_strict_con.nex]

#NEXUS
begin trees;
	tree con_50_majrule = [&R] (Guiyu_oneris[&prob=1.0,prob_stddev=0.0,prob_range={1.0,1.0},prob(percent)="100",prob+-sd="100+-0",height_mean=4.85341965,height_median=4.79197115,height_95%HPD={3.67792687,6.18278936},age_mean=152.917081,age_median=153.186237,age_95%HPD={150.641743,154.449892},length_mean=0.107193368,length_median=0.09906762,length_95%HPD={0.02351007,0.2091274},brlenIlnBrlens{1}_mean=0.079507,brlenIlnBrlens{1}_median=0.06802,brlenIlnBrlens{1}_95%HPD={0.002491,0.183285},rateIlnBrlens{1}_mean=0.843071,rateIlnBrlens{1}_median=0.686465,rateIlnBrlens{1}_95%HPD={0.049864,2.063484},brlenIlnBrlens{2}_mean=0.019119,brlenIlnBrlens{2}_median=0.014536,brlenIlnBrlens{2}_95%HPD={3.11E-4,0.051314},rateIlnBrlens{2}_mean=0.208139,rateIlnBrlens{2}_median=0.149017,rateIlnBrlens{2}_95%HPD={0.002572,0.579935}]:2.786043,((((((((Adololopas_moyasmithae[&prob=1.0,prob_stddev=0.0,prob_range={1.0,1.0},prob(percent)="100",prob+-sd="100+-0",height_mean=3.34893154,height_median=3.30682132,height_95%HPD={2.4984297,4.26406835},age_mean=105.513587,age_median=105.885282,age_95%HPD={100.553072,109.749071},length_mean=0.107927265,length_median=0.09367889,length_95%HPD={0.0,0.2966816},brlenIlnBrlens{1}_mean=0.074235,brlenIlnBrlens{1}_median=0.058048,brlenIlnBrlens{1}_95%HPD={0.0,0.218494},rateIlnBrlens{1}_mean=0.846522,rateIlnBrlens{1}_median=0.863289,rateIlnBrlens{1}_95%HPD={0.070167,1.747071},brlenIlnBrlens{2}_mean=0.039202,brlenIlnBrlens{2}_median=0.028769,brlenIlnBrlens{2}_95%HPD={0.0,0.121393},rateIlnBrlens{2}_mean=0.625,rateIlnBrlens{2}_median=0.493637,rateIlnBrlens{2}_95%HPD={0.010373,1.207329}]:20.02852,Adelargo_schultzei[&prob=1.0,prob_stddev=0.0,prob_range={1.0,1.0},prob(percent)="100",prob+-sd="100+-0",height_mean=2.96782405,height_median=2.9313888,height_95%HPD={2.20684229,3.79038662},age_mean=93.5103768,age_median=93.7889402,age_95%HPD={87.308224,99.2432861},length_mean=0.179251633,length_median=0.1597315,length_95%HPD={0.0,0.4401907},brlenIlnBrlens{1}_mean=0.089796,brlenIlnBrlens{1}_median=0.072158,brlenIlnBrlens{1}_95%HPD={0.0,0.246316},rateIlnBrlens{1}_mean=0.642129,rateIlnBrlens{1}_median=0.542824,rateIlnBrlens{1}_95%HPD={0.039844,1.298158},brlenIlnBrlens{2}_mean=0.187163,brlenIlnBrlens{2}_median=0.175643,brlenIlnBrlens{2}_95%HPD={0.0,0.433429},rateIlnBrlens{2}_mean=1.328424,rateIlnBrlens{2}_median=1.0,rateIlnBrlens{2}_95%HPD={0.071875,3.380154}]:32.12487,Amadeodipterus_kencampbelli[&prob=1.0,prob_stddev=0.0,prob_range={1.0,1.0},prob(percent)="100",prob+-sd="100+-0",height_mean=3.80122455,height_median=3.75412702,height_95%HPD={2.86452569,4.84350957},age_mean=119.778955,age_median=119.366133,age_95%HPD={114.75068,125.689497},length_mean=0.104349436,length_median=0.0942993,length_95%HPD={0.0,0.2764189},brlenIlnBrlens{1}_mean=0.100492,brlenIlnBrlens{1}_median=0.08308,brlenIlnBrlens{1}_95%HPD={0.0,0.289527},rateIlnBrlens{1}_mean=1.11307,rateIlnBrlens{1}_median=1.0,rateIlnBrlens{1}_95%HPD={0.109552,2.506424},brlenIlnBrlens{2}_mean=0.109403,brlenIlnBrlens{2}_median=0.025953,brlenIlnBrlens{2}_95%HPD={0.0,0.476714},rateIlnBrlens{2}_mean=1.053396,rateIlnBrlens{2}_median=0.787677,rateIlnBrlens{2}_95%HPD={0.005431,3.438293}]:6.547673,Andreyevichthys_epitomus[&prob=1.0,prob_stddev=0.0,prob_range={1.0,1.0},prob(percent)="100",prob+-sd="100+-0",height_mean=2.96696245,height_median=2.92862514,height_95%HPD={2.20680664,3.79411709},age_mean=93.4891328,age_median=93.7969921,age_95%HPD={87.4203521,99.2481241},length_mean=0.0794251275,length_median=0.02202595,length_95%HPD={0.0,0.3037194},brlenIlnBrlens{1}_mean=0.056297,brlenIlnBrlens{1}_median=0.010323,brlenIlnBrlens{1}_95%HPD={0.0,0.236853},rateIlnBrlens{1}_mean=0.882313,rateIlnBrlens{1}_median=1.0,rateIlnBrlens{1}_95%HPD={0.071263,1.511993},brlenIlnBrlens{2}_mean=0.02722,brlenIlnBrlens{2}_median=0.004797,brlenIlnBrlens{2}_95%HPD={0.0,0.112965},rateIlnBrlens{2}_mean=0.698518,rateIlnBrlens{2}_median=1.0,rateIlnBrlens{2}_95%HPD={0.042417,1.0}]:32.11681,Asthenorhynchus_meemannae[&prob=1.0,prob_stddev=0.0,prob_range={1.0,1.0},prob(percent)="100",prob+-sd="100+-0",height_mean=3.34256047,height_median=3.29941555,height_95%HPD={2.5168152,4.28375415},age_mean=105.303303,age_median=105.586049,age_95%HPD={100.551961,109.748278},length_mean=0.0973345475,length_median=0.08683701,length_95%HPD={0.0,0.2512052},brlenIlnBrlens{1}_mean=0.051462,brlenIlnBrlens{1}_median=0.04578,brlenIlnBrlens{1}_95%HPD={0.0,0.133896},rateIlnBrlens{1}_mean=0.731277,rateIlnBrlens{1}_median=0.656885,rateIlnBrlens{1}_95%HPD={0.050678,1.475657},brlenIlnBrlens{2}_mean=0.052835,brlenIlnBrlens{2}_median=0.047918,brlenIlnBrlens{2}_95%HPD={0.0,0.135632},rateIlnBrlens{2}_mean=0.770708,rateIlnBrlens{2}_median=0.690029,rateIlnBrlens{2}_95%HPD={0.043846,1.706313}]:20.32776,Barwickia_downunda[&prob=1.0,prob_stddev=0.0,prob_range={1.0,1.0},prob(percent)="100",prob+-sd="100+-0",height_mean=3.52072471,height_median=3.47906939,height_95%HPD={2.62448667,4.44750728},age_mean=110.929686,age_median=110.726063,age_95%HPD={109.75004,112.716843},length_mean=0.0465369341,length_median=0.04547753,length_95%HPD={0.0,0.1083959},brlenIlnBrlens{1}_mean=0.02957,brlenIlnBrlens{1}_median=0.026929,brlenIlnBrlens{1}_95%HPD={0.0,0.074607},rateIlnBrlens{1}_mean=0.795242,rateIlnBrlens{1}_median=0.760224,rateIlnBrlens{1}_95%HPD={0.076718,1.583125},brlenIlnBrlens{2}_mean=0.068443,brlenIlnBrlens{2}_median=0.067083,brlenIlnBrlens{2}_95%HPD={0.0,0.162738},rateIlnBrlens{2}_mean=1.634359,rateIlnBrlens{2}_median=1.158021,rateIlnBrlens{2}_95%HPD={0.196523,4.125706}]:15.18774,Chirodipterus_australis[&prob=1.0,prob_stddev=0.0,prob_range={1.0,1.0},prob(percent)="100",prob+-sd="100+-0",height_mean=3.33447936,height_median=3.29248896,height_95%HPD={2.46405922,4.22403323},age_mean=105.056892,age_median=105.231018,age_95%HPD={100.293775,109.742444},length_mean=0.126979633,length_median=0.1172301,length_95%HPD={0.0,0.2908013},brlenIlnBrlens{1}_mean=0.080115,brlenIlnBrlens{1}_median=0.07548,brlenIlnBrlens{1}_95%HPD={0.0,0.180065},rateIlnBrlens{1}_mean=0.818185,rateIlnBrlens{1}_median=0.722594,rateIlnBrlens{1}_95%HPD={0.046814,1.845588},brlenIlnBrlens{2}_mean=0.062342,brlenIlnBrlens{2}_median=0.052806,brlenIlnBrlens{2}_95%HPD={0.0,0.160504},rateIlnBrlens{2}_mean=0.650498,rateIlnBrlens{2}_median=0.51621,rateIlnBrlens{2}_95%HPD={0.022306,1.514132}]:20.68279,Dipterus_valenciennesi[&prob=1.0,prob_stddev=0.0,prob_range={1.0,1.0},prob(percent)="100",prob+-sd="100+-0",height_mean=3.55563946,height_median=3.51185516,height_95%HPD={2.70048979,4.53072218},age_mean=112.031244,age_median=111.932996,age_95%HPD={109.751414,114.396188},length_mean=0.126252653,length_median=0.1123875,length_95%HPD={0.0,0.265705},brlenIlnBrlens{1}_mean=0.075235,brlenIlnBrlens{1}_median=0.070977,brlenIlnBrlens{1}_95%HPD={0.0,0.139514},rateIlnBrlens{1}_mean=0.762451,rateIlnBrlens{1}_median=0.640104,rateIlnBrlens{1}_95%HPD={0.11659,1.714593},brlenIlnBrlens{2}_mean=0.106888,brlenIlnBrlens{2}_median=0.101225,brlenIlnBrlens{2}_95%HPD={0.0,0.223241},rateIlnBrlens{2}_mean=1.05449,rateIlnBrlens{2}_median=0.850956,rateIlnBrlens{2}_95%HPD={0.019849,2.581611}]:13.98081,Chirodipterus_wildungensis[&prob=1.0,prob_stddev=0.0,prob_range={1.0,1.0},prob(percent)="100",prob+-sd="100+-0",height_mean=3.29876326,height_median=3.25691227,height_95%HPD={2.46371289,4.2017517},age_mean=103.934275,age_median=103.699801,age_95%HPD={99.2503136,108.946807},length_mean=0.186098735,length_median=0.1670851,length_95%HPD={0.0,0.3961129},brlenIlnBrlens{1}_mean=0.137999,brlenIlnBrlens{1}_median=0.12256,brlenIlnBrlens{1}_95%HPD={0.0,0.298899},rateIlnBrlens{1}_mean=0.899668,rateIlnBrlens{1}_median=0.756409,rateIlnBrlens{1}_95%HPD={0.101087,2.085959},brlenIlnBrlens{2}_mean=0.188849,brlenIlnBrlens{2}_median=0.161372,brlenIlnBrlens{2}_95%HPD={0.0,0.435341},rateIlnBrlens{2}_mean=1.275225,rateIlnBrlens{2}_median=1.0,rateIlnBrlens{2}_95%HPD={0.020501,3.292769}]:22.214,Chirodipterus_liangchengi[&prob=1.0,prob_stddev=0.0,prob_range={1.0,1.0},prob(percent)="100",prob+-sd="100+-0",height_mean=3.39679308,height_median=3.35311946,height_95%HPD={2.52917753,4.30961173},age_mean=107.022675,age_median=107.591478,age_95%HPD={102.349133,109.748043},length_mean=0.0489270125,length_median=0.0,length_95%HPD={0.0,0.2098915},brlenIlnBrlens{1}_mean=0.021077,brlenIlnBrlens{1}_median=0.0,brlenIlnBrlens{1}_95%HPD={0.0,0.095995},rateIlnBrlens{1}_mean=0.782885,rateIlnBrlens{1}_median=1.0,rateIlnBrlens{1}_95%HPD={0.053106,1.0},brlenIlnBrlens{2}_mean=0.01674,brlenIlnBrlens{2}_median=0.0,brlenIlnBrlens{2}_95%HPD={0.0,0.083836},rateIlnBrlens{2}_mean=0.75187,rateIlnBrlens{2}_median=1.0,rateIlnBrlens{2}_95%HPD={0.025585,1.0}]:18.32233,Eoctenodus_microsoma[&prob=1.0,prob_stddev=0.0,prob_range={1.0,1.0},prob(percent)="100",prob+-sd="100+-0",height_mean=3.30937543,height_median=3.26694094,height_95%HPD={2.47398462,4.24272062},age_mean=104.258878,age_median=103.537851,age_95%HPD={99.2502004,111.459345},length_mean=0.0934718183,length_median=0.02122661,length_95%HPD={0.0,0.3434785},brlenIlnBrlens{1}_mean=0.082475,brlenIlnBrlens{1}_median=0.007548,brlenIlnBrlens{1}_95%HPD={0.0,0.376552},rateIlnBrlens{1}_mean=0.94041,rateIlnBrlens{1}_median=1.0,rateIlnBrlens{1}_95%HPD={0.053372,1.868794},brlenIlnBrlens{2}_mean=0.129916,brlenIlnBrlens{2}_median=0.012187,brlenIlnBrlens{2}_95%HPD={0.0,0.514236},rateIlnBrlens{2}_mean=1.37697,rateIlnBrlens{2}_median=1.0,rateIlnBrlens{2}_95%HPD={0.038008,3.646809}]:22.37596,Fleurantia_denticulata[&prob=1.0,prob_stddev=0.0,prob_range={1.0,1.0},prob(percent)="100",prob+-sd="100+-0",height_mean=3.31798174,height_median=3.2775104,height_95%HPD={2.47786843,4.21848724},age_mean=104.536959,age_median=104.645156,age_95%HPD={99.4693793,108.981276},length_mean=0.071731882,length_median=0.0,length_95%HPD={0.0,0.2809472},brlenIlnBrlens{1}_mean=0.040337,brlenIlnBrlens{1}_median=0.0,brlenIlnBrlens{1}_95%HPD={0.0,0.166722},rateIlnBrlens{1}_mean=0.833899,rateIlnBrlens{1}_median=1.0,rateIlnBrlens{1}_95%HPD={0.060078,1.120832},brlenIlnBrlens{2}_mean=0.089015,brlenIlnBrlens{2}_median=0.0,brlenIlnBrlens{2}_95%HPD={0.0,0.343201},rateIlnBrlens{2}_mean=1.209222,rateIlnBrlens{2}_median=1.0,rateIlnBrlens{2}_95%HPD={0.071248,2.685833}]:21.26865,Gogodipterus_paddyensis[&prob=1.0,prob_stddev=0.0,prob_range={1.0,1.0},prob(percent)="100",prob+-sd="100+-0",height_mean=3.35859363,height_median=3.31356872,height_95%HPD={2.4937167,4.26461964},age_mean=105.81305,age_median=106.305718,age_95%HPD={100.649797,109.747482},length_mean=0.036234729,length_median=0.0,length_95%HPD={0.0,0.1674277},brlenIlnBrlens{1}_mean=0.02173,brlenIlnBrlens{1}_median=0.0,brlenIlnBrlens{1}_95%HPD={0.0,0.106796},rateIlnBrlens{1}_mean=0.865105,rateIlnBrlens{1}_median=1.0,rateIlnBrlens{1}_95%HPD={0.031127,1.449985},brlenIlnBrlens{2}_mean=0.013063,brlenIlnBrlens{2}_median=0.0,brlenIlnBrlens{2}_95%HPD={0.0,0.066612},rateIlnBrlens{2}_mean=0.747577,rateIlnBrlens{2}_median=1.0,rateIlnBrlens{2}_95%HPD={0.005148,1.057531}]:19.60809,Griphognathus_minutidens[&prob=1.0,prob_stddev=0.0,prob_range={1.0,1.0},prob(percent)="100",prob+-sd="100+-0",height_mean=3.50805181,height_median=3.46358783,height_95%HPD={2.68794048,4.49457209},age_mean=110.532315,age_median=110.30867,age_95%HPD={109.750042,112.063072},length_mean=0.0128060404,length_median=0.0,length_95%HPD={0.0,0.09216316},brlenIlnBrlens{1}_mean=0.025534,brlenIlnBrlens{1}_median=0.0,brlenIlnBrlens{1}_95%HPD={0.0,0.206329},rateIlnBrlens{1}_mean=1.178324,rateIlnBrlens{1}_median=1.0,rateIlnBrlens{1}_95%HPD={0.42838,2.695964},brlenIlnBrlens{2}_mean=0.035716,brlenIlnBrlens{2}_median=0.0,brlenIlnBrlens{2}_95%HPD={0.0,0.272718},rateIlnBrlens{2}_mean=1.341731,rateIlnBrlens{2}_median=1.0,rateIlnBrlens{2}_95%HPD={0.762804,3.992285}]:15.60514,(Griphognathus_sculpta[&prob=1.0,prob_stddev=0.0,prob_range={1.0,1.0},prob(percent)="100",prob+-sd="100+-0",height_mean=3.25632404,height_median=3.21102384,height_95%HPD={2.44701395,4.16515894},age_mean=102.578013,age_median=102.287475,age_95%HPD={99.2509566,106.668435},length_mean=0.0723301697,length_median=0.06313351,length_95%HPD={0.0,0.1699822},brlenIlnBrlens{1}_mean=0.02865,brlenIlnBrlens{1}_median=0.024471,brlenIlnBrlens{1}_95%HPD={0.0,0.069498},rateIlnBrlens{1}_mean=0.535199,rateIlnBrlens{1}_median=0.426028,rateIlnBrlens{1}_95%HPD={0.032543,1.174975},brlenIlnBrlens{2}_mean=0.100012,brlenIlnBrlens{2}_median=0.09068,brlenIlnBrlens{2}_95%HPD={0.0,0.220546},rateIlnBrlens{2}_mean=1.855278,rateIlnBrlens{2}_median=1.306311,rateIlnBrlens{2}_95%HPD={0.124089,5.029693}]:2.56295,Griphognathus_whitei[&prob=1.0,prob_stddev=0.0,prob_range={1.0,1.0},prob(percent)="100",prob+-sd="100+-0",height_mean=3.3264359,height_median=3.28158097,height_95%HPD={2.47847189,4.21967346},age_mean=104.801256,age_median=104.778777,age_95%HPD={100.697705,109.191701},length_mean=0.00413692493,length_median=0.0,length_95%HPD={0.0,0.02311935},brlenIlnBrlens{1}_mean=0.001508,brlenIlnBrlens{1}_median=0.0,brlenIlnBrlens{1}_95%HPD={0.0,0.008181},rateIlnBrlens{1}_mean=0.965803,rateIlnBrlens{1}_median=1.0,rateIlnBrlens{1}_95%HPD={0.548383,1.0},brlenIlnBrlens{2}_mean=0.005489,brlenIlnBrlens{2}_median=0.0,brlenIlnBrlens{2}_95%HPD={0.0,0.023172},rateIlnBrlens{2}_mean=1.041139,rateIlnBrlens{2}_median=1.0,rateIlnBrlens{2}_95%HPD={0.695284,1.096515}]:0.071647)[&prob=0.948006932,prob_stddev=0.00433634341,prob_range={0.944940675,0.95107319},prob(percent)="95",prob+-sd="95+-0",height_mean=3.32853223,height_median=3.28246699,height_95%HPD={2.48019719,4.22003469},age_mean=104.891272,age_median=104.850424,age_95%HPD={100.881193,109.083698},length_mean=0.148953651,length_median=0.1393589,length_95%HPD={0.0208142,0.2860208},brlenIlnBrlens{1}_mean=0.087995,brlenIlnBrlens{1}_median=0.079714,brlenIlnBrlens{1}_95%HPD={0.003895,0.189945},rateIlnBrlens{1}_mean=0.666261,rateIlnBrlens{1}_median=0.557341,rateIlnBrlens{1}_95%HPD={0.06235,1.546354},brlenIlnBrlens{2}_mean=0.427953,brlenIlnBrlens{2}_median=0.399966,brlenIlnBrlens{2}_95%HPD={0.092656,0.839952},rateIlnBrlens{2}_mean=3.62431,rateIlnBrlens{2}_median=2.898068,rateIlnBrlens{2}_95%HPD={0.325277,8.657259}]:21.06338,Grossipterus_crassus[&prob=1.0,prob_stddev=0.0,prob_range={1.0,1.0},prob(percent)="100",prob+-sd="100+-0",height_mean=3.53416049,height_median=3.491041,height_95%HPD={2.66730073,4.49792681},age_mean=111.356064,age_median=111.042901,age_95%HPD={109.750056,113.964837},length_mean=0.0320707564,length_median=0.0,length_95%HPD={0.0,0.1855529},brlenIlnBrlens{1}_mean=0.035285,brlenIlnBrlens{1}_median=0.0,brlenIlnBrlens{1}_95%HPD={0.0,0.203915},rateIlnBrlens{1}_mean=1.025998,rateIlnBrlens{1}_median=1.0,rateIlnBrlens{1}_95%HPD={0.09779,1.737915},brlenIlnBrlens{2}_mean=0.027015,brlenIlnBrlens{2}_median=0.0,brlenIlnBrlens{2}_95%HPD={0.0,0.149883},rateIlnBrlens{2}_mean=0.987733,rateIlnBrlens{2}_median=1.0,rateIlnBrlens{2}_95%HPD={0.007098,1.508586}]:14.87091,Holodipterus_elderae[&prob=1.0,prob_stddev=0.0,prob_range={1.0,1.0},prob(percent)="100",prob+-sd="100+-0",height_mean=3.32118489,height_median=3.28041402,height_95%HPD={2.4933832,4.23573199},age_mean=104.647765,age_median=104.716546,age_95%HPD={99.8484122,109.709959},length_mean=0.100732701,length_median=0.07789555,length_95%HPD={0.0,0.3099036},brlenIlnBrlens{1}_mean=0.059016,brlenIlnBrlens{1}_median=0.033568,brlenIlnBrlens{1}_95%HPD={0.0,0.209419},rateIlnBrlens{1}_mean=0.795864,rateIlnBrlens{1}_median=1.0,rateIlnBrlens{1}_95%HPD={0.042323,1.377309},brlenIlnBrlens{2}_mean=0.161636,brlenIlnBrlens{2}_median=0.107688,brlenIlnBrlens{2}_95%HPD={0.0,0.536116},rateIlnBrlens{2}_mean=1.637204,rateIlnBrlens{2}_median=1.0,rateIlnBrlens{2}_95%HPD={0.028046,4.554101}]:21.19726,Holodipterus_gogoensis[&prob=1.0,prob_stddev=0.0,prob_range={1.0,1.0},prob(percent)="100",prob+-sd="100+-0",height_mean=3.40338694,height_median=3.36180111,height_95%HPD={2.55717524,4.32825071},age_mean=107.233988,age_median=107.838113,age_95%HPD={102.812004,109.749385},length_mean=0.0593461898,length_median=0.03494088,length_95%HPD={0.0,0.2054131},brlenIlnBrlens{1}_mean=0.022665,brlenIlnBrlens{1}_median=0.013386,brlenIlnBrlens{1}_95%HPD={0.0,0.077268},rateIlnBrlens{1}_mean=0.685191,rateIlnBrlens{1}_median=0.70011,rateIlnBrlens{1}_95%HPD={0.061037,1.006411},brlenIlnBrlens{2}_mean=0.015481,brlenIlnBrlens{2}_median=0.006417,brlenIlnBrlens{2}_95%HPD={0.0,0.060238},rateIlnBrlens{2}_mean=0.597137,rateIlnBrlens{2}_median=0.530078,rateIlnBrlens{2}_95%HPD={0.037518,1.0}]:18.07569,Howidipterus_donnae[&prob=1.0,prob_stddev=0.0,prob_range={1.0,1.0},prob(percent)="100",prob+-sd="100+-0",height_mean=3.5788853,height_median=3.53501826,height_95%HPD={2.72544884,4.55973015},age_mean=112.771398,age_median=112.817583,age_95%HPD={110.910798,114.745498},length_mean=0.00423357582,length_median=0.0,length_95%HPD={0.0,0.03451642},brlenIlnBrlens{1}_mean=0.001768,brlenIlnBrlens{1}_median=0.0,brlenIlnBrlens{1}_95%HPD={0.0,0.01344},rateIlnBrlens{1}_mean=0.947409,rateIlnBrlens{1}_median=1.0,rateIlnBrlens{1}_95%HPD={0.320073,1.0},brlenIlnBrlens{2}_mean=0.001865,brlenIlnBrlens{2}_median=0.0,brlenIlnBrlens{2}_95%HPD={0.0,0.012917},rateIlnBrlens{2}_mean=0.956807,rateIlnBrlens{2}_median=1.0,rateIlnBrlens{2}_95%HPD={0.222872,1.0}]:13.09622,Iowadipterus_halli[&prob=1.0,prob_stddev=0.0,prob_range={1.0,1.0},prob(percent)="100",prob+-sd="100+-0",height_mean=3.43573789,height_median=3.39379069,height_95%HPD={2.55301169,4.39579148},age_mean=108.254651,age_median=108.662121,age_95%HPD={100.685135,114.747202},length_mean=0.125469762,length_median=0.02724387,length_95%HPD={0.0,0.4778704},brlenIlnBrlens{1}_mean=0.060355,brlenIlnBrlens{1}_median=0.012268,brlenIlnBrlens{1}_95%HPD={0.0,0.234893},rateIlnBrlens{1}_mean=0.780818,rateIlnBrlens{1}_median=1.0,rateIlnBrlens{1}_95%HPD={0.064795,1.253108},brlenIlnBrlens{2}_mean=0.060564,brlenIlnBrlens{2}_median=0.005635,brlenIlnBrlens{2}_95%HPD={0.0,0.289176},rateIlnBrlens{2}_mean=0.727565,rateIlnBrlens{2}_median=1.0,rateIlnBrlens{2}_95%HPD={0.006483,1.22554}]:17.25169,Jarvikia_arctica[&prob=1.0,prob_stddev=0.0,prob_range={1.0,1.0},prob(percent)="100",prob+-sd="100+-0",height_mean=2.88409578,height_median=2.847231,height_95%HPD={2.14719172,3.70630187},age_mean=90.8548156,age_median=90.2505767,age_95%HPD={85.9524149,97.4394771},length_mean=0.235616501,length_median=0.2195944,length_95%HPD={0.0,0.5001661},brlenIlnBrlens{1}_mean=0.399237,brlenIlnBrlens{1}_median=0.372287,brlenIlnBrlens{1}_95%HPD={0.0,0.824942},rateIlnBrlens{1}_mean=1.906815,rateIlnBrlens{1}_median=1.58106,rateIlnBrlens{1}_95%HPD={0.380851,4.254408},brlenIlnBrlens{2}_mean=0.188226,brlenIlnBrlens{2}_median=0.148769,brlenIlnBrlens{2}_95%HPD={0.0,0.505109},rateIlnBrlens{2}_mean=0.916756,rateIlnBrlens{2}_median=0.747242,rateIlnBrlens{2}_95%HPD={0.013881,2.364173}]:35.66323,Nielsenia_nordica[&prob=1.0,prob_stddev=0.0,prob_range={1.0,1.0},prob(percent)="100",prob+-sd="100+-0",height_mean=2.91820708,height_median=2.88068453,height_95%HPD={2.15672824,3.73403421},age_mean=91.9388896,age_median=91.6140019,age_95%HPD={85.9505649,98.3302277},length_mean=0.185768885,length_median=0.1620276,length_95%HPD={0.0,0.4907565},brlenIlnBrlens{1}_mean=0.213868,brlenIlnBrlens{1}_median=0.189086,brlenIlnBrlens{1}_95%HPD={0.0,0.549479},rateIlnBrlens{1}_mean=1.34381,rateIlnBrlens{1}_median=1.0,rateIlnBrlens{1}_95%HPD={0.095376,3.258047},brlenIlnBrlens{2}_mean=0.135212,brlenIlnBrlens{2}_median=0.051837,brlenIlnBrlens{2}_95%HPD={0.0,0.51727},rateIlnBrlens{2}_mean=0.804781,rateIlnBrlens{2}_median=0.56526,rateIlnBrlens{2}_95%HPD={0.00382,2.330289}]:34.2998,Oervigia_nordica[&prob=1.0,prob_stddev=0.0,prob_range={1.0,1.0},prob(percent)="100",prob+-sd="100+-0",height_mean=2.97982527,height_median=2.9430616,height_95%HPD={2.22302406,3.81139504},age_mean=93.8860924,age_median=94.4247378,age_95%HPD={87.2778974,99.2489508},length_mean=0.319296169,length_median=0.3009382,length_95%HPD={0.0,0.6243139},brlenIlnBrlens{1}_mean=0.230212,brlenIlnBrlens{1}_median=0.206639,brlenIlnBrlens{1}_95%HPD={0.0,0.487534},rateIlnBrlens{1}_mean=0.857086,rateIlnBrlens{1}_median=0.718103,rateIlnBrlens{1}_95%HPD={0.097303,1.976136},brlenIlnBrlens{2}_mean=0.513713,brlenIlnBrlens{2}_median=0.322205,brlenIlnBrlens{2}_95%HPD={0.0,1.542834},rateIlnBrlens{2}_mean=1.738594,rateIlnBrlens{2}_median=1.074178,rateIlnBrlens{2}_95%HPD={0.00733,5.155343}]:31.48907,Orlovichthys_limnatis[&prob=1.0,prob_stddev=0.0,prob_range={1.0,1.0},prob(percent)="100",prob+-sd="100+-0",height_mean=3.0399676,height_median=3.00642231,height_95%HPD={2.27926406,3.90562129},age_mean=95.7663919,age_median=96.6331368,age_95%HPD={89.3745485,99.2489279},length_mean=0.410444495,length_median=0.3997291,length_95%HPD={0.09319879,0.7584446},brlenIlnBrlens{1}_mean=0.169257,brlenIlnBrlens{1}_median=0.151673,brlenIlnBrlens{1}_95%HPD={0.019604,0.358376},rateIlnBrlens{1}_mean=0.48363,rateIlnBrlens{1}_median=0.392139,rateIlnBrlens{1}_95%HPD={0.057025,1.115458},brlenIlnBrlens{2}_mean=0.157505,brlenIlnBrlens{2}_median=0.144717,brlenIlnBrlens{2}_95%HPD={0.0,0.32307},rateIlnBrlens{2}_mean=0.440829,rateIlnBrlens{2}_median=0.361301,rateIlnBrlens{2}_95%HPD={0.021612,1.032119}]:29.28067,Palaeodaphus_insignis[&prob=1.0,prob_stddev=0.0,prob_range={1.0,1.0},prob(percent)="100",prob+-sd="100+-0",height_mean=3.35255226,height_median=3.30802064,height_95%HPD={2.4859496,4.25282271},age_mean=105.624725,age_median=106.065984,age_95%HPD={100.393773,109.749502},length_mean=0.0428429527,length_median=0.001099103,length_95%HPD={0.0,0.1974332},brlenIlnBrlens{1}_mean=0.034238,brlenIlnBrlens{1}_median=4.12E-4,brlenIlnBrlens{1}_95%HPD={0.0,0.163865},rateIlnBrlens{1}_mean=0.920249,rateIlnBrlens{1}_median=1.0,rateIlnBrlens{1}_95%HPD={0.038579,1.754047},brlenIlnBrlens{2}_mean=0.01482,brlenIlnBrlens{2}_median=2.1E-4,brlenIlnBrlens{2}_95%HPD={0.0,0.071427},rateIlnBrlens{2}_mean=0.734785,rateIlnBrlens{2}_median=1.0,rateIlnBrlens{2}_95%HPD={0.006002,1.031838}]:19.84782,Pentlandia_macroptera[&prob=1.0,prob_stddev=0.0,prob_range={1.0,1.0},prob(percent)="100",prob+-sd="100+-0",height_mean=3.53882253,height_median=3.49625547,height_95%HPD={2.69358077,4.51262931},age_mean=111.503021,age_median=111.306949,age_95%HPD={109.750533,113.854411},length_mean=0.0711869236,length_median=0.0676407,length_95%HPD={0.0,0.1496043},brlenIlnBrlens{1}_mean=0.035042,brlenIlnBrlens{1}_median=0.03011,brlenIlnBrlens{1}_95%HPD={0.0,0.085921},rateIlnBrlens{1}_mean=0.61041,rateIlnBrlens{1}_median=0.509232,rateIlnBrlens{1}_95%HPD={0.04516,1.323253},brlenIlnBrlens{2}_mean=0.151896,brlenIlnBrlens{2}_median=0.140544,brlenIlnBrlens{2}_95%HPD={0.0,0.333586},rateIlnBrlens{2}_mean=2.523804,rateIlnBrlens{2}_median=1.923578,rateIlnBrlens{2}_95%HPD={0.256575,6.366852}]:14.60686,Phaneropleuron_andersoni[&prob=1.0,prob_stddev=0.0,prob_range={1.0,1.0},prob(percent)="100",prob+-sd="100+-0",height_mean=2.99732891,height_median=2.95900531,height_95%HPD={2.23609453,3.83924569},age_mean=94.4379027,age_median=95.1509534,age_95%HPD={87.619156,99.2493785},length_mean=0.148346406,length_median=0.05999778,length_95%HPD={0.0,0.551568},brlenIlnBrlens{1}_mean=0.086734,brlenIlnBrlens{1}_median=0.026733,brlenIlnBrlens{1}_95%HPD={0.0,0.343357},rateIlnBrlens{1}_mean=0.800242,rateIlnBrlens{1}_median=0.986004,rateIlnBrlens{1}_95%HPD={0.039978,1.424721},brlenIlnBrlens{2}_mean=0.327117,brlenIlnBrlens{2}_median=0.018101,brlenIlnBrlens{2}_95%HPD={0.0,1.693635},rateIlnBrlens{2}_mean=1.434673,rateIlnBrlens{2}_median=1.0,rateIlnBrlens{2}_95%HPD={0.005178,4.801273}]:30.76285,Pillararhynchus_longi[&prob=1.0,prob_stddev=0.0,prob_range={1.0,1.0},prob(percent)="100",prob+-sd="100+-0",height_mean=3.37221014,height_median=3.332121,height_95%HPD={2.53888467,4.30386596},age_mean=106.24777,age_median=106.820216,age_95%HPD={101.039331,109.748955},length_mean=0.269108876,length_median=0.2564921,length_95%HPD={0.06344027,0.5342689},brlenIlnBrlens{1}_mean=0.104597,brlenIlnBrlens{1}_median=0.100077,brlenIlnBrlens{1}_95%HPD={0.021186,0.206266},rateIlnBrlens{1}_mean=0.460177,rateIlnBrlens{1}_median=0.395584,rateIlnBrlens{1}_95%HPD={0.105932,1.0},brlenIlnBrlens{2}_mean=0.279826,brlenIlnBrlens{2}_median=0.271564,brlenIlnBrlens{2}_95%HPD={0.078749,0.537587},rateIlnBrlens{2}_mean=1.221242,rateIlnBrlens{2}_median=1.044566,rateIlnBrlens{2}_95%HPD={0.260722,2.60567}]:19.09359,Robinsondipterus_longi[&prob=1.0,prob_stddev=0.0,prob_range={1.0,1.0},prob(percent)="100",prob+-sd="100+-0",height_mean=3.41564484,height_median=3.37391563,height_95%HPD={2.56239938,4.33708891},age_mean=107.621638,age_median=108.21988,age_95%HPD={103.429336,109.749639},length_mean=0.11419356,length_median=0.1111101,length_95%HPD={0.0,0.2990892},brlenIlnBrlens{1}_mean=0.036147,brlenIlnBrlens{1}_median=0.029749,brlenIlnBrlens{1}_95%HPD={0.0,0.104372},rateIlnBrlens{1}_mean=0.542956,rateIlnBrlens{1}_median=0.415069,rateIlnBrlens{1}_95%HPD={0.090043,1.0},brlenIlnBrlens{2}_mean=0.038218,brlenIlnBrlens{2}_median=0.021957,brlenIlnBrlens{2}_95%HPD={0.0,0.134631},rateIlnBrlens{2}_mean=0.556269,rateIlnBrlens{2}_median=0.4247,rateIlnBrlens{2}_95%HPD={0.01723,1.0}]:17.69393,Scaumenacia_curta[&prob=1.0,prob_stddev=0.0,prob_range={1.0,1.0},prob(percent)="100",prob+-sd="100+-0",height_mean=3.33459875,height_median=3.29346329,height_95%HPD={2.53870832,4.27909267},age_mean=105.079527,age_median=105.251137,age_95%HPD={100.259282,109.748373},length_mean=0.0230226353,length_median=0.0,length_95%HPD={0.0,0.1306288},brlenIlnBrlens{1}_mean=0.013395,brlenIlnBrlens{1}_median=0.0,brlenIlnBrlens{1}_95%HPD={0.0,0.078658},rateIlnBrlens{1}_mean=0.897169,rateIlnBrlens{1}_median=1.0,rateIlnBrlens{1}_95%HPD={0.090074,1.036434},brlenIlnBrlens{2}_mean=0.003913,brlenIlnBrlens{2}_median=0.0,brlenIlnBrlens{2}_95%HPD={0.0,0.022187},rateIlnBrlens{2}_mean=0.752659,rateIlnBrlens{2}_median=1.0,rateIlnBrlens{2}_95%HPD={0.053088,1.0}]:20.66267,(Soederberghia_groenlandica[&prob=1.0,prob_stddev=0.0,prob_range={1.0,1.0},prob(percent)="100",prob+-sd="100+-0",height_mean=3.0086743,height_median=2.97048287,height_95%HPD={2.23908728,3.84068784},age_mean=94.7872765,age_median=95.335552,age_95%HPD={88.6258172,99.2496536},length_mean=0.08073507,length_median=0.02241103,length_95%HPD={0.0,0.3024907},brlenIlnBrlens{1}_mean=0.045524,brlenIlnBrlens{1}_median=0.011064,brlenIlnBrlens{1}_95%HPD={0.0,0.180749},rateIlnBrlens{1}_mean=0.821238,rateIlnBrlens{1}_median=1.0,rateIlnBrlens{1}_95%HPD={0.077502,1.214886},brlenIlnBrlens{2}_mean=0.05507,brlenIlnBrlens{2}_median=0.005254,brlenIlnBrlens{2}_95%HPD={0.0,0.252576},rateIlnBrlens{2}_mean=0.880754,rateIlnBrlens{2}_median=1.0,rateIlnBrlens{2}_95%HPD={0.012687,1.631165}]:1.814529,Rhynchodipterus_elginensis[&prob=1.0,prob_stddev=0.0,prob_range={1.0,1.0},prob(percent)="100",prob+-sd="100+-0",height_mean=2.93712034,height_median=2.89677562,height_95%HPD={2.19921032,3.7853786},age_mean=92.5210799,age_median=92.5592234,age_95%HPD={86.4470597,98.6640763},length_mean=0.134131701,length_median=0.1220173,length_95%HPD={0.0,0.3197304},brlenIlnBrlens{1}_mean=0.129472,brlenIlnBrlens{1}_median=0.124413,brlenIlnBrlens{1}_95%HPD={0.0,0.292854},rateIlnBrlens{1}_mean=1.207186,rateIlnBrlens{1}_median=1.0,rateIlnBrlens{1}_95%HPD={0.125604,2.84656},brlenIlnBrlens{2}_mean=0.062886,brlenIlnBrlens{2}_median=0.031654,brlenIlnBrlens{2}_95%HPD={0.0,0.226711},rateIlnBrlens{2}_mean=0.587536,rateIlnBrlens{2}_median=0.391831,rateIlnBrlens{2}_95%HPD={0.008414,1.508621}]:4.590858)[&prob=0.747766964,prob_stddev=0.0180995203,prob_range={0.734968671,0.760565258},prob(percent)="75",prob+-sd="75+-2",height_mean=3.07477838,height_median=3.03751435,height_95%HPD={2.30041857,3.92041379},age_mean=97.0896871,age_median=97.1500813,age_95%HPD={90.15074,104.282594},length_mean=0.284159865,length_median=0.2757262,length_95%HPD={0.02216506,0.5301501},brlenIlnBrlens{1}_mean=0.224441,brlenIlnBrlens{1}_median=0.216469,brlenIlnBrlens{1}_95%HPD={0.001123,0.417037},rateIlnBrlens{1}_mean=0.899866,rateIlnBrlens{1}_median=0.786515,rateIlnBrlens{1}_95%HPD={0.168374,1.949537},brlenIlnBrlens{2}_mean=0.235437,brlenIlnBrlens{2}_median=0.217617,brlenIlnBrlens{2}_95%HPD={2.04E-4,0.52293},rateIlnBrlens{2}_mean=0.959344,rateIlnBrlens{2}_median=0.75166,rateIlnBrlens{2}_95%HPD={0.013668,2.422015}]:28.76373,Sorbitorhynchus_deleaskitus[&prob=1.0,prob_stddev=0.0,prob_range={1.0,1.0},prob(percent)="100",prob+-sd="100+-0",height_mean=3.88306759,height_median=3.83268484,height_95%HPD={2.94084825,4.94021599},age_mean=122.353137,age_median=121.978907,age_95%HPD={120.350046,125.415386},length_mean=0.0694713229,length_median=0.06736853,length_95%HPD={0.0,0.1614952},brlenIlnBrlens{1}_mean=0.031992,brlenIlnBrlens{1}_median=0.024042,brlenIlnBrlens{1}_95%HPD={0.0,0.094753},rateIlnBrlens{1}_mean=0.615551,rateIlnBrlens{1}_median=0.516816,rateIlnBrlens{1}_95%HPD={0.023978,1.185089},brlenIlnBrlens{2}_mean=0.205178,brlenIlnBrlens{2}_median=0.214735,brlenIlnBrlens{2}_95%HPD={0.0,0.432044},rateIlnBrlens{2}_mean=3.259378,rateIlnBrlens{2}_median=2.482364,rateIlnBrlens{2}_95%HPD={0.499591,8.570655}]:3.9349,((((((Conchopoma_gadiforme[&prob=1.0,prob_stddev=0.0,prob_range={1.0,1.0},prob(percent)="100",prob+-sd="100+-0",height_mean=3.86045267E-8,height_median=0.0,height_95%HPD={0.0,3.1E-7},age_mean=1.21559047E-6,age_median=0.0,age_95%HPD={0.0,1.04364633E-5},length_mean=0.67098191,length_median=0.5307746,length_95%HPD={0.09426368,1.409477},brlenIlnBrlens{1}_mean=0.368596,brlenIlnBrlens{1}_median=0.332928,brlenIlnBrlens{1}_95%HPD={0.091583,0.735475},rateIlnBrlens{1}_mean=0.808941,rateIlnBrlens{1}_median=0.600896,rateIlnBrlens{1}_95%HPD={0.077213,2.147768},brlenIlnBrlens{2}_mean=0.786038,brlenIlnBrlens{2}_median=0.64309,brlenIlnBrlens{2}_95%HPD={0.182162,1.674805},rateIlnBrlens{2}_mean=1.672458,rateIlnBrlens{2}_median=1.22091,rateIlnBrlens{2}_95%HPD={0.173838,4.450477}]:12.13199,Gnathorhiza_serrata[&prob=1.0,prob_stddev=0.0,prob_range={1.0,1.0},prob(percent)="100",prob+-sd="100+-0",height_mean=3.7882148E-8,height_median=0.0,height_95%HPD={0.0,3.2E-7},age_mean=1.19371773E-6,age_median=0.0,age_95%HPD={0.0,1.0447243E-5},length_mean=0.582796407,length_median=0.5306772,length_95%HPD={0.1104776,1.109746},brlenIlnBrlens{1}_mean=0.346877,brlenIlnBrlens{1}_median=0.318442,brlenIlnBrlens{1}_95%HPD={0.048601,0.683611},rateIlnBrlens{1}_mean=0.739428,rateIlnBrlens{1}_median=0.598014,rateIlnBrlens{1}_95%HPD={0.10911,1.754924},brlenIlnBrlens{2}_mean=0.115919,brlenIlnBrlens{2}_median=0.093667,brlenIlnBrlens{2}_95%HPD={0.001674,0.288414},rateIlnBrlens{2}_mean=0.225481,rateIlnBrlens{2}_median=0.176247,rateIlnBrlens{2}_95%HPD={0.004248,0.577084}]:12.13199)[&prob=0.68097587,prob_stddev=0.0299773305,prob_range={0.659778696,0.702173044},prob(percent)="68",prob+-sd="68+-3",height_mean=0.422652127,height_median=0.3822248,height_95%HPD={0.09267275,0.8329168},age_mean=13.3706515,age_median=12.1319881,age_95%HPD={2.76309236,26.2623772},length_mean=0.606651692,length_median=0.6077296,length_95%HPD={0.04763308,1.075634},brlenIlnBrlens{1}_mean=0.159909,brlenIlnBrlens{1}_median=0.138741,brlenIlnBrlens{1}_95%HPD={0.008841,0.362887},rateIlnBrlens{1}_mean=0.311637,rateIlnBrlens{1}_median=0.250422,rateIlnBrlens{1}_95%HPD={0.019425,0.747767},brlenIlnBrlens{2}_mean=0.139379,brlenIlnBrlens{2}_median=0.119134,brlenIlnBrlens{2}_95%HPD={9.93E-4,0.321896},rateIlnBrlens{2}_mean=0.281615,rateIlnBrlens{2}_median=0.209602,rateIlnBrlens{2}_95%HPD={0.009852,0.709099}]:19.03342,Persephonichthys[&prob=1.0,prob_stddev=0.0,prob_range={1.0,1.0},prob(percent)="100",prob+-sd="100+-0",height_mean=0.733813673,height_median=0.7230029,height_95%HPD={0.5313575,0.95628729},age_mean=23.1128053,age_median=23.0489928,age_95%HPD={20.5708821,25.6158824},length_mean=0.253481579,length_median=0.2382721,length_95%HPD={0.05423333,0.4763433},brlenIlnBrlens{1}_mean=0.306588,brlenIlnBrlens{1}_median=0.288107,brlenIlnBrlens{1}_95%HPD={0.038072,0.599082},rateIlnBrlens{1}_mean=1.377337,rateIlnBrlens{1}_median=1.176834,rateIlnBrlens{1}_95%HPD={0.223498,2.968259},brlenIlnBrlens{2}_mean=0.24911,brlenIlnBrlens{2}_median=0.23219,brlenIlnBrlens{2}_95%HPD={0.056061,0.481704},rateIlnBrlens{2}_mean=1.207801,rateIlnBrlens{2}_median=0.982566,rateIlnBrlens{2}_95%HPD={0.149543,2.847766}]:8.116411)[&prob=0.634648714,prob_stddev=0.0198906187,prob_range={0.620583922,0.648713505},prob(percent)="63",prob+-sd="63+-2",height_mean=0.993386495,height_median=0.9777282,height_95%HPD={0.6849637,1.3228735},age_mean=31.1810913,age_median=31.1654037,age_95%HPD={24.5360883,37.2533805},length_mean=0.179520516,length_median=0.1662638,length_95%HPD={2.196624E-4,0.3879992},brlenIlnBrlens{1}_mean=0.105217,brlenIlnBrlens{1}_median=0.080841,brlenIlnBrlens{1}_95%HPD={4.0E-6,0.27924},rateIlnBrlens{1}_mean=0.677877,rateIlnBrlens{1}_median=0.530697,rateIlnBrlens{1}_95%HPD={0.036925,1.746693},brlenIlnBrlens{2}_mean=0.07334,brlenIlnBrlens{2}_median=0.051844,brlenIlnBrlens{2}_95%HPD={2.0E-6,0.213302},rateIlnBrlens{2}_mean=0.522161,rateIlnBrlens{2}_median=0.341596,rateIlnBrlens{2}_95%HPD={0.003128,1.548532}]:5.846631,Palaeophichthys_parvulus[&prob=1.0,prob_stddev=0.0,prob_range={1.0,1.0},prob(percent)="100",prob+-sd="100+-0",height_mean=1.15389512,height_median=1.1384512,height_95%HPD={0.8641038,1.4898763},age_mean=36.3644405,age_median=35.9013861,age_95%HPD={34.0500078,40.1771941},length_mean=0.0088961175,length_median=0.0,length_95%HPD={0.0,0.0695763},brlenIlnBrlens{1}_mean=0.006629,brlenIlnBrlens{1}_median=0.0,brlenIlnBrlens{1}_95%HPD={0.0,0.049647},rateIlnBrlens{1}_mean=0.979423,rateIlnBrlens{1}_median=1.0,rateIlnBrlens{1}_95%HPD={0.34799,1.001285},brlenIlnBrlens{2}_mean=0.004872,brlenIlnBrlens{2}_median=0.0,brlenIlnBrlens{2}_95%HPD={0.0,0.034563},rateIlnBrlens{2}_mean=0.952745,rateIlnBrlens{2}_median=1.0,rateIlnBrlens{2}_95%HPD={0.22009,1.0}]:1.110649)[&prob=0.899880016,prob_stddev=0.0143287869,prob_range={0.889748034,0.910011998},prob(percent)="90",prob+-sd="90+-1",height_mean=1.19103985,height_median=1.1745045,height_95%HPD={0.8775701,1.53761376},age_mean=37.4618365,age_median=37.0120351,age_95%HPD={34.0500344,41.9914031},length_mean=0.186676733,length_median=0.1719801,length_95%HPD={0.01126981,0.3744745},brlenIlnBrlens{1}_mean=0.178355,brlenIlnBrlens{1}_median=0.170332,brlenIlnBrlens{1}_95%HPD={1.8E-5,0.354341},rateIlnBrlens{1}_mean=1.114792,rateIlnBrlens{1}_median=0.943818,rateIlnBrlens{1}_95%HPD={0.104817,2.544801},brlenIlnBrlens{2}_mean=0.214934,brlenIlnBrlens{2}_median=0.20088,brlenIlnBrlens{2}_95%HPD={1.07E-4,0.441084},rateIlnBrlens{2}_mean=1.365138,rateIlnBrlens{2}_median=1.104674,rateIlnBrlens{2}_95%HPD={0.02134,3.285635}]:5.543899,Megapleuron_zangerli[&prob=1.0,prob_stddev=0.0,prob_range={1.0,1.0},prob(percent)="100",prob+-sd="100+-0",height_mean=1.26189567,height_median=1.2476683,height_95%HPD={0.92640656,1.61171113},age_mean=39.7626476,age_median=40.2442389,age_95%HPD={35.6835772,42.2495985},length_mean=0.102583385,length_median=0.07824289,length_95%HPD={0.0,0.3139785},brlenIlnBrlens{1}_mean=0.04107,brlenIlnBrlens{1}_median=0.028894,brlenIlnBrlens{1}_95%HPD={0.0,0.133232},rateIlnBrlens{1}_mean=0.639481,rateIlnBrlens{1}_median=0.566646,rateIlnBrlens{1}_95%HPD={0.053234,1.003558},brlenIlnBrlens{2}_mean=0.031565,brlenIlnBrlens{2}_median=0.017975,brlenIlnBrlens{2}_95%HPD={0.0,0.111296},rateIlnBrlens{2}_mean=0.56549,rateIlnBrlens{2}_median=0.433101,rateIlnBrlens{2}_95%HPD={0.040407,1.0}]:2.311695)[&prob=0.97840288,prob_stddev=0.00131975669,prob_range={0.977469671,0.979336089},prob(percent)="98",prob+-sd="98+-0",height_mean=1.37102951,height_median=1.35053124,height_95%HPD={1.01819675,1.7722652},age_mean=43.2348156,age_median=42.555934,age_95%HPD={37.8996517,49.5838921},length_mean=0.22500689,length_median=0.1975212,length_95%HPD={0.01088538,0.4979998},brlenIlnBrlens{1}_mean=0.099895,brlenIlnBrlens{1}_median=0.090322,brlenIlnBrlens{1}_95%HPD={0.012087,0.210967},rateIlnBrlens{1}_mean=0.593444,rateIlnBrlens{1}_median=0.463374,rateIlnBrlens{1}_95%HPD={0.064241,1.466396},brlenIlnBrlens{2}_mean=0.074694,brlenIlnBrlens{2}_median=0.061959,brlenIlnBrlens{2}_95%HPD={9.91E-4,0.184217},rateIlnBrlens{2}_mean=0.447754,rateIlnBrlens{2}_median=0.308106,rateIlnBrlens{2}_95%HPD={0.006112,1.293779}]:7.260587,Sagenodus_inaequalis[&prob=1.0,prob_stddev=0.0,prob_range={1.0,1.0},prob(percent)="100",prob+-sd="100+-0",height_mean=1.45573943,height_median=1.4435867,height_95%HPD={1.01174755,1.8770015},age_mean=45.8909671,age_median=46.7011673,age_95%HPD={39.0107209,50.2477117},length_mean=0.138352417,length_median=0.1067242,length_95%HPD={0.0,0.4009596},brlenIlnBrlens{1}_mean=0.038221,brlenIlnBrlens{1}_median=0.030539,brlenIlnBrlens{1}_95%HPD={0.0,0.106755},rateIlnBrlens{1}_mean=0.462425,rateIlnBrlens{1}_median=0.333899,rateIlnBrlens{1}_95%HPD={0.063128,1.0},brlenIlnBrlens{2}_mean=0.049935,brlenIlnBrlens{2}_median=0.041939,brlenIlnBrlens{2}_95%HPD={0.0,0.135038},rateIlnBrlens{2}_mean=0.610049,rateIlnBrlens{2}_median=0.441474,rateIlnBrlens{2}_95%HPD={0.012739,1.438552}]:3.115354)[&prob=0.960205306,prob_stddev=0.00329939173,prob_range={0.957872284,0.962538328},prob(percent)="96",prob+-sd="96+-0",height_mean=1.58720925,height_median=1.5622975,height_95%HPD={1.15182614,2.0624894},age_mean=50.0705129,age_median=49.8165208,age_95%HPD={42.2600081,58.6574476},length_mean=0.393114429,length_median=0.3802185,length_95%HPD={0.001425536,0.7805906},brlenIlnBrlens{1}_mean=0.096748,brlenIlnBrlens{1}_median=0.086201,brlenIlnBrlens{1}_95%HPD={4.62E-4,0.208273},rateIlnBrlens{1}_mean=0.330301,rateIlnBrlens{1}_median=0.249736,rateIlnBrlens{1}_95%HPD={0.027849,0.852454},brlenIlnBrlens{2}_mean=0.049931,brlenIlnBrlens{2}_median=0.039086,brlenIlnBrlens{2}_95%HPD={1.63E-4,0.132492},rateIlnBrlens{2}_mean=0.176799,rateIlnBrlens{2}_median=0.114254,rateIlnBrlens{2}_95%HPD={9.94E-4,0.527982}]:20.03093,Uronemus_splendens[&prob=1.0,prob_stddev=0.0,prob_range={1.0,1.0},prob(percent)="100",prob+-sd="100+-0",height_mean=1.89255857,height_median=1.8567255,height_95%HPD={1.31057176,2.5524193},age_mean=59.6414356,age_median=58.9549514,age_95%HPD={50.2508029,71.3156931},length_mean=0.152279429,length_median=0.1278516,length_95%HPD={0.0,0.3523491},brlenIlnBrlens{1}_mean=0.097979,brlenIlnBrlens{1}_median=0.087001,brlenIlnBrlens{1}_95%HPD={0.0,0.209963},rateIlnBrlens{1}_mean=0.839935,rateIlnBrlens{1}_median=0.66691,rateIlnBrlens{1}_95%HPD={0.051603,2.059489},brlenIlnBrlens{2}_mean=0.110634,brlenIlnBrlens{2}_median=0.096513,brlenIlnBrlens{2}_95%HPD={0.0,0.246152},rateIlnBrlens{2}_mean=0.986471,rateIlnBrlens{2}_median=0.737718,rateIlnBrlens{2}_95%HPD={0.030307,2.65205}]:10.8925,(Straitonia_waterstoni[&prob=1.0,prob_stddev=0.0,prob_range={1.0,1.0},prob(percent)="100",prob+-sd="100+-0",height_mean=1.94876128,height_median=1.92059699,height_95%HPD={1.43126185,2.48688714},age_mean=61.4075329,age_median=60.6156307,age_95%HPD={57.9500837,67.3963282},length_mean=0.00339225393,length_median=0.0,length_95%HPD={0.0,0.02194351},brlenIlnBrlens{1}_mean=0.00146,brlenIlnBrlens{1}_median=0.0,brlenIlnBrlens{1}_95%HPD={0.0,0.009605},rateIlnBrlens{1}_mean=0.957977,rateIlnBrlens{1}_median=1.0,rateIlnBrlens{1}_95%HPD={0.363854,1.0},brlenIlnBrlens{2}_mean=0.001358,brlenIlnBrlens{2}_median=0.0,brlenIlnBrlens{2}_95%HPD={0.0,0.005006},rateIlnBrlens{2}_mean=0.947521,rateIlnBrlens{2}_median=1.0,rateIlnBrlens{2}_95%HPD={0.213188,1.0}]:0.604201,Tranodis_castrensis[&prob=1.0,prob_stddev=0.0,prob_range={1.0,1.0},prob(percent)="100",prob+-sd="100+-0",height_mean=1.75800041,height_median=1.736286,height_95%HPD={1.31059453,2.24881527},age_mean=55.3845163,age_median=55.8337815,age_95%HPD={51.4921164,57.9496408},length_mean=0.157883499,length_median=0.1404007,length_95%HPD={0.0,0.3441493},brlenIlnBrlens{1}_mean=0.072066,brlenIlnBrlens{1}_median=0.066362,brlenIlnBrlens{1}_95%HPD={0.0,0.15089},rateIlnBrlens{1}_mean=0.593904,rateIlnBrlens{1}_median=0.484194,rateIlnBrlens{1}_95%HPD={0.059653,1.354682},brlenIlnBrlens{2}_mean=0.050171,brlenIlnBrlens{2}_median=0.038788,brlenIlnBrlens{2}_95%HPD={0.0,0.133488},rateIlnBrlens{2}_mean=0.402194,rateIlnBrlens{2}_median=0.290241,rateIlnBrlens{2}_95%HPD={0.00415,1.018682}]:5.38605,Ctenodus[&prob=1.0,prob_stddev=0.0,prob_range={1.0,1.0},prob(percent)="100",prob+-sd="100+-0",height_mean=1.81015795,height_median=1.75957281,height_95%HPD={1.12825636,2.63262257},age_mean=56.9708143,age_median=55.396186,age_95%HPD={40.5803885,77.1941812},length_mean=0.234889114,length_median=0.2026105,length_95%HPD={0.0,0.5174089},brlenIlnBrlens{1}_mean=0.153214,brlenIlnBrlens{1}_median=0.144847,brlenIlnBrlens{1}_95%HPD={0.0,0.293542},rateIlnBrlens{1}_mean=0.841936,rateIlnBrlens{1}_median=0.68681,rateIlnBrlens{1}_95%HPD={0.069436,1.943552},brlenIlnBrlens{2}_mean=0.210876,brlenIlnBrlens{2}_median=0.199348,brlenIlnBrlens{2}_95%HPD={0.0,0.411192},rateIlnBrlens{2}_mean=1.185914,rateIlnBrlens{2}_median=0.935377,rateIlnBrlens{2}_95%HPD={0.047629,2.968265}]:5.823645)[&prob=0.707039061,prob_stddev=0.0172511053,prob_range={0.694840688,0.719237435},prob(percent)="71",prob+-sd="71+-2",height_mean=1.95737856,height_median=1.93173865,height_95%HPD={1.43264246,2.4911883},age_mean=61.8773234,age_median=61.2198313,age_95%HPD={57.9513647,67.7300343},length_mean=0.13761924,length_median=0.117695,length_95%HPD={0.01509619,0.3122687},brlenIlnBrlens{1}_mean=0.135683,brlenIlnBrlens{1}_median=0.12435,brlenIlnBrlens{1}_95%HPD={0.021295,0.274885},rateIlnBrlens{1}_mean=1.326103,rateIlnBrlens{1}_median=1.050031,rateIlnBrlens{1}_95%HPD={0.088105,3.280111},brlenIlnBrlens{2}_mean=0.052249,brlenIlnBrlens{2}_median=0.040567,brlenIlnBrlens{2}_95%HPD={4.25E-4,0.138773},rateIlnBrlens{2}_mean=0.473911,rateIlnBrlens{2}_median=0.330676,rateIlnBrlens{2}_95%HPD={0.005756,1.365813}]:8.627615)[&prob=0.952672977,prob_stddev=0.00245097671,prob_range={0.950939875,0.954406079},prob(percent)="95",prob+-sd="95+-0",height_mean=2.2259176,height_median=2.19415199,height_95%HPD={1.62966306,2.8980317},age_mean=70.1253692,age_median=69.8474464,age_95%HPD={61.0402066,79.5072359},length_mean=0.378141791,length_median=0.3495989,length_95%HPD={0.01771431,0.782913},brlenIlnBrlens{1}_mean=0.148796,brlenIlnBrlens{1}_median=0.134199,brlenIlnBrlens{1}_95%HPD={0.017819,0.317418},rateIlnBrlens{1}_mean=0.527157,rateIlnBrlens{1}_median=0.403431,rateIlnBrlens{1}_95%HPD={0.050404,1.36463},brlenIlnBrlens{2}_mean=0.090975,brlenIlnBrlens{2}_median=0.071873,brlenIlnBrlens{2}_95%HPD={1.79E-4,0.234732},rateIlnBrlens{2}_mean=0.299038,rateIlnBrlens{2}_median=0.215181,rateIlnBrlens{2}_95%HPD={0.008829,0.834682}]:56.06636,Delatitia_breviceps[&prob=1.0,prob_stddev=0.0,prob_range={1.0,1.0},prob(percent)="100",prob+-sd="100+-0",height_mean=2.57733326,height_median=2.54419103,height_95%HPD={1.89308135,3.27884268},age_mean=81.2089244,age_median=81.8202476,age_95%HPD={74.9487978,85.9494872},length_mean=0.0572788501,length_median=0.0,length_95%HPD={0.0,0.2707894},brlenIlnBrlens{1}_mean=0.024626,brlenIlnBrlens{1}_median=0.0,brlenIlnBrlens{1}_95%HPD={0.0,0.119112},rateIlnBrlens{1}_mean=0.781588,rateIlnBrlens{1}_median=1.0,rateIlnBrlens{1}_95%HPD={0.088005,1.0},brlenIlnBrlens{2}_mean=0.013327,brlenIlnBrlens{2}_median=0.0,brlenIlnBrlens{2}_95%HPD={0.0,0.067659},rateIlnBrlens{2}_mean=0.682497,rateIlnBrlens{2}_median=1.0,rateIlnBrlens{2}_95%HPD={0.043948,1.0}]:44.09356,Parasagenodus_sibiricus[&prob=1.0,prob_stddev=0.0,prob_range={1.0,1.0},prob(percent)="100",prob+-sd="100+-0",height_mean=2.56370446,height_median=2.53231816,height_95%HPD={1.89361023,3.28435216},age_mean=80.7675427,age_median=81.18926,age_95%HPD={74.7750382,85.9488095},length_mean=0.388008953,length_median=0.3687166,length_95%HPD={0.07532502,0.7535435},brlenIlnBrlens{1}_mean=0.289506,brlenIlnBrlens{1}_median=0.243106,brlenIlnBrlens{1}_95%HPD={0.0,0.664061},rateIlnBrlens{1}_mean=0.858284,rateIlnBrlens{1}_median=0.681569,rateIlnBrlens{1}_95%HPD={0.060177,2.098917},brlenIlnBrlens{2}_mean=1.213703,brlenIlnBrlens{2}_median=0.805184,brlenIlnBrlens{2}_95%HPD={0.0,3.533055},rateIlnBrlens{2}_mean=3.387077,rateIlnBrlens{2}_median=2.256643,rateIlnBrlens{2}_95%HPD={0.01424,9.79749}]:44.72455,Xylognathus_macrustenus[&prob=1.0,prob_stddev=0.0,prob_range={1.0,1.0},prob(percent)="100",prob+-sd="100+-0",height_mean=2.56243743,height_median=2.5299543,height_95%HPD={1.90293816,3.29460281},age_mean=80.735389,age_median=81.1676317,age_95%HPD={74.7143233,85.9478162},length_mean=0.296249303,length_median=0.2705688,length_95%HPD={0.0,0.6814006},brlenIlnBrlens{1}_mean=0.377067,brlenIlnBrlens{1}_median=0.221995,brlenIlnBrlens{1}_95%HPD={0.0,1.246282},rateIlnBrlens{1}_mean=1.277346,rateIlnBrlens{1}_median=0.985283,rateIlnBrlens{1}_95%HPD={0.021326,3.561729},brlenIlnBrlens{2}_mean=0.296496,brlenIlnBrlens{2}_median=0.153444,brlenIlnBrlens{2}_95%HPD={0.0,1.028278},rateIlnBrlens{2}_mean=1.096141,rateIlnBrlens{2}_median=0.716079,rateIlnBrlens{2}_95%HPD={0.004685,3.461682}]:44.74617,Limanichthys_fraseri[&prob=1.0,prob_stddev=0.0,prob_range={1.0,1.0},prob(percent)="100",prob+-sd="100+-0",height_mean=2.56244308,height_median=2.52740606,height_95%HPD={1.9143556,3.27896475},age_mean=80.7451694,age_median=81.1422657,age_95%HPD={74.7700625,85.9466286},length_mean=0.115138613,length_median=0.06876217,length_95%HPD={0.0,0.3857971},brlenIlnBrlens{1}_mean=0.057382,brlenIlnBrlens{1}_median=0.033307,brlenIlnBrlens{1}_95%HPD={0.0,0.197974},rateIlnBrlens{1}_mean=0.776259,rateIlnBrlens{1}_median=0.83962,rateIlnBrlens{1}_95%HPD={0.033259,1.449798},brlenIlnBrlens{2}_mean=0.073337,brlenIlnBrlens{2}_median=0.019102,brlenIlnBrlens{2}_95%HPD={0.0,0.309065},rateIlnBrlens{2}_mean=0.811168,rateIlnBrlens{2}_median=0.878083,rateIlnBrlens{2}_95%HPD={0.003953,1.865824}]:44.77154,Apatorhynchus_opistheretmus[&prob=1.0,prob_stddev=0.0,prob_range={1.0,1.0},prob(percent)="100",prob+-sd="100+-0",height_mean=2.98294988,height_median=2.94351385,height_95%HPD={2.19603139,3.79855557},age_mean=93.9838905,age_median=94.6784437,age_95%HPD={87.1490328,99.2493374},length_mean=0.157834212,length_median=0.1209137,length_95%HPD={0.0,0.4627993},brlenIlnBrlens{1}_mean=0.094955,brlenIlnBrlens{1}_median=0.0638,brlenIlnBrlens{1}_95%HPD={0.0,0.309163},rateIlnBrlens{1}_mean=0.798953,rateIlnBrlens{1}_median=0.761209,rateIlnBrlens{1}_95%HPD={0.05229,1.65632},brlenIlnBrlens{2}_mean=0.140297,brlenIlnBrlens{2}_median=0.035405,brlenIlnBrlens{2}_95%HPD={0.0,0.579134},rateIlnBrlens{2}_mean=0.899718,rateIlnBrlens{2}_median=0.695747,rateIlnBrlens{2}_95%HPD={0.00197,2.488165}]:31.23536,Harajicadipterus_youngi[&prob=1.0,prob_stddev=0.0,prob_range={1.0,1.0},prob(percent)="100",prob+-sd="100+-0",height_mean=3.44746236,height_median=3.40541691,height_95%HPD={2.54717239,4.40335325},age_mean=108.599356,age_median=109.253624,age_95%HPD={100.850704,114.748754},length_mean=0.226613123,length_median=0.2155337,length_95%HPD={0.0,0.4901396},brlenIlnBrlens{1}_mean=0.259499,brlenIlnBrlens{1}_median=0.244488,brlenIlnBrlens{1}_95%HPD={0.0,0.574891},rateIlnBrlens{1}_mean=1.326362,rateIlnBrlens{1}_median=1.014375,rateIlnBrlens{1}_95%HPD={0.15832,3.10829},brlenIlnBrlens{2}_mean=0.062483,brlenIlnBrlens{2}_median=0.046183,brlenIlnBrlens{2}_95%HPD={0.0,0.180935},rateIlnBrlens{2}_mean=0.398189,rateIlnBrlens{2}_median=0.266467,rateIlnBrlens{2}_95%HPD={0.027305,1.0}]:16.66018,Xeradipterus_hatcheri[&prob=1.0,prob_stddev=0.0,prob_range={1.0,1.0},prob(percent)="100",prob+-sd="100+-0",height_mean=3.32104407,height_median=3.2771054,height_95%HPD={2.45562935,4.22122865},age_mean=104.621149,age_median=104.609533,age_95%HPD={99.8657629,109.736235},length_mean=0.19581572,length_median=0.1915627,length_95%HPD={0.0,0.4020258},brlenIlnBrlens{1}_mean=0.144888,brlenIlnBrlens{1}_median=0.137156,brlenIlnBrlens{1}_95%HPD={0.0,0.310371},rateIlnBrlens{1}_mean=0.871754,rateIlnBrlens{1}_median=0.789754,rateIlnBrlens{1}_95%HPD={0.148497,1.83868},brlenIlnBrlens{2}_mean=0.164751,brlenIlnBrlens{2}_median=0.154185,brlenIlnBrlens{2}_95%HPD={0.0,0.379869},rateIlnBrlens{2}_mean=1.076369,rateIlnBrlens{2}_median=0.945922,rateIlnBrlens{2}_95%HPD={0.008922,2.79056}]:21.30427,Rhinodipterus_ulrichi[&prob=1.0,prob_stddev=0.0,prob_range={1.0,1.0},prob(percent)="100",prob+-sd="100+-0",height_mean=3.51971298,height_median=3.47727403,height_95%HPD={2.66285289,4.52920232},age_mean=110.879879,age_median=111.624434,age_95%HPD={104.695111,114.748791},length_mean=0.110981539,length_median=0.09414681,length_95%HPD={0.0,0.2952235},brlenIlnBrlens{1}_mean=0.062012,brlenIlnBrlens{1}_median=0.053453,brlenIlnBrlens{1}_95%HPD={0.0,0.163134},rateIlnBrlens{1}_mean=0.747319,rateIlnBrlens{1}_median=0.674282,rateIlnBrlens{1}_95%HPD={0.059713,1.577913},brlenIlnBrlens{2}_mean=0.039892,brlenIlnBrlens{2}_median=0.033248,brlenIlnBrlens{2}_95%HPD={0.0,0.108941},rateIlnBrlens{2}_mean=0.562303,rateIlnBrlens{2}_median=0.433854,rateIlnBrlens{2}_95%HPD={0.00606,1.162161}]:14.28937,Rhinodipterus_kimberleyensis[&prob=1.0,prob_stddev=0.0,prob_range={1.0,1.0},prob(percent)="100",prob+-sd="100+-0",height_mean=3.36728091,height_median=3.32605464,height_95%HPD={2.50849996,4.29579055},age_mean=106.091649,age_median=105.97628,age_95%HPD={99.2504992,112.556542},length_mean=0.144986715,length_median=0.1276488,length_95%HPD={0.0,0.3296587},brlenIlnBrlens{1}_mean=0.085639,brlenIlnBrlens{1}_median=0.068892,brlenIlnBrlens{1}_95%HPD={0.0,0.220116},rateIlnBrlens{1}_mean=0.697652,rateIlnBrlens{1}_median=0.570091,rateIlnBrlens{1}_95%HPD={0.049533,1.651895},brlenIlnBrlens{2}_mean=0.118759,brlenIlnBrlens{2}_median=0.110044,brlenIlnBrlens{2}_95%HPD={0.0,0.249876},rateIlnBrlens{2}_mean=1.103954,rateIlnBrlens{2}_median=0.881066,rateIlnBrlens{2}_95%HPD={0.083008,2.825422}]:19.93753,Rhinodipterus_secans[&prob=1.0,prob_stddev=0.0,prob_range={1.0,1.0},prob(percent)="100",prob+-sd="100+-0",height_mean=3.53390541,height_median=3.48960346,height_95%HPD={2.68278648,4.49890682},age_mean=111.349773,age_median=111.073,age_95%HPD={109.750087,113.797835},length_mean=0.0680237758,length_median=0.06683928,length_95%HPD={0.0,0.1741305},brlenIlnBrlens{1}_mean=0.088214,brlenIlnBrlens{1}_median=0.075642,brlenIlnBrlens{1}_95%HPD={0.0,0.251192},rateIlnBrlens{1}_mean=1.322211,rateIlnBrlens{1}_median=1.0,rateIlnBrlens{1}_95%HPD={0.151606,3.084848},brlenIlnBrlens{2}_mean=0.049746,brlenIlnBrlens{2}_median=0.044823,brlenIlnBrlens{2}_95%HPD={0.0,0.137038},rateIlnBrlens{2}_mean=0.911915,rateIlnBrlens{2}_median=1.0,rateIlnBrlens{2}_95%HPD={0.104974,1.866412}]:14.84081,Celsiodon[&prob=1.0,prob_stddev=0.0,prob_range={1.0,1.0},prob(percent)="100",prob+-sd="100+-0",height_mean=2.94216043,height_median=2.9081211,height_95%HPD={2.1541058,3.75658757},age_mean=92.7032061,age_median=92.8009902,age_95%HPD={86.0669742,98.6928754},length_mean=0.0538420272,length_median=0.0,length_95%HPD={0.0,0.2727108},brlenIlnBrlens{1}_mean=0.033152,brlenIlnBrlens{1}_median=0.0,brlenIlnBrlens{1}_95%HPD={0.0,0.161214},rateIlnBrlens{1}_mean=0.863344,rateIlnBrlens{1}_median=1.0,rateIlnBrlens{1}_95%HPD={0.049686,1.282962},brlenIlnBrlens{2}_mean=0.029426,brlenIlnBrlens{2}_median=0.0,brlenIlnBrlens{2}_95%HPD={0.0,0.164575},rateIlnBrlens{2}_mean=0.859354,rateIlnBrlens{2}_median=1.0,rateIlnBrlens{2}_95%HPD={0.007948,1.314226}]:33.11282,Sinodipterus_beibei[&prob=1.0,prob_stddev=0.0,prob_range={1.0,1.0},prob(percent)="100",prob+-sd="100+-0",height_mean=3.76411709,height_median=3.7167753,height_95%HPD={2.8235673,4.76703521},age_mean=118.608061,age_median=118.894968,age_95%HPD={115.963049,120.349798},length_mean=0.0132544604,length_median=0.0,length_95%HPD={0.0,0.09005298},brlenIlnBrlens{1}_mean=0.006707,brlenIlnBrlens{1}_median=0.0,brlenIlnBrlens{1}_95%HPD={0.0,0.043858},rateIlnBrlens{1}_mean=0.90876,rateIlnBrlens{1}_median=1.0,rateIlnBrlens{1}_95%HPD={0.170916,1.0},brlenIlnBrlens{2}_mean=0.004561,brlenIlnBrlens{2}_median=0.0,brlenIlnBrlens{2}_95%HPD={0.0,0.028561},rateIlnBrlens{2}_mean=0.867609,rateIlnBrlens{2}_median=1.0,rateIlnBrlens{2}_95%HPD={0.090836,1.0}]:7.018839)[&prob=0.626783096,prob_stddev=0.00707012513,prob_range={0.621783762,0.631782429},prob(percent)="63",prob+-sd="63+-1",height_mean=3.98453185,height_median=3.93297629,height_95%HPD={3.06337773,5.04615188},age_mean=126.036375,age_median=125.913806,age_95%HPD={122.668761,129.502002},length_mean=0.0788639527,length_median=0.07087694,length_95%HPD={0.002362389,0.1664909},brlenIlnBrlens{1}_mean=0.058848,brlenIlnBrlens{1}_median=0.050421,brlenIlnBrlens{1}_95%HPD={5.1E-5,0.137241},rateIlnBrlens{1}_mean=0.878654,rateIlnBrlens{1}_median=0.706983,rateIlnBrlens{1}_95%HPD={0.059237,2.141929},brlenIlnBrlens{2}_mean=0.155011,brlenIlnBrlens{2}_median=0.14153,brlenIlnBrlens{2}_95%HPD={8.1E-5,0.348309},rateIlnBrlens{2}_mean=2.440063,rateIlnBrlens{2}_median=1.839923,rateIlnBrlens{2}_95%HPD={0.008221,6.475429}]:5.511648,Melanognathus_canadensis[&prob=1.0,prob_stddev=0.0,prob_range={1.0,1.0},prob(percent)="100",prob+-sd="100+-0",height_mean=4.08057828,height_median=4.0328623,height_95%HPD={3.02722733,5.20747446},age_mean=128.558653,age_median=130.333507,age_95%HPD={120.713118,134.382304},length_mean=0.0550275434,length_median=0.0,length_95%HPD={0.0,0.220024},brlenIlnBrlens{1}_mean=0.043237,brlenIlnBrlens{1}_median=0.0,brlenIlnBrlens{1}_95%HPD={0.0,0.180297},rateIlnBrlens{1}_mean=0.966462,rateIlnBrlens{1}_median=1.0,rateIlnBrlens{1}_95%HPD={0.125104,1.536646},brlenIlnBrlens{2}_mean=0.095621,brlenIlnBrlens{2}_median=0.0,brlenIlnBrlens{2}_95%HPD={0.0,0.383534},rateIlnBrlens{2}_mean=1.449454,rateIlnBrlens{2}_median=1.0,rateIlnBrlens{2}_95%HPD={0.081637,3.740763}]:1.091948,Tarachomylax_oepiki[&prob=1.0,prob_stddev=0.0,prob_range={1.0,1.0},prob(percent)="100",prob+-sd="100+-0",height_mean=4.0616901,height_median=4.01192993,height_95%HPD={3.0674569,5.16868744},age_mean=127.999993,age_median=128.192419,age_95%HPD={122.2042,133.136297},length_mean=0.0134283704,length_median=0.0,length_95%HPD={0.0,0.1047268},brlenIlnBrlens{1}_mean=0.007442,brlenIlnBrlens{1}_median=0.0,brlenIlnBrlens{1}_95%HPD={0.0,0.057459},rateIlnBrlens{1}_mean=0.947874,rateIlnBrlens{1}_median=1.0,rateIlnBrlens{1}_95%HPD={0.278266,1.0},brlenIlnBrlens{2}_mean=0.010375,brlenIlnBrlens{2}_median=0.0,brlenIlnBrlens{2}_95%HPD={0.0,0.074132},rateIlnBrlens{2}_mean=0.983164,rateIlnBrlens{2}_median=1.0,rateIlnBrlens{2}_95%HPD={0.047495,1.001826}]:3.233035)[&prob=0.687441674,prob_stddev=0.00499622176,prob_range={0.683908812,0.690974537},prob(percent)="69",prob+-sd="69+-0",height_mean=4.14105376,height_median=4.09168091,height_95%HPD={3.13877911,5.23928753},age_mean=131.19854,age_median=131.425455,age_95%HPD={127.330647,134.656678},length_mean=0.130738312,length_median=0.1242411,length_95%HPD={0.02823834,0.2473488},brlenIlnBrlens{1}_mean=0.123846,brlenIlnBrlens{1}_median=0.115467,brlenIlnBrlens{1}_95%HPD={0.006717,0.253169},rateIlnBrlens{1}_mean=1.057788,rateIlnBrlens{1}_median=0.911241,rateIlnBrlens{1}_95%HPD={0.087472,2.352033},brlenIlnBrlens{2}_mean=0.704014,brlenIlnBrlens{2}_median=0.650786,brlenIlnBrlens{2}_95%HPD={0.073142,1.389473},rateIlnBrlens{2}_mean=6.302205,rateIlnBrlens{2}_median=5.258555,rateIlnBrlens{2}_95%HPD={0.118923,14.163091}]:7.710786,(Archaeonectes_pertusus[&prob=1.0,prob_stddev=0.0,prob_range={1.0,1.0},prob(percent)="100",prob+-sd="100+-0",height_mean=3.56957457,height_median=3.52702513,height_95%HPD={2.70614375,4.55548099},age_mean=112.467869,age_median=112.546588,age_95%HPD={110.134553,114.74982},length_mean=0.03884875,length_median=0.009809803,length_95%HPD={0.0,0.1497053},brlenIlnBrlens{1}_mean=0.028665,brlenIlnBrlens{1}_median=0.0047,brlenIlnBrlens{1}_95%HPD={0.0,0.131448},rateIlnBrlens{1}_mean=0.903361,rateIlnBrlens{1}_median=1.0,rateIlnBrlens{1}_95%HPD={0.039818,1.834807},brlenIlnBrlens{2}_mean=0.017662,brlenIlnBrlens{2}_median=0.002365,brlenIlnBrlens{2}_95%HPD={0.0,0.078651},rateIlnBrlens{2}_mean=0.778252,rateIlnBrlens{2}_median=1.0,rateIlnBrlens{2}_95%HPD={0.005387,1.518995}]:0.922663,Chirodipterus_onawayensis[&prob=1.0,prob_stddev=0.0,prob_range={1.0,1.0},prob(percent)="100",prob+-sd="100+-0",height_mean=3.56963538,height_median=3.52582436,height_95%HPD={2.70057946,4.54697613},age_mean=112.471118,age_median=112.57757,age_95%HPD={110.141326,114.749484},length_mean=0.0436198753,length_median=0.009964863,length_95%HPD={0.0,0.2179966},brlenIlnBrlens{1}_mean=0.033678,brlenIlnBrlens{1}_median=0.004612,brlenIlnBrlens{1}_95%HPD={0.0,0.168659},rateIlnBrlens{1}_mean=0.894387,rateIlnBrlens{1}_median=1.0,rateIlnBrlens{1}_95%HPD={0.04103,1.737056},brlenIlnBrlens{2}_mean=0.022454,brlenIlnBrlens{2}_median=0.002601,brlenIlnBrlens{2}_95%HPD={0.0,0.113415},rateIlnBrlens{2}_mean=0.79227,rateIlnBrlens{2}_median=1.0,rateIlnBrlens{2}_95%HPD={0.005215,1.569007}]:0.89168)[&prob=0.949340088,prob_stddev=0.00226244004,prob_range={0.947740301,0.950939875},prob(percent)="95",prob+-sd="95+-0",height_mean=3.59813943,height_median=3.55571117,height_95%HPD={2.72268221,4.58055322},age_mean=113.356589,age_median=113.469251,age_95%HPD={110.114341,115.39477},length_mean=0.319996309,length_median=0.3158784,length_95%HPD={0.06411534,0.54135},brlenIlnBrlens{1}_mean=0.237631,brlenIlnBrlens{1}_median=0.205712,brlenIlnBrlens{1}_95%HPD={0.00396,0.555544},rateIlnBrlens{1}_mean=0.774842,rateIlnBrlens{1}_median=0.653195,rateIlnBrlens{1}_95%HPD={0.045502,1.833336},brlenIlnBrlens{2}_mean=0.221006,brlenIlnBrlens{2}_median=0.156235,brlenIlnBrlens{2}_95%HPD={0.001403,0.616189},rateIlnBrlens{2}_mean=0.898044,rateIlnBrlens{2}_median=0.489762,rateIlnBrlens{2}_95%HPD={0.005932,3.057784}]:25.66699,Dipnorhynchus_cathlesae[&prob=1.0,prob_stddev=0.0,prob_range={1.0,1.0},prob(percent)="100",prob+-sd="100+-0",height_mean=3.97449979,height_median=3.93008853,height_95%HPD={2.99666164,5.07786252},age_mean=125.236098,age_median=124.867273,age_95%HPD={120.351266,131.119823},length_mean=0.0382374224,length_median=0.0,length_95%HPD={0.0,0.1785732},brlenIlnBrlens{1}_mean=0.026892,brlenIlnBrlens{1}_median=0.0,brlenIlnBrlens{1}_95%HPD={0.0,0.131019},rateIlnBrlens{1}_mean=0.89783,rateIlnBrlens{1}_median=1.0,rateIlnBrlens{1}_95%HPD={0.031938,1.344233},brlenIlnBrlens{2}_mean=0.050988,brlenIlnBrlens{2}_median=0.0,brlenIlnBrlens{2}_95%HPD={0.0,0.262563},rateIlnBrlens{2}_mean=1.176212,rateIlnBrlens{2}_median=1.0,rateIlnBrlens{2}_95%HPD={0.016708,2.83032}]:14.26897,Dipnorhynchus_sussmilchi[&prob=1.0,prob_stddev=0.0,prob_range={1.0,1.0},prob(percent)="100",prob+-sd="100+-0",height_mean=4.12752294,height_median=4.07644128,height_95%HPD={3.05155613,5.23360797},age_mean=130.036145,age_median=130.659763,age_95%HPD={123.696327,134.647394},length_mean=0.0207363404,length_median=0.0,length_95%HPD={0.0,0.1233441},brlenIlnBrlens{1}_mean=0.012584,brlenIlnBrlens{1}_median=0.0,brlenIlnBrlens{1}_95%HPD={0.0,0.076354},rateIlnBrlens{1}_mean=0.922029,rateIlnBrlens{1}_median=1.0,rateIlnBrlens{1}_95%HPD={0.112353,1.122194},brlenIlnBrlens{2}_mean=0.003278,brlenIlnBrlens{2}_median=0.0,brlenIlnBrlens{2}_95%HPD={0.0,0.019613},rateIlnBrlens{2}_mean=0.78026,rateIlnBrlens{2}_median=1.0,rateIlnBrlens{2}_95%HPD={0.057939,1.0}]:8.476478,Dipnorhynchus_kiandrensis[&prob=1.0,prob_stddev=0.0,prob_range={1.0,1.0},prob(percent)="100",prob+-sd="100+-0",height_mean=4.02420082,height_median=3.97481155,height_95%HPD={3.02112148,5.12407934},age_mean=126.800486,age_median=126.855572,age_95%HPD={120.471802,132.171976},length_mean=0.0188125324,length_median=0.0,length_95%HPD={0.0,0.1097081},brlenIlnBrlens{1}_mean=0.009172,brlenIlnBrlens{1}_median=0.0,brlenIlnBrlens{1}_95%HPD={0.0,0.053805},rateIlnBrlens{1}_mean=0.89316,rateIlnBrlens{1}_median=1.0,rateIlnBrlens{1}_95%HPD={0.102067,1.0},brlenIlnBrlens{2}_mean=0.013152,brlenIlnBrlens{2}_median=0.0,brlenIlnBrlens{2}_95%HPD={0.0,0.064082},rateIlnBrlens{2}_mean=0.916256,rateIlnBrlens{2}_median=1.0,rateIlnBrlens{2}_95%HPD={0.004885,1.076741}]:12.28067,Dipnorhynchus_kurikae[&prob=1.0,prob_stddev=0.0,prob_range={1.0,1.0},prob(percent)="100",prob+-sd="100+-0",height_mean=3.99308254,height_median=3.93992642,height_95%HPD={3.03848102,5.13494269},age_mean=125.796861,age_median=125.564721,age_95%HPD={120.350437,131.358482},length_mean=0.0297913779,length_median=0.0,length_95%HPD={0.0,0.146991},brlenIlnBrlens{1}_mean=0.019921,brlenIlnBrlens{1}_median=0.0,brlenIlnBrlens{1}_95%HPD={0.0,0.103001},rateIlnBrlens{1}_mean=0.932657,rateIlnBrlens{1}_median=1.0,rateIlnBrlens{1}_95%HPD={0.095175,1.328249},brlenIlnBrlens{2}_mean=0.011619,brlenIlnBrlens{2}_median=0.0,brlenIlnBrlens{2}_95%HPD={0.0,0.062256},rateIlnBrlens{2}_mean=0.810802,rateIlnBrlens{2}_median=1.0,rateIlnBrlens{2}_95%HPD={0.045717,1.0}]:13.57152,Ichnomylax_kurnai[&prob=1.0,prob_stddev=0.0,prob_range={1.0,1.0},prob(percent)="100",prob+-sd="100+-0",height_mean=4.05729918,height_median=4.00930477,height_95%HPD={3.05445936,5.19133805},age_mean=127.855933,age_median=127.579059,age_95%HPD={120.354912,135.713392},length_mean=0.0990608466,length_median=0.07246872,length_95%HPD={0.0,0.3124431},brlenIlnBrlens{1}_mean=0.078194,brlenIlnBrlens{1}_median=0.030809,brlenIlnBrlens{1}_95%HPD={0.0,0.305935},rateIlnBrlens{1}_mean=0.878857,rateIlnBrlens{1}_median=1.0,rateIlnBrlens{1}_95%HPD={0.038191,1.927896},brlenIlnBrlens{2}_mean=0.088446,brlenIlnBrlens{2}_median=0.057001,brlenIlnBrlens{2}_95%HPD={0.0,0.288058},rateIlnBrlens{2}_mean=1.099497,rateIlnBrlens{2}_median=1.0,rateIlnBrlens{2}_95%HPD={0.006145,2.657697}]:11.55718,Jessenia_concentrica[&prob=1.0,prob_stddev=0.0,prob_range={1.0,1.0},prob(percent)="100",prob+-sd="100+-0",height_mean=3.93437895,height_median=3.88569605,height_95%HPD={2.99089952,5.04844682},age_mean=123.956468,age_median=123.23796,age_95%HPD={120.350055,129.660005},length_mean=0.17693277,length_median=0.1635312,length_95%HPD={0.0,0.3678589},brlenIlnBrlens{1}_mean=0.306882,brlenIlnBrlens{1}_median=0.282489,brlenIlnBrlens{1}_95%HPD={0.0,0.63473},rateIlnBrlens{1}_mean=1.99816,rateIlnBrlens{1}_median=1.648228,rateIlnBrlens{1}_95%HPD={0.231151,4.641535},brlenIlnBrlens{2}_mean=0.16178,brlenIlnBrlens{2}_median=0.128197,brlenIlnBrlens{2}_95%HPD={0.0,0.435083},rateIlnBrlens{2}_mean=1.03673,rateIlnBrlens{2}_median=0.804189,rateIlnBrlens{2}_95%HPD={0.005291,2.845411}]:15.89828,Speonesydrion_iani[&prob=1.0,prob_stddev=0.0,prob_range={1.0,1.0},prob(percent)="100",prob+-sd="100+-0",height_mean=4.13667329,height_median=4.08830183,height_95%HPD={3.07761477,5.23242636},age_mean=130.36065,age_median=131.138908,age_95%HPD={123.614639,134.649745},length_mean=0.0592096307,length_median=0.0,length_95%HPD={0.0,0.2358806},brlenIlnBrlens{1}_mean=0.024209,brlenIlnBrlens{1}_median=0.0,brlenIlnBrlens{1}_95%HPD={0.0,0.102915},rateIlnBrlens{1}_mean=0.757946,rateIlnBrlens{1}_median=1.0,rateIlnBrlens{1}_95%HPD={0.08009,1.0},brlenIlnBrlens{2}_mean=0.032799,brlenIlnBrlens{2}_median=0.0,brlenIlnBrlens{2}_95%HPD={0.0,0.141143},rateIlnBrlens{2}_mean=0.857114,rateIlnBrlens{2}_median=1.0,rateIlnBrlens{2}_95%HPD={0.012408,1.417614}]:7.997333,Stomiahykus_thlaodus[&prob=1.0,prob_stddev=0.0,prob_range={1.0,1.0},prob(percent)="100",prob+-sd="100+-0",height_mean=3.74764269,height_median=3.69826345,height_95%HPD={2.84256347,4.79194824},age_mean=118.078742,age_median=118.316821,age_95%HPD={115.266675,120.348483},length_mean=0.33469261,length_median=0.3359041,length_95%HPD={0.0,0.5788111},brlenIlnBrlens{1}_mean=0.130993,brlenIlnBrlens{1}_median=0.120217,brlenIlnBrlens{1}_95%HPD={0.0,0.278395},rateIlnBrlens{1}_mean=0.463048,rateIlnBrlens{1}_median=0.380424,rateIlnBrlens{1}_95%HPD={0.047806,1.036625},brlenIlnBrlens{2}_mean=0.267061,brlenIlnBrlens{2}_median=0.235947,brlenIlnBrlens{2}_95%HPD={0.0,0.614834},rateIlnBrlens{2}_mean=0.985831,rateIlnBrlens{2}_median=0.74814,rateIlnBrlens{2}_95%HPD={0.008167,2.605885}]:20.81942,Uranolophus_wyomingensis[&prob=1.0,prob_stddev=0.0,prob_range={1.0,1.0},prob(percent)="100",prob+-sd="100+-0",height_mean=4.31521828,height_median=4.26307066,height_95%HPD={3.2569974,5.48336625},age_mean=135.958352,age_median=135.806796,age_95%HPD={134.6537,137.603847},length_mean=0.0412409668,length_median=0.03082211,length_95%HPD={0.0,0.1260506},brlenIlnBrlens{1}_mean=0.039313,brlenIlnBrlens{1}_median=0.023931,brlenIlnBrlens{1}_95%HPD={0.0,0.132077},rateIlnBrlens{1}_mean=1.045379,rateIlnBrlens{1}_median=1.0,rateIlnBrlens{1}_95%HPD={0.156552,2.074973},brlenIlnBrlens{2}_mean=0.064421,brlenIlnBrlens{2}_median=0.009534,brlenIlnBrlens{2}_95%HPD={0.0,0.275606},rateIlnBrlens{2}_mean=1.384672,rateIlnBrlens{2}_median=1.0,rateIlnBrlens{2}_95%HPD={0.005157,4.112428}]:3.329445,Erikia_jarviki[&prob=1.0,prob_stddev=0.0,prob_range={1.0,1.0},prob(percent)="100",prob+-sd="100+-0",height_mean=4.02565067,height_median=3.972289,height_95%HPD={3.03914511,5.15128062},age_mean=126.858157,age_median=126.712242,age_95%HPD={120.357666,133.429182},length_mean=0.059685891,length_median=0.0,length_95%HPD={0.0,0.2492261},brlenIlnBrlens{1}_mean=0.04615,brlenIlnBrlens{1}_median=0.0,brlenIlnBrlens{1}_95%HPD={0.0,0.194316},rateIlnBrlens{1}_mean=0.97958,rateIlnBrlens{1}_median=1.0,rateIlnBrlens{1}_95%HPD={0.079274,1.823841},brlenIlnBrlens{2}_mean=0.051476,brlenIlnBrlens{2}_median=0.0,brlenIlnBrlens{2}_95%HPD={0.0,0.244949},rateIlnBrlens{2}_mean=0.927891,rateIlnBrlens{2}_median=1.0,rateIlnBrlens{2}_95%HPD={0.009212,1.867648}]:12.424,Dipnotuberculus_gnathodus[&prob=1.0,prob_stddev=0.0,prob_range={1.0,1.0},prob(percent)="100",prob+-sd="100+-0",height_mean=3.57758217,height_median=3.5342644,height_95%HPD={2.7115978,4.56177486},age_mean=112.719983,age_median=112.920368,age_95%HPD={110.212302,114.749896},length_mean=0.481350456,length_median=0.4811432,length_95%HPD={0.1842011,0.8244633},brlenIlnBrlens{1}_mean=0.583442,brlenIlnBrlens{1}_median=0.391485,brlenIlnBrlens{1}_95%HPD={0.0,1.696751},rateIlnBrlens{1}_mean=1.218609,rateIlnBrlens{1}_median=0.8711,rateIlnBrlens{1}_95%HPD={0.032606,3.40246},brlenIlnBrlens{2}_mean=0.05605,brlenIlnBrlens{2}_median=0.04738,brlenIlnBrlens{2}_95%HPD={0.0,0.129891},rateIlnBrlens{2}_mean=0.131316,rateIlnBrlens{2}_median=0.1033,rateIlnBrlens{2}_95%HPD={0.004897,0.318969}]:26.21587,Cathlorhynchus_trismodipterus[&prob=1.0,prob_stddev=0.0,prob_range={1.0,1.0},prob(percent)="100",prob+-sd="100+-0",height_mean=4.09192613,height_median=4.03867088,height_95%HPD={3.0169513,5.17803691},age_mean=128.917161,age_median=129.40982,age_95%HPD={121.91652,134.64886},length_mean=0.0424434902,length_median=0.0,length_95%HPD={0.0,0.1821303},brlenIlnBrlens{1}_mean=0.023405,brlenIlnBrlens{1}_median=0.0,brlenIlnBrlens{1}_95%HPD={0.0,0.101446},rateIlnBrlens{1}_mean=0.853329,rateIlnBrlens{1}_median=1.0,rateIlnBrlens{1}_95%HPD={0.071852,1.294355},brlenIlnBrlens{2}_mean=0.008235,brlenIlnBrlens{2}_median=0.0,brlenIlnBrlens{2}_95%HPD={0.0,0.038386},rateIlnBrlens{2}_mean=0.64535,rateIlnBrlens{2}_median=1.0,rateIlnBrlens{2}_95%HPD={0.040939,1.0}]:9.726421,Westollrhynchus_lehmanni[&prob=1.0,prob_stddev=0.0,prob_range={1.0,1.0},prob(percent)="100",prob+-sd="100+-0",height_mean=4.30314502,height_median=4.24862021,height_95%HPD={3.27254596,5.49029641},age_mean=135.58365,age_median=135.369892,age_95%HPD={134.65016,137.202093},length_mean=0.0819113089,length_median=0.07924475,length_95%HPD={0.0,0.1512194},brlenIlnBrlens{1}_mean=0.094135,brlenIlnBrlens{1}_median=0.079513,brlenIlnBrlens{1}_95%HPD={0.0,0.220936},rateIlnBrlens{1}_mean=1.259944,rateIlnBrlens{1}_median=1.0,rateIlnBrlens{1}_95%HPD={0.109203,2.972461},brlenIlnBrlens{2}_mean=0.359252,brlenIlnBrlens{2}_median=0.323491,brlenIlnBrlens{2}_95%HPD={0.0,0.768162},rateIlnBrlens{2}_mean=5.08197,rateIlnBrlens{2}_median=4.032846,rateIlnBrlens{2}_95%HPD={0.0155,12.466129}]:3.766349)[&prob=0.998600187,prob_stddev=2.82805005E-4,prob_range={0.998400213,0.99880016},prob(percent)="100",prob+-sd="100+-0",height_mean=4.41582327,height_median=4.36213503,height_95%HPD={3.3538176,5.60393437},age_mean=139.16033,age_median=139.136241,age_95%HPD={137.066359,141.375101},length_mean=0.105552806,length_median=0.1012663,length_95%HPD={0.03841971,0.179842},brlenIlnBrlens{1}_mean=0.377864,brlenIlnBrlens{1}_median=0.358302,brlenIlnBrlens{1}_95%HPD={0.141317,0.651043},rateIlnBrlens{1}_mean=3.99155,rateIlnBrlens{1}_median=3.557728,rateIlnBrlens{1}_95%HPD={1.153375,7.956202},brlenIlnBrlens{2}_mean=0.821763,brlenIlnBrlens{2}_median=0.728567,brlenIlnBrlens{2}_95%HPD={0.255252,1.577555},rateIlnBrlens{2}_mean=8.693017,rateIlnBrlens{2}_median=7.340948,rateIlnBrlens{2}_95%HPD={1.84203,18.576438}]:3.36162,Diabolepis_speratus[&prob=1.0,prob_stddev=0.0,prob_range={1.0,1.0},prob(percent)="100",prob+-sd="100+-0",height_mean=4.52117901,height_median=4.4647213,height_95%HPD={3.42506595,5.73639338},age_mean=142.478169,age_median=142.495653,age_95%HPD={140.095514,144.951927},length_mean=1.26249373E-4,length_median=0.0,length_95%HPD={0.0,0.0},brlenIlnBrlens{1}_mean=1.8E-4,brlenIlnBrlens{1}_median=0.0,brlenIlnBrlens{1}_95%HPD={0.0,0.0},rateIlnBrlens{1}_mean=1.000677,rateIlnBrlens{1}_median=1.0,rateIlnBrlens{1}_95%HPD={1.0,1.0},brlenIlnBrlens{2}_mean=2.09E-4,brlenIlnBrlens{2}_median=0.0,brlenIlnBrlens{2}_95%HPD={0.0,0.0},rateIlnBrlens{2}_mean=1.000956,rateIlnBrlens{2}_median=1.0,rateIlnBrlens{2}_95%HPD={1.0,1.0}]:0.002208)[&prob=0.998266898,prob_stddev=7.5414668E-4,prob_range={0.997733636,0.99880016},prob(percent)="100",prob+-sd="100+-0",height_mean=4.52152157,height_median=4.46542548,height_95%HPD={3.42506595,5.73639338},age_mean=142.483508,age_median=142.497861,age_95%HPD={140.065715,144.9012},length_mean=0.0898227056,length_median=0.08569364,length_95%HPD={0.03164836,0.1592102},brlenIlnBrlens{1}_mean=0.235164,brlenIlnBrlens{1}_median=0.223597,brlenIlnBrlens{1}_95%HPD={0.091058,0.397008},rateIlnBrlens{1}_mean=2.9846,rateIlnBrlens{1}_median=2.634862,rateIlnBrlens{1}_95%HPD={0.732898,6.074995},brlenIlnBrlens{2}_mean=0.306658,brlenIlnBrlens{2}_median=0.291566,brlenIlnBrlens{2}_95%HPD={0.127425,0.504262},rateIlnBrlens{2}_mean=3.928682,rateIlnBrlens{2}_median=3.447425,rateIlnBrlens{2}_95%HPD={0.994935,7.854738}]:2.938193,Youngolepis[&prob=1.0,prob_stddev=0.0,prob_range={1.0,1.0},prob(percent)="100",prob+-sd="100+-0",height_mean=4.6002638,height_median=4.54406373,height_95%HPD={3.49333848,5.85763835},age_mean=144.957848,age_median=145.281357,age_95%HPD={142.657086,146.24971},length_mean=0.0103759339,length_median=0.0,length_95%HPD={0.0,0.08775251},brlenIlnBrlens{1}_mean=0.006705,brlenIlnBrlens{1}_median=0.0,brlenIlnBrlens{1}_95%HPD={0.0,0.054724},rateIlnBrlens{1}_mean=0.969943,rateIlnBrlens{1}_median=1.0,rateIlnBrlens{1}_95%HPD={0.349023,1.0},brlenIlnBrlens{2}_mean=0.003245,brlenIlnBrlens{2}_median=0.0,brlenIlnBrlens{2}_95%HPD={0.0,0.021944},rateIlnBrlens{2}_mean=0.934865,rateIlnBrlens{2}_median=1.0,rateIlnBrlens{2}_95%HPD={0.163574,1.0}]:0.154698)[&prob=0.992267698,prob_stddev=0.00207390337,prob_range={0.990801227,0.993734169},prob(percent)="99",prob+-sd="99+-0",height_mean=4.61270577,height_median=4.55412246,height_95%HPD={3.54114204,5.89391779},age_mean=145.298047,age_median=145.436054,age_95%HPD={142.592446,147.308479},length_mean=0.0797067219,length_median=0.07278884,length_95%HPD={0.01236412,0.1611683},brlenIlnBrlens{1}_mean=0.078549,brlenIlnBrlens{1}_median=0.06368,brlenIlnBrlens{1}_95%HPD={8.24E-4,0.196642},rateIlnBrlens{1}_mean=1.088306,rateIlnBrlens{1}_median=0.865001,rateIlnBrlens{1}_95%HPD={0.053022,2.741108},brlenIlnBrlens{2}_mean=0.122065,brlenIlnBrlens{2}_median=0.115959,brlenIlnBrlens{2}_95%HPD={0.036076,0.227855},rateIlnBrlens{2}_mean=2.02817,rateIlnBrlens{2}_median=1.591273,rateIlnBrlens{2}_95%HPD={0.207133,4.95632}]:2.280895,((Porolepis[&prob=1.0,prob_stddev=0.0,prob_range={1.0,1.0},prob(percent)="100",prob+-sd="100+-0",height_mean=4.10216765,height_median=4.05058651,height_95%HPD={3.08015646,5.2307885},age_mean=129.254246,age_median=129.225753,age_95%HPD={122.218375,136.357069},length_mean=0.00448364172,length_median=0.0,length_95%HPD={0.0,0.03264571},brlenIlnBrlens{1}_mean=0.001969,brlenIlnBrlens{1}_median=0.0,brlenIlnBrlens{1}_95%HPD={0.0,0.014286},rateIlnBrlens{1}_mean=0.947477,rateIlnBrlens{1}_median=1.0,rateIlnBrlens{1}_95%HPD={0.292567,1.0},brlenIlnBrlens{2}_mean=6.94E-4,brlenIlnBrlens{2}_median=0.0,brlenIlnBrlens{2}_95%HPD={0.0,0.004223},rateIlnBrlens{2}_mean=0.902209,rateIlnBrlens{2}_median=1.0,rateIlnBrlens{2}_95%HPD={0.106802,1.0}]:1.529971,Durialepis[&prob=1.0,prob_stddev=0.0,prob_range={1.0,1.0},prob(percent)="100",prob+-sd="100+-0",height_mean=4.07934455,height_median=4.02626052,height_95%HPD={3.0549518,5.19342735},age_mean=128.526895,age_median=128.613059,age_95%HPD={122.887507,134.649904},length_mean=0.0340998329,length_median=0.01442041,length_95%HPD={0.0,0.130123},brlenIlnBrlens{1}_mean=0.019983,brlenIlnBrlens{1}_median=0.009772,brlenIlnBrlens{1}_95%HPD={0.0,0.070634},rateIlnBrlens{1}_mean=0.888223,rateIlnBrlens{1}_median=1.0,rateIlnBrlens{1}_95%HPD={0.082776,1.56651},brlenIlnBrlens{2}_mean=0.005177,brlenIlnBrlens{2}_median=0.001476,brlenIlnBrlens{2}_95%HPD={0.0,0.021612},rateIlnBrlens{2}_mean=0.555475,rateIlnBrlens{2}_median=0.407252,rateIlnBrlens{2}_95%HPD={0.035787,1.0}]:2.142665,((Glyptolepis[&prob=1.0,prob_stddev=0.0,prob_range={1.0,1.0},prob(percent)="100",prob+-sd="100+-0",height_mean=3.68196045,height_median=3.63644846,height_95%HPD={2.73651954,4.66471889},age_mean=116.033083,age_median=116.592481,age_95%HPD={110.284242,120.349428},length_mean=0.0137351168,length_median=0.0,length_95%HPD={0.0,0.08657208},brlenIlnBrlens{1}_mean=0.004343,brlenIlnBrlens{1}_median=0.0,brlenIlnBrlens{1}_95%HPD={0.0,0.027174},rateIlnBrlens{1}_mean=0.8458,rateIlnBrlens{1}_median=1.0,rateIlnBrlens{1}_95%HPD={0.16564,1.0},brlenIlnBrlens{2}_mean=0.001653,brlenIlnBrlens{2}_median=0.0,brlenIlnBrlens{2}_95%HPD={0.0,0.010073},rateIlnBrlens{2}_mean=0.784515,rateIlnBrlens{2}_median=1.0,rateIlnBrlens{2}_95%HPD={0.036584,1.0}]:0.331437,(Holoptychius[&prob=1.0,prob_stddev=0.0,prob_range={1.0,1.0},prob(percent)="100",prob+-sd="100+-0",height_mean=3.41208351,height_median=3.37222888,height_95%HPD={2.53853329,4.31948408},age_mean=107.509304,age_median=108.104946,age_95%HPD={103.374345,109.749212},length_mean=0.0864793336,length_median=0.06320922,length_95%HPD={0.0,0.2630923},brlenIlnBrlens{1}_mean=0.033609,brlenIlnBrlens{1}_median=0.024381,brlenIlnBrlens{1}_95%HPD={0.0,0.104635},rateIlnBrlens{1}_mean=0.62017,rateIlnBrlens{1}_median=0.508668,rateIlnBrlens{1}_95%HPD={0.045544,1.142242},brlenIlnBrlens{2}_mean=0.0133,brlenIlnBrlens{2}_median=0.008296,brlenIlnBrlens{2}_95%HPD={0.0,0.045159},rateIlnBrlens{2}_mean=0.402801,rateIlnBrlens{2}_median=0.215906,rateIlnBrlens{2}_95%HPD={0.029777,1.0}]:1.855926,(Laccognathus[&prob=1.0,prob_stddev=0.0,prob_range={1.0,1.0},prob(percent)="100",prob+-sd="100+-0",height_mean=3.40164959,height_median=3.36006527,height_95%HPD={2.56462879,4.34770662},age_mean=107.180141,age_median=107.136488,age_95%HPD={101.700149,112.963147},length_mean=0.0198585034,length_median=0.0,length_95%HPD={0.0,0.1121019},brlenIlnBrlens{1}_mean=0.012415,brlenIlnBrlens{1}_median=0.0,brlenIlnBrlens{1}_95%HPD={0.0,0.070111},rateIlnBrlens{1}_mean=0.93062,rateIlnBrlens{1}_median=1.0,rateIlnBrlens{1}_95%HPD={0.168428,1.249527},brlenIlnBrlens{2}_mean=0.003338,brlenIlnBrlens{2}_median=0.0,brlenIlnBrlens{2}_95%HPD={0.0,0.019},rateIlnBrlens{2}_mean=0.760632,rateIlnBrlens{2}_median=1.0,rateIlnBrlens{2}_95%HPD={0.054336,1.0}]:0.449737,Quebecius_quebecensis[&prob=1.0,prob_stddev=0.0,prob_range={1.0,1.0},prob(percent)="100",prob+-sd="100+-0",height_mean=3.27688331,height_median=3.23380351,height_95%HPD={2.47471773,4.21009851},age_mean=103.228888,age_median=102.919738,age_95%HPD={99.2501376,107.960831},length_mean=0.145489298,length_median=0.1332467,length_95%HPD={0.02880836,0.2886428},brlenIlnBrlens{1}_mean=0.187124,brlenIlnBrlens{1}_median=0.175744,brlenIlnBrlens{1}_95%HPD={0.056203,0.330419},rateIlnBrlens{1}_mean=1.607794,rateIlnBrlens{1}_median=1.330492,rateIlnBrlens{1}_95%HPD={0.293863,3.57141},brlenIlnBrlens{2}_mean=0.052939,brlenIlnBrlens{2}_median=0.04163,brlenIlnBrlens{2}_95%HPD={0.001646,0.13432},rateIlnBrlens{2}_mean=0.431441,rateIlnBrlens{2}_median=0.316433,rateIlnBrlens{2}_95%HPD={0.011665,1.187734}]:4.666488)[&prob=0.95887215,prob_stddev=0.00424207508,prob_range={0.95587255,0.96187175},prob(percent)="96",prob+-sd="96+-0",height_mean=3.41768401,height_median=3.37506292,height_95%HPD={2.5961787,4.38550506},age_mean=107.727047,age_median=107.586225,age_95%HPD={102.630465,113.000252},length_mean=0.0811774833,length_median=0.06937298,length_95%HPD={0.007486125,0.1850224},brlenIlnBrlens{1}_mean=0.087204,brlenIlnBrlens{1}_median=0.080783,brlenIlnBrlens{1}_95%HPD={0.010315,0.176929},rateIlnBrlens{1}_mean=1.433344,rateIlnBrlens{1}_median=1.127445,rateIlnBrlens{1}_95%HPD={0.14001,3.554091},brlenIlnBrlens{2}_mean=0.017752,brlenIlnBrlens{2}_median=0.012844,brlenIlnBrlens{2}_95%HPD={1.58E-4,0.050465},rateIlnBrlens{2}_mean=0.270738,rateIlnBrlens{2}_median=0.183806,rateIlnBrlens{2}_95%HPD={0.002296,0.795119}]:2.374646)[&prob=0.999666711,prob_stddev=9.4268335E-5,prob_range={0.999600053,0.999733369},prob(percent)="100",prob+-sd="100+-0",height_mean=3.50113458,height_median=3.45621532,height_95%HPD={2.65910882,4.47252602},age_mean=110.32952,age_median=109.960872,age_95%HPD={105.607345,115.964352},length_mean=0.19460163,length_median=0.1812237,length_95%HPD={0.02347892,0.3885813},brlenIlnBrlens{1}_mean=0.066289,brlenIlnBrlens{1}_median=0.06062,brlenIlnBrlens{1}_95%HPD={0.012293,0.134321},rateIlnBrlens{1}_mean=0.442933,rateIlnBrlens{1}_median=0.347074,rateIlnBrlens{1}_95%HPD={0.046948,1.084674},brlenIlnBrlens{2}_mean=0.060411,brlenIlnBrlens{2}_median=0.055297,brlenIlnBrlens{2}_95%HPD={0.010307,0.123537},rateIlnBrlens{2}_mean=0.423615,rateIlnBrlens{2}_median=0.312917,rateIlnBrlens{2}_95%HPD={0.028935,1.108463}]:6.963046)[&prob=0.996533795,prob_stddev=5.6561001E-4,prob_range={0.996133849,0.996933742},prob(percent)="100",prob+-sd="100+-0",height_mean=3.69408527,height_median=3.6499346,height_95%HPD={2.74919372,4.67875837},age_mean=116.436475,age_median=116.923918,age_95%HPD={109.97878,121.030081},length_mean=0.318686692,length_median=0.2980647,length_95%HPD={0.0493844,0.6364022},brlenIlnBrlens{1}_mean=0.113193,brlenIlnBrlens{1}_median=0.10516,brlenIlnBrlens{1}_95%HPD={0.015135,0.226485},rateIlnBrlens{1}_mean=0.43733,rateIlnBrlens{1}_median=0.35561,rateIlnBrlens{1}_95%HPD={0.03852,1.021338},brlenIlnBrlens{2}_mean=0.019581,brlenIlnBrlens{2}_median=0.0159,brlenIlnBrlens{2}_95%HPD={7.36E-4,0.048124},rateIlnBrlens{2}_mean=0.07596,rateIlnBrlens{2}_median=0.055517,rateIlnBrlens{2}_95%HPD={0.001143,0.203833}]:8.529308,Nasogaluakus_chorni[&prob=1.0,prob_stddev=0.0,prob_range={1.0,1.0},prob(percent)="100",prob+-sd="100+-0",height_mean=3.9235759,height_median=3.87271297,height_95%HPD={2.9600514,5.02298826},age_mean=123.601715,age_median=122.861076,age_95%HPD={120.350503,129.154939},length_mean=0.10465807,length_median=0.09132537,length_95%HPD={0.0,0.2523598},brlenIlnBrlens{1}_mean=0.117402,brlenIlnBrlens{1}_median=0.098374,brlenIlnBrlens{1}_95%HPD={0.0,0.296746},rateIlnBrlens{1}_mean=1.305819,rateIlnBrlens{1}_median=1.0,rateIlnBrlens{1}_95%HPD={0.135211,3.167092},brlenIlnBrlens{2}_mean=0.059683,brlenIlnBrlens{2}_median=0.025459,brlenIlnBrlens{2}_95%HPD={0.0,0.226824},rateIlnBrlens{2}_mean=0.624485,rateIlnBrlens{2}_median=0.350116,rateIlnBrlens{2}_95%HPD={0.003078,2.004841}]:2.59215)[&prob=0.678776163,prob_stddev=0.00367646507,prob_range={0.67617651,0.681375817},prob(percent)="68",prob+-sd="68+-0",height_mean=3.99209171,height_median=3.93370573,height_95%HPD={3.01252981,5.12004973},age_mean=125.841174,age_median=125.453226,age_95%HPD={120.956629,131.776059},length_mean=0.110039529,length_median=0.09138034,length_95%HPD={0.002442331,0.2691154},brlenIlnBrlens{1}_mean=0.082718,brlenIlnBrlens{1}_median=0.075034,brlenIlnBrlens{1}_95%HPD={1.7E-5,0.173064},rateIlnBrlens{1}_mean=1.067704,rateIlnBrlens{1}_median=0.793018,rateIlnBrlens{1}_95%HPD={0.077035,2.838097},brlenIlnBrlens{2}_mean=0.013127,brlenIlnBrlens{2}_median=0.009905,brlenIlnBrlens{2}_95%HPD={1.13E-4,0.035705},rateIlnBrlens{2}_mean=0.165279,rateIlnBrlens{2}_median=0.111386,rateIlnBrlens{2}_95%HPD={0.003269,0.478779}]:5.302498)[&prob=0.999666711,prob_stddev=9.4268335E-5,prob_range={0.999600053,0.999733369},prob(percent)="100",prob+-sd="100+-0",height_mean=4.14906114,height_median=4.09587911,height_95%HPD={3.13581882,5.29618746},age_mean=130.730618,age_median=130.755724,age_95%HPD={124.791989,136.441771},length_mean=0.332003761,length_median=0.3193073,length_95%HPD={0.1045372,0.5745451},brlenIlnBrlens{1}_mean=0.400106,brlenIlnBrlens{1}_median=0.384845,brlenIlnBrlens{1}_95%HPD={0.188579,0.63593},rateIlnBrlens{1}_mean=1.390879,rateIlnBrlens{1}_median=1.215174,rateIlnBrlens{1}_95%HPD={0.393901,2.799044},brlenIlnBrlens{2}_mean=0.069345,brlenIlnBrlens{2}_median=0.062986,brlenIlnBrlens{2}_95%HPD={0.011923,0.141321},rateIlnBrlens{2}_mean=0.238694,rateIlnBrlens{2}_median=0.198768,rateIlnBrlens{2}_95%HPD={0.030754,0.548266}]:10.65926,Powichthys[&prob=1.0,prob_stddev=0.0,prob_range={1.0,1.0},prob(percent)="100",prob+-sd="100+-0",height_mean=4.47006261,height_median=4.41529364,height_95%HPD={3.38763142,5.70162446},age_mean=140.847191,age_median=141.05931,age_95%HPD={135.734125,146.161877},length_mean=0.0109269243,length_median=0.0,length_95%HPD={0.0,0.0789292},brlenIlnBrlens{1}_mean=0.009109,brlenIlnBrlens{1}_median=0.0,brlenIlnBrlens{1}_95%HPD={0.0,0.066046},rateIlnBrlens{1}_mean=0.992927,rateIlnBrlens{1}_median=1.0,rateIlnBrlens{1}_95%HPD={0.320289,1.338111},brlenIlnBrlens{2}_mean=0.001525,brlenIlnBrlens{2}_median=0.0,brlenIlnBrlens{2}_95%HPD={0.0,0.009604},rateIlnBrlens{2}_mean=0.847548,rateIlnBrlens{2}_median=1.0,rateIlnBrlens{2}_95%HPD={0.061088,1.0}]:0.355678)[&prob=0.998666844,prob_stddev=9.4268335E-4,prob_range={0.998000267,0.999333422},prob(percent)="100",prob+-sd="100+-0",height_mean=4.48089329,height_median=4.42594188,height_95%HPD={3.39138659,5.70969839},age_mean=141.187987,age_median=141.414988,age_95%HPD={136.033366,146.187752},length_mean=0.208902849,length_median=0.1961844,length_95%HPD={0.04979807,0.393344},brlenIlnBrlens{1}_mean=0.288388,brlenIlnBrlens{1}_median=0.276518,brlenIlnBrlens{1}_95%HPD={0.101916,0.505227},rateIlnBrlens{1}_mean=1.686337,rateIlnBrlens{1}_median=1.413709,rateIlnBrlens{1}_95%HPD={0.330339,3.751287},brlenIlnBrlens{2}_mean=0.02454,brlenIlnBrlens{2}_median=0.019045,brlenIlnBrlens{2}_95%HPD={6.93E-4,0.0637},rateIlnBrlens{2}_mean=0.135421,rateIlnBrlens{2}_median=0.099675,rateIlnBrlens{2}_95%HPD={0.00284,0.376567}]:6.301961)[&prob=0.994534062,prob_stddev=7.5414668E-4,prob_range={0.9940008,0.995067324},prob(percent)="99",prob+-sd="99+-0",height_mean=4.69087219,height_median=4.63483165,height_95%HPD={3.57411212,5.96263434},age_mean=147.821472,age_median=147.716949,age_95%HPD={144.822629,151.166963},length_mean=0.12599137,length_median=0.1180514,length_95%HPD={0.02131798,0.2461054},brlenIlnBrlens{1}_mean=0.242419,brlenIlnBrlens{1}_median=0.22736,brlenIlnBrlens{1}_95%HPD={0.007726,0.496344},rateIlnBrlens{1}_mean=2.170852,rateIlnBrlens{1}_median=1.848347,rateIlnBrlens{1}_95%HPD={0.116181,4.803979},brlenIlnBrlens{2}_mean=0.091406,brlenIlnBrlens{2}_median=0.083223,brlenIlnBrlens{2}_95%HPD={0.004997,0.188661},rateIlnBrlens{2}_mean=0.873633,rateIlnBrlens{2}_median=0.703633,rateIlnBrlens{2}_95%HPD={0.040373,2.127656}]:3.878319,(Meemannia[&prob=1.0,prob_stddev=0.0,prob_range={1.0,1.0},prob(percent)="100",prob+-sd="100+-0",height_mean=4.5132425,height_median=4.45746007,height_95%HPD={3.43204806,5.772805},age_mean=142.195224,age_median=142.278704,age_95%HPD={138.294049,146.234002},length_mean=0.0213004839,length_median=0.0,length_95%HPD={0.0,0.133019},brlenIlnBrlens{1}_mean=0.011216,brlenIlnBrlens{1}_median=0.0,brlenIlnBrlens{1}_95%HPD={0.0,0.068399},rateIlnBrlens{1}_mean=0.8909,rateIlnBrlens{1}_median=1.0,rateIlnBrlens{1}_95%HPD={0.162496,1.0},brlenIlnBrlens{2}_mean=0.008585,brlenIlnBrlens{2}_median=0.0,brlenIlnBrlens{2}_95%HPD={0.0,0.043101},rateIlnBrlens{2}_mean=0.837163,rateIlnBrlens{2}_median=1.0,rateIlnBrlens{2}_95%HPD={0.058604,1.0}]:0.608735,(Raynerius_splendens[&prob=1.0,prob_stddev=0.0,prob_range={1.0,1.0},prob(percent)="100",prob+-sd="100+-0",height_mean=3.3962127,height_median=3.35448906,height_95%HPD={2.52659953,4.29729138},age_mean=107.008163,age_median=107.616149,age_95%HPD={102.361326,109.749152},length_mean=0.0315340729,length_median=0.0,length_95%HPD={0.0,0.1599817},brlenIlnBrlens{1}_mean=0.009912,brlenIlnBrlens{1}_median=0.0,brlenIlnBrlens{1}_95%HPD={0.0,0.04838},rateIlnBrlens{1}_mean=0.773171,rateIlnBrlens{1}_median=1.0,rateIlnBrlens{1}_95%HPD={0.101015,1.0},brlenIlnBrlens{2}_mean=0.005624,brlenIlnBrlens{2}_median=0.0,brlenIlnBrlens{2}_95%HPD={0.0,0.029397},rateIlnBrlens{2}_mean=0.700133,rateIlnBrlens{2}_median=1.0,rateIlnBrlens{2}_95%HPD={0.049109,1.0}]:0.643,Cheirolepis[&prob=1.0,prob_stddev=0.0,prob_range={1.0,1.0},prob(percent)="100",prob+-sd="100+-0",height_mean=3.3720768,height_median=3.32831715,height_95%HPD={2.50512822,4.28488999},age_mean=106.235886,age_median=106.357558,age_95%HPD={99.3781531,111.686764},length_mean=0.0556649728,length_median=0.04302892,length_95%HPD={0.0,0.1540016},brlenIlnBrlens{1}_mean=0.026117,brlenIlnBrlens{1}_median=0.022502,brlenIlnBrlens{1}_95%HPD={0.0,0.063689},rateIlnBrlens{1}_mean=0.695931,rateIlnBrlens{1}_median=0.561448,rateIlnBrlens{1}_95%HPD={0.048095,1.652875},brlenIlnBrlens{2}_mean=0.017138,brlenIlnBrlens{2}_median=0.013214,brlenIlnBrlens{2}_95%HPD={0.0,0.047849},rateIlnBrlens{2}_mean=0.501419,rateIlnBrlens{2}_median=0.340184,rateIlnBrlens{2}_95%HPD={0.010434,1.236077}]:1.901591)[&prob=0.999800027,prob_stddev=2.82805005E-4,prob_range={0.999600053,1.0},prob(percent)="100",prob+-sd="100+-0",height_mean=3.42768924,height_median=3.38294649,height_95%HPD={2.5986895,4.39607985},age_mean=107.998379,age_median=108.259149,age_95%HPD={102.208742,113.898345},length_mean=1.10669253,length_median=1.08878,length_95%HPD={0.754519,1.505708},brlenIlnBrlens{1}_mean=0.310045,brlenIlnBrlens{1}_median=0.290127,brlenIlnBrlens{1}_95%HPD={0.105685,0.560326},rateIlnBrlens{1}_mean=0.28744,rateIlnBrlens{1}_median=0.267322,rateIlnBrlens{1}_95%HPD={0.080325,0.52554},brlenIlnBrlens{2}_mean=0.165175,brlenIlnBrlens{2}_median=0.154391,brlenIlnBrlens{2}_95%HPD={0.029745,0.31537},rateIlnBrlens{2}_mean=0.153053,rateIlnBrlens{2}_median=0.141105,rateIlnBrlens{2}_95%HPD={0.02782,0.30282}]:34.62829)[&prob=0.992134382,prob_stddev=0.00150829336,prob_range={0.991067858,0.993200907},prob(percent)="99",prob+-sd="99+-0",height_mean=4.53075649,height_median=4.47515811,height_95%HPD={3.41429575,5.76320433},age_mean=142.803404,age_median=142.887439,age_95%HPD={137.850088,146.672388},length_mean=0.282896104,length_median=0.2772528,length_95%HPD={0.08460219,0.4855301},brlenIlnBrlens{1}_mean=0.200874,brlenIlnBrlens{1}_median=0.179022,brlenIlnBrlens{1}_95%HPD={0.011443,0.435687},rateIlnBrlens{1}_mean=0.771452,rateIlnBrlens{1}_median=0.650836,rateIlnBrlens{1}_95%HPD={0.064719,1.751994},brlenIlnBrlens{2}_mean=0.063305,brlenIlnBrlens{2}_median=0.049124,brlenIlnBrlens{2}_95%HPD={7.76E-4,0.164042},rateIlnBrlens{2}_mean=0.246749,rateIlnBrlens{2}_median=0.186283,rateIlnBrlens{2}_95%HPD={0.002881,0.655285}]:8.707828)[&prob=0.911811758,prob_stddev=0.00461914842,prob_range={0.908545527,0.91507799},prob(percent)="91",prob+-sd="91+-0",height_mean=4.81666506,height_median=4.75775621,height_95%HPD={3.71811773,6.16185244},age_mean=151.596852,age_median=151.595268,age_95%HPD={147.909811,155.374235},length_mean=0.107721178,length_median=0.09831687,length_95%HPD={5.425544E-5,0.2229002},brlenIlnBrlens{1}_mean=0.135067,brlenIlnBrlens{1}_median=0.115551,brlenIlnBrlens{1}_95%HPD={3.7E-5,0.323843},rateIlnBrlens{1}_mean=1.418218,rateIlnBrlens{1}_median=1.142335,rateIlnBrlens{1}_95%HPD={0.058866,3.473383},brlenIlnBrlens{2}_mean=0.043603,brlenIlnBrlens{2}_median=0.033689,brlenIlnBrlens{2}_95%HPD={6.0E-6,0.115987},rateIlnBrlens{2}_mean=0.504425,rateIlnBrlens{2}_median=0.354666,rateIlnBrlens{2}_95%HPD={0.002888,1.428137}]:3.346967,Psarolepis[&prob=1.0,prob_stddev=0.0,prob_range={1.0,1.0},prob(percent)="100",prob+-sd="100+-0",height_mean=4.7402735,height_median=4.68391843,height_95%HPD={3.54720551,6.02850364},age_mean=149.339868,age_median=149.98777,age_95%HPD={142.679093,154.431379},length_mean=0.171870629,length_median=0.1498558,length_95%HPD={0.02470932,0.3818027},brlenIlnBrlens{1}_mean=0.13018,brlenIlnBrlens{1}_median=0.118876,brlenIlnBrlens{1}_95%HPD={0.017532,0.268421},rateIlnBrlens{1}_mean=0.95359,rateIlnBrlens{1}_median=0.775116,rateIlnBrlens{1}_95%HPD={0.103634,2.271775},brlenIlnBrlens{2}_mean=0.062403,brlenIlnBrlens{2}_median=0.056428,brlenIlnBrlens{2}_95%HPD={0.007003,0.128446},rateIlnBrlens{2}_mean=0.483477,rateIlnBrlens{2}_median=0.372231,rateIlnBrlens{2}_95%HPD={0.037449,1.24954}]:4.954464)[&prob=1.0,prob_stddev=0.0,prob_range={1.0,1.0},prob(percent)="100",prob+-sd="100+-0",height_mean=4.91651166,height_median=4.85304458,height_95%HPD={3.72661337,6.23946612},age_mean=154.935666,age_median=154.942234,age_95%HPD={151.698478,158.273628},length_mean=0.0441013579,length_median=0.03262428,length_95%HPD={6.567835E-6,0.1269831},brlenIlnBrlens{1}_mean=0.034869,brlenIlnBrlens{1}_median=0.021812,brlenIlnBrlens{1}_95%HPD={1.0E-6,0.113496},rateIlnBrlens{1}_mean=0.933877,rateIlnBrlens{1}_median=0.680238,rateIlnBrlens{1}_95%HPD={0.037176,2.534101},brlenIlnBrlens{2}_mean=0.011392,brlenIlnBrlens{2}_median=0.007137,brlenIlnBrlens{2}_95%HPD={1.0E-6,0.036727},rateIlnBrlens{2}_mean=0.400881,rateIlnBrlens{2}_median=0.233876,rateIlnBrlens{2}_95%HPD={0.003072,1.274148}]:1.030046)[&prob=1.0,prob_stddev=0.0,prob_range={1.0,1.0},prob(percent)="100",prob+-sd="100+-0",height_mean=4.96061302,height_median=4.89856704,height_95%HPD={3.74286391,6.28000038},age_mean=156.319538,age_median=155.97228,age_95%HPD={155.000137,158.712586},length_mean=0.0,length_median=0.0,length_95%HPD={0.0,0.0},brlenIlnBrlens{1}_mean=1.0,brlenIlnBrlens{1}_median=1.0,brlenIlnBrlens{1}_95%HPD={1.0,1.0},rateIlnBrlens{1}_mean=1.0,rateIlnBrlens{1}_median=1.0,rateIlnBrlens{1}_95%HPD={1.0,1.0},brlenIlnBrlens{2}_mean=1.0,brlenIlnBrlens{2}_median=1.0,brlenIlnBrlens{2}_95%HPD={1.0,1.0},rateIlnBrlens{2}_mean=1.0,rateIlnBrlens{2}_median=1.0,rateIlnBrlens{2}_95%HPD={1.0,1.0}];
end;
