# Supplementary material for: The rapid evolution of lungfish durophagy
Source: Nat Commun. 2022 May 2;13:2390. doi: 10.1038/s41467-022-30091-3 (PMC9061808; doi:10.1038/s41467-022-30091-3)
Supplement: Supplementary file 5 — Supplementary Software [file 41467_2022_30091_MOESM5_ESM.zip › Supplementary Software/MrBayes_tip_dating_analyses/2_partitions_without_constraint_ILN/Cui_2021_strict.run1.p]

[ID: 5058379985]
Gen	LnL	LnPr	TH{all}	TL{all}	prop_ancfossil{all}	alpha{all}	net_speciation{all}	relative_extinction{all}	relative_fossilization{all}	ilnvar{1}	ilnvar{2}	clockrate{all}
0	-6.928379e+03	-3.714480e+03	5.812500e+00	1.198473e+02	0.000000e+00	1.000000e+00	1.000000e-01	9.000000e-01	1.000000e-01	1.000000e+00	1.000000e+00	2.500000e-02
20000	-4.692160e+03	-7.896209e+02	1.297612e+00	1.480687e+01	2.325581e-02	2.960620e+00	1.780419e-02	9.410289e-01	1.481070e-02	2.749174e-02	2.494270e-02	5.563915e-03
40000	-4.608465e+03	-7.917955e+02	1.323638e+00	1.416308e+01	0.000000e+00	2.191306e+00	7.727124e-03	9.939737e-01	4.742323e-04	2.305639e-02	2.813675e-02	5.357124e-03
60000	-4.621975e+03	-7.508568e+02	1.537805e+00	1.456319e+01	1.162791e-02	2.359591e+00	6.403566e-03	9.914847e-01	2.571912e-03	2.808343e-02	1.858310e-02	6.497930e-03
80000	-4.592017e+03	-6.979743e+02	1.675037e+00	1.508677e+01	4.651163e-02	2.614582e+00	6.866088e-03	9.864180e-01	7.226804e-03	2.133338e-02	2.261320e-02	7.128110e-03
100000	-4.591757e+03	-6.615568e+02	1.769348e+00	1.498269e+01	4.651163e-02	2.079981e+00	3.184086e-03	9.898970e-01	2.237300e-02	1.255049e-02	2.395716e-02	7.957600e-03
120000	-4.588668e+03	-6.451315e+02	1.725400e+00	1.471707e+01	1.162791e-02	3.060806e+00	2.392611e-03	9.952337e-01	1.069389e-02	7.479477e-03	3.108176e-02	7.973168e-03
140000	-4.563624e+03	-6.327239e+02	2.005202e+00	1.547283e+01	2.325581e-02	2.244494e+00	2.533726e-03	9.966517e-01	4.193133e-03	7.145958e-03	4.302201e-02	9.743202e-03
160000	-4.576498e+03	-5.875066e+02	2.113139e+00	1.582012e+01	4.651163e-02	2.022921e+00	1.602289e-03	9.966336e-01	1.153208e-02	4.316832e-03	5.975776e-02	1.064605e-02
180000	-4.574489e+03	-6.501095e+02	1.661979e+00	1.378278e+01	4.651163e-02	2.704851e+00	1.218371e-03	9.959986e-01	3.158827e-02	5.178501e-03	5.335194e-02	8.320182e-03
200000	-4.559822e+03	-6.275054e+02	1.929652e+00	1.558072e+01	0.000000e+00	2.803435e+00	3.875645e-03	9.960149e-01	2.328949e-03	5.442670e-03	6.712680e-02	9.617275e-03
220000	-4.598246e+03	-6.115849e+02	2.317660e+00	1.646101e+01	1.162791e-02	2.539519e+00	1.015359e-02	9.906029e-01	3.154590e-03	5.199353e-03	7.600458e-02	1.149826e-02
240000	-4.571631e+03	-6.283613e+02	1.919401e+00	1.502175e+01	1.162791e-02	3.011660e+00	1.532681e-02	9.911079e-01	1.593816e-03	5.400793e-03	8.122108e-02	1.002666e-02
260000	-4.564837e+03	-5.876981e+02	1.972465e+00	1.483928e+01	2.325581e-02	3.854464e+00	1.480315e-02	9.847177e-01	3.566325e-03	2.931575e-03	9.622329e-02	1.060365e-02
280000	-4.579018e+03	-5.568230e+02	2.046156e+00	1.390365e+01	1.162791e-02	2.761652e+00	2.892739e-02	9.811134e-01	2.089473e-03	2.273977e-03	1.009237e-01	1.121538e-02
300000	-4.566010e+03	-5.931222e+02	2.042581e+00	1.407595e+01	2.325581e-02	2.804651e+00	1.305429e-02	9.922762e-01	1.427729e-03	2.666329e-03	1.517594e-01	1.152523e-02
320000	-4.545887e+03	-6.676588e+02	1.984636e+00	1.403228e+01	3.488372e-02	2.634620e+00	7.845892e-03	9.930942e-01	3.542679e-03	5.391502e-03	1.964997e-01	1.123718e-02
340000	-4.529524e+03	-7.236171e+02	2.103343e+00	1.531737e+01	4.651163e-02	2.509085e+00	1.554996e-02	9.878568e-01	2.539190e-03	1.028909e-02	1.352571e-01	1.200920e-02
360000	-4.551968e+03	-7.459957e+02	2.056343e+00	1.409008e+01	5.813953e-02	2.542346e+00	1.287309e-02	9.917556e-01	2.062622e-03	1.689475e-02	2.138685e-01	1.160977e-02
380000	-4.520681e+03	-7.492073e+02	2.073189e+00	1.432566e+01	3.488372e-02	3.267432e+00	1.641432e-02	9.917987e-01	1.105527e-03	1.258606e-02	2.920626e-01	1.205056e-02
400000	-4.520651e+03	-7.556062e+02	2.536362e+00	1.485138e+01	2.325581e-02	2.088416e+00	2.507919e-02	9.926007e-01	6.349547e-04	1.172623e-02	3.096254e-01	1.476942e-02
420000	-4.508982e+03	-7.563786e+02	2.458341e+00	1.613221e+01	2.325581e-02	2.605778e+00	1.408533e-02	9.947059e-01	7.476492e-04	1.290263e-02	3.506224e-01	1.432391e-02
440000	-4.509299e+03	-7.893770e+02	2.324592e+00	1.525145e+01	4.651163e-02	2.230260e+00	8.912268e-03	9.933059e-01	4.057979e-03	1.567804e-02	4.002991e-01	1.371350e-02
460000	-4.516523e+03	-7.942970e+02	2.852213e+00	1.680567e+01	4.651163e-02	2.394586e+00	7.515039e-03	9.958479e-01	3.194080e-03	2.319566e-02	5.181076e-01	1.658717e-02
480000	-4.480758e+03	-8.454001e+02	2.279630e+00	1.395434e+01	8.139535e-02	2.816830e+00	3.380497e-03	9.960493e-01	9.325329e-03	2.884244e-02	5.319179e-01	1.324175e-02
500000	-4.497943e+03	-8.097353e+02	2.826694e+00	1.607381e+01	1.279070e-01	2.111892e+00	1.678429e-03	9.967841e-01	2.097640e-02	2.222636e-02	6.576244e-01	1.686362e-02
520000	-4.508645e+03	-7.631767e+02	2.592623e+00	1.573382e+01	5.813953e-02	2.340416e+00	3.067969e-03	9.970119e-01	6.310103e-03	1.116815e-02	7.571615e-01	1.574400e-02
540000	-4.469001e+03	-7.707122e+02	2.612112e+00	1.564646e+01	9.302326e-02	2.727293e+00	3.182891e-03	9.958232e-01	1.072510e-02	1.115814e-02	5.129843e-01	1.594804e-02
560000	-4.483754e+03	-7.952913e+02	3.009415e+00	1.727405e+01	3.488372e-02	1.980344e+00	4.890525e-03	9.967552e-01	2.881966e-03	1.936172e-02	6.033847e-01	1.832516e-02
580000	-4.513312e+03	-7.946216e+02	2.711985e+00	1.594515e+01	9.302326e-02	3.194919e+00	4.421811e-03	9.951590e-01	1.118663e-02	1.754864e-02	9.185539e-01	1.687500e-02
600000	-4.503878e+03	-8.360463e+02	2.646404e+00	1.451084e+01	8.139535e-02	2.343578e+00	7.519383e-03	9.911447e-01	1.331304e-02	1.991321e-02	1.072677e+00	1.647765e-02
620000	-4.489550e+03	-8.838267e+02	2.613001e+00	1.540352e+01	2.093023e-01	2.331219e+00	4.137455e-03	9.830195e-01	8.999898e-02	4.708049e-02	1.234471e+00	1.608540e-02
640000	-4.473367e+03	-9.118532e+02	2.708647e+00	1.537824e+01	1.860465e-01	2.203372e+00	1.095015e-02	9.783361e-01	3.345459e-02	5.571185e-02	1.028340e+00	1.670918e-02
660000	-4.461706e+03	-8.927129e+02	3.278423e+00	1.748676e+01	2.674419e-01	1.951029e+00	6.997645e-03	9.619679e-01	1.510261e-01	6.102218e-02	8.116591e-01	2.042295e-02
680000	-4.473089e+03	-9.195910e+02	2.849090e+00	1.584902e+01	2.325581e-01	2.018521e+00	3.585705e-03	9.861893e-01	1.001154e-01	9.801719e-02	1.021303e+00	1.770294e-02
700000	-4.470365e+03	-9.036542e+02	2.953379e+00	1.670724e+01	2.093023e-01	2.432457e+00	3.596245e-03	9.871746e-01	9.537901e-02	8.486900e-02	1.607591e+00	1.838400e-02
720000	-4.448552e+03	-9.024761e+02	3.038655e+00	1.703792e+01	1.744186e-01	2.110859e+00	4.568715e-03	9.898588e-01	3.636798e-02	8.856888e-02	1.534649e+00	1.887505e-02
740000	-4.426169e+03	-9.741660e+02	4.724716e+00	2.425121e+01	3.604651e-01	2.533558e+00	2.731336e-02	8.853014e-01	1.244354e-01	9.828700e-01	2.617574e+00	2.976900e-02
760000	-4.420256e+03	-9.793076e+02	4.449233e+00	2.240919e+01	3.023256e-01	1.910272e+00	1.795163e-02	9.140631e-01	1.689471e-01	7.998781e-01	2.668906e+00	2.847751e-02
780000	-4.405718e+03	-9.848028e+02	3.794436e+00	2.042145e+01	3.139535e-01	1.711858e+00	1.086446e-02	9.269389e-01	2.580543e-01	8.607107e-01	3.526241e+00	2.435332e-02
800000	-4.412150e+03	-9.461271e+02	4.341281e+00	2.134080e+01	4.302326e-01	2.391609e+00	2.620256e-02	8.319798e-01	2.797242e-01	8.150810e-01	2.019144e+00	2.794957e-02
820000	-4.443290e+03	-9.779059e+02	3.448234e+00	1.884854e+01	3.604651e-01	2.004433e+00	4.097346e-03	9.725402e-01	1.925260e-01	3.740652e-01	1.736485e+00	2.151257e-02
840000	-4.449784e+03	-9.870942e+02	3.493779e+00	1.793875e+01	3.372093e-01	2.005847e+00	2.122312e-02	8.806947e-01	2.013784e-01	1.101570e+00	1.870775e+00	2.213375e-02
860000	-4.389375e+03	-9.639944e+02	4.377178e+00	2.090274e+01	3.720930e-01	1.790386e+00	1.547017e-02	9.222906e-01	1.756482e-01	1.559320e+00	2.589905e+00	2.821116e-02
880000	-4.408284e+03	-9.501380e+02	4.945710e+00	2.244343e+01	3.953488e-01	1.873750e+00	2.117901e-02	8.843171e-01	2.058589e-01	2.338482e+00	3.531871e+00	3.187031e-02
900000	-4.398805e+03	-9.851092e+02	4.254843e+00	2.102789e+01	3.488372e-01	1.632366e+00	2.206257e-02	8.866419e-01	2.083376e-01	1.991485e+00	4.836572e+00	2.717362e-02
920000	-4.406913e+03	-9.838468e+02	4.739989e+00	2.250920e+01	3.139535e-01	1.435940e+00	1.542351e-02	9.306814e-01	1.537035e-01	2.160085e+00	2.680855e+00	3.043865e-02
940000	-4.378466e+03	-9.687531e+02	5.266524e+00	2.351849e+01	3.023256e-01	2.051813e+00	9.144640e-03	9.617101e-01	1.612546e-01	1.991533e+00	3.920154e+00	3.378965e-02
960000	-4.368920e+03	-9.577283e+02	5.790089e+00	2.837104e+01	3.023256e-01	2.110416e+00	1.264146e-02	9.462492e-01	1.346200e-01	1.949150e+00	3.612976e+00	3.722178e-02
980000	-4.381321e+03	-9.635115e+02	6.173661e+00	3.014826e+01	2.906977e-01	1.741786e+00	2.141546e-02	9.047179e-01	1.465235e-01	2.592027e+00	4.008343e+00	3.956472e-02
1000000	-4.405487e+03	-9.565422e+02	5.555539e+00	2.458670e+01	3.372093e-01	1.759259e+00	3.351273e-02	8.563642e-01	1.780879e-01	1.745011e+00	4.661443e+00	3.538121e-02
1020000	-4.410144e+03	-9.342437e+02	6.023278e+00	2.738836e+01	3.372093e-01	1.571805e+00	2.115320e-02	9.212649e-01	1.317884e-01	3.394778e+00	4.153262e+00	3.796673e-02
1040000	-4.401570e+03	-9.449069e+02	6.150106e+00	2.853160e+01	2.906977e-01	1.873145e+00	1.728384e-02	9.419179e-01	1.071519e-01	2.310873e+00	2.829449e+00	3.911035e-02
1060000	-4.445185e+03	-9.576224e+02	4.352574e+00	2.053360e+01	4.302326e-01	1.647121e+00	2.491747e-02	8.316199e-01	3.348140e-01	8.226485e-01	2.593212e+00	2.807827e-02
1080000	-4.418156e+03	-9.572903e+02	4.469489e+00	2.202429e+01	2.906977e-01	1.573640e+00	2.401066e-02	9.110225e-01	1.310295e-01	5.577759e-01	3.188437e+00	2.874456e-02
1100000	-4.410722e+03	-9.640013e+02	4.510731e+00	2.144264e+01	3.837209e-01	2.322553e+00	1.862494e-03	9.870608e-01	2.494053e-01	1.297766e+00	2.828067e+00	2.890535e-02
1120000	-4.401250e+03	-9.717976e+02	4.336175e+00	2.243837e+01	3.372093e-01	1.959790e+00	4.567342e-03	9.775076e-01	1.544866e-01	1.107427e+00	5.311146e+00	2.785273e-02
1140000	-4.404834e+03	-9.749910e+02	5.048048e+00	2.475059e+01	3.488372e-01	1.809707e+00	3.243157e-03	9.844116e-01	2.283844e-01	1.835017e+00	4.866347e+00	3.237009e-02
1160000	-4.417200e+03	-9.525259e+02	4.720254e+00	2.298093e+01	3.953488e-01	1.940521e+00	2.298155e-03	9.858409e-01	2.196209e-01	1.812538e+00	3.254678e+00	3.029619e-02
1180000	-4.432029e+03	-9.515326e+02	4.464607e+00	2.284462e+01	3.372093e-01	2.289012e+00	1.338074e-03	9.917989e-01	2.216280e-01	1.565319e+00	3.740832e+00	2.873624e-02
1200000	-4.409571e+03	-9.458782e+02	5.984687e+00	2.885430e+01	3.372093e-01	2.097938e+00	2.299252e-03	9.915589e-01	1.123639e-01	1.743778e+00	3.323086e+00	3.852203e-02
1220000	-4.412924e+03	-9.713201e+02	4.937115e+00	2.420773e+01	3.837209e-01	2.481668e+00	1.211448e-03	9.923651e-01	2.318614e-01	1.701154e+00	2.150436e+00	3.183301e-02
1240000	-4.443621e+03	-9.602761e+02	4.437462e+00	2.026450e+01	2.558140e-01	1.881123e+00	2.596181e-02	9.450220e-01	4.501211e-02	6.710096e-01	2.942307e+00	2.779146e-02
1260000	-4.438416e+03	-9.874409e+02	4.620940e+00	2.097538e+01	3.488372e-01	2.317980e+00	2.335537e-03	9.909316e-01	1.467811e-01	1.504453e+00	2.411734e+00	2.967610e-02
1280000	-4.436781e+03	-9.404544e+02	4.542407e+00	2.092849e+01	3.604651e-01	2.157697e+00	1.403319e-02	9.458200e-01	1.218248e-01	5.615111e-01	4.560545e+00	2.896089e-02
1300000	-4.442064e+03	-9.406938e+02	5.065595e+00	2.184429e+01	3.604651e-01	2.123629e+00	6.322696e-03	9.627657e-01	2.379098e-01	8.432131e-01	5.061773e+00	3.250153e-02
1320000	-4.408764e+03	-9.317755e+02	5.585696e+00	2.573857e+01	3.023256e-01	2.313933e+00	2.509982e-03	9.862544e-01	2.245108e-01	1.556663e+00	4.529003e+00	3.585841e-02
1340000	-4.402122e+03	-9.403253e+02	6.001879e+00	2.965133e+01	2.209302e-01	2.002651e+00	6.416129e-03	9.820197e-01	8.621052e-02	1.883409e+00	6.511449e+00	3.863601e-02
1360000	-4.412937e+03	-9.595817e+02	4.358095e+00	1.997946e+01	3.023256e-01	1.797706e+00	3.630560e-02	8.633799e-01	1.913787e-01	1.692200e+00	6.831296e+00	2.806265e-02
1380000	-4.389003e+03	-9.280593e+02	4.935355e+00	2.252396e+01	3.604651e-01	1.777777e+00	2.397906e-02	8.856952e-01	2.133552e-01	1.582222e+00	7.864937e+00	3.166937e-02
1400000	-4.411458e+03	-9.583755e+02	4.445116e+00	2.220986e+01	1.976744e-01	2.158968e+00	2.522346e-02	9.430978e-01	4.953429e-02	1.226474e+00	7.726525e+00	2.844723e-02
1420000	-4.428405e+03	-9.409217e+02	5.491485e+00	2.411128e+01	3.953488e-01	1.869148e+00	4.472163e-02	8.045135e-01	2.572738e-01	9.806177e-01	3.690981e+00	3.505532e-02
1440000	-4.392444e+03	-9.957851e+02	4.438910e+00	2.131990e+01	3.139535e-01	1.574131e+00	1.296780e-02	9.547350e-01	8.946487e-02	9.900263e-01	4.366153e+00	2.856957e-02
1460000	-4.427743e+03	-9.714290e+02	4.630746e+00	2.372557e+01	2.790698e-01	1.558820e+00	6.003310e-03	9.783536e-01	1.006683e-01	1.505493e+00	5.715217e+00	2.922035e-02
1480000	-4.419933e+03	-9.550320e+02	4.557350e+00	2.472823e+01	2.790698e-01	1.518282e+00	8.467085e-03	9.697068e-01	1.081037e-01	1.838772e+00	4.134760e+00	2.915900e-02
1500000	-4.401663e+03	-9.971025e+02	4.157193e+00	2.019757e+01	3.953488e-01	2.195136e+00	2.932080e-02	8.352201e-01	2.543553e-01	8.299334e-01	5.036206e+00	2.679175e-02
1520000	-4.415947e+03	-9.819237e+02	4.503599e+00	2.410900e+01	2.093023e-01	1.623759e+00	2.146627e-02	9.427668e-01	6.026470e-02	2.317627e+00	3.123895e+00	2.900496e-02
1540000	-4.398536e+03	-9.707034e+02	5.403376e+00	2.711609e+01	2.790698e-01	2.100707e+00	1.074858e-02	9.642433e-01	1.054990e-01	1.353043e+00	5.224247e+00	3.449168e-02
1560000	-4.396589e+03	-9.688511e+02	5.009739e+00	2.395104e+01	2.209302e-01	2.355546e+00	2.705060e-02	9.370609e-01	7.545188e-02	1.693405e+00	6.452540e+00	3.187161e-02
1580000	-4.360387e+03	-9.843461e+02	4.710732e+00	2.353653e+01	2.558140e-01	2.578937e+00	1.987519e-02	9.159698e-01	1.685826e-01	1.505006e+00	3.164595e+00	3.020382e-02
1600000	-4.388052e+03	-9.830794e+02	4.268054e+00	2.076838e+01	2.558140e-01	2.789224e+00	1.302681e-02	9.628298e-01	7.509752e-02	9.966161e-01	3.383493e+00	2.746730e-02
1620000	-4.401447e+03	-9.824964e+02	4.325488e+00	2.116564e+01	3.023256e-01	2.413524e+00	9.385155e-03	9.597439e-01	1.700624e-01	7.520199e-01	5.418916e+00	2.752772e-02
1640000	-4.375969e+03	-9.580967e+02	5.018491e+00	2.342009e+01	3.139535e-01	2.318996e+00	7.314615e-03	9.672744e-01	1.438100e-01	7.088225e-01	5.224812e+00	3.211627e-02
1660000	-4.410536e+03	-9.761858e+02	4.092264e+00	1.924073e+01	2.441860e-01	1.883068e+00	1.049937e-02	9.744947e-01	6.402510e-02	1.631799e+00	4.737172e+00	2.604209e-02
1680000	-4.410394e+03	-9.930034e+02	4.910423e+00	2.372237e+01	3.023256e-01	2.546338e+00	3.503821e-02	8.830049e-01	1.028953e-01	1.689181e+00	4.308837e+00	3.151056e-02
1700000	-4.389023e+03	-1.015908e+03	4.481409e+00	2.307043e+01	2.674419e-01	2.943988e+00	1.962753e-02	9.358210e-01	1.052855e-01	1.356547e+00	1.778455e+00	2.886698e-02
1720000	-4.413896e+03	-9.779190e+02	4.740566e+00	2.188399e+01	3.488372e-01	2.322891e+00	2.779604e-02	9.201408e-01	1.020381e-01	9.352644e-01	2.558781e+00	3.055952e-02
1740000	-4.406617e+03	-9.555552e+02	6.535060e+00	2.701364e+01	3.139535e-01	1.858731e+00	3.721668e-02	8.453998e-01	2.173627e-01	1.751129e+00	4.596714e+00	4.212736e-02
1760000	-4.418597e+03	-9.681674e+02	4.923964e+00	2.318788e+01	3.139535e-01	1.860555e+00	2.947582e-02	8.672694e-01	1.981048e-01	1.997053e+00	3.899315e+00	3.154436e-02
1780000	-4.408278e+03	-9.410746e+02	5.521528e+00	2.480786e+01	3.488372e-01	1.877762e+00	1.982602e-02	8.808331e-01	2.824981e-01	1.480857e+00	3.322751e+00	3.538888e-02
1800000	-4.414440e+03	-9.831919e+02	4.088518e+00	1.862122e+01	3.488372e-01	2.160729e+00	2.386637e-02	9.166008e-01	1.180441e-01	1.070425e+00	2.829866e+00	2.614887e-02
1820000	-4.409276e+03	-9.931099e+02	4.457250e+00	2.037927e+01	3.255814e-01	2.137456e+00	2.086690e-02	9.048185e-01	1.357150e-01	1.272961e+00	2.709483e+00	2.857631e-02
1840000	-4.411976e+03	-9.978954e+02	3.937657e+00	1.810608e+01	2.906977e-01	1.905175e+00	2.326391e-02	9.192572e-01	1.131577e-01	6.014163e-01	2.842032e+00	2.527719e-02
1860000	-4.416638e+03	-9.663385e+02	4.045361e+00	1.799515e+01	3.139535e-01	1.681113e+00	1.471700e-02	9.298812e-01	1.778874e-01	7.633874e-01	3.864909e+00	2.601478e-02
1880000	-4.400773e+03	-9.736353e+02	3.589182e+00	1.980321e+01	3.488372e-01	1.645102e+00	1.222720e-02	9.581064e-01	9.902089e-02	6.210100e-01	3.062302e+00	2.312104e-02
1900000	-4.404707e+03	-9.706877e+02	3.827088e+00	2.057605e+01	3.720930e-01	2.036526e+00	9.090216e-03	9.574997e-01	1.742970e-01	1.082700e+00	4.187633e+00	2.456418e-02
1920000	-4.402993e+03	-1.023663e+03	4.146866e+00	2.173205e+01	2.209302e-01	2.180563e+00	3.117668e-02	8.697930e-01	1.467877e-01	1.066341e+00	5.246241e+00	2.606231e-02
1940000	-4.401510e+03	-9.913444e+02	4.164014e+00	2.179865e+01	3.023256e-01	2.263966e+00	3.034759e-02	8.724020e-01	1.402556e-01	2.582128e+00	2.609362e+00	2.682404e-02
1960000	-4.415588e+03	-9.768924e+02	4.438526e+00	2.131083e+01	2.325581e-01	1.910607e+00	2.417443e-02	9.393978e-01	6.971268e-02	5.701689e-01	2.785116e+00	2.799265e-02
1980000	-4.389806e+03	-1.011756e+03	4.970628e+00	2.534862e+01	2.441860e-01	2.307618e+00	1.997895e-02	9.305253e-01	1.176895e-01	1.956786e+00	5.500238e+00	3.182334e-02
2000000	-4.388123e+03	-1.034552e+03	4.272018e+00	2.340516e+01	2.325581e-01	2.184689e+00	1.038625e-02	9.619755e-01	9.802606e-02	3.012211e+00	4.539219e+00	2.723771e-02
2020000	-4.386565e+03	-9.743004e+02	6.027179e+00	2.931762e+01	2.790698e-01	2.310750e+00	1.762463e-02	9.468825e-01	8.059403e-02	2.778915e+00	5.173684e+00	3.835989e-02
2040000	-4.406297e+03	-1.002862e+03	4.616172e+00	2.443764e+01	2.441860e-01	2.361940e+00	1.338236e-02	9.601014e-01	7.791309e-02	1.945503e+00	3.249285e+00	2.973242e-02
2060000	-4.390339e+03	-9.688913e+02	4.866366e+00	2.488378e+01	2.558140e-01	1.922638e+00	9.603779e-03	9.560758e-01	1.324865e-01	3.375633e+00	5.745487e+00	3.094099e-02
2080000	-4.399257e+03	-9.931102e+02	4.600023e+00	2.352468e+01	2.325581e-01	2.324419e+00	2.070591e-02	9.401653e-01	6.558215e-02	2.181613e+00	2.969747e+00	2.927307e-02
2100000	-4.432244e+03	-9.250295e+02	6.067996e+00	2.623581e+01	3.023256e-01	2.289909e+00	2.415507e-02	9.076270e-01	1.690405e-01	1.233661e+00	4.124013e+00	3.895122e-02
2120000	-4.426525e+03	-9.825574e+02	5.600972e+00	2.452209e+01	2.674419e-01	1.740546e+00	1.442080e-02	9.315287e-01	2.298414e-01	1.885378e+00	4.545746e+00	3.613106e-02
2140000	-4.411424e+03	-9.080299e+02	5.604815e+00	2.357277e+01	3.720930e-01	2.003286e+00	1.535894e-02	9.082907e-01	2.662251e-01	7.541884e-01	6.293531e+00	3.613938e-02
2160000	-4.439107e+03	-9.339259e+02	5.012671e+00	2.258959e+01	2.790698e-01	2.124169e+00	1.543610e-02	9.539372e-01	8.257395e-02	9.458178e-01	4.854223e+00	3.230530e-02
2180000	-4.429604e+03	-9.815234e+02	4.064927e+00	2.043121e+01	2.790698e-01	1.822378e+00	1.806978e-02	9.044997e-01	1.849280e-01	5.896538e-01	4.051147e+00	2.615943e-02
2200000	-4.412397e+03	-9.594479e+02	4.605548e+00	2.254678e+01	3.488372e-01	2.008005e+00	7.604099e-03	9.685867e-01	1.474043e-01	1.696204e+00	2.123660e+00	2.964547e-02
2220000	-4.394919e+03	-9.620640e+02	4.474330e+00	2.196232e+01	3.720930e-01	2.194993e+00	9.239358e-03	9.595697e-01	1.423163e-01	1.284587e+00	3.841263e+00	2.879032e-02
2240000	-4.398006e+03	-9.418476e+02	5.120502e+00	2.341669e+01	3.023256e-01	1.840136e+00	1.849272e-02	9.089443e-01	2.176791e-01	9.084531e-01	3.718962e+00	3.294008e-02
2260000	-4.401849e+03	-9.689342e+02	4.362490e+00	2.091115e+01	3.372093e-01	2.070291e+00	2.004152e-02	9.259304e-01	1.115796e-01	7.148204e-01	3.571235e+00	2.796701e-02
2280000	-4.422599e+03	-1.002920e+03	3.867888e+00	1.823444e+01	3.604651e-01	1.938589e+00	2.099932e-02	9.089456e-01	2.070289e-01	7.017525e-01	2.933502e+00	2.490563e-02
2300000	-4.393072e+03	-9.766476e+02	4.926706e+00	2.278205e+01	3.488372e-01	1.881384e+00	1.222335e-02	9.381328e-01	2.111808e-01	8.457700e-01	2.713200e+00	3.164034e-02
2320000	-4.421474e+03	-9.564542e+02	4.525839e+00	2.191665e+01	4.418605e-01	1.642907e+00	3.639456e-03	9.784203e-01	2.277090e-01	9.797251e-01	3.166093e+00	2.886954e-02
2340000	-4.433359e+03	-9.486922e+02	5.699600e+00	2.775553e+01	3.720930e-01	1.827348e+00	3.846514e-03	9.805085e-01	1.917089e-01	1.122387e+00	3.067610e+00	3.661552e-02
2360000	-4.412144e+03	-9.692080e+02	4.407395e+00	2.122131e+01	3.604651e-01	2.182530e+00	1.729740e-02	9.097447e-01	2.322172e-01	1.112381e+00	3.303734e+00	2.791402e-02
2380000	-4.409603e+03	-9.827970e+02	3.861514e+00	1.848930e+01	3.139535e-01	1.921473e+00	9.180186e-03	9.627016e-01	1.381515e-01	8.447024e-01	2.251753e+00	2.407244e-02
2400000	-4.404921e+03	-1.006432e+03	3.685336e+00	1.972915e+01	2.558140e-01	2.054709e+00	2.800491e-02	8.913555e-01	1.359410e-01	6.632975e-01	3.239270e+00	2.290946e-02
2420000	-4.387155e+03	-1.020427e+03	4.423975e+00	2.308018e+01	2.674419e-01	1.619055e+00	1.540338e-02	9.505840e-01	7.139476e-02	1.126649e+00	3.757126e+00	2.775898e-02
2440000	-4.406646e+03	-9.434215e+02	5.051561e+00	2.542868e+01	3.488372e-01	2.120738e+00	1.636317e-02	9.081367e-01	1.882634e-01	1.124312e+00	4.780803e+00	3.141523e-02
2460000	-4.430018e+03	-9.572196e+02	4.261072e+00	2.143788e+01	2.325581e-01	2.029009e+00	2.796098e-02	8.891342e-01	1.252431e-01	7.426360e-01	4.072281e+00	2.745251e-02
2480000	-4.417392e+03	-9.971569e+02	4.301186e+00	2.044079e+01	3.488372e-01	2.049776e+00	3.403066e-02	8.633763e-01	1.464896e-01	8.960106e-01	2.882953e+00	2.773816e-02
2500000	-4.409987e+03	-9.544805e+02	4.455440e+00	2.211647e+01	3.023256e-01	2.140169e+00	2.158418e-02	9.168925e-01	1.404187e-01	1.908802e+00	3.181594e+00	2.799955e-02
2520000	-4.432056e+03	-9.356703e+02	5.623804e+00	2.786090e+01	3.604651e-01	2.402084e+00	3.496538e-03	9.818700e-01	1.811444e-01	1.420798e+00	3.309879e+00	3.621227e-02
2540000	-4.420869e+03	-9.500227e+02	4.586122e+00	2.362796e+01	3.953488e-01	1.934993e+00	2.814042e-03	9.773455e-01	2.983879e-01	1.007329e+00	2.094949e+00	2.937884e-02
2560000	-4.419642e+03	-9.789072e+02	4.825974e+00	2.299839e+01	3.372093e-01	2.326468e+00	4.457799e-03	9.775214e-01	1.580663e-01	9.769892e-01	4.414846e+00	3.096543e-02
2580000	-4.411179e+03	-9.824533e+02	4.603838e+00	2.255873e+01	3.372093e-01	1.768469e+00	5.213644e-03	9.639595e-01	2.606756e-01	1.177665e+00	2.804995e+00	2.920751e-02
2600000	-4.416750e+03	-9.673439e+02	4.686852e+00	2.141660e+01	3.720930e-01	2.014678e+00	5.243100e-03	9.715767e-01	2.261056e-01	7.922424e-01	2.987944e+00	2.990423e-02
2620000	-4.410578e+03	-9.639471e+02	5.072919e+00	2.368165e+01	2.441860e-01	1.993840e+00	3.693459e-03	9.829813e-01	1.742184e-01	8.850620e-01	6.011182e+00	3.266334e-02
2640000	-4.385859e+03	-9.586182e+02	5.222685e+00	2.319838e+01	3.488372e-01	1.921174e+00	2.268365e-03	9.906854e-01	1.910033e-01	1.289607e+00	4.352294e+00	3.329943e-02
2660000	-4.390524e+03	-9.199681e+02	7.251582e+00	3.373509e+01	3.604651e-01	1.641665e+00	2.118708e-03	9.916246e-01	1.522755e-01	2.288182e+00	3.429668e+00	4.677132e-02
2680000	-4.414208e+03	-9.393360e+02	5.490096e+00	2.932683e+01	2.906977e-01	2.148949e+00	3.648003e-03	9.852563e-01	1.261165e-01	1.682317e+00	3.432478e+00	3.523844e-02
2700000	-4.407175e+03	-9.403303e+02	6.081630e+00	2.889848e+01	3.604651e-01	2.079798e+00	2.050320e-03	9.872678e-01	1.836533e-01	1.085379e+00	3.463662e+00	3.907351e-02
2720000	-4.427764e+03	-9.625859e+02	5.262347e+00	2.475840e+01	2.790698e-01	1.854771e+00	3.393196e-03	9.809397e-01	2.036641e-01	1.306803e+00	6.942570e+00	3.290863e-02
2740000	-4.407696e+03	-9.837117e+02	3.761547e+00	1.984173e+01	3.488372e-01	2.357191e+00	2.478965e-03	9.856380e-01	1.832475e-01	1.041367e+00	3.847881e+00	2.409049e-02
2760000	-4.426442e+03	-9.926142e+02	3.820827e+00	1.854304e+01	2.558140e-01	1.623757e+00	6.664749e-03	9.764454e-01	1.228136e-01	9.926211e-01	2.520185e+00	2.440965e-02
2780000	-4.405058e+03	-9.885079e+02	3.827146e+00	1.989634e+01	3.953488e-01	2.555818e+00	1.707630e-02	9.100743e-01	1.824490e-01	1.144772e+00	2.125505e+00	2.458169e-02
2800000	-4.397462e+03	-9.698881e+02	4.298916e+00	1.896813e+01	4.302326e-01	1.837439e+00	1.638276e-02	8.700445e-01	4.085908e-01	8.934140e-01	3.696590e+00	2.758498e-02
2820000	-4.409246e+03	-9.495546e+02	5.425982e+00	2.408567e+01	3.488372e-01	2.527253e+00	9.414261e-03	9.576612e-01	1.807213e-01	1.814570e+00	3.605457e+00	3.457210e-02
2840000	-4.390049e+03	-9.344117e+02	5.696924e+00	2.652997e+01	3.023256e-01	1.923359e+00	5.879358e-03	9.832280e-01	6.223003e-02	2.012010e+00	6.454020e+00	3.619235e-02
2860000	-4.422386e+03	-9.315693e+02	5.810097e+00	2.642295e+01	4.069767e-01	1.787067e+00	3.271368e-03	9.793276e-01	2.471372e-01	1.207603e+00	3.918182e+00	3.661131e-02
2880000	-4.417142e+03	-9.468956e+02	4.246528e+00	2.046393e+01	4.651163e-01	1.706617e+00	5.846795e-03	9.504692e-01	3.161425e-01	7.001105e-01	3.318574e+00	2.714900e-02
2900000	-4.422774e+03	-9.867763e+02	4.324639e+00	2.207596e+01	3.139535e-01	1.878757e+00	4.695423e-03	9.675586e-01	2.371795e-01	5.769729e-01	2.607309e+00	2.760743e-02
2920000	-4.406979e+03	-9.910137e+02	3.792965e+00	2.086245e+01	3.837209e-01	1.721013e+00	2.271623e-02	8.393216e-01	2.502924e-01	9.656125e-01	4.043282e+00	2.419773e-02
2940000	-4.402296e+03	-9.444324e+02	4.378613e+00	2.418699e+01	3.604651e-01	1.511466e+00	1.388829e-02	9.266645e-01	1.641984e-01	1.587521e+00	5.286937e+00	2.774746e-02
2960000	-4.381485e+03	-9.667794e+02	4.736470e+00	2.361832e+01	2.906977e-01	2.521219e+00	2.927500e-02	9.113944e-01	7.593393e-02	1.989520e+00	2.581652e+00	3.031507e-02
2980000	-4.406255e+03	-9.345203e+02	4.753964e+00	2.229509e+01	3.720930e-01	2.141366e+00	1.741305e-02	9.077295e-01	1.917432e-01	1.695386e+00	4.264776e+00	3.054584e-02
3000000	-4.430659e+03	-9.636576e+02	5.565154e+00	2.611783e+01	3.372093e-01	1.881285e+00	5.713303e-03	9.698501e-01	1.907295e-01	2.157917e+00	3.059406e+00	3.559070e-02
3020000	-4.396129e+03	-9.597455e+02	4.243218e+00	2.063606e+01	3.604651e-01	1.770321e+00	1.613286e-02	9.109257e-01	1.926116e-01	9.752447e-01	2.990478e+00	2.713352e-02
3040000	-4.398857e+03	-9.948652e+02	4.654766e+00	2.103205e+01	3.372093e-01	1.603705e+00	1.771586e-02	9.115743e-01	2.643864e-01	1.297220e+00	3.763699e+00	2.979701e-02
3060000	-4.420540e+03	-9.498002e+02	4.526069e+00	2.018556e+01	3.720930e-01	1.940747e+00	1.200072e-02	9.240342e-01	2.621599e-01	8.667637e-01	4.242210e+00	2.901025e-02
3080000	-4.411356e+03	-9.567762e+02	5.103623e+00	2.589019e+01	3.255814e-01	1.514137e+00	8.701551e-03	9.648722e-01	1.284548e-01	1.188340e+00	3.826156e+00	3.274625e-02
3100000	-4.421794e+03	-9.713814e+02	5.070405e+00	2.529747e+01	3.837209e-01	1.906375e+00	2.499754e-02	7.958300e-01	3.601226e-01	1.630725e+00	4.086882e+00	3.246937e-02
3120000	-4.423535e+03	-9.770427e+02	4.740057e+00	2.423600e+01	3.488372e-01	2.064238e+00	2.033269e-02	8.781955e-01	2.530139e-01	1.592164e+00	3.170917e+00	3.032048e-02
3140000	-4.389156e+03	-9.935154e+02	5.041776e+00	2.580565e+01	3.255814e-01	2.542824e+00	2.447462e-02	8.895371e-01	1.472007e-01	1.880664e+00	5.526661e+00	3.208860e-02
3160000	-4.418215e+03	-1.001758e+03	3.597768e+00	1.755752e+01	3.837209e-01	2.465685e+00	6.426613e-03	9.584185e-01	2.790058e-01	1.191270e+00	2.623597e+00	2.286060e-02
3180000	-4.427217e+03	-9.908236e+02	3.891725e+00	1.959388e+01	4.069767e-01	2.373604e+00	1.099239e-02	9.269006e-01	2.601212e-01	8.575346e-01	1.855643e+00	2.505975e-02
3200000	-4.409165e+03	-9.510227e+02	5.367762e+00	2.557529e+01	3.372093e-01	2.109747e+00	1.982527e-02	8.837844e-01	1.932137e-01	1.209732e+00	3.278701e+00	3.435168e-02
3220000	-4.415855e+03	-9.615546e+02	5.724404e+00	2.858304e+01	3.139535e-01	1.837207e+00	1.420730e-02	9.421695e-01	1.155851e-01	2.055346e+00	4.642406e+00	3.670826e-02
3240000	-4.412874e+03	-9.898406e+02	3.819595e+00	1.929864e+01	2.906977e-01	2.031301e+00	1.373188e-02	9.488471e-01	1.427313e-01	9.253169e-01	1.914244e+00	2.441319e-02
3260000	-4.426692e+03	-9.393962e+02	4.540580e+00	2.169451e+01	4.186047e-01	2.165689e+00	1.298837e-02	9.242257e-01	2.622548e-01	1.051583e+00	2.979867e+00	2.883475e-02
3280000	-4.442598e+03	-9.348161e+02	4.621121e+00	2.129425e+01	3.372093e-01	2.212651e+00	2.750890e-02	8.721027e-01	2.113844e-01	1.215686e+00	3.841579e+00	2.939535e-02
3300000	-4.415016e+03	-9.860923e+02	4.375441e+00	2.056990e+01	3.255814e-01	2.036019e+00	1.995511e-02	8.710649e-01	2.619470e-01	1.612637e+00	4.343275e+00	2.756921e-02
3320000	-4.416313e+03	-9.663092e+02	4.342184e+00	2.147522e+01	3.372093e-01	2.107405e+00	1.422897e-02	9.397361e-01	1.326228e-01	8.642739e-01	3.268415e+00	2.800585e-02
3340000	-4.427476e+03	-9.884296e+02	4.070268e+00	2.105792e+01	3.023256e-01	2.230819e+00	1.473756e-02	9.455695e-01	1.264908e-01	8.621161e-01	2.354600e+00	2.615306e-02
3360000	-4.417314e+03	-9.499156e+02	4.330226e+00	2.070303e+01	4.069767e-01	1.988812e+00	8.494962e-03	9.433144e-01	2.843807e-01	7.545455e-01	2.615472e+00	2.769227e-02
3380000	-4.410426e+03	-9.585834e+02	4.632715e+00	2.075755e+01	3.837209e-01	2.141393e+00	2.021456e-02	8.812565e-01	2.717590e-01	7.023524e-01	4.059265e+00	2.939210e-02
3400000	-4.423342e+03	-9.379445e+02	4.622538e+00	2.141589e+01	4.418605e-01	2.115852e+00	1.998870e-02	8.595349e-01	3.294565e-01	9.497306e-01	2.423707e+00	2.958574e-02
3420000	-4.394418e+03	-9.661604e+02	4.565045e+00	2.268904e+01	2.441860e-01	2.237704e+00	3.890321e-02	8.836544e-01	9.154241e-02	9.989215e-01	3.664477e+00	2.912150e-02
3440000	-4.432926e+03	-9.638606e+02	4.954482e+00	2.186170e+01	4.186047e-01	1.958583e+00	1.110069e-02	9.188078e-01	3.149801e-01	1.077746e+00	2.616223e+00	3.174858e-02
3460000	-4.391042e+03	-1.000556e+03	3.808429e+00	1.925490e+01	2.906977e-01	2.063255e+00	3.178458e-02	8.411161e-01	2.306084e-01	8.464174e-01	2.750107e+00	2.432477e-02
3480000	-4.406422e+03	-9.605424e+02	5.507300e+00	2.442361e+01	3.604651e-01	2.132007e+00	1.703686e-02	9.478377e-01	8.121769e-02	1.320378e+00	3.323058e+00	3.530786e-02
3500000	-4.425569e+03	-9.238822e+02	5.054354e+00	2.204355e+01	3.837209e-01	2.595709e+00	3.853177e-02	8.410767e-01	1.867680e-01	1.037665e+00	4.616809e+00	3.233469e-02
3520000	-4.413809e+03	-9.615873e+02	4.049822e+00	1.739332e+01	4.534884e-01	2.341945e+00	2.581087e-02	8.435650e-01	2.715467e-01	6.390719e-01	2.960979e+00	2.593300e-02
3540000	-4.405901e+03	-9.490274e+02	4.409061e+00	2.005492e+01	2.558140e-01	2.005647e+00	1.619941e-02	9.492302e-01	1.376417e-01	8.595815e-01	3.602133e+00	2.824350e-02
3560000	-4.414872e+03	-9.695518e+02	4.926831e+00	2.181533e+01	3.604651e-01	1.469581e+00	1.798997e-02	9.398114e-01	1.523663e-01	1.669998e+00	3.017798e+00	3.177625e-02
3580000	-4.410028e+03	-9.433671e+02	5.196853e+00	2.383114e+01	4.186047e-01	1.850535e+00	1.911428e-02	8.937191e-01	2.088875e-01	1.211277e+00	4.763302e+00	3.351711e-02
3600000	-4.411374e+03	-9.525837e+02	5.021826e+00	2.286501e+01	3.604651e-01	1.788209e+00	3.012331e-02	8.612615e-01	2.049059e-01	1.139164e+00	3.153887e+00	3.228171e-02
3620000	-4.414013e+03	-9.815291e+02	4.919300e+00	2.404620e+01	3.023256e-01	1.792288e+00	2.917357e-02	8.871152e-01	1.345239e-01	1.575248e+00	5.028113e+00	3.150102e-02
3640000	-4.425098e+03	-9.503115e+02	5.513323e+00	2.565972e+01	2.558140e-01	2.210640e+00	2.765569e-02	9.102103e-01	1.158886e-01	1.304696e+00	4.085508e+00	3.496714e-02
3660000	-4.428795e+03	-9.169021e+02	6.041909e+00	2.810947e+01	3.372093e-01	2.202558e+00	1.958703e-02	9.070176e-01	1.836562e-01	1.379831e+00	5.941276e+00	3.868090e-02
3680000	-4.410270e+03	-9.332478e+02	6.538437e+00	3.115339e+01	2.674419e-01	1.769830e+00	1.793307e-02	9.426762e-01	1.000276e-01	2.313883e+00	6.434645e+00	4.187685e-02
3700000	-4.410530e+03	-9.792230e+02	5.060955e+00	2.451932e+01	3.139535e-01	2.215967e+00	2.934110e-02	8.657716e-01	1.840785e-01	1.080969e+00	4.513107e+00	3.246886e-02
3720000	-4.414544e+03	-9.908209e+02	4.972113e+00	2.559665e+01	2.093023e-01	2.174403e+00	1.320537e-02	9.568210e-01	1.013696e-01	9.529234e-01	6.245483e+00	3.205217e-02
3740000	-4.405165e+03	-9.769338e+02	4.335532e+00	2.169051e+01	3.139535e-01	2.040922e+00	1.727686e-02	9.273490e-01	1.358779e-01	1.070261e+00	3.749481e+00	2.789940e-02
3760000	-4.446958e+03	-9.802560e+02	3.507988e+00	1.750216e+01	3.953488e-01	1.614546e+00	1.340065e-02	9.313178e-01	1.893966e-01	7.848903e-01	2.775411e+00	2.244652e-02
3780000	-4.408699e+03	-9.937285e+02	4.054577e+00	1.997870e+01	3.488372e-01	2.526107e+00	1.130551e-02	9.263031e-01	2.695042e-01	1.084095e+00	4.231961e+00	2.588908e-02
3800000	-4.421613e+03	-9.888837e+02	4.494735e+00	2.149055e+01	3.255814e-01	2.989437e+00	1.896306e-02	9.024462e-01	2.500649e-01	1.081046e+00	3.372440e+00	2.892852e-02
3820000	-4.419539e+03	-9.447436e+02	5.276632e+00	2.321227e+01	3.604651e-01	2.351622e+00	3.240159e-02	8.767917e-01	1.560524e-01	1.889904e+00	2.802180e+00	3.392815e-02
3840000	-4.414945e+03	-9.965708e+02	4.380123e+00	2.237888e+01	3.255814e-01	1.924025e+00	2.109316e-02	9.265994e-01	1.085149e-01	1.052391e+00	1.708843e+00	2.816042e-02
3860000	-4.418476e+03	-9.753231e+02	4.293495e+00	2.166234e+01	4.186047e-01	1.974865e+00	1.933261e-02	8.395356e-01	3.417603e-01	1.132730e+00	2.713932e+00	2.738400e-02
3880000	-4.417076e+03	-9.264081e+02	6.090386e+00	2.721126e+01	4.302326e-01	2.197883e+00	1.288781e-02	9.151845e-01	2.887096e-01	2.647160e+00	2.989289e+00	3.901997e-02
3900000	-4.419286e+03	-9.938656e+02	4.011034e+00	2.024286e+01	3.720930e-01	1.706098e+00	2.376659e-02	8.413460e-01	2.505777e-01	1.377453e+00	2.145685e+00	2.528712e-02
3920000	-4.410716e+03	-9.784613e+02	4.328458e+00	2.286715e+01	2.790698e-01	2.079982e+00	1.936919e-02	9.331881e-01	9.120050e-02	1.169862e+00	3.472516e+00	2.781918e-02
3940000	-4.402215e+03	-1.007075e+03	4.006228e+00	2.100297e+01	3.488372e-01	2.100272e+00	1.435586e-02	9.278191e-01	1.566325e-01	1.252263e+00	3.080925e+00	2.533068e-02
3960000	-4.428422e+03	-9.928342e+02	4.355864e+00	2.072574e+01	3.139535e-01	1.885279e+00	1.455319e-02	9.337822e-01	1.779181e-01	7.262301e-01	3.608828e+00	2.744856e-02
3980000	-4.375924e+03	-9.608254e+02	4.446817e+00	2.100844e+01	3.139535e-01	1.586857e+00	1.131033e-02	9.489022e-01	1.593795e-01	7.772040e-01	2.980707e+00	2.837891e-02
4000000	-4.422301e+03	-9.652652e+02	5.573894e+00	2.509511e+01	3.255814e-01	1.837802e+00	6.136955e-03	9.681166e-01	1.828204e-01	1.427554e+00	3.763282e+00	3.577160e-02
4020000	-4.434644e+03	-9.699450e+02	4.801794e+00	2.200936e+01	3.372093e-01	2.295321e+00	3.171154e-02	8.549986e-01	2.067111e-01	1.588525e+00	2.441540e+00	3.077433e-02
4040000	-4.408299e+03	-9.655743e+02	5.460289e+00	2.561444e+01	3.255814e-01	1.493443e+00	1.929880e-02	8.940679e-01	1.914806e-01	9.731201e-01	2.029068e+00	3.469638e-02
4060000	-4.415855e+03	-9.497046e+02	4.983162e+00	2.331825e+01	3.255814e-01	1.742950e+00	2.936589e-02	8.600242e-01	1.852643e-01	1.045606e+00	3.689734e+00	3.163851e-02
4080000	-4.444215e+03	-9.326106e+02	4.575092e+00	2.006764e+01	4.186047e-01	2.280076e+00	1.963344e-02	8.948780e-01	2.493848e-01	9.891989e-01	2.973105e+00	2.936717e-02
4100000	-4.430100e+03	-9.914262e+02	4.361764e+00	1.865253e+01	3.953488e-01	2.158352e+00	1.090312e-02	9.336447e-01	2.869134e-01	7.736484e-01	3.799517e+00	2.805198e-02
4120000	-4.418808e+03	-9.461290e+02	4.386453e+00	2.193347e+01	3.372093e-01	2.184519e+00	1.347226e-02	9.264406e-01	2.004078e-01	1.426845e+00	3.710968e+00	2.787700e-02
4140000	-4.413458e+03	-9.509070e+02	4.833083e+00	2.300346e+01	3.720930e-01	1.450624e+00	8.329674e-03	9.535944e-01	1.857034e-01	1.258869e+00	2.265471e+00	3.080183e-02
4160000	-4.405728e+03	-9.650780e+02	4.512979e+00	2.164316e+01	3.720930e-01	1.922346e+00	1.172705e-02	9.400053e-01	1.860494e-01	1.306738e+00	3.600588e+00	2.904608e-02
4180000	-4.424973e+03	-9.835369e+02	4.077608e+00	2.043353e+01	3.720930e-01	1.667446e+00	1.924638e-02	8.522622e-01	3.034396e-01	5.281084e-01	2.233965e+00	2.623466e-02
4200000	-4.425131e+03	-9.552347e+02	4.524794e+00	2.006258e+01	4.186047e-01	1.752814e+00	1.814445e-02	9.306882e-01	1.469502e-01	1.802002e+00	4.268175e+00	2.912866e-02
4220000	-4.411047e+03	-9.323366e+02	5.276550e+00	2.517479e+01	3.837209e-01	1.764166e+00	1.552545e-02	9.081026e-01	2.483091e-01	2.394413e+00	2.731414e+00	3.389899e-02
4240000	-4.438233e+03	-9.426031e+02	5.148779e+00	2.366028e+01	4.302326e-01	2.040061e+00	2.375297e-02	8.675557e-01	2.121537e-01	2.290742e+00	2.621297e+00	3.291142e-02
4260000	-4.431749e+03	-9.266562e+02	5.717221e+00	2.664453e+01	3.488372e-01	1.468527e+00	1.127969e-02	9.403875e-01	1.977410e-01	1.324451e+00	3.612513e+00	3.625671e-02
4280000	-4.416608e+03	-9.820073e+02	5.258723e+00	2.532616e+01	2.441860e-01	2.139857e+00	1.285289e-02	9.697130e-01	5.428379e-02	1.485411e+00	4.195264e+00	3.357239e-02
4300000	-4.439300e+03	-9.550401e+02	4.886958e+00	2.241409e+01	4.651163e-01	2.257948e+00	1.732425e-02	8.988886e-01	3.026157e-01	1.386615e+00	2.787679e+00	3.112791e-02
4320000	-4.435643e+03	-9.472249e+02	5.121413e+00	2.429801e+01	3.720930e-01	1.671149e+00	1.541814e-02	9.033564e-01	2.668424e-01	7.007900e-01	2.368553e+00	3.289398e-02
4340000	-4.438720e+03	-9.851207e+02	4.861183e+00	2.339783e+01	3.139535e-01	2.110821e+00	2.473988e-02	8.606985e-01	2.702513e-01	1.189422e+00	3.237455e+00	3.121286e-02
4360000	-4.407008e+03	-9.936092e+02	4.471449e+00	2.041306e+01	3.720930e-01	1.909027e+00	2.019751e-02	9.223579e-01	1.628624e-01	1.213316e+00	3.181911e+00	2.860737e-02
4380000	-4.412576e+03	-9.526611e+02	5.031893e+00	2.424031e+01	3.139535e-01	1.839776e+00	3.189902e-02	8.708299e-01	1.650295e-01	9.888421e-01	3.428864e+00	3.212830e-02
4400000	-4.414463e+03	-9.336872e+02	4.466412e+00	2.009995e+01	3.255814e-01	2.102316e+00	1.792379e-02	9.216612e-01	1.695476e-01	7.377204e-01	3.681034e+00	2.877673e-02
4420000	-4.407357e+03	-9.708508e+02	4.674126e+00	2.123106e+01	3.372093e-01	2.267819e+00	1.289714e-02	9.395023e-01	1.551670e-01	1.147946e+00	2.265431e+00	2.941678e-02
4440000	-4.425799e+03	-9.530239e+02	4.687610e+00	2.130261e+01	2.906977e-01	2.499851e+00	1.954417e-02	9.373248e-01	1.092549e-01	8.138330e-01	2.758767e+00	2.976591e-02
4460000	-4.408028e+03	-9.900493e+02	4.053800e+00	1.981519e+01	3.953488e-01	2.304584e+00	1.494699e-02	9.310643e-01	1.816090e-01	1.284032e+00	2.830294e+00	2.613612e-02
4480000	-4.400584e+03	-9.498370e+02	4.072175e+00	1.965911e+01	3.953488e-01	2.336228e+00	1.388457e-02	8.736604e-01	3.307522e-01	9.243983e-01	2.962802e+00	2.627118e-02
4500000	-4.418401e+03	-9.623093e+02	4.640876e+00	2.149561e+01	4.069767e-01	2.007450e+00	1.926813e-02	8.903483e-01	1.984165e-01	1.134158e+00	3.000708e+00	2.958167e-02
4520000	-4.434210e+03	-9.298351e+02	4.989347e+00	2.222809e+01	3.604651e-01	1.665945e+00	1.883470e-02	9.087574e-01	1.758701e-01	6.115558e-01	2.638027e+00	3.213030e-02
4540000	-4.394822e+03	-1.009003e+03	4.026272e+00	2.005073e+01	3.488372e-01	2.118743e+00	3.740615e-02	8.173396e-01	1.971176e-01	1.127946e+00	3.224722e+00	2.544786e-02
4560000	-4.423205e+03	-9.585409e+02	4.774230e+00	2.291040e+01	3.953488e-01	2.037607e+00	1.814337e-02	8.955546e-01	2.271930e-01	1.155455e+00	4.715046e+00	3.015726e-02
4580000	-4.418725e+03	-9.773245e+02	4.158171e+00	2.041009e+01	3.023256e-01	1.855263e+00	8.101151e-03	9.725608e-01	1.145563e-01	7.740188e-01	3.072209e+00	2.665502e-02
4600000	-4.440605e+03	-9.480301e+02	4.806331e+00	2.282382e+01	3.488372e-01	1.663539e+00	2.900564e-02	8.667155e-01	1.991064e-01	1.078276e+00	2.314198e+00	3.092825e-02
4620000	-4.421023e+03	-9.621055e+02	5.369058e+00	2.350406e+01	3.604651e-01	2.034516e+00	1.621561e-02	9.352867e-01	1.427191e-01	1.173901e+00	2.636627e+00	3.455735e-02
4640000	-4.407353e+03	-9.226324e+02	5.580682e+00	2.703901e+01	3.488372e-01	1.990041e+00	2.443181e-02	9.172174e-01	1.338374e-01	1.662867e+00	4.251263e+00	3.576245e-02
4660000	-4.417153e+03	-9.577597e+02	5.425948e+00	2.544224e+01	3.139535e-01	1.982246e+00	9.537310e-03	9.503311e-01	2.024860e-01	1.897051e+00	4.707256e+00	3.488288e-02
4680000	-4.429378e+03	-9.540717e+02	5.483264e+00	2.549411e+01	3.604651e-01	2.104747e+00	1.565204e-02	8.999554e-01	2.452104e-01	7.946390e-01	2.938060e+00	3.528162e-02
4700000	-4.405575e+03	-9.433165e+02	5.152660e+00	2.484282e+01	3.953488e-01	2.016571e+00	1.446154e-02	9.100364e-01	2.312816e-01	1.170961e+00	3.395701e+00	3.292028e-02
4720000	-4.435176e+03	-9.728364e+02	4.818978e+00	2.440525e+01	3.488372e-01	1.755879e+00	1.016873e-02	9.578368e-01	1.222080e-01	1.074858e+00	3.608916e+00	3.067576e-02
4740000	-4.433014e+03	-9.445614e+02	5.134092e+00	2.355302e+01	4.418605e-01	1.782442e+00	1.841861e-02	9.178159e-01	2.036437e-01	1.952645e+00	4.050426e+00	3.292847e-02
4760000	-4.431316e+03	-9.604784e+02	5.611950e+00	2.609958e+01	3.255814e-01	1.561567e+00	1.205194e-02	9.518383e-01	1.459570e-01	1.013593e+00	3.913111e+00	3.610972e-02
4780000	-4.432306e+03	-9.467232e+02	5.137944e+00	2.401822e+01	3.255814e-01	1.759617e+00	3.205771e-02	8.774831e-01	1.566008e-01	8.853168e-01	2.073862e+00	3.287936e-02
4800000	-4.433351e+03	-1.015534e+03	4.479255e+00	2.238550e+01	2.674419e-01	1.710433e+00	2.253921e-02	9.101036e-01	1.427514e-01	1.477198e+00	3.641029e+00	2.873993e-02
4820000	-4.416968e+03	-1.005677e+03	3.811680e+00	2.008560e+01	2.790698e-01	1.909133e+00	1.000758e-02	9.550850e-01	1.388514e-01	5.698916e-01	2.299585e+00	2.427524e-02
4840000	-4.407779e+03	-9.664558e+02	4.955096e+00	2.381022e+01	3.604651e-01	2.106978e+00	4.242840e-03	9.729064e-01	2.325936e-01	2.030046e+00	5.994303e+00	3.156242e-02
4860000	-4.453840e+03	-9.222108e+02	6.258670e+00	2.670711e+01	4.534884e-01	1.907650e+00	4.897712e-03	9.654043e-01	3.489508e-01	1.128635e+00	4.152078e+00	4.005015e-02
4880000	-4.402928e+03	-9.792598e+02	4.686981e+00	2.175526e+01	3.837209e-01	1.542189e+00	1.569766e-02	9.347520e-01	1.901501e-01	1.217729e+00	3.566396e+00	2.920196e-02
4900000	-4.418050e+03	-9.693525e+02	4.447594e+00	2.198666e+01	3.372093e-01	2.433718e+00	1.714228e-02	9.202343e-01	1.404118e-01	1.746392e+00	2.309442e+00	2.844658e-02
4920000	-4.407440e+03	-9.826462e+02	4.158695e+00	1.886283e+01	4.418605e-01	1.997585e+00	1.424922e-02	8.873629e-01	3.411947e-01	1.294155e+00	5.558839e+00	2.648350e-02
4940000	-4.421403e+03	-9.899424e+02	3.826950e+00	1.859306e+01	4.302326e-01	2.477883e+00	2.704922e-02	8.192165e-01	2.572660e-01	1.092709e+00	5.461643e+00	2.394799e-02
4960000	-4.413269e+03	-9.724589e+02	4.333477e+00	2.075732e+01	4.186047e-01	2.093325e+00	8.322653e-03	9.007662e-01	4.446500e-01	8.159106e-01	3.170826e+00	2.708385e-02
4980000	-4.431961e+03	-9.415541e+02	4.806296e+00	2.333279e+01	3.837209e-01	1.632776e+00	5.876471e-03	9.720362e-01	2.226785e-01	1.443864e+00	5.223673e+00	2.995639e-02
5000000	-4.413057e+03	-9.756931e+02	4.420923e+00	1.960238e+01	3.255814e-01	2.621966e+00	2.775180e-02	9.055600e-01	1.152635e-01	8.884539e-01	2.419213e+00	2.841318e-02
5020000	-4.396889e+03	-9.637688e+02	4.194633e+00	1.909731e+01	3.604651e-01	2.057823e+00	1.066339e-02	9.431706e-01	2.365221e-01	6.485984e-01	2.547283e+00	2.702729e-02
5040000	-4.433061e+03	-9.411024e+02	5.169849e+00	2.298233e+01	3.255814e-01	1.967464e+00	2.555351e-02	9.020595e-01	1.546373e-01	6.732774e-01	2.564636e+00	3.296913e-02
5060000	-4.425335e+03	-9.411874e+02	4.890175e+00	2.181100e+01	3.255814e-01	1.819467e+00	3.447546e-02	8.444931e-01	2.299138e-01	7.899285e-01	2.417316e+00	3.122945e-02
5080000	-4.438711e+03	-9.583992e+02	3.817089e+00	1.675436e+01	3.488372e-01	1.788744e+00	3.107239e-02	8.662326e-01	2.006809e-01	4.358468e-01	2.461833e+00	2.436527e-02
5100000	-4.433021e+03	-9.381861e+02	4.416563e+00	1.890655e+01	3.720930e-01	2.011265e+00	1.627746e-02	9.120387e-01	2.024590e-01	4.556479e-01	2.111956e+00	2.810741e-02
5120000	-4.414750e+03	-9.843701e+02	4.176962e+00	1.945181e+01	3.023256e-01	1.620372e+00	1.521105e-02	9.358810e-01	1.565734e-01	4.228081e-01	3.549293e+00	2.665900e-02
5140000	-4.426329e+03	-9.317121e+02	4.963599e+00	2.150145e+01	4.534884e-01	1.843069e+00	7.849868e-03	9.377838e-01	2.866286e-01	1.598892e+00	1.648938e+00	3.185281e-02
5160000	-4.429958e+03	-9.351577e+02	4.930029e+00	2.134515e+01	3.372093e-01	1.970432e+00	1.906264e-02	9.280722e-01	1.603599e-01	1.643038e+00	4.259992e+00	3.160725e-02
5180000	-4.442930e+03	-9.449901e+02	4.622447e+00	2.095781e+01	3.255814e-01	2.728299e+00	1.927562e-02	9.324772e-01	1.029951e-01	1.649509e+00	2.233599e+00	2.939063e-02
5200000	-4.434997e+03	-9.276053e+02	5.303377e+00	2.406823e+01	3.488372e-01	2.049473e+00	2.168561e-02	8.998235e-01	1.686094e-01	1.060422e+00	5.242711e+00	3.394562e-02
5220000	-4.445755e+03	-9.509135e+02	5.752026e+00	2.579085e+01	3.953488e-01	2.047741e+00	1.286805e-02	9.305895e-01	2.151559e-01	9.601980e-01	5.866309e+00	3.624094e-02
5240000	-4.439697e+03	-1.022724e+03	4.018759e+00	2.004474e+01	3.139535e-01	1.700266e+00	1.899874e-02	8.993136e-01	1.931494e-01	1.113079e+00	4.660951e+00	2.562359e-02
5260000	-4.390182e+03	-9.440929e+02	4.812949e+00	2.388174e+01	3.488372e-01	2.014540e+00	3.645161e-02	7.709715e-01	2.844267e-01	1.793146e+00	2.397770e+00	3.104140e-02
5280000	-4.416824e+03	-9.707053e+02	3.903375e+00	1.962247e+01	4.186047e-01	2.030689e+00	3.751854e-02	8.100385e-01	2.628260e-01	1.302331e+00	3.366432e+00	2.517498e-02
5300000	-4.420400e+03	-9.526020e+02	4.159791e+00	1.908640e+01	3.372093e-01	2.200092e+00	2.269241e-02	8.893108e-01	1.872952e-01	6.971034e-01	2.813481e+00	2.676999e-02
5320000	-4.419243e+03	-9.396794e+02	5.421532e+00	2.471203e+01	3.953488e-01	2.130131e+00	1.812702e-02	9.009413e-01	2.238038e-01	1.206467e+00	3.587385e+00	3.470779e-02
5340000	-4.396482e+03	-9.383056e+02	4.279284e+00	2.129575e+01	4.302326e-01	1.877900e+00	1.417808e-02	9.018049e-01	2.798145e-01	1.663842e+00	4.026371e+00	2.746859e-02
5360000	-4.399855e+03	-9.625446e+02	4.555657e+00	2.223111e+01	3.488372e-01	1.662231e+00	1.532389e-02	9.205562e-01	1.994617e-01	9.093809e-01	4.020157e+00	2.889329e-02
5380000	-4.431479e+03	-9.519237e+02	5.151226e+00	2.449677e+01	3.604651e-01	1.516445e+00	2.046757e-02	9.047181e-01	2.082426e-01	1.308123e+00	4.223861e+00	3.310522e-02
5400000	-4.423637e+03	-1.020753e+03	3.836117e+00	1.905322e+01	3.255814e-01	2.163092e+00	8.134070e-03	9.629985e-01	1.669352e-01	2.242487e+00	2.361658e+00	2.464985e-02
5420000	-4.398646e+03	-9.502687e+02	5.720128e+00	2.571469e+01	3.720930e-01	2.089045e+00	1.855246e-02	9.033709e-01	2.551022e-01	1.500559e+00	3.632403e+00	3.683237e-02
5440000	-4.416218e+03	-9.026406e+02	6.058147e+00	2.845630e+01	3.604651e-01	1.956436e+00	1.072232e-02	9.435545e-01	2.054755e-01	9.032994e-01	4.669321e+00	3.901903e-02
5460000	-4.429896e+03	-9.346929e+02	5.867478e+00	2.742948e+01	3.372093e-01	1.974210e+00	2.434841e-02	8.843712e-01	1.812368e-01	8.178469e-01	3.997112e+00	3.782319e-02
5480000	-4.441414e+03	-9.448165e+02	4.999839e+00	2.454250e+01	2.906977e-01	2.607487e+00	5.715043e-03	9.753353e-01	1.403492e-01	1.335837e+00	3.247549e+00	3.206819e-02
5500000	-4.430647e+03	-9.664281e+02	4.736620e+00	2.182577e+01	3.953488e-01	1.914072e+00	2.393341e-02	8.748534e-01	2.103223e-01	1.317056e+00	4.134706e+00	3.043883e-02
5520000	-4.405968e+03	-1.032647e+03	3.370921e+00	1.764174e+01	3.372093e-01	2.139978e+00	8.557411e-03	9.622418e-01	1.294503e-01	1.020492e+00	2.642392e+00	2.172183e-02
5540000	-4.420790e+03	-9.789980e+02	3.987039e+00	2.031348e+01	3.720930e-01	1.890061e+00	2.222323e-02	8.934466e-01	2.004109e-01	1.244143e+00	2.698180e+00	2.570531e-02
5560000	-4.427780e+03	-9.996495e+02	4.519648e+00	2.094129e+01	2.906977e-01	2.065135e+00	1.779516e-02	9.404697e-01	1.032652e-01	1.026699e+00	3.080961e+00	2.911326e-02
5580000	-4.422645e+03	-9.804178e+02	4.424025e+00	2.109646e+01	3.837209e-01	2.023393e+00	2.306185e-03	9.853085e-01	2.228819e-01	8.458687e-01	2.526142e+00	2.840951e-02
5600000	-4.451375e+03	-9.754548e+02	4.320657e+00	2.025654e+01	3.488372e-01	1.982445e+00	1.105090e-02	9.525421e-01	1.696180e-01	8.174374e-01	3.287785e+00	2.768186e-02
5620000	-4.407749e+03	-9.468956e+02	5.008049e+00	2.439183e+01	3.604651e-01	1.766555e+00	2.364086e-02	8.634867e-01	2.277078e-01	2.311932e+00	2.671778e+00	3.200059e-02
5640000	-4.419369e+03	-9.312289e+02	5.665224e+00	2.686207e+01	3.953488e-01	1.810094e+00	8.235505e-03	9.751927e-01	8.055362e-02	2.072468e+00	3.899964e+00	3.650408e-02
5660000	-4.419916e+03	-9.256247e+02	5.956986e+00	2.837262e+01	4.534884e-01	2.337394e+00	1.717949e-02	8.972269e-01	2.486698e-01	1.771881e+00	4.239687e+00	3.832696e-02
5680000	-4.415714e+03	-9.349590e+02	5.462302e+00	2.644186e+01	3.837209e-01	1.814529e+00	2.021892e-02	9.166237e-01	1.375686e-01	1.489111e+00	3.069643e+00	3.508721e-02
5700000	-4.404024e+03	-9.381498e+02	4.894260e+00	2.359826e+01	4.534884e-01	2.121100e+00	3.059427e-02	7.942847e-01	3.012667e-01	1.941540e+00	3.300661e+00	3.139804e-02
5720000	-4.440553e+03	-1.012208e+03	4.431619e+00	2.244989e+01	3.255814e-01	1.683013e+00	1.431173e-02	9.461666e-01	1.087805e-01	1.277762e+00	3.110061e+00	2.842757e-02
5740000	-4.396757e+03	-9.649121e+02	4.600407e+00	2.283350e+01	3.488372e-01	1.761421e+00	3.769020e-02	8.112544e-01	1.990341e-01	1.430249e+00	2.311582e+00	2.941793e-02
5760000	-4.397170e+03	-9.189138e+02	5.987126e+00	2.847939e+01	3.023256e-01	2.068956e+00	1.303491e-02	9.367308e-01	1.590542e-01	2.396404e+00	4.839513e+00	3.798980e-02
5780000	-4.406725e+03	-9.989691e+02	5.485073e+00	2.835494e+01	2.558140e-01	1.863513e+00	1.281116e-02	9.560192e-01	9.744374e-02	2.670819e+00	3.925802e+00	3.499524e-02
5800000	-4.414548e+03	-9.844100e+02	4.995800e+00	2.543874e+01	2.441860e-01	2.439388e+00	2.030751e-02	8.987703e-01	2.011967e-01	1.895171e+00	7.603025e+00	3.175739e-02
5820000	-4.424230e+03	-9.438727e+02	4.362333e+00	2.184185e+01	3.720930e-01	2.178069e+00	1.398023e-02	9.428952e-01	1.585252e-01	1.285160e+00	2.773898e+00	2.807405e-02
5840000	-4.400527e+03	-9.590594e+02	3.935828e+00	1.920528e+01	3.604651e-01	1.815651e+00	3.394131e-03	9.802430e-01	2.197468e-01	9.813831e-01	1.931699e+00	2.527788e-02
5860000	-4.442001e+03	-9.098464e+02	5.881489e+00	2.731122e+01	3.953488e-01	1.650371e+00	1.775279e-02	9.088400e-01	2.293228e-01	1.678296e+00	3.428263e+00	3.740340e-02
5880000	-4.443983e+03	-9.564291e+02	4.800240e+00	2.204576e+01	4.186047e-01	1.618101e+00	5.411867e-03	9.630950e-01	2.662719e-01	8.295282e-01	5.380871e+00	3.084006e-02
5900000	-4.424961e+03	-9.324204e+02	5.134879e+00	2.282877e+01	4.418605e-01	1.939571e+00	1.627144e-02	9.108346e-01	2.228839e-01	1.110257e+00	3.156737e+00	3.306053e-02
5920000	-4.421186e+03	-9.819731e+02	4.565163e+00	2.039472e+01	3.488372e-01	1.571647e+00	3.615823e-02	8.524314e-01	1.505922e-01	1.228287e+00	2.858893e+00	2.925142e-02
5940000	-4.420696e+03	-9.517207e+02	4.746705e+00	2.087136e+01	4.418605e-01	1.909121e+00	2.434857e-02	8.676857e-01	2.775564e-01	1.145096e+00	4.666519e+00	3.054866e-02
5960000	-4.435122e+03	-9.732927e+02	4.416518e+00	2.179106e+01	3.837209e-01	1.814447e+00	2.090911e-02	8.524386e-01	2.700329e-01	7.420310e-01	3.014413e+00	2.849006e-02
5980000	-4.405949e+03	-9.454998e+02	4.345285e+00	2.033943e+01	2.906977e-01	2.462418e+00	2.841131e-02	9.005573e-01	1.330019e-01	7.824277e-01	4.764358e+00	2.792714e-02
6000000	-4.433469e+03	-9.534713e+02	4.520831e+00	2.035257e+01	3.023256e-01	2.255395e+00	1.934750e-02	9.329268e-01	1.426670e-01	7.982408e-01	3.591290e+00	2.898841e-02
6020000	-4.423540e+03	-1.000341e+03	4.094517e+00	2.057953e+01	3.604651e-01	2.001025e+00	1.331199e-02	9.250099e-01	1.851149e-01	5.077726e-01	1.657481e+00	2.638284e-02
6040000	-4.399678e+03	-9.612058e+02	5.394680e+00	2.493046e+01	3.372093e-01	1.956593e+00	2.641166e-02	8.923073e-01	2.187456e-01	1.317260e+00	4.287089e+00	3.425749e-02
6060000	-4.397518e+03	-9.725117e+02	5.013211e+00	2.619968e+01	2.558140e-01	2.236299e+00	1.189093e-02	9.635972e-01	7.917127e-02	1.773026e+00	3.901168e+00	3.211306e-02
6080000	-4.422586e+03	-9.549555e+02	4.884685e+00	2.308240e+01	3.023256e-01	1.967859e+00	1.767937e-02	9.253541e-01	1.185937e-01	1.630810e+00	3.746064e+00	3.146737e-02
6100000	-4.411734e+03	-9.796173e+02	4.231211e+00	2.073459e+01	2.558140e-01	2.027334e+00	1.973433e-02	9.269086e-01	1.079382e-01	1.966525e+00	3.475647e+00	2.720448e-02
6120000	-4.413085e+03	-1.015485e+03	3.666859e+00	1.836296e+01	3.023256e-01	2.407185e+00	1.559995e-02	9.335846e-01	1.412690e-01	8.880125e-01	3.929914e+00	2.356370e-02
6140000	-4.399993e+03	-9.368420e+02	5.873525e+00	2.640262e+01	2.906977e-01	1.894341e+00	3.764490e-02	9.066369e-01	8.705297e-02	2.076657e+00	5.190174e+00	3.715819e-02
6160000	-4.404456e+03	-9.720748e+02	5.062579e+00	2.502843e+01	1.744186e-01	2.582209e+00	2.806299e-02	9.538915e-01	3.332440e-02	1.465378e+00	4.657504e+00	3.237718e-02
6180000	-4.407505e+03	-9.493081e+02	5.769542e+00	2.541219e+01	2.558140e-01	2.271576e+00	1.633551e-02	9.382243e-01	1.488479e-01	1.359129e+00	4.028523e+00	3.705608e-02
6200000	-4.380671e+03	-9.381710e+02	5.625058e+00	2.685181e+01	3.023256e-01	1.956600e+00	2.053510e-02	8.926746e-01	2.399167e-01	1.368029e+00	3.538537e+00	3.612743e-02
6220000	-4.396898e+03	-9.648258e+02	4.515181e+00	2.246938e+01	2.441860e-01	2.519951e+00	1.823423e-02	9.389094e-01	9.076118e-02	2.258329e+00	5.332175e+00	2.904059e-02
6240000	-4.433818e+03	-9.550019e+02	5.346747e+00	2.448729e+01	3.488372e-01	2.151885e+00	1.475521e-02	9.272257e-01	1.721831e-01	2.795529e+00	3.133930e+00	3.397712e-02
6260000	-4.390274e+03	-1.023470e+03	3.923744e+00	2.071853e+01	2.558140e-01	2.136655e+00	9.232464e-03	9.603720e-01	1.512659e-01	1.543874e+00	3.425383e+00	2.519144e-02
6280000	-4.409415e+03	-9.855410e+02	4.835344e+00	2.507266e+01	2.558140e-01	2.075905e+00	2.297874e-03	9.910345e-01	1.178433e-01	1.777572e+00	4.329813e+00	3.089006e-02
6300000	-4.413313e+03	-9.525561e+02	5.117115e+00	2.385286e+01	4.069767e-01	1.715394e+00	2.496577e-03	9.862530e-01	1.747079e-01	1.134810e+00	4.584922e+00	3.270776e-02
6320000	-4.423810e+03	-9.624219e+02	6.000947e+00	2.738111e+01	3.139535e-01	1.523716e+00	8.945100e-03	9.741883e-01	9.590326e-02	1.482852e+00	2.761192e+00	3.827192e-02
6340000	-4.412572e+03	-9.816735e+02	4.777132e+00	2.383458e+01	3.720930e-01	2.377691e+00	3.401742e-02	7.585159e-01	2.975929e-01	1.231894e+00	4.714153e+00	3.080051e-02
6360000	-4.424498e+03	-9.598570e+02	4.402393e+00	2.052314e+01	4.069767e-01	1.517293e+00	9.975393e-03	9.341677e-01	2.858250e-01	6.925306e-01	3.435140e+00	2.793592e-02
6380000	-4.401760e+03	-9.990544e+02	4.545008e+00	2.211202e+01	3.604651e-01	1.819725e+00	1.418561e-02	9.181719e-01	2.588538e-01	1.328690e+00	4.766882e+00	2.898513e-02
6400000	-4.376221e+03	-9.770348e+02	4.196183e+00	2.074182e+01	3.372093e-01	1.734345e+00	9.602397e-03	9.617282e-01	1.360184e-01	6.923278e-01	6.665529e+00	2.691973e-02
6420000	-4.421954e+03	-9.633999e+02	5.123565e+00	2.312952e+01	4.534884e-01	1.623856e+00	2.287926e-02	8.966478e-01	1.956737e-01	1.038097e+00	2.694990e+00	3.272030e-02
6440000	-4.419778e+03	-9.382493e+02	5.692966e+00	2.451733e+01	4.069767e-01	1.850663e+00	2.721741e-02	8.488691e-01	2.678548e-01	1.346380e+00	2.789475e+00	3.662551e-02
6460000	-4.413502e+03	-9.702339e+02	4.380874e+00	2.221159e+01	3.604651e-01	2.168975e+00	1.024032e-02	9.440912e-01	2.216316e-01	1.660413e+00	3.893716e+00	2.800320e-02
6480000	-4.386846e+03	-9.194313e+02	6.658918e+00	2.843980e+01	3.837209e-01	2.006988e+00	3.653506e-02	7.936103e-01	2.574785e-01	2.073973e+00	4.166528e+00	4.285560e-02
6500000	-4.417935e+03	-9.445561e+02	5.338063e+00	2.371940e+01	4.069767e-01	1.784502e+00	9.445293e-03	9.486092e-01	2.340795e-01	1.805917e+00	3.862403e+00	3.438314e-02
6520000	-4.430801e+03	-9.551149e+02	4.459143e+00	2.038688e+01	3.488372e-01	1.803977e+00	1.417690e-02	9.405255e-01	1.556636e-01	7.187891e-01	3.437416e+00	2.872944e-02
6540000	-4.416784e+03	-9.755356e+02	4.244404e+00	1.910731e+01	4.069767e-01	2.139057e+00	2.289516e-02	8.808726e-01	1.760211e-01	1.395082e+00	4.622474e+00	2.733151e-02
6560000	-4.402827e+03	-9.595908e+02	5.309702e+00	2.464993e+01	4.069767e-01	1.701848e+00	1.694222e-02	8.859236e-01	2.451966e-01	1.629579e+00	4.848195e+00	3.421031e-02
6580000	-4.407969e+03	-9.549153e+02	5.035201e+00	2.167341e+01	3.488372e-01	1.668186e+00	2.186028e-02	8.997549e-01	1.818765e-01	8.055155e-01	5.443762e+00	3.245267e-02
6600000	-4.413616e+03	-9.588293e+02	4.804583e+00	2.118343e+01	3.953488e-01	1.880939e+00	2.154781e-02	9.011560e-01	1.855706e-01	1.035330e+00	3.063509e+00	3.098248e-02
6620000	-4.418086e+03	-9.815393e+02	4.510959e+00	2.021120e+01	3.720930e-01	1.627517e+00	8.007075e-03	9.475316e-01	3.201314e-01	8.545793e-01	4.829140e+00	2.903501e-02
6640000	-4.424531e+03	-9.919863e+02	4.648116e+00	2.215791e+01	3.720930e-01	1.813794e+00	1.876918e-02	8.895573e-01	2.545997e-01	1.106525e+00	2.904865e+00	2.974434e-02
6660000	-4.419045e+03	-9.946366e+02	4.201585e+00	2.164273e+01	3.720930e-01	2.330023e+00	8.486463e-03	9.567304e-01	2.332121e-01	1.394358e+00	4.108532e+00	2.692758e-02
6680000	-4.441593e+03	-9.560276e+02	4.244826e+00	2.099652e+01	3.604651e-01	1.428365e+00	2.087263e-02	8.885555e-01	2.057379e-01	9.224416e-01	3.363123e+00	2.728323e-02
6700000	-4.403958e+03	-9.845173e+02	4.131994e+00	1.931563e+01	3.837209e-01	2.278150e+00	1.261437e-02	9.336450e-01	1.904008e-01	8.933051e-01	3.092328e+00	2.638183e-02
6720000	-4.409648e+03	-9.774074e+02	4.832510e+00	2.210191e+01	3.139535e-01	2.071894e+00	1.817235e-02	9.169963e-01	1.840782e-01	1.178335e+00	2.781562e+00	3.117604e-02
6740000	-4.415023e+03	-1.008272e+03	3.592968e+00	1.876634e+01	3.255814e-01	1.683292e+00	2.035603e-02	9.063579e-01	1.852971e-01	8.678979e-01	2.804087e+00	2.308048e-02
6760000	-4.410182e+03	-9.527850e+02	4.616482e+00	2.214120e+01	3.720930e-01	1.599838e+00	1.185191e-02	9.236575e-01	2.268506e-01	1.160670e+00	3.740814e+00	2.973222e-02
6780000	-4.405049e+03	-9.644509e+02	4.595911e+00	2.290943e+01	4.302326e-01	2.068798e+00	2.112628e-02	8.398829e-01	3.118216e-01	9.238969e-01	4.089139e+00	2.945249e-02
6800000	-4.439708e+03	-9.678864e+02	4.498907e+00	2.146290e+01	3.488372e-01	1.664563e+00	4.546812e-03	9.814546e-01	1.336519e-01	8.179389e-01	1.921927e+00	2.870192e-02
6820000	-4.419173e+03	-9.578049e+02	4.760563e+00	2.305300e+01	4.186047e-01	1.885797e+00	2.697204e-02	8.447692e-01	2.580290e-01	4.830431e-01	2.608672e+00	3.045456e-02
6840000	-4.436335e+03	-9.491578e+02	4.951111e+00	2.408740e+01	4.302326e-01	1.618345e+00	1.300206e-02	9.141723e-01	2.535927e-01	8.813741e-01	4.229986e+00	3.161998e-02
6860000	-4.429597e+03	-9.279007e+02	4.853153e+00	2.089755e+01	4.302326e-01	1.855160e+00	6.237468e-03	9.734695e-01	1.790081e-01	6.557062e-01	3.918807e+00	3.120078e-02
6880000	-4.450769e+03	-9.173531e+02	5.268470e+00	2.221298e+01	4.069767e-01	2.316626e+00	2.706102e-02	8.704680e-01	2.003927e-01	1.008056e+00	3.962288e+00	3.391747e-02
6900000	-4.404132e+03	-9.910759e+02	4.850143e+00	2.171093e+01	3.255814e-01	1.929042e+00	1.575012e-02	9.072671e-01	2.974797e-01	1.463944e+00	3.044765e+00	3.098682e-02
6920000	-4.425749e+03	-9.775560e+02	4.541885e+00	2.047154e+01	3.720930e-01	1.958321e+00	2.315769e-02	8.874080e-01	2.132727e-01	1.521532e+00	3.093134e+00	2.929874e-02
6940000	-4.438348e+03	-9.520156e+02	6.102435e+00	2.785988e+01	3.488372e-01	1.994982e+00	1.211591e-02	9.637750e-01	1.232307e-01	2.154702e+00	4.183167e+00	3.929224e-02
6960000	-4.422696e+03	-9.685001e+02	5.708796e+00	2.661192e+01	3.139535e-01	1.969462e+00	1.018033e-02	9.642344e-01	8.424179e-02	2.719338e+00	4.776146e+00	3.670363e-02
6980000	-4.424544e+03	-9.405529e+02	4.561396e+00	2.044971e+01	3.720930e-01	1.925762e+00	1.614105e-02	9.085105e-01	2.455971e-01	5.880918e-01	3.495587e+00	2.942665e-02
7000000	-4.427239e+03	-9.928302e+02	4.665664e+00	2.204410e+01	3.139535e-01	2.108519e+00	1.457366e-02	9.544056e-01	1.130478e-01	1.050949e+00	3.172092e+00	3.004599e-02
7020000	-4.428253e+03	-9.777772e+02	4.756889e+00	2.273608e+01	3.720930e-01	1.655628e+00	2.296441e-02	8.680221e-01	2.262551e-01	5.794867e-01	3.657232e+00	3.022921e-02
7040000	-4.417260e+03	-9.540996e+02	4.573550e+00	2.032115e+01	3.837209e-01	1.936082e+00	2.332126e-02	8.973878e-01	1.751663e-01	8.434202e-01	3.289851e+00	2.934135e-02
7060000	-4.432954e+03	-9.506591e+02	4.509304e+00	2.070061e+01	2.906977e-01	1.739229e+00	3.075024e-02	9.085868e-01	1.026695e-01	6.796345e-01	3.089908e+00	2.886156e-02
7080000	-4.424783e+03	-9.914378e+02	4.842000e+00	2.179846e+01	3.604651e-01	1.868365e+00	1.723338e-02	9.157538e-01	2.030885e-01	1.101240e+00	3.138472e+00	3.034631e-02
7100000	-4.441783e+03	-9.449502e+02	5.345921e+00	2.358206e+01	3.139535e-01	1.595579e+00	2.657542e-02	9.151882e-01	9.974036e-02	1.282339e+00	4.575249e+00	3.442599e-02
7120000	-4.421432e+03	-9.164525e+02	6.816063e+00	2.714591e+01	4.302326e-01	1.557102e+00	2.364012e-02	8.737412e-01	3.045463e-01	2.510484e+00	3.463878e+00	4.336453e-02
7140000	-4.410864e+03	-9.897877e+02	3.783282e+00	1.843405e+01	3.023256e-01	1.791499e+00	2.116214e-02	9.214172e-01	1.476634e-01	9.229246e-01	3.554731e+00	2.436763e-02
7160000	-4.382754e+03	-9.594952e+02	5.096343e+00	2.376296e+01	3.255814e-01	2.096131e+00	1.098588e-02	9.432933e-01	1.701021e-01	1.888807e+00	2.784114e+00	3.282119e-02
7180000	-4.406332e+03	-9.654937e+02	5.075489e+00	2.319985e+01	4.069767e-01	1.968724e+00	1.713155e-02	9.104571e-01	2.596501e-01	1.649009e+00	5.260971e+00	3.263168e-02
7200000	-4.430352e+03	-9.645937e+02	4.240719e+00	1.932487e+01	3.372093e-01	2.113421e+00	1.609229e-02	9.302599e-01	1.555583e-01	8.493603e-01	2.768873e+00	2.728162e-02
7220000	-4.434673e+03	-9.670507e+02	5.129113e+00	2.667504e+01	2.906977e-01	2.785459e+00	1.176085e-02	9.192814e-01	2.501655e-01	1.350479e+00	7.611015e+00	3.268425e-02
7240000	-4.400632e+03	-9.373999e+02	5.715520e+00	2.896984e+01	2.441860e-01	1.787003e+00	1.141341e-02	9.627456e-01	9.557627e-02	2.057754e+00	7.295203e+00	3.685135e-02
7260000	-4.419707e+03	-9.455140e+02	5.422652e+00	2.794636e+01	3.139535e-01	1.825719e+00	9.176016e-03	9.515908e-01	1.599273e-01	2.537145e+00	4.588608e+00	3.497409e-02
7280000	-4.418205e+03	-9.665959e+02	4.573364e+00	2.219113e+01	3.488372e-01	2.273460e+00	1.568629e-02	9.207044e-01	1.585238e-01	1.773505e+00	2.655430e+00	2.938061e-02
7300000	-4.406651e+03	-9.737202e+02	4.872615e+00	2.470394e+01	3.604651e-01	1.955233e+00	1.405651e-02	9.403506e-01	1.387345e-01	1.966624e+00	2.962017e+00	3.135720e-02
7320000	-4.396340e+03	-9.357084e+02	5.009367e+00	2.232962e+01	4.418605e-01	2.190051e+00	1.878894e-02	8.896315e-01	2.845088e-01	1.453961e+00	4.305867e+00	3.226511e-02
7340000	-4.400723e+03	-9.491775e+02	5.114996e+00	2.151452e+01	3.720930e-01	1.746707e+00	3.658442e-02	8.221500e-01	2.767131e-01	1.344687e+00	4.725561e+00	3.291816e-02
7360000	-4.400472e+03	-9.414127e+02	5.545299e+00	2.571779e+01	3.837209e-01	1.746801e+00	1.444355e-02	9.139867e-01	2.748674e-01	1.711297e+00	4.178737e+00	3.572123e-02
7380000	-4.410977e+03	-9.416467e+02	5.126098e+00	2.565170e+01	3.837209e-01	2.133488e+00	2.015624e-02	9.081745e-01	1.593868e-01	1.457777e+00	3.725547e+00	3.302300e-02
7400000	-4.437699e+03	-9.432892e+02	5.640426e+00	2.460090e+01	3.720930e-01	1.591440e+00	1.413545e-02	9.342056e-01	2.029317e-01	8.319074e-01	4.709822e+00	3.637398e-02
7420000	-4.411388e+03	-9.340545e+02	5.171105e+00	2.416699e+01	3.953488e-01	2.312763e+00	7.666396e-03	9.507505e-01	2.713563e-01	7.193348e-01	7.121062e+00	3.331648e-02
7440000	-4.428356e+03	-9.747243e+02	4.909568e+00	2.138495e+01	3.255814e-01	1.862042e+00	1.520533e-02	9.035263e-01	2.493446e-01	7.947006e-01	3.577826e+00	3.149012e-02
7460000	-4.449074e+03	-9.661062e+02	4.234338e+00	2.105864e+01	2.790698e-01	1.988422e+00	2.457457e-02	9.031836e-01	1.308006e-01	7.989983e-01	3.218940e+00	2.722770e-02
7480000	-4.438445e+03	-9.369746e+02	6.008803e+00	2.775523e+01	3.488372e-01	1.953408e+00	2.838142e-02	8.353869e-01	2.243425e-01	1.265184e+00	5.622197e+00	3.848027e-02
7500000	-4.454046e+03	-9.175265e+02	5.037257e+00	2.271479e+01	3.604651e-01	1.746903e+00	3.409381e-02	8.395012e-01	1.985427e-01	5.564438e-01	2.501383e+00	3.226096e-02
7520000	-4.420731e+03	-9.003439e+02	6.037854e+00	2.575382e+01	4.883721e-01	1.780246e+00	3.197652e-02	7.831786e-01	3.728469e-01	9.222310e-01	3.028673e+00	3.883982e-02
7540000	-4.432235e+03	-9.131994e+02	6.485183e+00	3.043816e+01	3.953488e-01	1.942181e+00	1.045846e-02	9.277727e-01	2.760993e-01	1.781198e+00	4.343777e+00	4.126337e-02
7560000	-4.417314e+03	-9.452546e+02	4.381681e+00	2.058730e+01	4.534884e-01	1.689725e+00	2.638023e-03	9.827932e-01	2.768166e-01	1.107982e+00	3.561626e+00	2.808737e-02
7580000	-4.435525e+03	-9.608750e+02	4.422634e+00	1.957168e+01	3.953488e-01	2.248574e+00	7.994024e-03	9.562017e-01	2.106318e-01	6.786771e-01	2.464646e+00	2.822113e-02
7600000	-4.418551e+03	-9.524044e+02	5.610662e+00	2.452635e+01	4.186047e-01	1.744039e+00	3.300793e-02	8.324768e-01	2.477476e-01	8.025665e-01	3.634254e+00	3.595559e-02
7620000	-4.422221e+03	-9.715060e+02	4.601418e+00	2.099003e+01	3.488372e-01	2.267138e+00	1.441518e-02	9.408816e-01	1.448484e-01	8.052037e-01	3.105413e+00	2.959471e-02
7640000	-4.446089e+03	-9.098780e+02	5.239641e+00	2.221751e+01	5.000000e-01	1.746673e+00	3.910713e-02	7.705087e-01	3.945311e-01	6.206041e-01	1.701154e+00	3.374482e-02
7660000	-4.430469e+03	-9.557687e+02	4.804724e+00	2.163984e+01	3.488372e-01	2.271327e+00	1.266741e-02	9.477216e-01	1.867197e-01	9.406568e-01	2.059915e+00	3.080332e-02
7680000	-4.413398e+03	-1.000103e+03	3.548134e+00	1.645522e+01	4.302326e-01	1.964672e+00	1.377339e-02	8.858803e-01	4.011620e-01	1.042902e+00	4.026256e+00	2.287608e-02
7700000	-4.429274e+03	-9.527477e+02	4.048211e+00	1.913600e+01	4.186047e-01	2.076013e+00	2.885234e-02	8.305365e-01	2.643635e-01	6.423389e-01	2.762773e+00	2.607677e-02
7720000	-4.411391e+03	-9.833124e+02	4.095085e+00	2.094222e+01	3.255814e-01	1.634374e+00	3.418328e-02	8.313289e-01	2.115198e-01	1.380728e+00	2.711056e+00	2.636030e-02
7740000	-4.419970e+03	-9.615806e+02	4.687352e+00	2.216801e+01	4.069767e-01	1.997590e+00	1.327396e-02	9.010017e-01	3.215638e-01	1.453563e+00	2.709371e+00	2.984137e-02
7760000	-4.410751e+03	-9.374473e+02	5.454470e+00	2.276072e+01	3.604651e-01	2.138075e+00	2.421777e-02	9.172891e-01	1.381305e-01	1.479127e+00	3.044553e+00	3.517723e-02
7780000	-4.399739e+03	-9.494801e+02	5.324129e+00	2.394810e+01	3.255814e-01	1.995886e+00	2.469699e-02	8.922188e-01	2.130007e-01	1.158532e+00	4.184904e+00	3.412344e-02
7800000	-4.415397e+03	-9.343414e+02	5.481052e+00	2.258564e+01	4.302326e-01	1.816666e+00	1.518301e-02	9.239591e-01	2.202450e-01	2.235838e+00	5.353291e+00	3.529092e-02
7820000	-4.440170e+03	-9.195138e+02	5.925866e+00	2.583144e+01	3.953488e-01	1.696917e+00	3.345640e-02	8.780968e-01	1.281841e-01	2.869885e+00	2.843854e+00	3.813479e-02
7840000	-4.422589e+03	-9.208627e+02	6.218147e+00	2.652782e+01	4.186047e-01	1.959546e+00	4.140069e-03	9.825927e-01	1.259964e-01	1.471764e+00	3.516000e+00	3.954071e-02
7860000	-4.454729e+03	-9.278678e+02	5.673771e+00	2.448472e+01	4.534884e-01	1.898805e+00	1.329585e-02	8.946451e-01	3.635357e-01	1.975327e+00	3.728697e+00	3.659136e-02
7880000	-4.443231e+03	-9.324167e+02	5.456455e+00	2.436902e+01	4.534884e-01	1.943202e+00	1.265516e-02	9.169005e-01	3.194893e-01	1.606916e+00	3.008709e+00	3.485135e-02
7900000	-4.426190e+03	-9.075931e+02	5.730744e+00	2.696174e+01	4.069767e-01	2.047128e+00	2.047164e-02	8.480700e-01	3.166327e-01	1.486841e+00	3.777232e+00	3.653445e-02
7920000	-4.422092e+03	-9.367014e+02	5.046234e+00	2.600406e+01	3.837209e-01	2.166344e+00	6.161002e-03	9.584496e-01	2.568962e-01	1.437329e+00	3.118153e+00	3.225774e-02
7940000	-4.406911e+03	-9.391991e+02	4.648565e+00	2.013769e+01	3.953488e-01	2.478358e+00	1.222666e-02	9.320179e-01	1.848828e-01	1.031557e+00	2.284589e+00	2.925441e-02
7960000	-4.415131e+03	-9.018379e+02	5.464064e+00	2.336697e+01	4.418605e-01	1.600551e+00	6.436512e-03	9.597685e-01	2.378271e-01	1.444165e+00	3.185843e+00	3.515483e-02
7980000	-4.428384e+03	-9.421148e+02	4.921147e+00	2.034663e+01	4.534884e-01	1.756165e+00	4.258488e-03	9.669886e-01	3.800723e-01	1.837638e+00	2.980639e+00	3.169064e-02
8000000	-4.433894e+03	-9.533033e+02	5.620648e+00	2.520572e+01	3.953488e-01	1.828313e+00	5.260923e-03	9.612582e-01	3.529754e-01	1.295115e+00	7.284154e+00	3.620451e-02
8020000	-4.408102e+03	-9.533653e+02	5.338897e+00	2.486492e+01	3.720930e-01	1.790576e+00	1.199795e-02	9.277464e-01	2.151669e-01	2.164624e+00	3.318509e+00	3.413753e-02
8040000	-4.426623e+03	-9.420675e+02	5.800750e+00	2.555927e+01	4.069767e-01	1.801372e+00	1.920375e-02	8.985331e-01	2.450556e-01	1.520641e+00	2.828498e+00	3.737535e-02
8060000	-4.435937e+03	-9.129859e+02	4.994602e+00	2.188362e+01	4.418605e-01	2.110636e+00	2.494997e-02	8.651861e-01	2.756995e-01	1.162626e+00	3.726351e+00	3.181876e-02
8080000	-4.421950e+03	-9.347660e+02	5.663682e+00	2.474845e+01	3.488372e-01	1.979555e+00	2.347792e-02	8.907470e-01	1.797362e-01	1.915313e+00	3.358838e+00	3.629869e-02
8100000	-4.401763e+03	-9.606213e+02	5.073728e+00	2.511249e+01	3.255814e-01	2.590130e+00	8.027720e-03	9.608468e-01	1.369648e-01	1.863372e+00	6.441442e+00	3.251381e-02
8120000	-4.424879e+03	-8.978631e+02	6.403744e+00	2.581131e+01	4.534884e-01	1.616481e+00	1.616478e-02	9.282807e-01	2.216938e-01	2.339801e+00	5.530667e+00	4.083377e-02
8140000	-4.443133e+03	-8.696787e+02	7.220707e+00	2.875035e+01	4.418605e-01	1.637096e+00	2.091416e-02	8.585552e-01	3.391077e-01	2.326010e+00	2.540681e+00	4.634005e-02
8160000	-4.430492e+03	-8.947494e+02	5.927895e+00	2.595982e+01	4.186047e-01	2.295078e+00	9.665780e-03	9.406446e-01	2.564118e-01	1.763429e+00	3.884172e+00	3.761648e-02
8180000	-4.417516e+03	-9.691862e+02	5.735613e+00	2.535572e+01	3.604651e-01	2.083633e+00	1.482297e-02	9.019670e-01	2.844933e-01	9.976636e-01	4.096196e+00	3.665905e-02
8200000	-4.422054e+03	-9.286458e+02	5.426691e+00	2.231166e+01	4.651163e-01	1.717702e+00	5.362520e-03	9.566962e-01	3.827127e-01	8.495608e-01	2.683912e+00	3.483377e-02
8220000	-4.434083e+03	-9.249308e+02	5.875805e+00	2.592967e+01	4.418605e-01	1.551085e+00	1.563939e-02	9.213331e-01	2.135669e-01	1.378141e+00	2.173436e+00	3.780467e-02
8240000	-4.426519e+03	-9.467899e+02	5.101648e+00	2.225542e+01	3.837209e-01	1.686065e+00	1.632047e-02	9.354390e-01	1.302204e-01	6.910173e-01	2.609189e+00	3.267918e-02
8260000	-4.445518e+03	-9.575363e+02	5.113415e+00	2.246451e+01	3.604651e-01	1.438286e+00	1.065679e-02	9.517572e-01	1.878032e-01	1.138537e+00	3.147890e+00	3.297403e-02
8280000	-4.425931e+03	-9.865902e+02	5.055317e+00	2.206171e+01	3.720930e-01	1.739206e+00	2.293581e-02	8.963302e-01	1.941110e-01	7.557708e-01	4.106455e+00	3.244899e-02
8300000	-4.408413e+03	-9.405941e+02	4.874793e+00	2.190676e+01	3.837209e-01	1.889841e+00	1.301859e-02	9.219647e-01	2.248147e-01	1.303481e+00	2.835444e+00	3.114677e-02
8320000	-4.435343e+03	-9.423879e+02	4.490534e+00	1.889420e+01	4.418605e-01	2.023117e+00	2.862117e-03	9.836776e-01	2.746833e-01	1.147329e+00	2.317532e+00	2.887734e-02
8340000	-4.432033e+03	-9.718705e+02	4.831449e+00	2.125021e+01	3.953488e-01	1.923219e+00	1.044178e-02	9.528720e-01	2.007120e-01	1.435610e+00	3.036004e+00	3.116361e-02
8360000	-4.421336e+03	-9.405851e+02	5.302268e+00	2.482191e+01	3.139535e-01	2.331812e+00	4.455583e-02	7.978796e-01	1.986992e-01	5.349264e-01	2.753711e+00	3.405461e-02
8380000	-4.411333e+03	-9.387212e+02	5.225536e+00	2.424732e+01	3.604651e-01	2.482010e+00	2.964909e-02	8.492396e-01	1.910151e-01	1.646852e+00	5.182177e+00	3.366893e-02
8400000	-4.422825e+03	-9.296580e+02	5.549943e+00	2.644374e+01	2.906977e-01	1.975749e+00	1.455125e-02	9.497840e-01	1.013801e-01	1.506234e+00	5.160859e+00	3.563355e-02
8420000	-4.448717e+03	-9.237163e+02	5.205891e+00	2.237788e+01	3.488372e-01	2.022529e+00	1.778675e-02	9.296769e-01	1.410292e-01	6.877101e-01	3.026950e+00	3.345492e-02
8440000	-4.441372e+03	-9.359361e+02	5.146797e+00	2.096841e+01	4.418605e-01	1.802712e+00	2.019253e-02	8.990059e-01	2.579156e-01	9.783920e-01	4.405655e+00	3.297305e-02
8460000	-4.425547e+03	-9.589869e+02	4.398243e+00	2.049457e+01	3.488372e-01	1.624396e+00	1.775439e-02	9.191267e-01	1.720254e-01	1.116782e+00	3.762533e+00	2.826816e-02
8480000	-4.416901e+03	-8.909021e+02	6.090276e+00	2.696326e+01	4.069767e-01	2.011849e+00	1.691219e-02	9.186126e-01	2.015363e-01	2.416152e+00	3.462759e+00	3.914120e-02
8500000	-4.419872e+03	-8.715313e+02	5.829633e+00	2.559133e+01	4.534884e-01	2.285401e+00	8.262768e-03	9.311106e-01	3.870314e-01	1.261382e+00	3.284516e+00	3.755847e-02
8520000	-4.411453e+03	-9.267213e+02	5.171528e+00	2.296617e+01	4.186047e-01	1.943693e+00	2.223671e-02	8.915232e-01	2.038226e-01	1.282752e+00	2.863223e+00	3.332671e-02
8540000	-4.439241e+03	-9.187502e+02	5.495920e+00	2.508428e+01	4.186047e-01	1.984069e+00	2.158348e-02	8.344029e-01	3.602127e-01	1.231216e+00	3.133592e+00	3.543680e-02
8560000	-4.418186e+03	-9.379039e+02	5.509681e+00	2.535908e+01	3.488372e-01	2.510425e+00	2.363056e-02	9.144523e-01	1.333310e-01	2.064139e+00	2.657268e+00	3.553542e-02
8580000	-4.433966e+03	-9.658993e+02	4.254344e+00	1.946672e+01	4.534884e-01	1.898459e+00	2.291786e-02	8.476229e-01	3.301994e-01	9.094897e-01	3.181177e+00	2.740976e-02
8600000	-4.390419e+03	-9.994431e+02	3.923619e+00	1.918917e+01	3.837209e-01	2.049276e+00	1.637713e-02	9.093063e-01	2.119294e-01	1.036460e+00	2.060152e+00	2.527823e-02
8620000	-4.429180e+03	-9.708226e+02	4.742459e+00	1.925933e+01	4.418605e-01	2.009906e+00	9.189421e-03	9.478831e-01	3.074648e-01	7.817196e-01	4.567161e+00	3.053925e-02
8640000	-4.428456e+03	-9.305074e+02	5.912423e+00	2.588606e+01	4.069767e-01	1.917360e+00	1.231461e-02	9.413981e-01	1.997247e-01	1.403453e+00	4.108717e+00	3.779578e-02
8660000	-4.443037e+03	-9.646793e+02	5.362494e+00	2.190491e+01	4.418605e-01	2.352088e+00	5.018413e-03	9.733815e-01	2.856844e-01	1.348778e+00	4.219129e+00	3.417067e-02
8680000	-4.415373e+03	-9.169297e+02	6.878488e+00	2.787465e+01	4.186047e-01	2.096014e+00	1.651678e-02	9.195223e-01	2.685443e-01	1.189454e+00	3.216084e+00	4.426052e-02
8700000	-4.410868e+03	-9.358227e+02	5.319097e+00	2.265446e+01	3.837209e-01	2.016593e+00	2.021484e-02	8.809102e-01	2.516787e-01	6.669472e-01	3.943603e+00	3.398659e-02
8720000	-4.420571e+03	-9.283653e+02	6.214501e+00	2.830912e+01	3.604651e-01	1.698149e+00	7.555677e-03	9.587822e-01	2.226736e-01	2.700104e+00	2.931215e+00	3.999090e-02
8740000	-4.434519e+03	-9.091471e+02	5.769668e+00	2.437301e+01	3.953488e-01	2.219050e+00	3.450103e-02	8.941542e-01	9.845065e-02	2.504075e+00	4.411777e+00	3.658282e-02
8760000	-4.411244e+03	-8.969766e+02	6.302778e+00	2.712717e+01	3.720930e-01	2.101527e+00	5.265935e-02	7.557006e-01	2.331991e-01	1.649981e+00	2.884591e+00	4.064311e-02
8780000	-4.434944e+03	-9.243357e+02	5.034946e+00	2.334310e+01	3.837209e-01	2.673365e+00	1.981681e-02	9.267033e-01	1.366191e-01	1.135971e+00	2.869157e+00	3.227005e-02
8800000	-4.399978e+03	-9.746667e+02	4.448633e+00	2.115605e+01	2.906977e-01	2.271290e+00	3.739368e-03	9.890027e-01	9.122880e-02	1.123860e+00	4.485111e+00	2.824258e-02
8820000	-4.423418e+03	-9.818108e+02	4.142212e+00	2.089269e+01	4.302326e-01	1.934687e+00	1.394916e-03	9.904750e-01	1.869729e-01	9.352046e-01	3.206422e+00	2.554155e-02
8840000	-4.419578e+03	-9.993156e+02	4.039048e+00	2.038963e+01	4.186047e-01	2.067335e+00	1.383870e-02	9.067509e-01	2.545968e-01	1.443211e+00	2.924699e+00	2.597495e-02
8860000	-4.400598e+03	-9.561698e+02	4.441526e+00	2.161713e+01	4.418605e-01	1.909148e+00	5.206402e-03	9.634204e-01	2.218713e-01	8.039176e-01	3.038271e+00	2.855706e-02
8880000	-4.415290e+03	-9.764245e+02	4.179008e+00	2.294310e+01	3.837209e-01	1.988605e+00	1.377992e-02	8.953913e-01	2.182499e-01	1.515558e+00	2.447030e+00	2.687791e-02
8900000	-4.425826e+03	-9.579142e+02	4.138887e+00	2.344167e+01	3.837209e-01	2.202570e+00	7.230312e-03	9.360686e-01	2.966462e-01	1.437603e+00	1.982843e+00	2.663066e-02
8920000	-4.429681e+03	-9.776603e+02	4.029790e+00	2.150852e+01	3.720930e-01	2.226571e+00	1.600727e-02	8.801299e-01	2.506438e-01	9.887010e-01	3.256914e+00	2.569481e-02
8940000	-4.415621e+03	-9.718591e+02	4.888397e+00	2.454793e+01	3.953488e-01	2.208374e+00	1.678483e-02	9.142901e-01	1.841517e-01	1.676818e+00	5.193871e+00	3.066605e-02
8960000	-4.431545e+03	-9.850436e+02	4.335725e+00	2.103645e+01	4.186047e-01	2.188747e+00	2.452734e-02	8.627278e-01	1.985550e-01	1.510168e+00	2.754608e+00	2.753012e-02
8980000	-4.410721e+03	-9.583044e+02	4.620034e+00	2.409077e+01	3.953488e-01	1.638628e+00	1.957534e-02	8.655526e-01	2.933865e-01	1.953153e+00	2.387645e+00	2.947236e-02
9000000	-4.388265e+03	-9.807191e+02	4.622567e+00	2.444122e+01	3.488372e-01	2.247722e+00	8.451011e-03	9.542887e-01	2.071184e-01	1.817596e+00	2.944146e+00	2.970084e-02
9020000	-4.397252e+03	-9.715847e+02	4.527649e+00	2.249715e+01	3.488372e-01	2.520170e+00	6.453131e-03	9.674372e-01	1.579838e-01	1.262499e+00	3.567228e+00	2.917790e-02
9040000	-4.410912e+03	-8.912399e+02	6.552435e+00	2.586296e+01	4.069767e-01	2.077741e+00	3.375113e-02	8.140105e-01	3.219444e-01	1.343441e+00	4.201773e+00	4.206484e-02
9060000	-4.417932e+03	-9.462504e+02	5.577740e+00	2.259274e+01	4.418605e-01	1.711259e+00	2.700100e-02	8.517460e-01	2.751468e-01	1.366255e+00	5.997315e+00	3.575935e-02
9080000	-4.422108e+03	-9.396899e+02	5.394426e+00	2.436916e+01	3.372093e-01	1.699774e+00	1.796781e-02	8.801801e-01	2.655113e-01	1.549043e+00	3.217376e+00	3.465749e-02
9100000	-4.421891e+03	-9.390413e+02	5.041286e+00	2.248389e+01	4.767442e-01	2.134767e+00	1.913933e-02	8.309066e-01	4.167770e-01	1.131366e+00	2.646795e+00	3.228811e-02
9120000	-4.431618e+03	-9.633494e+02	5.136431e+00	2.325016e+01	3.139535e-01	1.971861e+00	1.306872e-02	9.511784e-01	1.348585e-01	1.028985e+00	3.040325e+00	3.313504e-02
9140000	-4.406523e+03	-9.845354e+02	5.080326e+00	2.262919e+01	3.953488e-01	2.077499e+00	2.199694e-02	8.886568e-01	2.202492e-01	1.375737e+00	4.373791e+00	3.264701e-02
9160000	-4.410674e+03	-9.442652e+02	4.119341e+00	1.861995e+01	3.837209e-01	1.529817e+00	5.903134e-03	9.743796e-01	1.566704e-01	6.237991e-01	1.511628e+00	2.615598e-02
9180000	-4.428759e+03	-9.621359e+02	3.821158e+00	1.962586e+01	3.488372e-01	1.829944e+00	1.118485e-02	9.491825e-01	1.438763e-01	1.000747e+00	1.091666e+00	2.461271e-02
9200000	-4.426246e+03	-9.140417e+02	4.534118e+00	2.021550e+01	4.418605e-01	1.859480e+00	1.776996e-02	9.055924e-01	2.396547e-01	8.983083e-01	4.960359e+00	2.906751e-02
9220000	-4.402283e+03	-9.730936e+02	4.703766e+00	2.280044e+01	3.139535e-01	1.998716e+00	2.040322e-02	8.762415e-01	2.587330e-01	1.659660e+00	4.450218e+00	2.989260e-02
9240000	-4.438648e+03	-8.979417e+02	5.424980e+00	2.118125e+01	4.418605e-01	1.800341e+00	2.859487e-02	8.471157e-01	2.610818e-01	9.214876e-01	2.905757e+00	3.480354e-02
9260000	-4.416097e+03	-9.853120e+02	5.094963e+00	2.320876e+01	2.906977e-01	1.754288e+00	1.875330e-02	9.629961e-01	5.387466e-02	1.596074e+00	3.111638e+00	3.267678e-02
9280000	-4.399218e+03	-9.563423e+02	6.255691e+00	2.891446e+01	2.790698e-01	2.073220e+00	3.160663e-02	8.777161e-01	1.901874e-01	2.261913e+00	6.968499e+00	3.965354e-02
9300000	-4.401912e+03	-9.243050e+02	6.196241e+00	2.716798e+01	3.720930e-01	1.832707e+00	3.239229e-02	8.320213e-01	2.384619e-01	2.529352e+00	4.479358e+00	3.973525e-02
9320000	-4.404548e+03	-9.189999e+02	5.416433e+00	2.471806e+01	3.372093e-01	2.546743e+00	1.755704e-02	8.978555e-01	2.558348e-01	1.298743e+00	3.032141e+00	3.485468e-02
9340000	-4.403951e+03	-9.268680e+02	6.400597e+00	2.868289e+01	3.953488e-01	2.242942e+00	1.449437e-02	9.260892e-01	1.944359e-01	1.864887e+00	3.022807e+00	4.126618e-02
9360000	-4.439344e+03	-9.590888e+02	4.065209e+00	1.930640e+01	4.069767e-01	2.491181e+00	1.594334e-02	8.987088e-01	2.863465e-01	1.126673e+00	3.890217e+00	2.622129e-02
9380000	-4.406080e+03	-9.640391e+02	5.326136e+00	2.350869e+01	3.604651e-01	1.607670e+00	2.268301e-02	8.720838e-01	2.617195e-01	1.446870e+00	4.842553e+00	3.436083e-02
9400000	-4.417999e+03	-9.733503e+02	4.928691e+00	2.174900e+01	3.023256e-01	1.624802e+00	1.837997e-02	9.057264e-01	1.921177e-01	1.517417e+00	3.547869e+00	3.178435e-02
9420000	-4.432431e+03	-9.566967e+02	4.971662e+00	2.154630e+01	3.604651e-01	2.184748e+00	2.651508e-02	8.726909e-01	1.797378e-01	1.396046e+00	3.752031e+00	3.158839e-02
9440000	-4.433555e+03	-9.355007e+02	5.228242e+00	2.404470e+01	4.418605e-01	1.924332e+00	5.813848e-03	9.675664e-01	1.599363e-01	9.520272e-01	4.872546e+00	3.300892e-02
9460000	-4.438474e+03	-9.377961e+02	5.623572e+00	2.551497e+01	4.069767e-01	2.083863e+00	3.778103e-02	8.078630e-01	2.686621e-01	1.328435e+00	3.023468e+00	3.574420e-02
9480000	-4.417488e+03	-9.483284e+02	6.021921e+00	2.692820e+01	3.488372e-01	1.897023e+00	2.067223e-02	9.287912e-01	1.375632e-01	1.661067e+00	4.817932e+00	3.881437e-02
9500000	-4.432940e+03	-9.761868e+02	4.499178e+00	2.122573e+01	3.488372e-01	2.140556e+00	9.973011e-03	9.349569e-01	3.051830e-01	9.963959e-01	4.403147e+00	2.898837e-02
9520000	-4.418635e+03	-9.877131e+02	4.284007e+00	2.115540e+01	4.069767e-01	2.632239e+00	3.041927e-02	8.253298e-01	2.207331e-01	1.126838e+00	4.317997e+00	2.737241e-02
9540000	-4.430072e+03	-9.321623e+02	4.273183e+00	2.055467e+01	4.302326e-01	2.269869e+00	1.530992e-02	9.278470e-01	1.861266e-01	1.120870e+00	4.558804e+00	2.742330e-02
9560000	-4.445627e+03	-9.664881e+02	4.888083e+00	2.259540e+01	3.953488e-01	2.169300e+00	1.454885e-02	9.188362e-01	2.529420e-01	1.482014e+00	4.553145e+00	3.144097e-02
9580000	-4.444596e+03	-9.212641e+02	4.994602e+00	2.229927e+01	4.302326e-01	2.374254e+00	7.437647e-03	9.570543e-01	2.676055e-01	1.236576e+00	2.679283e+00	3.220255e-02
9600000	-4.403933e+03	-9.205812e+02	5.716864e+00	2.584037e+01	4.186047e-01	1.798559e+00	9.647711e-03	9.411739e-01	2.481874e-01	8.204784e-01	2.489632e+00	3.685815e-02
9620000	-4.429751e+03	-9.305190e+02	5.642878e+00	2.540997e+01	4.534884e-01	1.421200e+00	5.574108e-03	9.504768e-01	4.239614e-01	1.651436e+00	3.759360e+00	3.577627e-02
9640000	-4.422302e+03	-9.326254e+02	4.361718e+00	1.968734e+01	4.651163e-01	1.827911e+00	8.074583e-03	9.526595e-01	1.944252e-01	8.053291e-01	3.871057e+00	2.812575e-02
9660000	-4.427422e+03	-8.980452e+02	4.992707e+00	2.001572e+01	4.418605e-01	1.833519e+00	3.367367e-02	8.519912e-01	2.484312e-01	6.833996e-01	4.551645e+00	3.214671e-02
9680000	-4.462321e+03	-9.188935e+02	5.114945e+00	2.247619e+01	4.651163e-01	1.617869e+00	1.599615e-02	8.860959e-01	3.335011e-01	7.505459e-01	3.200203e+00	3.275276e-02
9700000	-4.445615e+03	-9.008839e+02	4.913827e+00	2.118682e+01	4.651163e-01	1.865528e+00	1.561100e-02	9.124262e-01	2.907593e-01	1.000202e+00	3.851324e+00	3.136045e-02
9720000	-4.410229e+03	-9.223901e+02	5.217457e+00	2.429370e+01	4.418605e-01	2.217641e+00	1.204707e-02	9.012356e-01	3.462611e-01	1.131638e+00	5.129248e+00	3.363547e-02
9740000	-4.412524e+03	-9.176967e+02	5.742771e+00	2.556569e+01	4.418605e-01	1.832273e+00	4.301060e-03	9.750404e-01	2.003692e-01	1.570110e+00	4.823787e+00	3.687097e-02
9760000	-4.454116e+03	-1.001566e+03	4.345551e+00	1.998406e+01	2.906977e-01	1.920810e+00	1.387038e-02	9.261106e-01	1.849034e-01	6.578840e-01	2.464616e+00	2.767248e-02
9780000	-4.416292e+03	-9.633285e+02	5.799414e+00	2.946001e+01	3.372093e-01	1.864637e+00	1.814811e-02	9.267243e-01	1.572475e-01	3.465507e+00	6.643616e+00	3.704340e-02
9800000	-4.409333e+03	-9.715433e+02	4.410481e+00	2.020953e+01	4.186047e-01	1.881241e+00	2.740747e-02	8.714904e-01	1.627431e-01	1.184439e+00	3.982351e+00	2.815191e-02
9820000	-4.445951e+03	-9.193408e+02	5.230731e+00	2.436422e+01	4.302326e-01	1.707038e+00	2.249958e-02	8.450068e-01	2.795008e-01	9.886160e-01	3.100975e+00	3.341881e-02
9840000	-4.420117e+03	-9.457303e+02	5.308023e+00	2.278383e+01	3.255814e-01	1.637773e+00	3.411102e-02	8.534074e-01	2.110144e-01	1.014682e+00	3.487269e+00	3.410144e-02
9860000	-4.442352e+03	-9.472390e+02	4.854699e+00	1.983598e+01	3.023256e-01	2.368981e+00	3.618613e-02	8.944972e-01	1.151925e-01	7.940624e-01	2.245524e+00	3.117124e-02
9880000	-4.409403e+03	-9.980334e+02	4.710361e+00	2.145807e+01	2.674419e-01	2.096902e+00	4.109618e-02	8.293757e-01	1.493225e-01	1.025650e+00	3.716129e+00	3.038664e-02
9900000	-4.441850e+03	-9.237274e+02	4.905381e+00	2.227712e+01	3.604651e-01	1.784035e+00	3.710132e-03	9.838632e-01	1.596118e-01	5.252944e-01	3.838158e+00	3.158159e-02
9920000	-4.424836e+03	-9.031712e+02	5.743950e+00	2.473094e+01	3.837209e-01	2.144161e+00	2.277148e-03	9.830563e-01	3.025319e-01	1.612981e+00	5.630643e+00	3.586932e-02
9940000	-4.429294e+03	-9.585481e+02	4.376446e+00	2.127257e+01	2.790698e-01	2.262798e+00	1.233892e-02	9.549574e-01	9.131800e-02	1.172119e+00	5.359807e+00	2.791109e-02
9960000	-4.420760e+03	-9.781538e+02	4.230719e+00	1.868124e+01	3.139535e-01	2.674886e+00	1.083230e-02	9.508298e-01	2.121289e-01	6.709430e-01	2.743933e+00	2.692644e-02
9980000	-4.421183e+03	-9.132391e+02	6.088913e+00	2.548076e+01	4.186047e-01	2.051961e+00	6.327400e-03	9.598753e-01	3.109981e-01	1.329049e+00	2.991295e+00	3.908086e-02
10000000	-4.441548e+03	-9.653870e+02	3.706189e+00	1.782977e+01	4.534884e-01	1.918267e+00	8.512123e-03	9.285023e-01	3.153466e-01	9.769879e-01	2.159196e+00	2.349632e-02
10020000	-4.426375e+03	-9.302585e+02	4.573528e+00	2.066086e+01	4.767442e-01	2.573072e+00	1.464977e-02	8.992013e-01	3.239842e-01	1.267220e+00	3.980636e+00	2.903766e-02
10040000	-4.440032e+03	-9.234009e+02	4.290413e+00	1.998703e+01	4.186047e-01	1.838229e+00	1.781437e-02	9.034838e-01	2.211087e-01	9.134614e-01	3.095590e+00	2.720489e-02
10060000	-4.443995e+03	-9.382655e+02	4.631412e+00	2.024330e+01	4.418605e-01	2.421122e+00	2.703576e-03	9.817441e-01	2.827338e-01	6.397360e-01	3.732318e+00	2.984739e-02
10080000	-4.406418e+03	-9.298718e+02	5.206268e+00	2.337831e+01	4.186047e-01	1.716555e+00	5.358083e-03	9.650041e-01	3.072256e-01	8.552263e-01	3.036359e+00	3.348891e-02
10100000	-4.423544e+03	-9.561033e+02	4.473271e+00	2.109644e+01	4.418605e-01	2.526687e+00	1.866683e-02	8.932569e-01	2.484041e-01	8.739412e-01	2.585916e+00	2.863701e-02
10120000	-4.429928e+03	-9.264914e+02	5.771440e+00	2.619411e+01	4.069767e-01	2.103771e+00	1.960136e-02	8.728011e-01	2.779994e-01	2.094804e+00	3.674973e+00	3.711023e-02
10140000	-4.418437e+03	-9.985233e+02	4.529765e+00	2.295129e+01	3.139535e-01	1.960837e+00	2.064606e-02	9.298098e-01	1.038846e-01	1.913254e+00	3.151346e+00	2.907013e-02
10160000	-4.442259e+03	-9.343711e+02	4.299233e+00	1.925575e+01	3.720930e-01	2.022923e+00	1.176183e-02	9.372667e-01	2.240848e-01	9.879262e-01	3.235210e+00	2.738537e-02
10180000	-4.429484e+03	-9.434742e+02	4.443232e+00	2.055722e+01	4.651163e-01	2.010523e+00	8.223730e-03	9.386482e-01	3.220398e-01	8.665100e-01	2.039625e+00	2.842317e-02
10200000	-4.428288e+03	-9.369076e+02	4.728695e+00	2.373179e+01	4.302326e-01	1.909352e+00	6.937381e-03	9.591007e-01	2.184080e-01	1.009653e+00	2.596513e+00	3.049637e-02
10220000	-4.432896e+03	-9.580947e+02	4.313532e+00	2.031435e+01	4.186047e-01	2.416523e+00	9.560837e-03	9.111606e-01	3.498160e-01	9.915028e-01	2.633547e+00	2.777599e-02
10240000	-4.423568e+03	-9.229318e+02	5.336470e+00	2.372733e+01	3.372093e-01	1.812501e+00	2.469036e-02	9.326607e-01	1.047468e-01	4.869458e-01	2.863781e+00	3.437968e-02
10260000	-4.420575e+03	-9.673186e+02	4.333717e+00	1.968182e+01	3.953488e-01	1.859988e+00	2.240240e-02	8.915510e-01	2.227303e-01	7.373121e-01	2.400595e+00	2.791593e-02
10280000	-4.455300e+03	-9.295752e+02	5.083941e+00	2.224975e+01	4.418605e-01	2.103015e+00	8.922724e-03	9.297077e-01	3.596247e-01	1.446638e+00	3.825745e+00	3.267722e-02
10300000	-4.427743e+03	-9.443739e+02	5.060084e+00	2.265916e+01	3.720930e-01	1.720252e+00	7.810281e-03	9.620436e-01	1.823007e-01	1.123993e+00	3.727824e+00	3.201277e-02
10320000	-4.421202e+03	-9.675430e+02	4.827554e+00	2.276156e+01	4.069767e-01	1.915877e+00	2.451034e-02	8.259839e-01	3.100195e-01	1.727185e+00	4.035456e+00	3.074314e-02
10340000	-4.421300e+03	-9.354437e+02	4.961428e+00	2.191889e+01	3.837209e-01	1.692023e+00	7.952790e-03	9.586453e-01	2.438704e-01	7.737510e-01	2.087050e+00	3.195311e-02
10360000	-4.427166e+03	-9.074190e+02	5.116527e+00	2.240553e+01	4.186047e-01	1.769045e+00	1.189210e-02	9.248030e-01	2.895440e-01	7.265503e-01	4.657525e+00	3.292532e-02
10380000	-4.420498e+03	-9.425459e+02	4.496196e+00	2.043383e+01	4.069767e-01	1.680588e+00	1.398275e-02	9.246098e-01	2.052367e-01	1.109543e+00	2.371107e+00	2.861557e-02
10400000	-4.420521e+03	-8.636578e+02	6.036645e+00	2.353606e+01	5.348837e-01	2.067691e+00	1.389959e-02	8.792355e-01	4.546090e-01	1.066972e+00	3.679395e+00	3.854594e-02
10420000	-4.414218e+03	-9.573162e+02	4.893554e+00	2.185224e+01	3.488372e-01	2.073336e+00	1.451689e-02	9.262217e-01	2.123779e-01	1.256019e+00	2.949476e+00	3.123166e-02
10440000	-4.417306e+03	-9.601883e+02	4.639421e+00	2.002264e+01	3.604651e-01	2.537970e+00	2.220357e-02	8.895454e-01	2.201187e-01	1.300265e+00	4.549088e+00	2.984516e-02
10460000	-4.391332e+03	-9.062593e+02	6.355888e+00	2.737037e+01	3.837209e-01	2.067689e+00	6.010863e-03	9.693588e-01	2.314015e-01	1.725029e+00	5.541080e+00	4.094863e-02
10480000	-4.434376e+03	-9.151091e+02	5.991929e+00	2.490796e+01	4.651163e-01	1.873725e+00	1.126286e-02	9.283346e-01	3.037940e-01	1.581702e+00	4.662838e+00	3.854808e-02
10500000	-4.399172e+03	-9.533699e+02	4.590722e+00	2.071099e+01	4.418605e-01	2.259134e+00	3.221301e-02	7.570180e-01	3.419302e-01	9.324494e-01	3.084556e+00	2.959829e-02
10520000	-4.422106e+03	-9.320075e+02	5.416616e+00	2.481995e+01	4.069767e-01	2.704696e+00	1.334886e-02	9.171747e-01	2.541087e-01	1.665693e+00	4.404273e+00	3.480463e-02
10540000	-4.428095e+03	-9.800152e+02	4.614355e+00	1.904120e+01	4.534884e-01	2.126404e+00	1.604430e-02	9.007197e-01	2.933123e-01	1.213107e+00	2.366750e+00	2.927185e-02
10560000	-4.412048e+03	-9.433706e+02	5.074056e+00	2.269357e+01	3.604651e-01	1.595263e+00	8.057380e-03	9.565124e-01	2.506819e-01	8.466967e-01	4.350452e+00	3.234284e-02
10580000	-4.462405e+03	-9.484697e+02	4.412469e+00	1.863170e+01	4.883721e-01	1.837485e+00	1.996058e-02	8.927995e-01	2.734644e-01	9.357667e-01	3.171022e+00	2.838175e-02
10600000	-4.403866e+03	-9.312861e+02	4.726573e+00	2.282742e+01	3.372093e-01	2.066433e+00	1.042411e-02	9.362794e-01	2.290318e-01	7.628835e-01	4.218376e+00	2.937521e-02
10620000	-4.445481e+03	-9.679008e+02	5.366029e+00	2.300153e+01	4.186047e-01	1.864444e+00	3.177253e-02	7.757888e-01	3.813864e-01	1.172027e+00	2.531664e+00	3.417655e-02
10640000	-4.427736e+03	-9.205445e+02	5.947895e+00	2.603138e+01	3.953488e-01	2.199303e+00	1.108507e-02	9.480926e-01	2.167289e-01	3.197896e+00	7.268628e+00	3.772848e-02
10660000	-4.436302e+03	-9.477791e+02	4.880978e+00	2.234880e+01	3.953488e-01	2.264269e+00	1.464665e-02	9.299387e-01	2.218843e-01	1.015361e+00	5.659248e+00	3.046888e-02
10680000	-4.427567e+03	-9.529103e+02	4.924963e+00	2.179796e+01	4.651163e-01	2.066091e+00	1.401788e-02	9.364063e-01	1.277281e-01	1.024853e+00	2.260898e+00	3.113469e-02
10700000	-4.414699e+03	-9.609665e+02	5.510866e+00	2.447353e+01	4.418605e-01	1.771797e+00	3.394272e-03	9.739151e-01	3.082473e-01	1.813282e+00	3.203394e+00	3.513539e-02
10720000	-4.435441e+03	-9.200527e+02	5.217368e+00	2.267252e+01	4.302326e-01	2.428736e+00	8.702256e-03	9.465053e-01	3.003045e-01	9.342368e-01	3.152225e+00	3.338772e-02
10740000	-4.433181e+03	-9.457324e+02	5.723162e+00	2.636454e+01	3.488372e-01	1.880098e+00	2.030790e-02	9.249585e-01	1.534880e-01	8.635830e-01	4.542055e+00	3.671507e-02
10760000	-4.411659e+03	-9.706296e+02	5.239833e+00	2.368427e+01	3.255814e-01	2.063801e+00	1.689364e-02	9.179386e-01	2.572445e-01	8.487601e-01	4.761827e+00	3.359667e-02
10780000	-4.432569e+03	-9.407689e+02	4.867535e+00	2.102934e+01	4.418605e-01	1.662461e+00	6.974733e-03	9.520441e-01	2.578860e-01	9.762109e-01	2.598628e+00	3.129139e-02
10800000	-4.436753e+03	-9.342400e+02	4.385315e+00	2.031372e+01	4.767442e-01	2.040978e+00	2.809741e-02	8.189985e-01	2.905408e-01	9.562177e-01	3.371705e+00	2.754822e-02
10820000	-4.416996e+03	-9.699974e+02	4.620588e+00	2.225543e+01	4.186047e-01	1.675032e+00	1.951215e-02	8.902249e-01	2.547428e-01	7.063230e-01	2.132002e+00	2.951129e-02
10840000	-4.409474e+03	-1.004131e+03	4.276457e+00	2.103347e+01	3.255814e-01	2.503705e+00	4.197957e-02	8.058846e-01	1.661682e-01	1.866413e+00	3.081191e+00	2.753707e-02
10860000	-4.425551e+03	-9.226139e+02	4.607508e+00	2.029711e+01	4.651163e-01	2.384144e+00	7.177024e-03	9.594544e-01	2.505788e-01	7.798422e-01	2.510712e+00	2.961920e-02
10880000	-4.407017e+03	-9.778709e+02	4.493551e+00	2.145006e+01	3.372093e-01	1.831834e+00	1.238243e-02	9.546208e-01	1.295004e-01	1.063083e+00	2.137645e+00	2.889166e-02
10900000	-4.405045e+03	-9.698455e+02	4.337683e+00	2.110028e+01	3.488372e-01	2.092984e+00	9.318722e-03	9.533175e-01	1.857006e-01	7.705460e-01	4.810439e+00	2.785073e-02
10920000	-4.433916e+03	-9.522286e+02	5.084500e+00	2.187619e+01	4.418605e-01	1.833378e+00	1.689621e-02	9.098567e-01	2.812327e-01	1.136180e+00	3.258509e+00	3.234174e-02
10940000	-4.425618e+03	-9.793598e+02	4.209060e+00	2.024289e+01	3.720930e-01	2.173615e+00	2.234083e-02	8.801007e-01	2.386310e-01	1.000751e+00	1.795242e+00	2.714064e-02
10960000	-4.422321e+03	-9.554753e+02	4.747416e+00	2.288031e+01	4.302326e-01	1.828568e+00	2.759417e-02	8.433321e-01	2.138343e-01	1.135322e+00	2.853600e+00	3.052575e-02
10980000	-4.431457e+03	-9.248218e+02	5.729820e+00	2.588281e+01	4.418605e-01	1.864181e+00	1.809157e-02	8.793706e-01	2.820315e-01	1.726853e+00	1.986340e+00	3.680152e-02
11000000	-4.397637e+03	-9.626236e+02	4.875147e+00	2.388499e+01	3.720930e-01	1.765203e+00	2.304415e-02	8.744714e-01	2.081708e-01	2.261435e+00	4.113520e+00	3.127904e-02
11020000	-4.420900e+03	-9.609976e+02	5.172721e+00	2.413697e+01	3.837209e-01	1.712313e+00	8.496199e-03	9.513606e-01	2.402106e-01	7.389636e-01	2.816099e+00	3.336862e-02
11040000	-4.425817e+03	-9.229965e+02	4.333938e+00	1.897319e+01	3.953488e-01	1.848820e+00	1.029581e-02	9.551594e-01	1.881765e-01	6.686052e-01	2.637576e+00	2.787197e-02
11060000	-4.393199e+03	-9.444416e+02	5.025407e+00	2.184324e+01	3.720930e-01	1.936167e+00	1.642291e-02	9.189613e-01	2.324668e-01	9.712020e-01	3.776512e+00	3.238623e-02
11080000	-4.430405e+03	-9.402153e+02	6.473993e+00	2.664544e+01	4.186047e-01	1.863359e+00	3.282726e-02	8.452915e-01	2.578274e-01	1.554350e+00	3.437658e+00	4.137911e-02
11100000	-4.447364e+03	-8.948832e+02	6.423045e+00	2.477024e+01	3.837209e-01	2.155550e+00	1.055574e-02	9.481497e-01	2.582752e-01	1.709578e+00	3.397089e+00	4.004957e-02
11120000	-4.440177e+03	-9.235326e+02	4.945526e+00	2.082531e+01	4.418605e-01	2.172060e+00	1.111201e-02	9.114732e-01	3.580045e-01	7.287490e-01	2.042206e+00	3.189538e-02
11140000	-4.419660e+03	-9.638314e+02	5.459405e+00	2.359417e+01	3.953488e-01	1.896774e+00	2.408241e-02	8.458140e-01	2.786820e-01	7.858993e-01	3.315654e+00	3.518801e-02
11160000	-4.418393e+03	-9.667986e+02	4.763168e+00	2.112627e+01	3.720930e-01	1.716530e+00	1.828691e-02	8.803837e-01	2.538923e-01	9.912019e-01	2.470552e+00	3.045080e-02
11180000	-4.417331e+03	-9.505125e+02	4.710931e+00	2.056871e+01	4.302326e-01	1.974379e+00	1.338764e-02	9.147312e-01	2.408325e-01	1.342819e+00	3.912480e+00	3.036952e-02
11200000	-4.397991e+03	-9.541833e+02	4.985259e+00	2.456372e+01	3.720930e-01	2.047330e+00	2.060466e-02	9.030508e-01	1.950564e-01	2.459343e+00	4.624897e+00	3.194453e-02
11220000	-4.427757e+03	-8.902142e+02	6.583231e+00	2.812155e+01	4.767442e-01	1.961632e+00	2.923518e-03	9.780972e-01	4.063362e-01	1.661536e+00	3.808372e+00	4.229822e-02
11240000	-4.426832e+03	-9.741005e+02	5.323484e+00	2.405319e+01	2.906977e-01	1.630439e+00	1.249943e-02	9.612970e-01	1.092325e-01	1.656764e+00	4.596072e+00	3.382177e-02
11260000	-4.433536e+03	-9.451148e+02	5.277140e+00	2.425920e+01	3.953488e-01	2.063745e+00	1.061103e-02	9.358714e-01	2.582105e-01	2.082918e+00	1.561204e+00	3.394533e-02
11280000	-4.442051e+03	-9.150607e+02	5.428901e+00	2.360372e+01	3.953488e-01	1.843775e+00	1.318537e-02	9.110441e-01	2.771362e-01	7.904908e-01	3.040694e+00	3.495745e-02
11300000	-4.414724e+03	-9.602701e+02	4.590376e+00	2.328369e+01	3.488372e-01	2.497119e+00	1.151412e-02	9.349133e-01	2.007884e-01	1.798040e+00	1.512550e+00	2.955997e-02
11320000	-4.435591e+03	-9.303922e+02	5.595393e+00	2.656857e+01	4.651163e-01	1.897893e+00	2.031281e-02	8.537580e-01	2.949385e-01	1.233659e+00	2.825018e+00	3.570385e-02
11340000	-4.410559e+03	-9.353849e+02	4.839203e+00	2.338778e+01	4.069767e-01	2.134394e+00	2.343962e-02	8.482636e-01	2.603252e-01	9.718126e-01	2.500910e+00	3.091147e-02
11360000	-4.413895e+03	-9.484965e+02	5.194662e+00	2.235666e+01	4.186047e-01	1.881696e+00	1.975995e-02	9.058294e-01	1.928034e-01	1.625421e+00	4.724614e+00	3.302102e-02
11380000	-4.402086e+03	-9.126672e+02	5.655372e+00	2.410790e+01	3.953488e-01	2.012688e+00	8.052732e-03	9.570636e-01	2.278260e-01	1.487437e+00	4.939145e+00	3.605498e-02
11400000	-4.429068e+03	-9.037023e+02	5.202963e+00	2.193432e+01	4.534884e-01	2.148401e+00	1.693248e-02	9.043191e-01	2.939694e-01	2.384232e+00	2.183172e+00	3.318702e-02
11420000	-4.433749e+03	-9.205541e+02	6.643322e+00	2.688209e+01	4.069767e-01	1.589639e+00	3.322257e-02	8.583346e-01	1.816694e-01	2.156290e+00	4.053165e+00	4.218474e-02
11440000	-4.413672e+03	-9.149044e+02	5.579112e+00	2.482974e+01	3.953488e-01	1.917113e+00	3.274247e-02	7.994931e-01	2.722170e-01	1.011844e+00	5.607457e+00	3.572085e-02
11460000	-4.409373e+03	-9.342720e+02	5.138134e+00	2.515953e+01	3.372093e-01	2.495042e+00	6.109669e-03	9.593753e-01	2.810747e-01	1.239781e+00	3.598424e+00	3.292880e-02
11480000	-4.422773e+03	-9.433009e+02	5.191611e+00	2.390558e+01	3.488372e-01	1.877941e+00	1.020902e-02	9.475100e-01	1.963242e-01	1.627955e+00	2.880292e+00	3.342276e-02
11500000	-4.408779e+03	-9.146622e+02	4.968880e+00	2.085303e+01	4.186047e-01	2.019122e+00	1.627431e-02	9.173033e-01	2.528624e-01	1.297186e+00	2.207118e+00	3.205175e-02
11520000	-4.420137e+03	-9.358724e+02	5.388447e+00	2.278712e+01	3.837209e-01	1.570745e+00	2.308305e-02	8.710730e-01	2.982573e-01	1.287657e+00	2.521180e+00	3.451443e-02
11540000	-4.456497e+03	-9.168755e+02	6.247101e+00	2.644141e+01	3.837209e-01	1.892490e+00	1.663152e-02	9.118285e-01	2.047979e-01	1.779553e+00	3.560255e+00	4.030164e-02
11560000	-4.423076e+03	-9.503765e+02	4.824311e+00	2.075434e+01	2.906977e-01	2.468949e+00	8.438334e-03	9.736885e-01	1.209539e-01	8.533369e-01	2.258918e+00	3.090600e-02
11580000	-4.445324e+03	-9.539479e+02	4.114501e+00	1.939599e+01	3.255814e-01	2.009163e+00	9.260236e-03	9.446743e-01	2.364293e-01	6.436541e-01	3.331209e+00	2.643453e-02
11600000	-4.403983e+03	-9.989639e+02	5.072104e+00	2.416735e+01	3.139535e-01	1.933055e+00	9.123247e-03	9.618918e-01	1.444760e-01	1.360789e+00	2.637172e+00	3.235173e-02
11620000	-4.423196e+03	-9.413085e+02	4.843493e+00	2.297457e+01	3.255814e-01	1.859012e+00	3.308463e-02	8.800619e-01	1.362012e-01	1.558254e+00	3.442492e+00	3.104970e-02
11640000	-4.386022e+03	-9.824715e+02	4.391335e+00	2.160215e+01	3.604651e-01	1.768130e+00	2.433808e-02	8.596301e-01	2.335857e-01	1.503121e+00	2.914621e+00	2.800800e-02
11660000	-4.382313e+03	-9.971282e+02	4.121196e+00	2.072915e+01	2.441860e-01	2.503799e+00	2.801931e-02	8.965512e-01	1.432758e-01	1.162055e+00	3.444946e+00	2.639267e-02
11680000	-4.409051e+03	-9.886107e+02	4.702932e+00	2.259268e+01	3.023256e-01	2.337853e+00	2.298828e-02	9.107902e-01	1.756388e-01	1.274902e+00	3.096297e+00	3.012776e-02
11700000	-4.417213e+03	-9.650902e+02	5.045000e+00	2.634179e+01	3.139535e-01	1.642530e+00	1.836909e-02	9.144249e-01	1.793847e-01	9.342281e-01	3.385129e+00	3.250994e-02
11720000	-4.399319e+03	-9.843220e+02	4.947316e+00	2.279109e+01	3.488372e-01	2.186845e+00	3.837964e-03	9.832940e-01	1.326526e-01	1.023833e+00	4.932414e+00	3.181415e-02
11740000	-4.427420e+03	-9.438568e+02	4.881017e+00	2.238432e+01	3.953488e-01	1.950961e+00	3.024513e-02	8.360753e-01	2.591586e-01	9.468095e-01	3.119366e+00	3.144637e-02
11760000	-4.431441e+03	-9.482689e+02	5.084151e+00	2.344822e+01	3.255814e-01	1.606818e+00	4.729305e-02	8.100908e-01	1.922223e-01	1.586498e+00	2.578054e+00	3.253698e-02
11780000	-4.421033e+03	-9.803249e+02	4.109951e+00	1.882151e+01	3.255814e-01	2.159063e+00	4.243507e-02	8.493421e-01	1.470376e-01	6.028269e-01	4.210963e+00	2.637972e-02
11800000	-4.393854e+03	-9.551773e+02	4.725189e+00	2.126183e+01	4.186047e-01	1.857226e+00	1.320362e-02	9.382742e-01	2.254640e-01	1.213114e+00	2.699690e+00	3.031749e-02
11820000	-4.418025e+03	-9.847535e+02	4.353961e+00	2.070559e+01	2.558140e-01	2.016550e+00	2.939289e-02	9.383726e-01	5.601606e-02	9.102245e-01	2.958578e+00	2.787080e-02
11840000	-4.388300e+03	-9.876733e+02	4.493308e+00	2.207365e+01	3.023256e-01	1.904038e+00	1.888795e-02	8.868687e-01	2.110021e-01	9.717969e-01	3.059327e+00	2.881548e-02
11860000	-4.438301e+03	-9.702827e+02	4.903229e+00	2.163081e+01	4.069767e-01	1.911729e+00	3.558604e-02	8.471692e-01	2.039324e-01	1.130437e+00	4.367873e+00	3.130523e-02
11880000	-4.430540e+03	-9.885848e+02	4.686795e+00	2.189062e+01	2.906977e-01	1.930001e+00	2.883573e-02	8.711751e-01	1.788521e-01	1.099748e+00	3.170972e+00	2.991537e-02
11900000	-4.426586e+03	-9.849151e+02	4.139446e+00	1.903437e+01	3.720930e-01	2.205304e+00	1.635897e-02	9.311946e-01	1.348026e-01	5.614848e-01	2.528456e+00	2.663960e-02
11920000	-4.395798e+03	-1.001454e+03	4.025076e+00	2.001035e+01	3.023256e-01	1.879853e+00	2.609150e-02	8.718799e-01	1.613967e-01	1.447744e+00	3.190134e+00	2.588851e-02
11940000	-4.440649e+03	-9.763127e+02	4.144492e+00	1.960661e+01	4.069767e-01	1.561379e+00	3.133234e-02	8.332945e-01	2.410229e-01	6.408205e-01	2.566763e+00	2.670072e-02
11960000	-4.413865e+03	-9.946929e+02	4.559322e+00	2.208450e+01	3.372093e-01	2.119761e+00	1.507953e-02	9.515192e-01	1.101466e-01	1.353465e+00	3.831083e+00	2.933354e-02
11980000	-4.429785e+03	-1.015804e+03	4.705772e+00	2.121399e+01	3.720930e-01	1.802489e+00	4.966226e-03	9.734211e-01	2.555129e-01	1.298210e+00	4.118669e+00	3.020937e-02
12000000	-4.462359e+03	-9.897282e+02	4.440779e+00	1.939617e+01	3.720930e-01	1.890701e+00	7.415842e-03	9.718726e-01	1.600147e-01	5.965505e-01	4.526144e+00	2.856200e-02
12020000	-4.438523e+03	-9.490210e+02	4.168420e+00	1.815072e+01	3.720930e-01	2.129961e+00	7.332116e-03	9.659757e-01	2.165925e-01	6.267416e-01	3.063071e+00	2.637237e-02
12040000	-4.413109e+03	-9.356582e+02	4.420936e+00	1.964355e+01	3.953488e-01	1.840119e+00	2.928506e-02	8.395026e-01	3.174022e-01	6.359054e-01	2.464291e+00	2.820811e-02
12060000	-4.436463e+03	-9.670074e+02	5.678094e+00	2.614008e+01	3.720930e-01	1.476104e+00	1.536562e-02	9.324171e-01	1.936747e-01	1.440888e+00	6.807045e+00	3.652912e-02
12080000	-4.391310e+03	-9.371790e+02	5.239213e+00	2.372926e+01	3.255814e-01	2.554149e+00	2.306653e-02	9.000209e-01	1.706351e-01	3.100238e+00	3.811322e+00	3.378656e-02
12100000	-4.417648e+03	-9.310321e+02	6.206326e+00	2.710746e+01	3.604651e-01	1.922692e+00	1.530247e-02	9.230834e-01	2.002085e-01	2.917642e+00	4.205662e+00	3.994481e-02
12120000	-4.408051e+03	-9.405475e+02	6.884636e+00	2.851333e+01	3.604651e-01	2.039908e+00	3.676578e-02	8.540479e-01	2.078707e-01	2.165316e+00	4.058887e+00	4.420257e-02
12140000	-4.407331e+03	-9.051068e+02	5.340988e+00	2.229929e+01	4.069767e-01	2.031167e+00	2.722657e-02	8.476393e-01	2.754172e-01	9.939593e-01	3.185866e+00	3.444560e-02
12160000	-4.422677e+03	-9.439932e+02	5.155590e+00	2.182873e+01	4.767442e-01	1.241686e+00	1.900556e-02	8.996955e-01	2.447891e-01	7.653505e-01	2.764544e+00	3.322749e-02
12180000	-4.419960e+03	-9.472176e+02	5.406423e+00	2.398880e+01	3.255814e-01	2.345556e+00	3.617770e-02	8.642341e-01	1.845477e-01	1.126353e+00	5.013148e+00	3.475132e-02
12200000	-4.410720e+03	-9.432389e+02	4.754316e+00	2.177455e+01	2.790698e-01	2.343914e+00	2.857752e-02	8.898018e-01	1.485697e-01	1.524021e+00	3.136674e+00	3.058667e-02
12220000	-4.411482e+03	-9.420409e+02	5.076661e+00	2.317582e+01	2.674419e-01	2.149847e+00	1.616354e-02	9.435745e-01	1.563369e-01	1.443786e+00	4.326350e+00	3.212315e-02
12240000	-4.426228e+03	-9.845515e+02	5.528069e+00	2.398792e+01	3.953488e-01	1.893622e+00	9.692125e-03	9.607763e-01	1.730719e-01	2.288945e+00	2.703183e+00	3.511413e-02
12260000	-4.413141e+03	-9.535102e+02	4.517035e+00	2.104035e+01	4.418605e-01	2.061966e+00	3.902800e-03	9.664296e-01	3.850831e-01	1.000550e+00	2.254994e+00	2.872698e-02
12280000	-4.407347e+03	-9.621881e+02	4.978550e+00	2.411122e+01	4.302326e-01	1.684903e+00	2.568770e-02	8.757293e-01	1.690306e-01	1.275670e+00	3.995413e+00	3.172539e-02
12300000	-4.396922e+03	-9.456539e+02	4.918783e+00	2.419396e+01	3.372093e-01	1.728406e+00	2.779182e-02	8.830713e-01	1.649989e-01	1.135226e+00	3.548122e+00	3.132763e-02
12320000	-4.443739e+03	-9.237461e+02	5.038183e+00	2.416843e+01	3.720930e-01	1.577528e+00	1.093267e-02	9.285724e-01	2.887996e-01	1.436015e+00	2.507100e+00	3.207936e-02
12340000	-4.449818e+03	-9.625493e+02	4.792365e+00	2.245040e+01	3.953488e-01	2.166100e+00	9.440862e-03	9.487345e-01	2.180271e-01	1.128972e+00	2.753772e+00	3.063294e-02
12360000	-4.411039e+03	-1.009870e+03	4.030214e+00	2.173054e+01	2.906977e-01	2.257804e+00	1.053713e-02	9.610277e-01	1.051773e-01	9.682423e-01	3.112585e+00	2.578131e-02
12380000	-4.427536e+03	-9.554965e+02	4.470601e+00	1.972778e+01	3.139535e-01	2.004257e+00	1.017351e-02	9.628236e-01	1.820624e-01	7.035351e-01	3.190326e+00	2.864531e-02
12400000	-4.407010e+03	-9.706743e+02	4.494727e+00	1.939718e+01	3.488372e-01	1.852606e+00	7.345147e-03	9.601268e-01	2.323070e-01	1.174968e+00	4.222043e+00	2.897104e-02
12420000	-4.405909e+03	-9.514010e+02	4.684299e+00	2.116005e+01	3.604651e-01	1.975606e+00	3.492019e-03	9.857147e-01	1.831361e-01	5.544799e-01	3.515069e+00	3.018580e-02
12440000	-4.407825e+03	-9.838303e+02	5.048874e+00	2.615275e+01	3.488372e-01	2.070288e+00	1.865435e-02	9.278768e-01	1.172107e-01	1.231441e+00	3.211881e+00	3.251194e-02
12460000	-4.409259e+03	-9.479874e+02	4.764464e+00	2.317212e+01	3.488372e-01	2.007567e+00	6.288030e-03	9.698229e-01	1.541751e-01	1.307956e+00	2.982710e+00	3.063400e-02
12480000	-4.434774e+03	-9.729060e+02	6.046519e+00	2.646573e+01	3.604651e-01	1.927602e+00	3.518583e-02	8.913741e-01	1.475753e-01	1.942928e+00	2.572630e+00	3.894775e-02
12500000	-4.403067e+03	-9.849702e+02	5.067573e+00	2.380880e+01	3.255814e-01	1.737488e+00	3.633351e-02	8.527103e-01	1.799305e-01	3.493350e+00	3.386272e+00	3.261408e-02
12520000	-4.397773e+03	-9.564882e+02	4.858679e+00	2.243723e+01	3.488372e-01	2.277596e+00	1.750112e-02	9.431265e-01	1.144235e-01	1.707834e+00	4.039079e+00	3.122622e-02
12540000	-4.409417e+03	-9.649189e+02	4.854345e+00	2.209154e+01	3.139535e-01	2.029098e+00	2.628946e-02	9.138500e-01	1.241476e-01	1.686753e+00	4.932535e+00	3.111598e-02
12560000	-4.404540e+03	-9.493577e+02	5.156139e+00	2.235793e+01	3.139535e-01	2.041557e+00	1.073876e-02	9.572153e-01	1.616000e-01	2.959606e+00	2.921981e+00	3.291189e-02
12580000	-4.427289e+03	-9.795228e+02	3.615894e+00	1.897910e+01	3.604651e-01	1.829229e+00	1.661610e-02	9.247393e-01	1.807457e-01	1.010358e+00	4.177437e+00	2.323279e-02
12600000	-4.444949e+03	-9.922956e+02	5.098170e+00	2.353667e+01	3.837209e-01	2.136500e+00	2.422355e-02	8.702909e-01	2.424910e-01	2.329132e+00	2.707163e+00	3.264728e-02
12620000	-4.417153e+03	-1.002341e+03	4.468554e+00	1.985630e+01	3.604651e-01	2.007309e+00	2.853707e-02	9.313068e-01	7.135391e-02	1.549011e+00	3.636429e+00	2.878820e-02
12640000	-4.429032e+03	-9.521060e+02	5.618518e+00	2.508615e+01	4.186047e-01	2.046760e+00	1.299557e-02	9.289289e-01	2.630392e-01	7.807944e-01	5.471522e+00	3.599807e-02
12660000	-4.424695e+03	-9.189486e+02	4.821778e+00	2.052806e+01	4.186047e-01	2.072818e+00	1.822118e-02	8.907109e-01	3.096937e-01	8.820510e-01	4.315715e+00	3.108182e-02
12680000	-4.420625e+03	-9.174714e+02	5.631081e+00	2.550541e+01	4.069767e-01	2.009785e+00	2.072335e-02	8.570194e-01	3.263014e-01	1.361642e+00	3.144798e+00	3.623900e-02
12700000	-4.409064e+03	-9.469159e+02	5.274759e+00	2.365351e+01	4.069767e-01	2.823901e+00	1.870860e-02	8.776134e-01	2.970921e-01	1.192057e+00	3.171966e+00	3.389999e-02
12720000	-4.419176e+03	-9.708990e+02	5.167424e+00	2.389567e+01	3.953488e-01	1.624844e+00	1.459875e-02	9.307415e-01	2.258362e-01	2.049276e+00	2.819713e+00	3.327327e-02
12740000	-4.413490e+03	-9.805831e+02	4.750891e+00	2.304026e+01	3.837209e-01	1.858491e+00	1.731038e-02	9.085605e-01	1.977678e-01	1.452940e+00	3.470608e+00	3.025626e-02
12760000	-4.412822e+03	-1.024938e+03	4.624767e+00	2.277749e+01	3.720930e-01	1.795409e+00	1.597762e-02	9.033110e-01	2.302717e-01	2.033198e+00	5.283518e+00	2.957894e-02
12780000	-4.426168e+03	-9.646822e+02	5.149260e+00	2.244635e+01	3.720930e-01	1.772973e+00	5.552854e-02	8.056272e-01	1.585011e-01	1.014424e+00	1.944114e+00	3.247964e-02
12800000	-4.420973e+03	-9.904489e+02	4.057880e+00	1.886320e+01	3.255814e-01	2.528088e+00	9.694537e-03	9.595417e-01	1.552542e-01	6.787134e-01	2.801867e+00	2.575287e-02
12820000	-4.438164e+03	-9.790610e+02	4.804955e+00	2.302377e+01	3.488372e-01	2.130136e+00	2.720832e-02	8.648216e-01	1.885674e-01	1.153685e+00	3.398331e+00	3.088704e-02
12840000	-4.438075e+03	-9.424245e+02	4.870283e+00	2.133115e+01	4.302326e-01	2.017734e+00	3.595141e-02	7.966485e-01	2.660143e-01	9.391122e-01	4.109418e+00	3.133013e-02
12860000	-4.402564e+03	-9.515376e+02	4.213266e+00	1.966958e+01	3.604651e-01	2.419987e+00	1.416081e-02	9.381726e-01	1.664965e-01	6.338490e-01	2.569490e+00	2.694447e-02
12880000	-4.416144e+03	-9.399031e+02	5.118211e+00	2.228987e+01	3.837209e-01	1.702159e+00	1.304210e-02	9.161241e-01	2.844420e-01	8.981341e-01	3.746264e+00	3.271642e-02
12900000	-4.421704e+03	-9.581033e+02	5.073491e+00	2.420236e+01	3.720930e-01	2.148510e+00	4.868925e-02	8.002862e-01	1.687213e-01	1.825944e+00	4.830307e+00	3.220405e-02
12920000	-4.441234e+03	-9.581832e+02	4.784608e+00	2.264556e+01	3.255814e-01	1.834509e+00	1.028416e-02	9.623175e-01	1.067940e-01	8.079040e-01	3.120003e+00	3.029226e-02
12940000	-4.414734e+03	-9.335825e+02	6.058615e+00	2.550177e+01	3.953488e-01	1.724534e+00	3.363985e-02	8.528680e-01	1.706026e-01	1.588730e+00	5.310360e+00	3.841904e-02
12960000	-4.417911e+03	-9.632108e+02	5.225019e+00	2.490405e+01	3.604651e-01	2.031595e+00	6.690704e-03	9.642801e-01	1.864583e-01	1.545536e+00	6.466542e+00	3.333926e-02
12980000	-4.419016e+03	-9.532416e+02	4.886524e+00	2.278187e+01	4.069767e-01	1.488352e+00	3.088905e-02	8.230245e-01	2.911615e-01	1.019283e+00	3.812478e+00	3.136959e-02
13000000	-4.428472e+03	-9.484324e+02	4.901571e+00	2.183248e+01	3.604651e-01	2.208902e+00	3.463084e-02	8.464698e-01	2.023383e-01	8.604535e-01	3.567994e+00	3.160361e-02
13020000	-4.427037e+03	-9.438837e+02	4.701328e+00	2.153309e+01	4.302326e-01	1.962119e+00	7.875454e-03	9.490419e-01	2.931915e-01	9.501133e-01	4.949765e+00	3.015493e-02
13040000	-4.411758e+03	-9.591509e+02	4.624061e+00	2.096247e+01	3.953488e-01	1.797932e+00	1.257848e-02	9.372331e-01	1.887661e-01	9.566635e-01	2.108586e+00	2.978402e-02
13060000	-4.404649e+03	-9.627873e+02	3.834259e+00	1.796179e+01	3.720930e-01	2.164647e+00	1.354774e-02	9.126116e-01	2.596628e-01	7.952456e-01	3.261401e+00	2.469148e-02
13080000	-4.424493e+03	-9.877715e+02	4.692473e+00	2.278412e+01	3.139535e-01	2.191323e+00	4.000312e-02	8.480749e-01	1.603999e-01	1.063193e+00	2.813061e+00	3.013033e-02
13100000	-4.424657e+03	-9.955951e+02	4.201652e+00	2.106949e+01	3.720930e-01	2.150062e+00	1.119409e-02	9.363874e-01	1.726318e-01	1.136219e+00	2.433214e+00	2.682489e-02
13120000	-4.405816e+03	-1.025602e+03	4.071928e+00	2.126531e+01	2.906977e-01	1.925623e+00	3.103173e-02	8.806725e-01	1.366221e-01	8.163256e-01	3.987599e+00	2.573552e-02
13140000	-4.406267e+03	-9.730368e+02	4.243117e+00	1.942732e+01	3.837209e-01	2.709712e+00	1.488380e-02	9.385629e-01	1.556324e-01	9.835642e-01	2.288138e+00	2.734192e-02
13160000	-4.436367e+03	-9.165424e+02	5.948398e+00	2.730858e+01	3.720930e-01	1.653766e+00	3.043329e-02	8.512921e-01	1.638124e-01	8.834209e-01	6.514392e+00	3.753881e-02
13180000	-4.423922e+03	-9.582397e+02	5.087948e+00	2.439157e+01	3.604651e-01	1.826039e+00	9.380203e-03	9.558575e-01	2.108496e-01	1.749824e+00	4.833918e+00	3.253330e-02
13200000	-4.419695e+03	-9.777608e+02	3.609222e+00	1.742406e+01	3.372093e-01	1.785570e+00	2.559041e-02	8.627856e-01	2.287349e-01	6.730817e-01	2.631802e+00	2.289860e-02
13220000	-4.399802e+03	-9.295825e+02	6.158396e+00	2.854551e+01	2.790698e-01	2.083010e+00	1.655605e-02	9.634941e-01	6.654259e-02	2.211243e+00	7.734669e+00	3.901831e-02
13240000	-4.440537e+03	-9.831750e+02	4.338816e+00	2.308133e+01	3.255814e-01	1.596753e+00	4.694064e-03	9.799629e-01	1.542567e-01	1.858763e+00	2.140916e+00	2.792207e-02
13260000	-4.413057e+03	-9.597125e+02	4.862230e+00	2.526509e+01	3.023256e-01	1.735736e+00	5.482755e-03	9.783552e-01	1.055286e-01	1.354549e+00	5.670982e+00	3.128927e-02
13280000	-4.427255e+03	-9.475673e+02	5.138333e+00	2.427630e+01	3.604651e-01	2.050728e+00	3.243034e-03	9.741616e-01	2.406937e-01	1.458668e+00	3.743422e+00	3.258307e-02
13300000	-4.417447e+03	-9.402559e+02	5.912353e+00	2.638688e+01	4.186047e-01	2.183670e+00	2.691040e-03	9.869305e-01	2.256713e-01	1.682391e+00	5.270352e+00	3.754493e-02
13320000	-4.431556e+03	-9.517136e+02	5.636512e+00	2.559197e+01	4.767442e-01	2.053518e+00	3.838594e-03	9.748101e-01	3.158133e-01	1.996673e+00	5.796391e+00	3.616081e-02
13340000	-4.432683e+03	-9.385391e+02	6.057259e+00	2.810735e+01	3.837209e-01	2.054581e+00	3.485498e-03	9.856437e-01	1.642996e-01	2.540270e+00	4.984631e+00	3.901870e-02
13360000	-4.395466e+03	-9.368797e+02	6.179176e+00	3.106956e+01	3.255814e-01	1.774768e+00	8.287649e-03	9.626714e-01	1.771004e-01	2.848443e+00	6.040746e+00	3.977756e-02
13380000	-4.420494e+03	-9.152698e+02	5.667535e+00	2.712065e+01	3.372093e-01	1.745802e+00	3.420330e-02	8.003617e-01	2.826935e-01	1.540372e+00	7.998470e+00	3.631758e-02
13400000	-4.426104e+03	-9.441247e+02	5.099779e+00	2.546332e+01	3.255814e-01	2.426744e+00	2.725069e-02	8.708274e-01	1.659182e-01	2.578480e+00	5.891272e+00	3.205880e-02
13420000	-4.420427e+03	-9.324753e+02	6.138951e+00	3.041042e+01	3.255814e-01	1.732723e+00	2.090187e-02	9.178562e-01	1.135239e-01	1.864636e+00	3.853173e+00	3.946591e-02
13440000	-4.420166e+03	-9.514634e+02	5.427204e+00	2.708407e+01	3.139535e-01	1.919052e+00	2.033899e-02	9.063668e-01	1.585430e-01	1.744115e+00	3.341991e+00	3.478800e-02
13460000	-4.413031e+03	-9.902409e+02	4.680895e+00	2.438704e+01	2.790698e-01	1.971961e+00	1.428075e-02	9.340893e-01	1.165649e-01	1.888726e+00	4.870909e+00	3.016379e-02
13480000	-4.402032e+03	-9.696026e+02	4.935082e+00	2.452169e+01	3.023256e-01	2.186451e+00	3.997810e-02	8.376742e-01	1.548323e-01	2.171209e+00	3.142880e+00	3.174814e-02
13500000	-4.417720e+03	-9.564840e+02	4.894326e+00	2.335574e+01	3.139535e-01	2.315488e+00	2.356877e-02	8.823734e-01	1.932910e-01	1.206596e+00	3.507173e+00	3.140289e-02
13520000	-4.407399e+03	-9.350623e+02	6.002658e+00	2.844358e+01	3.255814e-01	1.875427e+00	8.252758e-03	9.524248e-01	1.980385e-01	1.451195e+00	4.243061e+00	3.838800e-02
13540000	-4.421750e+03	-9.184269e+02	6.123076e+00	2.754025e+01	4.186047e-01	1.739531e+00	2.397937e-02	8.655246e-01	2.535038e-01	1.224348e+00	4.089381e+00	3.890652e-02
13560000	-4.430781e+03	-9.519748e+02	4.998912e+00	2.421277e+01	3.372093e-01	2.245638e+00	9.228417e-03	9.589049e-01	1.337153e-01	1.120624e+00	2.916894e+00	3.193751e-02
13580000	-4.390693e+03	-1.001067e+03	4.123302e+00	2.129993e+01	3.139535e-01	2.160943e+00	1.356383e-02	9.287252e-01	2.192226e-01	1.035869e+00	3.433603e+00	2.629340e-02
13600000	-4.422915e+03	-9.829641e+02	3.991410e+00	1.879894e+01	4.186047e-01	2.289639e+00	1.398132e-02	9.058928e-01	2.985723e-01	6.208682e-01	2.842858e+00	2.573413e-02
13620000	-4.436643e+03	-9.575549e+02	4.314958e+00	2.100719e+01	4.069767e-01	1.578413e+00	3.232597e-02	8.473438e-01	2.240795e-01	6.514392e-01	4.014849e+00	2.780315e-02
13640000	-4.431592e+03	-9.369929e+02	4.986330e+00	2.133648e+01	4.534884e-01	2.164714e+00	2.425512e-02	8.434740e-01	3.625267e-01	1.116931e+00	3.195055e+00	3.209341e-02
13660000	-4.408536e+03	-9.281115e+02	5.063206e+00	2.224732e+01	4.883721e-01	1.878342e+00	1.969107e-02	8.955108e-01	2.616411e-01	1.299784e+00	2.806118e+00	3.261418e-02
13680000	-4.414822e+03	-9.732362e+02	4.580344e+00	2.068364e+01	4.651163e-01	1.773595e+00	3.364675e-02	7.250542e-01	4.249475e-01	4.849887e-01	2.637399e+00	2.905470e-02
13700000	-4.430034e+03	-9.900853e+02	4.407012e+00	2.202855e+01	3.255814e-01	2.119541e+00	1.404578e-02	9.189365e-01	2.236399e-01	1.022338e+00	3.329161e+00	2.840290e-02
13720000	-4.411122e+03	-9.525393e+02	4.866645e+00	2.416101e+01	3.488372e-01	1.792795e+00	6.461373e-03	9.598506e-01	1.990747e-01	1.447962e+00	3.271784e+00	3.133885e-02
13740000	-4.397710e+03	-9.703172e+02	4.824489e+00	2.514152e+01	2.790698e-01	1.968827e+00	3.554392e-03	9.881504e-01	7.455644e-02	1.006780e+00	3.984222e+00	3.100943e-02
13760000	-4.420295e+03	-9.574028e+02	4.729038e+00	2.332869e+01	3.488372e-01	2.277772e+00	1.600200e-02	9.195162e-01	2.236255e-01	1.319418e+00	4.100914e+00	3.047729e-02
13780000	-4.423521e+03	-9.491495e+02	4.773049e+00	2.282239e+01	3.720930e-01	1.997586e+00	1.425635e-02	9.180383e-01	1.665084e-01	1.333545e+00	4.497706e+00	3.067910e-02
13800000	-4.426924e+03	-9.496738e+02	4.177011e+00	1.924525e+01	4.651163e-01	1.935005e+00	1.580412e-02	8.986737e-01	2.746491e-01	1.024604e+00	4.041571e+00	2.655717e-02
13820000	-4.401108e+03	-9.440445e+02	4.915378e+00	2.174110e+01	4.534884e-01	1.615270e+00	1.715904e-02	9.000111e-01	2.526169e-01	1.400263e+00	3.457750e+00	3.165497e-02
13840000	-4.420348e+03	-9.359404e+02	5.309781e+00	2.358476e+01	3.720930e-01	1.544884e+00	1.972131e-02	8.754295e-01	2.677904e-01	9.077102e-01	2.623678e+00	3.402757e-02
13860000	-4.411212e+03	-9.621699e+02	4.685547e+00	2.214460e+01	3.604651e-01	1.918141e+00	2.990455e-02	8.677496e-01	1.845699e-01	1.232542e+00	4.413684e+00	2.992763e-02
13880000	-4.414886e+03	-9.891813e+02	4.442080e+00	2.157827e+01	3.372093e-01	1.946097e+00	7.575226e-03	9.588995e-01	1.920862e-01	9.888334e-01	4.574164e+00	2.794737e-02
13900000	-4.388286e+03	-9.522320e+02	5.768791e+00	2.690306e+01	3.720930e-01	1.562267e+00	1.502671e-02	9.246317e-01	2.138650e-01	1.517328e+00	2.179267e+00	3.686713e-02
13920000	-4.393996e+03	-9.657455e+02	4.805865e+00	2.368669e+01	3.604651e-01	2.055446e+00	5.161725e-03	9.611354e-01	3.093764e-01	1.549944e+00	2.614513e+00	3.067599e-02
13940000	-4.417383e+03	-9.612165e+02	5.524472e+00	2.759127e+01	2.790698e-01	2.349137e+00	1.333906e-02	9.493673e-01	1.114013e-01	2.622368e+00	4.832899e+00	3.559841e-02
13960000	-4.434565e+03	-9.411884e+02	5.600396e+00	2.477961e+01	4.069767e-01	2.128389e+00	3.484422e-02	7.977134e-01	2.920218e-01	1.431295e+00	4.396590e+00	3.605747e-02
13980000	-4.431345e+03	-9.800258e+02	3.974834e+00	2.038077e+01	4.069767e-01	2.019822e+00	3.851386e-03	9.756709e-01	2.408144e-01	8.457422e-01	1.839991e+00	2.530064e-02
14000000	-4.426431e+03	-9.179664e+02	5.201985e+00	2.273670e+01	4.186047e-01	1.497255e+00	6.316824e-03	9.554384e-01	3.223048e-01	1.169583e+00	2.690449e+00	3.353344e-02
14020000	-4.426667e+03	-9.539388e+02	4.898723e+00	2.111643e+01	3.720930e-01	1.906514e+00	1.017280e-02	9.522584e-01	2.312574e-01	1.166283e+00	3.713582e+00	3.143081e-02
14040000	-4.410144e+03	-9.095554e+02	5.059449e+00	2.192589e+01	4.186047e-01	1.959017e+00	1.265609e-02	9.273742e-01	3.073689e-01	8.865201e-01	2.447128e+00	3.261549e-02
14060000	-4.436448e+03	-9.741270e+02	4.718498e+00	2.232548e+01	3.488372e-01	1.706786e+00	1.707922e-02	8.981657e-01	2.361518e-01	1.299661e+00	4.576678e+00	2.991191e-02
14080000	-4.408722e+03	-9.711859e+02	4.141512e+00	1.983255e+01	4.069767e-01	2.168669e+00	2.231618e-02	8.570284e-01	2.811411e-01	1.479011e+00	2.569048e+00	2.663199e-02
14100000	-4.415221e+03	-9.676444e+02	4.343211e+00	2.127904e+01	3.372093e-01	1.446043e+00	1.390608e-02	9.372041e-01	1.974879e-01	1.583906e+00	2.313611e+00	2.800159e-02
14120000	-4.398017e+03	-9.694188e+02	4.420279e+00	2.036036e+01	3.255814e-01	2.092101e+00	1.881256e-02	9.262994e-01	1.524134e-01	1.277781e+00	3.423909e+00	2.834096e-02
14140000	-4.421087e+03	-9.452095e+02	5.216342e+00	2.349871e+01	3.953488e-01	1.709794e+00	1.007782e-02	9.452945e-01	2.135568e-01	9.305387e-01	4.026370e+00	3.322545e-02
14160000	-4.407983e+03	-9.497229e+02	4.594932e+00	2.180921e+01	4.302326e-01	1.754291e+00	1.370407e-02	8.973302e-01	3.305650e-01	1.230052e+00	3.626290e+00	2.958095e-02
14180000	-4.422336e+03	-9.755470e+02	4.888349e+00	2.329148e+01	3.255814e-01	1.795591e+00	1.933344e-02	9.287778e-01	1.029248e-01	1.623170e+00	3.403025e+00	3.129872e-02
14200000	-4.425405e+03	-9.713946e+02	4.334256e+00	2.048741e+01	3.837209e-01	1.630081e+00	1.604285e-02	9.307370e-01	1.784150e-01	8.297564e-01	2.634189e+00	2.775154e-02
14220000	-4.409386e+03	-9.685284e+02	5.212013e+00	2.335249e+01	3.488372e-01	1.789926e+00	1.060992e-02	9.580610e-01	1.154737e-01	1.378355e+00	3.312674e+00	3.356016e-02
14240000	-4.434858e+03	-9.944373e+02	4.589423e+00	2.138590e+01	3.372093e-01	1.896757e+00	7.179266e-03	9.617164e-01	2.274321e-01	1.222028e+00	4.088321e+00	2.947355e-02
14260000	-4.404152e+03	-9.250427e+02	4.773726e+00	2.326764e+01	3.604651e-01	1.963163e+00	2.253561e-02	8.219311e-01	3.202023e-01	1.321176e+00	5.586690e+00	3.052819e-02
14280000	-4.408754e+03	-9.112803e+02	4.978165e+00	2.177730e+01	4.069767e-01	1.921945e+00	1.788009e-02	8.934386e-01	2.994842e-01	1.992444e+00	4.334085e+00	3.183374e-02
14300000	-4.406073e+03	-9.245554e+02	5.551127e+00	2.419665e+01	3.023256e-01	1.776544e+00	1.670964e-02	9.331806e-01	1.720335e-01	1.473321e+00	3.242783e+00	3.562553e-02
14320000	-4.441450e+03	-9.198674e+02	5.866520e+00	2.470784e+01	4.186047e-01	1.931440e+00	3.873370e-02	8.158055e-01	2.448392e-01	1.271423e+00	3.083115e+00	3.754077e-02
14340000	-4.389346e+03	-9.887917e+02	4.753013e+00	2.140813e+01	3.488372e-01	2.005375e+00	2.816769e-02	8.738604e-01	1.628586e-01	1.292417e+00	4.340687e+00	3.040447e-02
14360000	-4.408835e+03	-1.002108e+03	3.949382e+00	1.879052e+01	2.790698e-01	1.907847e+00	1.674763e-02	9.395321e-01	1.223348e-01	8.769403e-01	3.031038e+00	2.526317e-02
14380000	-4.412810e+03	-9.671445e+02	5.365132e+00	2.380436e+01	3.139535e-01	2.335651e+00	1.153098e-02	9.579889e-01	1.292194e-01	1.540238e+00	4.856567e+00	3.457109e-02
14400000	-4.440321e+03	-9.435942e+02	5.178790e+00	2.529175e+01	3.139535e-01	1.880276e+00	2.035397e-02	9.351639e-01	1.088181e-01	1.440912e+00	3.613124e+00	3.336435e-02
14420000	-4.426811e+03	-1.006673e+03	4.416447e+00	2.140762e+01	3.488372e-01	1.475366e+00	9.121222e-03	9.672152e-01	1.095124e-01	1.538268e+00	4.914818e+00	2.814079e-02
14440000	-4.414879e+03	-9.802472e+02	4.592250e+00	2.189528e+01	3.837209e-01	1.976001e+00	2.059521e-02	8.795462e-01	2.245587e-01	1.480657e+00	4.378129e+00	2.955551e-02
14460000	-4.410302e+03	-9.964011e+02	4.403365e+00	2.140184e+01	3.255814e-01	1.453065e+00	2.936525e-02	8.887335e-01	1.290271e-01	1.406297e+00	3.237398e+00	2.818455e-02
14480000	-4.409868e+03	-9.434248e+02	4.838293e+00	2.150307e+01	3.953488e-01	1.951232e+00	2.740442e-02	8.835445e-01	1.792277e-01	1.297695e+00	3.183940e+00	3.113288e-02
14500000	-4.418176e+03	-9.625446e+02	5.322455e+00	2.330393e+01	4.069767e-01	1.895902e+00	1.515234e-02	8.954351e-01	3.566807e-01	1.023267e+00	4.976872e+00	3.431019e-02
14520000	-4.418338e+03	-1.002916e+03	4.239338e+00	1.884523e+01	3.604651e-01	2.048276e+00	2.770106e-02	8.831058e-01	1.709040e-01	1.212144e+00	3.440280e+00	2.710650e-02
14540000	-4.410456e+03	-9.768028e+02	4.853553e+00	2.186380e+01	3.488372e-01	1.813540e+00	3.477364e-02	8.667482e-01	2.072068e-01	8.413904e-01	3.585897e+00	3.121840e-02
14560000	-4.424853e+03	-9.493500e+02	5.605569e+00	2.540672e+01	2.906977e-01	2.418631e+00	4.267375e-02	8.396246e-01	1.628831e-01	1.321876e+00	2.431572e+00	3.611318e-02
14580000	-4.442860e+03	-9.537270e+02	5.317938e+00	2.439104e+01	3.837209e-01	1.714944e+00	3.162875e-02	8.478093e-01	2.472854e-01	1.338240e+00	2.371289e+00	3.420444e-02
14600000	-4.405890e+03	-9.573310e+02	5.268213e+00	2.403101e+01	3.604651e-01	1.607861e+00	1.171747e-02	9.210074e-01	2.875812e-01	1.484698e+00	4.501772e+00	3.391772e-02
14620000	-4.411172e+03	-9.684861e+02	5.147683e+00	2.250381e+01	3.953488e-01	1.893178e+00	1.578866e-02	9.141418e-01	2.338984e-01	8.361864e-01	3.134724e+00	3.320017e-02
14640000	-4.419315e+03	-9.785561e+02	4.158377e+00	2.001476e+01	3.604651e-01	1.741876e+00	3.099360e-02	8.778674e-01	1.702753e-01	6.419416e-01	2.830441e+00	2.681261e-02
14660000	-4.421397e+03	-9.872512e+02	3.676236e+00	1.798599e+01	3.372093e-01	1.867092e+00	3.463658e-03	9.868330e-01	1.517258e-01	9.081452e-01	4.763930e+00	2.348342e-02
14680000	-4.421657e+03	-9.472700e+02	4.925875e+00	2.192878e+01	3.953488e-01	1.932215e+00	5.909251e-03	9.652861e-01	2.294711e-01	1.093815e+00	2.061932e+00	3.175326e-02
14700000	-4.428410e+03	-9.413230e+02	5.322663e+00	2.401854e+01	3.837209e-01	1.608300e+00	1.199992e-02	9.490243e-01	1.779661e-01	9.982916e-01	2.930285e+00	3.433405e-02
14720000	-4.416171e+03	-9.522909e+02	6.510452e+00	3.241854e+01	2.558140e-01	1.619417e+00	2.652140e-02	9.169902e-01	7.861646e-02	2.313688e+00	4.569241e+00	4.170734e-02
14740000	-4.436681e+03	-9.307206e+02	6.768623e+00	3.114404e+01	3.023256e-01	1.523641e+00	1.580799e-02	9.320807e-01	1.671850e-01	3.177766e+00	4.119850e+00	4.339399e-02
14760000	-4.409476e+03	-9.252069e+02	5.486328e+00	2.651079e+01	3.023256e-01	1.929459e+00	2.864281e-02	8.894079e-01	1.546348e-01	1.945587e+00	4.136711e+00	3.537930e-02
14780000	-4.450286e+03	-9.414259e+02	5.497826e+00	2.426868e+01	2.906977e-01	1.766615e+00	1.474877e-02	9.564687e-01	9.937453e-02	1.331867e+00	4.753826e+00	3.533400e-02
14800000	-4.433003e+03	-9.003759e+02	6.055252e+00	2.362994e+01	3.837209e-01	1.934081e+00	2.201209e-02	9.153793e-01	1.665491e-01	1.302391e+00	4.024627e+00	3.904480e-02
14820000	-4.445304e+03	-9.529968e+02	4.189627e+00	1.889626e+01	4.534884e-01	2.414188e+00	1.192886e-02	9.179756e-01	2.893696e-01	6.246972e-01	2.095137e+00	2.702879e-02
14840000	-4.430250e+03	-9.721966e+02	4.249240e+00	1.982638e+01	3.837209e-01	1.724362e+00	3.603985e-02	8.066024e-01	2.801258e-01	1.020199e+00	1.470252e+00	2.712169e-02
14860000	-4.433370e+03	-9.243540e+02	5.164613e+00	2.134349e+01	4.534884e-01	1.489950e+00	2.180583e-02	8.423392e-01	3.726756e-01	1.282893e+00	3.657272e+00	3.329858e-02
14880000	-4.415322e+03	-9.078178e+02	6.903890e+00	2.837897e+01	4.069767e-01	1.883047e+00	1.842490e-02	9.230348e-01	2.046474e-01	2.327045e+00	3.627467e+00	4.447402e-02
14900000	-4.422546e+03	-9.269013e+02	5.242703e+00	2.236270e+01	4.069767e-01	2.015288e+00	1.371188e-02	9.243753e-01	2.569959e-01	1.356214e+00	2.040974e+00	3.379777e-02
14920000	-4.403152e+03	-9.566630e+02	4.632969e+00	2.104982e+01	3.372093e-01	1.789603e+00	3.016863e-02	8.770737e-01	1.444410e-01	1.199229e+00	2.897474e+00	2.986118e-02
14940000	-4.409246e+03	-9.476878e+02	4.670614e+00	2.124939e+01	3.604651e-01	1.863444e+00	1.647441e-02	9.276395e-01	1.482247e-01	1.003843e+00	3.104319e+00	2.972098e-02
14960000	-4.429523e+03	-9.664716e+02	4.429217e+00	2.044334e+01	3.372093e-01	2.235637e+00	3.283163e-02	9.055054e-01	1.002166e-01	8.706141e-01	4.152842e+00	2.841652e-02
14980000	-4.424252e+03	-9.474535e+02	4.238961e+00	2.073318e+01	3.255814e-01	2.638089e+00	1.597601e-02	9.314436e-01	1.586952e-01	1.380864e+00	3.478953e+00	2.676103e-02
15000000	-4.416946e+03	-9.468433e+02	4.562964e+00	2.190969e+01	3.488372e-01	1.832594e+00	1.270812e-02	9.402676e-01	1.979949e-01	8.469571e-01	3.986660e+00	2.864347e-02
15020000	-4.418477e+03	-9.267466e+02	4.630729e+00	2.131346e+01	3.837209e-01	2.400478e+00	5.950230e-03	9.642791e-01	2.528892e-01	9.116199e-01	3.155989e+00	2.900420e-02
15040000	-4.408931e+03	-9.764077e+02	4.364919e+00	2.122804e+01	3.255814e-01	1.595019e+00	5.656084e-03	9.784989e-01	1.493778e-01	1.383226e+00	3.022323e+00	2.789857e-02
15060000	-4.419016e+03	-9.630227e+02	5.275530e+00	2.303653e+01	4.069767e-01	1.825223e+00	1.009001e-02	9.281571e-01	2.648654e-01	2.048956e+00	3.057208e+00	3.383109e-02
15080000	-4.415274e+03	-9.672107e+02	5.718596e+00	2.611802e+01	3.372093e-01	1.786159e+00	2.645994e-02	9.031401e-01	1.512025e-01	2.167853e+00	2.430182e+00	3.674259e-02
15100000	-4.424675e+03	-9.350667e+02	4.959333e+00	2.231073e+01	3.953488e-01	1.924389e+00	2.098745e-02	9.026789e-01	1.665425e-01	1.181524e+00	2.324050e+00	3.135422e-02
15120000	-4.426783e+03	-9.904596e+02	4.552645e+00	2.211453e+01	3.837209e-01	1.676683e+00	1.410355e-02	9.172325e-01	2.288308e-01	9.828447e-01	3.274086e+00	2.917423e-02
15140000	-4.391318e+03	-9.416208e+02	5.470484e+00	2.438974e+01	4.069767e-01	2.027070e+00	2.292265e-02	8.992498e-01	1.910592e-01	1.892711e+00	3.686824e+00	3.480684e-02
15160000	-4.438792e+03	-9.428819e+02	5.708670e+00	2.611870e+01	3.720930e-01	2.426976e+00	1.101123e-02	9.562690e-01	1.233038e-01	1.212845e+00	2.845127e+00	3.666732e-02
15180000	-4.426490e+03	-9.375589e+02	5.524363e+00	2.431546e+01	3.139535e-01	2.383212e+00	2.820458e-02	8.569724e-01	2.329038e-01	1.232658e+00	3.054336e+00	3.509617e-02
15200000	-4.397506e+03	-9.665804e+02	4.639798e+00	2.142192e+01	4.069767e-01	1.798078e+00	1.267991e-02	9.253724e-01	2.272066e-01	1.099500e+00	2.702553e+00	2.984634e-02
15220000	-4.436530e+03	-9.096072e+02	4.953659e+00	2.073500e+01	4.418605e-01	1.763558e+00	2.326899e-02	8.613888e-01	2.784226e-01	1.128071e+00	2.114685e+00	3.189960e-02
15240000	-4.410281e+03	-9.309137e+02	5.194289e+00	2.322334e+01	3.255814e-01	2.006005e+00	5.056262e-03	9.816066e-01	1.279005e-01	1.422055e+00	3.844880e+00	3.347700e-02
15260000	-4.392950e+03	-9.780320e+02	4.679689e+00	2.255908e+01	3.604651e-01	1.740913e+00	5.378615e-03	9.713612e-01	1.848369e-01	1.144526e+00	4.309002e+00	3.003031e-02
15280000	-4.448835e+03	-9.346047e+02	4.337827e+00	2.027759e+01	4.767442e-01	2.078726e+00	1.224283e-02	9.088841e-01	2.711298e-01	1.325145e+00	2.151458e+00	2.794417e-02
15300000	-4.423842e+03	-9.676491e+02	4.848021e+00	2.207509e+01	3.604651e-01	1.747638e+00	1.448338e-02	9.353357e-01	1.691762e-01	1.252850e+00	2.809353e+00	3.061431e-02
15320000	-4.395134e+03	-9.691179e+02	5.220045e+00	2.345260e+01	3.837209e-01	2.004994e+00	2.603609e-03	9.820693e-01	2.534811e-01	1.670598e+00	4.090412e+00	3.323570e-02
15340000	-4.436069e+03	-9.759241e+02	5.106779e+00	2.405375e+01	2.674419e-01	1.889611e+00	5.635798e-03	9.835459e-01	9.489482e-02	1.795885e+00	3.060452e+00	3.266295e-02
15360000	-4.422145e+03	-9.443346e+02	4.553503e+00	2.167503e+01	3.953488e-01	2.343230e+00	1.680556e-02	9.199668e-01	1.894909e-01	1.937646e+00	1.960267e+00	2.923691e-02
15380000	-4.403697e+03	-9.866075e+02	4.483432e+00	2.202268e+01	1.976744e-01	1.947491e+00	1.025364e-02	9.659604e-01	1.252115e-01	1.699374e+00	4.634986e+00	2.863682e-02
15400000	-4.451355e+03	-9.828602e+02	4.231603e+00	1.870764e+01	4.186047e-01	1.973242e+00	1.527663e-02	9.025327e-01	3.411699e-01	1.000324e+00	1.891004e+00	2.692559e-02
15420000	-4.439180e+03	-9.285827e+02	5.090885e+00	2.298095e+01	4.534884e-01	1.992109e+00	2.418443e-02	8.353873e-01	3.452154e-01	1.276996e+00	4.236801e+00	3.259283e-02
15440000	-4.432619e+03	-9.391825e+02	5.762547e+00	2.483684e+01	4.186047e-01	1.878767e+00	9.935835e-03	9.427752e-01	3.049442e-01	1.705312e+00	4.299039e+00	3.684572e-02
15460000	-4.444073e+03	-9.685664e+02	4.445417e+00	2.045643e+01	3.139535e-01	2.599780e+00	4.792105e-02	8.787695e-01	7.680183e-02	9.076416e-01	3.167088e+00	2.861985e-02
15480000	-4.417227e+03	-9.662528e+02	4.474149e+00	1.974579e+01	3.372093e-01	1.936275e+00	3.318586e-02	8.656032e-01	1.648699e-01	8.385509e-01	4.242484e+00	2.874867e-02
15500000	-4.420219e+03	-9.660762e+02	4.204182e+00	1.924663e+01	3.255814e-01	2.499500e+00	2.176580e-02	8.948309e-01	1.999774e-01	6.342955e-01	3.045418e+00	2.673274e-02
15520000	-4.444752e+03	-9.879155e+02	4.158732e+00	1.912106e+01	3.604651e-01	1.999204e+00	2.325136e-02	8.511311e-01	2.109021e-01	9.648784e-01	3.615688e+00	2.667204e-02
15540000	-4.390267e+03	-9.523022e+02	4.398469e+00	1.884571e+01	3.023256e-01	1.667150e+00	1.540840e-02	9.400205e-01	1.630428e-01	6.229607e-01	4.213330e+00	2.815917e-02
15560000	-4.418554e+03	-9.511902e+02	5.154402e+00	2.163465e+01	3.023256e-01	2.139895e+00	1.218386e-02	9.521848e-01	1.380068e-01	9.106942e-01	3.633332e+00	3.312158e-02
15580000	-4.386592e+03	-9.415446e+02	5.263564e+00	2.357624e+01	3.023256e-01	2.380151e+00	1.823628e-02	9.118085e-01	1.906061e-01	1.766091e+00	4.762838e+00	3.376202e-02
15600000	-4.406234e+03	-9.471341e+02	5.826324e+00	2.562001e+01	3.488372e-01	1.794006e+00	1.924794e-02	8.959904e-01	2.244113e-01	8.906250e-01	3.953104e+00	3.724177e-02
15620000	-4.422157e+03	-9.571484e+02	5.213277e+00	2.337895e+01	3.488372e-01	2.311299e+00	3.390668e-02	7.919415e-01	2.883938e-01	1.443189e+00	4.523276e+00	3.318502e-02
15640000	-4.423789e+03	-9.689354e+02	4.821775e+00	2.219647e+01	3.255814e-01	2.260105e+00	1.935279e-02	9.320532e-01	1.088352e-01	1.165695e+00	4.573955e+00	3.072337e-02
15660000	-4.421312e+03	-9.843811e+02	4.547262e+00	2.096255e+01	3.953488e-01	2.156907e+00	2.565500e-02	8.805886e-01	2.352488e-01	7.087834e-01	3.508495e+00	2.878428e-02
15680000	-4.417230e+03	-9.208236e+02	4.871956e+00	2.141060e+01	3.837209e-01	2.044944e+00	1.326586e-02	9.146997e-01	2.544019e-01	9.844070e-01	2.952479e+00	3.043083e-02
15700000	-4.398311e+03	-9.706779e+02	4.413193e+00	2.143856e+01	3.604651e-01	1.922915e+00	2.094812e-02	9.155667e-01	1.483450e-01	1.230717e+00	4.346631e+00	2.839334e-02
15720000	-4.420812e+03	-9.799687e+02	5.091180e+00	2.479562e+01	3.255814e-01	1.930662e+00	3.240941e-02	8.310955e-01	2.623611e-01	1.337167e+00	4.561292e+00	3.256282e-02
15740000	-4.389762e+03	-9.980023e+02	4.713327e+00	2.258514e+01	2.790698e-01	2.574309e+00	1.905650e-02	9.555426e-01	5.989539e-02	2.259708e+00	2.573492e+00	3.008687e-02
15760000	-4.422106e+03	-9.355086e+02	5.517065e+00	2.395360e+01	3.488372e-01	2.185301e+00	1.842898e-02	9.326051e-01	1.633278e-01	1.501705e+00	2.805819e+00	3.467753e-02
15780000	-4.407949e+03	-9.905386e+02	4.025080e+00	1.946395e+01	3.604651e-01	2.165835e+00	1.875095e-02	9.195055e-01	1.357044e-01	6.487010e-01	3.906941e+00	2.516918e-02
15800000	-4.423078e+03	-1.008709e+03	3.489970e+00	1.651513e+01	3.837209e-01	1.908706e+00	3.529785e-02	8.714535e-01	1.104031e-01	8.799434e-01	2.295077e+00	2.224550e-02
15820000	-4.413217e+03	-1.000427e+03	4.668714e+00	2.341191e+01	2.674419e-01	1.753091e+00	1.334985e-02	9.584328e-01	9.036723e-02	7.252180e-01	4.629670e+00	3.009062e-02
15840000	-4.431980e+03	-9.388120e+02	4.609798e+00	1.981148e+01	4.767442e-01	2.116901e+00	3.019031e-02	7.756590e-01	4.272966e-01	1.638085e+00	2.964995e+00	2.946472e-02
15860000	-4.409724e+03	-9.108299e+02	5.421511e+00	2.341048e+01	4.069767e-01	2.311420e+00	1.731308e-02	9.006711e-01	2.461468e-01	1.094812e+00	4.410024e+00	3.478713e-02
15880000	-4.415640e+03	-9.337681e+02	4.675687e+00	2.108989e+01	4.069767e-01	2.283350e+00	1.785584e-02	9.021304e-01	2.470345e-01	1.036969e+00	5.754494e+00	2.984391e-02
15900000	-4.414296e+03	-9.876158e+02	5.187337e+00	2.384513e+01	4.069767e-01	1.676512e+00	1.526388e-02	9.118895e-01	2.442103e-01	1.315631e+00	2.583424e+00	3.331413e-02
15920000	-4.395700e+03	-9.754384e+02	4.667440e+00	2.055582e+01	3.255814e-01	2.005356e+00	1.945555e-02	9.126578e-01	2.281574e-01	2.710304e+00	3.793321e+00	2.987737e-02
15940000	-4.421133e+03	-9.524450e+02	5.436783e+00	2.438681e+01	3.604651e-01	1.570061e+00	1.141682e-02	9.479702e-01	1.998048e-01	1.130722e+00	2.014575e+00	3.471145e-02
15960000	-4.432635e+03	-9.440970e+02	5.305012e+00	2.322852e+01	3.720930e-01	1.935207e+00	5.016416e-03	9.758277e-01	1.996732e-01	1.016362e+00	3.533111e+00	3.366834e-02
15980000	-4.392488e+03	-1.006279e+03	4.388307e+00	2.071301e+01	3.488372e-01	1.983719e+00	1.298432e-02	9.298154e-01	2.360303e-01	9.843117e-01	4.342019e+00	2.812780e-02
16000000	-4.403465e+03	-9.668623e+02	5.179197e+00	2.346880e+01	3.837209e-01	1.722560e+00	7.732223e-03	9.591682e-01	1.817417e-01	1.190329e+00	5.690600e+00	3.331981e-02
16020000	-4.408363e+03	-9.681186e+02	5.631940e+00	2.585843e+01	2.674419e-01	1.559868e+00	1.234117e-02	9.509424e-01	1.341552e-01	1.857935e+00	4.150171e+00	3.551096e-02
16040000	-4.400074e+03	-9.884653e+02	4.797663e+00	2.364219e+01	2.906977e-01	2.316431e+00	1.487778e-02	9.386059e-01	1.478752e-01	1.353770e+00	2.854988e+00	3.040714e-02
16060000	-4.410093e+03	-9.823324e+02	3.729330e+00	1.698936e+01	3.139535e-01	1.947247e+00	3.608243e-03	9.823975e-01	1.771323e-01	4.104195e-01	4.803596e+00	2.392883e-02
16080000	-4.395172e+03	-9.595575e+02	4.874035e+00	2.036536e+01	3.720930e-01	2.159163e+00	2.353051e-03	9.871848e-01	2.367271e-01	9.963961e-01	3.976062e+00	3.112055e-02
16100000	-4.388507e+03	-9.603367e+02	5.424630e+00	2.553226e+01	3.139535e-01	2.028277e+00	5.194254e-03	9.858031e-01	8.877383e-02	9.826902e-01	4.004959e+00	3.489614e-02
16120000	-4.418079e+03	-9.785723e+02	4.182998e+00	1.880329e+01	3.837209e-01	2.004503e+00	5.501782e-03	9.731730e-01	1.887182e-01	9.682492e-01	1.983356e+00	2.695493e-02
16140000	-4.427242e+03	-9.650073e+02	3.933211e+00	1.789823e+01	3.604651e-01	1.972098e+00	4.522914e-03	9.704203e-01	2.559050e-01	1.143139e+00	3.112930e+00	2.528139e-02
16160000	-4.422813e+03	-9.745314e+02	4.327264e+00	2.045954e+01	4.186047e-01	1.861879e+00	1.886131e-02	8.618682e-01	2.726352e-01	8.085310e-01	3.613323e+00	2.759807e-02
16180000	-4.423762e+03	-9.513659e+02	5.065301e+00	2.367968e+01	2.906977e-01	1.789929e+00	2.420954e-02	8.740860e-01	1.921788e-01	8.614474e-01	3.992721e+00	3.266089e-02
16200000	-4.413675e+03	-9.565657e+02	5.288232e+00	2.465576e+01	3.255814e-01	2.414357e+00	6.954017e-03	9.756933e-01	1.397317e-01	2.007724e+00	3.941729e+00	3.380817e-02
16220000	-4.423771e+03	-9.725233e+02	5.085345e+00	2.513668e+01	2.441860e-01	2.168370e+00	1.613991e-02	9.559590e-01	5.939621e-02	1.646657e+00	2.896914e+00	3.246213e-02
16240000	-4.377093e+03	-1.012023e+03	4.494238e+00	2.258097e+01	2.674419e-01	2.021575e+00	1.256301e-02	9.610641e-01	7.968487e-02	2.005680e+00	4.071811e+00	2.854338e-02
16260000	-4.392008e+03	-9.905033e+02	4.119584e+00	2.002087e+01	3.488372e-01	1.977970e+00	1.482631e-02	9.128953e-01	2.137271e-01	1.236774e+00	3.487788e+00	2.588381e-02
16280000	-4.426416e+03	-9.650715e+02	5.752142e+00	2.777147e+01	2.790698e-01	1.671688e+00	2.753369e-02	9.240341e-01	7.069895e-02	2.551215e+00	4.350441e+00	3.579487e-02
16300000	-4.435468e+03	-1.001748e+03	3.437101e+00	1.646918e+01	3.604651e-01	2.144198e+00	2.369749e-02	8.770244e-01	2.047790e-01	9.607708e-01	1.903856e+00	2.170076e-02
16320000	-4.421956e+03	-9.260261e+02	5.133372e+00	2.370622e+01	4.186047e-01	1.857016e+00	1.019106e-02	9.205921e-01	2.937257e-01	1.200598e+00	3.202020e+00	3.282506e-02
16340000	-4.438739e+03	-9.648121e+02	5.410887e+00	2.377384e+01	4.418605e-01	2.134429e+00	4.565868e-03	9.703800e-01	2.846399e-01	8.363618e-01	5.457649e+00	3.422581e-02
16360000	-4.429830e+03	-9.204400e+02	5.155987e+00	2.324109e+01	4.534884e-01	1.871820e+00	1.169370e-02	9.159060e-01	3.234718e-01	9.062645e-01	4.743978e+00	3.287707e-02
16380000	-4.409119e+03	-9.688079e+02	4.032306e+00	1.931991e+01	4.302326e-01	2.035506e+00	8.406734e-03	9.393874e-01	2.469860e-01	6.447584e-01	1.654991e+00	2.595629e-02
16400000	-4.428247e+03	-9.264033e+02	5.424006e+00	2.302806e+01	4.651163e-01	1.976278e+00	6.302716e-03	9.499024e-01	3.861318e-01	9.595841e-01	3.502050e+00	3.472885e-02
16420000	-4.412811e+03	-9.390488e+02	5.889683e+00	2.495667e+01	4.767442e-01	2.098314e+00	6.644117e-03	9.591444e-01	2.794205e-01	1.321380e+00	6.644744e+00	3.793165e-02
16440000	-4.432599e+03	-9.465920e+02	4.071193e+00	2.058095e+01	3.255814e-01	2.132357e+00	1.338869e-02	9.282780e-01	1.785601e-01	9.331988e-01	2.515166e+00	2.622921e-02
16460000	-4.427184e+03	-9.895858e+02	3.903508e+00	1.988263e+01	3.139535e-01	2.058292e+00	2.269801e-02	9.075416e-01	1.308182e-01	1.121239e+00	1.460950e+00	2.504123e-02
16480000	-4.423341e+03	-9.799286e+02	4.181782e+00	2.048502e+01	3.488372e-01	2.205083e+00	7.154668e-03	9.643220e-01	1.725044e-01	1.084830e+00	1.894695e+00	2.695146e-02
16500000	-4.401887e+03	-9.610101e+02	4.826717e+00	2.339585e+01	3.953488e-01	2.221918e+00	2.235291e-02	8.917221e-01	2.105193e-01	1.754990e+00	2.450809e+00	3.097361e-02
16520000	-4.402109e+03	-9.582633e+02	4.762604e+00	2.267974e+01	2.558140e-01	2.436121e+00	2.482756e-02	8.948515e-01	1.422756e-01	1.095089e+00	3.133627e+00	3.069683e-02
16540000	-4.417160e+03	-9.462501e+02	5.029054e+00	2.143439e+01	4.186047e-01	1.776254e+00	4.546589e-03	9.653035e-01	3.017279e-01	1.132274e+00	3.130300e+00	3.129111e-02
16560000	-4.426601e+03	-9.069445e+02	4.379844e+00	2.054233e+01	3.837209e-01	2.639448e+00	4.382715e-03	9.731400e-01	1.924719e-01	5.257109e-01	2.704445e+00	2.773516e-02
16580000	-4.416070e+03	-9.301725e+02	5.461979e+00	2.468892e+01	4.418605e-01	1.573551e+00	1.499845e-02	8.978629e-01	3.449385e-01	1.255545e+00	3.587925e+00	3.516785e-02
16600000	-4.427823e+03	-9.313480e+02	4.550126e+00	2.122475e+01	4.069767e-01	2.004266e+00	8.359150e-03	9.433784e-01	2.907030e-01	5.619958e-01	2.986354e+00	2.923360e-02
16620000	-4.394390e+03	-9.427820e+02	4.936285e+00	2.143612e+01	4.069767e-01	2.159796e+00	6.767746e-03	9.582625e-01	2.587986e-01	1.289828e+00	3.923573e+00	3.159249e-02
16640000	-4.395510e+03	-9.447580e+02	5.366186e+00	2.430299e+01	3.372093e-01	2.029437e+00	1.172208e-02	9.517425e-01	1.513705e-01	1.158533e+00	4.193736e+00	3.444328e-02
16660000	-4.420831e+03	-9.324632e+02	5.253295e+00	2.430390e+01	3.720930e-01	1.976478e+00	1.713731e-02	9.107403e-01	2.460868e-01	2.254514e+00	3.517778e+00	3.373088e-02
16680000	-4.410783e+03	-9.422022e+02	5.986684e+00	2.931796e+01	3.255814e-01	2.111971e+00	2.148117e-02	9.027441e-01	1.636840e-01	1.199858e+00	4.043186e+00	3.779600e-02
16700000	-4.418601e+03	-9.902999e+02	5.546322e+00	2.827568e+01	2.558140e-01	1.686580e+00	3.601780e-02	8.982501e-01	7.566301e-02	1.636692e+00	2.049635e+00	3.502406e-02
16720000	-4.417944e+03	-9.335522e+02	5.523538e+00	2.572187e+01	3.255814e-01	1.770541e+00	1.865545e-02	9.127389e-01	2.023742e-01	1.633480e+00	3.714581e+00	3.540570e-02
16740000	-4.434483e+03	-9.257309e+02	5.183667e+00	2.243472e+01	4.302326e-01	1.770921e+00	8.550342e-04	9.941763e-01	2.734229e-01	9.792235e-01	3.243904e+00	3.230770e-02
16760000	-4.435496e+03	-9.011435e+02	5.521862e+00	2.412504e+01	3.720930e-01	2.630627e+00	1.344050e-03	9.952409e-01	1.407478e-01	9.060943e-01	5.098992e+00	3.536995e-02
16780000	-4.434119e+03	-9.144847e+02	5.359537e+00	2.296709e+01	3.720930e-01	2.259389e+00	2.313359e-03	9.893106e-01	1.711571e-01	8.227318e-01	3.694758e+00	3.424171e-02
16800000	-4.411568e+03	-9.885623e+02	4.945273e+00	2.283558e+01	2.906977e-01	1.961232e+00	1.251276e-02	9.639330e-01	8.051034e-02	1.220761e+00	3.515322e+00	3.165270e-02
16820000	-4.442857e+03	-9.275225e+02	4.735716e+00	2.051914e+01	3.953488e-01	1.899088e+00	1.154903e-03	9.942213e-01	2.370092e-01	6.513503e-01	2.236625e+00	3.048892e-02
16840000	-4.422382e+03	-9.693100e+02	4.810185e+00	2.205319e+01	3.372093e-01	2.428119e+00	1.141412e-02	9.416704e-01	2.221411e-01	9.827564e-01	4.286089e+00	3.078782e-02
16860000	-4.424172e+03	-9.552658e+02	4.659483e+00	2.153341e+01	3.372093e-01	1.640323e+00	3.834741e-02	8.352809e-01	2.174198e-01	1.791559e+00	4.081833e+00	2.981516e-02
16880000	-4.421070e+03	-9.667832e+02	4.231817e+00	2.068877e+01	3.837209e-01	2.361099e+00	9.166892e-03	9.528743e-01	2.040343e-01	1.224040e+00	2.804741e+00	2.717679e-02
16900000	-4.403584e+03	-9.279920e+02	5.114598e+00	2.457844e+01	4.069767e-01	1.918747e+00	6.489664e-03	9.665626e-01	1.669102e-01	1.128693e+00	4.761187e+00	3.277192e-02
16920000	-4.418617e+03	-9.385394e+02	5.670775e+00	2.706577e+01	2.790698e-01	2.134487e+00	4.049857e-02	8.703632e-01	9.595921e-02	2.051938e+00	4.670054e+00	3.653841e-02
16940000	-4.423936e+03	-9.423365e+02	6.172871e+00	2.761657e+01	3.255814e-01	1.586992e+00	1.297965e-02	9.551611e-01	1.273901e-01	1.790083e+00	4.917017e+00	3.976143e-02
16960000	-4.408117e+03	-9.622664e+02	4.474565e+00	2.135322e+01	3.720930e-01	2.013132e+00	6.302007e-03	9.660542e-01	1.980721e-01	9.648581e-01	2.742856e+00	2.883664e-02
16980000	-4.392561e+03	-9.520311e+02	5.581820e+00	2.404756e+01	3.720930e-01	1.927424e+00	1.246945e-02	9.473887e-01	1.661882e-01	1.389606e+00	3.319634e+00	3.579663e-02
17000000	-4.414223e+03	-9.381164e+02	4.832155e+00	2.092500e+01	3.604651e-01	2.230545e+00	2.083885e-02	8.852739e-01	2.368376e-01	1.217365e+00	4.128072e+00	3.114691e-02
17020000	-4.413543e+03	-9.430919e+02	5.179489e+00	2.313102e+01	3.372093e-01	2.166108e+00	7.743130e-03	9.747406e-01	9.314102e-02	1.263758e+00	4.147209e+00	3.340417e-02
17040000	-4.433424e+03	-9.304399e+02	5.240535e+00	2.335740e+01	4.534884e-01	2.155806e+00	1.974246e-02	8.711388e-01	3.675391e-01	1.492096e+00	4.135736e+00	3.359966e-02
17060000	-4.420783e+03	-9.435587e+02	5.149789e+00	2.226699e+01	3.953488e-01	2.138286e+00	1.156651e-02	9.283714e-01	2.850869e-01	9.731375e-01	3.529698e+00	3.321356e-02
17080000	-4.410202e+03	-9.838205e+02	5.222890e+00	2.518376e+01	3.604651e-01	1.727901e+00	4.108473e-02	8.492446e-01	1.194526e-01	1.299052e+00	3.999805e+00	3.337553e-02
17100000	-4.422052e+03	-9.287288e+02	5.699263e+00	2.463141e+01	3.488372e-01	1.907627e+00	4.670267e-02	8.174377e-01	1.888888e-01	2.213824e+00	3.540732e+00	3.649565e-02
17120000	-4.420015e+03	-9.194714e+02	7.659718e+00	3.174212e+01	2.674419e-01	1.843788e+00	2.745986e-02	9.189543e-01	1.126398e-01	3.038078e+00	5.214874e+00	4.877628e-02
17140000	-4.411635e+03	-9.180706e+02	6.942662e+00	2.915869e+01	3.023256e-01	1.565361e+00	3.146145e-02	9.259785e-01	1.115380e-01	3.450477e+00	4.838249e+00	4.476625e-02
17160000	-4.410056e+03	-9.456866e+02	5.439781e+00	2.462468e+01	3.372093e-01	1.872337e+00	2.152324e-02	9.009807e-01	1.768896e-01	2.940083e+00	3.556288e+00	3.498817e-02
17180000	-4.404105e+03	-9.305345e+02	5.392082e+00	2.270379e+01	3.255814e-01	1.761882e+00	7.418889e-03	9.715965e-01	1.659317e-01	9.240177e-01	4.045006e+00	3.476575e-02
17200000	-4.427670e+03	-9.550393e+02	4.279616e+00	1.825356e+01	3.720930e-01	2.611125e+00	2.227343e-02	9.078532e-01	2.100926e-01	1.143281e+00	1.716245e+00	2.756188e-02
17220000	-4.428942e+03	-9.241588e+02	5.458819e+00	2.401755e+01	4.069767e-01	2.577635e+00	2.050324e-02	8.722164e-01	2.958464e-01	1.267501e+00	5.092457e+00	3.511913e-02
17240000	-4.437682e+03	-9.058344e+02	5.300142e+00	2.226886e+01	4.302326e-01	2.635238e+00	8.733270e-03	9.479053e-01	2.592311e-01	7.821917e-01	2.812530e+00	3.418400e-02
17260000	-4.412659e+03	-9.218748e+02	5.344482e+00	2.213812e+01	4.186047e-01	2.155648e+00	2.025742e-02	9.038024e-01	2.033620e-01	1.236514e+00	4.152089e+00	3.434470e-02
17280000	-4.430729e+03	-9.409733e+02	4.532552e+00	1.825773e+01	4.418605e-01	1.984953e+00	3.630863e-02	8.231326e-01	2.921088e-01	1.212229e+00	2.909005e+00	2.917593e-02
17300000	-4.423511e+03	-9.136104e+02	5.322289e+00	2.234247e+01	4.883721e-01	2.009026e+00	1.976621e-02	8.233409e-01	4.277983e-01	1.300048e+00	2.531397e+00	3.427660e-02
17320000	-4.401355e+03	-1.011984e+03	3.512054e+00	1.669085e+01	3.604651e-01	1.628513e+00	1.015566e-02	9.491402e-01	2.471623e-01	5.022336e-01	5.735295e+00	2.253540e-02
17340000	-4.416543e+03	-9.513675e+02	5.120874e+00	2.110635e+01	4.534884e-01	1.887598e+00	1.975922e-02	9.017064e-01	2.221322e-01	1.556905e+00	2.733794e+00	3.300196e-02
17360000	-4.437533e+03	-8.946953e+02	5.995414e+00	2.373689e+01	4.883721e-01	1.844919e+00	1.919717e-02	8.672895e-01	4.032558e-01	2.915971e+00	2.673083e+00	3.842525e-02
17380000	-4.451528e+03	-9.456666e+02	5.527809e+00	2.342082e+01	5.000000e-01	1.880379e+00	1.030160e-02	8.713538e-01	5.543126e-01	1.513257e+00	4.671170e+00	3.556057e-02
17400000	-4.420130e+03	-9.360972e+02	5.403868e+00	2.259974e+01	3.953488e-01	1.955438e+00	4.516101e-02	7.755129e-01	2.320571e-01	9.021001e-01	3.666800e+00	3.480019e-02
17420000	-4.427279e+03	-9.149353e+02	5.854993e+00	2.451635e+01	4.767442e-01	1.985470e+00	2.383301e-02	8.543013e-01	3.134441e-01	1.548393e+00	3.728108e+00	3.776548e-02
17440000	-4.416884e+03	-9.440088e+02	5.902723e+00	2.585189e+01	4.186047e-01	1.759409e+00	8.102340e-03	9.589322e-01	2.127804e-01	1.316438e+00	2.143674e+00	3.799364e-02
17460000	-4.413882e+03	-9.324653e+02	6.757044e+00	2.847145e+01	4.186047e-01	1.990412e+00	1.910553e-02	9.175575e-01	1.948064e-01	1.450580e+00	3.798722e+00	4.357823e-02
17480000	-4.422248e+03	-9.243008e+02	6.045420e+00	2.661033e+01	4.186047e-01	2.091494e+00	1.758702e-02	8.700268e-01	3.466057e-01	2.170577e+00	3.895684e+00	3.831527e-02
17500000	-4.467481e+03	-9.050186e+02	6.262235e+00	2.758795e+01	5.116279e-01	2.189423e+00	2.745998e-02	8.057075e-01	3.887039e-01	1.676836e+00	5.531541e+00	4.032475e-02
17520000	-4.464535e+03	-9.311839e+02	5.545417e+00	2.309093e+01	4.767442e-01	1.705937e+00	1.298643e-02	9.232704e-01	2.401020e-01	1.553022e+00	2.162467e+00	3.541107e-02
17540000	-4.447856e+03	-9.289663e+02	5.771954e+00	2.580095e+01	5.000000e-01	1.761733e+00	8.329141e-03	9.362585e-01	3.297330e-01	1.639405e+00	4.876254e+00	3.698639e-02
17560000	-4.421031e+03	-9.193178e+02	5.521730e+00	2.432223e+01	4.767442e-01	1.695796e+00	1.633167e-02	8.527148e-01	4.054317e-01	9.121812e-01	3.203666e+00	3.560395e-02
17580000	-4.446908e+03	-9.302810e+02	6.097302e+00	2.686969e+01	4.418605e-01	1.927006e+00	1.568844e-02	9.079786e-01	2.893931e-01	1.272371e+00	4.694235e+00	3.921599e-02
17600000	-4.418590e+03	-9.292834e+02	5.245445e+00	2.304393e+01	4.418605e-01	1.609007e+00	1.142978e-02	9.014170e-01	3.090093e-01	9.036467e-01	2.533138e+00	3.368028e-02
17620000	-4.455699e+03	-9.433344e+02	4.147921e+00	1.873101e+01	4.302326e-01	1.688488e+00	1.075588e-02	9.374396e-01	2.517182e-01	7.498571e-01	2.466981e+00	2.658464e-02
17640000	-4.442771e+03	-9.746132e+02	4.587680e+00	2.396495e+01	3.488372e-01	2.045773e+00	1.063890e-02	9.312251e-01	2.428325e-01	1.634445e+00	2.977315e+00	2.938166e-02
17660000	-4.409379e+03	-9.440892e+02	4.223146e+00	1.869144e+01	3.720930e-01	1.951436e+00	2.031034e-02	9.239910e-01	1.624961e-01	1.073588e+00	1.767505e+00	2.715071e-02
17680000	-4.407928e+03	-9.545063e+02	4.096468e+00	1.946730e+01	3.953488e-01	2.279395e+00	8.613263e-03	9.556440e-01	1.611650e-01	1.050843e+00	1.696224e+00	2.609015e-02
17700000	-4.423060e+03	-9.468909e+02	4.607852e+00	2.145195e+01	3.488372e-01	2.008122e+00	1.406824e-02	9.440040e-01	1.751497e-01	9.889547e-01	2.469917e+00	2.950436e-02
17720000	-4.432674e+03	-9.621609e+02	3.935047e+00	1.940984e+01	4.069767e-01	2.442186e+00	1.728661e-02	9.027067e-01	2.341903e-01	5.285278e-01	2.283346e+00	2.490642e-02
17740000	-4.432449e+03	-9.296349e+02	5.295251e+00	2.465443e+01	3.255814e-01	2.085179e+00	1.765679e-02	9.221378e-01	1.572317e-01	7.052852e-01	2.780049e+00	3.354855e-02
17760000	-4.426794e+03	-9.387220e+02	5.345205e+00	2.573776e+01	3.604651e-01	2.310391e+00	5.511350e-03	9.621703e-01	2.734206e-01	1.315259e+00	2.392804e+00	3.401492e-02
17780000	-4.415601e+03	-9.392429e+02	4.909476e+00	2.301955e+01	4.418605e-01	1.692290e+00	2.046289e-02	8.889818e-01	2.316462e-01	1.175299e+00	2.297586e+00	3.158386e-02
17800000	-4.432919e+03	-9.850646e+02	5.198504e+00	2.535550e+01	2.790698e-01	1.843977e+00	6.808816e-03	9.769233e-01	9.748576e-02	2.071174e+00	3.413246e+00	3.343756e-02
17820000	-4.441994e+03	-9.701674e+02	4.352682e+00	2.094070e+01	4.534884e-01	2.037406e+00	1.712008e-02	8.791271e-01	2.944177e-01	7.042880e-01	2.883234e+00	2.770156e-02
17840000	-4.424815e+03	-9.832165e+02	3.778352e+00	1.678378e+01	3.488372e-01	1.823305e+00	1.898860e-02	9.254299e-01	1.476200e-01	6.636094e-01	2.116474e+00	2.372570e-02
17860000	-4.429049e+03	-9.671721e+02	5.177959e+00	2.249856e+01	4.186047e-01	1.840497e+00	5.408778e-02	7.179339e-01	3.240281e-01	1.481706e+00	3.611360e+00	3.337267e-02
17880000	-4.446646e+03	-9.241126e+02	5.695119e+00	2.419862e+01	4.186047e-01	1.777903e+00	1.424833e-02	9.055909e-01	2.910195e-01	2.085147e+00	5.709144e+00	3.665657e-02
17900000	-4.403960e+03	-9.055609e+02	5.932218e+00	2.411204e+01	4.302326e-01	1.835236e+00	2.933006e-02	8.527455e-01	2.383392e-01	1.730940e+00	5.372252e+00	3.780968e-02
17920000	-4.431153e+03	-9.245372e+02	5.920087e+00	2.271942e+01	4.418605e-01	1.865609e+00	2.897655e-02	8.587833e-01	2.950800e-01	1.680770e+00	4.152206e+00	3.738505e-02
17940000	-4.419038e+03	-8.930345e+02	6.070836e+00	2.847035e+01	3.720930e-01	1.735027e+00	3.067316e-02	8.398461e-01	2.180710e-01	1.298116e+00	5.590035e+00	3.883662e-02
17960000	-4.440701e+03	-9.047213e+02	5.108086e+00	2.062152e+01	4.651163e-01	1.596328e+00	4.046090e-02	7.565533e-01	3.646538e-01	8.943098e-01	2.975414e+00	3.274683e-02
17980000	-4.417961e+03	-8.934184e+02	5.526205e+00	2.241124e+01	4.069767e-01	1.761525e+00	2.142553e-02	8.907359e-01	2.534034e-01	6.375273e-01	2.771211e+00	3.564047e-02
18000000	-4.424984e+03	-9.230016e+02	5.119647e+00	2.223350e+01	4.767442e-01	1.616884e+00	1.077550e-02	9.234578e-01	3.022819e-01	1.002621e+00	2.389940e+00	3.295905e-02
18020000	-4.401834e+03	-1.013771e+03	4.966198e+00	2.382541e+01	2.674419e-01	1.909005e+00	1.942798e-02	9.071008e-01	1.693270e-01	1.485492e+00	5.256866e+00	3.124819e-02
18040000	-4.406147e+03	-9.545798e+02	4.000686e+00	1.917638e+01	4.767442e-01	1.829249e+00	1.389327e-02	9.117019e-01	2.523352e-01	1.518499e+00	3.939762e+00	2.566596e-02
18060000	-4.422406e+03	-9.491138e+02	5.233490e+00	2.186885e+01	4.883721e-01	2.320550e+00	3.717496e-02	8.241019e-01	2.941226e-01	1.882050e+00	3.164999e+00	3.367747e-02
18080000	-4.426545e+03	-9.354392e+02	4.565350e+00	1.871184e+01	4.302326e-01	1.845132e+00	4.298074e-02	8.086685e-01	2.789948e-01	8.369122e-01	3.679152e+00	2.913020e-02
18100000	-4.400317e+03	-9.372969e+02	5.333319e+00	2.388247e+01	3.953488e-01	1.928514e+00	2.847388e-02	8.112323e-01	3.087496e-01	1.406699e+00	5.265252e+00	3.401524e-02
18120000	-4.445296e+03	-9.307317e+02	4.488548e+00	1.983080e+01	4.651163e-01	1.936429e+00	8.212448e-03	9.496518e-01	2.926230e-01	8.766888e-01	3.056617e+00	2.848305e-02
18140000	-4.435908e+03	-9.351086e+02	4.648586e+00	2.003003e+01	3.720930e-01	2.151421e+00	2.223266e-02	8.903021e-01	2.331275e-01	7.741873e-01	3.092947e+00	2.960529e-02
18160000	-4.438659e+03	-9.055834e+02	6.316977e+00	2.529569e+01	3.837209e-01	1.728737e+00	1.089692e-02	9.514648e-01	1.934374e-01	8.121893e-01	3.650630e+00	4.063520e-02
18180000	-4.418050e+03	-9.354681e+02	4.676326e+00	1.865956e+01	3.488372e-01	1.878270e+00	1.449615e-02	9.516072e-01	1.613672e-01	9.901973e-01	2.544194e+00	2.986016e-02
18200000	-4.457661e+03	-9.364198e+02	4.854830e+00	1.998165e+01	4.534884e-01	1.377314e+00	1.113223e-02	9.280779e-01	2.577479e-01	4.854196e-01	2.183875e+00	3.118502e-02
18220000	-4.444276e+03	-9.281123e+02	4.637884e+00	1.890072e+01	4.186047e-01	1.467542e+00	3.771110e-03	9.753230e-01	3.056460e-01	7.514845e-01	2.953833e+00	2.988676e-02
18240000	-4.433105e+03	-9.436660e+02	4.868432e+00	2.112852e+01	3.372093e-01	1.349572e+00	2.595879e-02	9.208114e-01	1.357305e-01	7.264330e-01	2.585179e+00	3.137352e-02
18260000	-4.444195e+03	-9.469781e+02	4.641705e+00	2.073703e+01	3.953488e-01	2.213153e+00	2.742267e-02	8.646134e-01	2.829467e-01	7.523938e-01	2.604908e+00	2.991384e-02
18280000	-4.419469e+03	-9.238413e+02	5.034211e+00	2.175552e+01	4.186047e-01	2.104189e+00	3.781024e-02	8.175055e-01	2.552237e-01	7.524092e-01	4.925516e+00	3.243542e-02
18300000	-4.414036e+03	-9.273660e+02	5.309005e+00	2.268114e+01	3.604651e-01	2.138562e+00	1.920554e-02	9.023838e-01	2.475272e-01	1.986440e+00	3.532127e+00	3.402048e-02
18320000	-4.396979e+03	-9.623871e+02	5.760181e+00	2.486582e+01	2.906977e-01	2.129895e+00	1.249352e-02	9.597753e-01	1.064037e-01	1.885156e+00	5.690484e+00	3.675964e-02
18340000	-4.394379e+03	-9.597636e+02	5.395528e+00	2.292167e+01	3.837209e-01	2.395738e+00	2.204409e-02	8.708457e-01	2.588991e-01	1.913879e+00	5.818290e+00	3.399610e-02
18360000	-4.402727e+03	-9.769756e+02	4.701569e+00	2.142981e+01	2.790698e-01	1.944892e+00	2.323943e-02	8.864656e-01	1.995290e-01	1.875072e+00	2.842101e+00	2.958577e-02
18380000	-4.427402e+03	-9.072128e+02	6.232680e+00	2.724928e+01	4.418605e-01	1.649937e+00	1.191128e-02	9.206795e-01	2.988727e-01	1.390399e+00	3.690980e+00	4.005099e-02
18400000	-4.426201e+03	-9.586166e+02	5.576676e+00	2.761338e+01	2.674419e-01	2.023784e+00	1.793185e-02	8.953407e-01	2.376419e-01	1.960064e+00	2.967326e+00	3.588347e-02
18420000	-4.445365e+03	-9.555375e+02	5.273950e+00	2.443551e+01	2.790698e-01	2.013195e+00	1.333478e-02	9.560495e-01	1.062416e-01	2.382177e+00	4.594116e+00	3.381413e-02
18440000	-4.399247e+03	-9.573920e+02	4.163896e+00	1.914193e+01	3.372093e-01	2.108311e+00	1.536611e-02	9.375888e-01	1.634766e-01	1.477168e+00	6.183631e+00	2.683995e-02
18460000	-4.418128e+03	-9.994863e+02	4.386427e+00	2.070867e+01	3.023256e-01	2.027546e+00	9.211538e-03	9.591925e-01	1.606949e-01	1.830270e+00	3.621928e+00	2.822280e-02
18480000	-4.416748e+03	-1.004047e+03	4.708803e+00	2.221995e+01	3.139535e-01	1.820625e+00	7.655123e-03	9.606570e-01	2.411337e-01	1.399152e+00	3.682829e+00	3.034883e-02
18500000	-4.405011e+03	-9.627366e+02	4.643265e+00	2.185028e+01	2.558140e-01	2.197399e+00	2.622177e-02	9.102846e-01	1.028975e-01	1.298811e+00	4.488925e+00	2.985383e-02
18520000	-4.419722e+03	-9.655582e+02	3.933646e+00	1.830191e+01	3.372093e-01	2.141055e+00	2.737207e-03	9.897708e-01	1.146142e-01	6.314816e-01	2.614697e+00	2.527376e-02
18540000	-4.421278e+03	-9.294829e+02	5.241664e+00	2.404265e+01	4.186047e-01	2.510919e+00	1.012671e-02	9.486262e-01	2.498717e-01	1.358737e+00	3.450067e+00	3.378608e-02
18560000	-4.441530e+03	-9.546852e+02	4.482074e+00	1.924060e+01	3.837209e-01	2.317726e+00	1.840182e-02	9.316178e-01	1.819964e-01	5.490632e-01	2.527576e+00	2.883444e-02
18580000	-4.416535e+03	-9.471483e+02	5.096000e+00	2.207937e+01	3.837209e-01	2.575780e+00	2.025394e-02	8.624201e-01	3.066481e-01	1.102933e+00	3.576450e+00	3.282747e-02
18600000	-4.419301e+03	-9.078127e+02	5.670338e+00	2.496669e+01	4.534884e-01	1.746805e+00	1.430749e-02	9.018961e-01	3.037832e-01	1.166070e+00	2.656500e+00	3.645908e-02
18620000	-4.435044e+03	-9.514303e+02	4.183584e+00	1.921325e+01	4.418605e-01	1.881919e+00	1.354755e-02	9.156650e-01	2.714054e-01	7.240922e-01	3.013673e+00	2.687316e-02
18640000	-4.440213e+03	-9.566477e+02	4.840488e+00	2.037702e+01	3.837209e-01	2.454901e+00	2.027157e-02	9.191487e-01	1.508052e-01	1.303440e+00	3.810650e+00	3.107031e-02
18660000	-4.424503e+03	-9.236613e+02	6.016559e+00	2.570084e+01	3.837209e-01	1.813908e+00	1.500564e-02	9.331056e-01	1.611738e-01	1.517444e+00	3.115242e+00	3.867824e-02
18680000	-4.447275e+03	-9.226665e+02	5.051972e+00	2.078899e+01	3.953488e-01	1.855198e+00	9.480849e-03	9.555946e-01	2.342114e-01	1.031380e+00	2.570881e+00	3.257630e-02
18700000	-4.426158e+03	-9.383662e+02	4.052027e+00	1.739199e+01	4.651163e-01	2.288190e+00	2.030241e-02	8.545777e-01	3.196357e-01	7.686144e-01	2.633330e+00	2.575597e-02
18720000	-4.416491e+03	-9.503029e+02	5.164390e+00	2.365989e+01	4.302326e-01	1.556543e+00	7.526760e-03	9.508198e-01	3.134657e-01	1.061434e+00	4.150714e+00	3.302196e-02
18740000	-4.412664e+03	-9.599716e+02	4.192296e+00	1.972789e+01	4.651163e-01	2.281982e+00	4.758997e-03	9.628525e-01	2.950089e-01	9.524391e-01	3.065833e+00	2.703156e-02
18760000	-4.422864e+03	-9.806270e+02	5.187307e+00	2.305034e+01	2.790698e-01	1.954971e+00	3.196618e-02	8.687161e-01	1.241042e-01	1.224993e+00	5.371461e+00	3.339441e-02
18780000	-4.444884e+03	-9.502506e+02	4.626305e+00	2.060872e+01	3.953488e-01	2.500012e+00	2.632988e-02	8.498622e-01	2.511955e-01	1.216146e+00	4.792777e+00	2.957614e-02
18800000	-4.428876e+03	-9.328701e+02	5.680670e+00	2.473013e+01	4.302326e-01	1.815131e+00	1.017737e-02	9.338349e-01	2.748080e-01	1.526696e+00	4.387956e+00	3.662574e-02
18820000	-4.436973e+03	-9.033022e+02	5.825088e+00	2.496065e+01	3.720930e-01	1.803161e+00	1.642751e-02	8.935466e-01	2.801687e-01	1.211513e+00	3.309977e+00	3.742977e-02
18840000	-4.436814e+03	-9.347202e+02	5.552343e+00	2.505949e+01	3.720930e-01	1.472070e+00	1.391298e-02	9.068592e-01	2.829886e-01	1.467651e+00	3.549099e+00	3.559864e-02
18860000	-4.402874e+03	-9.226451e+02	5.887778e+00	2.716296e+01	3.953488e-01	1.792752e+00	1.604446e-02	9.179809e-01	2.155321e-01	1.584730e+00	3.132670e+00	3.780572e-02
18880000	-4.408215e+03	-9.389218e+02	5.500000e+00	2.451979e+01	3.372093e-01	1.804551e+00	1.576057e-02	9.139850e-01	2.145331e-01	1.715861e+00	5.221251e+00	3.538398e-02
18900000	-4.406215e+03	-9.695538e+02	5.055940e+00	2.547761e+01	2.674419e-01	1.758410e+00	8.743651e-03	9.752297e-01	8.893407e-02	2.034122e+00	3.903744e+00	3.229492e-02
18920000	-4.421031e+03	-9.776015e+02	4.426529e+00	2.109216e+01	2.906977e-01	1.705413e+00	1.351173e-02	9.492025e-01	1.404759e-01	7.567964e-01	3.342391e+00	2.834503e-02
18940000	-4.411844e+03	-9.564647e+02	4.211468e+00	1.928223e+01	3.720930e-01	2.504222e+00	2.451956e-02	8.962518e-01	1.739221e-01	1.272885e+00	3.661648e+00	2.671216e-02
18960000	-4.424418e+03	-9.138286e+02	5.287108e+00	2.511413e+01	2.906977e-01	2.043290e+00	1.571752e-02	9.349498e-01	2.038516e-01	2.068012e+00	4.312459e+00	3.375824e-02
18980000	-4.418662e+03	-9.754300e+02	4.975336e+00	2.325891e+01	3.488372e-01	2.242853e+00	2.919029e-02	8.681156e-01	1.985867e-01	1.230965e+00	5.164832e+00	3.155540e-02
19000000	-4.418632e+03	-9.503416e+02	4.183242e+00	1.979276e+01	3.953488e-01	1.555456e+00	9.822562e-03	9.475396e-01	2.304998e-01	6.208656e-01	3.585799e+00	2.691539e-02
19020000	-4.449388e+03	-9.550734e+02	5.103999e+00	2.338500e+01	3.372093e-01	2.175061e+00	3.221948e-03	9.857594e-01	1.701205e-01	9.054796e-01	2.570629e+00	3.289214e-02
19040000	-4.407556e+03	-9.701273e+02	4.670956e+00	2.252909e+01	3.604651e-01	2.305955e+00	1.335494e-02	9.376818e-01	1.964873e-01	2.501427e+00	6.034247e+00	3.009761e-02
19060000	-4.415752e+03	-9.269737e+02	5.293032e+00	2.656035e+01	3.023256e-01	2.168188e+00	9.080358e-03	9.738503e-01	6.526811e-02	1.500955e+00	2.890106e+00	3.404499e-02
19080000	-4.446182e+03	-9.766728e+02	4.057410e+00	1.900894e+01	3.720930e-01	2.319042e+00	4.819440e-03	9.758786e-01	1.859120e-01	1.167958e+00	2.756744e+00	2.585205e-02
19100000	-4.414580e+03	-9.428995e+02	4.978979e+00	2.434222e+01	4.418605e-01	2.050778e+00	3.950310e-03	9.682963e-01	3.644778e-01	2.013354e+00	2.563158e+00	3.168840e-02
19120000	-4.426381e+03	-9.546045e+02	5.370340e+00	2.355431e+01	3.488372e-01	1.870431e+00	1.201698e-02	9.411647e-01	1.757533e-01	1.411452e+00	3.660727e+00	3.426919e-02
19140000	-4.443839e+03	-1.004138e+03	3.931400e+00	2.065523e+01	4.418605e-01	2.072264e+00	7.194982e-03	9.485878e-01	2.301217e-01	1.116227e+00	2.700583e+00	2.527165e-02
19160000	-4.436134e+03	-9.063694e+02	5.431725e+00	2.218833e+01	4.534884e-01	1.711801e+00	2.248668e-02	8.904941e-01	2.387466e-01	1.255076e+00	3.363368e+00	3.480248e-02
19180000	-4.427781e+03	-9.378999e+02	4.770116e+00	2.188866e+01	4.069767e-01	1.655276e+00	5.601412e-03	9.660116e-01	2.294276e-01	9.306011e-01	3.350402e+00	3.053769e-02
19200000	-4.443150e+03	-9.488595e+02	5.726495e+00	2.668539e+01	3.720930e-01	1.914518e+00	1.864271e-02	9.256853e-01	1.394790e-01	1.188865e+00	3.824558e+00	3.687868e-02
19220000	-4.422556e+03	-1.015710e+03	3.879540e+00	1.883187e+01	3.372093e-01	2.200197e+00	2.954689e-02	8.745089e-01	1.714917e-01	8.871578e-01	2.442466e+00	2.500880e-02
19240000	-4.436889e+03	-9.887949e+02	4.187004e+00	1.994067e+01	3.837209e-01	2.483889e+00	9.242394e-03	9.554961e-01	1.623026e-01	1.050988e+00	1.999372e+00	2.680224e-02
19260000	-4.427790e+03	-9.567466e+02	4.418505e+00	2.062624e+01	3.604651e-01	2.033031e+00	2.284060e-02	8.790549e-01	1.706468e-01	8.819178e-01	1.708160e+00	2.814375e-02
19280000	-4.402467e+03	-9.380839e+02	4.239424e+00	1.859044e+01	4.069767e-01	2.321162e+00	1.238135e-02	9.196418e-01	2.828256e-01	7.519630e-01	1.780006e+00	2.703973e-02
19300000	-4.419999e+03	-9.451817e+02	4.275961e+00	1.846968e+01	4.069767e-01	2.485673e+00	1.712733e-02	9.340633e-01	2.103900e-01	1.388603e+00	2.517540e+00	2.755309e-02
19320000	-4.440334e+03	-9.118775e+02	5.951703e+00	2.738331e+01	3.604651e-01	1.539116e+00	1.803283e-02	9.175585e-01	1.876735e-01	9.929804e-01	3.516254e+00	3.824941e-02
19340000	-4.412773e+03	-9.438403e+02	5.058061e+00	2.356250e+01	3.488372e-01	1.668333e+00	1.324224e-02	9.421743e-01	1.455846e-01	1.502791e+00	2.779920e+00	3.250795e-02
19360000	-4.418281e+03	-9.626721e+02	5.463576e+00	2.402019e+01	3.372093e-01	2.027497e+00	1.939056e-02	9.032101e-01	2.334593e-01	1.844977e+00	5.901819e+00	3.505937e-02
19380000	-4.402802e+03	-9.599400e+02	3.863012e+00	1.724191e+01	4.186047e-01	1.986896e+00	2.056519e-02	8.552383e-01	2.931293e-01	1.273915e+00	3.408277e+00	2.464374e-02
19400000	-4.380506e+03	-9.707199e+02	4.325468e+00	1.924151e+01	3.488372e-01	1.711083e+00	1.256345e-02	9.438865e-01	1.921003e-01	9.498404e-01	3.723475e+00	2.765764e-02
19420000	-4.436821e+03	-9.249320e+02	5.368888e+00	2.313951e+01	4.302326e-01	2.149008e+00	2.436988e-02	8.665213e-01	2.677425e-01	7.451929e-01	2.396322e+00	3.441060e-02
19440000	-4.419119e+03	-9.631514e+02	4.328967e+00	2.024661e+01	3.953488e-01	2.378024e+00	7.340920e-03	9.552774e-01	2.799792e-01	1.016059e+00	3.005153e+00	2.791285e-02
19460000	-4.401401e+03	-9.001420e+02	5.228102e+00	2.237623e+01	5.116279e-01	1.975858e+00	3.744937e-03	9.642359e-01	4.224541e-01	1.328039e+00	3.285606e+00	3.368557e-02
19480000	-4.390535e+03	-9.468104e+02	4.642443e+00	2.046085e+01	3.837209e-01	1.915071e+00	5.646005e-03	9.726906e-01	1.986418e-01	9.326458e-01	4.914366e+00	2.992234e-02
19500000	-4.413540e+03	-9.685078e+02	4.182169e+00	1.966190e+01	3.720930e-01	1.794171e+00	3.513494e-03	9.821270e-01	2.116051e-01	9.281533e-01	3.387880e+00	2.691535e-02
19520000	-4.406336e+03	-9.631062e+02	4.752519e+00	2.270418e+01	4.069767e-01	2.650455e+00	3.756194e-03	9.846930e-01	1.266157e-01	6.651184e-01	3.926447e+00	3.049653e-02
19540000	-4.428371e+03	-9.481726e+02	4.620976e+00	2.201750e+01	3.953488e-01	2.156036e+00	3.782382e-03	9.769254e-01	2.343517e-01	7.942833e-01	2.077004e+00	2.979854e-02
19560000	-4.410020e+03	-9.761295e+02	4.380429e+00	2.070975e+01	3.604651e-01	2.009433e+00	2.864160e-02	8.510607e-01	2.431042e-01	1.744682e+00	2.740712e+00	2.790820e-02
19580000	-4.434477e+03	-9.504321e+02	4.159975e+00	2.103266e+01	3.720930e-01	2.310039e+00	7.485222e-03	9.323495e-01	3.427763e-01	9.396861e-01	2.345160e+00	2.650851e-02
19600000	-4.424070e+03	-9.651404e+02	4.560056e+00	2.262772e+01	3.720930e-01	1.898759e+00	2.130861e-02	8.786028e-01	1.863505e-01	1.392943e+00	3.538002e+00	2.933057e-02
19620000	-4.423547e+03	-9.308260e+02	4.958375e+00	2.477054e+01	3.837209e-01	1.968074e+00	4.161211e-03	9.749251e-01	2.065367e-01	1.834562e+00	4.283786e+00	3.189042e-02
19640000	-4.383661e+03	-9.488038e+02	5.693546e+00	2.762645e+01	4.186047e-01	2.185172e+00	2.106710e-03	9.866724e-01	2.333382e-01	2.475049e+00	4.845253e+00	3.646870e-02
19660000	-4.420277e+03	-9.605489e+02	5.422464e+00	2.394507e+01	3.372093e-01	2.096483e+00	9.452429e-03	9.709616e-01	9.068808e-02	1.033738e+00	2.490688e+00	3.457522e-02
19680000	-4.432004e+03	-9.313226e+02	5.912422e+00	2.854397e+01	3.488372e-01	2.593898e+00	4.642055e-03	9.840383e-01	1.073895e-01	1.084539e+00	5.691645e+00	3.769506e-02
19700000	-4.415417e+03	-9.539093e+02	5.321014e+00	2.621112e+01	3.139535e-01	2.165454e+00	1.466639e-02	9.426216e-01	1.126368e-01	2.131066e+00	2.967164e+00	3.401874e-02
19720000	-4.406019e+03	-9.918010e+02	4.392358e+00	2.158208e+01	2.906977e-01	1.599074e+00	1.270007e-02	9.511284e-01	1.223838e-01	1.365915e+00	3.534164e+00	2.793421e-02
19740000	-4.439041e+03	-9.505487e+02	5.224148e+00	2.541386e+01	3.372093e-01	2.372518e+00	4.308456e-03	9.775421e-01	1.794686e-01	1.842066e+00	3.134819e+00	3.282976e-02
19760000	-4.415518e+03	-9.622145e+02	4.735536e+00	2.389152e+01	3.604651e-01	2.131649e+00	5.085479e-03	9.737933e-01	1.767631e-01	1.126685e+00	3.833000e+00	3.040623e-02
19780000	-4.401915e+03	-1.000839e+03	3.685557e+00	1.834058e+01	2.906977e-01	2.009923e+00	2.409518e-02	9.075308e-01	1.426030e-01	7.841789e-01	2.273454e+00	2.335687e-02
19800000	-4.416375e+03	-9.128816e+02	4.499710e+00	2.045923e+01	3.953488e-01	2.982678e+00	1.898125e-02	9.136252e-01	1.670966e-01	8.261209e-01	3.680459e+00	2.859298e-02
19820000	-4.429522e+03	-9.224712e+02	5.160520e+00	2.161088e+01	4.534884e-01	1.433193e+00	8.216067e-03	9.409417e-01	3.442793e-01	8.725503e-01	3.037869e+00	3.302789e-02
19840000	-4.416002e+03	-9.560456e+02	5.177392e+00	2.222230e+01	3.372093e-01	1.930710e+00	2.094492e-02	9.066630e-01	1.896985e-01	1.120012e+00	6.908293e+00	3.322084e-02
19860000	-4.426152e+03	-9.247088e+02	4.761185e+00	1.914340e+01	3.953488e-01	1.534787e+00	2.615365e-02	8.725743e-01	2.662716e-01	1.459580e+00	4.173042e+00	3.050134e-02
19880000	-4.414634e+03	-9.482742e+02	4.916859e+00	2.146654e+01	3.837209e-01	1.802506e+00	6.759355e-03	9.688948e-01	2.150560e-01	8.740835e-01	4.775630e+00	3.157246e-02
19900000	-4.432202e+03	-9.535050e+02	5.187492e+00	2.435628e+01	3.372093e-01	2.019439e+00	9.568906e-03	9.459055e-01	1.830390e-01	1.266193e+00	4.458479e+00	3.324515e-02
19920000	-4.427432e+03	-9.676374e+02	4.387358e+00	2.014303e+01	3.372093e-01	1.676867e+00	1.488034e-02	9.315439e-01	1.904731e-01	7.983766e-01	3.962257e+00	2.809671e-02
19940000	-4.413977e+03	-9.697368e+02	4.675738e+00	2.251967e+01	2.325581e-01	2.282006e+00	2.987878e-02	9.322282e-01	6.137388e-02	8.933815e-01	4.724351e+00	2.949974e-02
19960000	-4.418004e+03	-9.755751e+02	3.935982e+00	1.873031e+01	3.837209e-01	1.830694e+00	2.027391e-02	9.139703e-01	1.669041e-01	9.122646e-01	3.687772e+00	2.480922e-02
19980000	-4.430508e+03	-9.644380e+02	5.173840e+00	2.628853e+01	3.255814e-01	1.908525e+00	2.278748e-02	9.296861e-01	7.388579e-02	1.337568e+00	7.339740e+00	3.321000e-02
20000000	-4.419118e+03	-9.828158e+02	3.856015e+00	1.869280e+01	4.302326e-01	1.708058e+00	8.682575e-03	9.454310e-01	2.362732e-01	7.683396e-01	3.244201e+00	2.469937e-02
20020000	-4.400264e+03	-9.720995e+02	4.123371e+00	1.882269e+01	3.837209e-01	1.935176e+00	1.689184e-02	9.412912e-01	9.386339e-02	9.693434e-01	2.717412e+00	2.589867e-02
20040000	-4.416455e+03	-9.217277e+02	4.541817e+00	2.189111e+01	3.720930e-01	2.245141e+00	1.413591e-02	8.951805e-01	3.004745e-01	1.476739e+00	3.420916e+00	2.870088e-02
20060000	-4.418433e+03	-8.850115e+02	7.355456e+00	3.297414e+01	3.720930e-01	2.236399e+00	2.434581e-02	8.529910e-01	2.238205e-01	1.613917e+00	5.952401e+00	4.710430e-02
20080000	-4.407429e+03	-9.481081e+02	5.738302e+00	2.770969e+01	3.139535e-01	2.163934e+00	1.626116e-02	9.165791e-01	1.526218e-01	2.118980e+00	5.020840e+00	3.668436e-02
20100000	-4.427180e+03	-9.276493e+02	6.289194e+00	2.807693e+01	3.255814e-01	2.150361e+00	8.292360e-03	9.504553e-01	2.283164e-01	1.241533e+00	6.160445e+00	4.037838e-02
20120000	-4.437688e+03	-9.552124e+02	5.642320e+00	2.645337e+01	3.139535e-01	1.829191e+00	2.927877e-02	8.998502e-01	1.363886e-01	1.539474e+00	3.639907e+00	3.632868e-02
20140000	-4.426975e+03	-9.314274e+02	5.974781e+00	2.555962e+01	4.069767e-01	1.591828e+00	1.943360e-02	8.777777e-01	3.173074e-01	2.531738e+00	3.361665e+00	3.844886e-02
20160000	-4.435406e+03	-9.218563e+02	4.728306e+00	2.171155e+01	4.302326e-01	2.274000e+00	2.634201e-02	8.359171e-01	2.754553e-01	7.237020e-01	2.556369e+00	2.995908e-02
20180000	-4.407497e+03	-9.647423e+02	4.594754e+00	2.140320e+01	2.906977e-01	1.669387e+00	4.366604e-03	9.844821e-01	9.038291e-02	1.374926e+00	2.688199e+00	2.942239e-02
20200000	-4.420803e+03	-9.789057e+02	3.863269e+00	1.858266e+01	3.837209e-01	2.209395e+00	2.079275e-02	8.702080e-01	2.783831e-01	1.256657e+00	2.498493e+00	2.482767e-02
20220000	-4.448343e+03	-9.398720e+02	4.558256e+00	1.915564e+01	4.069767e-01	2.151786e+00	1.282379e-02	9.349470e-01	1.940850e-01	1.118285e+00	3.398935e+00	2.921762e-02
20240000	-4.425558e+03	-9.661591e+02	4.620164e+00	2.275832e+01	3.604651e-01	1.426797e+00	2.014430e-02	9.025137e-01	1.988461e-01	1.671937e+00	4.493068e+00	2.962272e-02
20260000	-4.417783e+03	-9.600940e+02	5.240109e+00	2.161803e+01	3.372093e-01	1.766327e+00	1.266517e-02	9.551770e-01	1.508326e-01	8.937693e-01	3.010791e+00	3.227563e-02
20280000	-4.399318e+03	-9.915313e+02	5.134621e+00	2.462373e+01	3.255814e-01	2.370725e+00	1.400290e-02	9.347940e-01	1.350301e-01	1.604574e+00	3.937015e+00	3.113170e-02
20300000	-4.430351e+03	-9.541224e+02	4.470887e+00	2.000684e+01	4.069767e-01	2.386723e+00	1.491559e-02	8.998608e-01	3.212892e-01	8.198083e-01	3.445154e+00	2.850541e-02
20320000	-4.396132e+03	-9.327386e+02	5.107908e+00	2.360349e+01	3.953488e-01	1.828612e+00	1.841513e-02	9.181081e-01	1.729092e-01	1.753026e+00	5.169600e+00	3.202244e-02
20340000	-4.442059e+03	-9.791862e+02	4.868385e+00	2.278177e+01	2.906977e-01	2.244707e+00	1.543213e-02	9.440298e-01	1.218996e-01	1.921394e+00	2.960340e+00	3.076515e-02
20360000	-4.393767e+03	-9.665063e+02	5.255837e+00	2.379403e+01	2.674419e-01	2.053974e+00	8.837221e-03	9.752431e-01	6.070045e-02	1.963519e+00	5.249381e+00	3.337643e-02
20380000	-4.414129e+03	-9.400192e+02	5.157697e+00	2.163205e+01	3.604651e-01	2.187667e+00	1.513345e-02	9.382115e-01	1.896727e-01	1.544972e+00	4.457818e+00	3.326614e-02
20400000	-4.436350e+03	-9.059392e+02	5.477287e+00	2.356763e+01	3.953488e-01	2.251584e+00	2.272253e-02	8.884255e-01	1.886589e-01	1.174295e+00	4.815260e+00	3.526918e-02
20420000	-4.423475e+03	-9.443082e+02	5.393491e+00	2.379316e+01	3.372093e-01	1.893620e+00	1.746211e-02	9.388337e-01	1.174877e-01	1.332191e+00	3.577298e+00	3.425403e-02
20440000	-4.426343e+03	-9.328472e+02	5.568304e+00	2.292216e+01	4.418605e-01	2.075383e+00	5.022926e-03	9.714125e-01	2.220699e-01	1.047424e+00	4.429473e+00	3.583172e-02
20460000	-4.438191e+03	-9.360091e+02	4.877933e+00	2.071631e+01	3.488372e-01	1.897549e+00	1.613671e-02	9.172383e-01	2.657820e-01	9.197866e-01	3.528086e+00	3.136710e-02
20480000	-4.413194e+03	-9.485403e+02	4.684686e+00	2.149456e+01	2.790698e-01	1.979956e+00	1.123650e-02	9.531346e-01	1.442921e-01	7.538913e-01	5.552199e+00	3.019295e-02
20500000	-4.412540e+03	-9.827769e+02	5.111853e+00	2.233286e+01	2.325581e-01	2.148819e+00	3.609594e-02	9.081043e-01	8.407614e-02	1.011974e+00	4.944864e+00	3.291928e-02
20520000	-4.436575e+03	-9.618007e+02	4.314940e+00	1.920533e+01	2.674419e-01	2.004343e+00	3.208942e-02	9.233921e-01	8.246661e-02	8.698240e-01	3.529377e+00	2.781194e-02
20540000	-4.429237e+03	-9.732824e+02	5.164693e+00	2.316631e+01	3.953488e-01	1.551298e+00	8.192606e-03	9.477105e-01	2.944350e-01	9.282585e-01	1.845974e+00	3.322130e-02
20560000	-4.401707e+03	-9.776036e+02	5.052828e+00	2.421492e+01	4.186047e-01	1.592018e+00	1.757405e-02	8.550655e-01	4.215620e-01	1.760000e+00	3.404456e+00	3.244656e-02
20580000	-4.420507e+03	-9.603865e+02	4.907377e+00	2.170483e+01	3.488372e-01	2.631823e+00	1.578920e-02	9.135757e-01	2.005524e-01	1.626517e+00	3.261246e+00	3.127588e-02
20600000	-4.402708e+03	-9.978103e+02	4.769308e+00	2.524109e+01	3.023256e-01	1.914429e+00	3.234169e-02	9.042252e-01	7.237708e-02	1.896832e+00	3.133975e+00	3.054556e-02
20620000	-4.398409e+03	-9.711212e+02	4.887405e+00	2.501613e+01	3.255814e-01	1.574887e+00	3.382730e-02	8.579051e-01	1.457734e-01	1.715640e+00	4.536129e+00	3.118662e-02
20640000	-4.409132e+03	-9.896946e+02	3.916666e+00	1.751499e+01	3.372093e-01	2.188048e+00	1.385158e-02	9.349060e-01	1.537984e-01	7.078517e-01	3.226536e+00	2.459791e-02
20660000	-4.409140e+03	-1.041490e+03	3.281771e+00	1.797101e+01	3.139535e-01	1.954984e+00	6.428391e-03	9.642151e-01	1.729077e-01	9.695046e-01	2.384978e+00	2.103260e-02
20680000	-4.406575e+03	-9.867050e+02	4.216986e+00	2.188752e+01	3.953488e-01	1.882810e+00	1.739349e-02	9.264501e-01	1.452978e-01	1.402122e+00	3.539257e+00	2.678853e-02
20700000	-4.405635e+03	-9.455250e+02	5.294201e+00	2.373400e+01	3.023256e-01	2.136823e+00	2.448568e-02	9.084932e-01	1.390291e-01	1.955016e+00	3.441738e+00	3.411284e-02
20720000	-4.416489e+03	-9.348825e+02	6.044044e+00	2.770204e+01	3.488372e-01	2.290613e+00	1.842864e-02	8.977254e-01	2.243946e-01	1.700727e+00	3.137098e+00	3.846708e-02
20740000	-4.398126e+03	-1.040748e+03	3.487024e+00	1.826501e+01	3.604651e-01	1.889117e+00	2.901312e-03	9.798111e-01	2.165581e-01	1.158790e+00	3.732613e+00	2.222898e-02
20760000	-4.408219e+03	-9.982568e+02	3.793870e+00	1.827957e+01	3.837209e-01	1.923043e+00	1.711859e-02	8.744407e-01	3.704130e-01	8.550498e-01	3.958362e+00	2.428566e-02
20780000	-4.403020e+03	-9.750907e+02	4.240321e+00	2.030969e+01	3.604651e-01	2.214459e+00	3.616929e-02	8.345753e-01	2.206862e-01	8.547491e-01	2.933080e+00	2.716530e-02
20800000	-4.431337e+03	-9.194308e+02	4.989791e+00	2.260307e+01	4.302326e-01	1.892874e+00	1.450679e-02	9.214581e-01	2.550164e-01	6.971495e-01	4.083694e+00	3.192904e-02
20820000	-4.416190e+03	-9.249508e+02	5.095208e+00	2.182153e+01	3.488372e-01	1.960870e+00	1.421291e-02	9.384243e-01	1.913755e-01	5.588229e-01	3.311642e+00	3.252198e-02
20840000	-4.449412e+03	-9.479998e+02	5.130748e+00	2.363938e+01	4.186047e-01	1.908027e+00	6.738259e-03	9.632330e-01	1.963756e-01	7.100209e-01	2.887150e+00	3.285174e-02
20860000	-4.426885e+03	-9.488019e+02	4.995881e+00	2.154022e+01	4.651163e-01	1.791473e+00	2.940416e-03	9.808045e-01	2.899669e-01	9.990973e-01	1.892918e+00	3.214157e-02
20880000	-4.442614e+03	-9.042779e+02	5.466134e+00	2.263102e+01	4.883721e-01	2.301644e+00	6.714434e-03	9.574873e-01	2.551493e-01	7.261650e-01	3.550412e+00	3.496719e-02
20900000	-4.431428e+03	-9.320247e+02	5.375760e+00	2.178644e+01	3.953488e-01	1.779325e+00	4.747074e-03	9.789358e-01	1.735188e-01	1.052296e+00	4.987494e+00	3.455406e-02
20920000	-4.430165e+03	-9.061319e+02	4.646617e+00	2.022848e+01	4.651163e-01	1.899152e+00	2.357896e-03	9.847609e-01	2.715229e-01	5.670343e-01	5.097535e+00	2.994921e-02
20940000	-4.424664e+03	-9.297679e+02	5.540864e+00	2.273022e+01	4.302326e-01	2.491447e+00	3.281602e-03	9.828646e-01	2.151410e-01	7.637570e-01	3.673192e+00	3.493597e-02
20960000	-4.423576e+03	-9.072634e+02	6.079407e+00	2.675088e+01	3.953488e-01	1.954411e+00	5.838148e-03	9.627280e-01	2.669196e-01	1.327097e+00	2.745331e+00	3.868451e-02
20980000	-4.419182e+03	-9.265504e+02	4.752307e+00	2.180803e+01	3.953488e-01	2.060904e+00	1.344236e-02	9.120156e-01	2.913600e-01	1.013935e+00	4.186318e+00	3.025364e-02
21000000	-4.408355e+03	-9.669503e+02	4.406791e+00	2.057255e+01	4.302326e-01	1.992090e+00	1.750716e-02	9.176467e-01	2.212477e-01	9.722607e-01	5.917196e+00	2.764999e-02
21020000	-4.424531e+03	-9.399770e+02	4.001388e+00	1.974642e+01	3.488372e-01	2.046868e+00	2.045614e-02	9.180243e-01	1.435157e-01	1.024651e+00	2.374729e+00	2.542859e-02
21040000	-4.424342e+03	-9.808315e+02	5.079896e+00	2.336833e+01	3.604651e-01	2.055149e+00	1.235616e-02	9.485957e-01	1.138284e-01	1.472694e+00	2.488057e+00	3.266029e-02
21060000	-4.429291e+03	-9.893841e+02	3.440888e+00	1.731273e+01	4.186047e-01	2.135125e+00	6.685327e-03	9.519366e-01	2.464813e-01	7.834335e-01	2.582855e+00	2.150368e-02
21080000	-4.412067e+03	-9.693553e+02	4.756449e+00	2.242086e+01	3.604651e-01	2.555298e+00	1.391760e-02	9.101792e-01	2.479685e-01	9.796732e-01	4.497107e+00	3.022062e-02
21100000	-4.432797e+03	-9.279701e+02	5.270889e+00	2.284798e+01	4.302326e-01	1.717558e+00	1.519875e-02	9.014423e-01	2.917381e-01	1.804155e+00	3.273209e+00	3.369283e-02
21120000	-4.421830e+03	-9.285675e+02	4.629476e+00	2.100535e+01	4.651163e-01	2.062477e+00	1.906297e-02	8.790518e-01	2.444595e-01	9.302485e-01	2.151094e+00	2.925387e-02
21140000	-4.428098e+03	-9.811653e+02	3.576229e+00	1.666728e+01	4.651163e-01	1.887409e+00	6.877237e-03	9.586382e-01	2.763143e-01	6.165124e-01	2.850212e+00	2.254196e-02
21160000	-4.421074e+03	-9.236035e+02	5.097292e+00	2.253761e+01	4.651163e-01	1.668838e+00	2.186662e-02	8.720838e-01	3.029870e-01	1.084526e+00	3.056105e+00	3.239573e-02
21180000	-4.400133e+03	-9.485682e+02	4.716400e+00	2.274778e+01	4.186047e-01	1.842120e+00	1.820929e-02	9.055707e-01	1.809385e-01	1.193444e+00	3.027099e+00	3.022725e-02
21200000	-4.409872e+03	-9.303465e+02	4.840987e+00	2.281567e+01	4.651163e-01	1.803563e+00	1.491873e-02	9.063561e-01	2.891154e-01	1.293903e+00	3.173602e+00	3.122822e-02
21220000	-4.410785e+03	-9.412482e+02	4.748197e+00	2.336664e+01	3.255814e-01	1.943008e+00	2.531994e-02	8.640472e-01	2.468265e-01	2.240894e+00	6.296146e+00	3.060713e-02
21240000	-4.415132e+03	-9.694650e+02	4.868100e+00	2.384287e+01	3.720930e-01	1.936116e+00	2.057863e-02	9.097342e-01	1.928068e-01	1.445647e+00	4.960909e+00	3.137854e-02
21260000	-4.424411e+03	-9.179573e+02	5.851317e+00	2.758915e+01	3.604651e-01	1.347308e+00	1.681536e-02	9.440664e-01	9.404986e-02	1.134855e+00	3.821758e+00	3.743997e-02
21280000	-4.431264e+03	-9.647064e+02	4.545955e+00	2.252836e+01	3.255814e-01	1.967685e+00	2.622577e-02	9.068020e-01	1.278120e-01	7.478081e-01	3.504332e+00	2.926941e-02
21300000	-4.423653e+03	-9.035980e+02	4.955772e+00	2.169627e+01	4.069767e-01	1.660158e+00	2.810416e-02	8.758514e-01	2.168118e-01	6.614505e-01	2.041422e+00	3.192253e-02
21320000	-4.427496e+03	-9.513288e+02	4.516747e+00	2.232927e+01	3.255814e-01	1.744548e+00	2.091624e-02	8.978726e-01	1.880167e-01	1.016536e+00	3.888926e+00	2.903008e-02
21340000	-4.429893e+03	-9.632506e+02	4.508778e+00	2.195908e+01	3.255814e-01	2.053545e+00	2.013117e-02	8.787388e-01	2.154688e-01	4.647685e-01	4.700863e+00	2.906546e-02
21360000	-4.423317e+03	-9.449971e+02	3.905552e+00	1.784718e+01	3.255814e-01	1.889367e+00	1.898283e-02	9.392544e-01	1.167889e-01	6.034771e-01	4.768730e+00	2.486357e-02
21380000	-4.429781e+03	-9.371671e+02	4.530138e+00	1.924755e+01	3.139535e-01	1.885875e+00	1.044125e-02	9.690084e-01	8.647698e-02	6.883337e-01	2.131509e+00	2.893386e-02
21400000	-4.427912e+03	-9.432758e+02	5.566263e+00	2.374674e+01	3.720930e-01	1.944915e+00	2.110484e-02	9.152512e-01	1.863034e-01	1.156129e+00	3.305458e+00	3.587286e-02
21420000	-4.405437e+03	-9.650016e+02	5.170878e+00	2.280295e+01	2.790698e-01	1.638536e+00	6.961313e-03	9.734425e-01	1.342369e-01	1.395138e+00	2.193749e+00	3.317512e-02
21440000	-4.403782e+03	-9.344672e+02	5.371923e+00	2.450415e+01	2.906977e-01	1.793200e+00	7.952404e-03	9.756050e-01	8.664693e-02	1.730802e+00	3.642521e+00	3.443094e-02
21460000	-4.414218e+03	-9.665050e+02	4.771843e+00	2.267501e+01	3.023256e-01	2.035596e+00	1.652922e-02	9.195498e-01	1.994617e-01	1.495314e+00	2.636056e+00	3.049864e-02
21480000	-4.427617e+03	-9.524065e+02	6.037406e+00	2.985152e+01	2.558140e-01	1.642483e+00	2.333522e-02	9.268226e-01	1.306333e-01	2.819749e+00	2.496994e+00	3.877350e-02
21500000	-4.414671e+03	-9.314033e+02	4.696140e+00	2.240423e+01	3.023256e-01	2.342393e+00	8.870807e-03	9.647764e-01	1.107228e-01	1.813783e+00	3.341804e+00	3.021359e-02
21520000	-4.425751e+03	-9.603927e+02	4.591641e+00	2.001714e+01	3.720930e-01	2.241611e+00	1.122091e-02	9.501312e-01	2.034491e-01	1.050103e+00	5.297073e+00	2.936558e-02
21540000	-4.438164e+03	-9.597598e+02	4.498465e+00	2.197546e+01	4.534884e-01	1.418180e+00	1.763992e-02	8.560557e-01	3.858485e-01	9.003511e-01	3.137292e+00	2.869074e-02
21560000	-4.421003e+03	-9.681718e+02	4.337100e+00	2.031481e+01	3.023256e-01	1.607245e+00	2.801903e-02	8.774063e-01	1.552315e-01	5.741654e-01	4.118059e+00	2.780095e-02
21580000	-4.412800e+03	-9.883361e+02	3.896201e+00	1.842390e+01	3.488372e-01	2.137745e+00	8.045989e-03	9.509592e-01	2.802800e-01	7.167208e-01	2.701715e+00	2.455961e-02
21600000	-4.412647e+03	-9.653374e+02	4.538117e+00	2.111055e+01	3.837209e-01	2.120882e+00	6.158507e-03	9.697206e-01	1.848057e-01	6.749087e-01	3.904979e+00	2.907567e-02
21620000	-4.410109e+03	-1.013668e+03	3.469521e+00	1.811351e+01	2.441860e-01	2.233521e+00	2.441913e-02	9.345152e-01	8.336390e-02	9.424873e-01	8.487511e+00	2.221707e-02
21640000	-4.415872e+03	-9.893930e+02	5.050670e+00	2.385116e+01	3.372093e-01	2.257414e+00	1.727765e-02	9.369809e-01	1.337959e-01	1.524785e+00	3.408782e+00	3.237831e-02
21660000	-4.410292e+03	-9.579169e+02	4.149012e+00	1.988297e+01	3.953488e-01	2.474340e+00	1.566092e-02	8.964777e-01	2.217613e-01	9.142352e-01	3.370939e+00	2.651019e-02
21680000	-4.402839e+03	-9.451388e+02	5.526013e+00	2.581298e+01	3.720930e-01	2.050551e+00	9.928268e-03	9.344467e-01	2.717306e-01	1.598181e+00	3.541563e+00	3.563465e-02
21700000	-4.407091e+03	-9.676142e+02	5.113198e+00	2.568856e+01	2.325581e-01	2.050065e+00	2.486404e-02	9.407952e-01	5.418791e-02	1.820893e+00	4.521389e+00	3.292914e-02
21720000	-4.431130e+03	-9.821737e+02	4.096720e+00	1.999052e+01	4.069767e-01	1.888331e+00	2.090213e-02	8.470183e-01	3.303057e-01	1.079323e+00	2.076763e+00	2.627080e-02
21740000	-4.418973e+03	-9.781492e+02	4.486362e+00	2.287069e+01	3.139535e-01	1.825701e+00	1.638308e-02	9.298120e-01	1.269561e-01	1.522931e+00	2.984184e+00	2.864989e-02
21760000	-4.422994e+03	-9.920617e+02	4.071150e+00	1.940876e+01	4.069767e-01	2.386649e+00	9.584071e-03	9.608574e-01	1.457524e-01	7.499531e-01	2.229641e+00	2.607975e-02
21780000	-4.390185e+03	-9.394305e+02	5.315669e+00	2.506211e+01	4.069767e-01	1.899975e+00	4.794758e-03	9.718186e-01	2.200653e-01	1.276849e+00	3.175501e+00	3.401029e-02
21800000	-4.413744e+03	-9.430344e+02	4.600128e+00	2.130549e+01	5.000000e-01	2.006114e+00	4.550122e-03	9.444350e-01	4.607914e-01	2.177154e+00	3.465062e+00	2.899952e-02
21820000	-4.399969e+03	-9.511315e+02	5.859655e+00	2.620403e+01	4.069767e-01	1.678789e+00	1.599717e-02	9.123955e-01	2.360654e-01	2.256984e+00	3.744217e+00	3.748696e-02
21840000	-4.444764e+03	-9.885203e+02	4.404451e+00	2.103269e+01	3.372093e-01	2.026317e+00	1.348434e-02	9.201696e-01	2.296913e-01	1.123530e+00	2.326287e+00	2.803437e-02
21860000	-4.431930e+03	-9.441443e+02	4.614441e+00	2.172536e+01	4.069767e-01	1.999183e+00	9.386509e-03	9.428013e-01	2.329401e-01	7.488773e-01	2.680358e+00	2.973446e-02
21880000	-4.422303e+03	-9.426217e+02	4.164978e+00	1.946283e+01	4.418605e-01	2.270751e+00	1.086001e-02	9.263106e-01	2.757923e-01	9.019135e-01	4.672991e+00	2.669134e-02
21900000	-4.446205e+03	-9.148368e+02	4.244077e+00	1.756734e+01	4.418605e-01	2.080579e+00	1.340817e-02	8.977663e-01	3.336518e-01	1.029118e+00	3.182741e+00	2.708350e-02
21920000	-4.447476e+03	-9.789371e+02	4.779155e+00	2.152447e+01	3.720930e-01	2.197388e+00	4.154227e-03	9.785455e-01	2.260063e-01	7.946624e-01	2.389719e+00	3.078897e-02
21940000	-4.430560e+03	-9.644958e+02	4.607279e+00	2.283668e+01	3.604651e-01	1.861299e+00	4.939940e-03	9.747487e-01	1.713712e-01	8.066431e-01	2.769865e+00	2.969172e-02
21960000	-4.436630e+03	-9.593944e+02	4.793617e+00	2.258686e+01	4.069767e-01	1.851562e+00	4.669683e-03	9.711622e-01	2.469071e-01	1.715004e+00	4.085093e+00	3.088978e-02
21980000	-4.439130e+03	-9.727958e+02	4.599520e+00	2.179138e+01	4.069767e-01	1.810143e+00	1.456849e-02	9.179074e-01	2.367362e-01	2.376772e+00	2.522419e+00	2.882606e-02
22000000	-4.404897e+03	-9.422379e+02	5.010162e+00	2.270799e+01	3.720930e-01	1.656261e+00	1.344545e-02	9.123694e-01	3.180712e-01	2.459511e+00	2.595553e+00	3.146267e-02
22020000	-4.455398e+03	-9.084088e+02	5.150831e+00	2.112679e+01	4.302326e-01	1.542395e+00	1.923360e-02	8.789128e-01	2.724744e-01	1.284979e+00	3.778955e+00	3.248946e-02
22040000	-4.412609e+03	-9.605430e+02	5.125910e+00	2.192371e+01	4.069767e-01	2.200157e+00	1.411800e-02	9.194139e-01	2.426189e-01	1.110060e+00	3.902296e+00	3.263948e-02
22060000	-4.426247e+03	-9.190243e+02	5.350093e+00	2.306978e+01	4.186047e-01	2.343113e+00	3.297102e-02	8.240856e-01	3.237491e-01	1.620715e+00	3.424199e+00	3.400686e-02
22080000	-4.425068e+03	-9.434695e+02	4.601492e+00	1.990794e+01	3.255814e-01	1.715099e+00	1.635696e-02	9.093564e-01	2.517224e-01	1.042748e+00	3.009375e+00	2.935310e-02
22100000	-4.422256e+03	-9.183360e+02	5.231307e+00	2.377591e+01	4.302326e-01	1.832128e+00	9.088995e-03	9.288074e-01	3.319686e-01	1.742395e+00	4.250648e+00	3.354112e-02
22120000	-4.413571e+03	-9.425612e+02	4.228706e+00	1.887489e+01	3.837209e-01	2.315527e+00	2.281950e-02	8.818321e-01	2.423213e-01	1.004565e+00	3.917437e+00	2.714000e-02
22140000	-4.395592e+03	-9.455640e+02	4.995759e+00	2.243021e+01	4.069767e-01	2.040469e+00	1.387810e-02	9.202017e-01	2.913374e-01	1.012776e+00	4.477498e+00	3.182216e-02
22160000	-4.429547e+03	-9.362739e+02	4.541451e+00	1.904099e+01	4.651163e-01	1.755705e+00	3.104752e-02	7.830539e-01	3.757567e-01	1.199534e+00	2.196047e+00	2.899854e-02
22180000	-4.437538e+03	-9.621107e+02	4.933738e+00	2.187651e+01	3.953488e-01	2.270922e+00	1.427804e-02	9.166941e-01	2.413981e-01	1.363546e+00	4.231788e+00	3.149763e-02
22200000	-4.424103e+03	-9.680855e+02	4.886623e+00	2.262610e+01	3.837209e-01	1.800704e+00	1.153058e-02	9.436734e-01	1.831821e-01	9.368530e-01	2.355772e+00	3.135917e-02
22220000	-4.412279e+03	-9.944584e+02	3.917838e+00	1.829450e+01	4.534884e-01	2.168467e+00	2.524709e-02	8.390398e-01	2.965460e-01	1.306402e+00	3.339709e+00	2.518681e-02
22240000	-4.438761e+03	-9.548016e+02	5.756054e+00	2.644076e+01	3.255814e-01	1.774091e+00	3.130148e-02	8.403430e-01	2.172580e-01	1.065644e+00	6.372490e+00	3.701820e-02
22260000	-4.404822e+03	-9.764561e+02	4.489740e+00	2.144891e+01	2.558140e-01	1.943922e+00	1.489797e-02	9.361453e-01	1.577658e-01	1.666311e+00	3.952100e+00	2.891184e-02
22280000	-4.418738e+03	-9.648718e+02	4.279993e+00	2.181636e+01	4.186047e-01	2.070299e+00	3.608486e-02	7.460540e-01	3.115513e-01	8.948150e-01	2.447540e+00	2.720631e-02
22300000	-4.381179e+03	-9.952714e+02	4.215076e+00	2.067319e+01	3.255814e-01	1.408564e+00	4.078011e-03	9.853802e-01	1.153852e-01	1.322112e+00	2.535050e+00	2.691424e-02
22320000	-4.418097e+03	-9.481047e+02	5.663187e+00	2.727533e+01	1.860465e-01	1.926565e+00	5.656084e-03	9.806743e-01	1.082095e-01	1.733012e+00	4.596752e+00	3.555701e-02
22340000	-4.396593e+03	-9.227221e+02	6.134684e+00	2.904331e+01	2.325581e-01	1.879309e+00	6.503711e-03	9.801837e-01	9.614923e-02	2.042128e+00	3.197395e+00	3.883858e-02
22360000	-4.394850e+03	-9.620166e+02	5.697942e+00	2.607389e+01	2.674419e-01	1.706902e+00	7.648945e-03	9.775385e-01	1.167081e-01	1.745505e+00	4.364636e+00	3.620543e-02
22380000	-4.429436e+03	-9.438861e+02	5.277602e+00	2.390940e+01	3.023256e-01	1.550885e+00	1.120652e-02	9.592784e-01	1.155645e-01	8.311913e-01	2.932110e+00	3.357316e-02
22400000	-4.434861e+03	-9.404056e+02	4.670855e+00	2.175501e+01	4.534884e-01	1.737128e+00	1.577359e-02	8.735155e-01	3.403044e-01	8.065911e-01	2.681427e+00	3.010278e-02
22420000	-4.398893e+03	-9.719795e+02	5.714287e+00	2.457917e+01	2.558140e-01	1.813775e+00	4.958244e-02	8.614769e-01	1.068637e-01	1.628431e+00	4.885237e+00	3.661865e-02
22440000	-4.399989e+03	-9.286874e+02	6.405260e+00	2.537566e+01	3.139535e-01	1.973572e+00	2.653527e-02	9.035351e-01	1.823591e-01	2.560034e+00	4.544556e+00	4.114143e-02
22460000	-4.447397e+03	-9.433895e+02	6.364047e+00	2.599662e+01	2.906977e-01	1.947426e+00	2.622700e-02	9.390455e-01	8.133599e-02	2.404021e+00	4.876814e+00	4.097567e-02
22480000	-4.404354e+03	-9.618446e+02	5.043731e+00	2.305798e+01	4.651163e-01	1.991764e+00	1.827076e-02	8.344505e-01	4.387237e-01	9.296156e-01	3.542649e+00	3.237614e-02
22500000	-4.427694e+03	-9.352182e+02	5.357871e+00	2.333199e+01	2.790698e-01	1.550094e+00	3.230866e-03	9.883604e-01	1.105215e-01	8.397052e-01	2.313945e+00	3.451440e-02
22520000	-4.408748e+03	-9.699984e+02	4.842382e+00	2.128464e+01	3.023256e-01	2.053337e+00	1.898300e-02	9.395635e-01	1.154234e-01	1.449451e+00	4.820080e+00	3.111182e-02
22540000	-4.413186e+03	-9.931781e+02	4.859688e+00	2.028248e+01	2.674419e-01	1.958445e+00	1.750717e-02	9.464172e-01	1.372655e-01	1.342300e+00	3.273863e+00	3.131035e-02
22560000	-4.419699e+03	-9.889858e+02	5.452729e+00	2.376514e+01	3.023256e-01	1.602188e+00	2.495005e-02	9.044527e-01	1.505373e-01	1.247250e+00	4.017601e+00	3.512622e-02
22580000	-4.452083e+03	-9.654972e+02	5.889807e+00	2.569044e+01	3.720930e-01	1.980667e+00	2.627220e-02	8.779711e-01	2.320746e-01	9.292450e-01	2.131840e+00	3.794694e-02
22600000	-4.435965e+03	-9.398253e+02	4.237502e+00	1.837197e+01	4.418605e-01	2.541552e+00	2.723523e-02	8.567846e-01	2.588456e-01	7.322826e-01	2.537896e+00	2.717878e-02
22620000	-4.415480e+03	-9.961041e+02	4.544897e+00	1.959168e+01	4.069767e-01	1.530554e+00	2.171259e-02	8.843157e-01	2.636236e-01	7.659675e-01	3.488731e+00	2.898419e-02
22640000	-4.423699e+03	-9.566233e+02	4.886650e+00	2.266627e+01	3.488372e-01	1.939694e+00	1.182636e-02	9.305238e-01	2.182270e-01	1.119435e+00	2.202255e+00	3.099201e-02
22660000	-4.430085e+03	-9.782488e+02	4.247035e+00	2.000412e+01	3.604651e-01	1.602656e+00	1.751338e-02	9.331835e-01	1.281298e-01	8.328836e-01	2.391977e+00	2.692708e-02
22680000	-4.420077e+03	-9.563442e+02	5.508510e+00	2.256227e+01	2.790698e-01	1.722156e+00	1.251499e-02	9.684181e-01	8.474557e-02	1.470918e+00	2.479051e+00	3.540132e-02
22700000	-4.430045e+03	-9.787632e+02	5.493929e+00	2.456018e+01	3.488372e-01	1.720309e+00	3.952475e-03	9.760723e-01	2.435969e-01	1.304820e+00	7.256125e+00	3.513432e-02
22720000	-4.399513e+03	-9.351842e+02	4.933579e+00	2.201268e+01	2.790698e-01	1.781731e+00	2.320392e-02	8.857761e-01	2.281708e-01	1.434370e+00	4.746555e+00	3.156731e-02
22740000	-4.427702e+03	-9.524257e+02	5.651903e+00	2.350368e+01	3.604651e-01	1.910208e+00	1.308303e-02	9.509331e-01	1.425859e-01	1.682611e+00	5.459332e+00	3.585307e-02
22760000	-4.422101e+03	-9.579103e+02	5.030245e+00	2.124335e+01	3.953488e-01	1.809220e+00	2.218377e-02	8.896626e-01	2.184579e-01	1.098101e+00	3.140712e+00	3.209270e-02
22780000	-4.406794e+03	-9.465699e+02	4.908026e+00	2.218283e+01	2.906977e-01	2.088125e+00	2.504257e-02	9.276110e-01	9.315730e-02	1.205506e+00	6.126082e+00	3.142936e-02
22800000	-4.417023e+03	-9.876044e+02	5.361461e+00	2.490164e+01	3.255814e-01	1.730929e+00	3.094093e-02	8.954231e-01	1.375310e-01	1.346794e+00	3.164006e+00	3.452987e-02
22820000	-4.428933e+03	-9.380516e+02	4.407566e+00	1.995190e+01	3.720930e-01	1.724485e+00	5.669815e-03	9.773436e-01	1.382104e-01	7.859497e-01	2.582167e+00	2.809003e-02
22840000	-4.412824e+03	-9.379384e+02	6.040168e+00	2.872318e+01	3.604651e-01	1.627752e+00	8.669834e-03	9.509460e-01	2.076318e-01	2.266228e+00	3.138147e+00	3.884471e-02
22860000	-4.407133e+03	-9.665955e+02	5.144038e+00	2.262674e+01	2.325581e-01	2.196326e+00	2.558034e-02	9.189913e-01	9.580266e-02	1.452880e+00	5.175547e+00	3.303107e-02
22880000	-4.419380e+03	-9.758267e+02	3.910370e+00	1.718366e+01	3.023256e-01	1.880576e+00	9.102391e-03	9.604030e-01	1.753486e-01	8.311785e-01	2.924843e+00	2.480240e-02
22900000	-4.407877e+03	-9.826841e+02	4.441342e+00	1.970749e+01	3.953488e-01	1.680104e+00	7.548458e-03	9.598462e-01	1.932469e-01	8.839462e-01	4.593750e+00	2.826125e-02
22920000	-4.431533e+03	-9.356131e+02	5.402197e+00	2.380497e+01	3.139535e-01	2.355738e+00	1.985203e-02	8.930965e-01	2.340245e-01	1.137660e+00	3.155055e+00	3.452761e-02
22940000	-4.438036e+03	-9.222085e+02	5.305159e+00	2.347271e+01	4.186047e-01	1.967981e+00	1.615167e-02	9.165146e-01	2.273318e-01	1.594521e+00	4.091684e+00	3.393233e-02
22960000	-4.433040e+03	-9.730902e+02	5.035212e+00	2.190142e+01	4.302326e-01	2.107390e+00	1.596634e-02	8.840649e-01	3.118319e-01	2.064094e+00	3.427594e+00	3.184706e-02
22980000	-4.412436e+03	-9.669228e+02	4.744333e+00	2.156474e+01	3.139535e-01	1.701417e+00	1.203570e-02	9.526225e-01	1.672550e-01	6.478320e-01	3.431265e+00	3.010758e-02
23000000	-4.415664e+03	-9.383202e+02	4.935324e+00	2.254284e+01	3.837209e-01	1.562034e+00	2.625430e-02	8.389526e-01	3.014081e-01	1.417603e+00	3.748944e+00	3.167042e-02
23020000	-4.431709e+03	-9.575990e+02	5.835386e+00	2.745101e+01	2.558140e-01	2.017059e+00	1.777930e-02	9.468187e-01	1.005482e-01	1.656609e+00	3.803230e+00	3.761652e-02
23040000	-4.434216e+03	-9.350663e+02	5.290853e+00	2.461732e+01	3.837209e-01	1.793183e+00	1.042302e-02	9.398923e-01	2.182467e-01	1.253893e+00	3.652068e+00	3.384471e-02
23060000	-4.436125e+03	-9.374674e+02	5.103148e+00	2.266460e+01	3.604651e-01	1.802058e+00	1.661105e-02	9.156894e-01	2.643826e-01	1.718165e+00	8.135792e+00	3.266091e-02
23080000	-4.423345e+03	-9.907071e+02	4.345803e+00	2.106984e+01	3.837209e-01	2.179651e+00	2.947304e-02	8.458181e-01	2.109071e-01	1.771199e+00	3.839864e+00	2.763112e-02
23100000	-4.431677e+03	-9.444324e+02	5.156328e+00	2.335169e+01	4.418605e-01	1.730896e+00	1.856755e-02	8.685693e-01	3.338075e-01	1.335605e+00	3.746381e+00	3.235447e-02
23120000	-4.415356e+03	-9.425937e+02	4.927628e+00	2.336701e+01	4.069767e-01	1.887097e+00	1.340248e-02	9.339242e-01	1.616202e-01	1.274188e+00	2.563030e+00	3.165262e-02
23140000	-4.405880e+03	-9.654427e+02	4.651640e+00	2.233719e+01	3.488372e-01	2.579731e+00	1.217193e-02	9.331053e-01	2.286804e-01	1.195578e+00	3.734929e+00	2.968526e-02
23160000	-4.424766e+03	-9.580074e+02	4.248131e+00	2.059675e+01	3.372093e-01	1.940564e+00	1.217952e-02	9.573758e-01	1.182378e-01	1.362324e+00	2.116730e+00	2.724609e-02
23180000	-4.396550e+03	-9.591932e+02	4.636541e+00	2.296412e+01	3.720930e-01	1.898943e+00	1.855329e-02	9.074079e-01	1.790858e-01	1.347748e+00	3.609244e+00	2.967502e-02
23200000	-4.438434e+03	-9.770448e+02	5.172025e+00	2.337997e+01	3.837209e-01	1.657044e+00	1.834212e-02	9.256972e-01	1.608770e-01	1.542659e+00	2.607481e+00	3.322341e-02
23220000	-4.418120e+03	-9.847017e+02	4.343970e+00	1.900122e+01	4.418605e-01	1.824782e+00	1.223475e-02	9.225601e-01	2.965958e-01	1.053911e+00	3.304523e+00	2.800105e-02
23240000	-4.445371e+03	-9.339423e+02	5.540674e+00	2.218852e+01	4.767442e-01	1.418063e+00	1.633389e-02	8.883020e-01	3.678157e-01	1.969198e+00	4.152981e+00	3.558231e-02
23260000	-4.383211e+03	-1.024388e+03	3.926365e+00	1.965172e+01	3.139535e-01	2.050933e+00	8.195973e-03	9.724896e-01	9.309940e-02	9.271376e-01	3.685092e+00	2.530532e-02
23280000	-4.426865e+03	-9.548871e+02	4.857423e+00	2.201089e+01	4.302326e-01	1.999130e+00	1.599342e-02	8.853780e-01	2.995240e-01	7.808394e-01	5.059185e+00	3.120234e-02
23300000	-4.398046e+03	-9.296516e+02	5.198814e+00	2.214179e+01	4.767442e-01	1.744957e+00	3.400361e-02	8.190216e-01	3.182397e-01	9.194189e-01	3.493266e+00	3.351839e-02
23320000	-4.458000e+03	-9.225238e+02	4.926651e+00	2.059538e+01	4.767442e-01	2.201139e+00	8.674471e-03	9.191866e-01	4.575707e-01	1.083867e+00	2.877715e+00	3.175065e-02
23340000	-4.438133e+03	-9.162901e+02	4.749950e+00	1.931882e+01	4.883721e-01	2.287790e+00	1.877190e-02	8.613156e-01	3.609271e-01	1.593471e+00	2.600496e+00	3.053029e-02
23360000	-4.439118e+03	-9.581474e+02	4.669791e+00	2.206261e+01	3.372093e-01	1.968254e+00	9.828790e-03	9.466329e-01	2.293092e-01	1.129846e+00	3.671808e+00	2.999955e-02
23380000	-4.412228e+03	-9.384419e+02	4.277127e+00	1.784856e+01	4.534884e-01	1.943045e+00	2.881519e-02	7.792514e-01	3.648262e-01	4.210879e-01	2.120132e+00	2.732392e-02
23400000	-4.434087e+03	-9.100314e+02	4.225172e+00	1.800112e+01	4.302326e-01	2.976379e+00	1.640538e-02	8.964069e-01	2.860017e-01	6.060229e-01	2.018490e+00	2.697178e-02
23420000	-4.421799e+03	-9.498773e+02	4.589884e+00	2.003870e+01	4.534884e-01	1.495453e+00	9.900864e-03	9.257827e-01	3.380167e-01	7.466994e-01	3.125642e+00	2.960347e-02
23440000	-4.422875e+03	-9.305799e+02	5.501240e+00	2.281814e+01	4.186047e-01	1.958720e+00	3.138522e-02	8.606191e-01	2.425511e-01	1.137191e+00	4.430876e+00	3.540035e-02
23460000	-4.421286e+03	-9.421381e+02	4.884003e+00	2.218958e+01	3.837209e-01	2.416774e+00	1.054784e-02	9.556722e-01	1.887118e-01	1.404516e+00	2.069559e+00	3.129840e-02
23480000	-4.410188e+03	-9.719328e+02	4.255392e+00	1.868035e+01	3.604651e-01	1.942678e+00	1.119075e-02	9.389365e-01	2.147140e-01	9.270343e-01	2.561032e+00	2.729412e-02
23500000	-4.424031e+03	-9.565725e+02	6.117611e+00	2.826125e+01	2.790698e-01	1.643981e+00	1.777100e-02	9.202865e-01	1.788671e-01	1.535511e+00	5.464426e+00	3.944051e-02
23520000	-4.414925e+03	-9.916749e+02	4.403019e+00	2.135146e+01	3.720930e-01	1.891473e+00	1.338941e-02	9.443018e-01	1.744725e-01	1.779717e+00	2.864105e+00	2.818849e-02
23540000	-4.416123e+03	-9.350675e+02	4.516522e+00	2.126646e+01	3.604651e-01	1.938706e+00	8.152625e-03	9.564535e-01	1.785407e-01	6.426457e-01	2.260396e+00	2.901513e-02
23560000	-4.443233e+03	-9.634716e+02	6.239957e+00	2.622185e+01	3.139535e-01	1.345272e+00	2.468189e-02	9.183980e-01	1.393063e-01	1.303591e+00	3.970358e+00	4.015302e-02
23580000	-4.411839e+03	-9.475383e+02	5.703004e+00	2.300063e+01	3.720930e-01	2.279746e+00	1.766129e-02	9.208285e-01	2.402617e-01	1.341593e+00	2.634672e+00	3.661852e-02
23600000	-4.442821e+03	-8.694976e+02	7.558412e+00	2.921588e+01	3.953488e-01	2.227704e+00	1.601967e-02	9.286708e-01	2.667288e-01	1.289364e+00	6.906306e+00	4.862892e-02
23620000	-4.403144e+03	-9.261499e+02	7.250735e+00	3.120072e+01	2.441860e-01	1.792467e+00	2.222621e-02	9.505195e-01	5.389583e-02	2.305122e+00	5.714656e+00	4.661217e-02
23640000	-4.400371e+03	-9.478584e+02	6.585773e+00	2.829934e+01	2.790698e-01	2.131787e+00	2.877631e-02	8.883476e-01	1.762175e-01	2.832178e+00	6.069143e+00	4.215430e-02
23660000	-4.406959e+03	-9.415719e+02	4.629840e+00	2.086699e+01	2.558140e-01	2.123411e+00	1.158229e-02	9.688901e-01	7.451850e-02	1.490898e+00	4.579256e+00	2.959898e-02
23680000	-4.392341e+03	-9.057367e+02	5.989938e+00	2.695399e+01	3.023256e-01	2.553422e+00	2.406289e-02	9.030449e-01	1.722172e-01	1.198411e+00	5.002646e+00	3.838936e-02
23700000	-4.388863e+03	-9.302876e+02	5.229868e+00	2.326791e+01	4.186047e-01	2.175603e+00	1.575650e-02	9.287799e-01	2.012118e-01	1.188580e+00	3.641676e+00	3.358099e-02
23720000	-4.417537e+03	-9.365471e+02	4.639745e+00	2.139527e+01	3.255814e-01	2.009262e+00	3.308394e-02	8.678453e-01	1.750811e-01	1.101312e+00	4.070437e+00	2.984516e-02
23740000	-4.394423e+03	-9.881612e+02	5.208137e+00	2.441651e+01	2.790698e-01	2.110316e+00	1.845482e-02	9.312396e-01	1.292660e-01	8.225826e-01	6.175118e+00	3.350185e-02
23760000	-4.393809e+03	-9.955661e+02	4.089894e+00	1.770713e+01	3.488372e-01	2.180468e+00	1.719504e-02	9.461196e-01	1.061802e-01	6.721579e-01	5.100650e+00	2.599354e-02
23780000	-4.409069e+03	-9.640966e+02	4.411278e+00	2.147769e+01	3.720930e-01	1.655283e+00	1.411778e-02	9.399350e-01	1.485281e-01	8.751753e-01	4.605262e+00	2.827554e-02
23800000	-4.420640e+03	-9.398594e+02	5.470978e+00	2.270762e+01	2.906977e-01	1.579147e+00	1.657965e-02	9.278329e-01	1.717437e-01	1.592290e+00	9.210468e+00	3.496228e-02
23820000	-4.396992e+03	-9.587749e+02	4.957520e+00	2.270179e+01	3.023256e-01	2.036512e+00	3.736324e-02	8.816935e-01	1.487266e-01	1.214471e+00	6.202760e+00	3.193166e-02
23840000	-4.419242e+03	-9.516873e+02	4.935567e+00	2.354530e+01	3.953488e-01	1.814655e+00	1.030507e-02	9.348583e-01	2.438275e-01	9.170060e-01	3.576274e+00	3.104890e-02
23860000	-4.413561e+03	-9.829267e+02	3.944384e+00	2.065973e+01	2.674419e-01	2.046584e+00	9.237749e-03	9.610440e-01	1.241685e-01	9.899066e-01	2.413918e+00	2.536466e-02
23880000	-4.420344e+03	-9.561421e+02	5.294978e+00	2.312311e+01	3.255814e-01	2.101273e+00	2.812067e-02	8.791423e-01	1.830820e-01	1.590612e+00	3.219747e+00	3.407829e-02
23900000	-4.440188e+03	-9.388696e+02	5.017299e+00	2.248085e+01	4.302326e-01	1.793382e+00	3.758274e-02	8.045877e-01	2.642081e-01	8.318758e-01	3.117742e+00	3.186916e-02
23920000	-4.437279e+03	-9.835121e+02	4.332482e+00	2.006710e+01	2.790698e-01	2.249601e+00	2.150516e-02	9.322921e-01	1.286918e-01	1.114975e+00	3.654198e+00	2.778414e-02
23940000	-4.413978e+03	-9.798306e+02	4.229406e+00	1.957685e+01	4.069767e-01	1.684851e+00	9.098313e-03	9.314692e-01	2.897881e-01	1.615234e+00	2.780670e+00	2.694541e-02
23960000	-4.425129e+03	-9.412589e+02	5.179390e+00	2.310748e+01	3.837209e-01	2.015089e+00	1.252790e-02	9.151773e-01	2.931174e-01	9.660272e-01	3.621243e+00	3.332872e-02
23980000	-4.422780e+03	-9.568955e+02	4.954765e+00	2.507585e+01	4.186047e-01	1.489891e+00	9.285001e-03	9.362178e-01	2.546825e-01	9.817898e-01	4.567024e+00	3.180966e-02
24000000	-4.413729e+03	-9.584823e+02	4.994144e+00	2.501791e+01	3.604651e-01	1.894251e+00	8.217368e-03	9.624949e-01	1.408722e-01	9.264159e-01	5.604642e+00	3.198115e-02
24020000	-4.397456e+03	-9.525768e+02	4.521629e+00	2.053692e+01	4.302326e-01	1.853892e+00	3.648665e-03	9.764131e-01	2.261167e-01	9.572557e-01	2.441691e+00	2.882601e-02
24040000	-4.430505e+03	-8.977849e+02	5.711735e+00	2.274337e+01	4.302326e-01	2.276928e+00	7.048881e-03	9.628475e-01	2.286987e-01	9.773868e-01	4.136825e+00	3.655760e-02
24060000	-4.425366e+03	-9.274596e+02	4.867087e+00	2.098129e+01	3.953488e-01	2.082890e+00	1.193647e-02	9.316967e-01	2.442609e-01	1.055259e+00	2.032334e+00	3.130090e-02
24080000	-4.407889e+03	-9.801014e+02	4.375098e+00	2.049834e+01	4.418605e-01	1.861431e+00	9.911500e-03	9.355226e-01	1.920513e-01	8.959732e-01	3.810370e+00	2.813566e-02
24100000	-4.416331e+03	-9.654014e+02	4.738172e+00	2.122021e+01	4.418605e-01	2.017471e+00	1.133295e-03	9.904098e-01	3.243685e-01	9.798529e-01	2.969099e+00	3.056707e-02
24120000	-4.435156e+03	-9.621215e+02	4.697276e+00	2.306631e+01	3.372093e-01	1.883036e+00	4.421685e-03	9.853908e-01	9.648673e-02	1.137545e+00	2.286801e+00	3.010418e-02
24140000	-4.420040e+03	-9.683079e+02	4.244683e+00	2.034220e+01	3.604651e-01	2.428349e+00	2.562892e-02	8.774644e-01	1.904268e-01	1.003507e+00	2.641728e+00	2.722280e-02
24160000	-4.427876e+03	-9.651682e+02	5.284693e+00	2.469362e+01	3.604651e-01	1.663714e+00	2.272354e-02	8.726752e-01	2.405984e-01	1.366046e+00	4.370109e+00	3.406916e-02
24180000	-4.441115e+03	-9.262331e+02	5.554490e+00	2.600558e+01	4.418605e-01	1.884551e+00	7.920121e-03	9.419566e-01	2.697875e-01	1.744189e+00	4.067359e+00	3.572991e-02
24200000	-4.421109e+03	-9.664232e+02	5.263626e+00	2.617626e+01	3.139535e-01	2.112206e+00	1.334527e-02	9.521754e-01	1.167559e-01	1.978200e+00	3.735798e+00	3.389911e-02
24220000	-4.431565e+03	-9.418103e+02	4.988622e+00	2.313653e+01	4.302326e-01	1.658741e+00	4.863322e-03	9.754746e-01	2.285802e-01	1.137131e+00	3.218171e+00	3.192372e-02
24240000	-4.396259e+03	-9.808466e+02	4.914031e+00	2.313079e+01	2.558140e-01	1.646472e+00	7.100040e-03	9.706418e-01	1.450423e-01	1.547853e+00	3.499319e+00	3.094449e-02
24260000	-4.412743e+03	-9.983425e+02	4.356905e+00	2.205540e+01	2.209302e-01	2.465336e+00	1.400225e-02	9.814299e-01	1.448520e-02	1.732029e+00	3.905624e+00	2.782566e-02
24280000	-4.444379e+03	-9.665434e+02	4.724762e+00	2.064055e+01	4.302326e-01	2.059106e+00	1.335544e-02	9.101082e-01	3.496773e-01	6.193252e-01	1.723205e+00	2.982314e-02
24300000	-4.426889e+03	-9.521705e+02	5.398983e+00	2.460592e+01	3.720930e-01	1.542976e+00	2.794612e-02	8.681475e-01	2.084285e-01	1.328205e+00	3.255459e+00	3.463906e-02
24320000	-4.398462e+03	-9.632769e+02	4.597046e+00	2.114031e+01	3.488372e-01	2.100375e+00	2.753166e-02	8.974182e-01	1.257547e-01	7.114990e-01	3.977713e+00	2.954614e-02
24340000	-4.412721e+03	-9.434175e+02	5.197426e+00	2.250231e+01	3.720930e-01	2.326984e+00	3.460425e-02	8.710351e-01	1.645691e-01	6.947035e-01	2.779929e+00	3.296800e-02
24360000	-4.423745e+03	-9.543110e+02	4.559972e+00	2.222926e+01	4.186047e-01	2.238445e+00	5.157314e-03	9.673410e-01	2.738698e-01	2.116959e+00	2.434299e+00	2.918210e-02
24380000	-4.422800e+03	-9.531075e+02	5.240336e+00	2.560061e+01	4.069767e-01	1.593109e+00	1.073131e-02	9.327594e-01	2.640745e-01	1.253800e+00	7.180506e+00	3.352194e-02
24400000	-4.421559e+03	-9.898126e+02	4.324162e+00	2.059602e+01	3.488372e-01	2.247547e+00	4.743240e-03	9.778949e-01	1.683066e-01	7.699949e-01	6.566026e+00	2.776613e-02
24420000	-4.407438e+03	-9.923089e+02	4.850767e+00	2.221827e+01	2.674419e-01	1.820645e+00	7.714988e-03	9.706897e-01	1.693101e-01	8.769580e-01	4.302862e+00	3.108439e-02
24440000	-4.427922e+03	-9.608098e+02	4.184539e+00	2.072462e+01	4.069767e-01	2.013463e+00	5.458708e-03	9.648572e-01	2.436632e-01	1.039650e+00	2.124339e+00	2.661103e-02
24460000	-4.406049e+03	-9.723266e+02	4.809156e+00	2.500545e+01	3.139535e-01	1.890464e+00	9.071753e-03	9.449080e-01	2.164445e-01	1.468744e+00	5.370015e+00	3.055309e-02
24480000	-4.422139e+03	-9.456571e+02	4.353446e+00	2.055719e+01	4.883721e-01	1.654895e+00	2.952366e-02	8.199437e-01	2.790269e-01	9.282608e-01	4.004666e+00	2.785701e-02
24500000	-4.434633e+03	-9.636851e+02	3.886354e+00	1.832650e+01	4.302326e-01	1.856525e+00	4.143391e-02	7.410156e-01	2.908398e-01	8.943854e-01	2.593584e+00	2.503403e-02
24520000	-4.416029e+03	-9.504457e+02	5.188639e+00	2.400040e+01	4.069767e-01	2.197791e+00	1.411745e-02	9.139005e-01	2.362479e-01	5.751263e-01	3.125916e+00	3.283877e-02
24540000	-4.423592e+03	-9.884142e+02	4.393405e+00	2.100068e+01	3.837209e-01	2.326133e+00	1.434076e-02	9.254799e-01	2.220695e-01	6.278013e-01	3.548576e+00	2.831718e-02
24560000	-4.406899e+03	-9.665677e+02	5.002494e+00	2.282744e+01	3.255814e-01	2.371723e+00	1.886514e-02	9.244906e-01	1.230403e-01	9.121713e-01	2.560002e+00	3.227132e-02
24580000	-4.423026e+03	-9.700559e+02	4.017326e+00	1.971225e+01	4.418605e-01	2.208152e+00	2.177736e-02	8.754997e-01	2.441316e-01	7.077945e-01	5.144224e+00	2.571085e-02
24600000	-4.416154e+03	-9.153095e+02	5.832276e+00	2.624589e+01	4.651163e-01	2.016490e+00	1.940200e-02	8.789268e-01	3.268074e-01	7.045049e-01	3.457249e+00	3.718845e-02
24620000	-4.433176e+03	-9.456582e+02	4.993647e+00	2.245604e+01	4.302326e-01	1.988030e+00	1.571927e-02	9.101452e-01	2.294427e-01	1.741592e+00	2.799415e+00	3.205032e-02
24640000	-4.439715e+03	-9.241044e+02	5.250879e+00	2.300312e+01	4.302326e-01	1.773308e+00	1.827853e-02	8.894958e-01	2.775823e-01	1.175942e+00	3.516927e+00	3.383182e-02
24660000	-4.423634e+03	-9.264542e+02	5.141584e+00	2.379423e+01	4.534884e-01	2.002701e+00	9.126710e-03	9.319222e-01	3.766226e-01	1.091979e+00	3.764334e+00	3.316774e-02
24680000	-4.399234e+03	-9.717917e+02	4.612130e+00	2.389910e+01	3.953488e-01	1.792991e+00	2.002505e-02	8.750921e-01	2.245755e-01	1.159093e+00	5.872026e+00	2.971071e-02
24700000	-4.420160e+03	-9.404482e+02	5.798966e+00	2.681263e+01	3.953488e-01	1.791615e+00	1.106136e-02	9.470111e-01	1.890459e-01	1.486416e+00	2.900462e+00	3.727039e-02
24720000	-4.410431e+03	-9.369935e+02	5.024283e+00	2.465845e+01	4.186047e-01	1.971548e+00	1.683535e-02	8.594072e-01	3.750569e-01	1.183128e+00	3.649620e+00	3.200677e-02
24740000	-4.442089e+03	-9.197327e+02	5.250830e+00	2.417443e+01	5.000000e-01	1.410754e+00	2.712846e-02	7.896822e-01	3.318796e-01	1.777332e+00	3.425969e+00	3.374396e-02
24760000	-4.402836e+03	-9.564080e+02	4.693444e+00	2.391243e+01	4.186047e-01	1.503264e+00	2.446902e-02	8.717959e-01	1.745531e-01	9.475715e-01	3.940370e+00	3.016012e-02
24780000	-4.393421e+03	-9.401423e+02	4.807668e+00	2.351311e+01	4.186047e-01	1.817519e+00	2.320467e-02	8.554948e-01	2.746080e-01	9.521760e-01	3.474499e+00	3.100347e-02
24800000	-4.422094e+03	-9.343227e+02	4.954759e+00	2.408381e+01	4.302326e-01	1.836382e+00	8.923306e-03	9.349308e-01	2.832144e-01	1.372843e+00	3.038478e+00	3.163130e-02
24820000	-4.406343e+03	-9.441573e+02	4.536357e+00	1.948257e+01	3.953488e-01	1.828437e+00	1.775942e-02	9.060581e-01	2.342326e-01	1.076202e+00	2.702548e+00	2.898492e-02
24840000	-4.423337e+03	-9.595528e+02	5.039819e+00	2.087863e+01	3.604651e-01	1.756044e+00	1.912535e-02	9.049779e-01	1.879931e-01	1.373659e+00	2.072539e+00	3.249858e-02
24860000	-4.432064e+03	-9.427643e+02	5.008580e+00	2.270134e+01	3.604651e-01	2.263713e+00	2.276312e-02	9.334778e-01	1.016033e-01	8.595356e-01	3.367699e+00	3.210696e-02
24880000	-4.437289e+03	-9.119731e+02	5.964511e+00	2.862994e+01	3.604651e-01	1.715811e+00	1.010794e-02	9.464608e-01	2.058531e-01	1.611832e+00	3.890879e+00	3.836279e-02
24900000	-4.412560e+03	-9.425801e+02	5.226736e+00	2.401602e+01	3.604651e-01	1.782574e+00	1.847084e-02	9.023017e-01	2.367163e-01	1.076985e+00	3.032769e+00	3.347345e-02
24920000	-4.411458e+03	-9.302352e+02	5.937126e+00	2.547383e+01	4.302326e-01	1.886575e+00	7.742534e-03	9.433235e-01	3.027895e-01	1.492419e+00	2.613890e+00	3.784641e-02
24940000	-4.417502e+03	-9.545768e+02	5.481817e+00	2.413659e+01	3.604651e-01	1.553771e+00	9.907035e-03	9.430838e-01	2.374735e-01	1.416880e+00	5.203218e+00	3.511591e-02
24960000	-4.426237e+03	-9.315159e+02	5.340763e+00	2.334447e+01	4.069767e-01	2.103999e+00	1.835514e-02	9.332262e-01	1.769142e-01	1.065662e+00	4.176032e+00	3.442794e-02
24980000	-4.426965e+03	-9.272371e+02	4.493095e+00	2.158956e+01	3.604651e-01	1.936807e+00	2.795206e-02	8.904359e-01	1.533832e-01	6.349972e-01	3.560740e+00	2.896740e-02
25000000	-4.421045e+03	-9.482112e+02	5.366620e+00	2.288108e+01	3.488372e-01	1.564090e+00	2.271391e-02	8.943436e-01	2.209766e-01	1.086610e+00	4.186562e+00	3.459507e-02
25020000	-4.453027e+03	-9.920321e+02	4.524363e+00	1.967793e+01	3.255814e-01	1.768035e+00	2.846446e-02	8.888952e-01	1.746421e-01	7.365784e-01	2.360564e+00	2.909453e-02
25040000	-4.412211e+03	-1.004494e+03	3.821179e+00	1.846590e+01	3.604651e-01	1.940083e+00	3.020795e-02	8.393612e-01	2.479965e-01	1.106635e+00	2.928401e+00	2.458526e-02
25060000	-4.431205e+03	-9.775177e+02	4.071016e+00	1.883077e+01	3.720930e-01	1.913413e+00	2.093775e-02	9.128473e-01	1.415860e-01	6.977101e-01	3.292579e+00	2.592454e-02
25080000	-4.439523e+03	-9.925441e+02	4.106876e+00	2.018575e+01	3.488372e-01	1.665532e+00	2.257160e-02	8.653833e-01	2.302481e-01	1.166103e+00	2.946771e+00	2.607686e-02
25100000	-4.424073e+03	-9.446868e+02	5.244572e+00	2.539852e+01	3.953488e-01	1.783151e+00	2.210528e-02	8.781483e-01	2.049577e-01	1.331581e+00	4.192516e+00	3.363932e-02
25120000	-4.450864e+03	-9.300346e+02	4.969345e+00	2.197653e+01	4.651163e-01	2.262784e+00	2.082269e-02	8.729407e-01	2.836565e-01	7.236536e-01	5.000917e+00	3.188546e-02
25140000	-4.435667e+03	-9.552809e+02	5.297126e+00	2.330241e+01	3.488372e-01	2.165682e+00	3.905620e-02	8.681526e-01	1.206086e-01	7.843906e-01	3.570543e+00	3.392019e-02
25160000	-4.432577e+03	-9.589725e+02	4.459908e+00	2.034045e+01	3.488372e-01	2.323575e+00	1.416506e-02	9.404518e-01	1.401182e-01	1.526964e+00	2.666895e+00	2.863877e-02
25180000	-4.421832e+03	-9.495979e+02	4.609190e+00	2.143801e+01	3.953488e-01	1.576346e+00	2.957744e-02	8.401460e-01	2.383635e-01	1.063715e+00	3.722807e+00	2.905972e-02
25200000	-4.419221e+03	-1.000095e+03	4.025021e+00	1.965095e+01	3.837209e-01	1.647599e+00	3.552023e-02	8.320290e-01	2.463647e-01	7.456395e-01	2.265339e+00	2.582723e-02
25220000	-4.417778e+03	-9.680774e+02	4.473237e+00	2.122631e+01	3.953488e-01	1.838155e+00	3.150882e-02	8.054399e-01	3.085245e-01	9.327452e-01	3.953255e+00	2.885077e-02
25240000	-4.445283e+03	-9.298351e+02	5.066617e+00	2.382932e+01	4.069767e-01	2.254076e+00	1.873571e-02	8.820678e-01	2.771880e-01	1.199475e+00	2.935592e+00	3.266932e-02
25260000	-4.419924e+03	-9.714118e+02	5.680547e+00	2.615411e+01	3.837209e-01	1.451313e+00	4.487721e-02	7.926634e-01	2.092144e-01	1.121521e+00	5.572534e+00	3.653505e-02
25280000	-4.424735e+03	-9.631103e+02	4.668567e+00	2.062971e+01	3.372093e-01	2.052973e+00	4.413289e-02	8.503418e-01	1.641451e-01	7.803129e-01	4.379465e+00	3.008033e-02
25300000	-4.414701e+03	-9.945500e+02	4.761823e+00	2.264608e+01	2.325581e-01	1.836240e+00	2.558315e-02	9.121080e-01	1.045005e-01	1.951501e+00	5.605995e+00	3.064133e-02
25320000	-4.406599e+03	-9.752649e+02	4.763073e+00	2.244280e+01	3.720930e-01	2.373638e+00	2.105093e-02	8.945139e-01	1.977502e-01	1.930109e+00	4.288914e+00	3.042468e-02
25340000	-4.425402e+03	-9.712074e+02	4.335638e+00	2.095919e+01	3.720930e-01	1.921015e+00	3.071182e-02	8.475585e-01	1.903430e-01	9.618103e-01	2.697402e+00	2.757846e-02
25360000	-4.414087e+03	-9.685093e+02	4.479661e+00	2.002940e+01	3.372093e-01	2.273744e+00	3.817150e-02	8.551528e-01	1.510708e-01	7.361918e-01	4.072203e+00	2.809897e-02
25380000	-4.406921e+03	-9.622331e+02	5.014078e+00	2.481150e+01	2.209302e-01	2.413248e+00	1.919055e-02	9.198582e-01	1.286481e-01	7.827697e-01	5.150978e+00	3.199852e-02
25400000	-4.422397e+03	-9.703508e+02	4.800214e+00	2.453426e+01	3.488372e-01	1.982024e+00	1.360805e-02	9.275613e-01	1.916670e-01	9.403066e-01	2.784705e+00	3.043096e-02
25420000	-4.396388e+03	-9.796643e+02	4.999100e+00	2.477934e+01	2.906977e-01	1.586250e+00	1.418740e-02	9.477851e-01	1.153718e-01	1.324942e+00	3.009421e+00	3.200715e-02
25440000	-4.425570e+03	-9.594832e+02	5.113205e+00	2.262178e+01	3.604651e-01	2.235643e+00	3.471026e-03	9.791196e-01	2.021545e-01	1.519328e+00	4.251051e+00	3.193531e-02
25460000	-4.396930e+03	-9.703951e+02	5.130159e+00	2.407980e+01	3.372093e-01	2.141501e+00	2.597397e-03	9.874006e-01	1.833711e-01	2.441993e+00	2.141334e+00	3.290859e-02
25480000	-4.412539e+03	-9.499730e+02	5.448266e+00	2.536885e+01	3.023256e-01	2.504009e+00	3.806490e-03	9.836946e-01	1.539297e-01	2.991251e+00	4.592835e+00	3.429027e-02
25500000	-4.403368e+03	-9.860302e+02	3.844012e+00	2.049088e+01	3.720930e-01	1.821043e+00	1.441396e-02	9.175714e-01	1.840621e-01	1.334696e+00	2.941491e+00	2.456483e-02
25520000	-4.417546e+03	-9.140450e+02	6.383864e+00	2.740497e+01	2.906977e-01	1.950677e+00	1.011846e-02	9.616168e-01	1.667952e-01	1.053362e+00	3.967991e+00	4.050035e-02
25540000	-4.394045e+03	-9.610031e+02	5.146942e+00	2.454157e+01	3.139535e-01	2.045543e+00	1.643419e-02	9.119709e-01	1.896317e-01	2.115602e+00	6.256998e+00	3.295394e-02
25560000	-4.423977e+03	-9.634533e+02	4.911613e+00	2.234616e+01	2.906977e-01	2.406419e+00	3.401457e-02	9.091635e-01	9.291803e-02	9.756376e-01	3.643228e+00	3.159976e-02
25580000	-4.398013e+03	-9.078479e+02	6.132373e+00	2.707387e+01	4.069767e-01	1.422255e+00	1.902898e-02	9.016968e-01	1.987966e-01	1.033442e+00	9.054989e+00	3.924896e-02
25600000	-4.427836e+03	-8.824364e+02	5.129760e+00	2.229842e+01	3.837209e-01	1.691801e+00	1.174183e-02	9.455592e-01	1.854518e-01	6.142286e-01	6.562595e+00	3.305262e-02
25620000	-4.439477e+03	-9.552055e+02	4.524694e+00	1.921746e+01	4.186047e-01	1.857131e+00	8.855252e-03	9.547438e-01	1.962762e-01	5.286391e-01	3.177591e+00	2.907061e-02
25640000	-4.409412e+03	-9.586415e+02	4.932494e+00	2.321155e+01	4.069767e-01	1.685120e+00	6.942416e-03	9.620794e-01	2.295301e-01	1.395143e+00	3.341504e+00	3.160188e-02
25660000	-4.415041e+03	-9.615962e+02	4.711337e+00	2.265270e+01	3.488372e-01	1.641100e+00	9.905177e-03	9.574675e-01	1.627297e-01	5.862751e-01	4.256153e+00	3.029926e-02
25680000	-4.405284e+03	-9.770924e+02	5.091417e+00	2.409992e+01	4.651163e-01	1.956385e+00	3.686322e-03	9.754772e-01	2.733545e-01	1.355150e+00	4.190498e+00	3.260145e-02
25700000	-4.409043e+03	-1.014534e+03	3.880804e+00	1.917522e+01	3.139535e-01	1.803313e+00	1.665232e-02	9.179659e-01	1.659848e-01	2.083280e+00	3.707407e+00	2.494749e-02
25720000	-4.410778e+03	-9.382785e+02	5.998703e+00	2.827212e+01	3.372093e-01	2.319861e+00	1.391704e-02	9.343147e-01	1.838452e-01	1.382762e+00	2.900699e+00	3.848491e-02
25740000	-4.401941e+03	-9.645484e+02	4.533025e+00	2.109245e+01	3.255814e-01	2.048615e+00	1.189642e-02	9.529279e-01	1.411647e-01	1.085201e+00	4.130778e+00	2.920919e-02
25760000	-4.429175e+03	-9.640728e+02	4.680874e+00	2.266458e+01	3.255814e-01	2.293199e+00	7.913337e-03	9.604494e-01	1.813551e-01	1.089037e+00	3.283753e+00	3.001026e-02
25780000	-4.422424e+03	-9.812790e+02	5.122480e+00	2.582819e+01	3.139535e-01	2.218996e+00	1.045319e-02	9.560907e-01	1.281863e-01	1.232355e+00	3.209251e+00	3.278991e-02
25800000	-4.407208e+03	-9.631798e+02	4.825753e+00	2.269082e+01	3.488372e-01	1.903308e+00	6.839055e-03	9.593127e-01	2.383524e-01	8.969021e-01	3.658261e+00	3.093868e-02
25820000	-4.404585e+03	-9.915879e+02	4.148502e+00	1.950649e+01	3.139535e-01	2.434715e+00	1.603837e-02	9.240333e-01	1.791115e-01	8.594067e-01	1.892952e+00	2.631514e-02
25840000	-4.396921e+03	-9.572367e+02	4.772138e+00	2.155626e+01	3.953488e-01	1.970351e+00	1.856193e-02	9.034954e-01	2.212406e-01	9.545497e-01	4.688237e+00	3.022047e-02
25860000	-4.399564e+03	-9.144824e+02	4.717233e+00	1.875636e+01	4.651163e-01	2.414242e+00	5.496134e-03	9.731930e-01	2.322590e-01	8.516192e-01	3.010866e+00	3.036365e-02
25880000	-4.427445e+03	-9.462298e+02	4.621370e+00	1.944730e+01	3.837209e-01	1.682783e+00	2.489633e-02	8.740639e-01	2.262565e-01	5.703070e-01	3.519190e+00	2.952513e-02
25900000	-4.430030e+03	-9.550813e+02	5.028417e+00	2.142082e+01	3.953488e-01	1.460632e+00	1.504200e-02	9.273435e-01	2.168897e-01	9.493023e-01	4.355369e+00	3.222676e-02
25920000	-4.440757e+03	-9.001734e+02	5.011743e+00	2.164380e+01	5.000000e-01	2.080862e+00	1.601017e-02	8.887857e-01	3.657475e-01	8.554714e-01	4.584122e+00	3.221435e-02
25940000	-4.411660e+03	-9.321551e+02	4.286346e+00	2.003599e+01	4.651163e-01	1.940671e+00	2.304309e-02	8.127762e-01	3.687488e-01	1.191998e+00	2.419263e+00	2.743681e-02
25960000	-4.455338e+03	-9.035652e+02	5.123094e+00	2.089518e+01	4.418605e-01	2.587253e+00	1.769293e-02	9.042280e-01	2.668496e-01	8.046728e-01	1.926819e+00	3.278145e-02
25980000	-4.436153e+03	-9.332975e+02	4.186863e+00	1.873401e+01	4.302326e-01	1.779163e+00	1.690793e-02	8.972160e-01	2.820519e-01	8.250296e-01	3.021775e+00	2.678122e-02
26000000	-4.426360e+03	-9.580106e+02	5.113246e+00	2.268821e+01	3.023256e-01	1.858022e+00	2.257784e-02	9.194735e-01	1.380438e-01	1.285785e+00	4.485212e+00	3.210073e-02
26020000	-4.413810e+03	-9.523761e+02	4.606742e+00	2.070768e+01	3.604651e-01	2.024472e+00	1.218905e-02	9.268498e-01	2.322031e-01	1.062631e+00	4.035241e+00	2.919609e-02
26040000	-4.427968e+03	-9.346547e+02	5.371501e+00	2.532533e+01	3.255814e-01	2.372497e+00	1.243215e-02	9.461858e-01	1.374935e-01	1.576673e+00	4.170690e+00	3.456400e-02
26060000	-4.426253e+03	-9.662007e+02	4.545782e+00	2.184234e+01	3.255814e-01	2.525070e+00	6.506120e-03	9.719670e-01	1.980928e-01	9.790643e-01	3.514180e+00	2.903893e-02
26080000	-4.404833e+03	-9.608974e+02	5.665893e+00	2.552140e+01	3.372093e-01	2.150826e+00	3.425659e-02	8.429860e-01	1.708263e-01	2.855624e+00	2.292919e+00	3.642836e-02
26100000	-4.421194e+03	-9.315911e+02	4.341994e+00	1.947184e+01	5.116279e-01	2.048568e+00	8.577071e-03	9.235114e-01	3.672086e-01	1.498485e+00	1.686226e+00	2.788211e-02
26120000	-4.439802e+03	-9.380564e+02	5.383056e+00	2.506029e+01	4.883721e-01	1.824700e+00	3.059814e-02	7.824813e-01	3.950315e-01	1.529208e+00	4.430864e+00	3.401809e-02
26140000	-4.418808e+03	-9.427423e+02	5.359742e+00	2.479411e+01	3.720930e-01	1.836459e+00	1.677431e-02	9.088991e-01	2.311163e-01	2.196476e+00	3.584436e+00	3.354122e-02
26160000	-4.435285e+03	-8.852759e+02	5.880180e+00	2.651033e+01	4.767442e-01	1.982256e+00	1.161925e-02	9.083030e-01	3.442217e-01	1.780535e+00	3.107005e+00	3.746742e-02
26180000	-4.409482e+03	-9.022910e+02	6.882153e+00	3.297938e+01	3.953488e-01	1.591712e+00	2.070382e-02	8.618529e-01	2.740338e-01	1.384856e+00	3.897229e+00	4.375669e-02
26200000	-4.441178e+03	-9.460223e+02	5.679957e+00	2.682660e+01	3.953488e-01	1.554696e+00	7.176830e-03	9.566935e-01	2.547386e-01	1.673421e+00	4.804882e+00	3.615348e-02
26220000	-4.433769e+03	-9.665576e+02	4.477897e+00	2.107281e+01	4.069767e-01	2.477408e+00	7.255377e-03	9.522247e-01	2.529199e-01	1.492753e+00	3.091404e+00	2.851099e-02
26240000	-4.437972e+03	-9.249115e+02	5.847568e+00	2.707908e+01	3.953488e-01	1.579720e+00	6.009859e-03	9.647322e-01	2.078273e-01	1.827585e+00	3.327824e+00	3.754921e-02
26260000	-4.409432e+03	-9.406002e+02	5.977521e+00	2.873788e+01	4.302326e-01	1.846561e+00	3.383209e-03	9.770439e-01	2.487589e-01	1.514998e+00	5.101752e+00	3.850394e-02
26280000	-4.421596e+03	-9.277730e+02	5.972371e+00	2.709928e+01	3.488372e-01	1.725738e+00	9.753689e-03	9.531303e-01	1.600192e-01	1.774992e+00	4.708865e+00	3.833014e-02
26300000	-4.403735e+03	-9.281711e+02	5.401032e+00	2.314903e+01	3.837209e-01	1.729015e+00	1.546040e-02	9.152718e-01	2.314415e-01	7.545811e-01	3.672551e+00	3.446819e-02
26320000	-4.404435e+03	-9.316988e+02	5.574193e+00	2.596755e+01	3.139535e-01	1.789722e+00	3.723746e-02	8.853161e-01	1.126875e-01	1.345560e+00	3.296865e+00	3.576983e-02
26340000	-4.406706e+03	-9.547065e+02	5.203602e+00	2.358472e+01	3.023256e-01	1.987670e+00	2.419851e-02	9.140744e-01	1.391987e-01	1.034242e+00	3.493035e+00	3.332727e-02
26360000	-4.429908e+03	-9.516880e+02	5.128334e+00	2.052607e+01	3.720930e-01	1.742887e+00	2.179545e-02	9.160634e-01	1.545798e-01	2.132796e+00	3.740614e+00	3.255735e-02
26380000	-4.412651e+03	-9.627428e+02	4.642223e+00	2.177868e+01	3.837209e-01	1.951880e+00	1.096973e-02	9.350008e-01	2.273857e-01	1.491219e+00	3.171850e+00	2.992010e-02
26400000	-4.413302e+03	-9.353443e+02	4.483885e+00	2.148773e+01	4.069767e-01	1.815556e+00	3.285744e-02	8.305016e-01	1.977252e-01	1.367033e+00	2.588250e+00	2.872087e-02
26420000	-4.420019e+03	-9.507333e+02	5.143292e+00	2.349294e+01	3.837209e-01	2.025272e+00	1.703675e-02	9.040417e-01	2.857774e-01	1.397665e+00	4.364874e+00	3.263758e-02
26440000	-4.414529e+03	-9.749281e+02	3.788319e+00	1.795359e+01	4.534884e-01	1.688450e+00	1.125990e-02	9.029193e-01	3.631334e-01	1.423675e+00	4.393017e+00	2.433438e-02
26460000	-4.419248e+03	-9.906651e+02	3.867178e+00	2.045269e+01	3.837209e-01	1.740469e+00	2.039124e-02	8.752245e-01	2.170430e-01	1.077345e+00	2.509963e+00	2.486122e-02
26480000	-4.405509e+03	-9.761218e+02	4.125949e+00	2.036834e+01	3.720930e-01	2.335736e+00	1.285855e-02	9.251413e-01	2.349223e-01	9.820033e-01	4.084787e+00	2.653411e-02
26500000	-4.416568e+03	-9.638190e+02	4.115235e+00	1.834096e+01	3.837209e-01	2.027325e+00	1.733661e-02	9.265864e-01	1.194112e-01	1.974974e+00	8.511457e+00	2.614019e-02
26520000	-4.403781e+03	-9.777653e+02	4.956149e+00	2.269127e+01	3.023256e-01	1.713444e+00	2.820177e-02	9.067014e-01	9.603261e-02	1.682238e+00	4.346175e+00	3.111306e-02
26540000	-4.395728e+03	-9.626881e+02	4.844814e+00	2.317132e+01	3.953488e-01	2.020377e+00	1.924084e-02	8.948968e-01	1.989081e-01	1.294263e+00	3.234184e+00	3.095244e-02
26560000	-4.417378e+03	-9.679125e+02	4.677632e+00	2.199107e+01	3.720930e-01	2.659931e+00	2.127544e-02	8.960574e-01	1.672133e-01	1.038530e+00	2.232550e+00	3.007014e-02
26580000	-4.390514e+03	-9.377225e+02	4.768643e+00	2.256847e+01	3.720930e-01	2.117122e+00	1.050614e-02	9.504072e-01	1.738458e-01	1.415550e+00	2.256662e+00	3.053423e-02
26600000	-4.397114e+03	-9.111591e+02	5.891912e+00	2.690716e+01	3.023256e-01	2.491655e+00	1.122990e-02	9.469757e-01	1.459717e-01	2.039370e+00	3.782919e+00	3.797280e-02
26620000	-4.405356e+03	-9.574797e+02	5.396728e+00	2.384267e+01	3.023256e-01	1.992619e+00	2.188530e-02	9.373703e-01	8.425557e-02	1.459482e+00	4.142214e+00	3.474550e-02
26640000	-4.392292e+03	-9.563894e+02	5.170034e+00	2.406297e+01	3.255814e-01	2.379542e+00	1.535388e-02	9.116800e-01	2.372200e-01	1.260620e+00	3.331493e+00	3.326655e-02
26660000	-4.378631e+03	-9.329182e+02	5.591999e+00	2.548401e+01	3.255814e-01	1.901898e+00	9.620557e-03	9.579099e-01	1.527645e-01	1.186415e+00	6.832268e+00	3.588082e-02
26680000	-4.431514e+03	-9.486722e+02	5.169526e+00	2.488711e+01	3.023256e-01	2.108539e+00	1.430941e-02	9.255204e-01	2.341967e-01	1.665171e+00	5.832906e+00	3.310846e-02
26700000	-4.415902e+03	-9.189754e+02	4.874715e+00	2.358772e+01	4.069767e-01	2.257733e+00	1.580356e-02	9.172757e-01	2.054523e-01	1.343281e+00	2.321981e+00	3.105381e-02
26720000	-4.416612e+03	-9.759110e+02	3.944335e+00	1.973086e+01	2.441860e-01	2.538816e+00	9.452745e-03	9.642269e-01	1.127590e-01	7.702444e-01	3.523401e+00	2.452615e-02
26740000	-4.427041e+03	-9.596046e+02	4.312717e+00	2.070320e+01	4.534884e-01	1.876289e+00	1.218184e-02	9.143783e-01	2.792255e-01	8.235054e-01	2.060396e+00	2.766820e-02
26760000	-4.405526e+03	-9.623107e+02	4.521558e+00	2.103121e+01	3.604651e-01	1.992960e+00	1.672550e-02	9.235908e-01	1.645711e-01	1.012601e+00	2.429929e+00	2.888402e-02
26780000	-4.426901e+03	-9.335492e+02	5.000024e+00	2.183879e+01	4.186047e-01	2.389876e+00	1.886092e-02	8.650369e-01	3.603602e-01	7.588892e-01	3.764025e+00	3.213340e-02
26800000	-4.409478e+03	-9.887954e+02	4.280731e+00	2.197988e+01	2.209302e-01	1.773015e+00	3.971825e-02	9.006313e-01	6.185704e-02	9.832143e-01	2.640633e+00	2.738852e-02
26820000	-4.389109e+03	-9.740029e+02	4.984484e+00	2.198386e+01	2.906977e-01	2.134425e+00	2.311422e-02	9.024673e-01	2.111239e-01	1.582021e+00	3.602219e+00	3.202931e-02
26840000	-4.404342e+03	-9.642930e+02	5.377732e+00	2.441421e+01	3.255814e-01	2.040764e+00	6.288229e-03	9.706528e-01	1.647229e-01	2.145637e+00	4.633038e+00	3.418452e-02
26860000	-4.405045e+03	-9.629809e+02	4.556390e+00	2.081518e+01	3.488372e-01	1.928468e+00	6.634423e-03	9.623175e-01	2.006268e-01	1.339259e+00	4.154060e+00	2.938195e-02
26880000	-4.403541e+03	-9.580012e+02	4.557099e+00	2.135514e+01	3.604651e-01	1.705621e+00	8.791923e-03	9.376049e-01	2.481491e-01	7.441308e-01	2.888196e+00	2.870378e-02
26900000	-4.436365e+03	-9.519805e+02	5.112683e+00	2.213202e+01	4.302326e-01	2.084987e+00	5.884445e-03	9.628440e-01	2.804345e-01	9.253779e-01	4.358936e+00	3.225696e-02
26920000	-4.443444e+03	-9.260108e+02	5.053699e+00	2.408878e+01	4.418605e-01	1.976903e+00	3.965907e-03	9.731479e-01	2.861202e-01	1.402032e+00	2.657654e+00	3.245492e-02
26940000	-4.423030e+03	-9.735061e+02	4.766489e+00	2.466527e+01	3.604651e-01	1.879158e+00	6.226670e-03	9.708104e-01	1.726139e-01	1.167454e+00	3.745767e+00	3.038917e-02
26960000	-4.413473e+03	-9.705701e+02	5.216774e+00	2.568054e+01	3.255814e-01	2.026137e+00	9.540541e-03	9.619293e-01	8.844483e-02	1.246569e+00	2.330088e+00	3.363588e-02
26980000	-4.410290e+03	-9.668791e+02	4.250324e+00	2.227017e+01	3.139535e-01	2.324100e+00	8.795952e-03	9.459951e-01	2.437452e-01	1.146238e+00	3.269393e+00	2.741636e-02
27000000	-4.394149e+03	-9.820050e+02	4.047973e+00	1.973561e+01	3.837209e-01	1.693449e+00	6.965714e-03	9.660830e-01	1.824024e-01	1.279283e+00	3.143963e+00	2.594979e-02
27020000	-4.402732e+03	-9.982438e+02	4.496202e+00	2.047390e+01	3.720930e-01	2.207242e+00	1.152489e-02	9.412727e-01	2.319326e-01	1.089382e+00	3.163325e+00	2.868222e-02
27040000	-4.420227e+03	-9.409202e+02	4.672332e+00	2.101790e+01	3.953488e-01	2.053705e+00	2.858485e-02	8.684459e-01	2.410095e-01	8.238539e-01	3.514023e+00	2.989806e-02
27060000	-4.425477e+03	-9.679630e+02	3.847914e+00	1.825734e+01	3.604651e-01	1.710498e+00	1.243605e-02	9.481875e-01	1.597469e-01	7.478885e-01	2.571303e+00	2.454352e-02
27080000	-4.440675e+03	-9.836254e+02	4.571360e+00	2.042630e+01	3.837209e-01	1.871369e+00	1.549451e-02	9.077010e-01	3.139124e-01	6.793969e-01	4.843917e+00	2.911844e-02
27100000	-4.420395e+03	-9.619447e+02	5.301788e+00	2.298514e+01	4.651163e-01	2.296857e+00	1.330698e-02	8.986519e-01	3.268566e-01	1.490326e+00	3.324687e+00	3.370468e-02
27120000	-4.425632e+03	-9.068732e+02	5.099239e+00	2.068615e+01	5.116279e-01	1.934631e+00	2.191387e-02	8.348222e-01	3.618458e-01	1.052777e+00	3.062046e+00	3.280314e-02
27140000	-4.415930e+03	-9.509602e+02	4.744636e+00	2.215182e+01	3.139535e-01	1.923508e+00	2.781448e-02	8.710168e-01	1.901881e-01	1.116340e+00	2.745039e+00	3.047458e-02
27160000	-4.416820e+03	-9.303635e+02	5.335443e+00	2.521215e+01	4.302326e-01	1.741220e+00	4.515965e-03	9.680668e-01	2.814239e-01	9.214659e-01	3.254061e+00	3.372784e-02
27180000	-4.418859e+03	-9.730338e+02	5.260890e+00	2.364771e+01	3.604651e-01	2.179566e+00	1.467022e-02	9.233577e-01	1.987590e-01	1.427984e+00	6.362394e+00	3.363320e-02
27200000	-4.416202e+03	-9.499502e+02	5.288026e+00	2.539826e+01	3.488372e-01	1.965336e+00	2.403467e-02	8.758147e-01	1.737602e-01	1.970429e+00	3.371566e+00	3.395319e-02
27220000	-4.413156e+03	-1.012578e+03	4.506922e+00	2.269148e+01	2.558140e-01	1.929814e+00	1.463452e-02	9.562647e-01	7.989547e-02	9.925361e-01	8.364582e+00	2.863527e-02
27240000	-4.412747e+03	-9.550579e+02	4.852508e+00	2.172060e+01	4.186047e-01	1.688380e+00	1.604964e-02	8.930811e-01	2.821987e-01	1.466095e+00	4.935935e+00	3.068924e-02
27260000	-4.408327e+03	-9.910724e+02	4.068484e+00	1.982533e+01	2.674419e-01	2.058002e+00	2.593231e-02	9.278756e-01	6.031186e-02	1.800381e+00	2.695563e+00	2.537835e-02
27280000	-4.402615e+03	-1.002493e+03	4.469220e+00	2.292013e+01	3.720930e-01	2.134381e+00	6.722612e-03	9.610399e-01	1.883604e-01	1.412249e+00	3.010486e+00	2.823790e-02
27300000	-4.433045e+03	-1.014181e+03	3.658643e+00	1.757850e+01	3.604651e-01	1.758566e+00	1.842975e-02	9.386523e-01	1.232618e-01	6.851941e-01	2.098831e+00	2.346151e-02
27320000	-4.416079e+03	-9.600657e+02	5.368279e+00	2.566402e+01	3.023256e-01	2.601234e+00	1.924401e-02	9.469333e-01	6.694816e-02	1.339597e+00	2.757003e+00	3.405456e-02
27340000	-4.387241e+03	-9.756034e+02	5.345995e+00	2.454689e+01	2.674419e-01	1.987488e+00	2.239451e-02	9.163793e-01	1.467382e-01	1.877695e+00	3.415577e+00	3.364344e-02
27360000	-4.398791e+03	-9.588822e+02	5.037964e+00	2.324692e+01	3.953488e-01	2.147715e+00	1.985704e-02	8.954132e-01	2.460924e-01	3.027301e+00	4.793558e+00	3.182171e-02
27380000	-4.398541e+03	-9.809927e+02	5.428528e+00	2.511314e+01	3.139535e-01	1.654504e+00	1.630523e-02	9.356476e-01	1.138145e-01	2.162086e+00	5.952256e+00	3.439951e-02
27400000	-4.429420e+03	-9.292118e+02	5.946583e+00	2.705618e+01	2.093023e-01	1.660847e+00	6.236525e-03	9.813881e-01	9.607198e-02	1.321882e+00	6.395341e+00	3.795823e-02
27420000	-4.404195e+03	-9.549496e+02	4.692500e+00	2.150516e+01	3.139535e-01	1.837213e+00	3.319890e-03	9.870330e-01	1.530717e-01	1.723884e+00	2.859072e+00	2.996963e-02
27440000	-4.416765e+03	-9.789573e+02	4.912202e+00	2.301310e+01	2.906977e-01	1.843804e+00	2.635977e-03	9.876022e-01	1.841767e-01	1.549964e+00	3.425045e+00	3.056818e-02
27460000	-4.423584e+03	-9.382742e+02	4.497032e+00	1.993861e+01	5.000000e-01	2.345889e+00	6.552310e-03	9.617857e-01	2.621841e-01	9.723299e-01	3.243492e+00	2.893850e-02
27480000	-4.444800e+03	-9.136067e+02	5.655554e+00	2.656268e+01	3.837209e-01	2.202667e+00	2.197022e-03	9.880857e-01	1.631706e-01	1.425134e+00	3.796767e+00	3.628608e-02
27500000	-4.447665e+03	-9.225195e+02	5.205599e+00	2.423283e+01	3.255814e-01	2.267863e+00	4.464082e-03	9.773164e-01	2.106446e-01	2.138179e+00	3.247613e+00	3.355195e-02
27520000	-4.442551e+03	-9.415769e+02	5.752860e+00	2.540806e+01	3.372093e-01	1.499595e+00	1.847528e-02	9.304013e-01	1.607097e-01	1.011979e+00	3.273587e+00	3.663304e-02
27540000	-4.403614e+03	-9.813133e+02	5.127320e+00	2.560824e+01	3.255814e-01	1.846732e+00	2.252097e-02	9.196562e-01	1.237236e-01	1.643559e+00	6.739877e+00	3.229028e-02
27560000	-4.413594e+03	-9.864062e+02	4.581452e+00	2.250422e+01	3.023256e-01	2.152498e+00	1.056389e-02	9.461535e-01	1.796802e-01	1.602049e+00	3.379603e+00	2.910634e-02
27580000	-4.382408e+03	-9.890396e+02	4.411644e+00	2.402384e+01	2.674419e-01	2.126508e+00	2.944472e-02	8.942242e-01	1.667271e-01	1.026127e+00	3.429225e+00	2.799316e-02
27600000	-4.383369e+03	-1.000779e+03	3.629899e+00	1.957300e+01	3.023256e-01	2.062955e+00	1.559345e-02	9.303791e-01	1.047756e-01	1.018913e+00	3.644932e+00	2.305225e-02
27620000	-4.412695e+03	-9.520803e+02	5.047693e+00	2.394907e+01	3.953488e-01	2.605189e+00	8.646554e-03	9.506737e-01	2.575683e-01	1.902353e+00	4.395739e+00	3.191402e-02
27640000	-4.407029e+03	-9.426349e+02	5.400292e+00	2.491042e+01	3.720930e-01	2.044037e+00	9.458065e-03	9.445309e-01	2.305634e-01	2.111299e+00	4.678336e+00	3.389020e-02
27660000	-4.427494e+03	-9.277765e+02	4.810428e+00	2.133774e+01	3.372093e-01	2.054710e+00	3.581478e-02	8.898876e-01	1.462780e-01	8.623017e-01	2.351036e+00	3.086024e-02
27680000	-4.405973e+03	-9.431238e+02	5.091593e+00	2.393063e+01	3.488372e-01	1.801228e+00	2.449669e-02	8.761393e-01	2.045190e-01	1.222437e+00	2.857933e+00	3.245054e-02
27700000	-4.410947e+03	-9.887467e+02	4.553610e+00	2.245616e+01	3.372093e-01	1.869645e+00	1.574727e-02	9.096254e-01	2.157683e-01	1.611388e+00	2.478450e+00	2.911294e-02
27720000	-4.411939e+03	-9.837941e+02	4.452381e+00	2.096258e+01	3.488372e-01	1.898740e+00	1.485292e-02	9.307034e-01	2.042414e-01	1.159573e+00	3.473937e+00	2.839898e-02
27740000	-4.412273e+03	-9.636861e+02	4.867773e+00	2.293365e+01	2.674419e-01	1.969074e+00	3.183352e-02	9.073557e-01	1.064635e-01	2.799360e+00	3.581948e+00	3.121676e-02
27760000	-4.428273e+03	-9.423781e+02	4.841897e+00	2.246337e+01	3.604651e-01	2.789412e+00	2.494649e-02	8.514423e-01	3.082107e-01	1.727782e+00	2.474247e+00	3.097727e-02
27780000	-4.404929e+03	-9.795215e+02	4.774557e+00	2.405178e+01	3.372093e-01	1.814152e+00	1.340876e-02	9.193604e-01	2.117408e-01	1.411049e+00	3.581162e+00	3.064604e-02
27800000	-4.405185e+03	-9.852610e+02	3.906134e+00	1.916054e+01	3.372093e-01	1.992470e+00	3.648413e-02	8.507048e-01	1.395176e-01	1.015626e+00	4.937714e+00	2.519240e-02
27820000	-4.437222e+03	-9.622187e+02	4.715268e+00	2.072431e+01	3.372093e-01	1.590918e+00	1.231163e-02	9.380706e-01	2.363307e-01	1.294192e+00	2.731768e+00	3.037667e-02
27840000	-4.422345e+03	-9.878128e+02	4.461850e+00	2.134267e+01	3.372093e-01	1.963878e+00	1.954599e-02	8.950763e-01	2.097776e-01	1.742064e+00	3.380139e+00	2.841556e-02
27860000	-4.389018e+03	-9.956479e+02	4.531653e+00	2.055426e+01	3.953488e-01	2.315872e+00	1.489385e-02	9.176582e-01	2.272115e-01	1.131866e+00	2.013094e+00	2.837303e-02
27880000	-4.402846e+03	-1.024282e+03	4.307300e+00	2.183078e+01	3.372093e-01	1.916403e+00	1.007578e-02	9.449462e-01	2.167578e-01	1.901007e+00	2.825860e+00	2.766175e-02
27900000	-4.433917e+03	-9.268962e+02	4.404011e+00	2.019670e+01	4.302326e-01	1.916944e+00	1.560042e-02	9.105987e-01	2.320718e-01	1.068751e+00	3.558408e+00	2.835847e-02
27920000	-4.418725e+03	-9.697019e+02	4.503274e+00	1.934621e+01	4.302326e-01	2.090608e+00	2.070131e-02	9.051725e-01	1.672904e-01	9.322896e-01	4.142872e+00	2.894574e-02
27940000	-4.421665e+03	-9.111973e+02	6.464598e+00	2.892391e+01	4.418605e-01	1.466952e+00	8.934240e-03	9.401207e-01	2.854974e-01	1.296061e+00	2.253727e+00	4.157803e-02
27960000	-4.419297e+03	-9.438826e+02	6.031032e+00	2.794557e+01	3.837209e-01	1.697482e+00	2.491681e-02	8.961215e-01	1.304674e-01	1.487782e+00	5.179499e+00	3.886058e-02
27980000	-4.432378e+03	-9.423806e+02	5.444286e+00	2.310687e+01	3.720930e-01	1.991727e+00	2.447688e-02	9.117518e-01	1.465541e-01	1.345337e+00	3.302065e+00	3.504120e-02
28000000	-4.420285e+03	-9.374306e+02	5.430118e+00	2.292913e+01	4.069767e-01	2.053985e+00	2.577711e-02	8.680476e-01	2.242843e-01	1.402936e+00	3.234659e+00	3.491336e-02
28020000	-4.456739e+03	-8.998440e+02	5.024014e+00	2.095144e+01	4.186047e-01	2.109756e+00	1.384516e-02	9.167840e-01	2.632392e-01	5.700609e-01	3.257576e+00	3.236916e-02
28040000	-4.417860e+03	-9.412034e+02	5.097298e+00	2.242621e+01	4.651163e-01	2.439488e+00	1.093745e-02	9.238376e-01	3.230876e-01	8.425081e-01	2.713710e+00	3.283965e-02
28060000	-4.414580e+03	-9.434725e+02	5.936218e+00	2.630156e+01	4.069767e-01	1.747673e+00	1.796084e-02	9.045413e-01	2.103360e-01	1.747828e+00	3.525869e+00	3.791214e-02
28080000	-4.417134e+03	-9.428520e+02	6.241207e+00	2.731198e+01	3.604651e-01	2.183416e+00	1.973874e-02	9.023511e-01	2.557872e-01	1.925416e+00	6.649148e+00	3.991006e-02
28100000	-4.421728e+03	-9.180985e+02	6.107959e+00	2.526407e+01	3.372093e-01	1.614274e+00	3.018724e-02	8.965134e-01	1.656755e-01	1.478716e+00	3.228648e+00	3.899917e-02
28120000	-4.412854e+03	-8.832131e+02	5.974997e+00	2.412747e+01	4.767442e-01	2.152124e+00	1.303016e-02	9.015639e-01	4.063801e-01	2.028862e+00	4.736099e+00	3.764799e-02
28140000	-4.449664e+03	-8.739848e+02	5.732907e+00	2.320081e+01	5.000000e-01	1.978555e+00	3.343081e-02	7.756149e-01	3.557061e-01	1.400865e+00	2.772698e+00	3.675567e-02
28160000	-4.473533e+03	-8.802461e+02	6.651063e+00	2.779952e+01	5.116279e-01	1.775236e+00	2.064817e-02	8.362281e-01	3.996379e-01	9.856136e-01	3.004742e+00	4.289382e-02
28180000	-4.441045e+03	-9.150569e+02	5.257137e+00	2.454412e+01	3.720930e-01	1.557741e+00	2.245752e-02	9.079632e-01	1.278025e-01	1.154115e+00	3.630562e+00	3.371683e-02
28200000	-4.416901e+03	-9.392457e+02	5.740350e+00	2.492496e+01	4.069767e-01	1.739736e+00	2.016196e-02	8.983926e-01	1.868828e-01	1.374839e+00	3.835517e+00	3.668563e-02
28220000	-4.442253e+03	-9.251882e+02	5.638551e+00	2.314872e+01	4.767442e-01	1.810283e+00	1.471428e-02	9.101050e-01	2.493678e-01	1.527982e+00	2.861888e+00	3.591325e-02
28240000	-4.428431e+03	-9.309440e+02	4.974020e+00	2.197441e+01	3.953488e-01	1.379225e+00	2.466296e-02	8.796361e-01	2.147749e-01	8.474819e-01	3.823316e+00	3.178540e-02
28260000	-4.453971e+03	-9.292941e+02	5.695649e+00	2.368014e+01	4.069767e-01	1.602647e+00	7.064367e-03	9.628168e-01	2.165103e-01	7.485871e-01	3.153292e+00	3.644323e-02
28280000	-4.445026e+03	-9.210145e+02	4.888424e+00	1.999656e+01	4.302326e-01	2.598017e+00	8.335476e-03	9.590538e-01	2.396333e-01	1.374852e+00	4.500907e+00	3.129137e-02
28300000	-4.404141e+03	-9.720546e+02	4.896366e+00	2.270840e+01	3.372093e-01	2.118837e+00	1.552035e-02	9.320359e-01	1.987252e-01	9.636348e-01	4.818940e+00	3.157448e-02
28320000	-4.430916e+03	-9.337173e+02	5.397188e+00	2.519560e+01	3.953488e-01	1.970813e+00	6.064097e-03	9.712278e-01	1.662997e-01	1.058782e+00	3.893026e+00	3.442229e-02
28340000	-4.439110e+03	-9.665500e+02	5.056174e+00	2.232398e+01	3.604651e-01	1.527719e+00	1.280534e-02	9.163474e-01	2.834770e-01	9.899764e-01	3.973554e+00	3.237072e-02
28360000	-4.438463e+03	-9.249194e+02	5.074788e+00	2.098656e+01	4.069767e-01	2.068938e+00	1.463019e-02	9.210349e-01	2.415159e-01	1.371710e+00	2.258834e+00	3.265289e-02
28380000	-4.442395e+03	-9.171598e+02	5.821887e+00	2.357708e+01	4.651163e-01	1.891560e+00	1.079129e-02	9.326350e-01	3.315761e-01	1.152496e+00	5.482979e+00	3.730580e-02
28400000	-4.426598e+03	-9.616407e+02	4.145906e+00	1.948980e+01	3.488372e-01	2.351139e+00	1.636573e-02	9.364154e-01	1.601154e-01	9.764148e-01	2.483512e+00	2.667107e-02
28420000	-4.420021e+03	-9.139408e+02	6.815443e+00	2.801731e+01	3.255814e-01	1.595928e+00	1.301340e-02	9.555483e-01	1.341610e-01	1.269553e+00	6.533862e+00	4.380480e-02
28440000	-4.441838e+03	-9.059485e+02	5.676899e+00	2.213654e+01	3.604651e-01	1.963451e+00	2.927471e-02	8.922230e-01	1.806422e-01	9.617473e-01	7.585660e+00	3.652578e-02
28460000	-4.456317e+03	-9.430945e+02	5.561979e+00	2.227759e+01	3.372093e-01	1.766714e+00	2.997803e-02	8.773191e-01	1.818285e-01	1.236529e+00	1.999635e+00	3.548296e-02
28480000	-4.452819e+03	-9.458822e+02	5.285892e+00	2.309032e+01	3.720930e-01	2.235004e+00	1.329406e-02	9.419567e-01	2.055565e-01	1.228397e+00	3.374744e+00	3.366768e-02
28500000	-4.425970e+03	-9.691577e+02	4.748686e+00	2.091234e+01	3.139535e-01	1.566273e+00	2.623288e-02	8.959704e-01	1.738231e-01	6.624109e-01	3.311313e+00	3.047386e-02
28520000	-4.421548e+03	-9.634937e+02	4.341952e+00	1.851620e+01	3.604651e-01	1.660927e+00	2.667357e-02	8.924546e-01	1.777933e-01	5.998641e-01	3.978959e+00	2.787525e-02
28540000	-4.407308e+03	-1.006733e+03	4.332644e+00	2.137256e+01	2.906977e-01	1.903161e+00	6.747550e-03	9.636261e-01	1.795246e-01	1.028845e+00	4.454071e+00	2.767372e-02
28560000	-4.433707e+03	-9.224826e+02	5.755990e+00	2.217692e+01	3.953488e-01	1.819101e+00	2.228195e-02	8.752332e-01	2.894317e-01	9.113155e-01	2.620442e+00	3.713268e-02
28580000	-4.437434e+03	-9.287069e+02	5.044198e+00	2.213810e+01	4.302326e-01	1.965437e+00	2.405889e-02	8.387159e-01	3.202146e-01	5.474379e-01	1.890732e+00	3.207771e-02
28600000	-4.415586e+03	-9.460069e+02	4.894842e+00	2.171609e+01	4.186047e-01	1.640519e+00	1.477623e-02	9.062988e-01	2.638254e-01	9.313215e-01	3.771766e+00	3.150840e-02
28620000	-4.432906e+03	-9.390211e+02	3.678992e+00	1.731498e+01	3.837209e-01	1.734545e+00	1.425463e-02	9.346252e-01	2.031907e-01	9.317431e-01	2.425448e+00	2.350535e-02
28640000	-4.412192e+03	-9.573670e+02	4.395474e+00	2.118796e+01	3.720930e-01	1.949380e+00	1.428657e-02	9.224117e-01	2.298693e-01	7.155685e-01	4.850420e+00	2.813233e-02
28660000	-4.429543e+03	-9.472456e+02	4.432262e+00	2.071375e+01	3.372093e-01	1.790573e+00	1.554349e-02	9.206537e-01	2.111529e-01	1.039490e+00	2.222444e+00	2.816907e-02
28680000	-4.415987e+03	-9.621736e+02	4.710272e+00	2.157578e+01	4.186047e-01	1.549113e+00	1.975341e-02	8.663529e-01	2.772578e-01	1.099679e+00	3.423492e+00	3.021334e-02
28700000	-4.412442e+03	-9.301670e+02	4.967048e+00	2.180107e+01	4.186047e-01	1.857048e+00	1.052012e-02	9.415947e-01	1.914458e-01	9.030764e-01	3.003542e+00	3.200474e-02
28720000	-4.421231e+03	-9.415575e+02	5.680761e+00	2.686806e+01	3.372093e-01	1.704549e+00	2.100374e-02	9.232408e-01	1.314417e-01	1.606284e+00	4.017028e+00	3.575398e-02
28740000	-4.432637e+03	-9.425920e+02	5.434751e+00	2.547442e+01	2.906977e-01	1.630710e+00	2.392795e-02	9.197911e-01	1.449015e-01	1.833987e+00	3.136005e+00	3.474527e-02
28760000	-4.437777e+03	-1.009833e+03	4.097149e+00	1.942959e+01	3.720930e-01	1.557704e+00	1.712186e-02	9.157272e-01	2.096263e-01	9.186281e-01	2.145327e+00	2.605063e-02
28780000	-4.414074e+03	-9.320440e+02	4.920765e+00	2.093906e+01	3.720930e-01	2.009041e+00	1.417997e-02	9.199664e-01	2.492764e-01	1.872185e+00	2.000785e+00	3.154554e-02
28800000	-4.434926e+03	-9.286349e+02	5.695918e+00	2.385594e+01	3.837209e-01	1.711966e+00	1.976725e-02	9.095545e-01	2.268724e-01	1.406286e+00	2.933638e+00	3.588732e-02
28820000	-4.427713e+03	-9.352379e+02	5.115175e+00	2.402705e+01	3.720930e-01	1.817202e+00	2.219404e-02	8.769780e-01	2.100936e-01	6.401447e-01	3.796299e+00	3.238664e-02
28840000	-4.453206e+03	-9.464148e+02	5.052895e+00	2.273307e+01	3.953488e-01	2.300172e+00	2.348917e-02	8.876845e-01	1.661887e-01	1.016678e+00	3.047109e+00	3.076844e-02
28860000	-4.404961e+03	-9.434347e+02	6.185947e+00	2.633155e+01	3.604651e-01	2.182421e+00	3.706646e-03	9.800534e-01	1.826270e-01	1.563415e+00	4.939734e+00	3.904127e-02
28880000	-4.409051e+03	-9.199393e+02	5.405736e+00	2.498503e+01	3.720930e-01	1.708588e+00	7.491511e-03	9.772520e-01	1.048435e-01	2.230625e+00	3.054713e+00	3.473154e-02
28900000	-4.389364e+03	-1.011020e+03	3.993712e+00	1.978553e+01	3.023256e-01	1.943334e+00	3.150688e-03	9.845072e-01	1.323220e-01	8.117487e-01	2.566972e+00	2.526285e-02
28920000	-4.407331e+03	-9.611592e+02	4.536667e+00	2.240895e+01	3.023256e-01	1.843572e+00	3.440170e-03	9.857546e-01	1.238979e-01	1.329008e+00	3.862934e+00	2.880511e-02
28940000	-4.425863e+03	-9.233331e+02	5.500418e+00	2.308206e+01	4.302326e-01	1.655474e+00	1.114327e-02	9.361878e-01	2.422880e-01	9.884181e-01	3.275100e+00	3.524628e-02
28960000	-4.423848e+03	-9.481409e+02	5.588830e+00	2.459253e+01	3.604651e-01	2.126236e+00	2.996320e-02	8.585493e-01	1.997720e-01	1.041105e+00	6.377925e+00	3.476219e-02
28980000	-4.428464e+03	-9.604045e+02	5.028879e+00	2.265226e+01	3.604651e-01	1.672921e+00	7.496834e-03	9.652372e-01	1.908840e-01	1.608614e+00	6.340979e+00	3.202487e-02
29000000	-4.421917e+03	-9.120696e+02	5.902043e+00	2.707482e+01	3.488372e-01	1.593692e+00	1.053098e-02	9.347738e-01	2.604653e-01	1.209455e+00	4.605187e+00	3.773889e-02
29020000	-4.433768e+03	-9.249991e+02	5.575439e+00	2.293571e+01	4.069767e-01	1.797459e+00	1.523237e-02	9.316428e-01	1.991259e-01	1.429848e+00	5.441773e+00	3.587619e-02
29040000	-4.426050e+03	-9.168051e+02	6.346803e+00	2.522966e+01	4.302326e-01	2.055050e+00	1.022583e-02	9.494663e-01	2.270284e-01	1.034392e+00	4.155409e+00	4.041174e-02
29060000	-4.407804e+03	-9.594742e+02	5.632452e+00	2.464644e+01	3.372093e-01	1.876978e+00	2.952702e-02	8.884537e-01	1.230484e-01	1.268701e+00	4.431888e+00	3.602284e-02
29080000	-4.421535e+03	-9.052053e+02	6.059107e+00	2.788561e+01	4.883721e-01	1.744206e+00	9.746713e-03	9.163430e-01	3.557689e-01	1.087931e+00	4.097098e+00	3.905943e-02
29100000	-4.422686e+03	-9.452613e+02	5.308331e+00	2.418025e+01	3.837209e-01	1.897388e+00	1.021687e-02	9.295808e-01	2.797752e-01	1.321766e+00	3.325957e+00	3.420919e-02
29120000	-4.435872e+03	-9.314566e+02	5.736396e+00	2.599795e+01	4.302326e-01	1.994544e+00	9.297502e-03	9.480674e-01	2.647675e-01	1.799392e+00	4.902439e+00	3.662822e-02
29140000	-4.435585e+03	-9.296463e+02	5.339612e+00	2.627042e+01	4.883721e-01	1.730067e+00	2.547714e-02	8.071111e-01	3.337874e-01	1.013291e+00	3.465481e+00	3.437272e-02
29160000	-4.437267e+03	-9.779026e+02	4.427498e+00	1.961989e+01	3.953488e-01	1.695588e+00	4.957499e-03	9.728038e-01	2.406570e-01	1.012326e+00	2.681270e+00	2.821015e-02
29180000	-4.448272e+03	-9.546315e+02	5.111483e+00	2.274012e+01	3.372093e-01	1.759233e+00	2.282552e-02	9.098516e-01	1.306361e-01	1.199254e+00	3.763785e+00	3.295265e-02
29200000	-4.450245e+03	-9.386109e+02	4.863257e+00	2.251311e+01	4.069767e-01	1.799825e+00	1.400820e-03	9.896252e-01	3.214577e-01	5.787694e-01	3.594405e+00	3.133175e-02
29220000	-4.428931e+03	-9.266007e+02	4.928715e+00	2.273415e+01	4.069767e-01	1.769079e+00	1.962315e-02	8.925156e-01	2.121471e-01	5.576060e-01	6.403707e+00	3.155802e-02
29240000	-4.411868e+03	-9.396531e+02	5.406018e+00	2.692563e+01	3.488372e-01	1.741288e+00	3.629621e-02	8.206786e-01	2.317283e-01	1.192187e+00	4.933170e+00	3.478666e-02
29260000	-4.403574e+03	-9.448185e+02	5.600012e+00	2.814072e+01	3.023256e-01	1.931140e+00	7.397187e-03	9.643680e-01	1.455051e-01	1.554860e+00	5.673730e+00	3.606509e-02
29280000	-4.401960e+03	-9.458926e+02	5.317920e+00	2.540237e+01	3.488372e-01	1.666733e+00	3.837461e-03	9.783398e-01	1.905171e-01	1.783469e+00	3.712522e+00	3.424559e-02
29300000	-4.414565e+03	-9.519292e+02	4.232779e+00	1.930436e+01	3.720930e-01	2.717580e+00	1.512271e-02	9.072732e-01	2.484780e-01	1.213070e+00	3.031127e+00	2.729176e-02
29320000	-4.395053e+03	-9.596824e+02	4.196861e+00	2.037133e+01	3.255814e-01	1.978716e+00	1.155774e-02	9.453507e-01	1.857072e-01	1.444335e+00	2.872922e+00	2.702159e-02
29340000	-4.438983e+03	-9.632737e+02	4.293991e+00	1.970711e+01	3.837209e-01	2.069132e+00	2.401456e-02	8.585507e-01	2.654370e-01	7.745299e-01	2.686267e+00	2.745820e-02
29360000	-4.423993e+03	-9.605575e+02	4.344922e+00	2.030691e+01	3.604651e-01	2.276056e+00	2.116641e-02	8.872897e-01	1.921496e-01	1.202901e+00	3.801530e+00	2.790822e-02
29380000	-4.394239e+03	-9.750829e+02	4.671444e+00	2.226550e+01	3.488372e-01	2.287545e+00	1.668284e-02	9.187266e-01	2.100965e-01	9.873446e-01	2.736650e+00	2.959309e-02
29400000	-4.389057e+03	-9.922061e+02	4.735208e+00	2.299850e+01	2.558140e-01	1.878564e+00	2.752857e-02	8.882251e-01	1.282792e-01	2.716612e+00	3.820832e+00	2.990921e-02
29420000	-4.412608e+03	-9.555194e+02	4.693730e+00	2.267385e+01	3.488372e-01	2.645417e+00	1.273449e-02	9.283368e-01	2.142269e-01	8.820601e-01	2.558238e+00	3.019250e-02
29440000	-4.421943e+03	-9.627648e+02	4.894257e+00	2.207161e+01	4.069767e-01	1.988227e+00	6.186826e-03	9.592925e-01	3.241624e-01	7.371977e-01	6.546423e+00	3.098231e-02
29460000	-4.427436e+03	-9.402381e+02	5.554912e+00	2.409991e+01	3.604651e-01	1.724527e+00	7.296265e-03	9.699586e-01	1.465690e-01	7.973729e-01	5.191028e+00	3.411300e-02
29480000	-4.420620e+03	-9.429575e+02	4.491230e+00	1.939086e+01	3.837209e-01	2.353905e+00	6.320956e-03	9.709331e-01	1.811428e-01	1.061152e+00	4.236511e+00	2.831073e-02
29500000	-4.407999e+03	-9.672337e+02	4.730901e+00	2.028228e+01	4.186047e-01	1.765797e+00	2.252763e-02	8.684488e-01	2.401630e-01	1.154081e+00	3.639011e+00	3.029930e-02
29520000	-4.396800e+03	-9.493973e+02	5.252421e+00	2.382980e+01	3.953488e-01	2.060833e+00	2.455933e-02	8.923036e-01	1.921082e-01	1.492634e+00	3.779309e+00	3.372909e-02
29540000	-4.419799e+03	-9.626100e+02	4.357686e+00	1.929277e+01	4.186047e-01	1.611927e+00	2.816645e-02	8.544408e-01	2.673151e-01	1.906451e+00	2.444106e+00	2.789281e-02
29560000	-4.435656e+03	-9.559389e+02	4.703448e+00	2.067310e+01	3.720930e-01	2.448510e+00	1.913425e-02	9.163959e-01	1.653430e-01	1.173100e+00	4.192347e+00	3.021029e-02
29580000	-4.426161e+03	-9.685894e+02	4.569705e+00	2.224022e+01	3.488372e-01	2.218900e+00	2.265069e-02	8.874268e-01	2.200003e-01	2.708434e+00	2.543068e+00	2.923785e-02
29600000	-4.423806e+03	-9.545635e+02	5.666738e+00	2.761917e+01	3.720930e-01	1.679890e+00	8.622304e-03	9.551563e-01	1.794288e-01	1.869081e+00	3.132528e+00	3.630208e-02
29620000	-4.408251e+03	-9.769695e+02	4.784567e+00	2.147914e+01	3.372093e-01	2.071502e+00	4.493517e-03	9.831757e-01	1.138724e-01	1.020472e+00	2.146809e+00	3.076938e-02
29640000	-4.417464e+03	-9.348245e+02	5.585594e+00	2.448381e+01	4.186047e-01	1.905540e+00	1.785803e-02	9.139445e-01	2.238747e-01	1.892080e+00	4.688636e+00	3.575741e-02
29660000	-4.407473e+03	-9.504113e+02	4.335218e+00	1.896989e+01	4.302326e-01	2.271968e+00	1.186065e-02	9.273943e-01	2.699984e-01	6.599172e-01	1.973496e+00	2.789806e-02
29680000	-4.447554e+03	-9.540305e+02	4.757859e+00	2.050508e+01	4.069767e-01	2.004868e+00	4.652947e-02	7.738354e-01	2.600080e-01	7.748813e-01	3.941347e+00	3.059888e-02
29700000	-4.413877e+03	-9.954601e+02	4.665729e+00	2.330359e+01	2.790698e-01	2.274085e+00	2.398430e-02	9.187726e-01	1.194370e-01	1.462674e+00	3.463620e+00	2.990274e-02
29720000	-4.434188e+03	-9.441219e+02	5.462069e+00	2.296898e+01	3.604651e-01	1.800704e+00	2.223904e-02	8.921503e-01	2.030680e-01	7.676940e-01	3.217223e+00	3.522329e-02
29740000	-4.405219e+03	-9.428594e+02	5.137866e+00	2.172236e+01	3.488372e-01	2.185742e+00	3.957123e-02	8.423009e-01	1.593422e-01	1.805575e+00	2.372660e+00	3.307361e-02
29760000	-4.415434e+03	-9.304773e+02	4.877918e+00	2.131814e+01	4.069767e-01	1.851022e+00	1.136997e-02	9.357358e-01	2.446184e-01	1.235675e+00	2.644265e+00	3.133631e-02
29780000	-4.398234e+03	-9.544650e+02	5.688931e+00	2.483302e+01	3.604651e-01	1.941792e+00	1.156599e-02	9.482614e-01	1.666888e-01	1.317612e+00	3.054212e+00	3.650988e-02
29800000	-4.441971e+03	-9.478938e+02	4.643999e+00	1.992914e+01	4.186047e-01	1.926702e+00	2.048238e-02	8.654629e-01	3.553110e-01	1.340409e+00	2.607138e+00	2.996109e-02
29820000	-4.424004e+03	-9.269698e+02	6.533603e+00	2.703920e+01	3.720930e-01	1.779332e+00	8.859356e-03	9.627766e-01	1.633895e-01	1.701920e+00	3.144514e+00	4.202580e-02
29840000	-4.410274e+03	-9.574164e+02	5.147332e+00	2.290087e+01	3.720930e-01	1.663760e+00	5.843017e-03	9.733481e-01	1.684869e-01	1.020437e+00	4.518491e+00	3.317324e-02
29860000	-4.408650e+03	-9.317140e+02	4.416765e+00	1.917295e+01	4.418605e-01	2.300798e+00	1.179366e-03	9.937214e-01	2.546181e-01	1.357700e+00	2.409640e+00	2.847701e-02
29880000	-4.422436e+03	-9.645341e+02	4.407590e+00	2.077003e+01	3.953488e-01	2.316620e+00	2.803762e-02	8.399146e-01	2.642308e-01	8.889667e-01	3.486753e+00	2.840867e-02
29900000	-4.448801e+03	-9.117623e+02	4.637415e+00	1.990378e+01	4.883721e-01	1.801048e+00	1.885408e-02	8.770033e-01	3.168402e-01	6.793150e-01	3.947769e+00	2.971739e-02
29920000	-4.403414e+03	-9.434899e+02	5.329531e+00	2.081823e+01	4.418605e-01	1.844459e+00	3.352724e-02	8.512431e-01	2.174442e-01	1.244134e+00	4.638401e+00	3.419843e-02
29940000	-4.417744e+03	-9.252506e+02	5.748123e+00	2.273812e+01	3.953488e-01	2.025894e+00	1.307718e-02	9.196781e-01	2.700191e-01	1.137586e+00	4.842832e+00	3.700467e-02
29960000	-4.404793e+03	-9.631188e+02	5.196260e+00	2.155796e+01	3.720930e-01	1.784119e+00	1.905842e-02	9.442785e-01	9.394232e-02	1.428550e+00	3.534272e+00	3.200562e-02
29980000	-4.415207e+03	-9.375457e+02	4.788110e+00	2.026608e+01	4.651163e-01	2.452672e+00	1.562909e-02	9.078142e-01	2.576179e-01	7.149489e-01	2.863330e+00	3.068576e-02
30000000	-4.410245e+03	-9.551174e+02	5.009305e+00	2.295951e+01	3.953488e-01	1.893286e+00	2.897960e-02	8.625718e-01	1.987352e-01	1.576128e+00	2.411138e+00	3.187593e-02
30020000	-4.401858e+03	-9.939349e+02	4.959591e+00	2.241485e+01	3.604651e-01	1.712022e+00	1.877445e-02	9.103459e-01	1.860681e-01	1.613032e+00	2.642407e+00	3.175654e-02
30040000	-4.417991e+03	-9.589314e+02	4.659090e+00	2.026467e+01	3.488372e-01	1.984176e+00	4.265988e-03	9.828136e-01	1.904230e-01	1.090590e+00	2.586073e+00	2.958918e-02
30060000	-4.425045e+03	-9.253528e+02	5.131566e+00	2.204571e+01	4.186047e-01	1.982144e+00	3.207864e-02	8.463264e-01	2.561425e-01	1.935860e+00	3.190404e+00	3.308207e-02
30080000	-4.414347e+03	-9.625626e+02	4.929886e+00	2.337525e+01	4.186047e-01	1.828128e+00	2.242925e-02	8.527362e-01	3.515307e-01	1.430312e+00	3.938482e+00	3.167880e-02
30100000	-4.417306e+03	-9.498552e+02	4.972747e+00	2.430835e+01	3.604651e-01	1.839938e+00	8.434994e-03	9.492864e-01	1.978357e-01	1.880578e+00	3.793223e+00	3.176963e-02
30120000	-4.398514e+03	-9.638296e+02	5.039132e+00	2.374047e+01	3.488372e-01	2.011118e+00	1.148667e-02	9.523519e-01	1.555595e-01	1.755302e+00	3.109076e+00	3.246648e-02
30140000	-4.405867e+03	-9.446950e+02	5.288331e+00	2.195445e+01	3.488372e-01	1.982089e+00	1.661697e-02	9.272274e-01	1.832855e-01	1.674886e+00	4.374409e+00	3.387920e-02
30160000	-4.432860e+03	-9.522349e+02	5.288348e+00	2.204371e+01	3.953488e-01	2.060977e+00	8.500521e-03	9.547049e-01	2.321898e-01	1.624549e+00	3.359702e+00	3.344235e-02
30180000	-4.418491e+03	-9.475828e+02	5.217621e+00	2.353443e+01	3.604651e-01	2.221631e+00	1.660952e-02	9.431411e-01	1.224855e-01	1.147453e+00	3.917539e+00	3.278157e-02
30200000	-4.443967e+03	-9.243253e+02	4.809076e+00	2.144240e+01	3.837209e-01	2.091082e+00	7.124110e-03	9.464227e-01	3.002208e-01	9.093319e-01	3.137501e+00	3.067519e-02
30220000	-4.445861e+03	-9.350248e+02	4.563526e+00	2.017369e+01	3.953488e-01	1.801688e+00	1.266356e-02	9.453904e-01	1.535303e-01	8.317226e-01	1.738137e+00	2.886270e-02
30240000	-4.451933e+03	-9.421398e+02	4.655512e+00	2.114553e+01	3.720930e-01	2.107063e+00	1.032124e-02	9.428984e-01	2.459851e-01	1.411124e+00	2.512362e+00	2.977397e-02
30260000	-4.422858e+03	-9.576725e+02	4.667527e+00	2.063966e+01	3.139535e-01	1.877503e+00	1.464674e-02	9.071886e-01	3.097768e-01	9.651693e-01	2.653322e+00	2.939583e-02
30280000	-4.446474e+03	-9.397140e+02	4.766704e+00	2.171188e+01	4.418605e-01	2.568712e+00	1.049128e-02	9.175278e-01	3.373750e-01	7.759204e-01	3.076969e+00	2.989612e-02
30300000	-4.409797e+03	-1.018655e+03	3.759049e+00	1.925426e+01	3.372093e-01	2.200020e+00	1.643925e-02	9.413501e-01	9.510195e-02	1.155334e+00	1.732511e+00	2.408685e-02
30320000	-4.416785e+03	-9.568095e+02	5.121843e+00	2.392806e+01	4.186047e-01	2.121838e+00	2.372534e-02	8.171619e-01	3.840797e-01	1.191770e+00	4.021357e+00	3.218787e-02
30340000	-4.398550e+03	-9.848988e+02	4.509678e+00	2.216733e+01	3.604651e-01	2.146200e+00	2.645358e-02	8.940219e-01	1.626350e-01	1.664397e+00	3.689575e+00	2.877122e-02
30360000	-4.398590e+03	-9.319784e+02	5.687855e+00	2.702759e+01	4.534884e-01	2.030476e+00	6.807498e-03	9.486545e-01	3.314272e-01	2.197356e+00	2.417443e+00	3.595152e-02
30380000	-4.379554e+03	-9.661067e+02	4.705493e+00	2.361515e+01	3.372093e-01	2.032135e+00	3.350551e-02	8.512919e-01	1.365316e-01	1.184224e+00	3.127939e+00	3.024403e-02
30400000	-4.411707e+03	-9.463864e+02	5.609968e+00	2.831449e+01	2.093023e-01	2.044226e+00	4.356451e-02	9.105962e-01	4.879820e-02	1.655164e+00	4.825838e+00	3.608074e-02
30420000	-4.439799e+03	-9.229731e+02	5.293867e+00	2.038550e+01	3.953488e-01	2.044240e+00	1.649767e-02	8.887614e-01	3.662299e-01	7.972172e-01	4.677628e+00	3.350958e-02
30440000	-4.435787e+03	-9.590781e+02	6.166986e+00	2.225528e+01	3.139535e-01	1.785203e+00	1.613553e-02	9.336897e-01	2.326275e-01	1.341779e+00	3.728740e+00	3.926089e-02
30460000	-4.415960e+03	-9.239511e+02	5.826229e+00	2.408778e+01	4.069767e-01	1.767927e+00	1.340848e-02	9.114310e-01	3.077353e-01	1.408668e+00	4.460150e+00	3.726228e-02
30480000	-4.411884e+03	-9.412229e+02	4.876651e+00	2.179140e+01	3.604651e-01	2.077983e+00	1.371045e-02	9.283263e-01	1.910349e-01	8.024180e-01	3.794265e+00	3.138386e-02
30500000	-4.417820e+03	-9.638302e+02	3.847804e+00	1.761995e+01	4.767442e-01	1.595259e+00	3.324864e-02	7.353871e-01	3.630624e-01	5.539600e-01	5.329758e+00	2.469017e-02
30520000	-4.435986e+03	-9.297077e+02	6.538779e+00	3.032307e+01	4.069767e-01	1.938816e+00	5.958628e-03	9.702962e-01	1.707201e-01	1.835061e+00	5.861506e+00	4.197535e-02
30540000	-4.415882e+03	-9.150453e+02	5.273314e+00	2.393027e+01	3.953488e-01	2.300784e+00	1.083188e-02	9.400750e-01	2.424012e-01	1.749084e+00	3.109947e+00	3.396673e-02
30560000	-4.447326e+03	-9.419267e+02	5.289333e+00	2.497948e+01	4.069767e-01	1.648643e+00	1.939193e-02	8.966005e-01	2.063698e-01	2.317527e+00	2.024439e+00	3.410511e-02
30580000	-4.425161e+03	-9.200804e+02	6.369658e+00	2.777676e+01	3.604651e-01	1.905887e+00	7.856019e-03	9.650256e-01	1.964786e-01	2.384127e+00	5.638388e+00	4.101182e-02
30600000	-4.441053e+03	-9.192841e+02	6.026869e+00	2.515394e+01	2.790698e-01	1.770879e+00	1.345230e-02	9.666339e-01	8.684190e-02	1.250881e+00	4.015187e+00	3.854757e-02
30620000	-4.437095e+03	-9.582117e+02	5.519827e+00	2.511658e+01	3.953488e-01	1.965736e+00	4.566822e-03	9.654463e-01	2.985544e-01	1.860256e+00	4.149996e+00	3.558945e-02
30640000	-4.420555e+03	-9.607501e+02	5.594055e+00	2.406748e+01	3.372093e-01	1.940106e+00	5.287108e-03	9.803464e-01	1.196478e-01	1.028071e+00	3.828040e+00	3.560536e-02
30660000	-4.417718e+03	-9.261983e+02	5.452883e+00	2.506047e+01	3.837209e-01	1.727962e+00	1.113708e-03	9.919441e-01	2.845044e-01	1.030511e+00	5.307114e+00	3.463864e-02
30680000	-4.417457e+03	-9.438879e+02	5.555918e+00	2.489611e+01	3.023256e-01	2.492313e+00	2.410738e-03	9.924595e-01	8.650598e-02	1.534022e+00	2.494448e+00	3.449008e-02
30700000	-4.444069e+03	-9.454490e+02	6.028466e+00	2.688026e+01	3.139535e-01	1.457257e+00	1.975543e-03	9.906524e-01	1.634382e-01	1.318410e+00	4.571949e+00	3.835114e-02
30720000	-4.380686e+03	-9.772509e+02	4.928841e+00	2.508752e+01	3.023256e-01	1.922746e+00	2.906244e-03	9.891758e-01	1.306756e-01	9.822981e-01	9.897751e+00	3.140186e-02
30740000	-4.411089e+03	-9.681373e+02	4.765316e+00	2.379598e+01	3.488372e-01	2.074026e+00	2.711447e-03	9.863348e-01	1.892113e-01	1.024745e+00	5.317793e+00	3.038086e-02
30760000	-4.414949e+03	-9.832065e+02	5.099940e+00	2.687187e+01	2.790698e-01	1.764482e+00	5.467373e-03	9.811140e-01	8.905750e-02	1.463881e+00	4.941993e+00	3.257318e-02
30780000	-4.410046e+03	-9.528163e+02	5.999760e+00	2.918099e+01	3.139535e-01	1.800735e+00	6.239917e-03	9.781358e-01	1.087523e-01	1.867862e+00	4.373355e+00	3.867976e-02
30800000	-4.418599e+03	-9.668080e+02	5.478930e+00	2.749407e+01	2.790698e-01	1.946570e+00	1.762197e-02	9.501791e-01	9.097305e-02	1.442834e+00	5.198980e+00	3.483428e-02
30820000	-4.417667e+03	-9.317280e+02	4.621328e+00	2.131576e+01	3.720930e-01	2.369977e+00	1.565535e-02	9.090884e-01	2.813284e-01	1.529230e+00	3.821525e+00	2.950184e-02
30840000	-4.413051e+03	-9.512074e+02	4.598502e+00	2.110806e+01	3.488372e-01	2.118011e+00	1.318563e-02	9.444373e-01	1.440207e-01	1.554183e+00	3.930947e+00	2.943075e-02
30860000	-4.414015e+03	-9.579053e+02	4.933553e+00	2.213781e+01	3.720930e-01	2.358743e+00	2.147054e-02	8.777666e-01	2.367449e-01	1.190164e+00	2.797942e+00	3.174960e-02
30880000	-4.422766e+03	-9.617794e+02	3.790336e+00	1.737139e+01	3.488372e-01	2.221499e+00	8.750387e-03	9.556767e-01	1.774823e-01	9.240697e-01	2.737379e+00	2.433093e-02
30900000	-4.421609e+03	-9.889913e+02	3.817515e+00	1.746933e+01	3.255814e-01	2.262093e+00	2.538347e-02	8.681765e-01	2.651038e-01	7.822541e-01	2.943323e+00	2.457707e-02
30920000	-4.422870e+03	-9.609710e+02	4.711805e+00	2.181894e+01	3.255814e-01	1.932086e+00	3.963342e-02	8.564246e-01	1.231410e-01	1.163291e+00	3.289384e+00	3.038841e-02
30940000	-4.432591e+03	-9.568086e+02	4.998907e+00	2.209009e+01	3.604651e-01	1.725431e+00	2.150182e-02	9.028225e-01	1.951768e-01	1.663835e+00	2.187529e+00	3.213778e-02
30960000	-4.410316e+03	-9.678989e+02	5.323400e+00	2.435027e+01	3.023256e-01	1.885271e+00	7.355083e-03	9.732017e-01	1.066406e-01	1.434231e+00	8.533163e+00	3.370606e-02
30980000	-4.401919e+03	-9.536893e+02	5.436271e+00	2.691249e+01	2.906977e-01	2.144278e+00	1.712193e-02	9.317849e-01	1.008481e-01	2.514592e+00	7.811016e+00	3.425356e-02
31000000	-4.413999e+03	-9.588802e+02	5.716117e+00	2.734561e+01	2.790698e-01	2.467345e+00	1.753998e-02	9.405592e-01	9.766927e-02	1.829339e+00	4.366471e+00	3.624304e-02
31020000	-4.419877e+03	-9.551989e+02	4.865205e+00	2.200309e+01	2.325581e-01	1.913005e+00	2.543434e-02	9.335734e-01	8.106974e-02	1.570639e+00	4.452231e+00	3.138000e-02
31040000	-4.432437e+03	-9.837101e+02	4.752982e+00	2.214380e+01	3.372093e-01	1.961993e+00	1.445794e-02	9.146413e-01	2.790605e-01	9.754748e-01	3.810789e+00	3.062588e-02
31060000	-4.406224e+03	-9.589362e+02	4.619667e+00	2.121714e+01	3.023256e-01	2.349824e+00	1.533932e-02	9.297054e-01	1.923669e-01	8.566151e-01	4.263897e+00	2.978728e-02
31080000	-4.411607e+03	-9.829359e+02	5.057171e+00	2.412270e+01	3.488372e-01	1.950854e+00	9.240433e-03	9.534029e-01	2.113322e-01	2.579307e+00	3.918768e+00	3.227956e-02
31100000	-4.403183e+03	-9.286999e+02	5.577082e+00	2.626869e+01	3.837209e-01	2.529155e+00	1.843205e-02	9.068779e-01	2.030502e-01	1.505389e+00	3.620955e+00	3.569093e-02
31120000	-4.426995e+03	-9.260631e+02	4.727990e+00	2.249952e+01	3.720930e-01	2.027301e+00	2.365871e-02	8.987963e-01	1.634670e-01	1.198425e+00	2.697113e+00	3.025975e-02
31140000	-4.418627e+03	-9.738976e+02	4.467506e+00	2.244062e+01	3.139535e-01	1.927563e+00	1.975160e-02	8.700387e-01	2.452373e-01	1.587551e+00	2.378190e+00	2.856587e-02
31160000	-4.400617e+03	-9.458589e+02	5.298985e+00	2.775132e+01	3.139535e-01	1.983040e+00	1.046869e-02	9.503610e-01	1.426488e-01	1.581868e+00	3.878116e+00	3.417436e-02
31180000	-4.402697e+03	-9.679672e+02	5.515237e+00	2.692558e+01	3.488372e-01	1.992563e+00	1.484826e-02	9.250408e-01	1.875369e-01	1.498627e+00	2.974257e+00	3.549630e-02
31200000	-4.398043e+03	-9.982796e+02	4.009570e+00	1.946010e+01	3.604651e-01	1.815524e+00	3.534532e-03	9.778111e-01	2.647843e-01	2.369093e+00	3.653286e+00	2.568448e-02
31220000	-4.400735e+03	-9.893806e+02	4.053054e+00	2.076003e+01	3.372093e-01	1.901946e+00	1.552144e-02	9.389742e-01	1.466211e-01	1.225811e+00	1.772990e+00	2.606827e-02
31240000	-4.409249e+03	-1.008945e+03	4.070311e+00	2.002499e+01	3.255814e-01	2.761340e+00	1.057175e-02	9.538847e-01	1.653543e-01	1.321450e+00	4.614300e+00	2.609394e-02
31260000	-4.416475e+03	-1.006685e+03	3.690469e+00	1.887323e+01	3.720930e-01	2.146306e+00	9.674380e-03	9.527477e-01	1.466333e-01	1.452220e+00	2.426732e+00	2.370032e-02
31280000	-4.409301e+03	-9.713097e+02	3.903326e+00	1.995855e+01	4.534884e-01	2.343836e+00	6.711602e-03	9.432140e-01	3.271089e-01	9.393101e-01	1.975743e+00	2.499277e-02
31300000	-4.433665e+03	-9.419111e+02	4.001868e+00	2.024472e+01	4.186047e-01	1.860593e+00	1.617791e-02	8.712977e-01	3.228457e-01	8.278895e-01	2.777632e+00	2.548415e-02
31320000	-4.422745e+03	-9.220147e+02	5.521187e+00	2.558898e+01	3.720930e-01	1.735513e+00	7.384962e-03	9.581805e-01	1.624902e-01	1.630975e+00	3.394085e+00	3.523157e-02
31340000	-4.416580e+03	-9.410782e+02	4.675638e+00	2.172784e+01	3.604651e-01	2.085552e+00	2.369906e-02	8.870570e-01	2.283719e-01	1.432361e+00	2.459391e+00	2.993026e-02
31360000	-4.385222e+03	-9.734714e+02	5.181500e+00	2.479806e+01	2.906977e-01	2.273139e+00	3.000864e-02	9.233861e-01	6.050587e-02	1.806476e+00	2.998730e+00	3.333440e-02
31380000	-4.399018e+03	-9.982666e+02	4.667289e+00	2.337970e+01	2.441860e-01	2.270188e+00	5.124486e-02	8.381765e-01	1.078486e-01	1.653788e+00	5.277742e+00	3.000223e-02
31400000	-4.408874e+03	-9.721082e+02	5.350301e+00	2.407942e+01	3.720930e-01	1.594956e+00	4.059314e-02	8.500751e-01	1.825877e-01	1.732348e+00	4.292459e+00	3.443704e-02
31420000	-4.406593e+03	-9.737733e+02	4.216681e+00	2.154145e+01	3.604651e-01	2.188351e+00	1.582662e-02	9.238897e-01	1.603655e-01	7.677467e-01	5.060487e+00	2.716436e-02
31440000	-4.410459e+03	-9.878065e+02	4.294010e+00	2.246522e+01	3.372093e-01	2.458474e+00	2.956985e-02	8.492271e-01	1.847734e-01	6.856187e-01	1.897518e+00	2.766343e-02
31460000	-4.408931e+03	-9.765412e+02	4.229746e+00	2.112385e+01	4.418605e-01	1.892524e+00	9.215388e-03	9.372886e-01	3.343709e-01	6.227973e-01	2.577751e+00	2.728165e-02
31480000	-4.405241e+03	-9.955582e+02	3.545996e+00	1.898125e+01	2.674419e-01	2.275483e+00	3.449666e-02	8.816592e-01	1.129763e-01	7.413631e-01	2.619280e+00	2.268978e-02
31500000	-4.418635e+03	-9.671736e+02	4.151883e+00	2.001124e+01	3.837209e-01	2.119139e+00	1.001286e-02	9.316323e-01	3.076518e-01	4.783367e-01	2.742978e+00	2.672310e-02
31520000	-4.400835e+03	-9.657089e+02	4.456819e+00	2.178031e+01	3.837209e-01	2.399779e+00	2.708047e-02	8.770152e-01	1.973790e-01	1.027405e+00	2.926499e+00	2.869681e-02
31540000	-4.415507e+03	-9.577255e+02	4.564774e+00	2.107966e+01	3.255814e-01	1.847510e+00	1.088768e-02	9.693665e-01	7.903785e-02	7.216003e-01	4.819670e+00	2.926367e-02
31560000	-4.411396e+03	-9.739478e+02	4.507082e+00	2.323538e+01	3.720930e-01	1.986452e+00	1.834178e-02	8.968143e-01	1.884943e-01	1.777428e+00	2.544352e+00	2.907758e-02
31580000	-4.402228e+03	-1.004436e+03	3.693709e+00	1.872253e+01	3.720930e-01	1.794632e+00	1.240582e-02	9.354343e-01	1.833543e-01	7.424344e-01	1.841117e+00	2.349469e-02
31600000	-4.400030e+03	-9.535756e+02	4.958822e+00	2.403101e+01	3.488372e-01	1.862189e+00	9.144427e-03	9.606921e-01	1.598446e-01	1.802466e+00	3.643562e+00	3.196886e-02
31620000	-4.415158e+03	-9.713143e+02	4.977689e+00	2.378233e+01	3.953488e-01	2.125586e+00	3.183920e-02	8.398386e-01	2.662134e-01	1.260948e+00	4.444955e+00	3.197961e-02
31640000	-4.418042e+03	-9.150991e+02	5.270104e+00	2.521093e+01	3.953488e-01	1.974332e+00	2.432239e-02	8.462777e-01	2.552222e-01	1.080527e+00	4.583296e+00	3.394771e-02
31660000	-4.416932e+03	-9.338491e+02	5.611071e+00	2.640619e+01	3.372093e-01	1.658766e+00	1.045570e-02	9.564082e-01	1.451386e-01	1.880196e+00	2.704420e+00	3.605809e-02
31680000	-4.395013e+03	-9.378985e+02	4.667136e+00	2.255186e+01	3.139535e-01	2.133813e+00	1.358756e-02	9.437487e-01	1.458050e-01	1.388314e+00	3.258431e+00	3.000002e-02
31700000	-4.420385e+03	-9.637707e+02	4.891973e+00	2.462992e+01	3.139535e-01	2.227108e+00	1.252257e-02	9.414284e-01	1.533823e-01	1.294990e+00	3.734738e+00	3.137455e-02
31720000	-4.424650e+03	-9.923713e+02	4.947146e+00	2.582135e+01	2.674419e-01	2.168889e+00	8.180142e-03	9.582811e-01	1.812932e-01	2.115395e+00	5.008029e+00	3.181601e-02
31740000	-4.413805e+03	-9.348996e+02	4.981162e+00	2.435611e+01	3.837209e-01	2.078965e+00	8.245441e-03	9.618938e-01	2.079797e-01	1.129204e+00	3.381483e+00	3.200347e-02
31760000	-4.446412e+03	-9.633630e+02	4.169647e+00	2.086281e+01	2.790698e-01	2.667870e+00	2.128723e-02	8.864257e-01	2.194126e-01	1.668674e+00	2.422258e+00	2.687929e-02
31780000	-4.424840e+03	-9.783760e+02	4.287267e+00	2.072429e+01	2.790698e-01	1.895506e+00	1.266066e-02	9.531098e-01	1.255211e-01	1.320821e+00	3.370867e+00	2.727676e-02
31800000	-4.419174e+03	-9.376023e+02	4.711350e+00	2.058685e+01	4.302326e-01	1.830104e+00	1.459137e-02	9.091333e-01	2.847960e-01	1.108087e+00	3.008182e+00	3.015015e-02
31820000	-4.408150e+03	-9.457938e+02	5.297024e+00	2.218099e+01	3.720930e-01	2.025765e+00	8.758468e-03	9.563493e-01	2.054914e-01	1.430411e+00	3.984916e+00	3.390470e-02
31840000	-4.411211e+03	-9.801500e+02	4.148725e+00	2.213367e+01	3.720930e-01	2.176665e+00	8.682517e-03	9.486043e-01	1.962558e-01	1.429244e+00	1.497905e+00	2.665518e-02
31860000	-4.401678e+03	-9.939869e+02	4.359178e+00	2.336885e+01	3.837209e-01	1.892709e+00	6.709179e-03	9.592048e-01	2.335452e-01	1.225266e+00	3.460597e+00	2.789769e-02
31880000	-4.411537e+03	-9.601063e+02	4.510861e+00	2.316320e+01	3.139535e-01	2.236300e+00	7.207067e-03	9.655572e-01	1.577641e-01	1.412776e+00	2.702631e+00	2.872922e-02
31900000	-4.406511e+03	-9.739577e+02	4.478063e+00	2.204159e+01	3.255814e-01	1.994579e+00	1.362147e-02	9.561832e-01	9.869566e-02	1.058359e+00	2.694416e+00	2.870483e-02
31920000	-4.432249e+03	-9.079523e+02	6.588469e+00	2.900334e+01	3.372093e-01	1.763851e+00	3.490812e-02	8.804221e-01	1.173602e-01	9.982701e-01	4.385939e+00	4.224739e-02
31940000	-4.416120e+03	-9.930971e+02	4.629347e+00	2.319998e+01	2.906977e-01	1.902551e+00	2.834703e-02	9.146008e-01	8.157571e-02	1.278657e+00	5.153138e+00	2.971404e-02
31960000	-4.431051e+03	-9.388021e+02	4.888818e+00	2.245701e+01	4.069767e-01	1.930419e+00	2.563222e-02	8.239436e-01	3.119858e-01	9.225686e-01	2.615887e+00	3.115935e-02
31980000	-4.432312e+03	-9.996673e+02	4.225686e+00	2.137651e+01	3.604651e-01	2.408503e+00	8.742910e-03	9.477849e-01	2.303360e-01	7.532187e-01	3.162944e+00	2.706787e-02
32000000	-4.432278e+03	-9.374904e+02	5.217133e+00	2.348040e+01	3.720930e-01	1.799368e+00	1.882820e-02	9.269346e-01	1.692734e-01	1.498038e+00	3.537416e+00	3.365592e-02
32020000	-4.429724e+03	-9.560875e+02	4.763637e+00	2.371512e+01	3.488372e-01	2.036929e+00	1.563091e-02	9.363802e-01	1.149985e-01	9.587966e-01	3.185916e+00	3.052656e-02
32040000	-4.400767e+03	-9.374361e+02	4.704199e+00	2.082726e+01	4.069767e-01	1.862072e+00	1.275317e-02	9.273591e-01	2.479419e-01	7.969718e-01	3.872965e+00	3.022903e-02
32060000	-4.412902e+03	-9.265763e+02	6.230655e+00	2.800928e+01	3.604651e-01	2.038456e+00	2.641568e-02	8.694386e-01	2.911515e-01	1.457202e+00	6.181924e+00	4.011947e-02
32080000	-4.429533e+03	-9.159135e+02	4.934234e+00	2.318316e+01	3.604651e-01	1.608337e+00	1.412981e-02	9.338382e-01	1.851093e-01	2.215433e+00	3.873196e+00	3.156556e-02
32100000	-4.400419e+03	-9.524819e+02	4.802553e+00	2.329770e+01	3.720930e-01	1.789994e+00	2.264495e-02	8.930713e-01	1.679204e-01	3.372979e+00	3.594988e+00	3.072296e-02
32120000	-4.411919e+03	-9.055513e+02	6.288815e+00	3.045254e+01	3.837209e-01	1.813765e+00	2.487214e-02	8.995740e-01	1.857589e-01	2.642581e+00	4.228782e+00	4.028160e-02
32140000	-4.409307e+03	-9.138914e+02	5.561598e+00	2.647822e+01	3.953488e-01	1.549764e+00	8.333413e-03	9.167731e-01	3.598633e-01	2.668963e+00	3.471920e+00	3.564523e-02
32160000	-4.434482e+03	-9.451048e+02	4.933580e+00	2.397893e+01	3.488372e-01	1.904875e+00	3.973017e-02	8.219825e-01	1.999616e-01	2.222677e+00	2.412721e+00	3.182411e-02
32180000	-4.421886e+03	-9.830783e+02	3.936330e+00	1.693110e+01	3.953488e-01	2.074678e+00	1.502166e-02	9.155199e-01	2.910913e-01	1.008390e+00	2.902528e+00	2.539006e-02
32200000	-4.434622e+03	-9.308832e+02	5.373313e+00	2.390951e+01	4.651163e-01	1.955780e+00	1.535690e-02	9.087651e-01	2.593121e-01	1.133706e+00	2.666686e+00	3.461304e-02
32220000	-4.418200e+03	-9.732958e+02	4.451815e+00	2.055245e+01	4.302326e-01	1.983663e+00	1.870201e-02	9.214831e-01	1.619576e-01	1.002629e+00	3.482712e+00	2.848664e-02
32240000	-4.429301e+03	-9.354687e+02	4.918102e+00	2.263370e+01	3.604651e-01	2.213103e+00	1.635177e-02	9.268646e-01	1.715858e-01	1.746661e+00	3.659849e+00	3.156347e-02
32260000	-4.414184e+03	-9.398689e+02	5.384293e+00	2.535641e+01	4.186047e-01	1.984123e+00	1.070388e-02	9.380675e-01	1.915272e-01	9.541656e-01	2.864890e+00	3.451962e-02
32280000	-4.423246e+03	-9.648246e+02	5.067357e+00	2.268878e+01	3.720930e-01	1.941236e+00	3.245695e-02	8.631513e-01	2.007387e-01	1.265275e+00	4.196970e+00	3.211860e-02
32300000	-4.413109e+03	-8.784660e+02	6.103383e+00	2.894919e+01	4.186047e-01	1.955033e+00	1.094162e-02	9.311488e-01	1.955901e-01	1.781808e+00	4.012239e+00	3.921842e-02
32320000	-4.429725e+03	-8.840682e+02	5.928366e+00	2.671653e+01	4.069767e-01	1.614829e+00	8.528536e-03	9.433542e-01	2.854588e-01	1.447933e+00	6.949527e+00	3.795803e-02
32340000	-4.419737e+03	-9.206962e+02	5.589918e+00	2.514435e+01	3.023256e-01	2.166638e+00	5.089398e-03	9.786482e-01	1.327057e-01	1.185284e+00	5.767213e+00	3.578534e-02
32360000	-4.408921e+03	-9.801185e+02	4.594589e+00	2.334671e+01	3.953488e-01	2.063763e+00	1.062047e-02	9.317921e-01	2.550247e-01	1.472604e+00	3.679829e+00	2.947600e-02
32380000	-4.418192e+03	-9.297724e+02	5.673204e+00	2.505418e+01	3.372093e-01	2.281629e+00	8.542449e-03	9.695195e-01	1.277778e-01	1.339191e+00	3.699380e+00	3.625394e-02
32400000	-4.421970e+03	-9.428704e+02	4.917919e+00	2.100186e+01	4.186047e-01	2.284063e+00	3.559563e-02	8.358621e-01	2.194108e-01	1.148231e+00	3.148148e+00	3.161242e-02
32420000	-4.413925e+03	-9.155885e+02	5.130782e+00	2.212908e+01	4.534884e-01	1.847931e+00	1.357987e-02	8.807657e-01	4.111215e-01	7.699476e-01	2.265214e+00	3.299715e-02
32440000	-4.422112e+03	-9.187980e+02	4.993707e+00	2.125514e+01	4.534884e-01	2.510111e+00	1.085151e-02	9.519024e-01	2.145399e-01	1.126979e+00	3.682318e+00	3.218212e-02
32460000	-4.452247e+03	-9.089627e+02	6.340426e+00	2.642915e+01	4.418605e-01	1.805055e+00	1.524200e-02	9.023220e-01	2.578468e-01	9.945966e-01	4.317159e+00	4.077738e-02
32480000	-4.432120e+03	-9.342591e+02	4.564145e+00	2.063525e+01	4.651163e-01	2.101824e+00	2.692011e-02	8.215827e-01	3.276411e-01	9.117376e-01	1.797542e+00	2.923600e-02
32500000	-4.414777e+03	-9.170440e+02	5.018943e+00	2.294523e+01	4.069767e-01	1.865032e+00	2.429841e-02	8.359663e-01	3.463797e-01	9.863554e-01	4.016959e+00	3.225740e-02
32520000	-4.427825e+03	-9.485334e+02	5.320838e+00	2.427668e+01	4.302326e-01	2.188951e+00	7.570635e-03	9.423538e-01	3.250367e-01	1.690420e+00	2.133101e+00	3.419117e-02
32540000	-4.421131e+03	-9.758300e+02	4.455307e+00	2.134358e+01	3.255814e-01	1.797475e+00	1.113030e-02	9.561970e-01	1.298733e-01	9.628647e-01	2.594868e+00	2.873736e-02
32560000	-4.443026e+03	-9.090421e+02	5.018637e+00	2.037743e+01	4.651163e-01	1.786315e+00	3.027335e-02	7.583991e-01	4.467573e-01	6.377982e-01	4.353288e+00	3.218449e-02
32580000	-4.423081e+03	-9.558789e+02	4.362191e+00	1.841407e+01	4.186047e-01	1.527631e+00	1.558730e-02	9.109362e-01	2.826600e-01	6.406764e-01	2.608249e+00	2.790472e-02
32600000	-4.418173e+03	-9.327494e+02	5.320410e+00	2.285135e+01	4.418605e-01	2.532215e+00	1.841607e-02	8.778265e-01	3.647565e-01	1.469357e+00	2.460275e+00	3.413633e-02
32620000	-4.411330e+03	-9.622790e+02	4.351940e+00	1.960640e+01	4.302326e-01	1.967386e+00	1.494226e-02	8.935623e-01	3.040774e-01	1.414357e+00	2.879517e+00	2.797167e-02
32640000	-4.422645e+03	-9.353533e+02	5.314849e+00	2.398029e+01	3.837209e-01	1.968673e+00	1.300837e-02	9.332577e-01	1.856683e-01	9.225517e-01	2.617412e+00	3.404142e-02
32660000	-4.400990e+03	-9.503399e+02	5.984736e+00	2.526834e+01	3.488372e-01	2.070129e+00	2.692470e-03	9.900128e-01	1.173035e-01	1.657590e+00	2.472066e+00	3.824905e-02
32680000	-4.428964e+03	-9.373506e+02	5.301427e+00	2.460595e+01	4.418605e-01	1.683567e+00	3.182901e-03	9.769677e-01	3.017853e-01	1.314604e+00	3.428769e+00	3.376433e-02
32700000	-4.429752e+03	-9.422008e+02	5.738996e+00	2.519390e+01	3.953488e-01	1.551000e+00	2.618531e-03	9.809238e-01	3.194502e-01	1.118557e+00	3.022761e+00	3.677804e-02
32720000	-4.432025e+03	-9.685282e+02	4.568686e+00	2.161952e+01	3.372093e-01	1.880379e+00	1.009713e-02	9.535417e-01	1.197093e-01	8.350881e-01	4.367321e+00	2.888016e-02
32740000	-4.398515e+03	-9.932066e+02	4.590396e+00	2.218274e+01	3.488372e-01	2.030524e+00	2.048118e-02	8.929763e-01	2.033341e-01	8.317816e-01	4.314047e+00	2.943913e-02
32760000	-4.438349e+03	-9.483615e+02	4.795574e+00	2.259326e+01	3.255814e-01	1.484863e+00	1.932486e-02	9.371271e-01	1.109351e-01	6.087717e-01	2.923783e+00	3.079085e-02
32780000	-4.426316e+03	-8.996122e+02	6.067687e+00	2.840188e+01	3.372093e-01	1.793758e+00	3.150884e-02	8.588315e-01	2.042227e-01	1.406522e+00	4.460108e+00	3.890290e-02
32800000	-4.424231e+03	-9.331533e+02	5.264352e+00	2.581524e+01	3.372093e-01	1.759745e+00	2.739340e-03	9.894595e-01	1.485067e-01	1.795521e+00	3.605186e+00	3.339173e-02
32820000	-4.430520e+03	-9.679379e+02	4.044393e+00	1.930155e+01	3.139535e-01	2.015551e+00	3.928515e-03	9.790206e-01	2.116496e-01	6.437134e-01	3.109182e+00	2.568901e-02
32840000	-4.440052e+03	-9.522841e+02	5.604622e+00	2.347397e+01	3.488372e-01	1.863333e+00	1.390022e-02	9.502629e-01	1.312830e-01	1.726586e+00	3.166537e+00	3.600528e-02
32860000	-4.406386e+03	-9.742743e+02	4.408318e+00	2.147737e+01	3.023256e-01	2.000771e+00	6.591560e-03	9.698610e-01	1.534418e-01	8.714452e-01	4.175594e+00	2.822418e-02
32880000	-4.423695e+03	-9.818285e+02	4.595833e+00	2.230292e+01	3.488372e-01	1.985973e+00	1.268867e-02	9.311693e-01	2.245403e-01	9.537183e-01	2.928283e+00	2.947857e-02
32900000	-4.425939e+03	-1.006764e+03	5.055067e+00	2.677581e+01	3.139535e-01	1.704248e+00	2.417205e-02	8.943409e-01	1.817810e-01	1.588686e+00	2.523481e+00	3.252953e-02
32920000	-4.423949e+03	-9.612089e+02	4.518644e+00	2.208807e+01	3.720930e-01	1.497400e+00	2.816523e-02	8.592181e-01	2.102853e-01	1.037552e+00	3.074652e+00	2.901928e-02
32940000	-4.428762e+03	-9.471548e+02	5.195347e+00	2.460930e+01	3.953488e-01	2.128826e+00	1.695536e-02	8.966650e-01	1.845746e-01	2.227837e+00	3.431117e+00	3.326283e-02
32960000	-4.433745e+03	-9.676026e+02	5.053696e+00	2.397022e+01	3.604651e-01	2.371653e+00	1.633023e-02	9.174040e-01	1.674554e-01	1.690103e+00	1.616639e+00	3.225610e-02
32980000	-4.432137e+03	-9.515758e+02	4.682031e+00	1.997118e+01	3.837209e-01	2.378914e+00	1.363181e-02	9.201563e-01	1.968144e-01	1.081396e+00	2.598306e+00	3.019110e-02
33000000	-4.428640e+03	-9.704838e+02	5.639712e+00	2.273280e+01	3.604651e-01	2.040800e+00	1.934354e-02	9.125947e-01	2.277324e-01	9.580124e-01	3.349909e+00	3.620651e-02
33020000	-4.433917e+03	-9.850302e+02	4.459180e+00	2.307371e+01	3.139535e-01	2.211942e+00	3.255799e-02	8.639461e-01	1.591565e-01	1.485313e+00	3.139299e+00	2.871457e-02
33040000	-4.418087e+03	-1.000144e+03	3.870444e+00	1.968316e+01	3.139535e-01	2.132520e+00	1.366024e-02	9.502306e-01	1.190267e-01	1.960992e+00	2.612576e+00	2.486722e-02
33060000	-4.421783e+03	-9.486640e+02	4.952241e+00	2.159739e+01	3.255814e-01	2.086658e+00	1.738630e-02	9.296342e-01	1.630126e-01	1.624876e+00	2.727410e+00	3.187910e-02
33080000	-4.430395e+03	-9.361398e+02	4.977510e+00	2.225052e+01	4.186047e-01	1.633516e+00	1.978014e-02	8.897258e-01	2.175765e-01	8.144182e-01	4.339963e+00	3.207705e-02
33100000	-4.396536e+03	-9.771008e+02	4.084365e+00	2.104978e+01	3.604651e-01	1.814717e+00	7.516356e-03	9.643318e-01	1.526578e-01	7.799108e-01	3.039333e+00	2.616129e-02
33120000	-4.446913e+03	-9.391110e+02	5.255765e+00	2.271636e+01	3.720930e-01	1.700033e+00	1.085915e-02	9.456841e-01	1.825311e-01	1.343353e+00	1.811118e+00	3.356637e-02
33140000	-4.416728e+03	-9.926008e+02	4.107920e+00	2.122239e+01	2.441860e-01	2.524894e+00	1.571017e-02	9.298510e-01	1.345685e-01	1.271821e+00	4.968431e+00	2.608991e-02
33160000	-4.420937e+03	-9.982723e+02	3.765918e+00	1.779643e+01	4.069767e-01	1.827701e+00	9.610282e-03	9.387984e-01	2.789845e-01	8.237031e-01	3.065827e+00	2.417618e-02
33180000	-4.415026e+03	-9.826382e+02	3.893471e+00	1.900183e+01	4.302326e-01	1.931488e+00	9.847211e-03	8.900133e-01	4.913316e-01	9.595422e-01	3.380386e+00	2.497017e-02
33200000	-4.406539e+03	-9.580563e+02	5.163155e+00	2.592703e+01	3.139535e-01	2.229721e+00	5.153497e-03	9.737394e-01	1.505747e-01	1.425634e+00	3.113977e+00	3.310388e-02
33220000	-4.403962e+03	-9.558069e+02	5.314999e+00	2.500852e+01	2.790698e-01	1.774663e+00	2.274106e-02	9.093371e-01	1.639584e-01	1.383713e+00	2.891952e+00	3.426374e-02
33240000	-4.396112e+03	-9.815889e+02	4.412571e+00	2.254616e+01	3.139535e-01	2.097835e+00	2.083923e-02	9.141172e-01	1.284017e-01	8.135055e-01	3.162724e+00	2.835817e-02
33260000	-4.403338e+03	-9.196518e+02	5.014531e+00	2.355714e+01	4.069767e-01	1.876746e+00	1.678766e-02	8.909888e-01	2.702561e-01	1.330304e+00	4.829555e+00	3.229853e-02
33280000	-4.433753e+03	-1.010707e+03	3.699417e+00	1.824398e+01	3.139535e-01	1.903686e+00	1.552729e-02	9.570040e-01	7.691091e-02	1.085172e+00	4.705445e+00	2.377882e-02
33300000	-4.388027e+03	-1.017020e+03	3.959863e+00	1.795641e+01	3.023256e-01	2.184643e+00	1.918095e-02	9.344741e-01	1.204300e-01	9.257871e-01	3.005536e+00	2.547683e-02
33320000	-4.424717e+03	-9.402799e+02	4.755453e+00	2.155729e+01	3.488372e-01	2.083163e+00	1.820552e-02	9.069561e-01	1.927392e-01	9.318966e-01	4.530747e+00	3.032523e-02
33340000	-4.430985e+03	-9.699483e+02	4.398691e+00	1.925073e+01	3.139535e-01	2.482191e+00	1.671617e-02	9.186855e-01	1.637807e-01	7.886138e-01	2.952616e+00	2.792326e-02
33360000	-4.389290e+03	-9.412986e+02	5.193525e+00	2.553626e+01	2.790698e-01	1.874851e+00	2.166194e-02	9.280442e-01	8.010523e-02	1.326148e+00	4.604740e+00	3.306918e-02
33380000	-4.389731e+03	-9.747382e+02	5.653295e+00	2.710106e+01	3.139535e-01	1.729834e+00	2.432509e-03	9.898836e-01	1.315534e-01	1.453186e+00	5.145276e+00	3.520932e-02
33400000	-4.420572e+03	-9.699819e+02	4.608654e+00	2.128361e+01	3.488372e-01	2.358478e+00	3.643405e-03	9.830700e-01	1.394289e-01	8.960760e-01	5.411268e+00	2.942993e-02
33420000	-4.418298e+03	-9.525429e+02	4.455027e+00	1.965177e+01	3.255814e-01	2.003429e+00	9.615366e-03	9.563866e-01	1.769942e-01	1.185237e+00	3.162910e+00	2.844598e-02
33440000	-4.398751e+03	-9.577294e+02	4.833162e+00	2.046973e+01	3.953488e-01	2.099130e+00	7.724714e-03	9.661287e-01	2.168859e-01	1.396257e+00	4.332512e+00	3.078458e-02
33460000	-4.420668e+03	-9.548736e+02	4.453453e+00	2.099273e+01	4.186047e-01	1.863513e+00	9.705408e-03	9.385652e-01	2.657294e-01	1.229703e+00	3.419939e+00	2.866861e-02
33480000	-4.394421e+03	-9.142688e+02	5.321452e+00	2.280057e+01	4.302326e-01	2.336495e+00	1.131709e-02	9.340163e-01	2.568835e-01	1.007355e+00	4.747735e+00	3.389253e-02
33500000	-4.415976e+03	-9.761461e+02	4.694976e+00	2.161247e+01	4.069767e-01	1.831378e+00	7.217569e-03	9.499442e-01	2.749613e-01	7.888493e-01	4.175685e+00	3.001416e-02
33520000	-4.449841e+03	-8.870013e+02	6.051901e+00	2.327963e+01	4.186047e-01	1.667892e+00	2.238379e-02	8.877788e-01	2.378067e-01	1.056669e+00	2.851683e+00	3.852579e-02
33540000	-4.446970e+03	-9.598205e+02	5.824253e+00	2.584505e+01	2.906977e-01	2.014233e+00	2.617704e-02	8.986876e-01	1.764109e-01	1.926734e+00	5.218760e+00	3.677814e-02
33560000	-4.441852e+03	-9.245342e+02	7.185178e+00	3.047466e+01	3.139535e-01	2.104553e+00	1.797619e-02	9.272871e-01	1.922743e-01	1.656147e+00	4.321433e+00	4.550723e-02
33580000	-4.415121e+03	-9.613938e+02	5.355973e+00	2.370612e+01	2.906977e-01	1.973028e+00	1.341556e-02	9.490511e-01	1.394271e-01	1.490087e+00	2.931897e+00	3.379977e-02
33600000	-4.428498e+03	-9.402367e+02	5.672997e+00	2.482160e+01	3.953488e-01	2.309359e+00	1.834418e-02	8.951681e-01	2.300699e-01	1.822221e+00	3.849246e+00	3.657492e-02
33620000	-4.431896e+03	-9.102300e+02	5.471874e+00	2.172978e+01	4.651163e-01	1.688920e+00	1.196410e-02	9.366467e-01	2.761034e-01	9.422632e-01	2.793733e+00	3.518371e-02
33640000	-4.414447e+03	-9.268318e+02	4.719239e+00	2.041240e+01	4.418605e-01	1.777722e+00	2.473954e-02	8.784073e-01	2.160958e-01	8.230720e-01	4.921154e+00	3.037288e-02
33660000	-4.433725e+03	-9.011345e+02	4.969996e+00	2.040701e+01	4.302326e-01	1.733837e+00	2.597184e-02	8.573384e-01	2.578245e-01	6.412183e-01	3.426068e+00	3.179887e-02
33680000	-4.420048e+03	-9.275599e+02	5.077705e+00	2.146477e+01	3.604651e-01	2.192675e+00	1.028339e-02	9.485932e-01	2.006860e-01	8.590410e-01	3.680380e+00	3.270623e-02
33700000	-4.425004e+03	-9.404824e+02	4.848627e+00	2.038960e+01	4.302326e-01	1.697144e+00	1.947458e-02	8.642546e-01	3.563572e-01	9.189120e-01	3.012261e+00	3.105237e-02
33720000	-4.424937e+03	-8.944371e+02	5.776547e+00	2.399478e+01	4.767442e-01	1.622583e+00	2.656573e-02	8.532113e-01	2.784269e-01	9.719773e-01	2.663458e+00	3.674586e-02
33740000	-4.437465e+03	-8.873790e+02	5.826091e+00	2.408589e+01	4.418605e-01	1.591127e+00	7.955775e-03	9.415379e-01	3.050021e-01	6.973816e-01	3.981064e+00	3.710339e-02
33760000	-4.410574e+03	-9.696582e+02	5.538394e+00	2.366604e+01	3.720930e-01	2.245908e+00	1.621303e-02	9.195065e-01	1.747812e-01	1.601092e+00	2.213652e+00	3.537824e-02
33780000	-4.416886e+03	-9.640415e+02	5.257726e+00	2.323786e+01	3.488372e-01	1.615616e+00	4.180933e-02	8.151838e-01	1.927195e-01	1.305513e+00	2.461638e+00	3.367192e-02
33800000	-4.443945e+03	-9.192565e+02	6.180973e+00	2.569946e+01	4.302326e-01	1.588436e+00	1.366455e-02	9.243543e-01	2.858941e-01	1.120388e+00	2.817108e+00	3.977851e-02
33820000	-4.431848e+03	-8.817112e+02	6.613286e+00	2.706850e+01	4.883721e-01	2.236523e+00	2.031666e-02	8.908443e-01	3.026405e-01	1.134366e+00	4.602534e+00	4.254299e-02
33840000	-4.390736e+03	-9.136078e+02	5.623179e+00	2.633452e+01	4.186047e-01	2.056471e+00	1.169946e-02	9.104342e-01	3.253752e-01	1.172028e+00	3.626232e+00	3.609118e-02
33860000	-4.427563e+03	-9.318261e+02	5.461686e+00	2.348577e+01	3.953488e-01	2.500421e+00	1.669545e-02	9.047010e-01	2.527514e-01	1.622198e+00	3.271241e+00	3.514626e-02
33880000	-4.411176e+03	-9.520844e+02	5.745169e+00	2.545218e+01	3.488372e-01	1.701373e+00	2.473841e-02	8.715174e-01	2.031873e-01	1.670583e+00	3.318286e+00	3.661499e-02
33900000	-4.416852e+03	-9.360223e+02	5.352518e+00	2.422197e+01	3.953488e-01	1.470278e+00	1.693704e-02	9.133655e-01	2.505093e-01	1.278423e+00	4.938248e+00	3.403443e-02
33920000	-4.446091e+03	-9.586525e+02	4.710231e+00	2.354198e+01	3.837209e-01	2.189869e+00	1.373120e-02	9.305600e-01	1.551571e-01	7.000847e-01	2.694729e+00	3.022748e-02
33940000	-4.453818e+03	-9.271729e+02	5.756626e+00	2.845078e+01	3.488372e-01	1.370992e+00	9.867678e-03	9.443388e-01	2.089581e-01	1.898993e+00	3.949753e+00	3.661546e-02
33960000	-4.424186e+03	-9.384104e+02	5.958745e+00	2.833763e+01	3.488372e-01	1.703746e+00	2.018033e-02	8.984449e-01	2.169137e-01	2.128365e+00	7.211280e+00	3.820868e-02
33980000	-4.420303e+03	-9.264628e+02	5.767469e+00	2.821976e+01	3.139535e-01	2.122685e+00	1.248742e-02	9.335658e-01	2.026713e-01	1.758912e+00	7.932053e+00	3.695213e-02
34000000	-4.403340e+03	-9.419179e+02	5.940074e+00	2.713406e+01	2.790698e-01	1.839480e+00	2.656155e-02	9.260364e-01	9.406140e-02	2.237462e+00	3.958238e+00	3.746894e-02
34020000	-4.436128e+03	-9.096370e+02	7.161982e+00	2.999842e+01	3.720930e-01	1.795954e+00	1.014460e-02	9.503782e-01	2.126518e-01	2.943547e+00	4.566068e+00	4.580774e-02
34040000	-4.432840e+03	-9.533970e+02	6.523612e+00	2.901579e+01	3.720930e-01	2.063224e+00	1.146352e-02	9.256029e-01	2.949162e-01	1.322527e+00	3.316603e+00	4.175105e-02
34060000	-4.419560e+03	-9.411566e+02	5.231290e+00	2.348992e+01	3.720930e-01	2.876762e+00	1.279292e-02	9.370221e-01	2.138791e-01	9.310872e-01	2.556454e+00	3.357805e-02
34080000	-4.441091e+03	-9.141608e+02	5.414292e+00	2.230558e+01	4.186047e-01	1.885118e+00	1.985116e-02	8.948023e-01	2.860531e-01	6.415623e-01	4.288183e+00	3.475431e-02
34100000	-4.421627e+03	-9.487413e+02	5.635331e+00	2.518384e+01	3.720930e-01	1.573772e+00	4.364620e-02	8.123623e-01	1.730713e-01	8.073750e-01	3.434819e+00	3.596517e-02
34120000	-4.395746e+03	-9.992189e+02	4.051476e+00	2.093344e+01	3.023256e-01	2.010128e+00	1.433064e-02	9.459315e-01	1.172224e-01	1.265482e+00	3.399492e+00	2.599098e-02
34140000	-4.425681e+03	-9.638154e+02	4.620967e+00	2.191553e+01	3.837209e-01	2.162361e+00	5.801979e-03	9.633447e-01	1.870948e-01	1.876412e+00	3.105863e+00	2.946368e-02
34160000	-4.427466e+03	-9.679650e+02	4.523440e+00	2.099130e+01	4.302326e-01	1.426070e+00	3.060646e-03	9.793885e-01	2.781498e-01	1.867081e+00	5.845881e+00	2.885205e-02
34180000	-4.404103e+03	-9.433564e+02	4.827090e+00	2.289895e+01	3.720930e-01	1.731851e+00	7.919043e-03	9.542451e-01	1.933475e-01	1.053420e+00	2.743228e+00	3.056963e-02
34200000	-4.414413e+03	-9.351250e+02	4.129089e+00	1.988761e+01	4.302326e-01	1.932355e+00	1.410918e-02	8.823680e-01	3.245453e-01	9.450703e-01	3.437403e+00	2.629216e-02
34220000	-4.398473e+03	-9.854898e+02	4.326262e+00	2.003436e+01	3.023256e-01	2.370006e+00	1.461439e-02	9.489404e-01	1.190058e-01	1.658128e+00	2.383971e+00	2.776126e-02
34240000	-4.404815e+03	-9.885695e+02	4.244744e+00	2.086544e+01	3.255814e-01	2.216516e+00	1.385965e-02	9.402934e-01	1.530938e-01	1.395302e+00	3.400104e+00	2.719558e-02
34260000	-4.406810e+03	-9.373606e+02	4.331752e+00	2.090633e+01	4.186047e-01	1.909810e+00	1.454512e-02	8.882628e-01	3.705490e-01	1.091480e+00	1.903405e+00	2.760958e-02
34280000	-4.415635e+03	-9.385748e+02	4.703484e+00	2.140583e+01	3.488372e-01	2.062085e+00	1.745239e-02	9.248594e-01	1.596664e-01	7.891892e-01	2.788631e+00	2.982395e-02
34300000	-4.413406e+03	-9.458302e+02	4.976473e+00	2.280644e+01	3.953488e-01	1.846137e+00	1.152276e-02	9.187391e-01	3.150648e-01	1.355086e+00	3.471059e+00	3.167810e-02
34320000	-4.429087e+03	-9.309488e+02	4.070391e+00	2.002061e+01	4.302326e-01	1.642527e+00	2.338701e-02	8.279014e-01	3.225680e-01	1.021312e+00	2.685742e+00	2.590243e-02
34340000	-4.450419e+03	-9.418697e+02	4.801859e+00	2.485154e+01	4.186047e-01	1.579687e+00	5.783945e-03	9.519769e-01	2.635220e-01	1.216689e+00	1.912393e+00	3.070659e-02
34360000	-4.423374e+03	-9.705821e+02	4.691128e+00	2.400038e+01	4.186047e-01	2.534615e+00	2.491603e-02	8.303563e-01	2.551540e-01	1.579316e+00	2.751252e+00	2.967969e-02
34380000	-4.405365e+03	-9.575680e+02	4.706690e+00	2.339038e+01	3.604651e-01	2.269082e+00	1.141482e-02	9.383270e-01	2.041337e-01	7.693873e-01	5.641974e+00	3.028906e-02
34400000	-4.420180e+03	-9.292630e+02	5.062147e+00	2.222584e+01	4.883721e-01	2.293544e+00	1.273020e-02	8.847458e-01	4.137518e-01	1.401958e+00	2.390566e+00	3.231366e-02
34420000	-4.408342e+03	-9.418197e+02	4.624908e+00	2.211077e+01	3.837209e-01	2.114354e+00	3.088850e-02	8.394914e-01	2.270941e-01	8.799642e-01	2.758074e+00	2.966368e-02
34440000	-4.439823e+03	-9.117715e+02	5.673617e+00	2.408770e+01	4.418605e-01	1.910270e+00	2.970902e-02	8.254877e-01	3.002170e-01	8.596807e-01	3.923872e+00	3.640135e-02
34460000	-4.440913e+03	-9.420134e+02	5.376429e+00	2.316790e+01	3.372093e-01	1.614431e+00	4.802115e-02	7.995235e-01	1.766391e-01	8.189102e-01	3.467130e+00	3.451133e-02
34480000	-4.432972e+03	-9.410830e+02	4.175229e+00	1.995876e+01	3.720930e-01	2.155989e+00	1.930007e-02	9.001366e-01	2.324946e-01	3.684266e-01	2.456301e+00	2.667827e-02
34500000	-4.420524e+03	-9.464201e+02	3.950689e+00	1.818458e+01	3.372093e-01	2.047176e+00	1.529588e-02	9.390189e-01	1.081844e-01	3.977989e-01	2.355016e+00	2.512790e-02
34520000	-4.416406e+03	-9.850926e+02	4.038726e+00	1.958488e+01	2.790698e-01	1.727434e+00	2.268850e-02	9.369400e-01	6.687513e-02	1.512443e+00	2.582922e+00	2.545425e-02
34540000	-4.417902e+03	-9.460829e+02	5.702854e+00	2.620085e+01	3.720930e-01	1.776639e+00	4.179273e-03	9.792504e-01	2.018228e-01	1.734002e+00	3.846842e+00	3.631437e-02
34560000	-4.402941e+03	-9.395117e+02	4.864263e+00	2.078963e+01	3.604651e-01	1.969922e+00	3.539098e-03	9.844107e-01	1.771085e-01	1.129189e+00	4.963478e+00	3.133464e-02
34580000	-4.414343e+03	-9.876015e+02	4.739126e+00	2.080566e+01	3.837209e-01	2.267179e+00	9.337996e-03	9.355831e-01	3.202773e-01	7.692916e-01	6.563728e+00	3.047163e-02
34600000	-4.432170e+03	-9.505588e+02	5.104470e+00	2.358443e+01	3.372093e-01	2.123242e+00	1.169901e-02	9.200183e-01	2.081899e-01	1.066809e+00	5.424964e+00	3.271926e-02
34620000	-4.445237e+03	-9.750740e+02	4.210341e+00	2.109602e+01	4.069767e-01	1.749248e+00	8.386456e-03	9.452924e-01	2.177925e-01	8.426390e-01	4.661236e+00	2.654230e-02
34640000	-4.428615e+03	-9.285932e+02	5.504469e+00	2.578113e+01	3.372093e-01	1.512715e+00	1.806668e-02	9.095584e-01	1.899995e-01	1.434656e+00	3.579977e+00	3.526440e-02
34660000	-4.444884e+03	-9.367978e+02	5.546973e+00	2.278346e+01	3.023256e-01	1.762013e+00	1.578118e-02	9.297955e-01	1.860969e-01	1.358546e+00	4.095331e+00	3.577648e-02
34680000	-4.413866e+03	-9.381967e+02	5.219287e+00	2.163232e+01	3.139535e-01	2.229591e+00	8.293487e-03	9.644241e-01	1.767282e-01	7.646455e-01	3.364527e+00	3.358534e-02
34700000	-4.424681e+03	-9.392582e+02	5.102903e+00	2.028736e+01	4.302326e-01	1.820230e+00	2.407572e-02	8.423508e-01	3.621135e-01	1.083339e+00	3.624179e+00	3.290533e-02
34720000	-4.436171e+03	-9.302851e+02	4.756263e+00	2.142822e+01	4.069767e-01	2.186306e+00	1.024473e-02	9.423356e-01	2.104777e-01	1.049767e+00	4.571834e+00	3.063542e-02
34740000	-4.435825e+03	-9.141843e+02	5.448072e+00	2.073401e+01	4.767442e-01	2.000549e+00	1.325816e-02	9.285240e-01	2.271032e-01	7.211295e-01	2.429315e+00	3.505189e-02
34760000	-4.402792e+03	-9.570771e+02	4.206848e+00	2.023118e+01	3.372093e-01	2.854187e+00	6.343431e-03	9.763287e-01	1.474386e-01	1.052554e+00	2.449594e+00	2.702143e-02
34780000	-4.407371e+03	-9.282627e+02	6.035050e+00	2.766022e+01	3.139535e-01	2.570139e+00	5.244935e-03	9.660529e-01	2.828042e-01	1.462814e+00	4.820221e+00	3.864145e-02
34800000	-4.394558e+03	-9.744681e+02	5.517264e+00	2.751650e+01	3.488372e-01	2.832912e+00	1.507908e-02	9.225703e-01	1.873926e-01	2.294076e+00	2.566352e+00	3.549804e-02
34820000	-4.408294e+03	-9.645962e+02	5.314557e+00	2.533207e+01	3.488372e-01	2.068999e+00	2.460166e-02	8.718895e-01	2.204826e-01	2.478938e+00	4.026987e+00	3.428146e-02
34840000	-4.408751e+03	-9.796150e+02	5.282334e+00	2.454217e+01	3.255814e-01	2.551179e+00	2.296195e-02	9.140254e-01	1.166183e-01	1.770942e+00	2.627173e+00	3.356069e-02
34860000	-4.428486e+03	-9.323292e+02	5.026198e+00	2.375205e+01	3.720930e-01	1.979869e+00	2.064917e-02	9.087969e-01	1.685891e-01	1.431709e+00	2.311361e+00	3.231493e-02
34880000	-4.406271e+03	-9.571892e+02	4.597298e+00	2.222844e+01	4.069767e-01	1.803171e+00	1.951285e-03	9.888285e-01	2.230846e-01	8.742670e-01	2.210080e+00	2.885877e-02
34900000	-4.425929e+03	-9.531756e+02	4.912110e+00	2.267412e+01	4.302326e-01	2.193927e+00	2.820336e-03	9.781406e-01	2.806765e-01	9.204018e-01	3.247590e+00	3.143827e-02
34920000	-4.420870e+03	-1.000422e+03	4.409383e+00	2.043308e+01	2.674419e-01	1.810794e+00	1.777661e-02	9.366557e-01	1.140217e-01	1.401657e+00	3.679842e+00	2.834360e-02
34940000	-4.430355e+03	-9.420987e+02	6.011494e+00	2.551132e+01	3.372093e-01	1.934457e+00	7.982562e-03	9.678272e-01	1.434291e-01	1.098394e+00	3.102132e+00	3.855800e-02
34960000	-4.424341e+03	-9.618360e+02	4.510897e+00	2.001358e+01	3.953488e-01	1.730195e+00	2.703435e-02	8.351767e-01	2.852965e-01	1.291206e+00	2.697960e+00	2.910211e-02
34980000	-4.426111e+03	-9.465652e+02	4.179012e+00	1.903094e+01	4.186047e-01	2.260487e+00	1.966136e-02	8.683186e-01	2.874606e-01	6.597231e-01	2.889414e+00	2.656234e-02
35000000	-4.431976e+03	-9.907336e+02	4.447166e+00	2.130483e+01	3.372093e-01	1.625432e+00	1.508419e-02	9.487869e-01	9.948898e-02	1.284418e+00	2.093013e+00	2.788639e-02
35020000	-4.442315e+03	-9.708363e+02	4.382103e+00	1.984301e+01	3.139535e-01	2.057120e+00	1.396467e-02	9.476573e-01	1.567055e-01	4.465884e-01	3.176281e+00	2.807609e-02
35040000	-4.425547e+03	-9.467119e+02	3.655017e+00	1.551969e+01	4.767442e-01	1.553109e+00	2.654658e-02	7.248483e-01	5.418167e-01	4.410964e-01	1.499284e+00	2.352942e-02
35060000	-4.396341e+03	-9.913560e+02	4.140648e+00	1.883188e+01	3.953488e-01	2.370681e+00	9.798900e-03	9.513450e-01	1.967566e-01	9.371842e-01	3.955166e+00	2.655784e-02
35080000	-4.416851e+03	-9.514317e+02	4.775581e+00	2.016505e+01	3.953488e-01	2.046911e+00	1.324781e-02	9.211831e-01	2.911152e-01	1.100496e+00	3.309751e+00	3.071659e-02
35100000	-4.440559e+03	-9.074645e+02	5.302063e+00	2.208103e+01	3.720930e-01	1.778633e+00	1.778603e-02	9.197195e-01	1.972996e-01	6.916224e-01	3.627042e+00	3.408652e-02
35120000	-4.430372e+03	-9.443490e+02	4.968525e+00	2.113121e+01	3.720930e-01	1.838397e+00	1.426418e-02	9.240419e-01	2.206041e-01	6.670911e-01	4.420647e+00	3.202574e-02
35140000	-4.417513e+03	-9.500108e+02	4.795511e+00	2.149883e+01	3.720930e-01	2.241263e+00	1.193056e-02	9.413697e-01	1.961388e-01	1.526870e+00	3.602055e+00	3.084248e-02
35160000	-4.397193e+03	-9.280943e+02	5.311038e+00	2.440237e+01	4.069767e-01	1.954859e+00	7.861823e-03	9.573925e-01	2.021041e-01	1.418965e+00	4.546405e+00	3.402960e-02
35180000	-4.413887e+03	-9.374305e+02	6.372002e+00	2.958495e+01	3.139535e-01	1.584918e+00	1.260794e-02	9.661413e-01	8.423848e-02	3.495152e+00	3.509305e+00	4.083318e-02
35200000	-4.410962e+03	-9.577179e+02	5.649880e+00	2.560549e+01	3.023256e-01	2.347029e+00	3.833167e-02	8.871907e-01	1.109573e-01	8.699574e-01	8.263762e+00	3.619680e-02
35220000	-4.416385e+03	-9.398827e+02	5.299458e+00	2.407793e+01	3.139535e-01	2.021284e+00	2.726262e-02	8.962622e-01	1.143234e-01	1.252086e+00	2.877794e+00	3.418072e-02
35240000	-4.417281e+03	-9.298009e+02	5.749949e+00	2.692855e+01	2.790698e-01	1.770427e+00	1.757391e-02	9.412250e-01	9.934158e-02	1.515640e+00	3.937113e+00	3.709036e-02
35260000	-4.407307e+03	-9.809894e+02	4.213141e+00	2.017855e+01	3.023256e-01	1.905422e+00	2.749990e-02	8.942780e-01	1.344916e-01	6.157093e-01	3.420768e+00	2.655498e-02
35280000	-4.397930e+03	-9.510899e+02	4.484194e+00	1.928753e+01	3.720930e-01	1.958321e+00	1.380119e-02	9.078531e-01	2.975881e-01	1.102982e+00	2.100620e+00	2.883213e-02
35300000	-4.406627e+03	-9.327449e+02	4.599362e+00	2.134390e+01	3.488372e-01	2.028225e+00	2.499813e-02	9.055444e-01	1.558263e-01	8.425416e-01	4.515977e+00	2.952120e-02
35320000	-4.408832e+03	-9.786651e+02	5.093628e+00	2.167177e+01	3.023256e-01	1.852865e+00	2.365841e-02	9.279391e-01	1.084114e-01	1.455755e+00	3.749107e+00	3.251301e-02
35340000	-4.420436e+03	-1.011905e+03	3.932437e+00	1.807124e+01	2.906977e-01	2.205517e+00	4.139668e-02	8.137909e-01	1.693988e-01	1.081250e+00	3.767848e+00	2.496518e-02
35360000	-4.414765e+03	-9.940405e+02	4.475425e+00	2.303839e+01	3.023256e-01	2.044446e+00	2.920609e-02	8.883225e-01	1.320876e-01	1.100646e+00	5.183623e+00	2.884698e-02
35380000	-4.422110e+03	-9.643619e+02	4.194608e+00	2.064254e+01	2.790698e-01	2.013179e+00	8.818414e-03	9.667403e-01	1.310703e-01	1.455679e+00	3.024198e+00	2.703240e-02
35400000	-4.415382e+03	-9.435295e+02	4.808861e+00	2.172107e+01	4.069767e-01	2.172042e+00	1.446729e-03	9.902827e-01	2.887020e-01	1.449702e+00	2.749299e+00	3.057257e-02
35420000	-4.392412e+03	-9.660946e+02	5.204246e+00	2.350711e+01	3.372093e-01	2.294673e+00	8.760635e-03	9.657814e-01	1.420510e-01	1.731954e+00	3.748758e+00	3.324045e-02
35440000	-4.432536e+03	-9.511627e+02	4.719299e+00	2.192370e+01	3.255814e-01	1.514190e+00	2.304703e-02	8.950417e-01	1.859651e-01	2.292373e+00	3.117692e+00	3.029533e-02
35460000	-4.413951e+03	-9.282343e+02	5.383154e+00	2.491280e+01	3.720930e-01	1.827523e+00	2.415347e-02	8.519187e-01	2.736695e-01	1.530410e+00	2.958883e+00	3.430119e-02
35480000	-4.392794e+03	-9.497662e+02	5.015657e+00	2.228054e+01	3.720930e-01	1.949995e+00	1.607297e-02	9.170660e-01	2.421991e-01	9.440434e-01	4.053958e+00	3.230476e-02
35500000	-4.412179e+03	-9.641494e+02	4.908892e+00	2.298773e+01	4.069767e-01	2.125789e+00	1.792461e-02	8.699047e-01	3.141853e-01	1.380743e+00	3.394947e+00	3.157932e-02
35520000	-4.405404e+03	-9.508802e+02	4.720047e+00	2.198849e+01	3.720930e-01	1.651951e+00	1.007020e-02	9.475871e-01	2.111071e-01	8.479213e-01	3.262400e+00	3.026504e-02
35540000	-4.404457e+03	-9.781520e+02	4.760847e+00	2.416526e+01	2.558140e-01	1.579494e+00	1.125592e-02	9.499119e-01	1.364114e-01	1.452020e+00	7.335699e+00	3.056644e-02
35560000	-4.408303e+03	-9.778282e+02	5.286261e+00	2.592068e+01	3.023256e-01	2.335223e+00	2.298808e-02	8.879888e-01	2.178269e-01	1.840016e+00	3.945396e+00	3.384096e-02
35580000	-4.411151e+03	-9.611306e+02	5.200196e+00	2.585253e+01	3.488372e-01	2.170957e+00	3.626076e-02	8.211978e-01	2.147492e-01	2.165830e+00	2.366864e+00	3.332951e-02
35600000	-4.408514e+03	-9.105697e+02	4.932557e+00	2.066835e+01	4.534884e-01	2.380434e+00	1.343729e-02	9.334965e-01	2.201755e-01	1.134553e+00	3.496015e+00	3.168888e-02
35620000	-4.424340e+03	-8.774888e+02	6.222339e+00	2.725627e+01	5.581395e-01	2.022725e+00	6.874272e-03	9.406141e-01	3.693490e-01	1.049559e+00	4.807566e+00	3.978656e-02
35640000	-4.397646e+03	-9.369498e+02	6.040751e+00	2.639619e+01	4.534884e-01	1.730579e+00	4.007791e-03	9.782938e-01	2.481106e-01	2.281136e+00	3.104163e+00	3.874562e-02
35660000	-4.413405e+03	-9.284808e+02	6.216231e+00	2.796293e+01	4.418605e-01	1.852380e+00	5.104229e-03	9.607832e-01	2.727054e-01	2.651941e+00	4.646672e+00	3.986931e-02
35680000	-4.412995e+03	-9.618232e+02	5.272385e+00	2.426730e+01	4.186047e-01	1.672798e+00	9.151657e-03	9.233752e-01	3.634268e-01	2.135570e+00	2.797641e+00	3.388503e-02
35700000	-4.439954e+03	-9.372182e+02	4.932021e+00	2.264232e+01	4.651163e-01	1.797857e+00	5.475828e-03	9.628668e-01	2.239855e-01	9.039405e-01	2.574172e+00	3.169468e-02
35720000	-4.429706e+03	-9.704960e+02	3.860195e+00	1.825205e+01	3.720930e-01	1.992205e+00	4.888452e-03	9.736150e-01	1.948203e-01	1.050933e+00	3.922474e+00	2.454821e-02
35740000	-4.422874e+03	-9.156942e+02	5.319221e+00	2.389245e+01	4.534884e-01	1.677053e+00	9.935263e-03	9.186159e-01	3.760125e-01	1.226024e+00	3.024225e+00	3.375314e-02
35760000	-4.410690e+03	-9.335704e+02	5.181765e+00	2.268372e+01	4.186047e-01	1.888692e+00	1.184150e-02	9.419501e-01	2.404111e-01	1.471620e+00	3.512675e+00	3.247887e-02
35780000	-4.400454e+03	-9.638603e+02	4.732807e+00	2.165795e+01	4.418605e-01	1.770940e+00	2.476727e-02	8.869195e-01	1.641328e-01	1.288886e+00	2.996979e+00	2.959626e-02
35800000	-4.406511e+03	-9.658461e+02	4.841155e+00	2.349424e+01	3.720930e-01	1.917014e+00	1.985286e-02	9.228225e-01	1.523351e-01	9.534547e-01	2.814352e+00	3.036704e-02
35820000	-4.414464e+03	-1.002322e+03	4.228279e+00	2.026511e+01	3.255814e-01	1.594273e+00	1.413706e-02	9.213619e-01	1.852566e-01	1.494954e+00	2.629168e+00	2.685066e-02
35840000	-4.404821e+03	-9.792290e+02	3.964178e+00	1.994610e+01	3.488372e-01	1.704828e+00	2.073869e-02	9.109895e-01	1.180135e-01	1.457112e+00	3.650480e+00	2.538271e-02
35860000	-4.411342e+03	-9.249344e+02	5.454997e+00	2.409951e+01	3.604651e-01	1.806230e+00	2.560723e-02	8.548474e-01	3.176324e-01	9.874324e-01	5.415710e+00	3.508932e-02
35880000	-4.438021e+03	-9.278360e+02	5.429202e+00	2.448896e+01	3.604651e-01	1.701923e+00	6.641909e-03	9.649424e-01	1.656321e-01	1.480966e+00	2.765708e+00	3.497908e-02
35900000	-4.413966e+03	-9.414501e+02	5.075704e+00	2.243269e+01	3.604651e-01	1.699147e+00	1.776039e-02	9.077468e-01	1.944459e-01	1.541925e+00	5.290766e+00	3.266027e-02
35920000	-4.436295e+03	-9.407280e+02	5.563893e+00	2.506047e+01	3.953488e-01	2.195319e+00	3.701377e-02	8.035424e-01	2.679316e-01	1.167680e+00	3.532291e+00	3.538408e-02
35940000	-4.434692e+03	-9.452737e+02	4.959345e+00	2.145310e+01	3.255814e-01	1.905184e+00	5.649813e-03	9.792788e-01	1.302479e-01	1.078295e+00	2.847554e+00	3.185772e-02
35960000	-4.401256e+03	-9.570900e+02	4.280513e+00	2.011747e+01	3.837209e-01	2.164482e+00	3.157969e-03	9.824550e-01	2.420633e-01	8.615719e-01	2.461327e+00	2.742925e-02
35980000	-4.418728e+03	-1.003335e+03	4.096922e+00	2.031538e+01	3.488372e-01	1.857091e+00	4.829462e-03	9.732213e-01	1.856680e-01	1.833993e+00	2.707823e+00	2.633466e-02
36000000	-4.413525e+03	-9.692988e+02	3.948948e+00	1.708742e+01	3.837209e-01	2.533119e+00	3.485183e-02	8.464903e-01	2.372874e-01	1.056672e+00	3.969275e+00	2.538279e-02
36020000	-4.427078e+03	-9.785788e+02	4.556386e+00	2.010750e+01	3.837209e-01	2.273905e+00	1.116545e-02	9.523904e-01	1.350509e-01	7.222345e-01	4.314647e+00	2.914054e-02
36040000	-4.431498e+03	-9.485878e+02	4.778385e+00	2.212461e+01	3.372093e-01	1.616689e+00	9.069890e-03	9.558096e-01	2.191536e-01	8.939813e-01	4.324268e+00	3.026788e-02
36060000	-4.419696e+03	-9.583010e+02	4.757019e+00	2.116475e+01	4.069767e-01	2.220828e+00	1.831984e-02	9.003134e-01	2.496982e-01	1.479574e+00	3.107318e+00	2.998294e-02
36080000	-4.410219e+03	-9.550639e+02	5.151533e+00	2.365459e+01	3.372093e-01	1.779379e+00	9.665001e-03	9.380500e-01	2.911431e-01	2.247014e+00	4.378863e+00	3.288528e-02
36100000	-4.386370e+03	-9.291787e+02	5.672922e+00	2.591395e+01	3.837209e-01	1.822891e+00	1.141709e-02	9.631599e-01	1.127849e-01	2.019102e+00	6.532395e+00	3.636291e-02
36120000	-4.394741e+03	-9.630035e+02	5.029060e+00	2.484092e+01	3.488372e-01	2.045507e+00	1.372969e-02	9.481242e-01	1.191660e-01	1.970803e+00	3.612976e+00	3.233211e-02
36140000	-4.393520e+03	-9.729419e+02	4.589643e+00	2.238205e+01	3.488372e-01	1.502111e+00	3.753278e-03	9.785007e-01	2.080910e-01	1.414336e+00	3.538841e+00	2.952353e-02
36160000	-4.403512e+03	-9.751400e+02	5.187048e+00	2.671846e+01	1.627907e-01	2.237255e+00	1.931764e-02	9.644666e-01	3.165378e-02	1.758155e+00	3.801879e+00	3.345510e-02
36180000	-4.392071e+03	-9.260541e+02	5.847539e+00	2.894934e+01	3.139535e-01	1.964557e+00	2.040599e-02	9.358953e-01	9.519848e-02	1.606991e+00	4.718956e+00	3.772047e-02
36200000	-4.423893e+03	-9.433427e+02	5.885226e+00	2.621506e+01	3.255814e-01	1.929870e+00	4.686682e-02	8.090586e-01	1.868305e-01	1.289447e+00	5.543029e+00	3.783954e-02
36220000	-4.414896e+03	-9.932946e+02	4.756736e+00	2.206042e+01	2.209302e-01	1.942880e+00	4.804195e-02	8.926417e-01	7.606962e-02	2.050643e+00	3.923055e+00	3.052127e-02
36240000	-4.413857e+03	-9.593022e+02	4.990056e+00	2.476354e+01	3.255814e-01	2.364786e+00	1.360391e-02	9.517347e-01	1.079824e-01	2.082317e+00	3.126565e+00	3.213250e-02
36260000	-4.419194e+03	-9.954744e+02	4.362229e+00	2.243538e+01	3.720930e-01	1.975810e+00	1.524413e-02	9.108805e-01	1.797182e-01	6.675637e-01	3.930119e+00	2.787734e-02
36280000	-4.412312e+03	-9.722820e+02	4.384599e+00	2.041694e+01	3.488372e-01	2.001115e+00	1.883470e-02	9.167811e-01	1.733315e-01	9.332651e-01	3.060674e+00	2.779238e-02
36300000	-4.388079e+03	-9.885319e+02	4.598912e+00	2.375420e+01	3.720930e-01	1.967090e+00	2.841313e-02	8.737892e-01	1.687994e-01	9.989134e-01	3.206188e+00	2.905963e-02
36320000	-4.399674e+03	-9.697901e+02	4.057868e+00	1.929169e+01	3.255814e-01	2.346244e+00	3.622130e-02	8.515564e-01	1.432842e-01	7.242810e-01	3.521143e+00	2.616268e-02
36340000	-4.414269e+03	-1.003012e+03	4.804498e+00	2.401540e+01	2.906977e-01	2.775384e+00	1.758457e-02	9.320284e-01	1.437004e-01	1.263593e+00	2.877029e+00	3.096993e-02
36360000	-4.409474e+03	-9.652951e+02	5.223991e+00	2.394624e+01	3.139535e-01	2.030015e+00	1.589609e-02	9.429501e-01	1.332538e-01	9.912437e-01	4.650955e+00	3.362382e-02
36380000	-4.417003e+03	-9.553764e+02	5.107805e+00	2.324018e+01	3.023256e-01	2.243288e+00	2.927023e-02	9.206227e-01	7.759366e-02	1.289468e+00	3.604597e+00	3.291557e-02
36400000	-4.426940e+03	-9.389042e+02	5.300078e+00	2.229142e+01	3.720930e-01	2.300239e+00	2.217224e-02	9.024415e-01	1.931436e-01	1.041247e+00	3.334024e+00	3.393280e-02
36420000	-4.437859e+03	-9.998865e+02	4.324644e+00	2.218071e+01	3.372093e-01	1.734834e+00	2.397695e-02	8.579995e-01	1.868555e-01	1.403463e+00	3.057388e+00	2.750608e-02
36440000	-4.405909e+03	-9.837550e+02	4.532390e+00	1.912318e+01	2.558140e-01	1.969833e+00	1.968833e-02	9.571379e-01	7.223761e-02	8.186184e-01	2.719891e+00	2.885319e-02
36460000	-4.411190e+03	-9.784327e+02	4.823772e+00	2.210552e+01	2.674419e-01	1.477451e+00	4.151825e-02	8.600464e-01	1.438463e-01	1.085180e+00	5.735361e+00	3.045783e-02
36480000	-4.395470e+03	-9.764657e+02	5.294473e+00	2.557059e+01	2.093023e-01	1.711042e+00	5.059594e-02	8.684342e-01	8.458140e-02	2.335935e+00	6.461373e+00	3.400138e-02
36500000	-4.382028e+03	-9.881573e+02	4.980885e+00	2.620019e+01	1.976744e-01	1.510896e+00	2.087890e-02	9.354114e-01	7.409143e-02	1.426239e+00	6.428666e+00	3.192656e-02
36520000	-4.403842e+03	-9.836789e+02	4.958220e+00	2.664790e+01	1.860465e-01	2.582903e+00	1.990785e-02	9.266754e-01	9.494314e-02	1.664637e+00	5.634996e+00	3.176635e-02
36540000	-4.403817e+03	-9.835004e+02	5.028349e+00	2.646038e+01	2.093023e-01	2.312104e+00	1.875529e-02	9.099891e-01	1.707918e-01	1.380897e+00	6.239995e+00	3.241840e-02
36560000	-4.403405e+03	-9.871908e+02	4.279376e+00	2.260996e+01	3.023256e-01	2.241993e+00	3.665567e-02	8.174980e-01	1.997319e-01	1.476902e+00	3.718990e+00	2.760145e-02
36580000	-4.415574e+03	-9.682182e+02	4.207386e+00	2.075860e+01	4.186047e-01	1.355963e+00	2.753288e-02	7.794528e-01	3.434848e-01	8.495715e-01	3.394325e+00	2.693075e-02
36600000	-4.424890e+03	-9.591118e+02	4.658559e+00	2.082975e+01	4.069767e-01	2.407449e+00	2.395644e-02	8.803101e-01	2.573020e-01	1.013416e+00	2.402217e+00	2.978218e-02
36620000	-4.425189e+03	-9.435132e+02	5.386265e+00	2.522143e+01	2.674419e-01	1.836665e+00	2.118838e-02	9.179088e-01	1.371831e-01	1.660319e+00	4.920807e+00	3.426555e-02
36640000	-4.409760e+03	-9.299223e+02	5.413028e+00	2.431737e+01	3.488372e-01	1.980721e+00	1.378208e-02	9.451349e-01	1.585497e-01	1.813022e+00	3.836355e+00	3.481628e-02
36660000	-4.427137e+03	-9.624523e+02	4.238362e+00	2.005764e+01	3.372093e-01	1.707027e+00	1.972092e-02	8.920650e-01	2.038777e-01	9.704320e-01	3.019574e+00	2.729301e-02
36680000	-4.424031e+03	-9.422113e+02	4.757981e+00	2.317607e+01	3.604651e-01	1.980404e+00	1.554373e-02	8.903382e-01	2.445059e-01	1.660579e+00	4.048161e+00	3.024982e-02
36700000	-4.389210e+03	-1.009448e+03	4.061385e+00	1.932656e+01	3.255814e-01	2.291080e+00	1.586734e-02	9.282348e-01	1.603773e-01	1.666749e+00	2.969657e+00	2.569712e-02
36720000	-4.425786e+03	-9.682318e+02	5.000438e+00	2.200884e+01	3.604651e-01	2.576427e+00	1.733325e-02	9.140025e-01	2.144100e-01	9.890787e-01	3.306015e+00	3.219641e-02
36740000	-4.431116e+03	-9.843322e+02	4.563580e+00	2.025054e+01	3.139535e-01	1.998658e+00	1.418314e-02	9.335244e-01	2.381226e-01	1.184459e+00	2.870806e+00	2.881965e-02
36760000	-4.413219e+03	-9.303760e+02	4.824742e+00	2.122468e+01	4.418605e-01	1.964607e+00	2.087212e-02	8.481794e-01	3.292244e-01	1.000147e+00	2.995560e+00	3.073731e-02
36780000	-4.422416e+03	-9.404506e+02	5.699863e+00	2.569965e+01	4.302326e-01	1.706276e+00	9.955827e-03	9.444130e-01	2.132470e-01	1.302305e+00	3.068044e+00	3.632973e-02
36800000	-4.401201e+03	-9.262406e+02	4.844425e+00	2.220671e+01	4.302326e-01	1.899348e+00	9.788183e-03	9.329322e-01	2.406243e-01	1.059890e+00	2.006499e+00	3.093487e-02
36820000	-4.414825e+03	-9.589011e+02	4.697455e+00	2.302183e+01	3.604651e-01	2.134539e+00	1.403774e-02	9.202868e-01	2.585166e-01	8.881054e-01	2.980632e+00	2.980761e-02
36840000	-4.406988e+03	-9.445338e+02	4.066243e+00	1.869574e+01	3.837209e-01	1.849649e+00	2.115065e-02	8.938364e-01	2.635738e-01	6.958680e-01	3.432852e+00	2.621961e-02
36860000	-4.388069e+03	-9.857679e+02	4.349818e+00	2.077485e+01	3.139535e-01	1.830519e+00	2.213759e-02	8.945540e-01	2.224083e-01	6.864764e-01	3.639862e+00	2.783723e-02
36880000	-4.411227e+03	-9.952740e+02	4.653441e+00	2.156230e+01	2.674419e-01	2.142978e+00	3.458165e-02	8.863027e-01	1.203446e-01	1.156367e+00	5.317537e+00	2.987330e-02
36900000	-4.414529e+03	-9.361198e+02	4.738467e+00	2.059369e+01	3.604651e-01	2.117746e+00	1.297770e-02	9.258590e-01	2.385860e-01	7.412075e-01	3.701348e+00	3.033843e-02
36920000	-4.411791e+03	-9.597262e+02	5.272280e+00	2.462510e+01	2.674419e-01	2.142907e+00	7.592547e-03	9.710681e-01	1.393991e-01	7.780792e-01	5.022067e+00	3.389417e-02
36940000	-4.408751e+03	-9.621059e+02	4.720450e+00	2.175122e+01	3.604651e-01	2.029528e+00	1.191069e-02	9.369707e-01	2.383086e-01	8.241764e-01	3.509549e+00	3.045035e-02
36960000	-4.437691e+03	-9.578158e+02	5.174393e+00	2.251154e+01	3.720930e-01	1.688200e+00	1.259011e-02	9.420464e-01	2.007076e-01	1.804980e+00	2.262255e+00	3.332394e-02
36980000	-4.431078e+03	-9.492247e+02	5.018778e+00	2.194180e+01	4.302326e-01	2.063623e+00	4.504167e-02	7.443159e-01	2.626822e-01	2.035052e+00	2.244302e+00	3.231505e-02
37000000	-4.397567e+03	-9.827289e+02	3.641245e+00	1.833926e+01	2.906977e-01	2.371621e+00	2.699263e-02	9.004496e-01	1.178051e-01	9.602343e-01	3.837725e+00	2.336856e-02
37020000	-4.448099e+03	-9.502805e+02	4.809830e+00	2.263559e+01	2.906977e-01	2.201594e+00	3.044055e-02	8.824498e-01	1.485382e-01	8.151994e-01	2.972419e+00	3.056293e-02
37040000	-4.414571e+03	-9.621327e+02	4.704549e+00	2.114186e+01	2.906977e-01	2.060489e+00	9.400452e-03	9.724629e-01	9.924697e-02	1.191727e+00	5.944735e+00	3.031040e-02
37060000	-4.436409e+03	-9.252349e+02	6.010541e+00	2.725607e+01	3.255814e-01	1.984209e+00	7.671672e-03	9.698036e-01	1.767723e-01	1.261118e+00	3.673309e+00	3.837247e-02
37080000	-4.420478e+03	-9.507104e+02	5.490370e+00	2.564661e+01	3.953488e-01	1.979592e+00	7.435174e-03	9.553611e-01	2.434931e-01	1.541415e+00	3.316942e+00	3.482798e-02
37100000	-4.409957e+03	-9.304208e+02	5.877659e+00	2.640688e+01	3.604651e-01	2.068606e+00	2.835357e-02	8.666483e-01	2.032510e-01	2.406432e+00	4.326989e+00	3.761467e-02
37120000	-4.427981e+03	-9.399776e+02	5.576730e+00	2.557194e+01	3.720930e-01	1.915162e+00	1.262399e-02	9.258967e-01	2.094609e-01	1.232059e+00	3.975089e+00	3.575682e-02
37140000	-4.419403e+03	-9.462431e+02	5.752679e+00	2.596918e+01	3.139535e-01	2.165934e+00	2.286342e-02	9.257473e-01	9.001831e-02	1.473492e+00	4.268239e+00	3.710322e-02
37160000	-4.392286e+03	-9.355645e+02	6.971347e+00	3.054290e+01	2.906977e-01	1.949193e+00	1.026443e-02	9.594368e-01	1.836207e-01	2.085271e+00	6.719880e+00	4.441278e-02
37180000	-4.425049e+03	-9.409536e+02	5.914840e+00	2.739735e+01	3.372093e-01	2.157132e+00	1.972975e-02	9.024339e-01	1.978914e-01	1.879740e+00	4.798269e+00	3.695036e-02
37200000	-4.417324e+03	-9.535326e+02	5.236374e+00	2.261862e+01	4.069767e-01	2.013119e+00	2.101248e-02	9.025032e-01	1.955454e-01	1.020343e+00	3.077553e+00	3.329288e-02
37220000	-4.414553e+03	-9.519212e+02	5.830448e+00	2.718528e+01	2.790698e-01	2.593674e+00	5.254321e-03	9.824794e-01	9.865382e-02	1.728605e+00	4.608145e+00	3.679241e-02
37240000	-4.413881e+03	-9.582340e+02	5.267338e+00	2.509997e+01	3.023256e-01	2.320790e+00	4.175317e-03	9.798504e-01	1.602854e-01	1.711241e+00	2.843172e+00	3.336757e-02
37260000	-4.436197e+03	-9.399624e+02	5.654899e+00	2.576458e+01	3.372093e-01	2.751377e+00	4.643013e-03	9.791410e-01	1.951660e-01	1.352947e+00	3.268770e+00	3.602164e-02
37280000	-4.401671e+03	-9.631663e+02	5.612733e+00	2.638580e+01	2.441860e-01	1.591316e+00	1.329086e-02	9.573794e-01	1.048651e-01	1.656734e+00	5.198960e+00	3.589044e-02
37300000	-4.416486e+03	-9.864964e+02	4.294216e+00	2.024314e+01	2.906977e-01	1.933941e+00	1.839520e-02	9.310588e-01	1.203416e-01	8.133796e-01	4.527069e+00	2.745098e-02
37320000	-4.425721e+03	-9.834779e+02	4.780703e+00	2.366135e+01	3.604651e-01	2.023272e+00	8.961643e-03	9.507844e-01	2.452137e-01	1.033020e+00	3.145284e+00	3.080162e-02
37340000	-4.434556e+03	-9.627098e+02	5.463733e+00	2.323340e+01	4.069767e-01	2.350898e+00	1.697772e-02	9.410116e-01	1.551099e-01	2.336397e+00	2.562862e+00	3.521675e-02
37360000	-4.422920e+03	-9.627998e+02	5.276334e+00	2.292837e+01	3.488372e-01	1.968428e+00	8.121817e-03	9.686411e-01	1.232186e-01	1.566320e+00	3.345170e+00	3.397770e-02
37380000	-4.406159e+03	-9.422051e+02	5.392265e+00	2.309203e+01	3.604651e-01	2.354069e+00	1.360377e-02	9.340669e-01	2.416103e-01	2.301062e+00	5.250018e+00	3.460919e-02
37400000	-4.422156e+03	-9.488243e+02	6.290427e+00	2.665675e+01	3.720930e-01	1.694723e+00	3.104246e-02	8.459582e-01	2.612432e-01	1.256354e+00	5.177977e+00	3.985022e-02
37420000	-4.430328e+03	-9.391720e+02	5.849871e+00	2.397473e+01	3.720930e-01	1.954166e+00	2.962623e-02	8.547916e-01	2.911213e-01	1.655923e+00	2.827041e+00	3.765032e-02
37440000	-4.432174e+03	-8.972551e+02	6.022865e+00	2.545062e+01	4.302326e-01	2.282620e+00	1.625801e-02	9.233950e-01	2.093042e-01	1.410467e+00	4.310197e+00	3.863112e-02
37460000	-4.406920e+03	-9.232868e+02	5.161384e+00	2.232574e+01	4.534884e-01	1.645137e+00	2.097183e-02	8.861651e-01	2.397818e-01	8.568581e-01	3.802287e+00	3.327646e-02
37480000	-4.420788e+03	-9.662766e+02	4.881409e+00	2.102463e+01	3.837209e-01	1.790255e+00	2.526219e-02	8.574395e-01	2.851822e-01	6.695098e-01	2.499536e+00	3.137108e-02
37500000	-4.428656e+03	-9.524918e+02	4.678040e+00	2.167900e+01	4.302326e-01	2.088835e+00	4.123602e-02	7.575169e-01	2.792444e-01	1.036688e+00	2.443028e+00	2.975214e-02
37520000	-4.424624e+03	-9.863436e+02	4.606784e+00	2.259453e+01	3.837209e-01	2.001605e+00	2.427244e-02	8.735662e-01	1.777274e-01	1.489272e+00	2.925534e+00	2.917654e-02
37540000	-4.406102e+03	-9.385880e+02	5.696718e+00	2.377361e+01	3.604651e-01	1.787817e+00	6.686206e-03	9.663878e-01	2.275730e-01	1.684148e+00	5.025953e+00	3.674913e-02
37560000	-4.429008e+03	-9.439888e+02	5.005422e+00	2.252391e+01	4.302326e-01	1.577076e+00	1.743375e-02	8.859726e-01	2.744733e-01	1.781716e+00	2.794717e+00	3.215251e-02
37580000	-4.411128e+03	-9.736969e+02	4.538446e+00	2.332611e+01	3.488372e-01	2.122304e+00	2.951431e-03	9.848517e-01	1.671872e-01	7.199374e-01	2.808135e+00	2.916396e-02
37600000	-4.436753e+03	-9.451167e+02	5.527064e+00	2.419138e+01	3.255814e-01	1.708688e+00	1.258214e-02	9.585901e-01	1.393226e-01	1.323152e+00	4.667864e+00	3.525192e-02
37620000	-4.426994e+03	-9.444821e+02	5.579658e+00	2.607584e+01	3.488372e-01	2.130108e+00	5.843089e-03	9.634597e-01	2.869048e-01	1.818052e+00	3.932583e+00	3.570285e-02
37640000	-4.400977e+03	-9.322313e+02	5.803576e+00	2.751583e+01	2.209302e-01	2.098690e+00	1.307816e-02	9.531313e-01	1.344305e-01	5.168147e+00	3.373012e+00	3.730777e-02
37660000	-4.423299e+03	-9.227166e+02	6.075367e+00	2.814407e+01	3.255814e-01	1.994921e+00	9.452830e-03	9.643557e-01	1.418472e-01	2.182527e+00	6.011719e+00	3.893678e-02
37680000	-4.416650e+03	-9.091312e+02	6.443766e+00	2.785907e+01	3.372093e-01	1.750444e+00	3.872555e-03	9.828585e-01	2.003579e-01	1.933983e+00	5.433631e+00	4.090071e-02
37700000	-4.433544e+03	-9.594956e+02	4.894509e+00	2.113971e+01	2.790698e-01	2.105091e+00	9.435777e-03	9.718766e-01	8.061760e-02	6.426948e-01	3.337932e+00	3.135005e-02
37720000	-4.453489e+03	-9.270352e+02	5.314489e+00	2.213626e+01	4.651163e-01	2.140131e+00	2.968140e-02	8.075614e-01	3.198488e-01	1.071371e+00	3.932683e+00	3.412485e-02
37740000	-4.432297e+03	-9.634297e+02	4.434484e+00	1.928103e+01	3.488372e-01	2.178593e+00	1.536188e-02	9.375857e-01	1.824818e-01	1.147592e+00	2.333119e+00	2.831697e-02
37760000	-4.402533e+03	-1.007387e+03	4.715881e+00	2.093937e+01	3.255814e-01	2.263188e+00	1.067075e-02	9.584813e-01	1.464404e-01	1.092407e+00	5.596749e+00	3.033153e-02
37780000	-4.426460e+03	-9.404915e+02	5.284848e+00	2.208886e+01	3.604651e-01	1.734562e+00	9.586836e-03	9.447616e-01	2.319024e-01	8.241679e-01	2.159767e+00	3.346836e-02
37800000	-4.435699e+03	-9.268729e+02	4.827929e+00	2.026080e+01	4.069767e-01	1.795270e+00	1.267742e-02	9.366968e-01	2.374129e-01	7.240722e-01	2.520044e+00	3.074775e-02
37820000	-4.435526e+03	-9.943822e+02	4.032111e+00	2.002739e+01	2.674419e-01	2.502449e+00	1.080676e-02	9.609070e-01	1.484055e-01	7.086082e-01	3.488717e+00	2.598199e-02
37840000	-4.454782e+03	-9.326881e+02	5.465974e+00	2.567033e+01	3.372093e-01	2.200959e+00	9.692074e-03	9.426213e-01	2.700211e-01	1.936972e+00	3.315623e+00	3.499099e-02
37860000	-4.419893e+03	-9.395728e+02	5.870206e+00	2.612683e+01	3.023256e-01	2.089592e+00	1.503190e-02	9.280226e-01	1.880286e-01	2.358274e+00	3.968597e+00	3.783101e-02
37880000	-4.419686e+03	-9.141100e+02	5.452416e+00	2.536619e+01	3.837209e-01	1.833683e+00	4.005594e-03	9.829677e-01	1.468408e-01	1.094326e+00	3.494274e+00	3.496051e-02
37900000	-4.419268e+03	-9.783743e+02	4.242260e+00	1.954253e+01	3.023256e-01	2.087390e+00	2.083015e-02	9.125553e-01	1.369467e-01	1.132767e+00	3.885160e+00	2.730086e-02
37920000	-4.408721e+03	-9.279878e+02	5.280019e+00	2.424288e+01	3.953488e-01	1.655533e+00	2.850042e-02	8.355513e-01	2.590847e-01	1.846129e+00	3.398241e+00	3.388853e-02
37940000	-4.413939e+03	-9.715228e+02	4.672073e+00	2.278980e+01	3.604651e-01	1.859300e+00	1.563741e-02	9.158310e-01	2.278339e-01	1.557397e+00	4.398667e+00	2.992377e-02
37960000	-4.420066e+03	-9.533784e+02	5.147196e+00	2.334480e+01	3.604651e-01	2.359648e+00	2.297171e-02	8.409946e-01	2.949972e-01	1.951102e+00	4.079288e+00	3.298538e-02
37980000	-4.400557e+03	-9.260145e+02	5.125621e+00	2.353716e+01	4.069767e-01	1.896499e+00	2.375755e-02	8.774572e-01	2.028498e-01	9.051568e-01	3.380511e+00	3.292901e-02
38000000	-4.409842e+03	-9.298265e+02	5.309117e+00	2.442660e+01	3.837209e-01	1.960279e+00	2.578400e-02	8.550867e-01	2.633194e-01	9.874961e-01	3.899790e+00	3.421105e-02
38020000	-4.406474e+03	-9.289444e+02	6.379696e+00	2.618817e+01	3.372093e-01	2.552069e+00	1.023684e-02	9.549305e-01	1.903843e-01	3.029164e+00	5.091783e+00	4.112576e-02
38040000	-4.410131e+03	-9.310721e+02	5.988363e+00	2.739925e+01	3.372093e-01	2.043819e+00	9.189743e-03	9.455179e-01	2.076896e-01	1.200607e+00	3.271002e+00	3.861638e-02
38060000	-4.418833e+03	-9.739043e+02	4.683417e+00	2.114797e+01	3.139535e-01	2.277694e+00	2.093811e-02	9.160836e-01	1.353322e-01	1.308055e+00	3.576240e+00	2.929367e-02
38080000	-4.409208e+03	-9.762844e+02	4.969061e+00	2.352549e+01	3.372093e-01	2.123694e+00	2.691196e-02	8.888130e-01	1.527947e-01	1.895935e+00	3.429911e+00	3.143246e-02
38100000	-4.404481e+03	-9.559580e+02	5.507947e+00	2.637317e+01	3.023256e-01	1.919176e+00	9.103756e-03	9.606609e-01	1.268626e-01	1.493087e+00	2.789971e+00	3.508899e-02
38120000	-4.424255e+03	-9.691655e+02	5.108748e+00	2.410226e+01	3.720930e-01	2.627798e+00	6.427359e-03	9.628893e-01	2.297977e-01	1.437149e+00	5.138020e+00	3.254634e-02
38140000	-4.409405e+03	-9.422589e+02	5.379013e+00	2.349272e+01	2.790698e-01	2.035365e+00	1.053315e-02	9.689684e-01	8.715409e-02	1.977924e+00	5.214277e+00	3.450872e-02
38160000	-4.421710e+03	-9.486750e+02	6.013092e+00	2.614226e+01	3.604651e-01	1.863690e+00	1.854134e-02	8.965357e-01	2.602063e-01	1.629658e+00	2.611605e+00	3.845683e-02
38180000	-4.446393e+03	-9.621528e+02	5.022182e+00	2.138505e+01	3.604651e-01	2.270151e+00	2.357604e-02	9.231393e-01	1.177753e-01	1.223554e+00	2.347538e+00	3.205283e-02
38200000	-4.430690e+03	-9.403720e+02	6.748443e+00	2.841501e+01	3.720930e-01	1.794399e+00	2.867093e-02	9.040765e-01	1.393300e-01	1.254511e+00	5.239865e+00	4.312897e-02
38220000	-4.434086e+03	-9.411694e+02	5.076545e+00	2.370164e+01	3.255814e-01	2.666294e+00	2.119697e-02	8.824396e-01	2.110938e-01	1.122069e+00	2.199886e+00	3.249319e-02
38240000	-4.391740e+03	-9.880323e+02	4.964755e+00	2.351782e+01	3.372093e-01	1.799702e+00	9.810950e-03	9.581700e-01	1.702321e-01	1.011820e+00	2.928380e+00	3.165494e-02
38260000	-4.384693e+03	-9.971973e+02	3.933932e+00	1.822583e+01	3.139535e-01	2.168101e+00	1.489857e-02	9.445931e-01	9.621316e-02	1.308836e+00	2.112531e+00	2.525370e-02
38280000	-4.416010e+03	-9.714722e+02	4.852852e+00	2.246710e+01	3.837209e-01	2.164788e+00	2.085252e-02	8.943902e-01	2.150296e-01	1.639311e+00	1.991870e+00	3.125071e-02
38300000	-4.427133e+03	-9.588639e+02	4.922553e+00	2.233253e+01	3.139535e-01	2.168038e+00	1.851908e-02	9.427285e-01	1.104411e-01	1.283359e+00	4.403788e+00	3.154614e-02
38320000	-4.458844e+03	-9.482171e+02	4.942469e+00	2.331752e+01	4.186047e-01	1.928622e+00	7.474979e-03	9.544294e-01	2.762283e-01	6.544772e-01	4.124049e+00	3.170450e-02
38340000	-4.442611e+03	-9.245366e+02	4.971600e+00	2.207135e+01	3.953488e-01	1.771311e+00	1.101749e-02	9.437318e-01	2.382536e-01	5.663532e-01	2.340730e+00	3.193880e-02
38360000	-4.406979e+03	-9.812067e+02	3.859286e+00	1.866040e+01	3.604651e-01	2.051330e+00	2.307980e-02	9.087474e-01	1.325592e-01	9.136494e-01	2.054013e+00	2.469516e-02
38380000	-4.396686e+03	-9.591121e+02	4.494199e+00	2.195202e+01	3.604651e-01	1.959327e+00	2.192234e-02	9.054647e-01	1.748663e-01	1.206569e+00	2.997830e+00	2.894210e-02
38400000	-4.408517e+03	-9.611952e+02	4.185665e+00	1.974794e+01	3.488372e-01	1.969001e+00	2.039143e-02	9.050731e-01	2.141261e-01	1.074122e+00	2.762673e+00	2.698293e-02
38420000	-4.403022e+03	-9.464541e+02	5.676597e+00	2.641923e+01	4.069767e-01	2.016521e+00	4.124370e-02	7.586083e-01	2.934548e-01	1.692892e+00	4.199228e+00	3.648188e-02
38440000	-4.404528e+03	-9.039061e+02	6.362091e+00	3.099110e+01	3.720930e-01	1.870048e+00	5.781029e-03	9.689530e-01	2.087677e-01	1.973088e+00	4.127492e+00	4.069099e-02
38460000	-4.402899e+03	-9.948536e+02	4.447536e+00	2.262724e+01	2.674419e-01	2.144594e+00	2.064662e-02	9.283597e-01	1.148899e-01	2.567829e+00	2.772922e+00	2.856038e-02
38480000	-4.402417e+03	-9.734526e+02	5.142336e+00	2.556427e+01	3.604651e-01	1.908898e+00	7.091650e-03	9.615197e-01	1.940769e-01	1.904100e+00	4.274783e+00	3.310978e-02
38500000	-4.404371e+03	-9.678442e+02	5.032529e+00	2.487651e+01	3.488372e-01	1.694486e+00	3.851853e-02	8.319407e-01	2.044926e-01	1.224413e+00	3.929211e+00	3.210393e-02
38520000	-4.419181e+03	-9.736837e+02	4.722778e+00	2.398673e+01	3.604651e-01	2.033162e+00	2.014653e-02	8.786958e-01	2.468281e-01	1.036065e+00	3.821648e+00	3.009749e-02
38540000	-4.406533e+03	-9.558135e+02	5.411513e+00	2.464359e+01	3.837209e-01	1.604475e+00	8.322602e-03	9.675295e-01	1.438944e-01	1.596929e+00	2.566048e+00	3.458714e-02
38560000	-4.413706e+03	-9.772921e+02	5.052801e+00	2.499435e+01	3.139535e-01	1.630861e+00	1.606139e-02	9.402704e-01	1.164004e-01	2.067735e+00	2.878480e+00	3.247059e-02
38580000	-4.419238e+03	-9.490675e+02	5.011659e+00	2.338592e+01	3.953488e-01	2.348501e+00	2.697397e-02	8.795291e-01	1.511539e-01	2.026068e+00	4.524283e+00	3.226645e-02
38600000	-4.397305e+03	-9.070120e+02	6.063009e+00	2.657227e+01	3.372093e-01	2.051098e+00	2.664267e-02	8.752732e-01	1.749642e-01	1.681302e+00	5.004390e+00	3.897969e-02
38620000	-4.396153e+03	-9.552007e+02	5.177461e+00	2.417902e+01	3.255814e-01	1.469314e+00	2.586869e-02	8.987710e-01	1.304619e-01	1.218608e+00	4.822690e+00	3.330463e-02
38640000	-4.393892e+03	-9.689728e+02	4.797294e+00	2.471076e+01	3.139535e-01	1.910582e+00	2.499582e-02	9.086203e-01	1.285544e-01	1.899753e+00	2.024684e+00	3.091152e-02
38660000	-4.428694e+03	-9.625024e+02	4.592311e+00	2.119335e+01	4.186047e-01	2.095170e+00	1.730986e-02	9.259105e-01	1.585129e-01	1.042619e+00	3.616726e+00	2.950663e-02
38680000	-4.440413e+03	-9.450758e+02	4.371608e+00	2.016033e+01	4.186047e-01	1.714830e+00	2.548763e-02	8.351765e-01	3.358886e-01	5.280079e-01	3.543863e+00	2.814858e-02
38700000	-4.397312e+03	-9.485617e+02	4.838047e+00	2.433760e+01	2.790698e-01	1.687624e+00	1.285788e-02	9.562171e-01	1.330589e-01	1.102659e+00	3.259014e+00	3.094985e-02
38720000	-4.382624e+03	-1.012904e+03	3.765473e+00	1.950542e+01	2.325581e-01	2.368183e+00	1.350414e-02	9.595792e-01	8.208651e-02	1.433743e+00	4.140160e+00	2.406916e-02
38740000	-4.451334e+03	-9.737128e+02	4.058738e+00	2.094613e+01	2.906977e-01	2.072820e+00	2.915646e-02	8.777568e-01	1.407290e-01	1.164885e+00	2.583976e+00	2.608438e-02
38760000	-4.414226e+03	-9.744861e+02	4.242985e+00	2.061668e+01	2.906977e-01	2.302102e+00	1.444434e-02	9.394717e-01	1.691633e-01	1.400168e+00	5.060311e+00	2.728162e-02
38780000	-4.424785e+03	-9.437051e+02	4.707834e+00	2.098958e+01	3.372093e-01	2.100745e+00	1.850404e-02	9.252623e-01	1.129148e-01	1.624414e+00	3.410810e+00	2.915536e-02
38800000	-4.411852e+03	-9.894971e+02	4.478954e+00	2.349091e+01	2.906977e-01	2.466429e+00	1.774709e-02	9.270049e-01	1.206806e-01	8.686243e-01	5.736913e+00	2.885350e-02
38820000	-4.422562e+03	-9.689387e+02	4.062339e+00	2.033750e+01	3.837209e-01	1.823649e+00	2.319761e-02	8.856555e-01	1.774659e-01	7.371482e-01	3.971658e+00	2.613756e-02
38840000	-4.423804e+03	-9.403556e+02	4.431617e+00	2.016083e+01	4.186047e-01	1.891094e+00	2.800336e-03	9.867540e-01	1.885161e-01	7.337226e-01	4.384294e+00	2.850574e-02
38860000	-4.408848e+03	-9.861233e+02	4.368655e+00	2.112068e+01	3.837209e-01	2.237243e+00	1.323522e-02	9.094871e-01	2.289200e-01	1.230211e+00	3.206120e+00	2.770499e-02
38880000	-4.450485e+03	-9.394459e+02	5.736484e+00	2.452993e+01	3.953488e-01	2.144594e+00	2.892304e-02	8.195843e-01	3.345368e-01	1.395872e+00	5.380789e+00	3.656579e-02
38900000	-4.420389e+03	-9.099550e+02	5.660257e+00	2.483868e+01	3.837209e-01	1.839107e+00	1.736276e-02	9.254152e-01	1.319403e-01	1.996946e+00	4.757794e+00	3.626511e-02
38920000	-4.431598e+03	-9.147300e+02	5.553490e+00	2.422849e+01	4.186047e-01	1.773342e+00	1.194707e-02	9.253731e-01	2.456706e-01	2.060921e+00	5.338650e+00	3.576474e-02
38940000	-4.435885e+03	-9.589313e+02	5.024134e+00	2.360670e+01	4.069767e-01	2.092724e+00	3.682342e-02	8.232823e-01	2.340161e-01	1.641686e+00	3.062152e+00	3.193257e-02
38960000	-4.423223e+03	-9.495734e+02	5.745758e+00	2.398677e+01	3.837209e-01	1.687921e+00	1.379598e-02	9.492842e-01	1.539003e-01	1.819097e+00	5.518607e+00	3.631401e-02
38980000	-4.414071e+03	-9.761154e+02	4.421357e+00	2.243640e+01	3.953488e-01	1.952722e+00	3.119717e-02	8.099599e-01	2.162988e-01	1.428732e+00	4.116536e+00	2.817125e-02
39000000	-4.387813e+03	-9.376590e+02	5.845579e+00	2.948135e+01	3.023256e-01	2.196349e+00	1.909491e-02	9.184083e-01	1.826322e-01	1.710933e+00	4.886437e+00	3.714076e-02
39020000	-4.389213e+03	-9.823992e+02	4.923579e+00	2.732345e+01	2.325581e-01	1.784232e+00	8.901545e-03	9.700413e-01	9.550117e-02	1.791300e+00	6.520489e+00	3.158750e-02
39040000	-4.419506e+03	-9.453507e+02	5.279142e+00	2.521390e+01	3.604651e-01	1.812638e+00	8.644379e-03	9.574717e-01	1.908069e-01	1.684896e+00	3.438768e+00	3.361460e-02
39060000	-4.415169e+03	-9.446002e+02	4.418697e+00	2.135119e+01	4.302326e-01	2.362241e+00	6.605700e-03	9.534654e-01	3.045126e-01	6.128688e-01	2.581620e+00	2.829885e-02
39080000	-4.409216e+03	-9.410034e+02	5.343988e+00	2.390956e+01	4.186047e-01	1.961269e+00	1.878590e-02	9.048048e-01	1.664638e-01	1.507382e+00	3.611178e+00	3.436083e-02
39100000	-4.436165e+03	-9.337793e+02	5.403396e+00	2.224641e+01	3.953488e-01	2.286998e+00	3.324652e-02	8.717369e-01	1.571428e-01	1.191055e+00	3.198802e+00	3.471073e-02
39120000	-4.460445e+03	-8.826582e+02	7.438214e+00	2.973111e+01	4.651163e-01	1.915985e+00	3.471830e-02	8.079073e-01	3.230308e-01	1.365726e+00	4.383984e+00	4.780046e-02
39140000	-4.434557e+03	-9.039929e+02	6.826435e+00	2.980877e+01	4.186047e-01	1.823578e+00	1.275148e-02	9.162850e-01	3.133128e-01	1.564507e+00	3.665907e+00	4.384000e-02
39160000	-4.429248e+03	-9.701343e+02	5.768126e+00	2.324616e+01	3.604651e-01	1.731806e+00	1.718678e-02	9.363933e-01	1.290179e-01	1.908145e+00	5.415182e+00	3.606997e-02
39180000	-4.392709e+03	-9.583129e+02	4.493972e+00	2.458073e+01	4.186047e-01	2.185215e+00	1.000997e-02	9.007503e-01	3.321582e-01	1.339339e+00	3.662253e+00	2.876277e-02
39200000	-4.425014e+03	-9.494236e+02	5.320252e+00	2.369504e+01	3.953488e-01	1.820405e+00	1.986240e-02	9.098040e-01	1.747108e-01	1.636138e+00	4.363002e+00	3.429782e-02
39220000	-4.425935e+03	-9.524251e+02	5.438804e+00	2.320899e+01	3.837209e-01	1.713761e+00	8.905844e-03	9.540244e-01	1.714125e-01	9.028463e-01	4.916583e+00	3.495218e-02
39240000	-4.410162e+03	-9.094456e+02	6.984569e+00	3.082006e+01	3.139535e-01	2.000798e+00	3.394790e-02	8.747310e-01	1.556820e-01	1.772368e+00	8.651669e+00	4.506118e-02
39260000	-4.393415e+03	-8.918589e+02	6.681343e+00	2.913353e+01	3.837209e-01	1.469741e+00	2.447318e-02	8.838908e-01	1.793569e-01	2.871635e+00	5.994451e+00	4.287511e-02
39280000	-4.420224e+03	-9.222485e+02	5.843817e+00	2.674642e+01	2.558140e-01	1.872937e+00	2.154005e-02	9.293107e-01	8.638433e-02	2.113141e+00	5.807122e+00	3.767552e-02
39300000	-4.400729e+03	-9.267878e+02	6.770820e+00	2.886604e+01	2.558140e-01	1.905358e+00	2.009936e-02	9.076117e-01	1.784211e-01	3.031105e+00	5.067241e+00	4.316748e-02
39320000	-4.426156e+03	-9.265153e+02	6.359081e+00	2.728126e+01	2.906977e-01	1.993413e+00	4.872868e-02	8.411540e-01	1.484541e-01	3.142701e+00	3.482794e+00	4.097674e-02
39340000	-4.401460e+03	-9.864678e+02	6.260785e+00	2.677604e+01	3.372093e-01	1.820669e+00	2.851742e-02	8.879722e-01	1.769273e-01	1.504678e+00	5.223741e+00	3.988529e-02
39360000	-4.435854e+03	-9.744919e+02	5.204630e+00	2.407310e+01	3.604651e-01	1.999694e+00	5.733954e-03	9.624415e-01	2.401007e-01	1.292230e+00	1.989459e+00	3.355934e-02
39380000	-4.399473e+03	-1.009059e+03	3.516957e+00	1.789317e+01	2.790698e-01	2.237103e+00	3.329351e-02	8.789330e-01	9.767128e-02	7.792613e-01	3.156682e+00	2.263457e-02
39400000	-4.394163e+03	-9.530805e+02	5.492514e+00	2.366128e+01	3.372093e-01	2.046603e+00	3.949935e-02	8.715897e-01	1.814713e-01	1.306112e+00	5.852664e+00	3.522446e-02
39420000	-4.409409e+03	-9.324659e+02	5.285309e+00	2.322615e+01	3.604651e-01	1.952883e+00	1.301161e-02	9.306818e-01	2.341420e-01	1.421997e+00	4.990561e+00	3.384955e-02
39440000	-4.446888e+03	-9.621510e+02	4.581433e+00	2.102565e+01	2.790698e-01	1.997133e+00	2.158424e-02	9.329619e-01	1.172187e-01	1.192570e+00	2.519635e+00	2.915369e-02
39460000	-4.462207e+03	-9.698251e+02	5.179378e+00	2.287197e+01	3.837209e-01	1.942255e+00	1.858354e-02	9.096776e-01	2.099775e-01	1.396541e+00	4.356541e+00	3.327697e-02
39480000	-4.426101e+03	-9.459924e+02	5.134803e+00	2.132714e+01	3.837209e-01	1.909334e+00	2.001599e-02	9.198075e-01	1.710283e-01	1.189992e+00	5.053320e+00	3.280596e-02
39500000	-4.435517e+03	-9.664014e+02	4.618416e+00	2.062300e+01	3.488372e-01	2.041833e+00	4.411015e-02	8.274544e-01	1.630105e-01	1.357185e+00	2.698915e+00	2.943288e-02
39520000	-4.424227e+03	-9.410075e+02	5.221669e+00	2.290121e+01	4.186047e-01	1.746727e+00	1.619993e-02	9.163543e-01	2.491946e-01	9.055806e-01	2.291363e+00	3.329594e-02
39540000	-4.413181e+03	-9.670572e+02	5.016204e+00	2.251774e+01	3.255814e-01	2.563968e+00	2.507289e-02	9.098886e-01	1.188992e-01	1.365687e+00	5.310608e+00	3.187901e-02
39560000	-4.420785e+03	-9.414431e+02	5.218265e+00	2.656556e+01	3.372093e-01	2.188560e+00	1.593981e-02	9.197261e-01	2.054700e-01	1.930182e+00	5.875248e+00	3.339086e-02
39580000	-4.427190e+03	-9.435936e+02	5.369449e+00	2.485349e+01	3.023256e-01	2.224137e+00	1.330785e-02	9.557098e-01	1.150930e-01	9.571787e-01	3.440679e+00	3.417345e-02
39600000	-4.418204e+03	-9.633980e+02	4.544890e+00	2.143279e+01	3.255814e-01	2.379466e+00	4.283043e-02	8.245821e-01	1.814039e-01	8.113865e-01	3.890995e+00	2.900340e-02
39620000	-4.423263e+03	-9.649271e+02	4.729333e+00	2.141101e+01	3.139535e-01	1.719439e+00	3.290284e-02	8.686062e-01	1.405400e-01	9.115911e-01	3.173854e+00	2.997692e-02
39640000	-4.420361e+03	-9.790657e+02	5.542593e+00	2.745100e+01	2.790698e-01	1.705111e+00	1.014135e-02	9.607079e-01	1.372491e-01	1.083585e+00	3.941862e+00	3.516863e-02
39660000	-4.409365e+03	-9.641710e+02	4.401296e+00	2.153396e+01	4.302326e-01	2.643398e+00	1.590365e-02	8.984801e-01	2.620391e-01	1.334578e+00	2.666900e+00	2.823545e-02
39680000	-4.410374e+03	-9.437110e+02	4.252703e+00	2.162243e+01	4.186047e-01	1.715008e+00	1.530844e-02	9.027691e-01	2.921444e-01	1.308755e+00	1.865259e+00	2.724030e-02
39700000	-4.390775e+03	-9.517334e+02	5.408624e+00	2.613770e+01	3.837209e-01	2.160849e+00	1.551127e-02	9.004944e-01	2.502362e-01	1.766738e+00	4.238684e+00	3.483917e-02
39720000	-4.391977e+03	-9.459316e+02	5.617730e+00	2.669910e+01	3.953488e-01	1.545937e+00	3.526854e-02	8.375581e-01	2.174988e-01	2.037759e+00	4.350695e+00	3.612744e-02
39740000	-4.372544e+03	-9.371386e+02	6.086619e+00	2.745355e+01	3.488372e-01	2.193378e+00	2.406156e-02	8.894323e-01	1.908752e-01	1.574162e+00	4.227099e+00	3.921782e-02
39760000	-4.386741e+03	-9.697691e+02	4.764438e+00	2.131933e+01	4.069767e-01	2.112920e+00	3.006954e-02	8.405042e-01	2.466839e-01	1.123937e+00	6.290025e+00	3.073441e-02
39780000	-4.413273e+03	-9.829604e+02	5.069327e+00	2.387754e+01	3.488372e-01	2.073220e+00	3.060247e-02	8.889553e-01	1.383207e-01	2.120137e+00	6.443635e+00	3.269417e-02
39800000	-4.429853e+03	-9.728746e+02	4.535264e+00	2.241152e+01	3.837209e-01	2.189632e+00	2.266818e-02	8.738234e-01	2.222169e-01	1.091946e+00	3.670506e+00	2.904175e-02
39820000	-4.403937e+03	-9.675572e+02	4.700874e+00	2.343660e+01	3.139535e-01	2.131970e+00	1.142063e-02	9.485947e-01	1.771396e-01	2.092515e+00	5.258275e+00	3.017190e-02
39840000	-4.427512e+03	-9.380730e+02	5.496877e+00	2.613166e+01	3.837209e-01	2.250921e+00	2.007852e-02	9.082010e-01	1.797911e-01	1.417502e+00	3.699781e+00	3.523395e-02
39860000	-4.419368e+03	-9.524399e+02	5.818747e+00	3.018282e+01	3.837209e-01	2.337550e+00	2.399495e-03	9.855038e-01	1.668176e-01	1.374033e+00	3.118128e+00	3.751129e-02
39880000	-4.408620e+03	-9.374952e+02	4.929514e+00	2.402463e+01	3.488372e-01	1.840031e+00	1.294155e-03	9.940505e-01	1.611458e-01	7.413976e-01	2.962596e+00	3.170484e-02
39900000	-4.417387e+03	-9.478953e+02	4.602990e+00	2.160742e+01	3.720930e-01	1.738288e+00	3.810884e-02	8.225168e-01	2.404501e-01	6.815890e-01	3.257030e+00	2.931941e-02
39920000	-4.432689e+03	-9.577538e+02	4.517822e+00	2.187450e+01	3.488372e-01	1.852181e+00	1.034789e-02	9.425811e-01	2.158955e-01	5.298615e-01	3.989346e+00	2.883328e-02
39940000	-4.410432e+03	-9.983077e+02	4.235529e+00	2.138708e+01	3.488372e-01	1.744033e+00	1.952960e-02	9.043292e-01	2.312201e-01	7.186404e-01	2.546741e+00	2.687766e-02
[truncated: 8,003 more rows]
