# Supplementary material for: The rapid evolution of lungfish durophagy
Source: Nat Commun. 2022 May 2;13:2390. doi: 10.1038/s41467-022-30091-3 (PMC9061808; doi:10.1038/s41467-022-30091-3)
Supplement: Supplementary file 5 — Supplementary Software [file 41467_2022_30091_MOESM5_ESM.zip › Supplementary Software/MrBayes_tip_dating_analyses/2_partitions_without_constraint_ILN/unconstraint_partition_ILN.log]

                            MrBayes 3.2.7b x86_64

                      (Bayesian Analysis of Phylogeny)

                             (Parallel version)
                         (8 processors available)

              Distributed under the GNU General Public License


               Type "help" or "help <command>" for information
                     on the commands that are available.

                   Type "about" for authorship and general
                       information about the program.


   Executing file "Cui_2021.nex"
   UNIX line termination
   Longest line length = 366
   Parsing file
   Reading data block
      Allocated taxon set
      Allocated matrix
      Defining new matrix with 88 taxa and 277 characters
      Data is Standard
      Gaps coded as -
      Missing data coded as ?
      WARNING: MrBayes does not support 'symbols' specification; default symbols assumed
      Taxon  1 -> Guiyu_oneris
      Taxon  2 -> Adololopas_moyasmithae
      Taxon  3 -> Adelargo_schultzei
      Taxon  4 -> Amadeodipterus_kencampbelli
      Taxon  5 -> Andreyevichthys_epitomus
      Taxon  6 -> Archaeonectes_pertusus
      Taxon  7 -> Asthenorhynchus_meemannae
      Taxon  8 -> Barwickia_downunda
      Taxon  9 -> Chirodipterus_australis
      Taxon 10 -> Chirodipterus_onawayensis
      Taxon 11 -> Dipterus_valenciennesi
      Taxon 12 -> Chirodipterus_wildungensis
      Taxon 13 -> Chirodipterus_liangchengi
      Taxon 14 -> Dipnorhynchus_cathlesae
      Taxon 15 -> Dipnorhynchus_sussmilchi
      Taxon 16 -> Dipnorhynchus_kiandrensis
      Taxon 17 -> Dipnorhynchus_kurikae
      Taxon 18 -> Eoctenodus_microsoma
      Taxon 19 -> Fleurantia_denticulata
      Taxon 20 -> Gogodipterus_paddyensis
      Taxon 21 -> Griphognathus_minutidens
      Taxon 22 -> Griphognathus_sculpta
      Taxon 23 -> Griphognathus_whitei
      Taxon 24 -> Grossipterus_crassus
      Taxon 25 -> Holodipterus_elderae
      Taxon 26 -> Holodipterus_gogoensis
      Taxon 27 -> Howidipterus_donnae
      Taxon 28 -> Ichnomylax_kurnai
      Taxon 29 -> Iowadipterus_halli
      Taxon 30 -> Jarvikia_arctica
      Taxon 31 -> Jessenia_concentrica
      Taxon 32 -> Melanognathus_canadensis
      Taxon 33 -> Nielsenia_nordica
      Taxon 34 -> Oervigia_nordica
      Taxon 35 -> Orlovichthys_limnatis
      Taxon 36 -> Palaeodaphus_insignis
      Taxon 37 -> Pentlandia_macroptera
      Taxon 38 -> Phaneropleuron_andersoni
      Taxon 39 -> Pillararhynchus_longi
      Taxon 40 -> Robinsondipterus_longi
      Taxon 41 -> Scaumenacia_curta
      Taxon 42 -> Soederberghia_groenlandica
      Taxon 43 -> Sorbitorhynchus_deleaskitus
      Taxon 44 -> Speonesydrion_iani
      Taxon 45 -> Stomiahykus_thlaodus
      Taxon 46 -> Tarachomylax_oepiki
      Taxon 47 -> Uranolophus_wyomingensis
      Taxon 48 -> Conchopoma_gadiforme
      Taxon 49 -> Delatitia_breviceps
      Taxon 50 -> Uronemus_splendens
      Taxon 51 -> Gnathorhiza_serrata
      Taxon 52 -> Megapleuron_zangerli
      Taxon 53 -> Palaeophichthys_parvulus
      Taxon 54 -> Parasagenodus_sibiricus
      Taxon 55 -> Sagenodus_inaequalis
      Taxon 56 -> Straitonia_waterstoni
      Taxon 57 -> Tranodis_castrensis
      Taxon 58 -> Ctenodus
      Taxon 59 -> Xylognathus_macrustenus
      Taxon 60 -> Limanichthys_fraseri
      Taxon 61 -> Apatorhynchus_opistheretmus
      Taxon 62 -> Erikia_jarviki
      Taxon 63 -> Dipnotuberculus_gnathodus
      Taxon 64 -> Cathlorhynchus_trismodipterus
      Taxon 65 -> Harajicadipterus_youngi
      Taxon 66 -> Xeradipterus_hatcheri
      Taxon 67 -> Rhinodipterus_ulrichi
      Taxon 68 -> Rhinodipterus_kimberleyensis
      Taxon 69 -> Rhinodipterus_secans
      Taxon 70 -> Westollrhynchus_lehmanni
      Taxon 71 -> Rhynchodipterus_elginensis
      Taxon 72 -> Persephonichthys
      Taxon 73 -> Celsiodon
      Taxon 74 -> Sinodipterus_beibei
      Taxon 75 -> Porolepis
      Taxon 76 -> Durialepis
      Taxon 77 -> Glyptolepis
      Taxon 78 -> Holoptychius
      Taxon 79 -> Laccognathus
      Taxon 80 -> Nasogaluakus_chorni
      Taxon 81 -> Quebecius_quebecensis
      Taxon 82 -> Psarolepis
      Taxon 83 -> Youngolepis
      Taxon 84 -> Powichthys
      Taxon 85 -> Diabolepis_speratus
      Taxon 86 -> Meemannia
      Taxon 87 -> Raynerius_splendens
      Taxon 88 -> Cheirolepis
      Successfully read matrix
      Matrix contains polymorphisms, interpreted as ambiguity
      Setting default partition (does not divide up characters)
      Setting model defaults
      Seed (for generating default start values) = 1636328344
      WARNING: There are 5 characters incompatible with the specified
               coding bias. These characters will be excluded.
      Setting output file names to "Cui_2021.nex.run<i>.<p|t>"
   Reading mrbayes block
      Setting autoclose to yes
      Setting nowarnings to yes
      Setting userlevel to Developer
      WARNING: There are 5 characters incompatible with the specified
               coding bias. These characters will be excluded.
      Defining charset called 'Dermal_bones_of_the_skull'
      Defining charset called 'Oral_part'
      Defining partition called 'morpho'
      Setting morpho as the partition, dividing characters into 2 parts.
      Setting model defaults
      Seed (for generating default start values) = 700380412
      WARNING: There are 3 characters incompatible with the specified
               coding bias. These characters will be excluded.
      WARNING: There are 2 characters incompatible with the specified
               coding bias. These characters will be excluded.
      Setting characters to ordered
      Ctype was applied to 5 standard characters
      Enabling Coding Variable for partition 1
      Enabling Coding Variable for partition 2
      Setting Rates to Gamma for partition 1
      Setting Rates to Gamma for partition 2
      Successfully set likelihood model parameters to all
         applicable data partitions 
      WARNING: There are 3 characters incompatible with the specified
               coding bias. These characters will be excluded.
      WARNING: There are 2 characters incompatible with the specified
               coding bias. These characters will be excluded.
      Unlinking
      WARNING: There are 3 characters incompatible with the specified
               coding bias. These characters will be excluded.
      WARNING: There are 2 characters incompatible with the specified
               coding bias. These characters will be excluded.
      Setting Clockratepr to Exponential(40.00)
      Setting Clockratepr to Exponential(40.00)
      Successfully set prior model parameters to all
      applicable data partitions 
      WARNING: There are 3 characters incompatible with the specified
               coding bias. These characters will be excluded.
      WARNING: There are 2 characters incompatible with the specified
               coding bias. These characters will be excluded.
      Setting Clockvarpr to ILN for partition 1
      Setting Clockvarpr to ILN for partition 2
      Successfully set prior model parameters to all
      applicable data partitions 
      WARNING: There are 3 characters incompatible with the specified
               coding bias. These characters will be excluded.
      WARNING: There are 2 characters incompatible with the specified
               coding bias. These characters will be excluded.
      Setting ILNvarpr to Exponential(1.00) for partition 1
      Setting ILNvarpr to Exponential(1.00) for partition 2
      Successfully set prior model parameters to all
      applicable data partitions 
      WARNING: There are 3 characters incompatible with the specified
               coding bias. These characters will be excluded.
      WARNING: There are 2 characters incompatible with the specified
               coding bias. These characters will be excluded.
      Defining constraint called 'node1'
      Setting age of taxon 'Conchopoma_gadiforme' to Fixed(0.00)
      Setting age of taxon 'Gnathorhiza_serrata' to Fixed(0.00)
      Setting age of taxon 'Persephonichthys' to Uniform(20.57,25.95)
      Setting age of taxon 'Ctenodus' to Uniform(25.95,85.95)
      Setting age of taxon 'Sagenodus_inaequalis' to Uniform(25.95,50.25)
      Setting age of taxon 'Palaeophichthys_parvulus' to Uniform(34.05,42.25)
      Setting age of taxon 'Megapleuron_zangerli' to Uniform(34.05,42.25)
      Setting age of taxon 'Tranodis_castrensis' to Uniform(50.25,57.95)
      Setting age of taxon 'Uronemus_splendens' to Uniform(50.25,73.75)
      Setting age of taxon 'Straitonia_waterstoni' to Uniform(57.95,73.75)
      Setting age of taxon 'Delatitia_breviceps' to Uniform(73.75,85.95)
      Setting age of taxon 'Limanichthys_fraseri' to Uniform(73.75,85.95)
      Setting age of taxon 'Xylognathus_macrustenus' to Uniform(73.75,85.95)
      Setting age of taxon 'Parasagenodus_sibiricus' to Uniform(73.75,85.95)
      Setting age of taxon 'Phaneropleuron_andersoni' to Uniform(85.95,99.25)
      Setting age of taxon 'Rhynchodipterus_elginensis' to Uniform(85.95,99.25)
      Setting age of taxon 'Apatorhynchus_opistheretmus' to Uniform(85.95,99.25)
      Setting age of taxon 'Jarvikia_arctica' to Uniform(85.95,99.25)
      Setting age of taxon 'Nielsenia_nordica' to Uniform(85.95,99.25)
      Setting age of taxon 'Holoptychius' to Uniform(85.95,109.75)
      Setting age of taxon 'Adelargo_schultzei' to Uniform(85.95,99.25)
      Setting age of taxon 'Celsiodon' to Uniform(85.95,99.25)
      Setting age of taxon 'Oervigia_nordica' to Uniform(85.95,99.25)
      Setting age of taxon 'Soederberghia_groenlandica' to Uniform(85.95,99.25)
      Setting age of taxon 'Andreyevichthys_epitomus' to Uniform(85.95,99.25)
      Setting age of taxon 'Orlovichthys_limnatis' to Uniform(85.95,99.25)
      Setting age of taxon 'Griphognathus_sculpta' to Uniform(99.25,109.75)
      Setting age of taxon 'Adololopas_moyasmithae' to Uniform(99.25,109.75)
      Setting age of taxon 'Asthenorhynchus_meemannae' to Uniform(99.25,109.75)
      Setting age of taxon 'Chirodipterus_australis' to Uniform(99.25,109.75)
      Setting age of taxon 'Fleurantia_denticulata' to Uniform(99.25,109.75)
      Setting age of taxon 'Gogodipterus_paddyensis' to Uniform(99.25,109.75)
      Setting age of taxon 'Griphognathus_whitei' to Uniform(99.25,109.75)
      Setting age of taxon 'Holodipterus_elderae' to Uniform(99.25,109.75)
      Setting age of taxon 'Holodipterus_gogoensis' to Uniform(99.25,109.75)
      Setting age of taxon 'Pillararhynchus_longi' to Uniform(99.25,109.75)
      Setting age of taxon 'Robinsondipterus_longi' to Uniform(99.25,109.75)
      Setting age of taxon 'Scaumenacia_curta' to Uniform(99.25,109.75)
      Setting age of taxon 'Xeradipterus_hatcheri' to Uniform(99.25,109.75)
      Setting age of taxon 'Glyptolepis' to Uniform(99.25,120.35)
      Setting age of taxon 'Chirodipterus_liangchengi' to Uniform(99.25,109.75)
      Setting age of taxon 'Palaeodaphus_insignis' to Uniform(99.25,109.75)
      Setting age of taxon 'Quebecius_quebecensis' to Uniform(99.25,109.75)
      Setting age of taxon 'Cheirolepis' to Uniform(99.25,114.75)
      Setting age of taxon 'Harajicadipterus_youngi' to Uniform(99.25,114.75)
      Setting age of taxon 'Iowadipterus_halli' to Uniform(99.25,114.75)
      Setting age of taxon 'Rhinodipterus_ulrichi' to Uniform(99.25,114.75)
      Setting age of taxon 'Laccognathus' to Uniform(99.25,114.75)
      Setting age of taxon 'Chirodipterus_wildungensis' to Uniform(99.25,109.75)
      Setting age of taxon 'Rhinodipterus_kimberleyensis' to Uniform(99.25,114.75)
      Setting age of taxon 'Raynerius_splendens' to Uniform(99.25,109.75)
      Setting age of taxon 'Eoctenodus_microsoma' to Uniform(99.25,114.75)
      Setting age of taxon 'Dipterus_valenciennesi' to Uniform(109.75,114.75)
      Setting age of taxon 'Archaeonectes_pertusus' to Uniform(109.75,114.75)
      Setting age of taxon 'Dipnotuberculus_gnathodus' to Uniform(109.75,114.75)
      Setting age of taxon 'Barwickia_downunda' to Uniform(109.75,114.75)
      Setting age of taxon 'Howidipterus_donnae' to Uniform(109.75,114.75)
      Setting age of taxon 'Pentlandia_macroptera' to Uniform(109.75,114.75)
      Setting age of taxon 'Griphognathus_minutidens' to Uniform(109.75,114.75)
      Setting age of taxon 'Grossipterus_crassus' to Uniform(109.75,114.75)
      Setting age of taxon 'Rhinodipterus_secans' to Uniform(109.75,114.75)
      Setting age of taxon 'Chirodipterus_onawayensis' to Uniform(109.75,114.75)
      Setting age of taxon 'Stomiahykus_thlaodus' to Uniform(114.75,120.35)
      Setting age of taxon 'Amadeodipterus_kencampbelli' to Uniform(114.75,134.65)
      Setting age of taxon 'Sinodipterus_beibei' to Uniform(114.75,120.35)
      Setting age of taxon 'Durialepis' to Uniform(120.35,134.65)
      Setting age of taxon 'Erikia_jarviki' to Uniform(120.35,134.65)
      Setting age of taxon 'Jessenia_concentrica' to Uniform(120.35,134.65)
      Setting age of taxon 'Cathlorhynchus_trismodipterus' to Uniform(120.35,134.65)
      Setting age of taxon 'Dipnorhynchus_kiandrensis' to Uniform(120.35,134.65)
      Setting age of taxon 'Dipnorhynchus_kurikae' to Uniform(120.35,134.65)
      Setting age of taxon 'Dipnorhynchus_sussmilchi' to Uniform(120.35,134.65)
      Setting age of taxon 'Melanognathus_canadensis' to Uniform(120.35,134.65)
      Setting age of taxon 'Nasogaluakus_chorni' to Uniform(120.35,134.65)
      Setting age of taxon 'Sorbitorhynchus_deleaskitus' to Uniform(120.35,134.65)
      Setting age of taxon 'Speonesydrion_iani' to Uniform(120.35,134.65)
      Setting age of taxon 'Tarachomylax_oepiki' to Uniform(120.35,134.65)
      Setting age of taxon 'Dipnorhynchus_cathlesae' to Uniform(120.35,134.65)
      Setting age of taxon 'Ichnomylax_kurnai' to Uniform(120.35,137.85)
      Setting age of taxon 'Porolepis' to Uniform(120.35,137.85)
      Setting age of taxon 'Powichthys' to Uniform(134.65,146.25)
      Setting age of taxon 'Uranolophus_wyomingensis' to Uniform(134.65,137.85)
      Setting age of taxon 'Westollrhynchus_lehmanni' to Uniform(134.65,137.85)
      Setting age of taxon 'Diabolepis_speratus' to Uniform(137.85,146.25)
      Setting age of taxon 'Youngolepis' to Uniform(137.85,146.25)
      Setting age of taxon 'Meemannia' to Uniform(137.85,146.25)
      Setting age of taxon 'Psarolepis' to Uniform(137.85,154.45)
      Setting age of taxon 'Guiyu_oneris' to Uniform(150.05,154.45)
      Setting Nodeagepr to Calibrated for partition 1
      Setting Nodeagepr to Calibrated for partition 2
      Successfully set prior model parameters to all
      applicable data partitions 
      WARNING: There are 3 characters incompatible with the specified
               coding bias. These characters will be excluded.
      WARNING: There are 2 characters incompatible with the specified
               coding bias. These characters will be excluded.
      Setting Brlenspr to Clock:Fossilization for partition 1
      Setting Brlenspr to Clock:Fossilization for partition 2
      Successfully set prior model parameters to all
      applicable data partitions 
      WARNING: There are 3 characters incompatible with the specified
               coding bias. These characters will be excluded.
      WARNING: There are 2 characters incompatible with the specified
               coding bias. These characters will be excluded.
      Setting SampleStrat to Random for partition 1
      Setting SampleStrat to Random for partition 2
      Successfully set prior model parameters to all
      applicable data partitions 
      WARNING: There are 3 characters incompatible with the specified
               coding bias. These characters will be excluded.
      WARNING: There are 2 characters incompatible with the specified
               coding bias. These characters will be excluded.
      Setting Sampleprob to 1.00000000 for partition 1
      Setting Sampleprob to 1.00000000 for partition 2
      Successfully set prior model parameters to all
      applicable data partitions 
      WARNING: There are 3 characters incompatible with the specified
               coding bias. These characters will be excluded.
      WARNING: There are 2 characters incompatible with the specified
               coding bias. These characters will be excluded.
      Setting Speciationpr to Uniform(0.00,10.00) for partition 1
      Setting Speciationpr to Uniform(0.00,10.00) for partition 2
      Successfully set prior model parameters to all
      applicable data partitions 
      WARNING: There are 3 characters incompatible with the specified
               coding bias. These characters will be excluded.
      WARNING: There are 2 characters incompatible with the specified
               coding bias. These characters will be excluded.
      Setting Extinctionpr to Beta(1.00,1.00) for partition 1
      Setting Extinctionpr to Beta(1.00,1.00) for partition 2
      Successfully set prior model parameters to all
      applicable data partitions 
      WARNING: There are 3 characters incompatible with the specified
               coding bias. These characters will be excluded.
      WARNING: There are 2 characters incompatible with the specified
               coding bias. These characters will be excluded.
      Setting Fossilizationpr to Beta(1.00,1.00) for partition 1
      Setting Fossilizationpr to Beta(1.00,1.00) for partition 2
      Successfully set prior model parameters to all
      applicable data partitions 
      WARNING: There are 3 characters incompatible with the specified
               coding bias. These characters will be excluded.
      WARNING: There are 2 characters incompatible with the specified
               coding bias. These characters will be excluded.
      Setting Treeagepr to Offsetexponential(155.00,160.00)
      Setting Treeagepr to Offsetexponential(155.00,160.00)
      Successfully set prior model parameters to all
      applicable data partitions 
      WARNING: There are 3 characters incompatible with the specified
               coding bias. These characters will be excluded.
      WARNING: There are 2 characters incompatible with the specified
               coding bias. These characters will be excluded.
      Setting Topologypr to Constraints for partition 1
      Setting Topologypr to Constraints for partition 2
      Successfully set prior model parameters to all
      applicable data partitions 
      WARNING: There are 3 characters incompatible with the specified
               coding bias. These characters will be excluded.
      WARNING: There are 2 characters incompatible with the specified
               coding bias. These characters will be excluded.
      Setting number of generations to 200000000
      Setting sample frequency to 20000
      Setting print frequency to 50000
      Setting diagnosing frequency to 500000
      Successfully set chain parameters
      Setting heating parameter to 0.080000
      Setting chain output file names to "Cui_2021_strict.run<i>.<p/t>"
      Successfully set chain parameters
      Running Markov chain
      MCMC stamp = 5058379985
      Seed = 1809587303
      Swapseed = 1636328344
      Model settings:

         Settings for partition 1 --
            Datatype  = Standard
            Coding    = Variable
            # States  = Variable, up to 24
                        State frequencies are fixed to be equal
            Rates     = Gamma
                        The distribution is approximated using 4 categories.
                        Shape parameter is exponentially
                        distributed with parameter (1.00).

         Settings for partition 2 --
            Datatype  = Standard
            Coding    = Variable
            # States  = Variable, up to 24
                        State frequencies are fixed to be equal
            Rates     = Gamma
                        The distribution is approximated using 4 categories.
                        Shape parameter is exponentially
                        distributed with parameter (1.00).

      Active parameters: 

                             Partition(s)
         Parameters          1  2
         ------------------------
         Statefreq           1  1
         Shape               2  2
         Ratemultiplier      3  3
         Topology            4  4
         Brlens              5  5
         Speciationrate      6  6
         Extinctionrate      7  7
         Fossilizationrate   8  8
         ILNvar              9 10
         ILNbranchrates     11 12
         Clockrate          13 13
         ------------------------

         Parameters can be linked or unlinked across partitions using 'link' and 'unlink'

         1 --  Parameter  = Alpha_symdir{all}
               Type       = Symmetric diricihlet/beta distribution alpha_i parameter
               Prior      = Symmetric dirichlet with all parameters fixed to infinity
               Partitions = 1 and 2

         2 --  Parameter  = Alpha{all}
               Type       = Shape of scaled gamma distribution of site rates
               Prior      = Exponential(1.00)
               Partitions = 1 and 2

         3 --  Parameter  = Ratemultiplier{all}
               Type       = Partition-specific rate multiplier
               Prior      = Fixed(1.0)
               Partitions = 1 and 2

         4 --  Parameter  = Tau{all}
               Type       = Topology
               Prior      = Prior on topology obeys the following constraints:
                            -- Hard constraint "node1"
               Partitions = 1 and 2
               Subparam.  = V{all}

         5 --  Parameter  = V{all}
               Type       = Branch lengths
               Prior      = Clock:Fossilization
                            Node depths are constrained by the following age constraints:
                            -- The age of terminal "Guiyu_oneris" is Uniform(150.05,154.45)
                            -- The age of terminal "Adololopas_moyasmithae" is Uniform(99.25,109.75)
                            -- The age of terminal "Adelargo_schultzei" is Uniform(85.95,99.25)
                            -- The age of terminal "Amadeodipterus_kencampbelli" is Uniform(114.75,134.65)
                            -- The age of terminal "Andreyevichthys_epitomus" is Uniform(85.95,99.25)
                            -- The age of terminal "Archaeonectes_pertusus" is Uniform(109.75,114.75)
                            -- The age of terminal "Asthenorhynchus_meemannae" is Uniform(99.25,109.75)
                            -- The age of terminal "Barwickia_downunda" is Uniform(109.75,114.75)
                            -- The age of terminal "Chirodipterus_australis" is Uniform(99.25,109.75)
                            -- The age of terminal "Chirodipterus_onawayensis" is Uniform(109.75,114.75)
                            -- The age of terminal "Dipterus_valenciennesi" is Uniform(109.75,114.75)
                            -- The age of terminal "Chirodipterus_wildungensis" is Uniform(99.25,109.75)
                            -- The age of terminal "Chirodipterus_liangchengi" is Uniform(99.25,109.75)
                            -- The age of terminal "Dipnorhynchus_cathlesae" is Uniform(120.35,134.65)
                            -- The age of terminal "Dipnorhynchus_sussmilchi" is Uniform(120.35,134.65)
                            -- The age of terminal "Dipnorhynchus_kiandrensis" is Uniform(120.35,134.65)
                            -- The age of terminal "Dipnorhynchus_kurikae" is Uniform(120.35,134.65)
                            -- The age of terminal "Eoctenodus_microsoma" is Uniform(99.25,114.75)
                            -- The age of terminal "Fleurantia_denticulata" is Uniform(99.25,109.75)
                            -- The age of terminal "Gogodipterus_paddyensis" is Uniform(99.25,109.75)
                            -- The age of terminal "Griphognathus_minutidens" is Uniform(109.75,114.75)
                            -- The age of terminal "Griphognathus_sculpta" is Uniform(99.25,109.75)
                            -- The age of terminal "Griphognathus_whitei" is Uniform(99.25,109.75)
                            -- The age of terminal "Grossipterus_crassus" is Uniform(109.75,114.75)
                            -- The age of terminal "Holodipterus_elderae" is Uniform(99.25,109.75)
                            -- The age of terminal "Holodipterus_gogoensis" is Uniform(99.25,109.75)
                            -- The age of terminal "Howidipterus_donnae" is Uniform(109.75,114.75)
                            -- The age of terminal "Ichnomylax_kurnai" is Uniform(120.35,137.85)
                            -- The age of terminal "Iowadipterus_halli" is Uniform(99.25,114.75)
                            -- The age of terminal "Jarvikia_arctica" is Uniform(85.95,99.25)
                            -- The age of terminal "Jessenia_concentrica" is Uniform(120.35,134.65)
                            -- The age of terminal "Melanognathus_canadensis" is Uniform(120.35,134.65)
                            -- The age of terminal "Nielsenia_nordica" is Uniform(85.95,99.25)
                            -- The age of terminal "Oervigia_nordica" is Uniform(85.95,99.25)
                            -- The age of terminal "Orlovichthys_limnatis" is Uniform(85.95,99.25)
                            -- The age of terminal "Palaeodaphus_insignis" is Uniform(99.25,109.75)
                            -- The age of terminal "Pentlandia_macroptera" is Uniform(109.75,114.75)
                            -- The age of terminal "Phaneropleuron_andersoni" is Uniform(85.95,99.25)
                            -- The age of terminal "Pillararhynchus_longi" is Uniform(99.25,109.75)
                            -- The age of terminal "Robinsondipterus_longi" is Uniform(99.25,109.75)
                            -- The age of terminal "Scaumenacia_curta" is Uniform(99.25,109.75)
                            -- The age of terminal "Soederberghia_groenlandica" is Uniform(85.95,99.25)
                            -- The age of terminal "Sorbitorhynchus_deleaskitus" is Uniform(120.35,134.65)
                            -- The age of terminal "Speonesydrion_iani" is Uniform(120.35,134.65)
                            -- The age of terminal "Stomiahykus_thlaodus" is Uniform(114.75,120.35)
                            -- The age of terminal "Tarachomylax_oepiki" is Uniform(120.35,134.65)
                            -- The age of terminal "Uranolophus_wyomingensis" is Uniform(134.65,137.85)
                            -- The age of terminal "Conchopoma_gadiforme" is Fixed(0.00)
                            -- The age of terminal "Delatitia_breviceps" is Uniform(73.75,85.95)
                            -- The age of terminal "Uronemus_splendens" is Uniform(50.25,73.75)
                            -- The age of terminal "Gnathorhiza_serrata" is Fixed(0.00)
                            -- The age of terminal "Megapleuron_zangerli" is Uniform(34.05,42.25)
                            -- The age of terminal "Palaeophichthys_parvulus" is Uniform(34.05,42.25)
                            -- The age of terminal "Parasagenodus_sibiricus" is Uniform(73.75,85.95)
                            -- The age of terminal "Sagenodus_inaequalis" is Uniform(25.95,50.25)
                            -- The age of terminal "Straitonia_waterstoni" is Uniform(57.95,73.75)
                            -- The age of terminal "Tranodis_castrensis" is Uniform(50.25,57.95)
                            -- The age of terminal "Ctenodus" is Uniform(25.95,85.95)
                            -- The age of terminal "Xylognathus_macrustenus" is Uniform(73.75,85.95)
                            -- The age of terminal "Limanichthys_fraseri" is Uniform(73.75,85.95)
                            -- The age of terminal "Apatorhynchus_opistheretmus" is Uniform(85.95,99.25)
                            -- The age of terminal "Erikia_jarviki" is Uniform(120.35,134.65)
                            -- The age of terminal "Dipnotuberculus_gnathodus" is Uniform(109.75,114.75)
                            -- The age of terminal "Cathlorhynchus_trismodipterus" is Uniform(120.35,134.65)
                            -- The age of terminal "Harajicadipterus_youngi" is Uniform(99.25,114.75)
                            -- The age of terminal "Xeradipterus_hatcheri" is Uniform(99.25,109.75)
                            -- The age of terminal "Rhinodipterus_ulrichi" is Uniform(99.25,114.75)
                            -- The age of terminal "Rhinodipterus_kimberleyensis" is Uniform(99.25,114.75)
                            -- The age of terminal "Rhinodipterus_secans" is Uniform(109.75,114.75)
                            -- The age of terminal "Westollrhynchus_lehmanni" is Uniform(134.65,137.85)
                            -- The age of terminal "Rhynchodipterus_elginensis" is Uniform(85.95,99.25)
                            -- The age of terminal "Persephonichthys" is Uniform(20.57,25.95)
                            -- The age of terminal "Celsiodon" is Uniform(85.95,99.25)
                            -- The age of terminal "Sinodipterus_beibei" is Uniform(114.75,120.35)
                            -- The age of terminal "Porolepis" is Uniform(120.35,137.85)
                            -- The age of terminal "Durialepis" is Uniform(120.35,134.65)
                            -- The age of terminal "Glyptolepis" is Uniform(99.25,120.35)
                            -- The age of terminal "Holoptychius" is Uniform(85.95,109.75)
                            -- The age of terminal "Laccognathus" is Uniform(99.25,114.75)
                            -- The age of terminal "Nasogaluakus_chorni" is Uniform(120.35,134.65)
                            -- The age of terminal "Quebecius_quebecensis" is Uniform(99.25,109.75)
                            -- The age of terminal "Psarolepis" is Uniform(137.85,154.45)
                            -- The age of terminal "Youngolepis" is Uniform(137.85,146.25)
                            -- The age of terminal "Powichthys" is Uniform(134.65,146.25)
                            -- The age of terminal "Diabolepis_speratus" is Uniform(137.85,146.25)
                            -- The age of terminal "Meemannia" is Uniform(137.85,146.25)
                            -- The age of terminal "Raynerius_splendens" is Uniform(99.25,109.75)
                            -- The age of terminal "Cheirolepis" is Uniform(99.25,114.75)
                            -- Tree age has a Offsetexponential(155.00,160.00) distribution
               Partitions = 1 and 2
               Subparams  = IlnBrlens{1} and IlnBrlens{2}

         6 --  Parameter  = Net_speciation{all}
               Type       = Speciation rate
               Prior      = Uniform(0.00,10.00)
               Partitions = 1 and 2

         7 --  Parameter  = Relative_extinction{all}
               Type       = Extinction rate
               Prior      = Beta(1.00,1.00)
               Partitions = 1 and 2

         8 --  Parameter  = Relative_fossilization{all}
               Type       = Fossilization rate
               Prior      = Beta(1.00,1.00)
               Partitions = 1 and 2

         9 --  Parameter  = ILNvar{1}
               Type       = Variance of ILN model branch rates
               Prior      = Exponential(1.00)
               Partition  = 1
               Subparam.  = IlnBrlens{1}

        10 --  Parameter  = ILNvar{2}
               Type       = Variance of ILN model branch rates
               Prior      = Exponential(1.00)
               Partition  = 2
               Subparam.  = IlnBrlens{2}

        11 --  Parameter  = IlnBrlens{1}
               Type       = Branch lengths of ILN relaxed clock
               Prior      = LogNormal (expectation = 1.0, variance = ILNvar{1}) 
               Partition  = 1

        12 --  Parameter  = IlnBrlens{2}
               Type       = Branch lengths of ILN relaxed clock
               Prior      = LogNormal (expectation = 1.0, variance = ILNvar{2}) 
               Partition  = 2

        13 --  Parameter  = Clockrate{all}
               Type       = Base rate of clock
               Prior      = Exponential(40.00)
                            The clock rate varies according to an independent lognormal model
               Partitions = 1 and 2


      Number of chains per MPI processor = 1

      The MCMC sampler will use the following moves:
         With prob.  Chain will use move
            0.64 %   Multiplier(Alpha{all})
            7.64 %   ExtSPRClock(Tau{all},V{all})
           12.74 %   NNIClock(Tau{all},V{all})
            5.10 %   ParsSPRClock(Tau{all},V{all})
            5.10 %   AddBranch(V{all})
            5.10 %   DelBranch(V{all})
           19.11 %   NodesliderClock(V{all})
            1.91 %   TreeStretch(V{all})
            1.91 %   Multiplier(Net_speciation{all})
            1.91 %   Slider(Relative_extinction{all})
            1.91 %   Slider(Relative_fossilization{all})
            1.27 %   Multiplier(ILNvar{1})
            1.27 %   Multiplier(ILNvar{2})
           15.92 %   Multiplier(IlnBrlens{1})
           15.92 %   Multiplier(IlnBrlens{2})
            2.55 %   Multiplier(Clockrate{all})

      Division 1 has 164 unique site patterns
      Division 2 has 112 unique site patterns
      Initializing conditional likelihoods
      Using standard non-SSE likelihood calculator for division 1 (single-precision)
      Using standard non-SSE likelihood calculator for division 2 (single-precision)

      Initial log likelihoods and log prior probs for run 1:
         Chain 1 -- -6928.379233 -- -3714.480253

      There are 7 more chains on other processor(s)


      Using a relative burnin of 25.0 % for diagnostics

      Chain results (200000000 generations requested):

         0 -- [-6928.379] [...7 remote chains...] 
      50000 -- (-4628.100) [...7 remote chains...] -- 51:05:54
      100000 -- (-4594.861) [...7 remote chains...] -- 49:58:30
      150000 -- (-4590.105) [...7 remote chains...] -- 49:57:45
      200000 -- (-4570.917) [...7 remote chains...] -- 50:13:39
      250000 -- (-4530.076) [...7 remote chains...] -- 50:22:53
      300000 -- (-4545.286) [...7 remote chains...] -- 50:28:47
      350000 -- (-4507.259) [...7 remote chains...] -- 50:42:17
      400000 -- (-4500.323) [...7 remote chains...] -- 51:17:10
      450000 -- (-4465.306) [...7 remote chains...] -- 51:29:19
      500000 -- (-4489.139) [...7 remote chains...] -- 51:45:33

      Average standard deviation of split frequencies: 0.083208

      550000 -- (-4456.294) [...7 remote chains...] -- 51:58:40
      600000 -- (-4466.218) [...7 remote chains...] -- 52:09:28
      650000 -- (-4457.968) [...7 remote chains...] -- 52:18:29
      700000 -- (-4452.501) [...7 remote chains...] -- 52:30:50
      750000 -- [-4423.818] [...7 remote chains...] -- 52:41:26
      800000 -- [-4412.150] [...7 remote chains...] -- 52:54:45
      850000 -- (-4442.612) [...7 remote chains...] -- 53:10:18
      900000 -- (-4463.735) [...7 remote chains...] -- 53:20:20
      950000 -- (-4446.588) [...7 remote chains...] -- 53:32:44
      1000000 -- (-4409.813) [...7 remote chains...] -- 53:50:26

      Average standard deviation of split frequencies: 0.069785

      1050000 -- (-4442.036) [...7 remote chains...] -- 54:00:02
      1100000 -- (-4404.452) [...7 remote chains...] -- 54:11:42
      1150000 -- (-4423.369) [...7 remote chains...] -- 54:25:10
      1200000 -- (-4426.212) [...7 remote chains...] -- 54:34:40
      1250000 -- (-4433.733) [...7 remote chains...] -- 54:48:39
      1300000 -- [-4442.064] [...7 remote chains...] -- 54:56:22
      1350000 -- (-4408.924) [...7 remote chains...] -- 55:05:55
      1400000 -- (-4431.525) [...7 remote chains...] -- 55:12:21
      1450000 -- (-4437.844) [...7 remote chains...] -- 55:20:34
      1500000 -- [-4401.663] [...7 remote chains...] -- 55:25:58

      Average standard deviation of split frequencies: 0.059492

      1550000 -- [-4395.208] [...7 remote chains...] -- 55:35:14
      1600000 -- [-4388.052] [...7 remote chains...] -- 55:41:48
      1650000 -- [-4407.151] [...7 remote chains...] -- 55:47:54
      1700000 -- [-4389.023] [...7 remote chains...] -- 55:53:36
      1750000 -- (-4422.418) [...7 remote chains...] -- 55:58:55
      1800000 -- [-4414.440] [...7 remote chains...] -- 56:02:03
      1850000 -- [-4402.190] [...7 remote chains...] -- 56:08:33
      1900000 -- (-4420.188) [...7 remote chains...] -- 56:12:54
      1950000 -- (-4421.447) [...7 remote chains...] -- 56:18:41
      2000000 -- (-4416.119) [...7 remote chains...] -- 56:24:09

      Average standard deviation of split frequencies: 0.056576

      2050000 -- (-4444.655) [...7 remote chains...] -- 56:27:40
      2100000 -- (-4430.508) [...7 remote chains...] -- 56:34:08
      2150000 -- (-4426.309) [...7 remote chains...] -- 56:37:11
      2200000 -- [-4412.397] [...7 remote chains...] -- 56:38:33
      2250000 -- [-4420.781] [...7 remote chains...] -- 56:42:45
      2300000 -- (-4420.525) [...7 remote chains...] -- 56:46:44
      2350000 -- (-4424.335) [...7 remote chains...] -- 56:47:42
      2400000 -- [-4404.921] [...7 remote chains...] -- 56:52:43
      2450000 -- [-4379.732] [...7 remote chains...] -- 56:52:06
      2500000 -- [-4409.987] [...7 remote chains...] -- 56:54:07

      Average standard deviation of split frequencies: 0.056483

      2550000 -- (-4441.577) [...7 remote chains...] -- 56:56:00
      2600000 -- (-4420.660) [...7 remote chains...] -- 56:57:48
      2650000 -- (-4415.049) [...7 remote chains...] -- 57:01:58
      2700000 -- (-4443.559) [...7 remote chains...] -- 57:04:44
      2750000 -- (-4413.427) [...7 remote chains...] -- 57:07:22
      2800000 -- [-4397.462] [...7 remote chains...] -- 57:08:41
      2850000 -- [-4396.472] [...7 remote chains...] -- 57:08:47
      2900000 -- [-4422.774] [...7 remote chains...] -- 57:11:07
      2950000 -- [-4411.313] [...7 remote chains...] -- 57:14:27
      3000000 -- [-4430.659] [...7 remote chains...] -- 57:17:39

      Average standard deviation of split frequencies: 0.051870

      3050000 -- (-4394.500) [...7 remote chains...] -- 57:18:33
      3100000 -- (-4431.407) [...7 remote chains...] -- 57:20:27
      3150000 -- (-4438.377) [...7 remote chains...] -- 57:21:13
      3200000 -- (-4432.213) [...7 remote chains...] -- 57:21:57
      3250000 -- (-4439.782) [...7 remote chains...] -- 57:21:36
      3300000 -- (-4441.396) [...7 remote chains...] -- 57:23:14
      3350000 -- (-4433.406) [...7 remote chains...] -- 57:24:47
      3400000 -- (-4438.521) [...7 remote chains...] -- 57:24:21
      3450000 -- (-4404.937) [...7 remote chains...] -- 57:25:47
      3500000 -- (-4420.474) [...7 remote chains...] -- 57:28:06

      Average standard deviation of split frequencies: 0.052586

      3550000 -- (-4416.080) [...7 remote chains...] -- 57:28:28
      3600000 -- (-4444.248) [...7 remote chains...] -- 57:28:49
      3650000 -- (-4443.412) [...7 remote chains...] -- 57:29:07
      3700000 -- (-4454.477) [...7 remote chains...] -- 57:29:23
      3750000 -- (-4452.136) [...7 remote chains...] -- 57:31:23
      3800000 -- (-4478.122) [...7 remote chains...] -- 57:31:34
      3850000 -- (-4439.143) [...7 remote chains...] -- 57:31:43
      3900000 -- (-4422.999) [...7 remote chains...] -- 57:31:51
      3950000 -- (-4416.710) [...7 remote chains...] -- 57:31:58
      4000000 -- (-4420.299) [...7 remote chains...] -- 57:32:52

      Average standard deviation of split frequencies: 0.050770

      4050000 -- (-4433.971) [...7 remote chains...] -- 58:03:33
      4100000 -- (-4450.021) [...7 remote chains...] -- 63:50:24
      4150000 -- (-4432.548) [...7 remote chains...] -- 67:03:11
      4200000 -- (-4428.921) [...7 remote chains...] -- 68:06:56
      4250000 -- (-4423.723) [...7 remote chains...] -- 68:00:02
      4300000 -- (-4450.143) [...7 remote chains...] -- 67:52:31
      4350000 -- (-4442.998) [...7 remote chains...] -- 67:45:55
      4400000 -- (-4421.265) [...7 remote chains...] -- 67:38:42
      4450000 -- (-4456.838) [...7 remote chains...] -- 67:31:37
      4500000 -- (-4452.959) [...7 remote chains...] -- 67:25:24

      Average standard deviation of split frequencies: 0.046531

      4550000 -- (-4418.856) [...7 remote chains...] -- 67:18:35
      4600000 -- (-4425.178) [...7 remote chains...] -- 67:11:53
      4650000 -- (-4423.391) [...7 remote chains...] -- 67:06:01
      4700000 -- (-4435.623) [...7 remote chains...] -- 67:00:16
      4750000 -- (-4434.564) [...7 remote chains...] -- 66:53:55
      4800000 -- (-4421.324) [...7 remote chains...] -- 66:47:41
      4850000 -- (-4428.871) [...7 remote chains...] -- 66:42:15
      4900000 -- (-4443.054) [...7 remote chains...] -- 66:36:13
      4950000 -- (-4454.690) [...7 remote chains...] -- 66:30:58
      5000000 -- (-4423.000) [...7 remote chains...] -- 66:25:48

      Average standard deviation of split frequencies: 0.045423

      5050000 -- (-4422.233) [...7 remote chains...] -- 66:20:04
      5100000 -- (-4477.483) [...7 remote chains...] -- 66:15:04
      5150000 -- (-4462.167) [...7 remote chains...] -- 66:10:08
      5200000 -- (-4451.396) [...7 remote chains...] -- 66:05:55
      5250000 -- (-4450.565) [...7 remote chains...] -- 66:01:09
      5300000 -- (-4416.644) [...7 remote chains...] -- 65:56:27
      5350000 -- (-4453.074) [...7 remote chains...] -- 65:51:12
      5400000 -- (-4437.794) [...7 remote chains...] -- 65:46:39
      5450000 -- (-4424.573) [...7 remote chains...] -- 65:41:34
      5500000 -- (-4422.249) [...7 remote chains...] -- 65:36:33

      Average standard deviation of split frequencies: 0.040619

      5550000 -- (-4446.783) [...7 remote chains...] -- 65:32:12
      5600000 -- (-4437.665) [...7 remote chains...] -- 65:27:20
      5650000 -- (-4398.564) [...7 remote chains...] -- 65:23:07
      5700000 -- (-4425.308) [...7 remote chains...] -- 65:18:22
      5750000 -- (-4419.876) [...7 remote chains...] -- 65:14:16
      5800000 -- (-4455.845) [...7 remote chains...] -- 65:10:47
      5850000 -- [-4398.278] [...7 remote chains...] -- 65:07:20
      5900000 -- (-4419.752) [...7 remote chains...] -- 65:02:50
      5950000 -- (-4431.763) [...7 remote chains...] -- 64:58:56
      6000000 -- (-4412.030) [...7 remote chains...] -- 64:55:37

      Average standard deviation of split frequencies: 0.040417

      6050000 -- (-4411.255) [...7 remote chains...] -- 64:51:49
      6100000 -- (-4408.996) [...7 remote chains...] -- 64:48:03
      6150000 -- (-4439.235) [...7 remote chains...] -- 64:44:21
      6200000 -- (-4470.043) [...7 remote chains...] -- 64:40:41
      6250000 -- [-4396.645] [...7 remote chains...] -- 64:37:34
      6300000 -- (-4408.879) [...7 remote chains...] -- 64:34:30
      6350000 -- (-4421.848) [...7 remote chains...] -- 64:31:28
      6400000 -- (-4452.193) [...7 remote chains...] -- 64:28:28
      6450000 -- (-4453.548) [...7 remote chains...] -- 64:25:29
      6500000 -- (-4470.131) [...7 remote chains...] -- 64:22:03

      Average standard deviation of split frequencies: 0.038935

      6550000 -- (-4445.451) [...7 remote chains...] -- 64:19:09
      6600000 -- (-4451.853) [...7 remote chains...] -- 64:15:18
      6650000 -- (-4455.778) [...7 remote chains...] -- 64:11:58
      6700000 -- [-4403.958] [...7 remote chains...] -- 64:08:41
      6750000 -- [-4428.833] [...7 remote chains...] -- 64:05:26
      6800000 -- (-4474.740) [...7 remote chains...] -- 64:02:41
      6850000 -- (-4420.753) [...7 remote chains...] -- 63:59:01
      6900000 -- (-4447.874) [...7 remote chains...] -- 63:55:52
      6950000 -- (-4459.527) [...7 remote chains...] -- 63:52:17
      7000000 -- (-4464.042) [...7 remote chains...] -- 63:49:12

      Average standard deviation of split frequencies: 0.037723

      7050000 -- (-4427.820) [...7 remote chains...] -- 63:45:42
      7100000 -- [-4441.783] [...7 remote chains...] -- 63:42:40
      7150000 -- (-4447.741) [...7 remote chains...] -- 63:39:41
      7200000 -- (-4438.135) [...7 remote chains...] -- 63:37:37
      7250000 -- (-4431.599) [...7 remote chains...] -- 63:34:14
      7300000 -- (-4445.019) [...7 remote chains...] -- 63:31:19
      7350000 -- (-4446.000) [...7 remote chains...] -- 63:28:26
      7400000 -- (-4424.668) [...7 remote chains...] -- 63:25:35
      7450000 -- (-4434.864) [...7 remote chains...] -- 63:23:11
      7500000 -- (-4430.805) [...7 remote chains...] -- 63:19:57

      Average standard deviation of split frequencies: 0.036641

      7550000 -- (-4458.503) [...7 remote chains...] -- 63:17:10
      7600000 -- [-4418.551] [...7 remote chains...] -- 63:13:59
      7650000 -- (-4462.541) [...7 remote chains...] -- 63:11:15
      7700000 -- (-4439.998) [...7 remote chains...] -- 63:08:33
      7750000 -- (-4422.523) [...7 remote chains...] -- 63:05:52
      7800000 -- (-4451.694) [...7 remote chains...] -- 63:03:13
      7850000 -- (-4457.787) [...7 remote chains...] -- 63:00:59
      7900000 -- (-4439.363) [...7 remote chains...] -- 62:58:22
      7950000 -- (-4478.989) [...7 remote chains...] -- 62:56:10
      8000000 -- (-4477.572) [...7 remote chains...] -- 62:53:12

      Average standard deviation of split frequencies: 0.033434

      8050000 -- (-4445.673) [...7 remote chains...] -- 62:50:38
      8100000 -- (-4460.860) [...7 remote chains...] -- 62:48:06
      8150000 -- (-4455.876) [...7 remote chains...] -- 62:45:35
      8200000 -- (-4445.825) [...7 remote chains...] -- 62:43:29
      8250000 -- (-4445.594) [...7 remote chains...] -- 62:41:00
      8300000 -- (-4484.920) [...7 remote chains...] -- 62:38:33
      8350000 -- (-4414.167) [...7 remote chains...] -- 62:36:06
      8400000 -- (-4400.066) [...7 remote chains...] -- 62:34:04
      8450000 -- (-4478.759) [...7 remote chains...] -- 62:31:39
      8500000 -- (-4436.035) [...7 remote chains...] -- 62:29:16

      Average standard deviation of split frequencies: 0.030072

      8550000 -- (-4416.591) [...7 remote chains...] -- 62:26:31
      8600000 -- (-4467.510) [...7 remote chains...] -- 62:24:10
      8650000 -- (-4457.231) [...7 remote chains...] -- 62:21:27
      8700000 -- (-4422.697) [...7 remote chains...] -- 62:19:08
      8750000 -- (-4457.282) [...7 remote chains...] -- 62:16:50
      8800000 -- (-4428.984) [...7 remote chains...] -- 62:14:11
      8850000 -- (-4448.306) [...7 remote chains...] -- 62:11:55
      8900000 -- (-4455.163) [...7 remote chains...] -- 62:09:18
      8950000 -- (-4431.521) [...7 remote chains...] -- 62:06:43
      9000000 -- [-4388.265] [...7 remote chains...] -- 62:04:30

      Average standard deviation of split frequencies: 0.028701

      9050000 -- (-4411.225) [...7 remote chains...] -- 62:02:17
      9100000 -- (-4432.765) [...7 remote chains...] -- 62:00:06
      9150000 -- (-4432.927) [...7 remote chains...] -- 61:58:16
      9200000 -- (-4437.237) [...7 remote chains...] -- 61:56:06
      9250000 -- (-4424.000) [...7 remote chains...] -- 61:53:36
      9300000 -- (-4450.898) [...7 remote chains...] -- 61:51:48
      9350000 -- (-4430.496) [...7 remote chains...] -- 61:49:41
      9400000 -- (-4421.083) [...7 remote chains...] -- 61:47:14
      9450000 -- (-4456.565) [...7 remote chains...] -- 61:45:28
      9500000 -- (-4447.179) [...7 remote chains...] -- 61:43:23

      Average standard deviation of split frequencies: 0.028390

      9550000 -- (-4441.894) [...7 remote chains...] -- 61:41:18
      9600000 -- (-4437.800) [...7 remote chains...] -- 61:39:14
      9650000 -- (-4453.057) [...7 remote chains...] -- 61:36:51
      9700000 -- (-4430.183) [...7 remote chains...] -- 61:34:49
      9750000 -- (-4460.234) [...7 remote chains...] -- 61:32:28
      9800000 -- (-4469.533) [...7 remote chains...] -- 61:30:27
      9850000 -- (-4445.431) [...7 remote chains...] -- 61:28:08
      9900000 -- (-4431.809) [...7 remote chains...] -- 61:26:28
      9950000 -- (-4439.605) [...7 remote chains...] -- 61:24:10
      10000000 -- (-4456.994) [...7 remote chains...] -- 61:22:12

      Average standard deviation of split frequencies: 0.029174

      10050000 -- (-4438.931) [...7 remote chains...] -- 61:20:14
      10100000 -- [-4423.544] [...7 remote chains...] -- 61:17:58
      10150000 -- (-4417.498) [...7 remote chains...] -- 61:15:43
      10200000 -- [-4428.288] [...7 remote chains...] -- 61:13:29
      10250000 -- (-4431.167) [...7 remote chains...] -- 61:11:16
      10300000 -- (-4427.382) [...7 remote chains...] -- 61:09:04
      10350000 -- [-4419.588] [...7 remote chains...] -- 61:06:52
      10400000 -- (-4453.086) [...7 remote chains...] -- 61:04:41
      10450000 -- (-4446.334) [...7 remote chains...] -- 61:02:12
      10500000 -- (-4436.484) [...7 remote chains...] -- 61:00:21

      Average standard deviation of split frequencies: 0.026770

      10550000 -- [-4437.080] [...7 remote chains...] -- 60:57:54
      10600000 -- (-4406.768) [...7 remote chains...] -- 60:56:04
      10650000 -- (-4450.481) [...7 remote chains...] -- 60:54:14
      10700000 -- [-4414.699] [...7 remote chains...] -- 60:52:43
      10750000 -- [-4410.046] [...7 remote chains...] -- 60:51:29
      10800000 -- (-4407.326) [...7 remote chains...] -- 60:49:41
      10850000 -- [-4419.582] [...7 remote chains...] -- 60:47:36
      10900000 -- [-4405.045] [...7 remote chains...] -- 60:45:48
      10950000 -- [-4426.253] [...7 remote chains...] -- 60:43:44
      11000000 -- [-4397.637] [...7 remote chains...] -- 60:41:58

      Average standard deviation of split frequencies: 0.026285

      11050000 -- (-4459.068) [...7 remote chains...] -- 60:39:55
      11100000 -- (-4451.927) [...7 remote chains...] -- 60:37:53
      11150000 -- (-4452.568) [...7 remote chains...] -- 60:36:08
      11200000 -- (-4452.245) [...7 remote chains...] -- 60:34:24
      11250000 -- (-4467.302) [...7 remote chains...] -- 60:32:23
      11300000 -- (-4468.409) [...7 remote chains...] -- 60:30:23
      11350000 -- (-4464.115) [...7 remote chains...] -- 60:28:40
      11400000 -- (-4439.605) [...7 remote chains...] -- 60:26:41
      11450000 -- (-4462.962) [...7 remote chains...] -- 60:24:59
      11500000 -- (-4452.661) [...7 remote chains...] -- 60:23:17

      Average standard deviation of split frequencies: 0.024435

      11550000 -- (-4467.686) [...7 remote chains...] -- 60:21:53
      11600000 -- (-4422.329) [...7 remote chains...] -- 60:20:12
      11650000 -- (-4488.690) [...7 remote chains...] -- 60:18:31
      11700000 -- (-4469.949) [...7 remote chains...] -- 60:16:51
      11750000 -- (-4418.965) [...7 remote chains...] -- 60:15:28
      11800000 -- (-4398.665) [...7 remote chains...] -- 60:14:04
      11850000 -- [-4386.497] [...7 remote chains...] -- 60:12:25
      11900000 -- (-4418.368) [...7 remote chains...] -- 60:10:31
      11950000 -- (-4409.964) [...7 remote chains...] -- 60:08:52
      12000000 -- (-4426.250) [...7 remote chains...] -- 60:07:30

      Average standard deviation of split frequencies: 0.023518

      12050000 -- (-4458.325) [...7 remote chains...] -- 60:06:08
      12100000 -- (-4415.246) [...7 remote chains...] -- 60:04:46
      12150000 -- (-4450.602) [...7 remote chains...] -- 60:03:25
      12200000 -- (-4437.697) [...7 remote chains...] -- 60:01:48
      12250000 -- (-4438.444) [...7 remote chains...] -- 60:00:12
      12300000 -- (-4425.866) [...7 remote chains...] -- 59:58:36
      12350000 -- (-4415.818) [...7 remote chains...] -- 59:57:00
      12400000 -- (-4431.268) [...7 remote chains...] -- 59:55:24
      12450000 -- (-4466.788) [...7 remote chains...] -- 59:53:49
      12500000 -- (-4436.383) [...7 remote chains...] -- 59:52:30

      Average standard deviation of split frequencies: 0.022186

      12550000 -- (-4422.737) [...7 remote chains...] -- 59:50:55
      12600000 -- (-4419.651) [...7 remote chains...] -- 59:49:21
      12650000 -- (-4451.111) [...7 remote chains...] -- 59:47:47
      12700000 -- (-4454.796) [...7 remote chains...] -- 59:46:28
      12750000 -- (-4436.427) [...7 remote chains...] -- 59:44:55
      12800000 -- (-4425.774) [...7 remote chains...] -- 59:43:22
      12850000 -- (-4460.993) [...7 remote chains...] -- 59:41:49
      12900000 -- (-4435.953) [...7 remote chains...] -- 59:40:16
      12950000 -- (-4446.687) [...7 remote chains...] -- 59:38:44
      13000000 -- [-4428.472] [...7 remote chains...] -- 59:37:12

      Average standard deviation of split frequencies: 0.022629

      13050000 -- [-4414.404] [...7 remote chains...] -- 59:35:26
      13100000 -- [-4424.657] [...7 remote chains...] -- 59:33:41
      13150000 -- [-4459.659] [...7 remote chains...] -- 59:31:42
      13200000 -- (-4418.621) [...7 remote chains...] -- 59:30:11
      13250000 -- [-4452.440] [...7 remote chains...] -- 59:28:27
      13300000 -- (-4456.955) [...7 remote chains...] -- 59:26:57
      13350000 -- (-4433.220) [...7 remote chains...] -- 59:25:27
      13400000 -- (-4413.948) [...7 remote chains...] -- 59:23:44
      13450000 -- (-4444.519) [...7 remote chains...] -- 59:22:01
      13500000 -- (-4445.133) [...7 remote chains...] -- 59:20:18

      Average standard deviation of split frequencies: 0.021584

      13550000 -- (-4440.533) [...7 remote chains...] -- 59:18:36
      13600000 -- (-4429.382) [...7 remote chains...] -- 59:16:54
      13650000 -- (-4426.551) [...7 remote chains...] -- 59:15:12
      13700000 -- [-4430.034] [...7 remote chains...] -- 59:13:45
      13750000 -- [-4383.746] [...7 remote chains...] -- 59:12:04
      13800000 -- (-4407.265) [...7 remote chains...] -- 59:10:37
      13850000 -- (-4458.202) [...7 remote chains...] -- 59:08:56
      13900000 -- (-4460.398) [...7 remote chains...] -- 59:07:03
      13950000 -- (-4478.069) [...7 remote chains...] -- 59:05:23
      14000000 -- (-4430.498) [...7 remote chains...] -- 59:03:44

      Average standard deviation of split frequencies: 0.021338

      14050000 -- (-4447.864) [...7 remote chains...] -- 59:02:05
      14100000 -- (-4442.100) [...7 remote chains...] -- 59:00:27
      14150000 -- (-4446.260) [...7 remote chains...] -- 58:58:48
      14200000 -- (-4410.653) [...7 remote chains...] -- 58:57:23
      14250000 -- (-4431.265) [...7 remote chains...] -- 58:55:46
      14300000 -- (-4426.809) [...7 remote chains...] -- 58:53:55
      14350000 -- (-4423.495) [...7 remote chains...] -- 58:52:18
      14400000 -- (-4445.075) [...7 remote chains...] -- 58:50:41
      14450000 -- (-4446.371) [...7 remote chains...] -- 58:49:05
      14500000 -- (-4424.723) [...7 remote chains...] -- 58:47:29

      Average standard deviation of split frequencies: 0.021125

      14550000 -- (-4443.316) [...7 remote chains...] -- 58:45:53
      14600000 -- (-4443.446) [...7 remote chains...] -- 58:44:30
      14650000 -- (-4450.155) [...7 remote chains...] -- 58:42:54
      14700000 -- (-4442.716) [...7 remote chains...] -- 58:41:19
      14750000 -- (-4459.839) [...7 remote chains...] -- 58:39:45
      14800000 -- (-4423.061) [...7 remote chains...] -- 58:38:10
      14850000 -- (-4424.716) [...7 remote chains...] -- 58:36:48
      14900000 -- (-4443.362) [...7 remote chains...] -- 58:35:14
      14950000 -- (-4452.356) [...7 remote chains...] -- 58:33:53
      15000000 -- (-4454.700) [...7 remote chains...] -- 58:32:07

      Average standard deviation of split frequencies: 0.019382

      15050000 -- (-4430.630) [...7 remote chains...] -- 58:30:46
      15100000 -- (-4465.443) [...7 remote chains...] -- 58:29:13
      15150000 -- (-4482.107) [...7 remote chains...] -- 58:27:52
      15200000 -- (-4474.400) [...7 remote chains...] -- 58:26:32
      15250000 -- (-4436.789) [...7 remote chains...] -- 58:25:12
      15300000 -- (-4471.192) [...7 remote chains...] -- 58:23:52
      15350000 -- (-4443.484) [...7 remote chains...] -- 58:22:20
      15400000 -- (-4438.027) [...7 remote chains...] -- 58:21:00
      15450000 -- (-4477.414) [...7 remote chains...] -- 58:19:28
      15500000 -- (-4462.283) [...7 remote chains...] -- 58:17:57

      Average standard deviation of split frequencies: 0.019629

      15550000 -- [-4427.911] [...7 remote chains...] -- 58:16:38
      15600000 -- [-4406.234] [...7 remote chains...] -- 58:15:07
      15650000 -- (-4414.205) [...7 remote chains...] -- 58:13:48
      15700000 -- [-4398.311] [...7 remote chains...] -- 58:12:18
      15750000 -- [-4423.407] [...7 remote chains...] -- 58:10:48
      15800000 -- [-4423.078] [...7 remote chains...] -- 58:09:30
      15850000 -- [-4407.293] [...7 remote chains...] -- 58:08:00
      15900000 -- [-4414.296] [...7 remote chains...] -- 58:06:30
      15950000 -- [-4432.480] [...7 remote chains...] -- 58:05:13
      16000000 -- (-4419.419) [...7 remote chains...] -- 58:04:07

      Average standard deviation of split frequencies: 0.019970

      16050000 -- (-4413.716) [...7 remote chains...] -- 58:02:38
      16100000 -- [-4388.507] [...7 remote chains...] -- 58:01:20
      16150000 -- (-4431.554) [...7 remote chains...] -- 58:00:03
      16200000 -- (-4432.347) [...7 remote chains...] -- 57:58:35
      16250000 -- (-4451.686) [...7 remote chains...] -- 57:57:06
      16300000 -- (-4426.786) [...7 remote chains...] -- 57:55:50
      16350000 -- (-4452.449) [...7 remote chains...] -- 57:54:22
      16400000 -- (-4434.929) [...7 remote chains...] -- 57:53:17
      16450000 -- (-4433.004) [...7 remote chains...] -- 57:51:49
      16500000 -- (-4420.093) [...7 remote chains...] -- 57:50:22

      Average standard deviation of split frequencies: 0.020234

      16550000 -- (-4418.841) [...7 remote chains...] -- 57:48:55
      16600000 -- (-4469.809) [...7 remote chains...] -- 57:47:39
      16650000 -- (-4435.546) [...7 remote chains...] -- 57:46:12
      16700000 -- (-4426.582) [...7 remote chains...] -- 57:44:57
      16750000 -- (-4429.204) [...7 remote chains...] -- 57:43:52
      16800000 -- (-4431.161) [...7 remote chains...] -- 57:42:48
      16850000 -- (-4428.744) [...7 remote chains...] -- 57:41:44
      16900000 -- (-4440.315) [...7 remote chains...] -- 57:40:39
      16950000 -- (-4448.005) [...7 remote chains...] -- 57:39:35
      17000000 -- (-4446.482) [...7 remote chains...] -- 57:38:20

      Average standard deviation of split frequencies: 0.019027

      17050000 -- (-4433.350) [...7 remote chains...] -- 57:36:54
      17100000 -- (-4430.394) [...7 remote chains...] -- 57:35:40
      17150000 -- (-4412.301) [...7 remote chains...] -- 57:34:36
      17200000 -- (-4426.040) [...7 remote chains...] -- 57:33:11
      17250000 -- (-4457.762) [...7 remote chains...] -- 57:32:17
      17300000 -- (-4413.842) [...7 remote chains...] -- 57:31:03
      17350000 -- (-4457.503) [...7 remote chains...] -- 57:29:49
      17400000 -- (-4455.505) [...7 remote chains...] -- 57:28:45
      17450000 -- (-4436.957) [...7 remote chains...] -- 57:27:42
      17500000 -- (-4452.536) [...7 remote chains...] -- 57:26:28

      Average standard deviation of split frequencies: 0.017824

      17550000 -- (-4474.102) [...7 remote chains...] -- 57:25:14
      17600000 -- (-4460.154) [...7 remote chains...] -- 57:23:50
      17650000 -- [-4402.743] [...7 remote chains...] -- 57:22:26
      17700000 -- (-4399.546) [...7 remote chains...] -- 57:21:12
      17750000 -- [-4401.855] [...7 remote chains...] -- 57:19:59
      17800000 -- (-4459.505) [...7 remote chains...] -- 57:18:35
      17850000 -- (-4429.522) [...7 remote chains...] -- 57:17:12
      17900000 -- (-4450.183) [...7 remote chains...] -- 57:15:49
      17950000 -- (-4441.056) [...7 remote chains...] -- 57:14:36
      18000000 -- (-4408.244) [...7 remote chains...] -- 57:13:13

      Average standard deviation of split frequencies: 0.018241

      18050000 -- (-4442.769) [...7 remote chains...] -- 57:11:50
      18100000 -- (-4444.059) [...7 remote chains...] -- 57:10:38
      18150000 -- (-4419.835) [...7 remote chains...] -- 57:09:16
      18200000 -- (-4442.852) [...7 remote chains...] -- 57:07:53
      18250000 -- (-4439.553) [...7 remote chains...] -- 57:06:41
      18300000 -- (-4463.484) [...7 remote chains...] -- 57:05:19
      18350000 -- (-4440.379) [...7 remote chains...] -- 57:04:07
      18400000 -- (-4453.431) [...7 remote chains...] -- 57:02:45
      18450000 -- (-4474.194) [...7 remote chains...] -- 57:01:34
      18500000 -- (-4435.383) [...7 remote chains...] -- 57:00:12

      Average standard deviation of split frequencies: 0.017693

      18550000 -- [-4420.822] [...7 remote chains...] -- 56:59:01
      18600000 -- (-4435.182) [...7 remote chains...] -- 56:57:40
      18650000 -- [-4419.428] [...7 remote chains...] -- 56:56:09
      18700000 -- (-4431.688) [...7 remote chains...] -- 56:54:48
      18750000 -- (-4455.338) [...7 remote chains...] -- 56:53:27
      18800000 -- [-4428.876] [...7 remote chains...] -- 56:52:07
      18850000 -- (-4434.038) [...7 remote chains...] -- 56:50:37
      18900000 -- (-4441.863) [...7 remote chains...] -- 56:49:26
      18950000 -- [-4403.498] [...7 remote chains...] -- 56:47:56
      19000000 -- (-4436.692) [...7 remote chains...] -- 56:46:36

      Average standard deviation of split frequencies: 0.017643

      19050000 -- [-4456.471] [...7 remote chains...] -- 56:45:07
      19100000 -- (-4453.762) [...7 remote chains...] -- 56:43:47
      19150000 -- [-4444.253] [...7 remote chains...] -- 56:42:28
      19200000 -- [-4443.150] [...7 remote chains...] -- 56:41:08
      19250000 -- (-4449.799) [...7 remote chains...] -- 56:39:49
      19300000 -- [-4419.999] [...7 remote chains...] -- 56:38:30
      19350000 -- [-4427.896] [...7 remote chains...] -- 56:37:20
      19400000 -- [-4380.506] [...7 remote chains...] -- 56:36:10
      19450000 -- [-4412.814] [...7 remote chains...] -- 56:34:51
      19500000 -- [-4413.540] [...7 remote chains...] -- 56:33:42

      Average standard deviation of split frequencies: 0.016972

      19550000 -- [-4409.096] [...7 remote chains...] -- 56:32:23
      19600000 -- [-4424.070] [...7 remote chains...] -- 56:31:14
      19650000 -- [-4403.456] [...7 remote chains...] -- 56:30:23
      19700000 -- [-4415.417] [...7 remote chains...] -- 56:29:05
      19750000 -- (-4441.884) [...7 remote chains...] -- 56:27:47
      19800000 -- [-4416.375] [...7 remote chains...] -- 56:26:47
      19850000 -- [-4388.492] [...7 remote chains...] -- 56:25:47
      19900000 -- [-4432.202] [...7 remote chains...] -- 56:24:38
      19950000 -- (-4415.290) [...7 remote chains...] -- 56:23:38
      20000000 -- (-4454.156) [...7 remote chains...] -- 56:22:39

      Average standard deviation of split frequencies: 0.016076

      20050000 -- (-4452.799) [...7 remote chains...] -- 56:21:39
      20100000 -- (-4433.440) [...7 remote chains...] -- 56:20:30
      20150000 -- (-4424.545) [...7 remote chains...] -- 56:19:48
      20200000 -- [-4420.803] [...7 remote chains...] -- 56:18:40
      20250000 -- (-4435.397) [...7 remote chains...] -- 56:17:40
      20300000 -- [-4430.351] [...7 remote chains...] -- 56:16:31
      20350000 -- (-4448.579) [...7 remote chains...] -- 56:15:49
      20400000 -- [-4436.350] [...7 remote chains...] -- 56:14:41
      20450000 -- (-4464.340) [...7 remote chains...] -- 56:13:50
      20500000 -- (-4461.696) [...7 remote chains...] -- 56:12:50

      Average standard deviation of split frequencies: 0.016131

      20550000 -- (-4468.080) [...7 remote chains...] -- 56:11:42
      20600000 -- (-4454.970) [...7 remote chains...] -- 56:10:43
      20650000 -- (-4436.520) [...7 remote chains...] -- 56:09:26
      20700000 -- (-4443.766) [...7 remote chains...] -- 56:08:17
      20750000 -- (-4456.686) [...7 remote chains...] -- 56:07:09
      20800000 -- [-4431.337] [...7 remote chains...] -- 56:06:10
      20850000 -- [-4442.444] [...7 remote chains...] -- 56:05:36
      20900000 -- [-4431.428] [...7 remote chains...] -- 56:04:28
      20950000 -- [-4429.330] [...7 remote chains...] -- 56:03:37
      21000000 -- [-4408.355] [...7 remote chains...] -- 56:02:30

      Average standard deviation of split frequencies: 0.016707

      21050000 -- (-4440.483) [...7 remote chains...] -- 56:01:22
      21100000 -- [-4432.797] [...7 remote chains...] -- 56:00:14
      21150000 -- [-4410.795] [...7 remote chains...] -- 55:58:58
      21200000 -- [-4409.872] [...7 remote chains...] -- 55:57:42
      21250000 -- [-4419.721] [...7 remote chains...] -- 55:56:42
      21300000 -- [-4423.653] [...7 remote chains...] -- 55:55:35
      21350000 -- [-4421.000] [...7 remote chains...] -- 55:54:52
      21400000 -- (-4430.195) [...7 remote chains...] -- 55:53:37
      21450000 -- [-4430.857] [...7 remote chains...] -- 55:52:46
      21500000 -- [-4414.671] [...7 remote chains...] -- 55:51:55

      Average standard deviation of split frequencies: 0.018406

      21550000 -- [-4402.032] [...7 remote chains...] -- 55:50:48
      21600000 -- [-4412.647] [...7 remote chains...] -- 55:49:49
      21650000 -- (-4401.606) [...7 remote chains...] -- 55:48:50
      21700000 -- (-4410.538) [...7 remote chains...] -- 55:47:34
      21750000 -- (-4425.258) [...7 remote chains...] -- 55:46:19
      21800000 -- (-4420.129) [...7 remote chains...] -- 55:45:12
      21850000 -- (-4429.494) [...7 remote chains...] -- 55:44:05
      21900000 -- (-4437.513) [...7 remote chains...] -- 55:42:49
      21950000 -- (-4444.501) [...7 remote chains...] -- 55:41:51
      22000000 -- (-4442.919) [...7 remote chains...] -- 55:40:44

      Average standard deviation of split frequencies: 0.018063

      22050000 -- (-4427.822) [...7 remote chains...] -- 55:39:37
      22100000 -- (-4423.833) [...7 remote chains...] -- 55:38:46
      22150000 -- (-4422.785) [...7 remote chains...] -- 55:37:47
      22200000 -- [-4424.103] [...7 remote chains...] -- 55:36:49
      22250000 -- [-4414.153] [...7 remote chains...] -- 55:35:58
      22300000 -- (-4450.288) [...7 remote chains...] -- 55:35:07
      22350000 -- (-4437.102) [...7 remote chains...] -- 55:34:09
      22400000 -- (-4434.117) [...7 remote chains...] -- 55:33:18
      22450000 -- (-4438.297) [...7 remote chains...] -- 55:32:27
      22500000 -- (-4445.969) [...7 remote chains...] -- 55:31:44

      Average standard deviation of split frequencies: 0.017347

      22550000 -- (-4433.821) [...7 remote chains...] -- 55:30:37
      22600000 -- (-4452.247) [...7 remote chains...] -- 55:29:39
      22650000 -- (-4433.998) [...7 remote chains...] -- 55:28:48
      22700000 -- (-4456.016) [...7 remote chains...] -- 55:28:05
      22750000 -- (-4439.804) [...7 remote chains...] -- 55:27:06
      22800000 -- (-4471.923) [...7 remote chains...] -- 55:26:23
      22850000 -- (-4452.083) [...7 remote chains...] -- 55:25:16
      22900000 -- (-4442.192) [...7 remote chains...] -- 55:24:02
      22950000 -- (-4457.413) [...7 remote chains...] -- 55:23:26
      23000000 -- (-4449.263) [...7 remote chains...] -- 55:22:35

      Average standard deviation of split frequencies: 0.016805

      23050000 -- (-4456.555) [...7 remote chains...] -- 55:21:52
      23100000 -- (-4444.339) [...7 remote chains...] -- 55:21:01
      23150000 -- (-4446.257) [...7 remote chains...] -- 55:20:17
      23200000 -- [-4438.434] [...7 remote chains...] -- 55:19:19
      23250000 -- (-4476.182) [...7 remote chains...] -- 55:18:20
      23300000 -- (-4458.139) [...7 remote chains...] -- 55:17:29
      23350000 -- (-4434.101) [...7 remote chains...] -- 55:16:30
      23400000 -- (-4447.956) [...7 remote chains...] -- 55:15:39
      23450000 -- (-4461.847) [...7 remote chains...] -- 55:14:32
      23500000 -- [-4424.031] [...7 remote chains...] -- 55:13:41

      Average standard deviation of split frequencies: 0.016432

      23550000 -- (-4429.190) [...7 remote chains...] -- 55:12:35
      23600000 -- (-4448.783) [...7 remote chains...] -- 55:11:36
      23650000 -- (-4424.461) [...7 remote chains...] -- 55:10:37
      23700000 -- (-4433.544) [...7 remote chains...] -- 55:09:46
      23750000 -- (-4417.102) [...7 remote chains...] -- 55:08:40
      23800000 -- (-4424.168) [...7 remote chains...] -- 55:07:49
      23850000 -- (-4419.219) [...7 remote chains...] -- 55:06:58
      23900000 -- (-4437.450) [...7 remote chains...] -- 55:06:14
      23950000 -- (-4461.312) [...7 remote chains...] -- 55:05:22
      24000000 -- (-4428.160) [...7 remote chains...] -- 55:04:23

      Average standard deviation of split frequencies: 0.015525

      24050000 -- (-4460.787) [...7 remote chains...] -- 55:03:25
      24100000 -- (-4471.291) [...7 remote chains...] -- 55:02:19
      24150000 -- (-4491.095) [...7 remote chains...] -- 55:01:35
      24200000 -- (-4422.652) [...7 remote chains...] -- 55:00:36
      24250000 -- [-4406.594] [...7 remote chains...] -- 54:59:37
      24300000 -- (-4439.670) [...7 remote chains...] -- 54:58:39
      24350000 -- (-4417.422) [...7 remote chains...] -- 54:57:47
      24400000 -- (-4440.733) [...7 remote chains...] -- 54:56:56
      24450000 -- (-4437.309) [...7 remote chains...] -- 54:56:04
      24500000 -- (-4440.146) [...7 remote chains...] -- 54:55:06

      Average standard deviation of split frequencies: 0.014872

      24550000 -- [-4426.251] [...7 remote chains...] -- 54:54:14
      24600000 -- (-4443.202) [...7 remote chains...] -- 54:53:15
      24650000 -- (-4466.109) [...7 remote chains...] -- 54:52:24
      24700000 -- (-4440.624) [...7 remote chains...] -- 54:51:25
      24750000 -- (-4439.399) [...7 remote chains...] -- 54:50:34
      24800000 -- (-4469.952) [...7 remote chains...] -- 54:49:35
      24850000 -- (-4445.287) [...7 remote chains...] -- 54:48:36
      24900000 -- (-4424.618) [...7 remote chains...] -- 54:48:06
      24950000 -- (-4412.594) [...7 remote chains...] -- 54:47:14
      25000000 -- (-4453.996) [...7 remote chains...] -- 54:46:23

      Average standard deviation of split frequencies: 0.016055

      25050000 -- (-4459.790) [...7 remote chains...] -- 54:45:31
      25100000 -- (-4443.709) [...7 remote chains...] -- 54:44:32
      25150000 -- (-4468.486) [...7 remote chains...] -- 54:43:33
      25200000 -- (-4415.249) [...7 remote chains...] -- 54:42:42
      25250000 -- (-4426.149) [...7 remote chains...] -- 54:41:43
      25300000 -- (-4441.679) [...7 remote chains...] -- 54:40:51
      25350000 -- (-4442.304) [...7 remote chains...] -- 54:39:53
      25400000 -- (-4429.603) [...7 remote chains...] -- 54:39:21
      25450000 -- (-4432.090) [...7 remote chains...] -- 54:38:23
      25500000 -- [-4403.368] [...7 remote chains...] -- 54:37:31

      Average standard deviation of split frequencies: 0.015629

      25550000 -- [-4395.943] [...7 remote chains...] -- 54:36:32
      25600000 -- (-4432.473) [...7 remote chains...] -- 54:35:40
      25650000 -- [-4393.891] [...7 remote chains...] -- 54:34:41
      25700000 -- [-4409.043] [...7 remote chains...] -- 54:33:49
      25750000 -- (-4463.809) [...7 remote chains...] -- 54:32:51
      25800000 -- (-4443.218) [...7 remote chains...] -- 54:31:52
      25850000 -- (-4440.796) [...7 remote chains...] -- 54:31:20
      25900000 -- (-4471.245) [...7 remote chains...] -- 54:30:35
      25950000 -- (-4488.798) [...7 remote chains...] -- 54:29:43
      26000000 -- (-4428.941) [...7 remote chains...] -- 54:28:51

      Average standard deviation of split frequencies: 0.015577

      26050000 -- (-4444.569) [...7 remote chains...] -- 54:27:59
      26100000 -- (-4440.051) [...7 remote chains...] -- 54:26:53
      26150000 -- (-4452.938) [...7 remote chains...] -- 54:26:15
      26200000 -- (-4460.850) [...7 remote chains...] -- 54:25:36
      26250000 -- (-4462.842) [...7 remote chains...] -- 54:24:50
      26300000 -- (-4469.604) [...7 remote chains...] -- 54:24:05
      26350000 -- (-4468.366) [...7 remote chains...] -- 54:23:39
      26400000 -- (-4424.110) [...7 remote chains...] -- 54:22:46
      26450000 -- (-4426.956) [...7 remote chains...] -- 54:22:01
      26500000 -- [-4416.568] [...7 remote chains...] -- 54:21:02

      Average standard deviation of split frequencies: 0.015453

      26550000 -- (-4432.194) [...7 remote chains...] -- 54:20:09
      26600000 -- (-4452.017) [...7 remote chains...] -- 54:19:17
      26650000 -- (-4438.973) [...7 remote chains...] -- 54:18:24
      26700000 -- (-4446.181) [...7 remote chains...] -- 54:17:39
      26750000 -- (-4434.738) [...7 remote chains...] -- 54:16:59
      26800000 -- (-4444.499) [...7 remote chains...] -- 54:16:13
      26850000 -- (-4440.698) [...7 remote chains...] -- 54:15:20
      26900000 -- (-4425.347) [...7 remote chains...] -- 54:14:34
      26950000 -- (-4434.534) [...7 remote chains...] -- 54:13:42
      27000000 -- (-4444.686) [...7 remote chains...] -- 54:12:43

      Average standard deviation of split frequencies: 0.016107

      27050000 -- (-4430.230) [...7 remote chains...] -- 54:12:03
      27100000 -- (-4429.722) [...7 remote chains...] -- 54:11:04
      27150000 -- (-4419.239) [...7 remote chains...] -- 54:10:11
      27200000 -- (-4427.946) [...7 remote chains...] -- 54:09:12
      27250000 -- [-4435.606] [...7 remote chains...] -- 54:08:13
      27300000 -- (-4458.212) [...7 remote chains...] -- 54:07:33
      27350000 -- (-4416.967) [...7 remote chains...] -- 54:06:40
      27400000 -- (-4418.347) [...7 remote chains...] -- 54:05:54
      27450000 -- (-4451.669) [...7 remote chains...] -- 54:05:08
      27500000 -- (-4453.869) [...7 remote chains...] -- 54:04:15

      Average standard deviation of split frequencies: 0.015855

      27550000 -- [-4423.872] [...7 remote chains...] -- 54:03:16
      27600000 -- [-4383.369] [...7 remote chains...] -- 54:02:17
      27650000 -- (-4429.639) [...7 remote chains...] -- 54:01:18
      27700000 -- (-4426.942) [...7 remote chains...] -- 54:00:31
      27750000 -- (-4423.822) [...7 remote chains...] -- 53:59:32
      27800000 -- [-4405.185] [...7 remote chains...] -- 53:58:45
      27850000 -- (-4445.810) [...7 remote chains...] -- 53:57:52
      27900000 -- [-4433.917] [...7 remote chains...] -- 53:57:06
      27950000 -- [-4434.990] [...7 remote chains...] -- 53:56:07
      28000000 -- [-4420.285] [...7 remote chains...] -- 53:55:08

      Average standard deviation of split frequencies: 0.015815

      28050000 -- (-4434.314) [...7 remote chains...] -- 53:54:21
      28100000 -- [-4421.728] [...7 remote chains...] -- 53:53:28
      28150000 -- [-4424.036] [...7 remote chains...] -- 53:52:29
      28200000 -- [-4416.901] [...7 remote chains...] -- 53:51:36
      28250000 -- [-4424.738] [...7 remote chains...] -- 53:50:31
      28300000 -- [-4404.141] [...7 remote chains...] -- 53:49:38
      28350000 -- [-4443.770] [...7 remote chains...] -- 53:48:39
      28400000 -- (-4472.439) [...7 remote chains...] -- 53:47:46
      28450000 -- (-4436.345) [...7 remote chains...] -- 53:46:47
      28500000 -- [-4425.970] [...7 remote chains...] -- 53:45:48

      Average standard deviation of split frequencies: 0.016099

      28550000 -- [-4443.702] [...7 remote chains...] -- 53:45:01
      28600000 -- (-4436.488) [...7 remote chains...] -- 53:44:02
      28650000 -- (-4431.047) [...7 remote chains...] -- 53:42:57
      28700000 -- [-4412.442] [...7 remote chains...] -- 53:41:58
      28750000 -- (-4435.046) [...7 remote chains...] -- 53:40:53
      28800000 -- (-4435.700) [...7 remote chains...] -- 53:40:00
      28850000 -- [-4412.885] [...7 remote chains...] -- 53:38:55
      28900000 -- [-4389.364] [...7 remote chains...] -- 53:37:56
      28950000 -- (-4401.972) [...7 remote chains...] -- 53:36:57
      29000000 -- (-4458.437) [...7 remote chains...] -- 53:35:58

      Average standard deviation of split frequencies: 0.015619

      29050000 -- (-4416.411) [...7 remote chains...] -- 53:35:05
      29100000 -- (-4428.344) [...7 remote chains...] -- 53:34:12
      29150000 -- (-4452.555) [...7 remote chains...] -- 53:33:31
      29200000 -- (-4452.435) [...7 remote chains...] -- 53:32:38
      29250000 -- (-4463.995) [...7 remote chains...] -- 53:31:45
      29300000 -- (-4428.670) [...7 remote chains...] -- 53:30:52
      29350000 -- (-4413.298) [...7 remote chains...] -- 53:29:47
      29400000 -- (-4464.618) [...7 remote chains...] -- 53:28:54
      29450000 -- (-4420.316) [...7 remote chains...] -- 53:28:01
      29500000 -- (-4416.341) [...7 remote chains...] -- 53:26:56

      Average standard deviation of split frequencies: 0.015769

      29550000 -- (-4443.969) [...7 remote chains...] -- 53:26:14
      29600000 -- (-4437.139) [...7 remote chains...] -- 53:25:15
      29650000 -- [-4399.785] [...7 remote chains...] -- 53:24:28
      29700000 -- [-4413.877] [...7 remote chains...] -- 53:23:41
      29750000 -- (-4432.223) [...7 remote chains...] -- 53:22:53
      29800000 -- (-4466.676) [...7 remote chains...] -- 53:22:06
      29850000 -- (-4415.062) [...7 remote chains...] -- 53:21:12
      29900000 -- (-4465.453) [...7 remote chains...] -- 53:20:19
      29950000 -- (-4425.077) [...7 remote chains...] -- 53:19:37
      30000000 -- (-4404.682) [...7 remote chains...] -- 53:18:33

      Average standard deviation of split frequencies: 0.015963

      30050000 -- (-4417.890) [...7 remote chains...] -- 53:17:39
      30100000 -- (-4439.418) [...7 remote chains...] -- 53:16:46
      30150000 -- [-4390.197] [...7 remote chains...] -- 53:15:53
      30200000 -- (-4424.437) [...7 remote chains...] -- 53:14:54
      30250000 -- (-4403.664) [...7 remote chains...] -- 53:13:55
      30300000 -- [-4409.797] [...7 remote chains...] -- 53:13:01
      30350000 -- (-4391.495) [...7 remote chains...] -- 53:12:02
      30400000 -- [-4411.707] [...7 remote chains...] -- 53:11:03
      30450000 -- (-4447.056) [...7 remote chains...] -- 53:10:04
      30500000 -- (-4436.287) [...7 remote chains...] -- 53:09:11

      Average standard deviation of split frequencies: 0.016522

      30550000 -- (-4498.453) [...7 remote chains...] -- 53:08:18
      30600000 -- (-4449.378) [...7 remote chains...] -- 53:07:13
      30650000 -- (-4424.311) [...7 remote chains...] -- 53:06:25
      30700000 -- (-4483.927) [...7 remote chains...] -- 53:05:21
      30750000 -- (-4449.848) [...7 remote chains...] -- 53:04:28
      30800000 -- (-4437.135) [...7 remote chains...] -- 53:03:18
      30850000 -- (-4431.145) [...7 remote chains...] -- 53:02:13
      30900000 -- [-4421.609] [...7 remote chains...] -- 53:01:09
      30950000 -- (-4433.525) [...7 remote chains...] -- 52:59:59
      31000000 -- (-4433.707) [...7 remote chains...] -- 52:59:06

      Average standard deviation of split frequencies: 0.017034

      31050000 -- (-4438.963) [...7 remote chains...] -- 52:58:13
      31100000 -- (-4427.833) [...7 remote chains...] -- 52:57:25
      31150000 -- (-4408.109) [...7 remote chains...] -- 52:56:37
      31200000 -- (-4423.363) [...7 remote chains...] -- 52:55:49
      31250000 -- (-4445.547) [...7 remote chains...] -- 52:54:50
      31300000 -- (-4491.790) [...7 remote chains...] -- 52:53:46
      31350000 -- (-4439.012) [...7 remote chains...] -- 52:52:52
      31400000 -- (-4430.285) [...7 remote chains...] -- 52:51:53
      31450000 -- (-4411.915) [...7 remote chains...] -- 52:50:55
      31500000 -- (-4434.383) [...7 remote chains...] -- 52:49:51

      Average standard deviation of split frequencies: 0.016345

      31550000 -- (-4444.676) [...7 remote chains...] -- 52:48:57
      31600000 -- (-4458.295) [...7 remote chains...] -- 52:48:04
      31650000 -- (-4455.598) [...7 remote chains...] -- 52:47:10
      31700000 -- (-4424.200) [...7 remote chains...] -- 52:46:33
      31750000 -- (-4425.112) [...7 remote chains...] -- 52:45:34
      31800000 -- (-4429.158) [...7 remote chains...] -- 52:44:35
      31850000 -- (-4487.668) [...7 remote chains...] -- 52:43:36
      31900000 -- (-4439.637) [...7 remote chains...] -- 52:42:48
      31950000 -- (-4457.776) [...7 remote chains...] -- 52:41:49
      32000000 -- (-4449.953) [...7 remote chains...] -- 52:41:01

      Average standard deviation of split frequencies: 0.016085

      32050000 -- (-4455.070) [...7 remote chains...] -- 52:40:07
      32100000 -- (-4449.370) [...7 remote chains...] -- 52:39:14
      32150000 -- (-4423.613) [...7 remote chains...] -- 52:38:31
      32200000 -- (-4447.099) [...7 remote chains...] -- 52:37:48
      32250000 -- (-4431.892) [...7 remote chains...] -- 52:36:54
      32300000 -- (-4429.066) [...7 remote chains...] -- 52:36:00
      32350000 -- (-4439.021) [...7 remote chains...] -- 52:35:07
      32400000 -- (-4429.344) [...7 remote chains...] -- 52:34:18
      32450000 -- (-4442.678) [...7 remote chains...] -- 52:33:30
      32500000 -- (-4449.633) [...7 remote chains...] -- 52:32:46

      Average standard deviation of split frequencies: 0.015747

      32550000 -- (-4459.313) [...7 remote chains...] -- 52:31:53
      32600000 -- (-4421.111) [...7 remote chains...] -- 52:30:59
      32650000 -- (-4430.727) [...7 remote chains...] -- 52:30:05
      32700000 -- (-4463.310) [...7 remote chains...] -- 52:29:06
      32750000 -- (-4466.116) [...7 remote chains...] -- 52:28:07
      32800000 -- (-4435.526) [...7 remote chains...] -- 52:27:14
      32850000 -- [-4437.668] [...7 remote chains...] -- 52:26:20
      32900000 -- [-4425.939] [...7 remote chains...] -- 52:25:21
      32950000 -- [-4440.568] [...7 remote chains...] -- 52:24:22
      33000000 -- (-4456.536) [...7 remote chains...] -- 52:23:33

      Average standard deviation of split frequencies: 0.015845

      33050000 -- (-4466.411) [...7 remote chains...] -- 52:22:45
      33100000 -- (-4466.114) [...7 remote chains...] -- 52:21:46
      33150000 -- (-4448.985) [...7 remote chains...] -- 52:20:57
      33200000 -- (-4470.667) [...7 remote chains...] -- 52:19:53
      33250000 -- (-4462.539) [...7 remote chains...] -- 52:18:59
      33300000 -- (-4460.710) [...7 remote chains...] -- 52:18:00
      33350000 -- (-4413.929) [...7 remote chains...] -- 52:17:07
      33400000 -- (-4420.950) [...7 remote chains...] -- 52:16:23
      33450000 -- (-4468.361) [...7 remote chains...] -- 52:15:24
      33500000 -- (-4441.567) [...7 remote chains...] -- 52:14:35

      Average standard deviation of split frequencies: 0.015052

      33550000 -- [-4448.256] [...7 remote chains...] -- 52:13:46
      33600000 -- [-4428.498] [...7 remote chains...] -- 52:12:52
      33650000 -- (-4461.082) [...7 remote chains...] -- 52:11:58
      33700000 -- (-4435.605) [...7 remote chains...] -- 52:10:59
      33750000 -- (-4410.423) [...7 remote chains...] -- 52:10:00
      33800000 -- (-4460.837) [...7 remote chains...] -- 52:09:11
      33850000 -- (-4445.709) [...7 remote chains...] -- 52:08:13
      33900000 -- (-4448.283) [...7 remote chains...] -- 52:07:19
      33950000 -- (-4460.549) [...7 remote chains...] -- 52:06:15
      34000000 -- (-4455.439) [...7 remote chains...] -- 52:05:21

      Average standard deviation of split frequencies: 0.014747

      34050000 -- (-4457.892) [...7 remote chains...] -- 52:04:27
      34100000 -- (-4435.044) [...7 remote chains...] -- 52:03:38
      34150000 -- (-4421.631) [...7 remote chains...] -- 52:02:39
      34200000 -- [-4414.413] [...7 remote chains...] -- 52:01:45
      34250000 -- (-4446.665) [...7 remote chains...] -- 52:00:46
      34300000 -- (-4452.529) [...7 remote chains...] -- 51:59:57
      34350000 -- (-4441.519) [...7 remote chains...] -- 51:58:58
      34400000 -- (-4429.074) [...7 remote chains...] -- 51:57:59
      34450000 -- (-4435.963) [...7 remote chains...] -- 51:56:56
      34500000 -- [-4420.524] [...7 remote chains...] -- 51:55:57

      Average standard deviation of split frequencies: 0.014477

      34550000 -- (-4431.028) [...7 remote chains...] -- 51:55:08
      34600000 -- (-4448.433) [...7 remote chains...] -- 51:54:18
      34650000 -- (-4418.701) [...7 remote chains...] -- 51:53:20
      34700000 -- (-4455.271) [...7 remote chains...] -- 51:52:26
      34750000 -- (-4448.722) [...7 remote chains...] -- 51:51:32
      34800000 -- (-4430.795) [...7 remote chains...] -- 51:50:33
      34850000 -- (-4417.464) [...7 remote chains...] -- 51:49:34
      34900000 -- (-4448.444) [...7 remote chains...] -- 51:48:49
      34950000 -- (-4429.117) [...7 remote chains...] -- 51:47:51
      35000000 -- (-4438.395) [...7 remote chains...] -- 51:47:06

      Average standard deviation of split frequencies: 0.014577

      35050000 -- (-4432.914) [...7 remote chains...] -- 51:46:17
      35100000 -- (-4414.469) [...7 remote chains...] -- 51:45:32
      35150000 -- (-4450.168) [...7 remote chains...] -- 51:44:33
      35200000 -- (-4416.766) [...7 remote chains...] -- 51:43:34
      35250000 -- (-4435.076) [...7 remote chains...] -- 51:42:40
      35300000 -- [-4406.627] [...7 remote chains...] -- 51:41:37
      35350000 -- (-4451.507) [...7 remote chains...] -- 51:40:38
      35400000 -- (-4444.075) [...7 remote chains...] -- 51:39:44
      35450000 -- (-4416.798) [...7 remote chains...] -- 51:38:45
      35500000 -- (-4446.312) [...7 remote chains...] -- 51:37:46

      Average standard deviation of split frequencies: 0.014564

      35550000 -- (-4423.602) [...7 remote chains...] -- 51:36:52
      35600000 -- (-4435.777) [...7 remote chains...] -- 51:35:58
      35650000 -- (-4458.975) [...7 remote chains...] -- 51:35:03
      35700000 -- (-4439.096) [...7 remote chains...] -- 51:34:14
      35750000 -- (-4432.862) [...7 remote chains...] -- 51:33:24
      35800000 -- (-4471.736) [...7 remote chains...] -- 51:32:30
      35850000 -- (-4462.650) [...7 remote chains...] -- 51:31:27
      35900000 -- (-4418.762) [...7 remote chains...] -- 51:30:28
      35950000 -- (-4462.408) [...7 remote chains...] -- 51:29:34
      36000000 -- (-4445.081) [...7 remote chains...] -- 51:28:35

      Average standard deviation of split frequencies: 0.014431

      36050000 -- (-4461.820) [...7 remote chains...] -- 51:27:54
      36100000 -- (-4459.346) [...7 remote chains...] -- 51:27:09
      36150000 -- (-4463.522) [...7 remote chains...] -- 51:26:15
      36200000 -- [-4423.893] [...7 remote chains...] -- 51:25:25
      36250000 -- (-4432.535) [...7 remote chains...] -- 51:24:31
      36300000 -- (-4463.114) [...7 remote chains...] -- 51:23:37
      36350000 -- (-4443.682) [...7 remote chains...] -- 51:22:42
      36400000 -- (-4437.713) [...7 remote chains...] -- 51:21:57
      36450000 -- (-4443.802) [...7 remote chains...] -- 51:20:58
      36500000 -- (-4416.975) [...7 remote chains...] -- 51:20:04

      Average standard deviation of split frequencies: 0.014199

      36550000 -- (-4441.921) [...7 remote chains...] -- 51:19:05
      36600000 -- (-4435.366) [...7 remote chains...] -- 51:18:20
      36650000 -- (-4457.740) [...7 remote chains...] -- 51:17:25
      36700000 -- (-4439.289) [...7 remote chains...] -- 51:16:31
      36750000 -- [-4419.584] [...7 remote chains...] -- 51:15:45
      36800000 -- [-4401.201] [...7 remote chains...] -- 51:14:46
      36850000 -- (-4455.837) [...7 remote chains...] -- 51:13:56
      36900000 -- (-4455.549) [...7 remote chains...] -- 51:13:06
      36950000 -- (-4436.711) [...7 remote chains...] -- 51:12:08
      37000000 -- [-4397.567] [...7 remote chains...] -- 51:11:13

      Average standard deviation of split frequencies: 0.013814

      37050000 -- (-4420.779) [...7 remote chains...] -- 51:10:14
      37100000 -- (-4430.704) [...7 remote chains...] -- 51:09:16
      37150000 -- (-4449.273) [...7 remote chains...] -- 51:08:17
      37200000 -- (-4487.540) [...7 remote chains...] -- 51:07:27
      37250000 -- (-4434.966) [...7 remote chains...] -- 51:06:45
      37300000 -- (-4463.910) [...7 remote chains...] -- 51:05:51
      37350000 -- [-4427.744] [...7 remote chains...] -- 51:04:56
      37400000 -- [-4422.156] [...7 remote chains...] -- 51:03:57
      37450000 -- [-4446.207] [...7 remote chains...] -- 51:02:59
      37500000 -- [-4428.656] [...7 remote chains...] -- 51:02:04

      Average standard deviation of split frequencies: 0.014708

      37550000 -- (-4439.278) [...7 remote chains...] -- 51:01:10
      37600000 -- (-4435.351) [...7 remote chains...] -- 51:00:11
      37650000 -- (-4447.371) [...7 remote chains...] -- 50:59:08
      37700000 -- (-4431.092) [...7 remote chains...] -- 50:58:18
      37750000 -- [-4427.742] [...7 remote chains...] -- 50:57:19
      37800000 -- [-4435.699] [...7 remote chains...] -- 50:56:28
      37850000 -- [-4433.740] [...7 remote chains...] -- 50:55:34
      37900000 -- [-4419.268] [...7 remote chains...] -- 50:54:44
      37950000 -- (-4447.697) [...7 remote chains...] -- 50:53:45
      38000000 -- (-4440.858) [...7 remote chains...] -- 50:52:46

      Average standard deviation of split frequencies: 0.015180

      38050000 -- (-4450.743) [...7 remote chains...] -- 50:51:52
      38100000 -- (-4432.095) [...7 remote chains...] -- 50:50:53
      38150000 -- (-4455.586) [...7 remote chains...] -- 50:49:54
      38200000 -- (-4449.441) [...7 remote chains...] -- 50:49:04
      38250000 -- (-4435.427) [...7 remote chains...] -- 50:48:13
      38300000 -- (-4462.552) [...7 remote chains...] -- 50:47:10
      38350000 -- (-4446.301) [...7 remote chains...] -- 50:46:16
      38400000 -- (-4454.258) [...7 remote chains...] -- 50:45:17
      38450000 -- (-4453.273) [...7 remote chains...] -- 50:44:14
      38500000 -- (-4427.570) [...7 remote chains...] -- 50:43:15

      Average standard deviation of split frequencies: 0.015277

      38550000 -- (-4424.850) [...7 remote chains...] -- 50:42:21
      38600000 -- (-4457.309) [...7 remote chains...] -- 50:41:18
      38650000 -- (-4456.537) [...7 remote chains...] -- 50:40:19
      38700000 -- (-4455.365) [...7 remote chains...] -- 50:39:20
      38750000 -- (-4402.586) [...7 remote chains...] -- 50:38:26
      38800000 -- (-4454.187) [...7 remote chains...] -- 50:37:27
      38850000 -- (-4454.270) [...7 remote chains...] -- 50:36:24
      38900000 -- [-4420.389] [...7 remote chains...] -- 50:35:21
      38950000 -- (-4456.325) [...7 remote chains...] -- 50:34:35
      39000000 -- (-4450.655) [...7 remote chains...] -- 50:34:26

      Average standard deviation of split frequencies: 0.016078

      39050000 -- (-4434.206) [...7 remote chains...] -- 50:34:12
      39100000 -- [-4436.165] [...7 remote chains...] -- 50:33:50
      39150000 -- [-4416.181] [...7 remote chains...] -- 50:33:29
      39200000 -- [-4425.014] [...7 remote chains...] -- 50:32:58
      39250000 -- [-4427.542] [...7 remote chains...] -- 50:32:32
      39300000 -- [-4400.729] [...7 remote chains...] -- 50:32:02
      39350000 -- [-4419.896] [...7 remote chains...] -- 50:31:27
      39400000 -- [-4394.163] [...7 remote chains...] -- 50:31:05
      39450000 -- [-4437.163] [...7 remote chains...] -- 50:30:50
      39500000 -- [-4435.517] [...7 remote chains...] -- 50:30:28

      Average standard deviation of split frequencies: 0.015777

      39550000 -- [-4397.787] [...7 remote chains...] -- 50:30:09
      39600000 -- (-4433.681) [...7 remote chains...] -- 50:29:34
      39650000 -- (-4472.743) [...7 remote chains...] -- 50:29:15
      39700000 -- (-4441.542) [...7 remote chains...] -- 50:28:44
      39750000 -- (-4433.910) [...7 remote chains...] -- 50:28:17
      39800000 -- (-4481.136) [...7 remote chains...] -- 50:27:45
      39850000 -- (-4486.081) [...7 remote chains...] -- 50:27:22
      39900000 -- (-4441.475) [...7 remote chains...] -- 50:26:55
      39950000 -- (-4474.428) [...7 remote chains...] -- 50:26:19
      40000000 -- (-4441.937) [...7 remote chains...] -- 50:25:52

      Average standard deviation of split frequencies: 0.015729

      40050000 -- [-4399.465] [...7 remote chains...] -- 50:25:32
      40100000 -- (-4417.764) [...7 remote chains...] -- 50:25:00
      40150000 -- (-4409.567) [...7 remote chains...] -- 50:24:28
      40200000 -- (-4448.326) [...7 remote chains...] -- 50:24:04
      40250000 -- (-4422.801) [...7 remote chains...] -- 50:23:24
      40300000 -- [-4378.376] [...7 remote chains...] -- 50:22:48
      40350000 -- [-4411.702] [...7 remote chains...] -- 50:21:48
      40400000 -- (-4407.067) [...7 remote chains...] -- 50:20:48
      40450000 -- [-4428.271] [...7 remote chains...] -- 50:19:44
      40500000 -- (-4429.419) [...7 remote chains...] -- 50:18:45

      Average standard deviation of split frequencies: 0.015270

      40550000 -- (-4409.857) [...7 remote chains...] -- 50:17:37
      40600000 -- [-4403.536] [...7 remote chains...] -- 50:16:33
      40650000 -- (-4409.841) [...7 remote chains...] -- 50:15:22
      40700000 -- (-4412.161) [...7 remote chains...] -- 50:14:14
      40750000 -- (-4413.593) [...7 remote chains...] -- 50:13:06
      40800000 -- (-4419.725) [...7 remote chains...] -- 50:11:59
      40850000 -- (-4408.443) [...7 remote chains...] -- 50:10:47
      40900000 -- (-4457.387) [...7 remote chains...] -- 50:09:40
      40950000 -- (-4419.610) [...7 remote chains...] -- 50:08:33
      41000000 -- (-4441.953) [...7 remote chains...] -- 50:07:21

      Average standard deviation of split frequencies: 0.015652

      41050000 -- (-4475.037) [...7 remote chains...] -- 50:06:10
      41100000 -- (-4386.162) [...7 remote chains...] -- 50:05:07
      41150000 -- (-4461.797) [...7 remote chains...] -- 50:05:09
      41200000 -- [-4407.147] [...7 remote chains...] -- 50:04:01
      41250000 -- (-4410.091) [...7 remote chains...] -- 50:02:58
      41300000 -- (-4429.556) [...7 remote chains...] -- 50:01:58
      41350000 -- (-4442.275) [...7 remote chains...] -- 50:00:59
      41400000 -- (-4432.234) [...7 remote chains...] -- 50:00:30
      41450000 -- (-4454.253) [...7 remote chains...] -- 50:00:01
      41500000 -- (-4463.041) [...7 remote chains...] -- 49:58:49

      Average standard deviation of split frequencies: 0.015345

      41550000 -- (-4435.139) [...7 remote chains...] -- 49:57:50
      41600000 -- [-4400.331] [...7 remote chains...] -- 49:56:46
      41650000 -- [-4402.248] [...7 remote chains...] -- 49:55:43
      41700000 -- (-4436.475) [...7 remote chains...] -- 49:54:43
      41750000 -- (-4424.224) [...7 remote chains...] -- 49:53:40
      41800000 -- (-4423.942) [...7 remote chains...] -- 49:52:40
      41850000 -- (-4432.733) [...7 remote chains...] -- 49:51:41
      41900000 -- [-4400.773] [...7 remote chains...] -- 49:50:37
      41950000 -- (-4438.723) [...7 remote chains...] -- 49:49:45
      42000000 -- [-4400.830] [...7 remote chains...] -- 49:49:23

      Average standard deviation of split frequencies: 0.015754

      42050000 -- (-4422.729) [...7 remote chains...] -- 49:48:58
      42100000 -- (-4408.693) [...7 remote chains...] -- 49:48:28
      42150000 -- (-4409.537) [...7 remote chains...] -- 49:47:54
      42200000 -- (-4459.185) [...7 remote chains...] -- 49:47:32
      42250000 -- (-4475.742) [...7 remote chains...] -- 49:47:06
      42300000 -- (-4465.462) [...7 remote chains...] -- 49:46:43
      42350000 -- (-4444.667) [...7 remote chains...] -- 49:45:58
      42400000 -- (-4445.455) [...7 remote chains...] -- 49:45:10
      42450000 -- [-4409.979] [...7 remote chains...] -- 49:44:21
      42500000 -- [-4416.282] [...7 remote chains...] -- 49:43:32

      Average standard deviation of split frequencies: 0.015334

      42550000 -- (-4446.270) [...7 remote chains...] -- 49:42:54
      42600000 -- (-4414.871) [...7 remote chains...] -- 49:42:09
      42650000 -- (-4452.057) [...7 remote chains...] -- 49:41:24
      42700000 -- (-4421.925) [...7 remote chains...] -- 49:40:39
      42750000 -- (-4435.901) [...7 remote chains...] -- 49:39:57
      42800000 -- [-4413.786] [...7 remote chains...] -- 49:39:19
      42850000 -- [-4391.147] [...7 remote chains...] -- 49:38:41
      42900000 -- (-4419.499) [...7 remote chains...] -- 49:37:56
      42950000 -- [-4428.409] [...7 remote chains...] -- 49:37:14
      43000000 -- (-4449.355) [...7 remote chains...] -- 49:36:43

      Average standard deviation of split frequencies: 0.015343

      43050000 -- (-4442.202) [...7 remote chains...] -- 49:36:13
      43100000 -- (-4434.542) [...7 remote chains...] -- 49:35:42
      43150000 -- (-4435.428) [...7 remote chains...] -- 49:35:10
      43200000 -- (-4441.402) [...7 remote chains...] -- 49:34:07
      43250000 -- (-4458.171) [...7 remote chains...] -- 49:33:03
      43300000 -- (-4443.795) [...7 remote chains...] -- 49:31:59
      43350000 -- (-4421.865) [...7 remote chains...] -- 49:30:55
      43400000 -- (-4436.498) [...7 remote chains...] -- 49:29:52
      43450000 -- (-4446.299) [...7 remote chains...] -- 49:29:06
      43500000 -- (-4440.236) [...7 remote chains...] -- 49:28:24

      Average standard deviation of split frequencies: 0.015755

      43550000 -- (-4421.471) [...7 remote chains...] -- 49:27:20
      43600000 -- (-4424.229) [...7 remote chains...] -- 49:26:31
      43650000 -- (-4422.062) [...7 remote chains...] -- 49:25:45
      43700000 -- (-4423.389) [...7 remote chains...] -- 49:24:55
      43750000 -- (-4428.676) [...7 remote chains...] -- 49:23:59
      43800000 -- (-4438.027) [...7 remote chains...] -- 49:23:16
      43850000 -- (-4433.489) [...7 remote chains...] -- 49:22:48
      43900000 -- (-4431.544) [...7 remote chains...] -- 49:22:20
      43950000 -- [-4451.602] [...7 remote chains...] -- 49:21:48
      44000000 -- [-4419.421] [...7 remote chains...] -- 49:21:20

      Average standard deviation of split frequencies: 0.015835

      44050000 -- [-4412.422] [...7 remote chains...] -- 49:20:55
      44100000 -- [-4422.652] [...7 remote chains...] -- 49:20:16
      44150000 -- (-4447.023) [...7 remote chains...] -- 49:19:44
      44200000 -- (-4425.183) [...7 remote chains...] -- 49:19:12
      44250000 -- (-4420.082) [...7 remote chains...] -- 49:18:32
      44300000 -- (-4478.238) [...7 remote chains...] -- 49:18:07
      44350000 -- (-4482.921) [...7 remote chains...] -- 49:17:35
      44400000 -- (-4448.002) [...7 remote chains...] -- 49:17:02
      44450000 -- (-4497.347) [...7 remote chains...] -- 49:16:29
      44500000 -- (-4443.879) [...7 remote chains...] -- 49:15:57

      Average standard deviation of split frequencies: 0.016392

      44550000 -- (-4436.242) [...7 remote chains...] -- 49:15:07
      44600000 -- (-4458.700) [...7 remote chains...] -- 49:14:06
      44650000 -- (-4460.228) [...7 remote chains...] -- 49:12:59
      44700000 -- (-4449.577) [...7 remote chains...] -- 49:11:54
      44750000 -- (-4446.328) [...7 remote chains...] -- 49:10:50
      44800000 -- (-4421.378) [...7 remote chains...] -- 49:09:43
      44850000 -- (-4429.130) [...7 remote chains...] -- 49:08:35
      44900000 -- (-4462.157) [...7 remote chains...] -- 49:07:35
      44950000 -- (-4455.192) [...7 remote chains...] -- 49:06:24
      45000000 -- (-4452.470) [...7 remote chains...] -- 49:05:24

      Average standard deviation of split frequencies: 0.016286

      45050000 -- (-4430.875) [...7 remote chains...] -- 49:04:20
      45100000 -- (-4440.629) [...7 remote chains...] -- 49:03:12
      45150000 -- (-4430.543) [...7 remote chains...] -- 49:02:09
      45200000 -- (-4415.697) [...7 remote chains...] -- 49:01:08
      45250000 -- (-4423.766) [...7 remote chains...] -- 49:00:32
      45300000 -- (-4449.474) [...7 remote chains...] -- 48:59:58
      45350000 -- (-4437.489) [...7 remote chains...] -- 48:59:25
      45400000 -- (-4443.470) [...7 remote chains...] -- 48:58:49
      45450000 -- (-4430.790) [...7 remote chains...] -- 48:57:55
      45500000 -- (-4431.868) [...7 remote chains...] -- 48:57:11

      Average standard deviation of split frequencies: 0.016394

      45550000 -- (-4442.434) [...7 remote chains...] -- 48:56:48
      45600000 -- (-4433.035) [...7 remote chains...] -- 48:56:15
      45650000 -- [-4415.836] [...7 remote chains...] -- 48:55:41
      45700000 -- [-4442.119] [...7 remote chains...] -- 48:55:11
      45750000 -- (-4443.758) [...7 remote chains...] -- 48:54:34
      45800000 -- (-4417.781) [...7 remote chains...] -- 48:53:40
      45850000 -- (-4472.400) [...7 remote chains...] -- 48:52:36
      45900000 -- (-4428.314) [...7 remote chains...] -- 48:51:32
      45950000 -- (-4448.825) [...7 remote chains...] -- 48:50:28
      46000000 -- (-4457.646) [...7 remote chains...] -- 48:49:20

      Average standard deviation of split frequencies: 0.015523

      46050000 -- (-4430.564) [...7 remote chains...] -- 48:48:16
      46100000 -- (-4454.606) [...7 remote chains...] -- 48:47:16
      46150000 -- (-4426.787) [...7 remote chains...] -- 48:46:12
      46200000 -- (-4407.087) [...7 remote chains...] -- 48:45:05
      46250000 -- (-4438.773) [...7 remote chains...] -- 48:44:04
      46300000 -- (-4415.167) [...7 remote chains...] -- 48:43:00
      46350000 -- (-4438.267) [...7 remote chains...] -- 48:41:56
      46400000 -- (-4467.673) [...7 remote chains...] -- 48:40:52
      46450000 -- (-4481.149) [...7 remote chains...] -- 48:39:52
      46500000 -- (-4469.580) [...7 remote chains...] -- 48:38:51

      Average standard deviation of split frequencies: 0.015194

      46550000 -- [-4428.962] [...7 remote chains...] -- 48:37:51
      46600000 -- [-4424.323] [...7 remote chains...] -- 48:36:44
      46650000 -- (-4418.156) [...7 remote chains...] -- 48:35:43
      46700000 -- [-4417.755] [...7 remote chains...] -- 48:34:40
      46750000 -- (-4435.983) [...7 remote chains...] -- 48:33:36
      46800000 -- (-4432.001) [...7 remote chains...] -- 48:32:32
      46850000 -- [-4398.304] [...7 remote chains...] -- 48:31:32
      46900000 -- (-4437.106) [...7 remote chains...] -- 48:30:28
      46950000 -- [-4409.161] [...7 remote chains...] -- 48:29:25
      47000000 -- [-4412.217] [...7 remote chains...] -- 48:28:21

      Average standard deviation of split frequencies: 0.015743

      47050000 -- (-4447.817) [...7 remote chains...] -- 48:27:17
      47100000 -- (-4424.922) [...7 remote chains...] -- 48:26:10
      47150000 -- (-4440.780) [...7 remote chains...] -- 48:25:07
      47200000 -- (-4410.419) [...7 remote chains...] -- 48:24:07
      47250000 -- [-4422.337] [...7 remote chains...] -- 48:23:09
      47300000 -- (-4409.998) [...7 remote chains...] -- 48:22:09
      47350000 -- (-4456.417) [...7 remote chains...] -- 48:20:59
      47400000 -- (-4433.974) [...7 remote chains...] -- 48:19:56
      47450000 -- (-4458.814) [...7 remote chains...] -- 48:18:49
      47500000 -- (-4436.527) [...7 remote chains...] -- 48:17:49

      Average standard deviation of split frequencies: 0.015316

      47550000 -- (-4470.389) [...7 remote chains...] -- 48:16:45
      47600000 -- [-4407.250] [...7 remote chains...] -- 48:15:39
      47650000 -- [-4401.755] [...7 remote chains...] -- 48:14:39
      47700000 -- [-4418.626] [...7 remote chains...] -- 48:13:32
      47750000 -- [-4402.716] [...7 remote chains...] -- 48:12:32
      47800000 -- [-4403.346] [...7 remote chains...] -- 48:11:28
      47850000 -- [-4418.283] [...7 remote chains...] -- 48:10:25
      47900000 -- (-4404.790) [...7 remote chains...] -- 48:09:19
      47950000 -- (-4423.325) [...7 remote chains...] -- 48:08:18
      48000000 -- (-4438.178) [...7 remote chains...] -- 48:07:15

      Average standard deviation of split frequencies: 0.015546

      48050000 -- (-4426.794) [...7 remote chains...] -- 48:06:12
      48100000 -- (-4424.893) [...7 remote chains...] -- 48:05:09
      48150000 -- (-4423.108) [...7 remote chains...] -- 48:04:05
      48200000 -- (-4482.855) [...7 remote chains...] -- 48:03:02
      48250000 -- (-4433.731) [...7 remote chains...] -- 48:01:56
      48300000 -- (-4448.503) [...7 remote chains...] -- 48:00:56
      48350000 -- (-4474.018) [...7 remote chains...] -- 47:59:50
      48400000 -- (-4440.571) [...7 remote chains...] -- 47:58:50
      48450000 -- (-4424.884) [...7 remote chains...] -- 47:57:53
      48500000 -- (-4423.430) [...7 remote chains...] -- 47:56:53

      Average standard deviation of split frequencies: 0.015134

      48550000 -- (-4419.741) [...7 remote chains...] -- 47:55:50
      48600000 -- (-4416.127) [...7 remote chains...] -- 47:54:50
      48650000 -- (-4449.683) [...7 remote chains...] -- 47:53:47
      48700000 -- (-4424.412) [...7 remote chains...] -- 47:52:47
      48750000 -- (-4433.952) [...7 remote chains...] -- 47:51:44
      48800000 -- (-4451.375) [...7 remote chains...] -- 47:50:44
      48850000 -- (-4446.635) [...7 remote chains...] -- 47:49:44
      48900000 -- (-4457.351) [...7 remote chains...] -- 47:48:38
      48950000 -- (-4463.965) [...7 remote chains...] -- 47:47:35
      49000000 -- (-4486.198) [...7 remote chains...] -- 47:46:29

      Average standard deviation of split frequencies: 0.015558

      49050000 -- (-4421.804) [...7 remote chains...] -- 47:45:26
      49100000 -- [-4445.400] [...7 remote chains...] -- 47:44:23
      49150000 -- [-4433.983] [...7 remote chains...] -- 47:43:20
      49200000 -- [-4405.757] [...7 remote chains...] -- 47:42:20
      49250000 -- [-4407.641] [...7 remote chains...] -- 47:41:17
      49300000 -- (-4471.658) [...7 remote chains...] -- 47:40:11
      49350000 -- (-4492.374) [...7 remote chains...] -- 47:39:08
      49400000 -- (-4452.447) [...7 remote chains...] -- 47:38:08
      49450000 -- (-4469.259) [...7 remote chains...] -- 47:37:09
      49500000 -- (-4449.794) [...7 remote chains...] -- 47:36:06

      Average standard deviation of split frequencies: 0.015735

      49550000 -- (-4450.410) [...7 remote chains...] -- 47:35:00
      49600000 -- (-4443.319) [...7 remote chains...] -- 47:34:49
      49650000 -- (-4447.144) [...7 remote chains...] -- 47:33:46
      49700000 -- (-4448.682) [...7 remote chains...] -- 47:32:46
      49750000 -- (-4438.556) [...7 remote chains...] -- 47:31:40
      49800000 -- (-4469.054) [...7 remote chains...] -- 47:30:37
      49850000 -- (-4466.833) [...7 remote chains...] -- 47:29:32
      49900000 -- (-4435.550) [...7 remote chains...] -- 47:28:32
      49950000 -- (-4443.657) [...7 remote chains...] -- 47:27:29
      50000000 -- (-4452.469) [...7 remote chains...] -- 47:26:30

      Average standard deviation of split frequencies: 0.015803

      50050000 -- (-4393.582) [...7 remote chains...] -- 47:25:27
      50100000 -- (-4432.587) [...7 remote chains...] -- 47:24:21
      50150000 -- (-4440.398) [...7 remote chains...] -- 47:23:18
      50200000 -- (-4421.690) [...7 remote chains...] -- 47:22:16
      50250000 -- (-4463.616) [...7 remote chains...] -- 47:21:10
      50300000 -- (-4440.635) [...7 remote chains...] -- 47:20:08
      50350000 -- (-4461.791) [...7 remote chains...] -- 47:19:08
      50400000 -- (-4438.218) [...7 remote chains...] -- 47:18:05
      50450000 -- (-4460.684) [...7 remote chains...] -- 47:17:00
      50500000 -- (-4451.704) [...7 remote chains...] -- 47:16:00

      Average standard deviation of split frequencies: 0.015924

      50550000 -- (-4467.006) [...7 remote chains...] -- 47:14:58
      50600000 -- (-4437.613) [...7 remote chains...] -- 47:13:55
      50650000 -- (-4435.577) [...7 remote chains...] -- 47:12:52
      50700000 -- [-4452.504] [...7 remote chains...] -- 47:11:53
      50750000 -- [-4447.200] [...7 remote chains...] -- 47:10:56
      50800000 -- (-4442.837) [...7 remote chains...] -- 47:09:57
      50850000 -- (-4447.238) [...7 remote chains...] -- 47:08:57
      50900000 -- [-4421.007] [...7 remote chains...] -- 47:07:55
      50950000 -- [-4443.634] [...7 remote chains...] -- 47:06:49
      51000000 -- (-4430.585) [...7 remote chains...] -- 47:05:47

      Average standard deviation of split frequencies: 0.015721

      51050000 -- (-4429.742) [...7 remote chains...] -- 47:04:47
      51100000 -- (-4452.363) [...7 remote chains...] -- 47:03:48
      51150000 -- (-4435.974) [...7 remote chains...] -- 47:02:43
      51200000 -- (-4436.888) [...7 remote chains...] -- 47:01:40
      51250000 -- (-4430.298) [...7 remote chains...] -- 47:00:41
      51300000 -- (-4428.356) [...7 remote chains...] -- 46:59:33
      51350000 -- (-4455.061) [...7 remote chains...] -- 46:58:30
      51400000 -- (-4416.087) [...7 remote chains...] -- 46:57:28
      51450000 -- (-4483.413) [...7 remote chains...] -- 46:56:26
      51500000 -- (-4435.929) [...7 remote chains...] -- 46:55:26

      Average standard deviation of split frequencies: 0.015424

      51550000 -- (-4432.688) [...7 remote chains...] -- 46:54:27
      51600000 -- (-4444.285) [...7 remote chains...] -- 46:53:25
      51650000 -- (-4445.993) [...7 remote chains...] -- 46:52:22
      51700000 -- (-4431.798) [...7 remote chains...] -- 46:51:20
      51750000 -- (-4448.422) [...7 remote chains...] -- 46:50:15
      51800000 -- (-4461.505) [...7 remote chains...] -- 46:49:10
      51850000 -- (-4439.238) [...7 remote chains...] -- 46:48:05
      51900000 -- (-4475.323) [...7 remote chains...] -- 46:46:57
      51950000 -- (-4448.679) [...7 remote chains...] -- 46:45:52
      52000000 -- (-4451.386) [...7 remote chains...] -- 46:44:47

      Average standard deviation of split frequencies: 0.015520

      52050000 -- [-4422.450] [...7 remote chains...] -- 46:43:39
      52100000 -- [-4417.033] [...7 remote chains...] -- 46:42:40
      52150000 -- [-4432.766] [...7 remote chains...] -- 46:41:35
      52200000 -- (-4446.126) [...7 remote chains...] -- 46:40:30
      52250000 -- (-4464.194) [...7 remote chains...] -- 46:39:28
      52300000 -- (-4425.680) [...7 remote chains...] -- 46:38:26
      52350000 -- [-4432.314] [...7 remote chains...] -- 46:37:24
      52400000 -- [-4465.191] [...7 remote chains...] -- 46:36:22
      52450000 -- [-4424.256] [...7 remote chains...] -- 46:35:25
      52500000 -- (-4456.489) [...7 remote chains...] -- 46:34:26

      Average standard deviation of split frequencies: 0.015661

      52550000 -- [-4429.540] [...7 remote chains...] -- 46:33:21
      52600000 -- [-4436.043] [...7 remote chains...] -- 46:32:17
      52650000 -- (-4448.386) [...7 remote chains...] -- 46:31:15
      52700000 -- (-4502.328) [...7 remote chains...] -- 46:30:13
      52750000 -- (-4436.351) [...7 remote chains...] -- 46:29:11
      52800000 -- (-4457.932) [...7 remote chains...] -- 46:28:12
      52850000 -- (-4450.661) [...7 remote chains...] -- 46:27:07
      52900000 -- [-4432.934] [...7 remote chains...] -- 46:26:08
      52950000 -- (-4470.011) [...7 remote chains...] -- 46:25:06
      53000000 -- (-4460.486) [...7 remote chains...] -- 46:24:07

      Average standard deviation of split frequencies: 0.015339

      53050000 -- [-4424.703] [...7 remote chains...] -- 46:23:05
      53100000 -- (-4468.967) [...7 remote chains...] -- 46:22:03
      53150000 -- [-4409.346] [...7 remote chains...] -- 46:20:59
      53200000 -- (-4441.463) [...7 remote chains...] -- 46:19:57
      53250000 -- (-4456.819) [...7 remote chains...] -- 46:18:52
      53300000 -- [-4419.084] [...7 remote chains...] -- 46:17:53
      53350000 -- (-4427.383) [...7 remote chains...] -- 46:16:51
      53400000 -- [-4416.528] [...7 remote chains...] -- 46:15:50
      53450000 -- (-4460.089) [...7 remote chains...] -- 46:14:45
      53500000 -- (-4426.189) [...7 remote chains...] -- 46:13:44

      Average standard deviation of split frequencies: 0.014814

      53550000 -- (-4431.708) [...7 remote chains...] -- 46:12:47
      53600000 -- (-4434.688) [...7 remote chains...] -- 46:11:40
      53650000 -- [-4418.997] [...7 remote chains...] -- 46:10:38
      53700000 -- [-4432.435] [...7 remote chains...] -- 46:09:37
      53750000 -- [-4454.145] [...7 remote chains...] -- 46:08:30
      53800000 -- [-4440.353] [...7 remote chains...] -- 46:07:28
      53850000 -- [-4427.535] [...7 remote chains...] -- 46:06:29
      53900000 -- [-4423.941] [...7 remote chains...] -- 46:05:33
      53950000 -- (-4430.108) [...7 remote chains...] -- 46:04:31
      54000000 -- (-4428.323) [...7 remote chains...] -- 46:03:30

      Average standard deviation of split frequencies: 0.014446

      54050000 -- (-4441.090) [...7 remote chains...] -- 46:02:28
      54100000 -- [-4443.852] [...7 remote chains...] -- 46:01:21
      54150000 -- [-4420.741] [...7 remote chains...] -- 46:00:19
      54200000 -- [-4438.140] [...7 remote chains...] -- 45:59:15
      54250000 -- (-4433.918) [...7 remote chains...] -- 45:58:14
      54300000 -- [-4453.927] [...7 remote chains...] -- 45:57:09
      54350000 -- [-4457.323] [...7 remote chains...] -- 45:56:05
      54400000 -- [-4419.677] [...7 remote chains...] -- 45:55:01
      54450000 -- (-4455.843) [...7 remote chains...] -- 45:53:57
      54500000 -- [-4422.028] [...7 remote chains...] -- 45:52:53

      Average standard deviation of split frequencies: 0.014506

      54550000 -- [-4440.329] [...7 remote chains...] -- 45:51:46
      54600000 -- [-4407.464] [...7 remote chains...] -- 45:50:47
      54650000 -- [-4429.579] [...7 remote chains...] -- 45:49:43
      54700000 -- [-4434.641] [...7 remote chains...] -- 45:48:44
      54750000 -- (-4426.654) [...7 remote chains...] -- 45:47:46
      54800000 -- [-4424.917] [...7 remote chains...] -- 45:46:42
      54850000 -- [-4395.575] [...7 remote chains...] -- 45:45:43
      54900000 -- [-4411.186] [...7 remote chains...] -- 45:44:41
      54950000 -- [-4423.254] [...7 remote chains...] -- 45:43:40
      55000000 -- [-4404.393] [...7 remote chains...] -- 45:42:36

      Average standard deviation of split frequencies: 0.014035

      55050000 -- [-4428.624] [...7 remote chains...] -- 45:41:32
      55100000 -- [-4389.059] [...7 remote chains...] -- 45:40:28
      55150000 -- (-4425.340) [...7 remote chains...] -- 45:39:24
      55200000 -- [-4411.411] [...7 remote chains...] -- 45:38:20
      55250000 -- [-4413.589] [...7 remote chains...] -- 45:37:14
      55300000 -- [-4418.243] [...7 remote chains...] -- 45:36:10
      55350000 -- [-4416.423] [...7 remote chains...] -- 45:35:11
      55400000 -- [-4407.196] [...7 remote chains...] -- 45:34:10
      55450000 -- [-4406.038] [...7 remote chains...] -- 45:33:09
      55500000 -- [-4423.466] [...7 remote chains...] -- 45:32:05

      Average standard deviation of split frequencies: 0.013340

      55550000 -- (-4427.148) [...7 remote chains...] -- 45:31:04
      55600000 -- [-4424.700] [...7 remote chains...] -- 45:30:03
      55650000 -- [-4401.453] [...7 remote chains...] -- 45:29:01
      55700000 -- [-4423.259] [...7 remote chains...] -- 45:27:58
      55750000 -- [-4411.174] [...7 remote chains...] -- 45:26:57
      55800000 -- [-4410.668] [...7 remote chains...] -- 45:25:53
      55850000 -- [-4402.824] [...7 remote chains...] -- 45:24:52
      55900000 -- (-4444.733) [...7 remote chains...] -- 45:23:53
      55950000 -- (-4429.521) [...7 remote chains...] -- 45:22:49
      56000000 -- (-4452.832) [...7 remote chains...] -- 45:21:48

      Average standard deviation of split frequencies: 0.013405

      56050000 -- (-4426.919) [...7 remote chains...] -- 45:20:45
      56100000 -- (-4423.755) [...7 remote chains...] -- 45:19:44
      56150000 -- (-4422.944) [...7 remote chains...] -- 45:18:40
      56200000 -- (-4432.348) [...7 remote chains...] -- 45:17:36
      56250000 -- [-4430.205] [...7 remote chains...] -- 45:16:38
      56300000 -- (-4438.164) [...7 remote chains...] -- 45:15:37
      56350000 -- [-4432.460] [...7 remote chains...] -- 45:14:36
      56400000 -- (-4414.647) [...7 remote chains...] -- 45:13:35
      56450000 -- [-4386.571] [...7 remote chains...] -- 45:12:36
      56500000 -- (-4428.599) [...7 remote chains...] -- 45:11:33

      Average standard deviation of split frequencies: 0.013977

      56550000 -- (-4441.702) [...7 remote chains...] -- 45:10:32
      56600000 -- (-4433.077) [...7 remote chains...] -- 45:09:28
      56650000 -- (-4434.530) [...7 remote chains...] -- 45:08:28
      56700000 -- (-4423.018) [...7 remote chains...] -- 45:07:24
      56750000 -- (-4449.520) [...7 remote chains...] -- 45:06:21
      56800000 -- (-4444.829) [...7 remote chains...] -- 45:05:20
      56850000 -- (-4440.648) [...7 remote chains...] -- 45:04:21
      56900000 -- (-4439.301) [...7 remote chains...] -- 45:03:28
      56950000 -- (-4428.030) [...7 remote chains...] -- 45:02:25
      57000000 -- (-4472.613) [...7 remote chains...] -- 45:01:26

      Average standard deviation of split frequencies: 0.014009

      57050000 -- (-4443.175) [...7 remote chains...] -- 45:00:23
      57100000 -- [-4418.500] [...7 remote chains...] -- 44:59:22
      57150000 -- (-4468.089) [...7 remote chains...] -- 44:58:21
      57200000 -- (-4505.708) [...7 remote chains...] -- 44:57:20
      57250000 -- (-4443.558) [...7 remote chains...] -- 44:56:20
      57300000 -- (-4456.336) [...7 remote chains...] -- 44:55:19
      57350000 -- (-4430.023) [...7 remote chains...] -- 44:54:20
      57400000 -- (-4423.732) [...7 remote chains...] -- 44:53:20
      57450000 -- (-4417.274) [...7 remote chains...] -- 44:52:19
      57500000 -- [-4409.712] [...7 remote chains...] -- 44:51:21

      Average standard deviation of split frequencies: 0.014469

      57550000 -- (-4408.472) [...7 remote chains...] -- 44:50:20
      57600000 -- (-4454.745) [...7 remote chains...] -- 44:49:19
      57650000 -- [-4434.056] [...7 remote chains...] -- 44:48:18
      57700000 -- [-4438.705] [...7 remote chains...] -- 44:47:17
      57750000 -- (-4412.675) [...7 remote chains...] -- 44:46:19
      57800000 -- (-4438.000) [...7 remote chains...] -- 44:45:18
      57850000 -- (-4446.518) [...7 remote chains...] -- 44:44:18
      57900000 -- (-4443.193) [...7 remote chains...] -- 44:43:17
      57950000 -- (-4477.517) [...7 remote chains...] -- 44:42:16
      58000000 -- (-4478.508) [...7 remote chains...] -- 44:41:13

      Average standard deviation of split frequencies: 0.014174

      58050000 -- (-4458.024) [...7 remote chains...] -- 44:40:13
      58100000 -- (-4442.132) [...7 remote chains...] -- 44:39:09
      58150000 -- (-4445.476) [...7 remote chains...] -- 44:38:04
      58200000 -- (-4456.424) [...7 remote chains...] -- 44:37:03
      58250000 -- (-4433.981) [...7 remote chains...] -- 44:36:00
      58300000 -- (-4455.350) [...7 remote chains...] -- 44:34:57
      58350000 -- (-4442.558) [...7 remote chains...] -- 44:33:59
      58400000 -- (-4475.497) [...7 remote chains...] -- 44:32:58
      58450000 -- (-4430.704) [...7 remote chains...] -- 44:32:00
      58500000 -- (-4432.427) [...7 remote chains...] -- 44:31:00

      Average standard deviation of split frequencies: 0.014051

      58550000 -- (-4418.721) [...7 remote chains...] -- 44:30:02
      58600000 -- [-4409.786] [...7 remote chains...] -- 44:29:01
      58650000 -- [-4406.302] [...7 remote chains...] -- 44:28:00
      58700000 -- [-4424.263] [...7 remote chains...] -- 44:27:02
      58750000 -- [-4436.580] [...7 remote chains...] -- 44:26:04
      58800000 -- (-4440.588) [...7 remote chains...] -- 44:25:01
      58850000 -- (-4464.328) [...7 remote chains...] -- 44:24:01
      58900000 -- (-4459.300) [...7 remote chains...] -- 44:22:55
      58950000 -- [-4418.883] [...7 remote chains...] -- 44:21:55
      59000000 -- [-4408.300] [...7 remote chains...] -- 44:20:55

      Average standard deviation of split frequencies: 0.013867

      59050000 -- [-4414.747] [...7 remote chains...] -- 44:19:52
      59100000 -- [-4426.104] [...7 remote chains...] -- 44:18:51
      59150000 -- [-4440.855] [...7 remote chains...] -- 44:17:51
      59200000 -- (-4435.929) [...7 remote chains...] -- 44:16:50
      59250000 -- [-4435.594] [...7 remote chains...] -- 44:15:50
      59300000 -- (-4434.480) [...7 remote chains...] -- 44:14:47
      59350000 -- [-4413.327] [...7 remote chains...] -- 44:13:47
      59400000 -- [-4427.857] [...7 remote chains...] -- 44:12:44
      59450000 -- (-4443.298) [...7 remote chains...] -- 44:11:46
      59500000 -- [-4405.798] [...7 remote chains...] -- 44:10:48

      Average standard deviation of split frequencies: 0.014023

      59550000 -- (-4445.058) [...7 remote chains...] -- 44:09:50
      59600000 -- [-4411.102] [...7 remote chains...] -- 44:08:52
      59650000 -- [-4387.245] [...7 remote chains...] -- 44:07:49
      59700000 -- (-4473.401) [...7 remote chains...] -- 44:06:46
      59750000 -- (-4437.441) [...7 remote chains...] -- 44:05:44
      59800000 -- (-4507.996) [...7 remote chains...] -- 44:04:43
      59850000 -- (-4436.306) [...7 remote chains...] -- 44:03:41
      59900000 -- (-4441.079) [...7 remote chains...] -- 44:02:40
      59950000 -- (-4466.833) [...7 remote chains...] -- 44:01:38
      60000000 -- (-4464.765) [...7 remote chains...] -- 44:00:38

      Average standard deviation of split frequencies: 0.014501

      60050000 -- [-4419.276] [...7 remote chains...] -- 43:59:33
      60100000 -- (-4422.876) [...7 remote chains...] -- 43:58:30
      60150000 -- (-4437.891) [...7 remote chains...] -- 43:57:27
      60200000 -- (-4438.684) [...7 remote chains...] -- 43:56:25
      60250000 -- (-4434.917) [...7 remote chains...] -- 43:55:22
      60300000 -- (-4443.878) [...7 remote chains...] -- 43:54:20
      60350000 -- (-4432.771) [...7 remote chains...] -- 43:53:20
      60400000 -- (-4463.430) [...7 remote chains...] -- 43:52:17
      60450000 -- (-4459.884) [...7 remote chains...] -- 43:51:15
      60500000 -- (-4453.419) [...7 remote chains...] -- 43:50:14

      Average standard deviation of split frequencies: 0.014530

      60550000 -- (-4441.919) [...7 remote chains...] -- 43:49:16
      60600000 -- (-4453.066) [...7 remote chains...] -- 43:48:16
      60650000 -- (-4440.690) [...7 remote chains...] -- 43:47:18
      60700000 -- (-4429.017) [...7 remote chains...] -- 43:46:16
      60750000 -- (-4439.162) [...7 remote chains...] -- 43:45:16
      60800000 -- (-4415.850) [...7 remote chains...] -- 43:44:13
      60850000 -- (-4414.028) [...7 remote chains...] -- 43:43:13
      60900000 -- (-4477.728) [...7 remote chains...] -- 43:42:13
      60950000 -- (-4468.046) [...7 remote chains...] -- 43:41:11
      61000000 -- (-4476.940) [...7 remote chains...] -- 43:40:11

      Average standard deviation of split frequencies: 0.014346

      61050000 -- (-4453.737) [...7 remote chains...] -- 43:39:11
      61100000 -- (-4465.995) [...7 remote chains...] -- 43:38:11
      61150000 -- (-4455.147) [...7 remote chains...] -- 43:37:11
      61200000 -- (-4449.991) [...7 remote chains...] -- 43:36:08
      61250000 -- [-4416.275] [...7 remote chains...] -- 43:35:08
      61300000 -- (-4421.847) [...7 remote chains...] -- 43:34:08
      61350000 -- (-4427.309) [...7 remote chains...] -- 43:33:06
      61400000 -- (-4455.832) [...7 remote chains...] -- 43:32:06
      61450000 -- (-4433.380) [...7 remote chains...] -- 43:31:08
      61500000 -- (-4413.583) [...7 remote chains...] -- 43:30:08

      Average standard deviation of split frequencies: 0.014410

      61550000 -- (-4461.487) [...7 remote chains...] -- 43:29:08
      61600000 -- [-4430.979] [...7 remote chains...] -- 43:28:10
      61650000 -- [-4431.920] [...7 remote chains...] -- 43:27:10
      61700000 -- [-4400.748] [...7 remote chains...] -- 43:26:13
      61750000 -- [-4445.474] [...7 remote chains...] -- 43:25:13
      61800000 -- [-4436.071] [...7 remote chains...] -- 43:24:10
      61850000 -- (-4441.824) [...7 remote chains...] -- 43:23:08
      61900000 -- [-4402.972] [...7 remote chains...] -- 43:22:08
      61950000 -- [-4380.975] [...7 remote chains...] -- 43:21:08
      62000000 -- (-4406.651) [...7 remote chains...] -- 43:20:09

      Average standard deviation of split frequencies: 0.014323

      62050000 -- (-4452.683) [...7 remote chains...] -- 43:19:06
      62100000 -- (-4427.632) [...7 remote chains...] -- 43:18:06
      62150000 -- (-4482.542) [...7 remote chains...] -- 43:17:07
      62200000 -- (-4442.092) [...7 remote chains...] -- 43:16:07
      62250000 -- (-4413.741) [...7 remote chains...] -- 43:15:07
      62300000 -- (-4421.087) [...7 remote chains...] -- 43:14:05
      62350000 -- [-4433.982] [...7 remote chains...] -- 43:13:03
      62400000 -- [-4430.013] [...7 remote chains...] -- 43:12:03
      62450000 -- (-4434.876) [...7 remote chains...] -- 43:11:01
      62500000 -- (-4444.946) [...7 remote chains...] -- 43:10:01

      Average standard deviation of split frequencies: 0.013964

      62550000 -- [-4419.299] [...7 remote chains...] -- 43:09:05
      62600000 -- (-4455.907) [...7 remote chains...] -- 43:08:08
      62650000 -- (-4422.969) [...7 remote chains...] -- 43:07:10
      62700000 -- [-4447.528] [...7 remote chains...] -- 43:06:10
      62750000 -- (-4436.675) [...7 remote chains...] -- 43:05:08
      62800000 -- (-4463.006) [...7 remote chains...] -- 43:04:09
      62850000 -- (-4437.764) [...7 remote chains...] -- 43:03:07
      62900000 -- (-4425.781) [...7 remote chains...] -- 43:02:07
      62950000 -- (-4446.374) [...7 remote chains...] -- 43:01:09
      63000000 -- (-4442.435) [...7 remote chains...] -- 43:00:07

      Average standard deviation of split frequencies: 0.013978

      63050000 -- (-4439.018) [...7 remote chains...] -- 42:59:08
      63100000 -- (-4469.785) [...7 remote chains...] -- 42:58:08
      63150000 -- (-4472.131) [...7 remote chains...] -- 42:57:06
      63200000 -- (-4494.665) [...7 remote chains...] -- 42:56:06
      63250000 -- (-4462.858) [...7 remote chains...] -- 42:55:06
      63300000 -- (-4453.469) [...7 remote chains...] -- 42:54:07
      63350000 -- (-4446.181) [...7 remote chains...] -- 42:53:07
      63400000 -- (-4450.551) [...7 remote chains...] -- 42:52:14
      63450000 -- (-4459.111) [...7 remote chains...] -- 42:51:16
      63500000 -- (-4457.653) [...7 remote chains...] -- 42:50:14

      Average standard deviation of split frequencies: 0.013986

      63550000 -- (-4440.431) [...7 remote chains...] -- 42:49:17
      63600000 -- (-4432.074) [...7 remote chains...] -- 42:48:19
      63650000 -- (-4411.290) [...7 remote chains...] -- 42:47:22
      63700000 -- (-4418.193) [...7 remote chains...] -- 42:46:22
      63750000 -- (-4432.853) [...7 remote chains...] -- 42:45:20
      63800000 -- (-4434.661) [...7 remote chains...] -- 42:44:21
      63850000 -- (-4422.614) [...7 remote chains...] -- 42:43:21
      63900000 -- [-4416.266] [...7 remote chains...] -- 42:42:21
      63950000 -- [-4406.682] [...7 remote chains...] -- 42:41:22
      64000000 -- (-4412.181) [...7 remote chains...] -- 42:40:24

      Average standard deviation of split frequencies: 0.013838

      64050000 -- [-4402.735] [...7 remote chains...] -- 42:39:27
      64100000 -- [-4436.569] [...7 remote chains...] -- 42:38:29
      64150000 -- [-4416.198] [...7 remote chains...] -- 42:37:30
      64200000 -- [-4434.850] [...7 remote chains...] -- 42:36:28
      64250000 -- (-4435.000) [...7 remote chains...] -- 42:35:30
      64300000 -- (-4423.328) [...7 remote chains...] -- 42:34:33
      64350000 -- (-4438.056) [...7 remote chains...] -- 42:33:38
      64400000 -- (-4470.074) [...7 remote chains...] -- 42:32:40
      64450000 -- (-4453.351) [...7 remote chains...] -- 42:31:38
      64500000 -- (-4484.369) [...7 remote chains...] -- 42:30:41

      Average standard deviation of split frequencies: 0.013463

      64550000 -- [-4427.848] [...7 remote chains...] -- 42:29:41
      64600000 -- (-4431.626) [...7 remote chains...] -- 42:28:46
      64650000 -- (-4422.787) [...7 remote chains...] -- 42:27:46
      64700000 -- [-4418.380] [...7 remote chains...] -- 42:26:45
      64750000 -- [-4432.318] [...7 remote chains...] -- 42:25:47
      64800000 -- (-4409.528) [...7 remote chains...] -- 42:24:50
      64850000 -- [-4425.149] [...7 remote chains...] -- 42:23:50
      64900000 -- [-4440.865] [...7 remote chains...] -- 42:22:51
      64950000 -- (-4430.443) [...7 remote chains...] -- 42:21:51
      65000000 -- [-4441.173] [...7 remote chains...] -- 42:20:54

      Average standard deviation of split frequencies: 0.013151

      65050000 -- [-4410.246] [...7 remote chains...] -- 42:19:57
      65100000 -- [-4401.687] [...7 remote chains...] -- 42:18:59
      65150000 -- [-4420.715] [...7 remote chains...] -- 42:18:06
      65200000 -- [-4435.402] [...7 remote chains...] -- 42:17:08
      65250000 -- (-4428.689) [...7 remote chains...] -- 42:16:09
      65300000 -- (-4435.701) [...7 remote chains...] -- 42:15:09
      65350000 -- (-4449.367) [...7 remote chains...] -- 42:14:08
      65400000 -- (-4446.817) [...7 remote chains...] -- 42:13:08
      65450000 -- (-4427.347) [...7 remote chains...] -- 42:12:07
      65500000 -- (-4428.920) [...7 remote chains...] -- 42:11:07

      Average standard deviation of split frequencies: 0.013258

      65550000 -- (-4421.149) [...7 remote chains...] -- 42:10:04
      65600000 -- (-4438.342) [...7 remote chains...] -- 42:09:02
      65650000 -- (-4431.678) [...7 remote chains...] -- 42:08:03
      65700000 -- (-4404.265) [...7 remote chains...] -- 42:07:02
      65750000 -- (-4423.150) [...7 remote chains...] -- 42:06:02
      65800000 -- (-4459.754) [...7 remote chains...] -- 42:05:03
      65850000 -- (-4452.068) [...7 remote chains...] -- 42:04:05
      65900000 -- [-4440.171] [...7 remote chains...] -- 42:03:08
      65950000 -- (-4446.175) [...7 remote chains...] -- 42:02:11
      66000000 -- (-4439.487) [...7 remote chains...] -- 42:01:11

      Average standard deviation of split frequencies: 0.013394

      66050000 -- (-4456.834) [...7 remote chains...] -- 42:00:12
      66100000 -- (-4442.350) [...7 remote chains...] -- 41:59:11
      66150000 -- (-4406.568) [...7 remote chains...] -- 41:58:11
      66200000 -- (-4438.694) [...7 remote chains...] -- 41:57:12
      66250000 -- (-4416.644) [...7 remote chains...] -- 41:56:14
      66300000 -- (-4427.252) [...7 remote chains...] -- 41:55:15
      66350000 -- (-4418.994) [...7 remote chains...] -- 41:54:16
      66400000 -- (-4427.528) [...7 remote chains...] -- 41:53:18
      66450000 -- (-4388.752) [...7 remote chains...] -- 41:52:35
      66500000 -- [-4382.989] [...7 remote chains...] -- 41:51:50

      Average standard deviation of split frequencies: 0.013530

      66550000 -- [-4416.225] [...7 remote chains...] -- 41:50:53
      66600000 -- [-4394.869] [...7 remote chains...] -- 41:49:55
      66650000 -- [-4413.578] [...7 remote chains...] -- 41:49:00
      66700000 -- (-4429.567) [...7 remote chains...] -- 41:48:03
      66750000 -- [-4425.961] [...7 remote chains...] -- 41:47:11
      66800000 -- [-4413.911] [...7 remote chains...] -- 41:46:14
      66850000 -- (-4400.439) [...7 remote chains...] -- 41:45:17
      66900000 -- (-4442.104) [...7 remote chains...] -- 41:44:17
      66950000 -- (-4455.466) [...7 remote chains...] -- 41:43:18
      67000000 -- (-4462.451) [...7 remote chains...] -- 41:42:21

      Average standard deviation of split frequencies: 0.013654

      67050000 -- (-4454.518) [...7 remote chains...] -- 41:41:27
      67100000 -- [-4447.902] [...7 remote chains...] -- 41:40:28
      67150000 -- [-4392.595] [...7 remote chains...] -- 41:39:25
      67200000 -- (-4412.150) [...7 remote chains...] -- 41:38:27
      67250000 -- (-4430.914) [...7 remote chains...] -- 41:37:28
      67300000 -- (-4466.749) [...7 remote chains...] -- 41:36:31
      67350000 -- (-4410.554) [...7 remote chains...] -- 41:35:35
      67400000 -- (-4416.286) [...7 remote chains...] -- 41:34:34
      67450000 -- (-4422.782) [...7 remote chains...] -- 41:33:37
      67500000 -- (-4448.902) [...7 remote chains...] -- 41:32:42

      Average standard deviation of split frequencies: 0.013477

      67550000 -- (-4447.817) [...7 remote chains...] -- 41:31:46
      67600000 -- (-4454.080) [...7 remote chains...] -- 41:30:47
      67650000 -- (-4442.931) [...7 remote chains...] -- 41:29:48
      67700000 -- (-4443.772) [...7 remote chains...] -- 41:28:50
      67750000 -- (-4441.069) [...7 remote chains...] -- 41:27:51
      67800000 -- (-4453.233) [...7 remote chains...] -- 41:26:50
      67850000 -- (-4472.969) [...7 remote chains...] -- 41:25:55
      67900000 -- (-4434.771) [...7 remote chains...] -- 41:24:55
      67950000 -- (-4494.004) [...7 remote chains...] -- 41:23:58
      68000000 -- (-4457.653) [...7 remote chains...] -- 41:22:59

      Average standard deviation of split frequencies: 0.013425

      68050000 -- (-4485.882) [...7 remote chains...] -- 41:21:56
      68100000 -- (-4459.617) [...7 remote chains...] -- 41:20:59
      68150000 -- (-4445.423) [...7 remote chains...] -- 41:19:59
      68200000 -- (-4464.425) [...7 remote chains...] -- 41:18:56
      68250000 -- (-4451.710) [...7 remote chains...] -- 41:17:55
      68300000 -- (-4469.958) [...7 remote chains...] -- 41:16:56
      68350000 -- (-4440.775) [...7 remote chains...] -- 41:15:55
      68400000 -- (-4443.979) [...7 remote chains...] -- 41:14:56
      68450000 -- (-4452.328) [...7 remote chains...] -- 41:13:55
      68500000 -- [-4434.265] [...7 remote chains...] -- 41:12:52

      Average standard deviation of split frequencies: 0.013712

      68550000 -- [-4425.189] [...7 remote chains...] -- 41:11:51
      68600000 -- [-4409.887] [...7 remote chains...] -- 41:10:48
      68650000 -- (-4417.140) [...7 remote chains...] -- 41:09:49
      68700000 -- [-4430.296] [...7 remote chains...] -- 41:08:48
      68750000 -- [-4410.028] [...7 remote chains...] -- 41:07:47
      68800000 -- (-4413.380) [...7 remote chains...] -- 41:06:46
      68850000 -- [-4401.043] [...7 remote chains...] -- 41:05:45
      68900000 -- [-4405.381] [...7 remote chains...] -- 41:04:44
      68950000 -- [-4401.467] [...7 remote chains...] -- 41:03:45
      69000000 -- (-4433.590) [...7 remote chains...] -- 41:02:46

      Average standard deviation of split frequencies: 0.013516

      69050000 -- (-4468.034) [...7 remote chains...] -- 41:01:47
      69100000 -- (-4417.772) [...7 remote chains...] -- 41:00:48
      69150000 -- (-4437.992) [...7 remote chains...] -- 40:59:47
      69200000 -- [-4418.664] [...7 remote chains...] -- 40:58:51
      69250000 -- [-4430.379] [...7 remote chains...] -- 40:57:56
      69300000 -- [-4448.534] [...7 remote chains...] -- 40:56:57
      69350000 -- [-4423.374] [...7 remote chains...] -- 40:55:56
      69400000 -- [-4428.534] [...7 remote chains...] -- 40:54:57
      69450000 -- [-4452.926] [...7 remote chains...] -- 40:53:56
      69500000 -- [-4437.707] [...7 remote chains...] -- 40:53:01

      Average standard deviation of split frequencies: 0.013169

      69550000 -- [-4434.295] [...7 remote chains...] -- 40:52:02
      69600000 -- (-4476.163) [...7 remote chains...] -- 40:51:01
      69650000 -- (-4406.239) [...7 remote chains...] -- 40:50:00
      69700000 -- [-4410.071] [...7 remote chains...] -- 40:48:59
      69750000 -- [-4440.124] [...7 remote chains...] -- 40:48:00
      69800000 -- (-4444.608) [...7 remote chains...] -- 40:47:03
      69850000 -- (-4418.816) [...7 remote chains...] -- 40:46:06
      69900000 -- [-4434.657] [...7 remote chains...] -- 40:45:13
      69950000 -- (-4463.434) [...7 remote chains...] -- 40:44:14
      70000000 -- (-4434.757) [...7 remote chains...] -- 40:43:15

      Average standard deviation of split frequencies: 0.013650

      70050000 -- (-4426.502) [...7 remote chains...] -- 40:42:18
      70100000 -- (-4439.141) [...7 remote chains...] -- 40:41:17
      70150000 -- (-4412.977) [...7 remote chains...] -- 40:40:18
      70200000 -- (-4461.817) [...7 remote chains...] -- 40:39:21
      70250000 -- (-4433.388) [...7 remote chains...] -- 40:38:22
      70300000 -- (-4438.732) [...7 remote chains...] -- 40:37:25
      70350000 -- (-4418.298) [...7 remote chains...] -- 40:36:32
      70400000 -- (-4425.720) [...7 remote chains...] -- 40:35:33
      70450000 -- (-4417.194) [...7 remote chains...] -- 40:34:34
      70500000 -- (-4446.383) [...7 remote chains...] -- 40:33:35

      Average standard deviation of split frequencies: 0.013774

      70550000 -- (-4482.889) [...7 remote chains...] -- 40:32:36
      70600000 -- (-4425.398) [...7 remote chains...] -- 40:31:39
      70650000 -- (-4436.786) [...7 remote chains...] -- 40:30:40
      70700000 -- (-4433.467) [...7 remote chains...] -- 40:29:41
      70750000 -- (-4409.337) [...7 remote chains...] -- 40:28:42
      70800000 -- (-4414.085) [...7 remote chains...] -- 40:27:45
      70850000 -- (-4451.610) [...7 remote chains...] -- 40:26:48
      70900000 -- (-4456.794) [...7 remote chains...] -- 40:25:51
      70950000 -- (-4450.986) [...7 remote chains...] -- 40:24:56
      71000000 -- (-4437.186) [...7 remote chains...] -- 40:23:57

      Average standard deviation of split frequencies: 0.013857

      71050000 -- (-4452.429) [...7 remote chains...] -- 40:22:58
      71100000 -- (-4469.682) [...7 remote chains...] -- 40:22:03
      71150000 -- (-4455.188) [...7 remote chains...] -- 40:21:02
      71200000 -- (-4446.550) [...7 remote chains...] -- 40:20:03
      71250000 -- (-4460.437) [...7 remote chains...] -- 40:19:06
      71300000 -- (-4472.156) [...7 remote chains...] -- 40:18:06
      71350000 -- (-4455.141) [...7 remote chains...] -- 40:17:07
      71400000 -- (-4424.196) [...7 remote chains...] -- 40:16:06
      71450000 -- (-4449.309) [...7 remote chains...] -- 40:15:07
      71500000 -- (-4440.181) [...7 remote chains...] -- 40:14:12

      Average standard deviation of split frequencies: 0.014122

      71550000 -- (-4438.015) [...7 remote chains...] -- 40:13:13
      71600000 -- (-4451.878) [...7 remote chains...] -- 40:12:16
      71650000 -- (-4414.567) [...7 remote chains...] -- 40:11:16
      71700000 -- [-4422.253] [...7 remote chains...] -- 40:10:17
      71750000 -- (-4435.609) [...7 remote chains...] -- 40:09:18
      71800000 -- (-4439.957) [...7 remote chains...] -- 40:08:19
      71850000 -- (-4417.674) [...7 remote chains...] -- 40:07:19
      71900000 -- [-4397.564] [...7 remote chains...] -- 40:06:18
      71950000 -- [-4418.043] [...7 remote chains...] -- 40:05:20
      72000000 -- (-4447.716) [...7 remote chains...] -- 40:04:19

      Average standard deviation of split frequencies: 0.014682

      72050000 -- (-4474.083) [...7 remote chains...] -- 40:03:19
      72100000 -- (-4448.030) [...7 remote chains...] -- 40:02:23
      72150000 -- (-4476.666) [...7 remote chains...] -- 40:01:25
      72200000 -- [-4426.767] [...7 remote chains...] -- 40:00:26
      72250000 -- [-4442.466] [...7 remote chains...] -- 39:59:27
      72300000 -- [-4440.883] [...7 remote chains...] -- 39:58:27
      72350000 -- (-4429.844) [...7 remote chains...] -- 39:57:28
      72400000 -- [-4431.855] [...7 remote chains...] -- 39:56:24
      72450000 -- (-4436.023) [...7 remote chains...] -- 39:55:23
      72500000 -- [-4431.610] [...7 remote chains...] -- 39:54:23

      Average standard deviation of split frequencies: 0.014800

      72550000 -- (-4453.939) [...7 remote chains...] -- 39:53:23
      72600000 -- [-4399.115] [...7 remote chains...] -- 39:52:22
      72650000 -- [-4414.180] [...7 remote chains...] -- 39:51:23
      72700000 -- (-4470.453) [...7 remote chains...] -- 39:50:23
      72750000 -- (-4412.638) [...7 remote chains...] -- 39:49:30
      72800000 -- (-4415.768) [...7 remote chains...] -- 39:48:31
      72850000 -- (-4449.132) [...7 remote chains...] -- 39:47:29
      72900000 -- (-4438.252) [...7 remote chains...] -- 39:46:30
      72950000 -- (-4425.137) [...7 remote chains...] -- 39:45:31
      73000000 -- (-4453.387) [...7 remote chains...] -- 39:44:35

      Average standard deviation of split frequencies: 0.015026

      73050000 -- [-4425.678] [...7 remote chains...] -- 39:43:34
      73100000 -- (-4437.627) [...7 remote chains...] -- 39:42:32
      73150000 -- (-4491.088) [...7 remote chains...] -- 39:41:32
      73200000 -- [-4427.882] [...7 remote chains...] -- 39:40:33
      73250000 -- (-4461.777) [...7 remote chains...] -- 39:39:35
      73300000 -- (-4477.813) [...7 remote chains...] -- 39:38:38
      73350000 -- (-4422.065) [...7 remote chains...] -- 39:37:39
      73400000 -- [-4429.764] [...7 remote chains...] -- 39:36:39
      73450000 -- [-4422.160] [...7 remote chains...] -- 39:35:40
      73500000 -- (-4474.537) [...7 remote chains...] -- 39:34:40

      Average standard deviation of split frequencies: 0.015012

      73550000 -- (-4478.690) [...7 remote chains...] -- 39:33:41
      73600000 -- (-4451.151) [...7 remote chains...] -- 39:32:39
      73650000 -- (-4415.081) [...7 remote chains...] -- 39:31:41
      73700000 -- (-4427.456) [...7 remote chains...] -- 39:30:40
      73750000 -- (-4471.986) [...7 remote chains...] -- 39:29:40
      73800000 -- (-4444.121) [...7 remote chains...] -- 39:28:40
      73850000 -- (-4451.224) [...7 remote chains...] -- 39:27:40
      73900000 -- (-4442.006) [...7 remote chains...] -- 39:26:39
      73950000 -- (-4430.215) [...7 remote chains...] -- 39:25:39
      74000000 -- (-4453.099) [...7 remote chains...] -- 39:24:41

      Average standard deviation of split frequencies: 0.015041

      74050000 -- (-4465.190) [...7 remote chains...] -- 39:23:40
      74100000 -- (-4454.956) [...7 remote chains...] -- 39:22:38
      74150000 -- (-4446.612) [...7 remote chains...] -- 39:21:40
      74200000 -- [-4439.495] [...7 remote chains...] -- 39:20:40
      74250000 -- (-4428.013) [...7 remote chains...] -- 39:19:38
      74300000 -- (-4461.135) [...7 remote chains...] -- 39:18:38
      74350000 -- (-4447.519) [...7 remote chains...] -- 39:17:38
      74400000 -- (-4439.049) [...7 remote chains...] -- 39:16:37
      74450000 -- (-4444.918) [...7 remote chains...] -- 39:15:37
      74500000 -- [-4410.500] [...7 remote chains...] -- 39:14:37

      Average standard deviation of split frequencies: 0.015337

      74550000 -- [-4420.750] [...7 remote chains...] -- 39:13:37
      74600000 -- (-4428.091) [...7 remote chains...] -- 39:12:37
      74650000 -- (-4410.559) [...7 remote chains...] -- 39:11:37
      74700000 -- (-4416.308) [...7 remote chains...] -- 39:10:38
      74750000 -- (-4447.128) [...7 remote chains...] -- 39:09:38
      74800000 -- (-4484.635) [...7 remote chains...] -- 39:08:38
      74850000 -- (-4465.776) [...7 remote chains...] -- 39:07:36
      74900000 -- (-4435.221) [...7 remote chains...] -- 39:06:36
      74950000 -- [-4414.480] [...7 remote chains...] -- 39:05:36
      75000000 -- [-4424.212] [...7 remote chains...] -- 39:04:35

      Average standard deviation of split frequencies: 0.015458

      75050000 -- [-4425.974] [...7 remote chains...] -- 39:03:34
      75100000 -- [-4421.831] [...7 remote chains...] -- 39:02:34
      75150000 -- [-4413.085] [...7 remote chains...] -- 39:01:34
      75200000 -- [-4404.477] [...7 remote chains...] -- 39:00:34
      75250000 -- (-4464.526) [...7 remote chains...] -- 38:59:34
      75300000 -- (-4461.798) [...7 remote chains...] -- 38:58:34
      75350000 -- (-4425.056) [...7 remote chains...] -- 38:57:33
      75400000 -- (-4432.150) [...7 remote chains...] -- 38:56:33
      75450000 -- [-4413.420] [...7 remote chains...] -- 38:55:31
      75500000 -- [-4404.945] [...7 remote chains...] -- 38:54:33

      Average standard deviation of split frequencies: 0.015356

      75550000 -- (-4421.462) [...7 remote chains...] -- 38:53:34
      75600000 -- (-4421.509) [...7 remote chains...] -- 38:52:36
      75650000 -- [-4428.055] [...7 remote chains...] -- 38:51:36
      75700000 -- (-4416.388) [...7 remote chains...] -- 38:50:36
      75750000 -- (-4439.445) [...7 remote chains...] -- 38:49:36
      75800000 -- (-4415.065) [...7 remote chains...] -- 38:48:38
      75850000 -- (-4427.722) [...7 remote chains...] -- 38:47:38
      75900000 -- (-4454.592) [...7 remote chains...] -- 38:46:40
      75950000 -- (-4435.784) [...7 remote chains...] -- 38:45:40
      76000000 -- (-4452.199) [...7 remote chains...] -- 38:44:38

      Average standard deviation of split frequencies: 0.015359

      76050000 -- (-4431.725) [...7 remote chains...] -- 38:43:38
      76100000 -- (-4457.315) [...7 remote chains...] -- 38:42:39
      76150000 -- (-4425.950) [...7 remote chains...] -- 38:41:37
      76200000 -- (-4470.412) [...7 remote chains...] -- 38:40:37
      76250000 -- (-4471.662) [...7 remote chains...] -- 38:39:37
      76300000 -- (-4481.667) [...7 remote chains...] -- 38:38:39
      76350000 -- (-4441.301) [...7 remote chains...] -- 38:37:41
      76400000 -- (-4451.225) [...7 remote chains...] -- 38:36:41
      76450000 -- (-4451.364) [...7 remote chains...] -- 38:35:41
      76500000 -- (-4437.498) [...7 remote chains...] -- 38:34:43

      Average standard deviation of split frequencies: 0.015309

      76550000 -- (-4453.828) [...7 remote chains...] -- 38:33:43
      76600000 -- (-4478.382) [...7 remote chains...] -- 38:32:42
      76650000 -- (-4466.959) [...7 remote chains...] -- 38:31:43
      76700000 -- (-4464.856) [...7 remote chains...] -- 38:30:44
      76750000 -- (-4426.562) [...7 remote chains...] -- 38:29:44
      76800000 -- (-4413.729) [...7 remote chains...] -- 38:28:44
      76850000 -- (-4438.023) [...7 remote chains...] -- 38:27:44
      76900000 -- (-4473.177) [...7 remote chains...] -- 38:26:46
      76950000 -- (-4446.026) [...7 remote chains...] -- 38:25:48
      77000000 -- (-4477.145) [...7 remote chains...] -- 38:24:50

      Average standard deviation of split frequencies: 0.015297

      77050000 -- (-4477.255) [...7 remote chains...] -- 38:23:50
      77100000 -- (-4450.996) [...7 remote chains...] -- 38:22:50
      77150000 -- (-4424.927) [...7 remote chains...] -- 38:21:49
      77200000 -- (-4461.728) [...7 remote chains...] -- 38:20:49
      77250000 -- (-4475.973) [...7 remote chains...] -- 38:19:50
      77300000 -- (-4440.970) [...7 remote chains...] -- 38:18:48
      77350000 -- (-4439.491) [...7 remote chains...] -- 38:17:49
      77400000 -- (-4420.137) [...7 remote chains...] -- 38:16:47
      77450000 -- [-4407.741] [...7 remote chains...] -- 38:15:48
      77500000 -- (-4410.418) [...7 remote chains...] -- 38:14:48

      Average standard deviation of split frequencies: 0.015431

      77550000 -- (-4414.805) [...7 remote chains...] -- 38:13:50
      77600000 -- (-4465.178) [...7 remote chains...] -- 38:12:50
      77650000 -- (-4470.290) [...7 remote chains...] -- 38:11:51
      77700000 -- (-4468.523) [...7 remote chains...] -- 38:10:51
      77750000 -- (-4464.428) [...7 remote chains...] -- 38:09:51
      77800000 -- (-4458.968) [...7 remote chains...] -- 38:08:50
      77850000 -- (-4463.924) [...7 remote chains...] -- 38:07:52
      77900000 -- (-4461.734) [...7 remote chains...] -- 38:06:52
      77950000 -- (-4459.018) [...7 remote chains...] -- 38:05:53
      78000000 -- (-4475.002) [...7 remote chains...] -- 38:04:56

      Average standard deviation of split frequencies: 0.015256

      78050000 -- (-4471.348) [...7 remote chains...] -- 38:03:57
      78100000 -- (-4432.569) [...7 remote chains...] -- 38:02:57
      78150000 -- (-4449.808) [...7 remote chains...] -- 38:01:57
      78200000 -- (-4449.253) [...7 remote chains...] -- 38:00:58
      78250000 -- (-4437.845) [...7 remote chains...] -- 37:59:58
      78300000 -- (-4435.240) [...7 remote chains...] -- 37:58:59
      78350000 -- (-4444.859) [...7 remote chains...] -- 37:57:58
      78400000 -- (-4453.801) [...7 remote chains...] -- 37:56:58
      78450000 -- (-4438.416) [...7 remote chains...] -- 37:55:58
      78500000 -- (-4449.099) [...7 remote chains...] -- 37:55:00

      Average standard deviation of split frequencies: 0.015213

      78550000 -- (-4445.320) [...7 remote chains...] -- 37:54:03
      78600000 -- (-4431.424) [...7 remote chains...] -- 37:53:03
      78650000 -- (-4446.147) [...7 remote chains...] -- 37:52:03
      78700000 -- (-4412.980) [...7 remote chains...] -- 37:51:04
      78750000 -- (-4439.518) [...7 remote chains...] -- 37:50:03
      78800000 -- (-4416.061) [...7 remote chains...] -- 37:49:03
      78850000 -- [-4420.437] [...7 remote chains...] -- 37:48:04
      78900000 -- (-4418.327) [...7 remote chains...] -- 37:47:04
      78950000 -- (-4433.035) [...7 remote chains...] -- 37:46:05
      79000000 -- (-4438.908) [...7 remote chains...] -- 37:45:07

      Average standard deviation of split frequencies: 0.014682

      79050000 -- (-4452.487) [...7 remote chains...] -- 37:44:06
      79100000 -- (-4448.565) [...7 remote chains...] -- 37:43:07
      79150000 -- (-4433.583) [...7 remote chains...] -- 37:42:07
      79200000 -- (-4452.120) [...7 remote chains...] -- 37:41:06
      79250000 -- (-4463.225) [...7 remote chains...] -- 37:40:07
      79300000 -- (-4472.391) [...7 remote chains...] -- 37:39:07
      79350000 -- (-4441.989) [...7 remote chains...] -- 37:38:08
      79400000 -- (-4454.989) [...7 remote chains...] -- 37:37:08
      79450000 -- (-4448.117) [...7 remote chains...] -- 37:36:08
      79500000 -- (-4453.023) [...7 remote chains...] -- 37:35:08

      Average standard deviation of split frequencies: 0.014569

      79550000 -- (-4469.390) [...7 remote chains...] -- 37:34:07
      79600000 -- (-4456.441) [...7 remote chains...] -- 37:33:08
      79650000 -- (-4464.058) [...7 remote chains...] -- 37:32:08
      79700000 -- (-4471.188) [...7 remote chains...] -- 37:31:11
      79750000 -- (-4457.677) [...7 remote chains...] -- 37:30:11
      79800000 -- (-4486.216) [...7 remote chains...] -- 37:29:10
      79850000 -- (-4413.517) [...7 remote chains...] -- 37:28:13
      79900000 -- (-4385.412) [...7 remote chains...] -- 37:27:12
      79950000 -- (-4428.685) [...7 remote chains...] -- 37:26:14
      80000000 -- [-4453.290] [...7 remote chains...] -- 37:25:15

      Average standard deviation of split frequencies: 0.014532

      80050000 -- (-4424.480) [...7 remote chains...] -- 37:24:14
      80100000 -- (-4436.710) [...7 remote chains...] -- 37:23:14
      80150000 -- [-4449.893] [...7 remote chains...] -- 37:22:17
      80200000 -- (-4420.687) [...7 remote chains...] -- 37:21:17
      80250000 -- (-4410.801) [...7 remote chains...] -- 37:20:18
      80300000 -- [-4416.776] [...7 remote chains...] -- 37:19:20
      80350000 -- [-4405.294] [...7 remote chains...] -- 37:18:19
      80400000 -- (-4422.681) [...7 remote chains...] -- 37:17:22
      80450000 -- (-4442.350) [...7 remote chains...] -- 37:16:24
      80500000 -- (-4431.916) [...7 remote chains...] -- 37:15:25

      Average standard deviation of split frequencies: 0.014725

      80550000 -- (-4457.939) [...7 remote chains...] -- 37:14:25
      80600000 -- (-4484.740) [...7 remote chains...] -- 37:13:26
      80650000 -- (-4460.561) [...7 remote chains...] -- 37:12:27
      80700000 -- (-4452.591) [...7 remote chains...] -- 37:11:28
      80750000 -- (-4470.552) [...7 remote chains...] -- 37:10:30
      80800000 -- (-4450.861) [...7 remote chains...] -- 37:09:32
      80850000 -- (-4442.875) [...7 remote chains...] -- 37:08:33
      80900000 -- (-4471.117) [...7 remote chains...] -- 37:07:34
      80950000 -- (-4446.113) [...7 remote chains...] -- 37:06:36
      81000000 -- (-4463.336) [...7 remote chains...] -- 37:05:37

      Average standard deviation of split frequencies: 0.014315

      81050000 -- (-4437.477) [...7 remote chains...] -- 37:04:37
      81100000 -- (-4452.583) [...7 remote chains...] -- 37:03:40
      81150000 -- (-4451.025) [...7 remote chains...] -- 37:02:40
      81200000 -- (-4427.765) [...7 remote chains...] -- 37:01:43
      81250000 -- (-4438.296) [...7 remote chains...] -- 37:00:44
      81300000 -- (-4447.516) [...7 remote chains...] -- 36:59:46
      81350000 -- (-4427.270) [...7 remote chains...] -- 36:58:47
      81400000 -- (-4409.075) [...7 remote chains...] -- 36:57:48
      81450000 -- (-4434.298) [...7 remote chains...] -- 36:56:48
      81500000 -- (-4438.230) [...7 remote chains...] -- 36:55:49

      Average standard deviation of split frequencies: 0.014085

      81550000 -- (-4440.242) [...7 remote chains...] -- 36:54:54
      81600000 -- (-4460.218) [...7 remote chains...] -- 36:53:58
      81650000 -- (-4439.881) [...7 remote chains...] -- 36:53:03
      81700000 -- (-4424.241) [...7 remote chains...] -- 36:52:10
      81750000 -- (-4486.416) [...7 remote chains...] -- 36:51:14
      81800000 -- (-4463.803) [...7 remote chains...] -- 36:50:19
      81850000 -- (-4438.887) [...7 remote chains...] -- 36:49:26
      81900000 -- [-4415.214] [...7 remote chains...] -- 36:48:29
      81950000 -- [-4425.761] [...7 remote chains...] -- 36:47:35
      82000000 -- (-4507.462) [...7 remote chains...] -- 36:46:43

      Average standard deviation of split frequencies: 0.013717

      82050000 -- (-4431.361) [...7 remote chains...] -- 36:45:52
      82100000 -- (-4474.075) [...7 remote chains...] -- 36:44:56
      82150000 -- (-4431.868) [...7 remote chains...] -- 36:44:04
      82200000 -- (-4421.910) [...7 remote chains...] -- 36:43:08
      82250000 -- [-4424.267] [...7 remote chains...] -- 36:42:14
      82300000 -- [-4447.252] [...7 remote chains...] -- 36:41:19
      82350000 -- [-4427.040] [...7 remote chains...] -- 36:40:23
      82400000 -- [-4417.806] [...7 remote chains...] -- 36:39:30
      82450000 -- [-4421.646] [...7 remote chains...] -- 36:38:35
      82500000 -- [-4416.167] [...7 remote chains...] -- 36:37:39

      Average standard deviation of split frequencies: 0.013804

      82550000 -- (-4424.893) [...7 remote chains...] -- 36:36:42
      82600000 -- (-4456.338) [...7 remote chains...] -- 36:35:49
      82650000 -- (-4448.732) [...7 remote chains...] -- 36:34:56
      82700000 -- (-4435.936) [...7 remote chains...] -- 36:34:04
      82750000 -- (-4434.449) [...7 remote chains...] -- 36:33:13
      82800000 -- (-4409.693) [...7 remote chains...] -- 36:32:18
      82850000 -- (-4446.383) [...7 remote chains...] -- 36:31:22
      82900000 -- [-4393.346] [...7 remote chains...] -- 36:30:28
      82950000 -- [-4411.267] [...7 remote chains...] -- 36:29:33
      83000000 -- (-4430.011) [...7 remote chains...] -- 36:28:37

      Average standard deviation of split frequencies: 0.013813

      83050000 -- (-4476.856) [...7 remote chains...] -- 36:27:41
      83100000 -- (-4424.145) [...7 remote chains...] -- 36:26:45
      83150000 -- (-4468.788) [...7 remote chains...] -- 36:25:47
      83200000 -- (-4446.135) [...7 remote chains...] -- 36:24:53
      83250000 -- (-4444.842) [...7 remote chains...] -- 36:23:57
      83300000 -- (-4458.491) [...7 remote chains...] -- 36:23:02
      83350000 -- (-4418.699) [...7 remote chains...] -- 36:22:05
      83400000 -- (-4442.150) [...7 remote chains...] -- 36:21:07
      83450000 -- (-4456.758) [...7 remote chains...] -- 36:20:12
      83500000 -- [-4419.299] [...7 remote chains...] -- 36:19:16

      Average standard deviation of split frequencies: 0.013879

      83550000 -- (-4433.228) [...7 remote chains...] -- 36:18:19
      83600000 -- (-4431.957) [...7 remote chains...] -- 36:17:23
      83650000 -- (-4452.738) [...7 remote chains...] -- 36:16:26
      83700000 -- [-4415.971] [...7 remote chains...] -- 36:15:31
      83750000 -- [-4419.503] [...7 remote chains...] -- 36:14:36
      83800000 -- (-4405.787) [...7 remote chains...] -- 36:13:41
      83850000 -- (-4460.121) [...7 remote chains...] -- 36:12:45
      83900000 -- (-4445.946) [...7 remote chains...] -- 36:11:48
      83950000 -- (-4424.549) [...7 remote chains...] -- 36:10:52
      84000000 -- (-4434.301) [...7 remote chains...] -- 36:09:58

      Average standard deviation of split frequencies: 0.013669

      84050000 -- (-4416.684) [...7 remote chains...] -- 36:09:01
      84100000 -- (-4463.388) [...7 remote chains...] -- 36:08:05
      84150000 -- (-4411.923) [...7 remote chains...] -- 36:07:11
      84200000 -- (-4424.121) [...7 remote chains...] -- 36:06:13
      84250000 -- (-4462.212) [...7 remote chains...] -- 36:05:20
      84300000 -- (-4455.766) [...7 remote chains...] -- 36:04:25
      84350000 -- (-4481.521) [...7 remote chains...] -- 36:03:30
      84400000 -- (-4447.090) [...7 remote chains...] -- 36:02:34
      84450000 -- (-4447.958) [...7 remote chains...] -- 36:01:39
      84500000 -- (-4493.390) [...7 remote chains...] -- 36:00:45

      Average standard deviation of split frequencies: 0.013883

      84550000 -- (-4473.618) [...7 remote chains...] -- 35:59:49
      84600000 -- (-4452.063) [...7 remote chains...] -- 35:58:53
      84650000 -- (-4484.895) [...7 remote chains...] -- 35:57:58
      84700000 -- (-4439.170) [...7 remote chains...] -- 35:57:04
      84750000 -- (-4432.710) [...7 remote chains...] -- 35:56:12
      84800000 -- (-4439.155) [...7 remote chains...] -- 35:55:18
      84850000 -- (-4477.797) [...7 remote chains...] -- 35:54:23
      84900000 -- (-4469.836) [...7 remote chains...] -- 35:53:30
      84950000 -- (-4422.891) [...7 remote chains...] -- 35:52:33
      85000000 -- (-4422.506) [...7 remote chains...] -- 35:51:39

      Average standard deviation of split frequencies: 0.013909

      85050000 -- (-4430.320) [...7 remote chains...] -- 35:50:45
      85100000 -- (-4407.077) [...7 remote chains...] -- 35:49:51
      85150000 -- (-4432.512) [...7 remote chains...] -- 35:48:58
      85200000 -- (-4441.346) [...7 remote chains...] -- 35:48:03
      85250000 -- [-4427.251] [...7 remote chains...] -- 35:47:09
      85300000 -- [-4425.664] [...7 remote chains...] -- 35:46:17
      85350000 -- [-4419.777] [...7 remote chains...] -- 35:45:25
      85400000 -- [-4406.060] [...7 remote chains...] -- 35:44:30
      85450000 -- [-4424.434] [...7 remote chains...] -- 35:43:41
      85500000 -- (-4409.668) [...7 remote chains...] -- 35:42:46

      Average standard deviation of split frequencies: 0.014220

      85550000 -- (-4449.665) [...7 remote chains...] -- 35:41:57
      85600000 -- (-4417.308) [...7 remote chains...] -- 35:41:07
      85650000 -- (-4448.669) [...7 remote chains...] -- 35:40:15
      85700000 -- (-4411.015) [...7 remote chains...] -- 35:39:24
      85750000 -- [-4404.450] [...7 remote chains...] -- 35:38:30
      85800000 -- (-4458.409) [...7 remote chains...] -- 35:37:38
      85850000 -- (-4442.451) [...7 remote chains...] -- 35:36:45
      85900000 -- (-4437.180) [...7 remote chains...] -- 35:35:49
      85950000 -- (-4429.778) [...7 remote chains...] -- 35:34:55
      86000000 -- (-4490.868) [...7 remote chains...] -- 35:34:03

      Average standard deviation of split frequencies: 0.014066

      86050000 -- (-4454.516) [...7 remote chains...] -- 35:33:13
      86100000 -- (-4439.187) [...7 remote chains...] -- 35:32:21
      86150000 -- (-4450.280) [...7 remote chains...] -- 35:31:27
      86200000 -- (-4441.762) [...7 remote chains...] -- 35:30:40
      86250000 -- [-4414.130] [...7 remote chains...] -- 35:29:45
      86300000 -- (-4448.607) [...7 remote chains...] -- 35:28:52
      86350000 -- (-4443.854) [...7 remote chains...] -- 35:27:58
      86400000 -- (-4451.020) [...7 remote chains...] -- 35:27:03
      86450000 -- [-4444.646] [...7 remote chains...] -- 35:26:10
      86500000 -- (-4431.964) [...7 remote chains...] -- 35:25:17

      Average standard deviation of split frequencies: 0.014117

      86550000 -- (-4454.844) [...7 remote chains...] -- 35:24:30
      86600000 -- (-4420.453) [...7 remote chains...] -- 35:23:40
      86650000 -- [-4430.654] [...7 remote chains...] -- 35:22:55
      86700000 -- [-4408.168] [...7 remote chains...] -- 35:22:03
      86750000 -- (-4464.338) [...7 remote chains...] -- 35:21:08
      86800000 -- [-4413.616] [...7 remote chains...] -- 35:20:13
      86850000 -- [-4433.367] [...7 remote chains...] -- 35:19:19
      86900000 -- [-4415.937] [...7 remote chains...] -- 35:18:25
      86950000 -- [-4408.684] [...7 remote chains...] -- 35:17:38
      87000000 -- [-4421.846] [...7 remote chains...] -- 35:16:49

      Average standard deviation of split frequencies: 0.014504

      87050000 -- (-4434.743) [...7 remote chains...] -- 35:15:58
      87100000 -- (-4408.786) [...7 remote chains...] -- 35:15:04
      87150000 -- (-4411.829) [...7 remote chains...] -- 35:14:12
      87200000 -- (-4440.319) [...7 remote chains...] -- 35:13:16
      87250000 -- (-4447.289) [...7 remote chains...] -- 35:12:21
      87300000 -- (-4449.025) [...7 remote chains...] -- 35:11:27
      87350000 -- (-4454.027) [...7 remote chains...] -- 35:10:41
      87400000 -- (-4447.491) [...7 remote chains...] -- 35:09:47
      87450000 -- (-4433.179) [...7 remote chains...] -- 35:08:53
      87500000 -- (-4433.567) [...7 remote chains...] -- 35:08:04

      Average standard deviation of split frequencies: 0.014675

      87550000 -- (-4426.414) [...7 remote chains...] -- 35:07:10
      87600000 -- (-4415.100) [...7 remote chains...] -- 35:06:21
      87650000 -- (-4422.807) [...7 remote chains...] -- 35:05:26
      87700000 -- (-4433.126) [...7 remote chains...] -- 35:04:37
      87750000 -- (-4460.418) [...7 remote chains...] -- 35:03:45
      87800000 -- (-4452.157) [...7 remote chains...] -- 35:02:51
      87850000 -- (-4452.464) [...7 remote chains...] -- 35:02:05
      87900000 -- (-4444.245) [...7 remote chains...] -- 35:01:12
      87950000 -- (-4464.068) [...7 remote chains...] -- 35:00:17
      88000000 -- (-4464.803) [...7 remote chains...] -- 34:59:24

      Average standard deviation of split frequencies: 0.014743

      88050000 -- (-4469.493) [...7 remote chains...] -- 34:58:31
      88100000 -- (-4482.419) [...7 remote chains...] -- 34:57:42
      88150000 -- (-4431.041) [...7 remote chains...] -- 34:56:52
      88200000 -- (-4459.418) [...7 remote chains...] -- 34:55:55
      88250000 -- (-4453.621) [...7 remote chains...] -- 34:54:59
      88300000 -- (-4438.915) [...7 remote chains...] -- 34:54:04
      88350000 -- (-4412.601) [...7 remote chains...] -- 34:53:11
      88400000 -- (-4449.360) [...7 remote chains...] -- 34:52:16
      88450000 -- (-4451.808) [...7 remote chains...] -- 34:51:24
      88500000 -- (-4420.844) [...7 remote chains...] -- 34:50:29

      Average standard deviation of split frequencies: 0.014465

      88550000 -- [-4383.027] [...7 remote chains...] -- 34:49:35
      88600000 -- [-4410.446] [...7 remote chains...] -- 34:48:44
      88650000 -- (-4413.713) [...7 remote chains...] -- 34:47:52
      88700000 -- (-4420.833) [...7 remote chains...] -- 34:46:56
      88750000 -- (-4413.117) [...7 remote chains...] -- 34:46:01
      88800000 -- (-4430.290) [...7 remote chains...] -- 34:45:06
      88850000 -- (-4404.597) [...7 remote chains...] -- 34:44:13
      88900000 -- (-4428.031) [...7 remote chains...] -- 34:43:21
      88950000 -- (-4425.426) [...7 remote chains...] -- 34:42:27
      89000000 -- (-4462.180) [...7 remote chains...] -- 34:41:36

      Average standard deviation of split frequencies: 0.014409

      89050000 -- (-4431.155) [...7 remote chains...] -- 34:40:43
      89100000 -- (-4432.937) [...7 remote chains...] -- 34:39:50
      89150000 -- (-4412.144) [...7 remote chains...] -- 34:38:57
      89200000 -- (-4454.799) [...7 remote chains...] -- 34:38:08
      89250000 -- (-4479.188) [...7 remote chains...] -- 34:37:14
      89300000 -- (-4419.308) [...7 remote chains...] -- 34:36:22
      89350000 -- [-4429.337] [...7 remote chains...] -- 34:35:31
      89400000 -- [-4421.171] [...7 remote chains...] -- 34:34:39
      89450000 -- [-4466.229] [...7 remote chains...] -- 34:33:45
      89500000 -- (-4407.206) [...7 remote chains...] -- 34:32:53

      Average standard deviation of split frequencies: 0.014339

      89550000 -- (-4410.334) [...7 remote chains...] -- 34:32:01
      89600000 -- [-4435.895] [...7 remote chains...] -- 34:31:10
      89650000 -- [-4408.038] [...7 remote chains...] -- 34:30:16
      89700000 -- (-4457.023) [...7 remote chains...] -- 34:29:25
      89750000 -- (-4447.678) [...7 remote chains...] -- 34:28:30
      89800000 -- (-4454.527) [...7 remote chains...] -- 34:27:35
      89850000 -- (-4449.194) [...7 remote chains...] -- 34:26:44
      89900000 -- (-4420.729) [...7 remote chains...] -- 34:25:48
      89950000 -- (-4412.441) [...7 remote chains...] -- 34:24:54
      90000000 -- (-4454.983) [...7 remote chains...] -- 34:24:01

      Average standard deviation of split frequencies: 0.014321

      90050000 -- (-4452.931) [...7 remote chains...] -- 34:23:09
      90100000 -- (-4437.762) [...7 remote chains...] -- 34:22:21
      90150000 -- (-4421.121) [...7 remote chains...] -- 34:21:25
      90200000 -- (-4414.806) [...7 remote chains...] -- 34:20:35
      90250000 -- (-4414.917) [...7 remote chains...] -- 34:19:42
      90300000 -- [-4428.554] [...7 remote chains...] -- 34:18:52
      90350000 -- [-4425.954] [...7 remote chains...] -- 34:18:01
      90400000 -- [-4407.140] [...7 remote chains...] -- 34:17:10
      90450000 -- [-4409.824] [...7 remote chains...] -- 34:16:17
      90500000 -- (-4441.796) [...7 remote chains...] -- 34:15:26

      Average standard deviation of split frequencies: 0.014190

      90550000 -- (-4418.352) [...7 remote chains...] -- 34:14:32
      90600000 -- (-4406.262) [...7 remote chains...] -- 34:13:43
      90650000 -- (-4428.010) [...7 remote chains...] -- 34:12:52
      90700000 -- (-4439.844) [...7 remote chains...] -- 34:11:59
      90750000 -- (-4422.224) [...7 remote chains...] -- 34:11:01
      90800000 -- (-4460.813) [...7 remote chains...] -- 34:10:02
      90850000 -- (-4408.841) [...7 remote chains...] -- 34:09:02
      90900000 -- (-4449.386) [...7 remote chains...] -- 34:08:03
      90950000 -- (-4423.877) [...7 remote chains...] -- 34:07:03
      91000000 -- (-4462.219) [...7 remote chains...] -- 34:06:03

      Average standard deviation of split frequencies: 0.014067

      91050000 -- (-4441.376) [...7 remote chains...] -- 34:05:03
      91100000 -- (-4440.375) [...7 remote chains...] -- 34:04:04
      91150000 -- (-4407.470) [...7 remote chains...] -- 34:03:05
      91200000 -- (-4444.854) [...7 remote chains...] -- 34:02:06
      91250000 -- (-4441.588) [...7 remote chains...] -- 34:01:07
      91300000 -- (-4459.573) [...7 remote chains...] -- 34:00:08
      91350000 -- (-4444.456) [...7 remote chains...] -- 33:59:09
      91400000 -- (-4440.434) [...7 remote chains...] -- 33:58:10
      91450000 -- (-4457.246) [...7 remote chains...] -- 33:57:11
      91500000 -- [-4438.513] [...7 remote chains...] -- 33:56:11

      Average standard deviation of split frequencies: 0.014196

      91550000 -- (-4422.934) [...7 remote chains...] -- 33:55:13
      91600000 -- (-4422.792) [...7 remote chains...] -- 33:54:14
      91650000 -- (-4426.647) [...7 remote chains...] -- 33:53:15
      91700000 -- (-4449.980) [...7 remote chains...] -- 33:52:17
      91750000 -- (-4445.391) [...7 remote chains...] -- 33:51:18
      91800000 -- [-4413.451] [...7 remote chains...] -- 33:50:19
      91850000 -- [-4402.905] [...7 remote chains...] -- 33:49:20
      91900000 -- [-4425.496] [...7 remote chains...] -- 33:48:20
      91950000 -- (-4439.212) [...7 remote chains...] -- 33:47:22
      92000000 -- (-4433.818) [...7 remote chains...] -- 33:46:23

      Average standard deviation of split frequencies: 0.014643

      92050000 -- (-4473.595) [...7 remote chains...] -- 33:45:25
      92100000 -- (-4472.801) [...7 remote chains...] -- 33:44:26
      92150000 -- (-4425.968) [...7 remote chains...] -- 33:43:28
      92200000 -- (-4451.070) [...7 remote chains...] -- 33:42:29
      92250000 -- (-4439.475) [...7 remote chains...] -- 33:41:32
      92300000 -- [-4423.049] [...7 remote chains...] -- 33:40:33
      92350000 -- (-4421.415) [...7 remote chains...] -- 33:39:35
      92400000 -- [-4458.188] [...7 remote chains...] -- 33:38:37
      92450000 -- (-4464.602) [...7 remote chains...] -- 33:37:37
      92500000 -- (-4455.889) [...7 remote chains...] -- 33:36:38

      Average standard deviation of split frequencies: 0.014576

      92550000 -- [-4420.106] [...7 remote chains...] -- 33:35:39
      92600000 -- (-4433.521) [...7 remote chains...] -- 33:34:40
      92650000 -- [-4418.248] [...7 remote chains...] -- 33:33:41
      92700000 -- [-4426.895] [...7 remote chains...] -- 33:32:41
      92750000 -- [-4425.553] [...7 remote chains...] -- 33:31:42
      92800000 -- [-4408.662] [...7 remote chains...] -- 33:30:45
      92850000 -- [-4414.790] [...7 remote chains...] -- 33:29:46
      92900000 -- (-4425.742) [...7 remote chains...] -- 33:28:48
      92950000 -- (-4429.847) [...7 remote chains...] -- 33:27:49
      93000000 -- (-4470.591) [...7 remote chains...] -- 33:26:50

      Average standard deviation of split frequencies: 0.014639

      93050000 -- (-4430.961) [...7 remote chains...] -- 33:25:51
      93100000 -- (-4409.822) [...7 remote chains...] -- 33:24:52
      93150000 -- (-4443.820) [...7 remote chains...] -- 33:23:52
      93200000 -- [-4411.729] [...7 remote chains...] -- 33:22:55
      93250000 -- [-4430.729] [...7 remote chains...] -- 33:21:56
      93300000 -- [-4400.013] [...7 remote chains...] -- 33:20:57
      93350000 -- (-4422.935) [...7 remote chains...] -- 33:19:59
      93400000 -- (-4422.568) [...7 remote chains...] -- 33:19:00
      93450000 -- (-4426.586) [...7 remote chains...] -- 33:18:03
      93500000 -- (-4452.382) [...7 remote chains...] -- 33:17:05

      Average standard deviation of split frequencies: 0.014351

      93550000 -- (-4437.354) [...7 remote chains...] -- 33:16:06
      93600000 -- (-4445.222) [...7 remote chains...] -- 33:15:09
      93650000 -- (-4435.961) [...7 remote chains...] -- 33:14:10
      93700000 -- (-4453.086) [...7 remote chains...] -- 33:13:11
      93750000 -- (-4438.556) [...7 remote chains...] -- 33:12:12
      93800000 -- (-4445.954) [...7 remote chains...] -- 33:11:13
      93850000 -- (-4439.336) [...7 remote chains...] -- 33:10:16
      93900000 -- (-4453.473) [...7 remote chains...] -- 33:09:17
      93950000 -- (-4391.786) [...7 remote chains...] -- 33:08:18
      94000000 -- (-4428.163) [...7 remote chains...] -- 33:07:19

      Average standard deviation of split frequencies: 0.014204

      94050000 -- (-4416.277) [...7 remote chains...] -- 33:06:19
      94100000 -- (-4444.702) [...7 remote chains...] -- 33:05:21
      94150000 -- (-4423.142) [...7 remote chains...] -- 33:04:22
      94200000 -- (-4444.175) [...7 remote chains...] -- 33:03:22
      94250000 -- (-4426.702) [...7 remote chains...] -- 33:02:24
      94300000 -- (-4427.465) [...7 remote chains...] -- 33:01:26
      94350000 -- (-4427.092) [...7 remote chains...] -- 33:00:29
      94400000 -- (-4442.137) [...7 remote chains...] -- 32:59:30
      94450000 -- (-4437.573) [...7 remote chains...] -- 32:58:33
      94500000 -- (-4438.578) [...7 remote chains...] -- 32:57:34

      Average standard deviation of split frequencies: 0.014116

      94550000 -- [-4430.206] [...7 remote chains...] -- 32:56:34
      94600000 -- [-4444.085] [...7 remote chains...] -- 32:55:36
      94650000 -- [-4408.077] [...7 remote chains...] -- 32:54:37
      94700000 -- [-4426.920] [...7 remote chains...] -- 32:53:38
      94750000 -- (-4429.471) [...7 remote chains...] -- 32:52:39
      94800000 -- (-4420.261) [...7 remote chains...] -- 32:51:41
      94850000 -- (-4435.759) [...7 remote chains...] -- 32:50:42
      94900000 -- (-4434.852) [...7 remote chains...] -- 32:49:44
      94950000 -- (-4417.136) [...7 remote chains...] -- 32:48:46
      95000000 -- [-4427.189] [...7 remote chains...] -- 32:47:48

      Average standard deviation of split frequencies: 0.014012

      95050000 -- [-4413.055] [...7 remote chains...] -- 32:46:51
      95100000 -- (-4429.784) [...7 remote chains...] -- 32:45:53
      95150000 -- [-4419.602] [...7 remote chains...] -- 32:44:54
      95200000 -- (-4413.239) [...7 remote chains...] -- 32:43:56
      95250000 -- [-4400.102] [...7 remote chains...] -- 32:42:57
      95300000 -- [-4429.431] [...7 remote chains...] -- 32:41:58
      95350000 -- [-4430.648] [...7 remote chains...] -- 32:41:00
      95400000 -- [-4425.718] [...7 remote chains...] -- 32:40:01
      95450000 -- [-4400.823] [...7 remote chains...] -- 32:39:03
      95500000 -- [-4417.973] [...7 remote chains...] -- 32:38:06

      Average standard deviation of split frequencies: 0.014212

      95550000 -- (-4427.179) [...7 remote chains...] -- 32:37:08
      95600000 -- (-4418.738) [...7 remote chains...] -- 32:36:11
      95650000 -- (-4408.251) [...7 remote chains...] -- 32:35:12
      95700000 -- [-4430.641] [...7 remote chains...] -- 32:34:15
      95750000 -- (-4462.619) [...7 remote chains...] -- 32:33:16
      95800000 -- (-4441.925) [...7 remote chains...] -- 32:32:17
      95850000 -- (-4438.181) [...7 remote chains...] -- 32:31:19
      95900000 -- (-4465.108) [...7 remote chains...] -- 32:30:20
      95950000 -- (-4450.033) [...7 remote chains...] -- 32:29:22
      96000000 -- (-4432.675) [...7 remote chains...] -- 32:28:23

      Average standard deviation of split frequencies: 0.014228

      96050000 -- (-4448.498) [...7 remote chains...] -- 32:27:24
      96100000 -- (-4449.735) [...7 remote chains...] -- 32:26:26
      96150000 -- (-4419.401) [...7 remote chains...] -- 32:25:28
      96200000 -- [-4439.303] [...7 remote chains...] -- 32:24:29
      96250000 -- (-4461.454) [...7 remote chains...] -- 32:23:30
      96300000 -- (-4450.959) [...7 remote chains...] -- 32:22:33
      96350000 -- (-4424.542) [...7 remote chains...] -- 32:21:34
      96400000 -- (-4475.718) [...7 remote chains...] -- 32:20:36
      96450000 -- (-4446.081) [...7 remote chains...] -- 32:19:36
      96500000 -- (-4439.840) [...7 remote chains...] -- 32:18:38

      Average standard deviation of split frequencies: 0.014020

      96550000 -- (-4424.838) [...7 remote chains...] -- 32:17:39
      96600000 -- (-4427.301) [...7 remote chains...] -- 32:16:40
      96650000 -- (-4459.512) [...7 remote chains...] -- 32:15:42
      96700000 -- (-4464.536) [...7 remote chains...] -- 32:14:42
      96750000 -- (-4454.673) [...7 remote chains...] -- 32:13:54
      96800000 -- (-4443.829) [...7 remote chains...] -- 32:12:57
      96850000 -- (-4461.368) [...7 remote chains...] -- 32:11:58
      96900000 -- (-4465.766) [...7 remote chains...] -- 32:11:00
      96950000 -- (-4461.340) [...7 remote chains...] -- 32:10:01
      97000000 -- (-4438.327) [...7 remote chains...] -- 32:09:04

      Average standard deviation of split frequencies: 0.014066

      97050000 -- (-4457.668) [...7 remote chains...] -- 32:08:06
      97100000 -- (-4424.025) [...7 remote chains...] -- 32:07:08
      97150000 -- [-4420.163] [...7 remote chains...] -- 32:06:08
      97200000 -- (-4444.037) [...7 remote chains...] -- 32:05:09
      97250000 -- [-4424.726] [...7 remote chains...] -- 32:04:10
      97300000 -- [-4415.329] [...7 remote chains...] -- 32:03:12
      97350000 -- (-4455.734) [...7 remote chains...] -- 32:02:12
      97400000 -- (-4465.520) [...7 remote chains...] -- 32:01:14
      97450000 -- (-4461.858) [...7 remote chains...] -- 32:00:14
      97500000 -- (-4445.391) [...7 remote chains...] -- 31:59:15

      Average standard deviation of split frequencies: 0.014158

      97550000 -- (-4446.445) [...7 remote chains...] -- 31:58:16
      97600000 -- (-4437.261) [...7 remote chains...] -- 31:57:17
      97650000 -- (-4425.554) [...7 remote chains...] -- 31:56:18
      97700000 -- (-4427.417) [...7 remote chains...] -- 31:55:21
      97750000 -- (-4465.663) [...7 remote chains...] -- 31:54:23
      97800000 -- (-4480.001) [...7 remote chains...] -- 31:53:24
      97850000 -- (-4439.356) [...7 remote chains...] -- 31:52:26
      97900000 -- [-4441.442] [...7 remote chains...] -- 31:51:28
      97950000 -- [-4420.443] [...7 remote chains...] -- 31:50:31
      98000000 -- (-4431.186) [...7 remote chains...] -- 31:49:34

      Average standard deviation of split frequencies: 0.014422

      98050000 -- (-4477.456) [...7 remote chains...] -- 31:48:36
      98100000 -- (-4428.276) [...7 remote chains...] -- 31:47:39
      98150000 -- (-4415.630) [...7 remote chains...] -- 31:46:43
      98200000 -- (-4437.512) [...7 remote chains...] -- 31:45:45
      98250000 -- (-4459.449) [...7 remote chains...] -- 31:44:48
      98300000 -- (-4465.351) [...7 remote chains...] -- 31:43:49
      98350000 -- [-4417.792] [...7 remote chains...] -- 31:42:52
      98400000 -- (-4437.767) [...7 remote chains...] -- 31:41:55
      98450000 -- (-4431.191) [...7 remote chains...] -- 31:40:58
      98500000 -- (-4428.697) [...7 remote chains...] -- 31:40:01

      Average standard deviation of split frequencies: 0.014318

      98550000 -- (-4453.242) [...7 remote chains...] -- 31:39:04
      98600000 -- (-4433.664) [...7 remote chains...] -- 31:38:08
      98650000 -- [-4423.740] [...7 remote chains...] -- 31:37:12
      98700000 -- [-4391.743] [...7 remote chains...] -- 31:36:17
      98750000 -- (-4446.891) [...7 remote chains...] -- 31:35:20
      98800000 -- (-4429.663) [...7 remote chains...] -- 31:34:24
      98850000 -- (-4431.686) [...7 remote chains...] -- 31:33:28
      98900000 -- (-4431.219) [...7 remote chains...] -- 31:32:31
      98950000 -- (-4437.011) [...7 remote chains...] -- 31:31:35
      99000000 -- (-4414.158) [...7 remote chains...] -- 31:30:39

      Average standard deviation of split frequencies: 0.014532

      99050000 -- (-4427.003) [...7 remote chains...] -- 31:29:48
      99100000 -- (-4415.708) [...7 remote chains...] -- 31:28:53
      99150000 -- (-4408.625) [...7 remote chains...] -- 31:28:01
      99200000 -- (-4451.597) [...7 remote chains...] -- 31:27:09
      99250000 -- (-4460.636) [...7 remote chains...] -- 31:26:17
      99300000 -- (-4448.550) [...7 remote chains...] -- 31:25:21
      99350000 -- (-4440.471) [...7 remote chains...] -- 31:24:26
      99400000 -- (-4422.935) [...7 remote chains...] -- 31:23:32
      99450000 -- (-4447.141) [...7 remote chains...] -- 31:22:36
      99500000 -- (-4441.809) [...7 remote chains...] -- 31:21:44

      Average standard deviation of split frequencies: 0.014405

      99550000 -- (-4439.631) [...7 remote chains...] -- 31:20:50
      99600000 -- (-4438.103) [...7 remote chains...] -- 31:19:54
      99650000 -- (-4426.430) [...7 remote chains...] -- 31:18:55
      99700000 -- (-4415.514) [...7 remote chains...] -- 31:17:57
      99750000 -- (-4433.364) [...7 remote chains...] -- 31:16:57
      99800000 -- (-4449.353) [...7 remote chains...] -- 31:15:58
      99850000 -- (-4449.504) [...7 remote chains...] -- 31:14:59
      99900000 -- (-4468.148) [...7 remote chains...] -- 31:14:02
      99950000 -- (-4445.095) [...7 remote chains...] -- 31:13:04
      100000000 -- (-4439.056) [...7 remote chains...] -- 31:12:06

      Average standard deviation of split frequencies: 0.014374

      100050000 -- (-4445.721) [...7 remote chains...] -- 31:11:07
      100100000 -- (-4427.595) [...7 remote chains...] -- 31:10:10
      100150000 -- (-4487.284) [...7 remote chains...] -- 31:09:12
      100200000 -- (-4426.425) [...7 remote chains...] -- 31:08:14
      100250000 -- (-4456.463) [...7 remote chains...] -- 31:07:16
      100300000 -- (-4461.459) [...7 remote chains...] -- 31:06:18
      100350000 -- (-4461.782) [...7 remote chains...] -- 31:05:20
      100400000 -- (-4448.454) [...7 remote chains...] -- 31:04:23
      100450000 -- (-4467.472) [...7 remote chains...] -- 31:03:25
      100500000 -- [-4436.094] [...7 remote chains...] -- 31:02:27

      Average standard deviation of split frequencies: 0.014203

      100550000 -- (-4437.034) [...7 remote chains...] -- 31:01:32
      100600000 -- (-4468.097) [...7 remote chains...] -- 31:00:36
      100650000 -- (-4457.027) [...7 remote chains...] -- 30:59:37
      100700000 -- (-4463.844) [...7 remote chains...] -- 30:58:40
      100750000 -- (-4459.745) [...7 remote chains...] -- 30:57:42
      100800000 -- (-4461.216) [...7 remote chains...] -- 30:56:44
      100850000 -- (-4466.980) [...7 remote chains...] -- 30:55:46
      100900000 -- (-4422.322) [...7 remote chains...] -- 30:54:49
      100950000 -- (-4435.372) [...7 remote chains...] -- 30:53:52
      101000000 -- (-4440.063) [...7 remote chains...] -- 30:52:55

      Average standard deviation of split frequencies: 0.014240

      101050000 -- (-4445.771) [...7 remote chains...] -- 30:51:57
      101100000 -- (-4452.971) [...7 remote chains...] -- 30:51:01
      101150000 -- (-4473.367) [...7 remote chains...] -- 30:50:05
      101200000 -- [-4444.982] [...7 remote chains...] -- 30:49:06
      101250000 -- [-4441.223] [...7 remote chains...] -- 30:48:08
      101300000 -- (-4459.485) [...7 remote chains...] -- 30:47:10
      101350000 -- (-4455.732) [...7 remote chains...] -- 30:46:12
      101400000 -- (-4495.340) [...7 remote chains...] -- 30:45:13
      101450000 -- (-4451.668) [...7 remote chains...] -- 30:44:15
      101500000 -- (-4432.561) [...7 remote chains...] -- 30:43:18

      Average standard deviation of split frequencies: 0.014208

      101550000 -- (-4444.551) [...7 remote chains...] -- 30:42:22
      101600000 -- (-4436.982) [...7 remote chains...] -- 30:41:34
      101650000 -- (-4443.070) [...7 remote chains...] -- 30:40:44
      101700000 -- (-4457.166) [...7 remote chains...] -- 30:39:47
      101750000 -- (-4448.088) [...7 remote chains...] -- 30:38:50
      101800000 -- (-4445.691) [...7 remote chains...] -- 30:37:52
      101850000 -- (-4457.965) [...7 remote chains...] -- 30:36:54
      101900000 -- (-4442.351) [...7 remote chains...] -- 30:35:55
      101950000 -- (-4436.844) [...7 remote chains...] -- 30:34:57
      102000000 -- (-4466.300) [...7 remote chains...] -- 30:34:00

      Average standard deviation of split frequencies: 0.013968

      102050000 -- (-4462.850) [...7 remote chains...] -- 30:33:02
      102100000 -- (-4481.149) [...7 remote chains...] -- 30:32:04
      102150000 -- (-4464.069) [...7 remote chains...] -- 30:31:05
      102200000 -- (-4455.520) [...7 remote chains...] -- 30:30:07
      102250000 -- (-4423.238) [...7 remote chains...] -- 30:29:08
      102300000 -- (-4472.207) [...7 remote chains...] -- 30:28:11
      102350000 -- (-4463.184) [...7 remote chains...] -- 30:27:12
      102400000 -- (-4468.155) [...7 remote chains...] -- 30:26:13
      102450000 -- [-4436.591] [...7 remote chains...] -- 30:25:14
      102500000 -- [-4412.884] [...7 remote chains...] -- 30:24:16

      Average standard deviation of split frequencies: 0.014038

      102550000 -- (-4445.400) [...7 remote chains...] -- 30:23:17
      102600000 -- (-4449.300) [...7 remote chains...] -- 30:22:19
      102650000 -- (-4474.074) [...7 remote chains...] -- 30:21:21
      102700000 -- (-4463.810) [...7 remote chains...] -- 30:20:23
      102750000 -- (-4423.792) [...7 remote chains...] -- 30:19:24
      102800000 -- (-4429.783) [...7 remote chains...] -- 30:18:26
      102850000 -- [-4408.075] [...7 remote chains...] -- 30:17:27
      102900000 -- (-4432.501) [...7 remote chains...] -- 30:16:28
      102950000 -- (-4452.654) [...7 remote chains...] -- 30:15:30
      103000000 -- (-4464.381) [...7 remote chains...] -- 30:14:32

      Average standard deviation of split frequencies: 0.013820

      103050000 -- (-4434.674) [...7 remote chains...] -- 30:13:37
      103100000 -- (-4473.659) [...7 remote chains...] -- 30:12:42
      103150000 -- (-4466.319) [...7 remote chains...] -- 30:11:48
      103200000 -- (-4449.418) [...7 remote chains...] -- 30:10:55
      103250000 -- (-4479.129) [...7 remote chains...] -- 30:10:01
      103300000 -- (-4457.378) [...7 remote chains...] -- 30:09:08
      103350000 -- (-4435.116) [...7 remote chains...] -- 30:08:15
      103400000 -- (-4449.574) [...7 remote chains...] -- 30:07:21
      103450000 -- (-4468.353) [...7 remote chains...] -- 30:06:27
      103500000 -- (-4467.846) [...7 remote chains...] -- 30:05:34

      Average standard deviation of split frequencies: 0.013660

      103550000 -- (-4457.628) [...7 remote chains...] -- 30:04:40
      103600000 -- (-4442.887) [...7 remote chains...] -- 30:03:47
      103650000 -- [-4419.923] [...7 remote chains...] -- 30:02:55
      103700000 -- [-4437.226] [...7 remote chains...] -- 30:02:04
      103750000 -- [-4399.983] [...7 remote chains...] -- 30:01:12
      103800000 -- [-4421.481] [...7 remote chains...] -- 30:00:20
      103850000 -- [-4428.935] [...7 remote chains...] -- 29:59:27
      103900000 -- (-4442.751) [...7 remote chains...] -- 29:58:35
      103950000 -- [-4421.413] [...7 remote chains...] -- 29:57:44
      104000000 -- [-4400.109] [...7 remote chains...] -- 29:56:50

      Average standard deviation of split frequencies: 0.013205

      104050000 -- [-4389.171] [...7 remote chains...] -- 29:55:57
      104100000 -- [-4429.679] [...7 remote chains...] -- 29:55:03
      104150000 -- [-4399.219] [...7 remote chains...] -- 29:54:12
      104200000 -- [-4426.629] [...7 remote chains...] -- 29:53:20
      104250000 -- (-4469.565) [...7 remote chains...] -- 29:52:25
      104300000 -- (-4433.348) [...7 remote chains...] -- 29:51:33
      104350000 -- (-4453.392) [...7 remote chains...] -- 29:50:36
      104400000 -- (-4483.022) [...7 remote chains...] -- 29:49:39
      104450000 -- (-4440.960) [...7 remote chains...] -- 29:48:41
      104500000 -- (-4427.292) [...7 remote chains...] -- 29:47:44

      Average standard deviation of split frequencies: 0.013045

      104550000 -- (-4445.373) [...7 remote chains...] -- 29:46:48
      104600000 -- (-4439.673) [...7 remote chains...] -- 29:45:52
      104650000 -- (-4436.176) [...7 remote chains...] -- 29:44:57
      104700000 -- (-4443.398) [...7 remote chains...] -- 29:44:00
      104750000 -- (-4460.118) [...7 remote chains...] -- 29:43:03
      104800000 -- (-4448.381) [...7 remote chains...] -- 29:42:06
      104850000 -- (-4411.539) [...7 remote chains...] -- 29:41:10
      104900000 -- (-4450.244) [...7 remote chains...] -- 29:40:15
      104950000 -- (-4401.071) [...7 remote chains...] -- 29:39:20
      105000000 -- (-4460.418) [...7 remote chains...] -- 29:38:24

      Average standard deviation of split frequencies: 0.012971

      105050000 -- (-4416.776) [...7 remote chains...] -- 29:37:28
      105100000 -- (-4461.443) [...7 remote chains...] -- 29:36:33
      105150000 -- (-4428.053) [...7 remote chains...] -- 29:35:35
      105200000 -- (-4434.821) [...7 remote chains...] -- 29:34:38
      105250000 -- [-4415.416] [...7 remote chains...] -- 29:33:43
      105300000 -- (-4448.130) [...7 remote chains...] -- 29:32:47
      105350000 -- (-4444.988) [...7 remote chains...] -- 29:31:51
      105400000 -- (-4440.403) [...7 remote chains...] -- 29:30:55
      105450000 -- [-4416.108] [...7 remote chains...] -- 29:29:59
      105500000 -- (-4425.688) [...7 remote chains...] -- 29:29:02

      Average standard deviation of split frequencies: 0.012719

      105550000 -- [-4463.527] [...7 remote chains...] -- 29:28:09
      105600000 -- [-4446.472] [...7 remote chains...] -- 29:27:13
      105650000 -- [-4417.681] [...7 remote chains...] -- 29:26:16
      105700000 -- [-4414.165] [...7 remote chains...] -- 29:25:22
      105750000 -- [-4423.506] [...7 remote chains...] -- 29:24:26
      105800000 -- [-4424.377] [...7 remote chains...] -- 29:23:30
      105850000 -- [-4398.003] [...7 remote chains...] -- 29:22:34
      105900000 -- [-4407.560] [...7 remote chains...] -- 29:21:40
      105950000 -- [-4417.947] [...7 remote chains...] -- 29:20:44
      106000000 -- [-4408.488] [...7 remote chains...] -- 29:19:47

      Average standard deviation of split frequencies: 0.012897

      106050000 -- (-4421.901) [...7 remote chains...] -- 29:18:50
      106100000 -- (-4439.573) [...7 remote chains...] -- 29:17:54
      106150000 -- [-4390.385] [...7 remote chains...] -- 29:16:58
      106200000 -- [-4403.909] [...7 remote chains...] -- 29:16:02
      106250000 -- [-4403.406] [...7 remote chains...] -- 29:15:06
      106300000 -- (-4427.540) [...7 remote chains...] -- 29:14:08
      106350000 -- (-4429.289) [...7 remote chains...] -- 29:13:12
      106400000 -- (-4428.255) [...7 remote chains...] -- 29:12:16
      106450000 -- (-4399.522) [...7 remote chains...] -- 29:11:20
      106500000 -- (-4471.336) [...7 remote chains...] -- 29:10:24

      Average standard deviation of split frequencies: 0.013004

      106550000 -- (-4456.110) [...7 remote chains...] -- 29:09:30
      106600000 -- (-4432.881) [...7 remote chains...] -- 29:08:34
      106650000 -- (-4449.232) [...7 remote chains...] -- 29:07:37
      106700000 -- (-4429.281) [...7 remote chains...] -- 29:06:42
      106750000 -- (-4473.588) [...7 remote chains...] -- 29:05:46
      106800000 -- (-4450.055) [...7 remote chains...] -- 29:04:50
      106850000 -- (-4433.470) [...7 remote chains...] -- 29:03:53
      106900000 -- (-4425.095) [...7 remote chains...] -- 29:02:57
      106950000 -- (-4428.315) [...7 remote chains...] -- 29:02:00
      107000000 -- [-4427.476] [...7 remote chains...] -- 29:01:03

      Average standard deviation of split frequencies: 0.013070

      107050000 -- (-4438.242) [...7 remote chains...] -- 29:00:07
      107100000 -- (-4420.344) [...7 remote chains...] -- 28:59:11
      107150000 -- (-4447.616) [...7 remote chains...] -- 28:58:15
      107200000 -- (-4438.228) [...7 remote chains...] -- 28:57:18
      107250000 -- (-4444.976) [...7 remote chains...] -- 28:56:21
      107300000 -- (-4472.909) [...7 remote chains...] -- 28:55:26
      107350000 -- (-4438.705) [...7 remote chains...] -- 28:54:31
      107400000 -- (-4442.130) [...7 remote chains...] -- 28:53:35
      107450000 -- [-4431.381] [...7 remote chains...] -- 28:52:39
      107500000 -- [-4440.709] [...7 remote chains...] -- 28:51:42

      Average standard deviation of split frequencies: 0.013169

      107550000 -- [-4435.405] [...7 remote chains...] -- 28:50:46
      107600000 -- [-4421.966] [...7 remote chains...] -- 28:49:50
      107650000 -- [-4419.404] [...7 remote chains...] -- 28:48:53
      107700000 -- (-4439.331) [...7 remote chains...] -- 28:47:56
      107750000 -- (-4430.187) [...7 remote chains...] -- 28:47:00
      107800000 -- (-4434.310) [...7 remote chains...] -- 28:46:05
      107850000 -- (-4422.222) [...7 remote chains...] -- 28:45:09
      107900000 -- (-4456.072) [...7 remote chains...] -- 28:44:14
      107950000 -- (-4428.653) [...7 remote chains...] -- 28:43:17
      108000000 -- (-4456.794) [...7 remote chains...] -- 28:42:23

      Average standard deviation of split frequencies: 0.013018

      108050000 -- (-4470.965) [...7 remote chains...] -- 28:41:26
      108100000 -- (-4449.960) [...7 remote chains...] -- 28:40:31
      108150000 -- (-4457.071) [...7 remote chains...] -- 28:39:36
      108200000 -- (-4426.454) [...7 remote chains...] -- 28:38:39
      108250000 -- (-4445.820) [...7 remote chains...] -- 28:37:45
      108300000 -- (-4482.355) [...7 remote chains...] -- 28:36:50
      108350000 -- (-4425.931) [...7 remote chains...] -- 28:35:55
      108400000 -- (-4454.586) [...7 remote chains...] -- 28:34:59
      108450000 -- (-4429.821) [...7 remote chains...] -- 28:34:04
      108500000 -- (-4440.332) [...7 remote chains...] -- 28:33:08

      Average standard deviation of split frequencies: 0.013158

      108550000 -- (-4491.857) [...7 remote chains...] -- 28:32:12
      108600000 -- (-4464.996) [...7 remote chains...] -- 28:31:16
      108650000 -- (-4441.945) [...7 remote chains...] -- 28:30:21
      108700000 -- (-4435.019) [...7 remote chains...] -- 28:29:25
      108750000 -- (-4417.151) [...7 remote chains...] -- 28:28:28
      108800000 -- (-4456.088) [...7 remote chains...] -- 28:27:31
      108850000 -- (-4433.484) [...7 remote chains...] -- 28:26:35
      108900000 -- (-4450.469) [...7 remote chains...] -- 28:25:39
      108950000 -- (-4433.331) [...7 remote chains...] -- 28:24:41
      109000000 -- (-4426.895) [...7 remote chains...] -- 28:23:45

      Average standard deviation of split frequencies: 0.013117

      109050000 -- (-4440.004) [...7 remote chains...] -- 28:22:50
      109100000 -- (-4447.601) [...7 remote chains...] -- 28:21:54
      109150000 -- (-4423.609) [...7 remote chains...] -- 28:20:59
      109200000 -- (-4426.721) [...7 remote chains...] -- 28:20:03
      109250000 -- (-4452.791) [...7 remote chains...] -- 28:19:07
      109300000 -- (-4446.516) [...7 remote chains...] -- 28:18:11
      109350000 -- (-4432.869) [...7 remote chains...] -- 28:17:15
      109400000 -- (-4424.507) [...7 remote chains...] -- 28:16:19
      109450000 -- (-4451.594) [...7 remote chains...] -- 28:15:24
      109500000 -- (-4439.649) [...7 remote chains...] -- 28:14:28

      Average standard deviation of split frequencies: 0.013060

      109550000 -- (-4455.038) [...7 remote chains...] -- 28:13:31
      109600000 -- (-4437.924) [...7 remote chains...] -- 28:12:35
      109650000 -- (-4444.361) [...7 remote chains...] -- 28:11:41
      109700000 -- (-4449.338) [...7 remote chains...] -- 28:10:47
      109750000 -- (-4439.692) [...7 remote chains...] -- 28:09:52
      109800000 -- (-4455.224) [...7 remote chains...] -- 28:08:57
      109850000 -- (-4466.869) [...7 remote chains...] -- 28:08:02
      109900000 -- (-4451.539) [...7 remote chains...] -- 28:07:08
      109950000 -- (-4451.703) [...7 remote chains...] -- 28:06:13
      110000000 -- (-4414.166) [...7 remote chains...] -- 28:05:18

      Average standard deviation of split frequencies: 0.012913

      110050000 -- (-4437.643) [...7 remote chains...] -- 28:04:21
      110100000 -- (-4417.850) [...7 remote chains...] -- 28:03:23
      110150000 -- (-4438.880) [...7 remote chains...] -- 28:02:26
      110200000 -- (-4421.681) [...7 remote chains...] -- 28:01:28
      110250000 -- (-4459.960) [...7 remote chains...] -- 28:00:30
      110300000 -- (-4449.148) [...7 remote chains...] -- 27:59:33
      110350000 -- (-4422.510) [...7 remote chains...] -- 27:58:35
      110400000 -- (-4416.398) [...7 remote chains...] -- 27:57:37
      110450000 -- (-4456.110) [...7 remote chains...] -- 27:56:40
      110500000 -- (-4428.588) [...7 remote chains...] -- 27:55:43

      Average standard deviation of split frequencies: 0.012724

      110550000 -- (-4427.998) [...7 remote chains...] -- 27:54:45
      110600000 -- (-4437.855) [...7 remote chains...] -- 27:53:47
      110650000 -- (-4472.888) [...7 remote chains...] -- 27:52:50
      110700000 -- (-4469.439) [...7 remote chains...] -- 27:51:52
      110750000 -- (-4469.429) [...7 remote chains...] -- 27:50:55
      110800000 -- (-4437.340) [...7 remote chains...] -- 27:49:57
      110850000 -- (-4439.186) [...7 remote chains...] -- 27:48:59
      110900000 -- (-4482.834) [...7 remote chains...] -- 27:48:02
      110950000 -- (-4416.690) [...7 remote chains...] -- 27:47:04
      111000000 -- (-4476.515) [...7 remote chains...] -- 27:46:07

      Average standard deviation of split frequencies: 0.012643

      111050000 -- (-4464.897) [...7 remote chains...] -- 27:45:09
      111100000 -- (-4468.486) [...7 remote chains...] -- 27:44:12
      111150000 -- (-4454.164) [...7 remote chains...] -- 27:43:14
      111200000 -- (-4433.626) [...7 remote chains...] -- 27:42:17
      111250000 -- (-4425.043) [...7 remote chains...] -- 27:41:18
      111300000 -- (-4412.907) [...7 remote chains...] -- 27:40:20
      111350000 -- (-4434.450) [...7 remote chains...] -- 27:39:22
      111400000 -- (-4437.485) [...7 remote chains...] -- 27:38:24
      111450000 -- (-4506.114) [...7 remote chains...] -- 27:37:25
      111500000 -- (-4466.624) [...7 remote chains...] -- 27:36:26

      Average standard deviation of split frequencies: 0.012480

      111550000 -- (-4435.963) [...7 remote chains...] -- 27:35:28
      111600000 -- [-4414.782] [...7 remote chains...] -- 27:34:31
      111650000 -- (-4439.652) [...7 remote chains...] -- 27:33:33
      111700000 -- [-4439.053] [...7 remote chains...] -- 27:32:36
      111750000 -- [-4421.929] [...7 remote chains...] -- 27:31:37
      111800000 -- (-4423.785) [...7 remote chains...] -- 27:30:39
      111850000 -- (-4444.401) [...7 remote chains...] -- 27:29:41
      111900000 -- (-4447.282) [...7 remote chains...] -- 27:28:43
      111950000 -- (-4474.717) [...7 remote chains...] -- 27:27:46
      112000000 -- (-4434.800) [...7 remote chains...] -- 27:26:48

      Average standard deviation of split frequencies: 0.012528

      112050000 -- (-4472.780) [...7 remote chains...] -- 27:25:50
      112100000 -- (-4453.937) [...7 remote chains...] -- 27:24:52
      112150000 -- (-4466.801) [...7 remote chains...] -- 27:23:54
      112200000 -- (-4438.554) [...7 remote chains...] -- 27:22:56
      112250000 -- (-4427.720) [...7 remote chains...] -- 27:21:58
      112300000 -- (-4471.506) [...7 remote chains...] -- 27:21:00
      112350000 -- (-4459.318) [...7 remote chains...] -- 27:20:02
      112400000 -- (-4444.077) [...7 remote chains...] -- 27:19:05
      112450000 -- (-4480.722) [...7 remote chains...] -- 27:18:07
      112500000 -- (-4446.791) [...7 remote chains...] -- 27:17:10

      Average standard deviation of split frequencies: 0.012698

      112550000 -- (-4478.956) [...7 remote chains...] -- 27:16:11
      112600000 -- (-4444.270) [...7 remote chains...] -- 27:15:13
      112650000 -- (-4458.120) [...7 remote chains...] -- 27:14:16
      112700000 -- (-4422.864) [...7 remote chains...] -- 27:13:17
      112750000 -- [-4417.951] [...7 remote chains...] -- 27:12:18
      112800000 -- [-4434.309] [...7 remote chains...] -- 27:11:21
      112850000 -- [-4397.950] [...7 remote chains...] -- 27:10:24
      112900000 -- (-4429.878) [...7 remote chains...] -- 27:09:26
      112950000 -- (-4421.486) [...7 remote chains...] -- 27:08:29
      113000000 -- (-4435.644) [...7 remote chains...] -- 27:07:30

      Average standard deviation of split frequencies: 0.012745

      113050000 -- (-4432.587) [...7 remote chains...] -- 27:06:33
      113100000 -- (-4450.920) [...7 remote chains...] -- 27:05:35
      113150000 -- (-4473.452) [...7 remote chains...] -- 27:04:37
      113200000 -- (-4475.325) [...7 remote chains...] -- 27:03:39
      113250000 -- (-4430.279) [...7 remote chains...] -- 27:02:41
      113300000 -- (-4447.779) [...7 remote chains...] -- 27:01:43
      113350000 -- (-4460.909) [...7 remote chains...] -- 27:00:45
      113400000 -- (-4433.510) [...7 remote chains...] -- 26:59:49
      113450000 -- (-4415.576) [...7 remote chains...] -- 26:58:52
      113500000 -- (-4435.697) [...7 remote chains...] -- 26:57:55

      Average standard deviation of split frequencies: 0.012630

      113550000 -- (-4448.582) [...7 remote chains...] -- 26:56:58
      113600000 -- (-4459.089) [...7 remote chains...] -- 26:56:00
      113650000 -- (-4447.075) [...7 remote chains...] -- 26:55:02
      113700000 -- (-4431.694) [...7 remote chains...] -- 26:54:06
      113750000 -- (-4423.236) [...7 remote chains...] -- 26:53:09
      113800000 -- (-4418.410) [...7 remote chains...] -- 26:52:11
      113850000 -- (-4441.379) [...7 remote chains...] -- 26:51:14
      113900000 -- (-4451.061) [...7 remote chains...] -- 26:50:17
      113950000 -- (-4447.077) [...7 remote chains...] -- 26:49:18
      114000000 -- (-4452.485) [...7 remote chains...] -- 26:48:21

      Average standard deviation of split frequencies: 0.012533

      114050000 -- (-4422.051) [...7 remote chains...] -- 26:47:24
      114100000 -- (-4435.340) [...7 remote chains...] -- 26:46:26
      114150000 -- [-4422.249] [...7 remote chains...] -- 26:45:28
      114200000 -- (-4433.209) [...7 remote chains...] -- 26:44:31
      114250000 -- (-4444.345) [...7 remote chains...] -- 26:43:34
      114300000 -- (-4449.676) [...7 remote chains...] -- 26:42:36
      114350000 -- (-4430.752) [...7 remote chains...] -- 26:41:38
      114400000 -- (-4434.936) [...7 remote chains...] -- 26:40:41
      114450000 -- (-4442.043) [...7 remote chains...] -- 26:39:43
      114500000 -- (-4434.820) [...7 remote chains...] -- 26:38:45

      Average standard deviation of split frequencies: 0.012487

      114550000 -- (-4426.634) [...7 remote chains...] -- 26:37:48
      114600000 -- (-4451.525) [...7 remote chains...] -- 26:36:50
      114650000 -- (-4451.961) [...7 remote chains...] -- 26:35:52
      114700000 -- (-4438.949) [...7 remote chains...] -- 26:34:55
      114750000 -- (-4445.812) [...7 remote chains...] -- 26:33:58
      114800000 -- [-4449.538] [...7 remote chains...] -- 26:33:00
      114850000 -- (-4439.302) [...7 remote chains...] -- 26:32:03
      114900000 -- [-4427.892] [...7 remote chains...] -- 26:31:06
      114950000 -- (-4454.380) [...7 remote chains...] -- 26:30:09
      115000000 -- (-4450.859) [...7 remote chains...] -- 26:29:11

      Average standard deviation of split frequencies: 0.012302

      115050000 -- (-4439.789) [...7 remote chains...] -- 26:28:13
      115100000 -- (-4444.248) [...7 remote chains...] -- 26:27:15
      115150000 -- (-4436.165) [...7 remote chains...] -- 26:26:17
      115200000 -- (-4439.350) [...7 remote chains...] -- 26:25:20
      115250000 -- (-4407.849) [...7 remote chains...] -- 26:24:23
      115300000 -- [-4392.317] [...7 remote chains...] -- 26:23:25
      115350000 -- (-4444.157) [...7 remote chains...] -- 26:22:27
      115400000 -- [-4422.639] [...7 remote chains...] -- 26:21:29
      115450000 -- [-4412.013] [...7 remote chains...] -- 26:20:31
      115500000 -- [-4387.285] [...7 remote chains...] -- 26:19:34

      Average standard deviation of split frequencies: 0.012319

      115550000 -- [-4399.016] [...7 remote chains...] -- 26:18:36
      115600000 -- (-4414.960) [...7 remote chains...] -- 26:17:39
      115650000 -- (-4453.075) [...7 remote chains...] -- 26:16:41
      115700000 -- (-4446.625) [...7 remote chains...] -- 26:15:43
      115750000 -- (-4484.619) [...7 remote chains...] -- 26:14:45
      115800000 -- (-4419.796) [...7 remote chains...] -- 26:13:48
      115850000 -- (-4435.460) [...7 remote chains...] -- 26:12:50
      115900000 -- [-4400.983] [...7 remote chains...] -- 26:11:52
      115950000 -- (-4411.866) [...7 remote chains...] -- 26:10:55
      116000000 -- (-4452.447) [...7 remote chains...] -- 26:09:57

      Average standard deviation of split frequencies: 0.012253

      116050000 -- (-4456.482) [...7 remote chains...] -- 26:09:00
      116100000 -- (-4455.882) [...7 remote chains...] -- 26:08:02
      116150000 -- [-4444.278] [...7 remote chains...] -- 26:07:05
      116200000 -- [-4439.439] [...7 remote chains...] -- 26:06:07
      116250000 -- (-4451.521) [...7 remote chains...] -- 26:05:10
      116300000 -- [-4449.082] [...7 remote chains...] -- 26:04:11
      116350000 -- (-4416.695) [...7 remote chains...] -- 26:03:14
      116400000 -- [-4389.046] [...7 remote chains...] -- 26:02:16
      116450000 -- (-4425.838) [...7 remote chains...] -- 26:01:19
      116500000 -- (-4411.983) [...7 remote chains...] -- 26:00:21

      Average standard deviation of split frequencies: 0.012328

      116550000 -- [-4462.134] [...7 remote chains...] -- 25:59:24
      116600000 -- (-4451.758) [...7 remote chains...] -- 25:58:27
      116650000 -- (-4434.259) [...7 remote chains...] -- 25:57:29
      116700000 -- (-4418.926) [...7 remote chains...] -- 25:56:33
      116750000 -- (-4453.981) [...7 remote chains...] -- 25:55:35
      116800000 -- (-4468.907) [...7 remote chains...] -- 25:54:37
      116850000 -- (-4417.492) [...7 remote chains...] -- 25:53:39
      116900000 -- (-4407.189) [...7 remote chains...] -- 25:52:42
      116950000 -- (-4445.255) [...7 remote chains...] -- 25:51:45
      117000000 -- (-4426.994) [...7 remote chains...] -- 25:50:47

      Average standard deviation of split frequencies: 0.012504

      117050000 -- (-4448.515) [...7 remote chains...] -- 25:49:51
      117100000 -- (-4434.957) [...7 remote chains...] -- 25:48:53
      117150000 -- (-4459.428) [...7 remote chains...] -- 25:47:56
      117200000 -- (-4452.905) [...7 remote chains...] -- 25:46:59
      117250000 -- (-4413.217) [...7 remote chains...] -- 25:46:02
      117300000 -- (-4437.665) [...7 remote chains...] -- 25:45:05
      117350000 -- (-4442.978) [...7 remote chains...] -- 25:44:08
      117400000 -- (-4433.036) [...7 remote chains...] -- 25:43:12
      117450000 -- (-4435.492) [...7 remote chains...] -- 25:42:14
      117500000 -- (-4423.270) [...7 remote chains...] -- 25:41:17

      Average standard deviation of split frequencies: 0.012513

      117550000 -- (-4437.950) [...7 remote chains...] -- 25:40:19
      117600000 -- (-4503.194) [...7 remote chains...] -- 25:39:22
      117650000 -- (-4455.031) [...7 remote chains...] -- 25:38:25
      117700000 -- (-4436.081) [...7 remote chains...] -- 25:37:27
      117750000 -- (-4466.409) [...7 remote chains...] -- 25:36:31
      117800000 -- (-4463.806) [...7 remote chains...] -- 25:35:35
      117850000 -- (-4426.145) [...7 remote chains...] -- 25:34:38
      117900000 -- (-4430.040) [...7 remote chains...] -- 25:33:41
      117950000 -- (-4438.398) [...7 remote chains...] -- 25:32:44
      118000000 -- (-4438.993) [...7 remote chains...] -- 25:31:47

      Average standard deviation of split frequencies: 0.012450

      118050000 -- (-4458.409) [...7 remote chains...] -- 25:30:50
      118100000 -- (-4427.708) [...7 remote chains...] -- 25:29:53
      118150000 -- (-4431.127) [...7 remote chains...] -- 25:28:56
      118200000 -- (-4485.454) [...7 remote chains...] -- 25:27:58
      118250000 -- (-4466.398) [...7 remote chains...] -- 25:27:01
      118300000 -- (-4445.295) [...7 remote chains...] -- 25:26:04
      118350000 -- (-4426.931) [...7 remote chains...] -- 25:25:07
      118400000 -- [-4390.694] [...7 remote chains...] -- 25:24:09
      118450000 -- (-4435.497) [...7 remote chains...] -- 25:23:12
      118500000 -- (-4427.917) [...7 remote chains...] -- 25:22:15

      Average standard deviation of split frequencies: 0.012503

      118550000 -- [-4404.570] [...7 remote chains...] -- 25:21:17
      118600000 -- [-4411.207] [...7 remote chains...] -- 25:20:20
      118650000 -- (-4442.327) [...7 remote chains...] -- 25:19:22
      118700000 -- (-4428.389) [...7 remote chains...] -- 25:18:25
      118750000 -- (-4442.129) [...7 remote chains...] -- 25:17:27
      118800000 -- [-4389.760] [...7 remote chains...] -- 25:16:30
      118850000 -- [-4445.208] [...7 remote chains...] -- 25:15:33
      118900000 -- (-4451.402) [...7 remote chains...] -- 25:14:36
      118950000 -- (-4428.052) [...7 remote chains...] -- 25:13:40
      119000000 -- (-4435.552) [...7 remote chains...] -- 25:12:43

      Average standard deviation of split frequencies: 0.012482

      119050000 -- (-4435.762) [...7 remote chains...] -- 25:11:46
      119100000 -- (-4433.753) [...7 remote chains...] -- 25:10:53
      119150000 -- (-4456.103) [...7 remote chains...] -- 25:09:59
      119200000 -- (-4443.291) [...7 remote chains...] -- 25:09:06
      119250000 -- (-4448.690) [...7 remote chains...] -- 25:08:12
      119300000 -- (-4419.291) [...7 remote chains...] -- 25:07:20
      119350000 -- (-4429.709) [...7 remote chains...] -- 25:06:29
      119400000 -- (-4421.879) [...7 remote chains...] -- 25:05:36
      119450000 -- (-4415.227) [...7 remote chains...] -- 25:04:43
      119500000 -- (-4443.279) [...7 remote chains...] -- 25:03:48

      Average standard deviation of split frequencies: 0.012416

      119550000 -- (-4441.759) [...7 remote chains...] -- 25:02:55
      119600000 -- [-4424.119] [...7 remote chains...] -- 25:02:01
      119650000 -- (-4425.918) [...7 remote chains...] -- 25:01:07
      119700000 -- [-4395.405] [...7 remote chains...] -- 25:00:13
      119750000 -- (-4444.406) [...7 remote chains...] -- 24:59:21
      119800000 -- (-4433.586) [...7 remote chains...] -- 24:58:27
      119850000 -- (-4425.688) [...7 remote chains...] -- 24:57:32
      119900000 -- (-4430.382) [...7 remote chains...] -- 24:56:38
      119950000 -- (-4424.182) [...7 remote chains...] -- 24:55:43
      120000000 -- [-4434.136] [...7 remote chains...] -- 24:54:49

      Average standard deviation of split frequencies: 0.012347

      120050000 -- [-4436.713] [...7 remote chains...] -- 24:53:57
      120100000 -- [-4443.859] [...7 remote chains...] -- 24:53:02
      120150000 -- [-4452.021] [...7 remote chains...] -- 24:52:08
      120200000 -- (-4467.898) [...7 remote chains...] -- 24:51:14
      120250000 -- (-4463.937) [...7 remote chains...] -- 24:50:21
      120300000 -- (-4451.683) [...7 remote chains...] -- 24:49:30
      120350000 -- (-4443.014) [...7 remote chains...] -- 24:48:36
      120400000 -- (-4426.190) [...7 remote chains...] -- 24:47:44
      120450000 -- [-4412.713] [...7 remote chains...] -- 24:46:51
      120500000 -- [-4431.243] [...7 remote chains...] -- 24:45:57

      Average standard deviation of split frequencies: 0.012346

      120550000 -- [-4422.684] [...7 remote chains...] -- 24:45:03
      120600000 -- [-4446.784] [...7 remote chains...] -- 24:44:09
      120650000 -- (-4449.796) [...7 remote chains...] -- 24:43:16
      120700000 -- (-4426.615) [...7 remote chains...] -- 24:42:24
      120750000 -- [-4433.324] [...7 remote chains...] -- 24:41:31
      120800000 -- [-4433.144] [...7 remote chains...] -- 24:40:38
      120850000 -- (-4413.071) [...7 remote chains...] -- 24:39:43
      120900000 -- (-4400.991) [...7 remote chains...] -- 24:38:50
      120950000 -- (-4420.698) [...7 remote chains...] -- 24:37:59
      121000000 -- (-4413.021) [...7 remote chains...] -- 24:37:06

      Average standard deviation of split frequencies: 0.012429

      121050000 -- [-4421.800] [...7 remote chains...] -- 24:36:10
      121100000 -- [-4387.739] [...7 remote chains...] -- 24:35:13
      121150000 -- (-4414.245) [...7 remote chains...] -- 24:34:17
      121200000 -- (-4396.745) [...7 remote chains...] -- 24:33:22
      121250000 -- (-4437.541) [...7 remote chains...] -- 24:32:26
      121300000 -- (-4432.671) [...7 remote chains...] -- 24:31:30
      121350000 -- (-4455.243) [...7 remote chains...] -- 24:30:35
      121400000 -- (-4420.202) [...7 remote chains...] -- 24:29:39
      121450000 -- (-4449.464) [...7 remote chains...] -- 24:28:43
      121500000 -- (-4412.841) [...7 remote chains...] -- 24:27:47

      Average standard deviation of split frequencies: 0.012519

      121550000 -- (-4434.070) [...7 remote chains...] -- 24:26:53
      121600000 -- (-4437.744) [...7 remote chains...] -- 24:25:56
      121650000 -- [-4427.067] [...7 remote chains...] -- 24:25:00
      121700000 -- [-4412.662] [...7 remote chains...] -- 24:24:05
      121750000 -- (-4454.874) [...7 remote chains...] -- 24:23:09
      121800000 -- (-4480.652) [...7 remote chains...] -- 24:22:13
      121850000 -- (-4449.899) [...7 remote chains...] -- 24:21:18
      121900000 -- (-4444.525) [...7 remote chains...] -- 24:20:21
      121950000 -- (-4447.390) [...7 remote chains...] -- 24:19:25
      122000000 -- (-4463.618) [...7 remote chains...] -- 24:18:30

      Average standard deviation of split frequencies: 0.012531

      122050000 -- (-4437.983) [...7 remote chains...] -- 24:17:33
      122100000 -- (-4463.481) [...7 remote chains...] -- 24:16:37
      122150000 -- (-4428.818) [...7 remote chains...] -- 24:15:41
      122200000 -- (-4444.537) [...7 remote chains...] -- 24:14:44
      122250000 -- (-4437.240) [...7 remote chains...] -- 24:13:47
      122300000 -- [-4414.259] [...7 remote chains...] -- 24:12:52
      122350000 -- [-4413.843] [...7 remote chains...] -- 24:11:57
      122400000 -- (-4407.489) [...7 remote chains...] -- 24:11:01
      122450000 -- [-4410.269] [...7 remote chains...] -- 24:10:06
      122500000 -- (-4482.485) [...7 remote chains...] -- 24:09:10

      Average standard deviation of split frequencies: 0.012597

      122550000 -- (-4413.422) [...7 remote chains...] -- 24:08:14
      122600000 -- (-4452.269) [...7 remote chains...] -- 24:07:18
      122650000 -- (-4467.432) [...7 remote chains...] -- 24:06:23
      122700000 -- [-4414.340] [...7 remote chains...] -- 24:05:27
      122750000 -- [-4405.752] [...7 remote chains...] -- 24:04:30
      122800000 -- (-4433.199) [...7 remote chains...] -- 24:03:34
      122850000 -- (-4464.522) [...7 remote chains...] -- 24:02:39
      122900000 -- (-4468.228) [...7 remote chains...] -- 24:01:44
      122950000 -- (-4427.221) [...7 remote chains...] -- 24:00:50
      123000000 -- (-4423.758) [...7 remote chains...] -- 23:59:54

      Average standard deviation of split frequencies: 0.012423

      123050000 -- (-4460.228) [...7 remote chains...] -- 23:58:59
      123100000 -- (-4436.838) [...7 remote chains...] -- 23:58:04
      123150000 -- (-4437.397) [...7 remote chains...] -- 23:57:09
      123200000 -- (-4428.486) [...7 remote chains...] -- 23:56:14
      123250000 -- [-4411.879] [...7 remote chains...] -- 23:55:18
      123300000 -- (-4423.036) [...7 remote chains...] -- 23:54:22
      123350000 -- (-4390.352) [...7 remote chains...] -- 23:53:25
      123400000 -- (-4426.502) [...7 remote chains...] -- 23:52:30
      123450000 -- [-4413.139] [...7 remote chains...] -- 23:51:35
      123500000 -- (-4464.006) [...7 remote chains...] -- 23:50:41

      Average standard deviation of split frequencies: 0.012330

      123550000 -- (-4428.252) [...7 remote chains...] -- 23:49:46
      123600000 -- (-4428.307) [...7 remote chains...] -- 23:48:53
      123650000 -- (-4414.502) [...7 remote chains...] -- 23:47:57
      123700000 -- (-4426.486) [...7 remote chains...] -- 23:47:01
      123750000 -- (-4426.780) [...7 remote chains...] -- 23:46:05
      123800000 -- (-4408.874) [...7 remote chains...] -- 23:45:10
      123850000 -- (-4424.822) [...7 remote chains...] -- 23:44:14
      123900000 -- [-4393.473] [...7 remote chains...] -- 23:43:17
      123950000 -- (-4427.122) [...7 remote chains...] -- 23:42:21
      124000000 -- (-4446.004) [...7 remote chains...] -- 23:41:25

      Average standard deviation of split frequencies: 0.012108

      124050000 -- (-4445.100) [...7 remote chains...] -- 23:40:29
      124100000 -- (-4472.707) [...7 remote chains...] -- 23:39:33
      124150000 -- (-4460.894) [...7 remote chains...] -- 23:38:38
      124200000 -- (-4450.558) [...7 remote chains...] -- 23:37:42
      124250000 -- (-4420.323) [...7 remote chains...] -- 23:36:47
      124300000 -- (-4440.774) [...7 remote chains...] -- 23:35:51
      124350000 -- (-4428.936) [...7 remote chains...] -- 23:34:55
      124400000 -- [-4433.488] [...7 remote chains...] -- 23:34:00
      124450000 -- [-4418.368] [...7 remote chains...] -- 23:33:04
      124500000 -- [-4429.563] [...7 remote chains...] -- 23:32:09

      Average standard deviation of split frequencies: 0.011971

      124550000 -- [-4413.325] [...7 remote chains...] -- 23:31:13
      124600000 -- [-4423.504] [...7 remote chains...] -- 23:30:18
      124650000 -- [-4430.912] [...7 remote chains...] -- 23:29:22
      124700000 -- (-4417.145) [...7 remote chains...] -- 23:28:25
      124750000 -- (-4438.921) [...7 remote chains...] -- 23:27:30
      124800000 -- (-4424.386) [...7 remote chains...] -- 23:26:33
      124850000 -- (-4450.021) [...7 remote chains...] -- 23:25:38
      124900000 -- (-4448.812) [...7 remote chains...] -- 23:24:42
      124950000 -- (-4468.396) [...7 remote chains...] -- 23:23:47
      125000000 -- (-4436.964) [...7 remote chains...] -- 23:22:51

      Average standard deviation of split frequencies: 0.011784

      125050000 -- (-4462.943) [...7 remote chains...] -- 23:21:56
      125100000 -- (-4489.298) [...7 remote chains...] -- 23:20:59
      125150000 -- (-4460.293) [...7 remote chains...] -- 23:20:04
      125200000 -- (-4482.821) [...7 remote chains...] -- 23:19:08
      125250000 -- (-4436.681) [...7 remote chains...] -- 23:18:13
      125300000 -- (-4428.606) [...7 remote chains...] -- 23:17:18
      125350000 -- (-4452.043) [...7 remote chains...] -- 23:16:23
      125400000 -- [-4417.634] [...7 remote chains...] -- 23:15:25
      125450000 -- [-4422.717] [...7 remote chains...] -- 23:14:30
      125500000 -- (-4450.616) [...7 remote chains...] -- 23:13:34

      Average standard deviation of split frequencies: 0.011625

      125550000 -- (-4474.956) [...7 remote chains...] -- 23:12:38
      125600000 -- (-4477.210) [...7 remote chains...] -- 23:11:42
      125650000 -- [-4443.299] [...7 remote chains...] -- 23:10:45
      125700000 -- [-4433.831] [...7 remote chains...] -- 23:09:49
      125750000 -- (-4420.518) [...7 remote chains...] -- 23:08:53
      125800000 -- [-4397.203] [...7 remote chains...] -- 23:07:56
      125850000 -- [-4428.568] [...7 remote chains...] -- 23:07:01
      125900000 -- [-4419.409] [...7 remote chains...] -- 23:06:05
      125950000 -- [-4407.530] [...7 remote chains...] -- 23:05:10
      126000000 -- [-4399.693] [...7 remote chains...] -- 23:04:13

      Average standard deviation of split frequencies: 0.011595

      126050000 -- [-4410.988] [...7 remote chains...] -- 23:03:18
      126100000 -- [-4435.891] [...7 remote chains...] -- 23:02:23
      126150000 -- [-4416.733] [...7 remote chains...] -- 23:01:27
      126200000 -- [-4417.520] [...7 remote chains...] -- 23:00:31
      126250000 -- [-4410.264] [...7 remote chains...] -- 22:59:36
      126300000 -- [-4415.211] [...7 remote chains...] -- 22:58:41
      126350000 -- [-4449.505] [...7 remote chains...] -- 22:57:45
      126400000 -- [-4439.355] [...7 remote chains...] -- 22:56:49
      126450000 -- [-4417.686] [...7 remote chains...] -- 22:55:52
      126500000 -- (-4438.785) [...7 remote chains...] -- 22:54:57

      Average standard deviation of split frequencies: 0.011535

      126550000 -- [-4407.234] [...7 remote chains...] -- 22:54:00
      126600000 -- [-4416.218] [...7 remote chains...] -- 22:53:04
      126650000 -- [-4429.183] [...7 remote chains...] -- 22:52:07
      126700000 -- [-4420.200] [...7 remote chains...] -- 22:51:10
      126750000 -- [-4431.510] [...7 remote chains...] -- 22:50:14
      126800000 -- [-4439.089] [...7 remote chains...] -- 22:49:17
      126850000 -- [-4421.012] [...7 remote chains...] -- 22:48:21
      126900000 -- [-4423.750] [...7 remote chains...] -- 22:47:25
      126950000 -- (-4438.686) [...7 remote chains...] -- 22:46:29
      127000000 -- (-4432.043) [...7 remote chains...] -- 22:45:34

      Average standard deviation of split frequencies: 0.011462

      127050000 -- (-4434.714) [...7 remote chains...] -- 22:44:39
      127100000 -- (-4443.520) [...7 remote chains...] -- 22:43:43
      127150000 -- (-4425.302) [...7 remote chains...] -- 22:42:47
      127200000 -- (-4419.856) [...7 remote chains...] -- 22:41:51
      127250000 -- (-4462.395) [...7 remote chains...] -- 22:40:54
      127300000 -- (-4435.101) [...7 remote chains...] -- 22:39:58
      127350000 -- (-4435.720) [...7 remote chains...] -- 22:39:01
      127400000 -- [-4408.276] [...7 remote chains...] -- 22:38:05
      127450000 -- (-4445.629) [...7 remote chains...] -- 22:37:09
      127500000 -- (-4430.672) [...7 remote chains...] -- 22:36:14

      Average standard deviation of split frequencies: 0.011346

      127550000 -- (-4427.173) [...7 remote chains...] -- 22:35:18
      127600000 -- (-4420.969) [...7 remote chains...] -- 22:34:22
      127650000 -- (-4438.014) [...7 remote chains...] -- 22:33:26
      127700000 -- (-4419.407) [...7 remote chains...] -- 22:32:30
      127750000 -- (-4469.634) [...7 remote chains...] -- 22:31:34
      127800000 -- (-4448.577) [...7 remote chains...] -- 22:30:38
      127850000 -- (-4417.086) [...7 remote chains...] -- 22:29:42
      127900000 -- (-4442.392) [...7 remote chains...] -- 22:28:46
      127950000 -- (-4430.986) [...7 remote chains...] -- 22:27:51
      128000000 -- (-4429.894) [...7 remote chains...] -- 22:26:56

      Average standard deviation of split frequencies: 0.011110

      128050000 -- (-4445.643) [...7 remote chains...] -- 22:25:59
      128100000 -- (-4417.943) [...7 remote chains...] -- 22:25:04
      128150000 -- (-4448.056) [...7 remote chains...] -- 22:24:08
      128200000 -- (-4465.657) [...7 remote chains...] -- 22:23:13
      128250000 -- (-4473.562) [...7 remote chains...] -- 22:22:17
      128300000 -- (-4431.109) [...7 remote chains...] -- 22:21:21
      128350000 -- (-4448.345) [...7 remote chains...] -- 22:20:24
      128400000 -- [-4425.695] [...7 remote chains...] -- 22:19:29
      128450000 -- [-4431.549] [...7 remote chains...] -- 22:18:33
      128500000 -- [-4414.676] [...7 remote chains...] -- 22:17:36

      Average standard deviation of split frequencies: 0.010846

      128550000 -- [-4448.024] [...7 remote chains...] -- 22:16:41
      128600000 -- [-4453.580] [...7 remote chains...] -- 22:15:46
      128650000 -- [-4448.223] [...7 remote chains...] -- 22:14:50
      128700000 -- [-4442.721] [...7 remote chains...] -- 22:13:54
      128750000 -- (-4450.428) [...7 remote chains...] -- 22:12:59
      128800000 -- (-4434.139) [...7 remote chains...] -- 22:12:03
      128850000 -- [-4438.296] [...7 remote chains...] -- 22:11:08
      128900000 -- [-4422.317] [...7 remote chains...] -- 22:10:12
      128950000 -- [-4453.976] [...7 remote chains...] -- 22:09:17
      129000000 -- [-4450.245] [...7 remote chains...] -- 22:08:22

      Average standard deviation of split frequencies: 0.010933

      129050000 -- (-4407.504) [...7 remote chains...] -- 22:07:26
      129100000 -- (-4470.250) [...7 remote chains...] -- 22:06:30
      129150000 -- (-4433.632) [...7 remote chains...] -- 22:05:34
      129200000 -- [-4434.831] [...7 remote chains...] -- 22:04:39
      129250000 -- [-4440.146] [...7 remote chains...] -- 22:03:43
      129300000 -- (-4438.850) [...7 remote chains...] -- 22:02:47
      129350000 -- (-4445.705) [...7 remote chains...] -- 22:01:50
      129400000 -- (-4463.276) [...7 remote chains...] -- 22:00:54
      129450000 -- (-4456.041) [...7 remote chains...] -- 21:59:59
      129500000 -- (-4443.901) [...7 remote chains...] -- 21:59:03

      Average standard deviation of split frequencies: 0.010839

      129550000 -- (-4417.677) [...7 remote chains...] -- 21:58:07
      129600000 -- (-4435.829) [...7 remote chains...] -- 21:57:11
      129650000 -- (-4411.419) [...7 remote chains...] -- 21:56:15
      129700000 -- [-4421.987] [...7 remote chains...] -- 21:55:19
      129750000 -- [-4422.391] [...7 remote chains...] -- 21:54:23
      129800000 -- (-4429.991) [...7 remote chains...] -- 21:53:26
      129850000 -- (-4397.919) [...7 remote chains...] -- 21:52:30
      129900000 -- [-4426.892] [...7 remote chains...] -- 21:51:33
      129950000 -- (-4429.853) [...7 remote chains...] -- 21:50:37
      130000000 -- (-4447.346) [...7 remote chains...] -- 21:49:42

      Average standard deviation of split frequencies: 0.010805

      130050000 -- (-4434.458) [...7 remote chains...] -- 21:48:46
      130100000 -- (-4436.417) [...7 remote chains...] -- 21:47:51
      130150000 -- (-4419.118) [...7 remote chains...] -- 21:46:55
      130200000 -- (-4453.672) [...7 remote chains...] -- 21:45:59
      130250000 -- (-4453.500) [...7 remote chains...] -- 21:45:03
      130300000 -- (-4453.784) [...7 remote chains...] -- 21:44:08
      130350000 -- (-4446.839) [...7 remote chains...] -- 21:43:12
      130400000 -- (-4448.494) [...7 remote chains...] -- 21:42:17
      130450000 -- (-4441.682) [...7 remote chains...] -- 21:41:22
      130500000 -- (-4451.075) [...7 remote chains...] -- 21:40:26

      Average standard deviation of split frequencies: 0.010776

      130550000 -- (-4443.919) [...7 remote chains...] -- 21:39:30
      130600000 -- (-4461.422) [...7 remote chains...] -- 21:38:33
      130650000 -- (-4460.348) [...7 remote chains...] -- 21:37:38
      130700000 -- (-4426.966) [...7 remote chains...] -- 21:36:42
      130750000 -- (-4437.507) [...7 remote chains...] -- 21:35:46
      130800000 -- (-4443.678) [...7 remote chains...] -- 21:34:50
      130850000 -- (-4446.805) [...7 remote chains...] -- 21:33:55
      130900000 -- (-4436.777) [...7 remote chains...] -- 21:32:58
      130950000 -- (-4474.994) [...7 remote chains...] -- 21:32:02
      131000000 -- (-4436.258) [...7 remote chains...] -- 21:31:05

      Average standard deviation of split frequencies: 0.010733

      131050000 -- (-4434.796) [...7 remote chains...] -- 21:30:09
      131100000 -- (-4460.458) [...7 remote chains...] -- 21:29:13
      131150000 -- (-4410.376) [...7 remote chains...] -- 21:28:17
      131200000 -- (-4433.018) [...7 remote chains...] -- 21:27:21
      131250000 -- (-4440.697) [...7 remote chains...] -- 21:26:25
      131300000 -- [-4378.376] [...7 remote chains...] -- 21:25:29
      131350000 -- [-4407.376] [...7 remote chains...] -- 21:24:34
      131400000 -- (-4430.410) [...7 remote chains...] -- 21:23:38
      131450000 -- (-4442.890) [...7 remote chains...] -- 21:22:42
      131500000 -- (-4452.687) [...7 remote chains...] -- 21:21:46

      Average standard deviation of split frequencies: 0.010677

      131550000 -- (-4448.303) [...7 remote chains...] -- 21:20:50
      131600000 -- (-4430.409) [...7 remote chains...] -- 21:19:54
      131650000 -- [-4405.321] [...7 remote chains...] -- 21:18:57
      131700000 -- (-4412.365) [...7 remote chains...] -- 21:18:01
      131750000 -- (-4418.108) [...7 remote chains...] -- 21:17:05
      131800000 -- (-4404.634) [...7 remote chains...] -- 21:16:09
      131850000 -- (-4433.180) [...7 remote chains...] -- 21:15:13
      131900000 -- (-4431.387) [...7 remote chains...] -- 21:14:17
      131950000 -- (-4433.030) [...7 remote chains...] -- 21:13:20
      132000000 -- [-4426.617] [...7 remote chains...] -- 21:12:24

      Average standard deviation of split frequencies: 0.010619

      132050000 -- [-4382.464] [...7 remote chains...] -- 21:11:28
      132100000 -- [-4401.745] [...7 remote chains...] -- 21:10:32
      132150000 -- [-4407.492] [...7 remote chains...] -- 21:09:35
      132200000 -- [-4399.091] [...7 remote chains...] -- 21:08:40
      132250000 -- [-4399.259] [...7 remote chains...] -- 21:07:43
      132300000 -- [-4397.858] [...7 remote chains...] -- 21:06:47
      132350000 -- [-4383.069] [...7 remote chains...] -- 21:05:52
      132400000 -- (-4449.368) [...7 remote chains...] -- 21:04:57
      132450000 -- (-4430.793) [...7 remote chains...] -- 21:04:02
      132500000 -- (-4411.236) [...7 remote chains...] -- 21:03:05

      Average standard deviation of split frequencies: 0.010750

      132550000 -- (-4436.105) [...7 remote chains...] -- 21:02:10
      132600000 -- (-4454.619) [...7 remote chains...] -- 21:01:14
      132650000 -- (-4454.011) [...7 remote chains...] -- 21:00:18
      132700000 -- (-4451.627) [...7 remote chains...] -- 20:59:21
      132750000 -- (-4454.653) [...7 remote chains...] -- 20:58:25
      132800000 -- (-4457.224) [...7 remote chains...] -- 20:57:30
      132850000 -- (-4431.787) [...7 remote chains...] -- 20:56:34
      132900000 -- (-4436.605) [...7 remote chains...] -- 20:55:38
      132950000 -- (-4418.055) [...7 remote chains...] -- 20:54:42
      133000000 -- (-4458.526) [...7 remote chains...] -- 20:53:45

      Average standard deviation of split frequencies: 0.010798

      133050000 -- (-4452.424) [...7 remote chains...] -- 20:52:50
      133100000 -- (-4467.028) [...7 remote chains...] -- 20:51:53
      133150000 -- (-4457.714) [...7 remote chains...] -- 20:50:58
      133200000 -- (-4417.300) [...7 remote chains...] -- 20:50:01
      133250000 -- (-4475.852) [...7 remote chains...] -- 20:49:04
      133300000 -- (-4461.665) [...7 remote chains...] -- 20:48:08
      133350000 -- [-4417.239] [...7 remote chains...] -- 20:47:12
      133400000 -- [-4423.155] [...7 remote chains...] -- 20:46:15
      133450000 -- (-4418.299) [...7 remote chains...] -- 20:45:19
      133500000 -- (-4484.697) [...7 remote chains...] -- 20:44:23

      Average standard deviation of split frequencies: 0.010709

      133550000 -- (-4459.303) [...7 remote chains...] -- 20:43:28
      133600000 -- (-4434.586) [...7 remote chains...] -- 20:42:32
      133650000 -- (-4470.634) [...7 remote chains...] -- 20:41:37
      133700000 -- (-4428.996) [...7 remote chains...] -- 20:40:40
      133750000 -- (-4451.651) [...7 remote chains...] -- 20:39:45
      133800000 -- [-4421.825] [...7 remote chains...] -- 20:38:48
      133850000 -- (-4454.912) [...7 remote chains...] -- 20:37:52
      133900000 -- [-4418.062] [...7 remote chains...] -- 20:36:55
      133950000 -- (-4436.585) [...7 remote chains...] -- 20:35:59
      134000000 -- [-4437.347] [...7 remote chains...] -- 20:35:03

      Average standard deviation of split frequencies: 0.010581

      134050000 -- [-4424.468] [...7 remote chains...] -- 20:34:07
      134100000 -- (-4454.883) [...7 remote chains...] -- 20:33:10
      134150000 -- (-4467.442) [...7 remote chains...] -- 20:32:14
      134200000 -- (-4480.964) [...7 remote chains...] -- 20:31:18
      134250000 -- (-4452.490) [...7 remote chains...] -- 20:30:21
      134300000 -- (-4472.898) [...7 remote chains...] -- 20:29:58
      134350000 -- (-4441.891) [...7 remote chains...] -- 20:29:37
      134400000 -- (-4479.670) [...7 remote chains...] -- 20:29:15
      134450000 -- (-4448.144) [...7 remote chains...] -- 20:28:53
      134500000 -- (-4428.195) [...7 remote chains...] -- 20:28:09

      Average standard deviation of split frequencies: 0.010293

      134550000 -- (-4466.206) [...7 remote chains...] -- 20:27:13
      134600000 -- (-4455.399) [...7 remote chains...] -- 20:26:16
      134650000 -- (-4445.202) [...7 remote chains...] -- 20:25:19
      134700000 -- (-4455.032) [...7 remote chains...] -- 20:24:22
      134750000 -- (-4426.292) [...7 remote chains...] -- 20:23:25
      134800000 -- (-4455.171) [...7 remote chains...] -- 20:22:29
      134850000 -- (-4426.298) [...7 remote chains...] -- 20:21:33
      134900000 -- (-4461.424) [...7 remote chains...] -- 20:20:37
      134950000 -- (-4442.977) [...7 remote chains...] -- 20:19:41
      135000000 -- (-4458.707) [...7 remote chains...] -- 20:18:46

      Average standard deviation of split frequencies: 0.010397

      135050000 -- (-4420.416) [...7 remote chains...] -- 20:17:51
      135100000 -- (-4420.897) [...7 remote chains...] -- 20:16:56
      135150000 -- (-4443.110) [...7 remote chains...] -- 20:16:02
      135200000 -- (-4448.210) [...7 remote chains...] -- 20:15:08
      135250000 -- (-4418.171) [...7 remote chains...] -- 20:14:15
      135300000 -- (-4422.534) [...7 remote chains...] -- 20:13:21
      135350000 -- (-4442.892) [...7 remote chains...] -- 20:12:26
      135400000 -- (-4438.341) [...7 remote chains...] -- 20:11:33
      135450000 -- (-4467.389) [...7 remote chains...] -- 20:10:40
      135500000 -- (-4430.961) [...7 remote chains...] -- 20:09:47

      Average standard deviation of split frequencies: 0.010336

      135550000 -- [-4394.346] [...7 remote chains...] -- 20:08:52
      135600000 -- [-4424.610] [...7 remote chains...] -- 20:07:58
      135650000 -- [-4401.454] [...7 remote chains...] -- 20:07:03
      135700000 -- [-4435.881] [...7 remote chains...] -- 20:06:09
      135750000 -- [-4401.124] [...7 remote chains...] -- 20:05:14
      135800000 -- [-4422.620] [...7 remote chains...] -- 20:04:22
      135850000 -- (-4418.473) [...7 remote chains...] -- 20:03:27
      135900000 -- (-4441.908) [...7 remote chains...] -- 20:02:34
      135950000 -- (-4426.263) [...7 remote chains...] -- 20:01:40
      136000000 -- (-4455.194) [...7 remote chains...] -- 20:00:49

      Average standard deviation of split frequencies: 0.010286

      136050000 -- [-4434.777] [...7 remote chains...] -- 19:59:55
      136100000 -- [-4446.380] [...7 remote chains...] -- 19:59:03
      136150000 -- [-4431.020] [...7 remote chains...] -- 19:58:10
      136200000 -- (-4417.832) [...7 remote chains...] -- 19:57:15
      136250000 -- (-4446.337) [...7 remote chains...] -- 19:56:22
      136300000 -- (-4446.139) [...7 remote chains...] -- 19:55:29
      136350000 -- (-4460.172) [...7 remote chains...] -- 19:54:33
      136400000 -- (-4455.682) [...7 remote chains...] -- 19:53:40
      136450000 -- (-4469.615) [...7 remote chains...] -- 19:52:46
      136500000 -- (-4467.349) [...7 remote chains...] -- 19:51:53

      Average standard deviation of split frequencies: 0.010300

      136550000 -- (-4455.605) [...7 remote chains...] -- 19:50:59
      136600000 -- (-4453.099) [...7 remote chains...] -- 19:50:05
      136650000 -- (-4451.267) [...7 remote chains...] -- 19:49:11
      136700000 -- (-4464.394) [...7 remote chains...] -- 19:48:16
      136750000 -- (-4402.966) [...7 remote chains...] -- 19:47:21
      136800000 -- (-4461.824) [...7 remote chains...] -- 19:46:26
      136850000 -- (-4433.927) [...7 remote chains...] -- 19:45:32
      136900000 -- (-4430.043) [...7 remote chains...] -- 19:44:37
      136950000 -- (-4444.820) [...7 remote chains...] -- 19:43:42
      137000000 -- (-4433.413) [...7 remote chains...] -- 19:42:47

      Average standard deviation of split frequencies: 0.010363

      137050000 -- (-4474.604) [...7 remote chains...] -- 19:41:52
      137100000 -- (-4490.808) [...7 remote chains...] -- 19:40:58
      137150000 -- (-4441.237) [...7 remote chains...] -- 19:40:02
      137200000 -- (-4470.075) [...7 remote chains...] -- 19:39:08
      137250000 -- (-4434.856) [...7 remote chains...] -- 19:38:13
      137300000 -- (-4434.001) [...7 remote chains...] -- 19:37:18
      137350000 -- (-4475.300) [...7 remote chains...] -- 19:36:24
      137400000 -- (-4462.220) [...7 remote chains...] -- 19:35:29
      137450000 -- (-4410.201) [...7 remote chains...] -- 19:34:34
      137500000 -- (-4453.169) [...7 remote chains...] -- 19:33:39

      Average standard deviation of split frequencies: 0.010270

      137550000 -- (-4437.947) [...7 remote chains...] -- 19:32:45
      137600000 -- (-4440.403) [...7 remote chains...] -- 19:31:49
      137650000 -- [-4411.337] [...7 remote chains...] -- 19:30:55
      137700000 -- (-4415.131) [...7 remote chains...] -- 19:30:02
      137750000 -- (-4428.311) [...7 remote chains...] -- 19:29:09
      137800000 -- (-4409.435) [...7 remote chains...] -- 19:28:16
      137850000 -- (-4426.152) [...7 remote chains...] -- 19:27:20
      137900000 -- (-4440.468) [...7 remote chains...] -- 19:26:25
      137950000 -- (-4428.479) [...7 remote chains...] -- 19:25:30
      138000000 -- (-4414.262) [...7 remote chains...] -- 19:24:36

      Average standard deviation of split frequencies: 0.010367

      138050000 -- (-4418.395) [...7 remote chains...] -- 19:23:41
      138100000 -- [-4392.665] [...7 remote chains...] -- 19:22:48
      138150000 -- [-4390.218] [...7 remote chains...] -- 19:21:53
      138200000 -- (-4428.066) [...7 remote chains...] -- 19:20:59
      138250000 -- (-4423.314) [...7 remote chains...] -- 19:20:04
      138300000 -- (-4428.175) [...7 remote chains...] -- 19:19:11
      138350000 -- (-4448.286) [...7 remote chains...] -- 19:18:16
      138400000 -- (-4450.621) [...7 remote chains...] -- 19:17:23
      138450000 -- (-4438.316) [...7 remote chains...] -- 19:16:30
      138500000 -- (-4434.729) [...7 remote chains...] -- 19:15:36

      Average standard deviation of split frequencies: 0.010291

      138550000 -- (-4449.280) [...7 remote chains...] -- 19:14:44
      138600000 -- (-4465.663) [...7 remote chains...] -- 19:13:50
      138650000 -- (-4434.115) [...7 remote chains...] -- 19:12:57
      138700000 -- (-4424.090) [...7 remote chains...] -- 19:12:02
      138750000 -- (-4433.813) [...7 remote chains...] -- 19:11:07
      138800000 -- (-4461.752) [...7 remote chains...] -- 19:10:11
      138850000 -- [-4432.425] [...7 remote chains...] -- 19:09:15
      138900000 -- (-4450.225) [...7 remote chains...] -- 19:08:20
      138950000 -- (-4428.772) [...7 remote chains...] -- 19:07:27
      139000000 -- (-4453.926) [...7 remote chains...] -- 19:06:32

      Average standard deviation of split frequencies: 0.010382

      139050000 -- (-4422.712) [...7 remote chains...] -- 19:05:38
      139100000 -- (-4438.811) [...7 remote chains...] -- 19:04:43
      139150000 -- [-4424.056] [...7 remote chains...] -- 19:03:49
      139200000 -- [-4392.383] [...7 remote chains...] -- 19:02:53
      139250000 -- (-4422.330) [...7 remote chains...] -- 19:01:59
      139300000 -- [-4454.118] [...7 remote chains...] -- 19:01:06
      139350000 -- [-4422.506] [...7 remote chains...] -- 19:00:11
      139400000 -- [-4423.345] [...7 remote chains...] -- 18:59:16
      139450000 -- [-4425.533] [...7 remote chains...] -- 18:58:22
      139500000 -- [-4426.354] [...7 remote chains...] -- 18:57:27

      Average standard deviation of split frequencies: 0.010484

      139550000 -- (-4429.742) [...7 remote chains...] -- 18:56:33
      139600000 -- (-4468.677) [...7 remote chains...] -- 18:55:39
      139650000 -- (-4452.175) [...7 remote chains...] -- 18:54:44
      139700000 -- (-4454.965) [...7 remote chains...] -- 18:53:50
      139750000 -- (-4436.542) [...7 remote chains...] -- 18:52:56
      139800000 -- (-4466.343) [...7 remote chains...] -- 18:52:02
      139850000 -- (-4445.903) [...7 remote chains...] -- 18:51:07
      139900000 -- (-4464.383) [...7 remote chains...] -- 18:50:12
      139950000 -- (-4434.965) [...7 remote chains...] -- 18:49:16
      140000000 -- (-4415.602) [...7 remote chains...] -- 18:48:21

      Average standard deviation of split frequencies: 0.010208

      140050000 -- (-4454.308) [...7 remote chains...] -- 18:47:26
      140100000 -- (-4416.164) [...7 remote chains...] -- 18:46:31
      140150000 -- (-4429.637) [...7 remote chains...] -- 18:45:37
      140200000 -- (-4439.913) [...7 remote chains...] -- 18:44:42
      140250000 -- (-4436.421) [...7 remote chains...] -- 18:43:46
      140300000 -- (-4446.457) [...7 remote chains...] -- 18:42:52
      140350000 -- [-4407.019] [...7 remote chains...] -- 18:42:00
      140400000 -- (-4420.604) [...7 remote chains...] -- 18:41:08
      140450000 -- [-4435.630] [...7 remote chains...] -- 18:40:14
      140500000 -- (-4427.537) [...7 remote chains...] -- 18:39:20

      Average standard deviation of split frequencies: 0.010172

      140550000 -- (-4429.360) [...7 remote chains...] -- 18:38:27
      140600000 -- (-4448.909) [...7 remote chains...] -- 18:37:32
      140650000 -- (-4427.829) [...7 remote chains...] -- 18:36:39
      140700000 -- (-4461.722) [...7 remote chains...] -- 18:35:46
      140750000 -- (-4441.749) [...7 remote chains...] -- 18:34:52
      140800000 -- (-4436.438) [...7 remote chains...] -- 18:33:57
      140850000 -- (-4455.461) [...7 remote chains...] -- 18:33:02
      140900000 -- (-4414.813) [...7 remote chains...] -- 18:32:08
      140950000 -- (-4441.829) [...7 remote chains...] -- 18:31:15
      141000000 -- [-4445.554] [...7 remote chains...] -- 18:30:21

      Average standard deviation of split frequencies: 0.010212

      141050000 -- [-4426.600] [...7 remote chains...] -- 18:29:27
      141100000 -- [-4418.906] [...7 remote chains...] -- 18:28:34
      141150000 -- [-4421.557] [...7 remote chains...] -- 18:27:39
      141200000 -- (-4436.933) [...7 remote chains...] -- 18:26:45
      141250000 -- (-4438.998) [...7 remote chains...] -- 18:25:51
      141300000 -- [-4411.178] [...7 remote chains...] -- 18:24:55
      141350000 -- [-4402.969] [...7 remote chains...] -- 18:24:01
      141400000 -- (-4432.032) [...7 remote chains...] -- 18:23:06
      141450000 -- (-4429.637) [...7 remote chains...] -- 18:22:12
      141500000 -- (-4461.821) [...7 remote chains...] -- 18:21:17

      Average standard deviation of split frequencies: 0.010077

      141550000 -- (-4418.628) [...7 remote chains...] -- 18:20:23
      141600000 -- [-4414.559] [...7 remote chains...] -- 18:19:29
      141650000 -- [-4417.523] [...7 remote chains...] -- 18:18:34
      141700000 -- [-4436.080] [...7 remote chains...] -- 18:17:40
      141750000 -- [-4417.251] [...7 remote chains...] -- 18:16:45
      141800000 -- (-4420.335) [...7 remote chains...] -- 18:15:50
      141850000 -- (-4420.213) [...7 remote chains...] -- 18:14:56
      141900000 -- [-4430.672] [...7 remote chains...] -- 18:14:01
      141950000 -- [-4422.381] [...7 remote chains...] -- 18:13:06
      142000000 -- (-4446.355) [...7 remote chains...] -- 18:12:11

      Average standard deviation of split frequencies: 0.010168

      142050000 -- (-4445.433) [...7 remote chains...] -- 18:11:16
      142100000 -- (-4430.596) [...7 remote chains...] -- 18:10:22
      142150000 -- (-4431.635) [...7 remote chains...] -- 18:09:28
      142200000 -- [-4385.262] [...7 remote chains...] -- 18:08:32
      142250000 -- (-4445.772) [...7 remote chains...] -- 18:07:38
      142300000 -- [-4433.407] [...7 remote chains...] -- 18:06:44
      142350000 -- [-4417.976] [...7 remote chains...] -- 18:05:49
      142400000 -- (-4398.260) [...7 remote chains...] -- 18:04:53
      142450000 -- [-4393.829] [...7 remote chains...] -- 18:03:58
      142500000 -- [-4427.474] [...7 remote chains...] -- 18:03:03

      Average standard deviation of split frequencies: 0.010079

      142550000 -- [-4426.509] [...7 remote chains...] -- 18:02:08
      142600000 -- (-4427.071) [...7 remote chains...] -- 18:01:14
      142650000 -- [-4432.902] [...7 remote chains...] -- 18:00:18
      142700000 -- (-4449.009) [...7 remote chains...] -- 17:59:23
      142750000 -- (-4421.790) [...7 remote chains...] -- 17:58:28
      142800000 -- (-4434.347) [...7 remote chains...] -- 17:57:33
      142850000 -- [-4438.500] [...7 remote chains...] -- 17:56:38
      142900000 -- (-4432.024) [...7 remote chains...] -- 17:55:42
      142950000 -- (-4434.520) [...7 remote chains...] -- 17:54:45
      143000000 -- (-4467.706) [...7 remote chains...] -- 17:53:47

      Average standard deviation of split frequencies: 0.009988

      143050000 -- (-4427.048) [...7 remote chains...] -- 17:52:50
      143100000 -- [-4461.331] [...7 remote chains...] -- 17:51:52
      143150000 -- (-4418.319) [...7 remote chains...] -- 17:50:55
      143200000 -- (-4429.990) [...7 remote chains...] -- 17:49:58
      143250000 -- (-4457.382) [...7 remote chains...] -- 17:49:00
      143300000 -- [-4423.027] [...7 remote chains...] -- 17:48:03
      143350000 -- [-4427.862] [...7 remote chains...] -- 17:47:05
      143400000 -- (-4444.254) [...7 remote chains...] -- 17:46:08
      143450000 -- [-4431.332] [...7 remote chains...] -- 17:45:10
      143500000 -- [-4421.853] [...7 remote chains...] -- 17:44:12

      Average standard deviation of split frequencies: 0.010100

      143550000 -- [-4399.679] [...7 remote chains...] -- 17:43:14
      143600000 -- [-4417.269] [...7 remote chains...] -- 17:42:17
      143650000 -- [-4410.217] [...7 remote chains...] -- 17:41:20
      143700000 -- [-4409.363] [...7 remote chains...] -- 17:40:22
      143750000 -- [-4437.980] [...7 remote chains...] -- 17:39:25
      143800000 -- [-4424.802] [...7 remote chains...] -- 17:38:27
      143850000 -- [-4406.435] [...7 remote chains...] -- 17:37:30
      143900000 -- [-4419.606] [...7 remote chains...] -- 17:36:32
      143950000 -- (-4465.803) [...7 remote chains...] -- 17:35:35
      144000000 -- [-4421.475] [...7 remote chains...] -- 17:34:38

      Average standard deviation of split frequencies: 0.010206

      144050000 -- [-4420.450] [...7 remote chains...] -- 17:33:40
      144100000 -- [-4418.767] [...7 remote chains...] -- 17:32:43
      144150000 -- (-4440.626) [...7 remote chains...] -- 17:31:46
      144200000 -- [-4434.657] [...7 remote chains...] -- 17:30:48
      144250000 -- [-4407.910] [...7 remote chains...] -- 17:29:51
      144300000 -- (-4423.006) [...7 remote chains...] -- 17:28:54
      144350000 -- (-4436.606) [...7 remote chains...] -- 17:27:56
      144400000 -- [-4429.531] [...7 remote chains...] -- 17:26:59
      144450000 -- (-4411.806) [...7 remote chains...] -- 17:26:01
      144500000 -- [-4420.616] [...7 remote chains...] -- 17:25:04

      Average standard deviation of split frequencies: 0.010349

      144550000 -- [-4441.204] [...7 remote chains...] -- 17:24:06
      144600000 -- [-4387.855] [...7 remote chains...] -- 17:23:09
      144650000 -- (-4440.086) [...7 remote chains...] -- 17:22:11
      144700000 -- [-4423.919] [...7 remote chains...] -- 17:21:14
      144750000 -- (-4433.641) [...7 remote chains...] -- 17:20:17
      144800000 -- (-4444.855) [...7 remote chains...] -- 17:19:20
      144850000 -- (-4457.198) [...7 remote chains...] -- 17:18:23
      144900000 -- (-4428.206) [...7 remote chains...] -- 17:17:25
      144950000 -- [-4410.856] [...7 remote chains...] -- 17:16:28
      145000000 -- [-4407.676] [...7 remote chains...] -- 17:15:31

      Average standard deviation of split frequencies: 0.010269

      145050000 -- [-4409.013] [...7 remote chains...] -- 17:14:34
      145100000 -- [-4436.670] [...7 remote chains...] -- 17:13:36
      145150000 -- (-4422.844) [...7 remote chains...] -- 17:12:39
      145200000 -- (-4432.149) [...7 remote chains...] -- 17:11:42
      145250000 -- [-4445.602] [...7 remote chains...] -- 17:10:45
      145300000 -- [-4432.703] [...7 remote chains...] -- 17:09:48
      145350000 -- [-4425.470] [...7 remote chains...] -- 17:08:51
      145400000 -- [-4440.652] [...7 remote chains...] -- 17:07:54
      145450000 -- [-4441.435] [...7 remote chains...] -- 17:06:56
      145500000 -- (-4428.993) [...7 remote chains...] -- 17:05:59

      Average standard deviation of split frequencies: 0.010364

      145550000 -- (-4489.221) [...7 remote chains...] -- 17:05:02
      145600000 -- (-4435.657) [...7 remote chains...] -- 17:04:05
      145650000 -- (-4416.990) [...7 remote chains...] -- 17:03:08
      145700000 -- [-4411.842] [...7 remote chains...] -- 17:02:10
      145750000 -- [-4449.277] [...7 remote chains...] -- 17:01:13
      145800000 -- (-4417.308) [...7 remote chains...] -- 17:00:15
      145850000 -- (-4482.801) [...7 remote chains...] -- 16:59:18
      145900000 -- (-4448.240) [...7 remote chains...] -- 16:58:21
      145950000 -- (-4459.998) [...7 remote chains...] -- 16:57:23
      146000000 -- (-4418.677) [...7 remote chains...] -- 16:56:26

      Average standard deviation of split frequencies: 0.009962

      146050000 -- (-4457.206) [...7 remote chains...] -- 16:55:28
      146100000 -- (-4427.698) [...7 remote chains...] -- 16:54:30
      146150000 -- (-4439.799) [...7 remote chains...] -- 16:53:33
      146200000 -- (-4470.969) [...7 remote chains...] -- 16:52:36
      146250000 -- (-4462.071) [...7 remote chains...] -- 16:51:38
      146300000 -- (-4460.272) [...7 remote chains...] -- 16:50:41
      146350000 -- (-4456.741) [...7 remote chains...] -- 16:49:44
      146400000 -- (-4448.992) [...7 remote chains...] -- 16:48:46
      146450000 -- (-4451.953) [...7 remote chains...] -- 16:47:49
      146500000 -- (-4431.339) [...7 remote chains...] -- 16:46:52

      Average standard deviation of split frequencies: 0.009753

      146550000 -- (-4442.819) [...7 remote chains...] -- 16:45:55
      146600000 -- (-4437.574) [...7 remote chains...] -- 16:44:57
      146650000 -- (-4448.077) [...7 remote chains...] -- 16:44:00
      146700000 -- [-4426.572] [...7 remote chains...] -- 16:43:03
      146750000 -- (-4452.558) [...7 remote chains...] -- 16:42:06
      146800000 -- (-4433.101) [...7 remote chains...] -- 16:41:08
      146850000 -- (-4443.178) [...7 remote chains...] -- 16:40:11
      146900000 -- (-4440.119) [...7 remote chains...] -- 16:39:13
      146950000 -- (-4430.734) [...7 remote chains...] -- 16:38:16
      147000000 -- (-4416.247) [...7 remote chains...] -- 16:37:20

      Average standard deviation of split frequencies: 0.009599

      147050000 -- [-4439.216] [...7 remote chains...] -- 16:36:22
      147100000 -- [-4426.562] [...7 remote chains...] -- 16:35:25
      147150000 -- (-4454.821) [...7 remote chains...] -- 16:34:27
      147200000 -- (-4444.049) [...7 remote chains...] -- 16:33:30
      147250000 -- [-4417.189] [...7 remote chains...] -- 16:32:33
      147300000 -- [-4406.617] [...7 remote chains...] -- 16:31:36
      147350000 -- (-4446.638) [...7 remote chains...] -- 16:30:38
      147400000 -- (-4436.972) [...7 remote chains...] -- 16:29:41
      147450000 -- (-4454.425) [...7 remote chains...] -- 16:28:44
      147500000 -- (-4420.515) [...7 remote chains...] -- 16:27:46

      Average standard deviation of split frequencies: 0.009636

      147550000 -- (-4432.093) [...7 remote chains...] -- 16:26:49
      147600000 -- (-4440.327) [...7 remote chains...] -- 16:25:52
      147650000 -- (-4440.136) [...7 remote chains...] -- 16:24:55
      147700000 -- (-4462.579) [...7 remote chains...] -- 16:23:57
      147750000 -- (-4413.566) [...7 remote chains...] -- 16:23:00
      147800000 -- (-4443.600) [...7 remote chains...] -- 16:22:02
      147850000 -- (-4444.649) [...7 remote chains...] -- 16:21:04
      147900000 -- [-4418.057] [...7 remote chains...] -- 16:20:07
      147950000 -- [-4460.918] [...7 remote chains...] -- 16:19:09
      148000000 -- [-4460.080] [...7 remote chains...] -- 16:18:12

      Average standard deviation of split frequencies: 0.009809

      148050000 -- [-4443.716] [...7 remote chains...] -- 16:17:14
      148100000 -- (-4475.780) [...7 remote chains...] -- 16:16:16
      148150000 -- (-4463.927) [...7 remote chains...] -- 16:15:19
      148200000 -- (-4419.101) [...7 remote chains...] -- 16:14:21
      148250000 -- (-4456.560) [...7 remote chains...] -- 16:13:24
      148300000 -- [-4414.650] [...7 remote chains...] -- 16:12:27
      148350000 -- (-4422.352) [...7 remote chains...] -- 16:11:29
      148400000 -- (-4457.496) [...7 remote chains...] -- 16:10:32
      148450000 -- (-4465.433) [...7 remote chains...] -- 16:09:34
      148500000 -- (-4431.387) [...7 remote chains...] -- 16:08:37

      Average standard deviation of split frequencies: 0.009880

      148550000 -- (-4474.564) [...7 remote chains...] -- 16:07:40
      148600000 -- (-4434.160) [...7 remote chains...] -- 16:06:42
      148650000 -- [-4434.797] [...7 remote chains...] -- 16:05:44
      148700000 -- [-4410.639] [...7 remote chains...] -- 16:04:47
      148750000 -- [-4439.340] [...7 remote chains...] -- 16:03:49
      148800000 -- [-4424.849] [...7 remote chains...] -- 16:02:52
      148850000 -- [-4443.698] [...7 remote chains...] -- 16:01:54
      148900000 -- [-4433.094] [...7 remote chains...] -- 16:00:57
      148950000 -- [-4429.898] [...7 remote chains...] -- 15:59:59
      149000000 -- (-4433.697) [...7 remote chains...] -- 15:59:02

      Average standard deviation of split frequencies: 0.009918

      149050000 -- (-4427.938) [...7 remote chains...] -- 15:58:05
      149100000 -- (-4442.026) [...7 remote chains...] -- 15:57:08
      149150000 -- (-4423.035) [...7 remote chains...] -- 15:56:11
      149200000 -- (-4398.986) [...7 remote chains...] -- 15:55:13
      149250000 -- (-4434.339) [...7 remote chains...] -- 15:54:16
      149300000 -- (-4429.835) [...7 remote chains...] -- 15:53:19
      149350000 -- [-4411.688] [...7 remote chains...] -- 15:52:22
      149400000 -- [-4409.865] [...7 remote chains...] -- 15:51:25
      149450000 -- (-4422.284) [...7 remote chains...] -- 15:50:27
      149500000 -- (-4434.638) [...7 remote chains...] -- 15:49:31

      Average standard deviation of split frequencies: 0.009955

      149550000 -- (-4441.494) [...7 remote chains...] -- 15:48:33
      149600000 -- (-4425.208) [...7 remote chains...] -- 15:47:36
      149650000 -- (-4423.881) [...7 remote chains...] -- 15:46:39
      149700000 -- (-4430.051) [...7 remote chains...] -- 15:45:42
      149750000 -- (-4460.492) [...7 remote chains...] -- 15:44:44
      149800000 -- (-4423.028) [...7 remote chains...] -- 15:43:47
      149850000 -- (-4424.557) [...7 remote chains...] -- 15:42:49
      149900000 -- [-4420.532] [...7 remote chains...] -- 15:41:52
      149950000 -- [-4419.468] [...7 remote chains...] -- 15:40:55
      150000000 -- (-4452.005) [...7 remote chains...] -- 15:39:57

      Average standard deviation of split frequencies: 0.009887

      150050000 -- (-4450.793) [...7 remote chains...] -- 15:39:00
      150100000 -- (-4438.163) [...7 remote chains...] -- 15:38:02
      150150000 -- [-4407.159] [...7 remote chains...] -- 15:37:05
      150200000 -- [-4444.890] [...7 remote chains...] -- 15:36:08
      150250000 -- (-4418.660) [...7 remote chains...] -- 15:35:11
      150300000 -- (-4435.534) [...7 remote chains...] -- 15:34:14
      150350000 -- (-4429.829) [...7 remote chains...] -- 15:33:17
      150400000 -- (-4432.075) [...7 remote chains...] -- 15:32:20
      150450000 -- (-4446.247) [...7 remote chains...] -- 15:31:22
      150500000 -- (-4428.725) [...7 remote chains...] -- 15:30:25

      Average standard deviation of split frequencies: 0.009895

      150550000 -- [-4421.107] [...7 remote chains...] -- 15:29:28
      150600000 -- [-4411.479] [...7 remote chains...] -- 15:28:31
      150650000 -- [-4409.005] [...7 remote chains...] -- 15:27:33
      150700000 -- [-4404.760] [...7 remote chains...] -- 15:26:36
      150750000 -- [-4419.430] [...7 remote chains...] -- 15:25:39
      150800000 -- (-4433.177) [...7 remote chains...] -- 15:24:42
      150850000 -- (-4481.133) [...7 remote chains...] -- 15:23:45
      150900000 -- (-4441.143) [...7 remote chains...] -- 15:22:48
      150950000 -- [-4436.022] [...7 remote chains...] -- 15:21:50
      151000000 -- [-4408.799] [...7 remote chains...] -- 15:20:53

      Average standard deviation of split frequencies: 0.009945

      151050000 -- [-4422.195] [...7 remote chains...] -- 15:19:56
      151100000 -- [-4444.291] [...7 remote chains...] -- 15:18:59
      151150000 -- [-4421.514] [...7 remote chains...] -- 15:18:01
      151200000 -- [-4426.556] [...7 remote chains...] -- 15:17:05
      151250000 -- (-4411.952) [...7 remote chains...] -- 15:16:08
      151300000 -- (-4489.135) [...7 remote chains...] -- 15:15:10
      151350000 -- (-4449.010) [...7 remote chains...] -- 15:14:13
      151400000 -- (-4452.341) [...7 remote chains...] -- 15:13:16
      151450000 -- (-4469.060) [...7 remote chains...] -- 15:12:19
      151500000 -- (-4439.889) [...7 remote chains...] -- 15:11:22

      Average standard deviation of split frequencies: 0.010001

      151550000 -- (-4442.519) [...7 remote chains...] -- 15:10:25
      151600000 -- (-4428.207) [...7 remote chains...] -- 15:09:28
      151650000 -- (-4450.717) [...7 remote chains...] -- 15:08:30
      151700000 -- (-4438.208) [...7 remote chains...] -- 15:07:33
      151750000 -- (-4436.045) [...7 remote chains...] -- 15:06:37
      151800000 -- (-4463.812) [...7 remote chains...] -- 15:05:39
      151850000 -- (-4399.108) [...7 remote chains...] -- 15:04:42
      151900000 -- (-4442.628) [...7 remote chains...] -- 15:03:45
      151950000 -- (-4456.592) [...7 remote chains...] -- 15:02:48
      152000000 -- (-4449.783) [...7 remote chains...] -- 15:01:51

      Average standard deviation of split frequencies: 0.010112

      152050000 -- (-4469.296) [...7 remote chains...] -- 15:00:54
      152100000 -- (-4494.832) [...7 remote chains...] -- 14:59:57
      152150000 -- [-4441.654] [...7 remote chains...] -- 14:59:00
      152200000 -- [-4410.699] [...7 remote chains...] -- 14:58:03
      152250000 -- [-4441.084] [...7 remote chains...] -- 14:57:06
      152300000 -- [-4429.466] [...7 remote chains...] -- 14:56:09
      152350000 -- [-4416.937] [...7 remote chains...] -- 14:55:12
      152400000 -- (-4422.573) [...7 remote chains...] -- 14:54:15
      152450000 -- (-4428.540) [...7 remote chains...] -- 14:53:18
      152500000 -- (-4450.547) [...7 remote chains...] -- 14:52:21

      Average standard deviation of split frequencies: 0.010148

      152550000 -- (-4423.635) [...7 remote chains...] -- 14:51:23
      152600000 -- (-4439.706) [...7 remote chains...] -- 14:50:26
      152650000 -- (-4443.934) [...7 remote chains...] -- 14:49:29
      152700000 -- (-4417.567) [...7 remote chains...] -- 14:48:32
      152750000 -- (-4521.228) [...7 remote chains...] -- 14:47:35
      152800000 -- (-4458.938) [...7 remote chains...] -- 14:46:38
      152850000 -- (-4464.901) [...7 remote chains...] -- 14:45:42
      152900000 -- (-4448.282) [...7 remote chains...] -- 14:44:45
      152950000 -- (-4465.937) [...7 remote chains...] -- 14:43:48
      153000000 -- (-4425.392) [...7 remote chains...] -- 14:42:51

      Average standard deviation of split frequencies: 0.009954

      153050000 -- (-4450.861) [...7 remote chains...] -- 14:41:54
      153100000 -- (-4465.019) [...7 remote chains...] -- 14:40:57
      153150000 -- (-4435.216) [...7 remote chains...] -- 14:40:00
      153200000 -- (-4480.130) [...7 remote chains...] -- 14:39:03
      153250000 -- (-4436.487) [...7 remote chains...] -- 14:38:07
      153300000 -- (-4431.402) [...7 remote chains...] -- 14:37:09
      153350000 -- (-4437.098) [...7 remote chains...] -- 14:36:12
      153400000 -- (-4435.878) [...7 remote chains...] -- 14:35:16
      153450000 -- (-4451.400) [...7 remote chains...] -- 14:34:19
      153500000 -- (-4444.417) [...7 remote chains...] -- 14:33:22

      Average standard deviation of split frequencies: 0.009828

      153550000 -- (-4436.617) [...7 remote chains...] -- 14:32:25
      153600000 -- (-4429.779) [...7 remote chains...] -- 14:31:29
      153650000 -- (-4466.646) [...7 remote chains...] -- 14:30:34
      153700000 -- (-4407.222) [...7 remote chains...] -- 14:29:38
      153750000 -- (-4442.485) [...7 remote chains...] -- 14:28:42
      153800000 -- (-4453.779) [...7 remote chains...] -- 14:27:46
      153850000 -- (-4444.456) [...7 remote chains...] -- 14:26:49
      153900000 -- (-4481.911) [...7 remote chains...] -- 14:25:54
      153950000 -- (-4463.020) [...7 remote chains...] -- 14:24:58
      154000000 -- (-4385.127) [...7 remote chains...] -- 14:24:01

      Average standard deviation of split frequencies: 0.009591

      154050000 -- (-4461.258) [...7 remote chains...] -- 14:23:05
      154100000 -- (-4396.652) [...7 remote chains...] -- 14:22:09
      154150000 -- (-4427.928) [...7 remote chains...] -- 14:21:12
      154200000 -- (-4408.548) [...7 remote chains...] -- 14:20:16
      154250000 -- (-4400.501) [...7 remote chains...] -- 14:19:20
      154300000 -- (-4405.656) [...7 remote chains...] -- 14:18:24
      154350000 -- (-4435.620) [...7 remote chains...] -- 14:17:28
      154400000 -- (-4419.886) [...7 remote chains...] -- 14:16:33
      154450000 -- (-4409.038) [...7 remote chains...] -- 14:15:37
      154500000 -- [-4416.853] [...7 remote chains...] -- 14:14:41

      Average standard deviation of split frequencies: 0.009648

      154550000 -- [-4405.361] [...7 remote chains...] -- 14:13:45
      154600000 -- [-4379.978] [...7 remote chains...] -- 14:12:48
      154650000 -- (-4449.600) [...7 remote chains...] -- 14:11:52
      154700000 -- [-4432.793] [...7 remote chains...] -- 14:10:56
      154750000 -- (-4423.426) [...7 remote chains...] -- 14:10:01
      154800000 -- (-4458.356) [...7 remote chains...] -- 14:09:05
      154850000 -- (-4432.258) [...7 remote chains...] -- 14:08:09
      154900000 -- (-4443.915) [...7 remote chains...] -- 14:07:12
      154950000 -- (-4449.933) [...7 remote chains...] -- 14:06:17
      155000000 -- (-4426.507) [...7 remote chains...] -- 14:05:21

      Average standard deviation of split frequencies: 0.009638

      155050000 -- (-4429.450) [...7 remote chains...] -- 14:04:25
      155100000 -- (-4460.808) [...7 remote chains...] -- 14:03:29
      155150000 -- (-4443.764) [...7 remote chains...] -- 14:02:34
      155200000 -- (-4435.436) [...7 remote chains...] -- 14:01:39
      155250000 -- (-4427.455) [...7 remote chains...] -- 14:00:43
      155300000 -- (-4408.502) [...7 remote chains...] -- 13:59:48
      155350000 -- (-4417.036) [...7 remote chains...] -- 13:58:51
      155400000 -- (-4423.176) [...7 remote chains...] -- 13:57:55
      155450000 -- [-4409.210] [...7 remote chains...] -- 13:56:59
      155500000 -- [-4419.272] [...7 remote chains...] -- 13:56:03

      Average standard deviation of split frequencies: 0.009815

      155550000 -- [-4435.833] [...7 remote chains...] -- 13:55:08
      155600000 -- (-4437.833) [...7 remote chains...] -- 13:54:12
      155650000 -- (-4415.826) [...7 remote chains...] -- 13:53:15
      155700000 -- [-4454.128] [...7 remote chains...] -- 13:52:19
      155750000 -- [-4452.016] [...7 remote chains...] -- 13:51:23
      155800000 -- [-4418.482] [...7 remote chains...] -- 13:50:27
      155850000 -- (-4461.432) [...7 remote chains...] -- 13:49:31
      155900000 -- (-4437.070) [...7 remote chains...] -- 13:48:36
      155950000 -- (-4427.679) [...7 remote chains...] -- 13:47:40
      156000000 -- (-4424.666) [...7 remote chains...] -- 13:46:44

      Average standard deviation of split frequencies: 0.009970

      156050000 -- [-4404.477] [...7 remote chains...] -- 13:45:48
      156100000 -- (-4425.200) [...7 remote chains...] -- 13:44:52
      156150000 -- [-4394.667] [...7 remote chains...] -- 13:43:56
      156200000 -- [-4406.378] [...7 remote chains...] -- 13:43:00
      156250000 -- [-4423.989] [...7 remote chains...] -- 13:42:04
      156300000 -- (-4410.929) [...7 remote chains...] -- 13:41:07
      156350000 -- (-4442.132) [...7 remote chains...] -- 13:40:11
      156400000 -- (-4440.466) [...7 remote chains...] -- 13:39:15
      156450000 -- (-4457.539) [...7 remote chains...] -- 13:38:19
      156500000 -- (-4443.621) [...7 remote chains...] -- 13:37:22

      Average standard deviation of split frequencies: 0.009948

      156550000 -- (-4429.967) [...7 remote chains...] -- 13:36:27
      156600000 -- (-4449.384) [...7 remote chains...] -- 13:35:30
      156650000 -- (-4461.674) [...7 remote chains...] -- 13:34:32
      156700000 -- (-4418.348) [...7 remote chains...] -- 13:33:35
      156750000 -- (-4449.519) [...7 remote chains...] -- 13:32:38
      156800000 -- (-4437.675) [...7 remote chains...] -- 13:31:41
      156850000 -- (-4439.023) [...7 remote chains...] -- 13:30:44
      156900000 -- (-4433.479) [...7 remote chains...] -- 13:29:46
      156950000 -- (-4435.522) [...7 remote chains...] -- 13:28:49
      157000000 -- (-4433.145) [...7 remote chains...] -- 13:27:53

      Average standard deviation of split frequencies: 0.009876

      157050000 -- (-4441.852) [...7 remote chains...] -- 13:26:56
      157100000 -- (-4453.820) [...7 remote chains...] -- 13:25:59
      157150000 -- (-4440.590) [...7 remote chains...] -- 13:25:01
      157200000 -- (-4423.883) [...7 remote chains...] -- 13:24:04
      157250000 -- (-4450.588) [...7 remote chains...] -- 13:23:07
      157300000 -- (-4434.519) [...7 remote chains...] -- 13:22:10
      157350000 -- (-4440.069) [...7 remote chains...] -- 13:21:13
      157400000 -- [-4427.701] [...7 remote chains...] -- 13:20:17
      157450000 -- [-4390.690] [...7 remote chains...] -- 13:19:20
      157500000 -- (-4470.141) [...7 remote chains...] -- 13:18:23

      Average standard deviation of split frequencies: 0.009669

      157550000 -- (-4441.162) [...7 remote chains...] -- 13:17:26
      157600000 -- (-4434.699) [...7 remote chains...] -- 13:16:29
      157650000 -- (-4467.005) [...7 remote chains...] -- 13:15:32
      157700000 -- [-4403.347] [...7 remote chains...] -- 13:14:36
      157750000 -- (-4425.231) [...7 remote chains...] -- 13:13:38
      157800000 -- (-4451.591) [...7 remote chains...] -- 13:12:41
      157850000 -- [-4426.230] [...7 remote chains...] -- 13:11:45
      157900000 -- (-4414.728) [...7 remote chains...] -- 13:10:48
      157950000 -- [-4419.358] [...7 remote chains...] -- 13:09:51
      158000000 -- [-4442.570] [...7 remote chains...] -- 13:08:54

      Average standard deviation of split frequencies: 0.009738

      158050000 -- (-4428.044) [...7 remote chains...] -- 13:07:57
      158100000 -- (-4484.812) [...7 remote chains...] -- 13:07:00
      158150000 -- (-4481.826) [...7 remote chains...] -- 13:06:03
      158200000 -- (-4488.993) [...7 remote chains...] -- 13:05:06
      158250000 -- (-4458.083) [...7 remote chains...] -- 13:04:09
      158300000 -- (-4443.175) [...7 remote chains...] -- 13:03:12
      158350000 -- (-4460.676) [...7 remote chains...] -- 13:02:15
      158400000 -- (-4439.890) [...7 remote chains...] -- 13:01:18
      158450000 -- (-4456.100) [...7 remote chains...] -- 13:00:22
      158500000 -- (-4440.688) [...7 remote chains...] -- 12:59:25

      Average standard deviation of split frequencies: 0.009780

      158550000 -- (-4433.218) [...7 remote chains...] -- 12:58:28
      158600000 -- (-4409.437) [...7 remote chains...] -- 12:57:31
      158650000 -- (-4471.298) [...7 remote chains...] -- 12:56:34
      158700000 -- (-4455.860) [...7 remote chains...] -- 12:55:37
      158750000 -- (-4462.574) [...7 remote chains...] -- 12:54:40
      158800000 -- (-4449.655) [...7 remote chains...] -- 12:53:43
      158850000 -- (-4490.969) [...7 remote chains...] -- 12:52:46
      158900000 -- (-4436.727) [...7 remote chains...] -- 12:51:49
      158950000 -- (-4474.739) [...7 remote chains...] -- 12:50:53
      159000000 -- (-4436.737) [...7 remote chains...] -- 12:49:56

      Average standard deviation of split frequencies: 0.009776

      159050000 -- [-4421.973] [...7 remote chains...] -- 12:48:59
      159100000 -- (-4410.904) [...7 remote chains...] -- 12:48:02
      159150000 -- [-4411.746] [...7 remote chains...] -- 12:47:05
      159200000 -- [-4406.868] [...7 remote chains...] -- 12:46:08
      159250000 -- [-4414.195] [...7 remote chains...] -- 12:45:12
      159300000 -- [-4425.430] [...7 remote chains...] -- 12:44:15
      159350000 -- [-4446.561] [...7 remote chains...] -- 12:43:18
      159400000 -- [-4426.083] [...7 remote chains...] -- 12:42:21
      159450000 -- [-4418.118] [...7 remote chains...] -- 12:41:24
      159500000 -- [-4389.049] [...7 remote chains...] -- 12:40:27

      Average standard deviation of split frequencies: 0.009733

      159550000 -- (-4426.033) [...7 remote chains...] -- 12:39:30
      159600000 -- [-4405.065] [...7 remote chains...] -- 12:38:34
      159650000 -- [-4406.435] [...7 remote chains...] -- 12:37:37
      159700000 -- (-4416.581) [...7 remote chains...] -- 12:36:40
      159750000 -- [-4405.978] [...7 remote chains...] -- 12:35:43
      159800000 -- (-4415.837) [...7 remote chains...] -- 12:34:47
      159850000 -- (-4418.300) [...7 remote chains...] -- 12:33:50
      159900000 -- (-4446.141) [...7 remote chains...] -- 12:32:53
      159950000 -- (-4451.763) [...7 remote chains...] -- 12:31:56
      160000000 -- (-4429.877) [...7 remote chains...] -- 12:30:59

      Average standard deviation of split frequencies: 0.009764

      160050000 -- (-4442.446) [...7 remote chains...] -- 12:30:02
      160100000 -- (-4444.062) [...7 remote chains...] -- 12:29:05
      160150000 -- (-4418.240) [...7 remote chains...] -- 12:28:09
      160200000 -- (-4446.609) [...7 remote chains...] -- 12:27:12
      160250000 -- (-4421.003) [...7 remote chains...] -- 12:26:15
      160300000 -- [-4404.334] [...7 remote chains...] -- 12:25:18
      160350000 -- (-4437.005) [...7 remote chains...] -- 12:24:21
      160400000 -- (-4439.585) [...7 remote chains...] -- 12:23:24
      160450000 -- (-4443.756) [...7 remote chains...] -- 12:22:27
      160500000 -- (-4446.194) [...7 remote chains...] -- 12:21:30

      Average standard deviation of split frequencies: 0.009589

      160550000 -- (-4419.978) [...7 remote chains...] -- 12:20:33
      160600000 -- (-4432.858) [...7 remote chains...] -- 12:19:37
      160650000 -- (-4425.560) [...7 remote chains...] -- 12:18:40
      160700000 -- (-4426.565) [...7 remote chains...] -- 12:17:42
      160750000 -- (-4411.272) [...7 remote chains...] -- 12:16:45
      160800000 -- [-4401.575] [...7 remote chains...] -- 12:15:48
      160850000 -- (-4439.111) [...7 remote chains...] -- 12:14:51
      160900000 -- (-4411.360) [...7 remote chains...] -- 12:13:54
      160950000 -- (-4428.598) [...7 remote chains...] -- 12:12:57
      161000000 -- (-4472.033) [...7 remote chains...] -- 12:12:00

      Average standard deviation of split frequencies: 0.009376

      161050000 -- (-4428.827) [...7 remote chains...] -- 12:11:03
      161100000 -- (-4455.307) [...7 remote chains...] -- 12:10:06
      161150000 -- (-4436.028) [...7 remote chains...] -- 12:09:09
      161200000 -- (-4456.478) [...7 remote chains...] -- 12:08:12
      161250000 -- (-4450.099) [...7 remote chains...] -- 12:07:15
      161300000 -- (-4453.418) [...7 remote chains...] -- 12:06:18
      161350000 -- (-4470.624) [...7 remote chains...] -- 12:05:21
      161400000 -- [-4418.789] [...7 remote chains...] -- 12:04:24
      161450000 -- [-4429.959] [...7 remote chains...] -- 12:03:27
      161500000 -- (-4418.838) [...7 remote chains...] -- 12:02:30

      Average standard deviation of split frequencies: 0.009279

      161550000 -- (-4459.279) [...7 remote chains...] -- 12:01:33
      161600000 -- (-4440.586) [...7 remote chains...] -- 12:00:36
      161650000 -- (-4441.048) [...7 remote chains...] -- 11:59:39
      161700000 -- (-4448.318) [...7 remote chains...] -- 11:58:42
      161750000 -- [-4446.289] [...7 remote chains...] -- 11:57:46
      161800000 -- [-4409.234] [...7 remote chains...] -- 11:56:49
      161850000 -- (-4416.921) [...7 remote chains...] -- 11:55:52
      161900000 -- (-4455.760) [...7 remote chains...] -- 11:54:55
      161950000 -- (-4452.220) [...7 remote chains...] -- 11:53:58
      162000000 -- (-4436.639) [...7 remote chains...] -- 11:53:01

      Average standard deviation of split frequencies: 0.009216

      162050000 -- (-4445.428) [...7 remote chains...] -- 11:52:05
      162100000 -- (-4465.187) [...7 remote chains...] -- 11:51:08
      162150000 -- (-4440.253) [...7 remote chains...] -- 11:50:11
      162200000 -- (-4471.666) [...7 remote chains...] -- 11:49:14
      162250000 -- (-4458.690) [...7 remote chains...] -- 11:48:17
      162300000 -- (-4474.428) [...7 remote chains...] -- 11:47:20
      162350000 -- [-4417.214] [...7 remote chains...] -- 11:46:24
      162400000 -- [-4428.199] [...7 remote chains...] -- 11:45:27
      162450000 -- [-4417.688] [...7 remote chains...] -- 11:44:30
      162500000 -- [-4400.821] [...7 remote chains...] -- 11:43:33

      Average standard deviation of split frequencies: 0.009181

      162550000 -- [-4383.202] [...7 remote chains...] -- 11:42:36
      162600000 -- (-4417.174) [...7 remote chains...] -- 11:41:39
      162650000 -- [-4429.338] [...7 remote chains...] -- 11:40:42
      162700000 -- (-4449.891) [...7 remote chains...] -- 11:39:45
      162750000 -- (-4438.859) [...7 remote chains...] -- 11:38:48
      162800000 -- [-4404.588] [...7 remote chains...] -- 11:37:51
      162850000 -- [-4409.891] [...7 remote chains...] -- 11:36:54
      162900000 -- [-4422.050] [...7 remote chains...] -- 11:35:57
      162950000 -- (-4428.978) [...7 remote chains...] -- 11:35:01
      163000000 -- [-4432.102] [...7 remote chains...] -- 11:34:04

      Average standard deviation of split frequencies: 0.009061

      163050000 -- [-4452.964] [...7 remote chains...] -- 11:33:07
      163100000 -- (-4443.850) [...7 remote chains...] -- 11:32:10
      163150000 -- [-4447.263] [...7 remote chains...] -- 11:31:13
      163200000 -- (-4445.178) [...7 remote chains...] -- 11:30:16
      163250000 -- (-4442.448) [...7 remote chains...] -- 11:29:19
      163300000 -- (-4427.988) [...7 remote chains...] -- 11:28:23
      163350000 -- (-4444.944) [...7 remote chains...] -- 11:27:26
      163400000 -- (-4408.463) [...7 remote chains...] -- 11:26:29
      163450000 -- (-4460.038) [...7 remote chains...] -- 11:25:33
      163500000 -- (-4447.382) [...7 remote chains...] -- 11:24:36

      Average standard deviation of split frequencies: 0.009008

      163550000 -- (-4452.428) [...7 remote chains...] -- 11:23:39
      163600000 -- (-4441.267) [...7 remote chains...] -- 11:22:42
      163650000 -- (-4439.253) [...7 remote chains...] -- 11:21:45
      163700000 -- (-4442.276) [...7 remote chains...] -- 11:20:48
      163750000 -- (-4431.004) [...7 remote chains...] -- 11:19:51
      163800000 -- [-4411.248] [...7 remote chains...] -- 11:18:55
      163850000 -- [-4432.701] [...7 remote chains...] -- 11:17:58
      163900000 -- [-4421.535] [...7 remote chains...] -- 11:17:01
      163950000 -- [-4426.883] [...7 remote chains...] -- 11:16:05
      164000000 -- [-4409.455] [...7 remote chains...] -- 11:15:08

      Average standard deviation of split frequencies: 0.008968

      164050000 -- [-4421.234] [...7 remote chains...] -- 11:14:11
      164100000 -- [-4417.102] [...7 remote chains...] -- 11:13:15
      164150000 -- [-4435.113] [...7 remote chains...] -- 11:12:18
      164200000 -- (-4420.859) [...7 remote chains...] -- 11:11:21
      164250000 -- (-4445.565) [...7 remote chains...] -- 11:10:24
      164300000 -- (-4457.917) [...7 remote chains...] -- 11:09:28
      164350000 -- (-4417.528) [...7 remote chains...] -- 11:08:31
      164400000 -- (-4442.690) [...7 remote chains...] -- 11:07:34
      164450000 -- (-4437.106) [...7 remote chains...] -- 11:06:38
      164500000 -- (-4437.514) [...7 remote chains...] -- 11:05:41

      Average standard deviation of split frequencies: 0.008974

      164550000 -- [-4428.779] [...7 remote chains...] -- 11:04:44
      164600000 -- (-4428.142) [...7 remote chains...] -- 11:03:48
      164650000 -- [-4412.226] [...7 remote chains...] -- 11:02:51
      164700000 -- [-4421.493] [...7 remote chains...] -- 11:01:54
      164750000 -- (-4421.800) [...7 remote chains...] -- 11:00:58
      164800000 -- [-4403.832] [...7 remote chains...] -- 11:00:01
      164850000 -- [-4409.318] [...7 remote chains...] -- 10:59:04
      164900000 -- [-4440.599] [...7 remote chains...] -- 10:58:08
      164950000 -- [-4423.127] [...7 remote chains...] -- 10:57:11
      165000000 -- (-4471.232) [...7 remote chains...] -- 10:56:15

      Average standard deviation of split frequencies: 0.009015

      165050000 -- [-4411.074] [...7 remote chains...] -- 10:55:18
      165100000 -- (-4460.952) [...7 remote chains...] -- 10:54:21
      165150000 -- (-4431.650) [...7 remote chains...] -- 10:53:25
      165200000 -- (-4459.694) [...7 remote chains...] -- 10:52:28
      165250000 -- [-4396.844] [...7 remote chains...] -- 10:51:31
      165300000 -- [-4417.028] [...7 remote chains...] -- 10:50:35
      165350000 -- [-4410.528] [...7 remote chains...] -- 10:49:38
      165400000 -- [-4415.813] [...7 remote chains...] -- 10:48:42
      165450000 -- (-4423.248) [...7 remote chains...] -- 10:47:45
      165500000 -- [-4400.324] [...7 remote chains...] -- 10:46:49

      Average standard deviation of split frequencies: 0.009054

      165550000 -- (-4408.286) [...7 remote chains...] -- 10:45:52
      165600000 -- [-4407.602] [...7 remote chains...] -- 10:44:56
      165650000 -- [-4403.649] [...7 remote chains...] -- 10:43:59
      165700000 -- (-4447.013) [...7 remote chains...] -- 10:43:02
      165750000 -- (-4425.658) [...7 remote chains...] -- 10:42:05
      165800000 -- (-4414.329) [...7 remote chains...] -- 10:41:09
      165850000 -- (-4435.470) [...7 remote chains...] -- 10:40:12
      165900000 -- (-4423.781) [...7 remote chains...] -- 10:39:16
      165950000 -- (-4422.694) [...7 remote chains...] -- 10:38:19
      166000000 -- (-4413.065) [...7 remote chains...] -- 10:37:22

      Average standard deviation of split frequencies: 0.009098

      166050000 -- (-4456.834) [...7 remote chains...] -- 10:36:26
      166100000 -- (-4423.841) [...7 remote chains...] -- 10:35:29
      166150000 -- (-4419.705) [...7 remote chains...] -- 10:34:32
      166200000 -- (-4483.486) [...7 remote chains...] -- 10:33:36
      166250000 -- (-4464.398) [...7 remote chains...] -- 10:32:39
      166300000 -- [-4434.757] [...7 remote chains...] -- 10:31:42
      166350000 -- [-4399.925] [...7 remote chains...] -- 10:30:45
      166400000 -- (-4426.191) [...7 remote chains...] -- 10:29:49
      166450000 -- (-4443.034) [...7 remote chains...] -- 10:28:52
      166500000 -- (-4463.468) [...7 remote chains...] -- 10:27:55

      Average standard deviation of split frequencies: 0.009127

      166550000 -- (-4426.071) [...7 remote chains...] -- 10:26:58
      166600000 -- [-4427.250] [...7 remote chains...] -- 10:26:01
      166650000 -- [-4392.886] [...7 remote chains...] -- 10:25:05
      166700000 -- [-4375.473] [...7 remote chains...] -- 10:24:08
      166750000 -- [-4437.058] [...7 remote chains...] -- 10:23:11
      166800000 -- [-4427.407] [...7 remote chains...] -- 10:22:14
      166850000 -- (-4451.533) [...7 remote chains...] -- 10:21:18
      166900000 -- [-4417.634] [...7 remote chains...] -- 10:20:21
      166950000 -- [-4411.166] [...7 remote chains...] -- 10:19:24
      167000000 -- [-4432.569] [...7 remote chains...] -- 10:18:27

      Average standard deviation of split frequencies: 0.009105

      167050000 -- (-4439.778) [...7 remote chains...] -- 10:17:31
      167100000 -- (-4405.438) [...7 remote chains...] -- 10:16:34
      167150000 -- (-4474.863) [...7 remote chains...] -- 10:15:37
      167200000 -- (-4438.240) [...7 remote chains...] -- 10:14:40
      167250000 -- (-4438.276) [...7 remote chains...] -- 10:13:43
      167300000 -- (-4435.533) [...7 remote chains...] -- 10:12:46
      167350000 -- (-4416.264) [...7 remote chains...] -- 10:11:50
      167400000 -- (-4447.493) [...7 remote chains...] -- 10:10:53
      167450000 -- (-4433.424) [...7 remote chains...] -- 10:09:56
      167500000 -- (-4470.121) [...7 remote chains...] -- 10:09:00

      Average standard deviation of split frequencies: 0.008967

      167550000 -- (-4436.455) [...7 remote chains...] -- 10:08:03
      167600000 -- (-4430.940) [...7 remote chains...] -- 10:07:06
      167650000 -- (-4402.229) [...7 remote chains...] -- 10:06:10
      167700000 -- [-4416.160] [...7 remote chains...] -- 10:05:13
      167750000 -- (-4440.519) [...7 remote chains...] -- 10:04:16
      167800000 -- [-4405.984] [...7 remote chains...] -- 10:03:20
      167850000 -- [-4390.563] [...7 remote chains...] -- 10:02:23
      167900000 -- [-4396.741] [...7 remote chains...] -- 10:01:27
      167950000 -- [-4396.858] [...7 remote chains...] -- 10:00:30
      168000000 -- [-4414.336] [...7 remote chains...] -- 9:59:34

      Average standard deviation of split frequencies: 0.008843

      168050000 -- (-4421.490) [...7 remote chains...] -- 9:58:37
      168100000 -- (-4409.846) [...7 remote chains...] -- 9:57:40
      168150000 -- (-4423.791) [...7 remote chains...] -- 9:56:44
      168200000 -- (-4453.386) [...7 remote chains...] -- 9:55:47
      168250000 -- (-4453.307) [...7 remote chains...] -- 9:54:50
      168300000 -- [-4415.399] [...7 remote chains...] -- 9:53:54
      168350000 -- [-4440.999] [...7 remote chains...] -- 9:52:57
      168400000 -- (-4402.755) [...7 remote chains...] -- 9:52:01
      168450000 -- (-4442.555) [...7 remote chains...] -- 9:51:04
      168500000 -- (-4435.831) [...7 remote chains...] -- 9:50:08

      Average standard deviation of split frequencies: 0.008710

      168550000 -- (-4458.366) [...7 remote chains...] -- 9:49:11
      168600000 -- (-4460.856) [...7 remote chains...] -- 9:48:15
      168650000 -- (-4481.817) [...7 remote chains...] -- 9:47:18
      168700000 -- (-4446.300) [...7 remote chains...] -- 9:46:21
      168750000 -- (-4448.574) [...7 remote chains...] -- 9:45:25
      168800000 -- (-4428.766) [...7 remote chains...] -- 9:44:28
      168850000 -- [-4433.410] [...7 remote chains...] -- 9:43:32
      168900000 -- (-4433.509) [...7 remote chains...] -- 9:42:35
      168950000 -- (-4438.483) [...7 remote chains...] -- 9:41:39
      169000000 -- [-4406.724] [...7 remote chains...] -- 9:40:42

      Average standard deviation of split frequencies: 0.008478

      169050000 -- (-4443.136) [...7 remote chains...] -- 9:39:45
      169100000 -- (-4439.841) [...7 remote chains...] -- 9:38:49
      169150000 -- (-4420.893) [...7 remote chains...] -- 9:37:52
      169200000 -- (-4411.466) [...7 remote chains...] -- 9:36:56
      169250000 -- [-4427.076] [...7 remote chains...] -- 9:35:59
      169300000 -- (-4419.515) [...7 remote chains...] -- 9:35:02
      169350000 -- (-4426.486) [...7 remote chains...] -- 9:34:06
      169400000 -- (-4445.785) [...7 remote chains...] -- 9:33:09
      169450000 -- (-4461.888) [...7 remote chains...] -- 9:32:13
      169500000 -- (-4443.455) [...7 remote chains...] -- 9:31:16

      Average standard deviation of split frequencies: 0.008444

      169550000 -- (-4424.973) [...7 remote chains...] -- 9:30:20
      169600000 -- (-4468.158) [...7 remote chains...] -- 9:29:23
      169650000 -- (-4456.623) [...7 remote chains...] -- 9:28:27
      169700000 -- (-4424.346) [...7 remote chains...] -- 9:27:30
      169750000 -- (-4441.761) [...7 remote chains...] -- 9:26:34
      169800000 -- (-4450.816) [...7 remote chains...] -- 9:25:37
      169850000 -- (-4430.200) [...7 remote chains...] -- 9:24:40
      169900000 -- (-4476.901) [...7 remote chains...] -- 9:23:44
      169950000 -- (-4480.401) [...7 remote chains...] -- 9:22:47
      170000000 -- (-4429.556) [...7 remote chains...] -- 9:21:51

      Average standard deviation of split frequencies: 0.008453

      170050000 -- (-4449.702) [...7 remote chains...] -- 9:20:54
      170100000 -- (-4461.534) [...7 remote chains...] -- 9:19:58
      170150000 -- (-4439.739) [...7 remote chains...] -- 9:19:01
      170200000 -- (-4458.279) [...7 remote chains...] -- 9:18:04
      170250000 -- (-4444.100) [...7 remote chains...] -- 9:17:08
      170300000 -- (-4427.326) [...7 remote chains...] -- 9:16:11
      170350000 -- (-4426.920) [...7 remote chains...] -- 9:15:15
      170400000 -- (-4455.634) [...7 remote chains...] -- 9:14:19
      170450000 -- (-4420.022) [...7 remote chains...] -- 9:13:22
      170500000 -- (-4409.550) [...7 remote chains...] -- 9:12:26

      Average standard deviation of split frequencies: 0.008317

      170550000 -- (-4440.879) [...7 remote chains...] -- 9:11:29
      170600000 -- (-4430.285) [...7 remote chains...] -- 9:10:33
      170650000 -- (-4447.002) [...7 remote chains...] -- 9:09:36
      170700000 -- (-4450.193) [...7 remote chains...] -- 9:08:40
      170750000 -- (-4443.033) [...7 remote chains...] -- 9:07:43
      170800000 -- [-4397.487] [...7 remote chains...] -- 9:06:47
      170850000 -- [-4420.928] [...7 remote chains...] -- 9:05:50
      170900000 -- (-4413.297) [...7 remote chains...] -- 9:04:53
      170950000 -- [-4434.143] [...7 remote chains...] -- 9:03:57
      171000000 -- [-4426.112] [...7 remote chains...] -- 9:03:00

      Average standard deviation of split frequencies: 0.008315

      171050000 -- (-4418.191) [...7 remote chains...] -- 9:02:04
      171100000 -- [-4412.359] [...7 remote chains...] -- 9:01:07
      171150000 -- [-4400.035] [...7 remote chains...] -- 9:00:11
      171200000 -- [-4404.986] [...7 remote chains...] -- 8:59:14
      171250000 -- [-4409.073] [...7 remote chains...] -- 8:58:18
      171300000 -- [-4428.086] [...7 remote chains...] -- 8:57:21
      171350000 -- (-4416.572) [...7 remote chains...] -- 8:56:25
      171400000 -- (-4450.565) [...7 remote chains...] -- 8:55:29
      171450000 -- (-4431.011) [...7 remote chains...] -- 8:54:33
      171500000 -- [-4433.181] [...7 remote chains...] -- 8:53:36

      Average standard deviation of split frequencies: 0.008380

      171550000 -- [-4413.339] [...7 remote chains...] -- 8:52:40
      171600000 -- [-4429.651] [...7 remote chains...] -- 8:51:44
      171650000 -- (-4442.340) [...7 remote chains...] -- 8:50:47
      171700000 -- [-4415.232] [...7 remote chains...] -- 8:49:51
      171750000 -- [-4422.312] [...7 remote chains...] -- 8:48:55
      171800000 -- (-4450.686) [...7 remote chains...] -- 8:47:58
      171850000 -- [-4420.177] [...7 remote chains...] -- 8:47:02
      171900000 -- [-4440.665] [...7 remote chains...] -- 8:46:05
      171950000 -- [-4420.038] [...7 remote chains...] -- 8:45:09
      172000000 -- [-4434.945] [...7 remote chains...] -- 8:44:13

      Average standard deviation of split frequencies: 0.008381

      172050000 -- [-4419.332] [...7 remote chains...] -- 8:43:16
      172100000 -- [-4437.937] [...7 remote chains...] -- 8:42:20
      172150000 -- [-4430.247] [...7 remote chains...] -- 8:41:24
      172200000 -- [-4436.177] [...7 remote chains...] -- 8:40:28
      172250000 -- [-4433.924] [...7 remote chains...] -- 8:39:31
      172300000 -- [-4452.878] [...7 remote chains...] -- 8:38:35
      172350000 -- (-4446.537) [...7 remote chains...] -- 8:37:39
      172400000 -- (-4465.149) [...7 remote chains...] -- 8:36:43
      172450000 -- (-4437.644) [...7 remote chains...] -- 8:35:47
      172500000 -- (-4461.881) [...7 remote chains...] -- 8:34:50

      Average standard deviation of split frequencies: 0.008384

      172550000 -- (-4436.920) [...7 remote chains...] -- 8:33:54
      172600000 -- [-4405.294] [...7 remote chains...] -- 8:32:58
      172650000 -- [-4417.253] [...7 remote chains...] -- 8:32:01
      172700000 -- [-4430.430] [...7 remote chains...] -- 8:31:05
      172750000 -- [-4406.163] [...7 remote chains...] -- 8:30:09
      172800000 -- [-4411.653] [...7 remote chains...] -- 8:29:12
      172850000 -- (-4419.247) [...7 remote chains...] -- 8:28:16
      172900000 -- (-4443.847) [...7 remote chains...] -- 8:27:20
      172950000 -- (-4448.803) [...7 remote chains...] -- 8:26:23
      173000000 -- (-4416.684) [...7 remote chains...] -- 8:25:27

      Average standard deviation of split frequencies: 0.008385

      173050000 -- (-4440.850) [...7 remote chains...] -- 8:24:31
      173100000 -- (-4458.366) [...7 remote chains...] -- 8:23:34
      173150000 -- (-4467.657) [...7 remote chains...] -- 8:22:38
      173200000 -- (-4442.774) [...7 remote chains...] -- 8:21:42
      173250000 -- (-4470.001) [...7 remote chains...] -- 8:20:45
      173300000 -- (-4468.964) [...7 remote chains...] -- 8:19:49
      173350000 -- (-4435.018) [...7 remote chains...] -- 8:18:52
      173400000 -- (-4458.869) [...7 remote chains...] -- 8:17:55
      173450000 -- (-4431.679) [...7 remote chains...] -- 8:16:59
      173500000 -- (-4436.370) [...7 remote chains...] -- 8:16:02

      Average standard deviation of split frequencies: 0.008350

      173550000 -- [-4413.755] [...7 remote chains...] -- 8:15:06
      173600000 -- (-4444.361) [...7 remote chains...] -- 8:14:10
      173650000 -- (-4437.160) [...7 remote chains...] -- 8:13:13
      173700000 -- (-4422.855) [...7 remote chains...] -- 8:12:17
      173750000 -- (-4459.367) [...7 remote chains...] -- 8:11:20
      173800000 -- (-4429.628) [...7 remote chains...] -- 8:10:24
      173850000 -- (-4438.403) [...7 remote chains...] -- 8:09:27
      173900000 -- (-4426.813) [...7 remote chains...] -- 8:08:31
      173950000 -- (-4441.869) [...7 remote chains...] -- 8:07:34
      174000000 -- (-4399.334) [...7 remote chains...] -- 8:06:38

      Average standard deviation of split frequencies: 0.008409

      174050000 -- (-4416.616) [...7 remote chains...] -- 8:05:41
      174100000 -- [-4438.373] [...7 remote chains...] -- 8:04:45
      174150000 -- [-4435.631] [...7 remote chains...] -- 8:03:49
      174200000 -- [-4417.489] [...7 remote chains...] -- 8:02:52
      174250000 -- [-4428.375] [...7 remote chains...] -- 8:01:56
      174300000 -- (-4418.306) [...7 remote chains...] -- 8:00:59
      174350000 -- [-4452.722] [...7 remote chains...] -- 8:00:03
      174400000 -- (-4445.961) [...7 remote chains...] -- 7:59:06
      174450000 -- (-4438.704) [...7 remote chains...] -- 7:58:10
      174500000 -- [-4415.324] [...7 remote chains...] -- 7:57:13

      Average standard deviation of split frequencies: 0.008431

      174550000 -- [-4425.757] [...7 remote chains...] -- 7:56:17
      174600000 -- [-4413.962] [...7 remote chains...] -- 7:55:21
      174650000 -- [-4421.754] [...7 remote chains...] -- 7:54:25
      174700000 -- (-4443.088) [...7 remote chains...] -- 7:53:28
      174750000 -- [-4435.425] [...7 remote chains...] -- 7:52:32
      174800000 -- [-4399.172] [...7 remote chains...] -- 7:51:35
      174850000 -- [-4414.437] [...7 remote chains...] -- 7:50:39
      174900000 -- [-4408.072] [...7 remote chains...] -- 7:49:42
      174950000 -- (-4446.564) [...7 remote chains...] -- 7:48:46
      175000000 -- (-4430.790) [...7 remote chains...] -- 7:47:49

      Average standard deviation of split frequencies: 0.008395

      175050000 -- (-4437.297) [...7 remote chains...] -- 7:46:53
      175100000 -- (-4451.909) [...7 remote chains...] -- 7:45:56
      175150000 -- (-4470.674) [...7 remote chains...] -- 7:45:00
      175200000 -- [-4415.345] [...7 remote chains...] -- 7:44:03
      175250000 -- (-4427.663) [...7 remote chains...] -- 7:43:07
      175300000 -- (-4475.007) [...7 remote chains...] -- 7:42:10
      175350000 -- (-4450.245) [...7 remote chains...] -- 7:41:14
      175400000 -- [-4432.131] [...7 remote chains...] -- 7:40:17
      175450000 -- [-4432.918] [...7 remote chains...] -- 7:39:21
      175500000 -- (-4397.648) [...7 remote chains...] -- 7:38:24

      Average standard deviation of split frequencies: 0.008326

      175550000 -- (-4421.206) [...7 remote chains...] -- 7:37:28
      175600000 -- (-4476.142) [...7 remote chains...] -- 7:36:31
      175650000 -- [-4440.710] [...7 remote chains...] -- 7:35:35
      175700000 -- [-4407.942] [...7 remote chains...] -- 7:34:38
      175750000 -- (-4420.817) [...7 remote chains...] -- 7:33:42
      175800000 -- (-4401.704) [...7 remote chains...] -- 7:32:45
      175850000 -- (-4449.681) [...7 remote chains...] -- 7:31:49
      175900000 -- [-4404.011] [...7 remote chains...] -- 7:30:52
      175950000 -- [-4412.807] [...7 remote chains...] -- 7:29:56
      176000000 -- [-4423.282] [...7 remote chains...] -- 7:28:59

      Average standard deviation of split frequencies: 0.008309

      176050000 -- [-4434.389] [...7 remote chains...] -- 7:28:03
      176100000 -- (-4416.323) [...7 remote chains...] -- 7:27:07
      176150000 -- (-4437.407) [...7 remote chains...] -- 7:26:10
      176200000 -- (-4442.121) [...7 remote chains...] -- 7:25:14
      176250000 -- (-4434.326) [...7 remote chains...] -- 7:24:18
      176300000 -- (-4434.840) [...7 remote chains...] -- 7:23:21
      176350000 -- (-4435.996) [...7 remote chains...] -- 7:22:25
      176400000 -- (-4426.348) [...7 remote chains...] -- 7:21:28
      176450000 -- (-4493.126) [...7 remote chains...] -- 7:20:32
      176500000 -- (-4430.254) [...7 remote chains...] -- 7:19:35

      Average standard deviation of split frequencies: 0.008396

      176550000 -- (-4428.684) [...7 remote chains...] -- 7:18:39
      176600000 -- (-4448.260) [...7 remote chains...] -- 7:17:43
      176650000 -- (-4439.256) [...7 remote chains...] -- 7:16:46
      176700000 -- (-4425.010) [...7 remote chains...] -- 7:15:50
      176750000 -- (-4442.389) [...7 remote chains...] -- 7:14:53
      176800000 -- (-4469.471) [...7 remote chains...] -- 7:13:57
      176850000 -- (-4456.681) [...7 remote chains...] -- 7:13:00
      176900000 -- (-4420.569) [...7 remote chains...] -- 7:12:04
      176950000 -- (-4465.155) [...7 remote chains...] -- 7:11:07
      177000000 -- (-4453.577) [...7 remote chains...] -- 7:10:11

      Average standard deviation of split frequencies: 0.008436

      177050000 -- (-4441.617) [...7 remote chains...] -- 7:09:14
      177100000 -- (-4459.230) [...7 remote chains...] -- 7:08:18
      177150000 -- [-4431.456] [...7 remote chains...] -- 7:07:22
      177200000 -- (-4479.308) [...7 remote chains...] -- 7:06:25
      177250000 -- (-4441.609) [...7 remote chains...] -- 7:05:29
      177300000 -- (-4465.627) [...7 remote chains...] -- 7:04:32
      177350000 -- (-4451.849) [...7 remote chains...] -- 7:03:36
      177400000 -- (-4475.696) [...7 remote chains...] -- 7:02:40
      177450000 -- (-4424.935) [...7 remote chains...] -- 7:01:43
      177500000 -- (-4439.491) [...7 remote chains...] -- 7:00:47

      Average standard deviation of split frequencies: 0.008461

      177550000 -- (-4450.851) [...7 remote chains...] -- 6:59:50
      177600000 -- (-4465.402) [...7 remote chains...] -- 6:58:54
      177650000 -- (-4454.558) [...7 remote chains...] -- 6:57:57
      177700000 -- (-4433.947) [...7 remote chains...] -- 6:57:01
      177750000 -- (-4438.808) [...7 remote chains...] -- 6:56:04
      177800000 -- (-4442.640) [...7 remote chains...] -- 6:55:08
      177850000 -- (-4464.454) [...7 remote chains...] -- 6:54:12
      177900000 -- (-4425.573) [...7 remote chains...] -- 6:53:15
      177950000 -- (-4444.707) [...7 remote chains...] -- 6:52:19
      178000000 -- [-4437.374] [...7 remote chains...] -- 6:51:22

      Average standard deviation of split frequencies: 0.008625

      178050000 -- (-4416.068) [...7 remote chains...] -- 6:50:26
      178100000 -- (-4441.257) [...7 remote chains...] -- 6:49:29
      178150000 -- (-4448.458) [...7 remote chains...] -- 6:48:33
      178200000 -- [-4439.941] [...7 remote chains...] -- 6:47:37
      178250000 -- (-4468.177) [...7 remote chains...] -- 6:46:40
      178300000 -- (-4460.609) [...7 remote chains...] -- 6:45:44
      178350000 -- (-4438.180) [...7 remote chains...] -- 6:44:48
      178400000 -- (-4457.891) [...7 remote chains...] -- 6:43:51
      178450000 -- (-4448.576) [...7 remote chains...] -- 6:42:55
      178500000 -- (-4463.677) [...7 remote chains...] -- 6:41:59

      Average standard deviation of split frequencies: 0.008646

      178550000 -- (-4450.819) [...7 remote chains...] -- 6:41:02
      178600000 -- (-4459.584) [...7 remote chains...] -- 6:40:06
      178650000 -- (-4447.410) [...7 remote chains...] -- 6:39:09
      178700000 -- [-4427.009] [...7 remote chains...] -- 6:38:13
      178750000 -- (-4451.696) [...7 remote chains...] -- 6:37:16
      178800000 -- (-4455.003) [...7 remote chains...] -- 6:36:20
      178850000 -- (-4449.675) [...7 remote chains...] -- 6:35:24
      178900000 -- (-4432.162) [...7 remote chains...] -- 6:34:27
      178950000 -- (-4426.379) [...7 remote chains...] -- 6:33:31
      179000000 -- (-4442.896) [...7 remote chains...] -- 6:32:34

      Average standard deviation of split frequencies: 0.008650

      179050000 -- (-4433.557) [...7 remote chains...] -- 6:31:38
      179100000 -- [-4447.504] [...7 remote chains...] -- 6:30:42
      179150000 -- (-4430.824) [...7 remote chains...] -- 6:29:45
      179200000 -- (-4444.911) [...7 remote chains...] -- 6:28:49
      179250000 -- (-4440.576) [...7 remote chains...] -- 6:27:53
      179300000 -- (-4458.671) [...7 remote chains...] -- 6:26:56
      179350000 -- (-4479.637) [...7 remote chains...] -- 6:26:00
      179400000 -- [-4402.585] [...7 remote chains...] -- 6:25:04
      179450000 -- [-4405.043] [...7 remote chains...] -- 6:24:07
      179500000 -- (-4420.931) [...7 remote chains...] -- 6:23:11

      Average standard deviation of split frequencies: 0.008614

      179550000 -- [-4408.769] [...7 remote chains...] -- 6:22:15
      179600000 -- [-4421.283] [...7 remote chains...] -- 6:21:18
      179650000 -- [-4407.917] [...7 remote chains...] -- 6:20:22
      179700000 -- (-4409.648) [...7 remote chains...] -- 6:19:26
      179750000 -- [-4415.480] [...7 remote chains...] -- 6:18:29
      179800000 -- [-4444.932] [...7 remote chains...] -- 6:17:33
      179850000 -- [-4427.118] [...7 remote chains...] -- 6:16:37
      179900000 -- [-4399.690] [...7 remote chains...] -- 6:15:41
      179950000 -- [-4437.693] [...7 remote chains...] -- 6:14:44
      180000000 -- [-4424.137] [...7 remote chains...] -- 6:13:48

      Average standard deviation of split frequencies: 0.008389

      180050000 -- [-4413.854] [...7 remote chains...] -- 6:12:52
      180100000 -- [-4433.792] [...7 remote chains...] -- 6:11:56
      180150000 -- [-4408.513] [...7 remote chains...] -- 6:10:59
      180200000 -- (-4456.152) [...7 remote chains...] -- 6:10:03
      180250000 -- [-4419.499] [...7 remote chains...] -- 6:09:07
      180300000 -- [-4410.065] [...7 remote chains...] -- 6:08:10
      180350000 -- [-4421.702] [...7 remote chains...] -- 6:07:14
      180400000 -- (-4409.590) [...7 remote chains...] -- 6:06:18
      180450000 -- (-4450.895) [...7 remote chains...] -- 6:05:22
      180500000 -- (-4427.478) [...7 remote chains...] -- 6:04:25

      Average standard deviation of split frequencies: 0.008234

      180550000 -- (-4458.363) [...7 remote chains...] -- 6:03:29
      180600000 -- (-4452.144) [...7 remote chains...] -- 6:02:33
      180650000 -- (-4456.619) [...7 remote chains...] -- 6:01:36
      180700000 -- (-4455.448) [...7 remote chains...] -- 6:00:40
      180750000 -- (-4449.676) [...7 remote chains...] -- 5:59:44
      180800000 -- (-4413.721) [...7 remote chains...] -- 5:58:48
      180850000 -- (-4412.183) [...7 remote chains...] -- 5:57:51
      180900000 -- (-4429.761) [...7 remote chains...] -- 5:56:55
      180950000 -- (-4437.472) [...7 remote chains...] -- 5:55:59
      181000000 -- (-4442.248) [...7 remote chains...] -- 5:55:02

      Average standard deviation of split frequencies: 0.008060

      181050000 -- (-4435.757) [...7 remote chains...] -- 5:54:06
      181100000 -- (-4425.931) [...7 remote chains...] -- 5:53:10
      181150000 -- [-4400.903] [...7 remote chains...] -- 5:52:14
      181200000 -- (-4438.952) [...7 remote chains...] -- 5:51:17
      181250000 -- (-4443.318) [...7 remote chains...] -- 5:50:21
      181300000 -- (-4433.947) [...7 remote chains...] -- 5:49:25
      181350000 -- (-4433.224) [...7 remote chains...] -- 5:48:29
      181400000 -- (-4419.000) [...7 remote chains...] -- 5:47:33
      181450000 -- [-4384.805] [...7 remote chains...] -- 5:46:37
      181500000 -- (-4435.731) [...7 remote chains...] -- 5:45:40

      Average standard deviation of split frequencies: 0.007858

      181550000 -- [-4444.442] [...7 remote chains...] -- 5:44:44
      181600000 -- (-4428.911) [...7 remote chains...] -- 5:43:48
      181650000 -- (-4436.061) [...7 remote chains...] -- 5:42:52
      181700000 -- (-4413.001) [...7 remote chains...] -- 5:41:56
      181750000 -- [-4393.368] [...7 remote chains...] -- 5:40:59
      181800000 -- [-4426.140] [...7 remote chains...] -- 5:40:03
      181850000 -- [-4402.403] [...7 remote chains...] -- 5:39:07
      181900000 -- (-4403.018) [...7 remote chains...] -- 5:38:11
      181950000 -- (-4423.838) [...7 remote chains...] -- 5:37:15
      182000000 -- (-4416.414) [...7 remote chains...] -- 5:36:18

      Average standard deviation of split frequencies: 0.007722

      182050000 -- (-4467.173) [...7 remote chains...] -- 5:35:22
      182100000 -- (-4451.751) [...7 remote chains...] -- 5:34:26
      182150000 -- (-4478.686) [...7 remote chains...] -- 5:33:30
      182200000 -- (-4453.644) [...7 remote chains...] -- 5:32:33
      182250000 -- [-4389.575] [...7 remote chains...] -- 5:31:37
      182300000 -- [-4431.699] [...7 remote chains...] -- 5:30:41
      182350000 -- (-4429.065) [...7 remote chains...] -- 5:29:45
      182400000 -- [-4398.366] [...7 remote chains...] -- 5:28:48
      182450000 -- (-4415.401) [...7 remote chains...] -- 5:27:52
      182500000 -- (-4428.728) [...7 remote chains...] -- 5:26:56

      Average standard deviation of split frequencies: 0.007799

      182550000 -- (-4427.471) [...7 remote chains...] -- 5:26:00
      182600000 -- (-4429.932) [...7 remote chains...] -- 5:25:04
      182650000 -- (-4434.190) [...7 remote chains...] -- 5:24:07
      182700000 -- (-4449.690) [...7 remote chains...] -- 5:23:11
      182750000 -- (-4430.931) [...7 remote chains...] -- 5:22:15
      182800000 -- (-4454.106) [...7 remote chains...] -- 5:21:19
      182850000 -- (-4449.874) [...7 remote chains...] -- 5:20:23
      182900000 -- (-4437.557) [...7 remote chains...] -- 5:19:26
      182950000 -- (-4451.472) [...7 remote chains...] -- 5:18:30
      183000000 -- (-4405.026) [...7 remote chains...] -- 5:17:34

      Average standard deviation of split frequencies: 0.007781

      183050000 -- (-4452.695) [...7 remote chains...] -- 5:16:38
      183100000 -- (-4460.044) [...7 remote chains...] -- 5:15:41
      183150000 -- (-4467.189) [...7 remote chains...] -- 5:14:45
      183200000 -- (-4422.488) [...7 remote chains...] -- 5:13:49
      183250000 -- (-4447.239) [...7 remote chains...] -- 5:12:53
      183300000 -- (-4448.353) [...7 remote chains...] -- 5:11:56
      183350000 -- (-4438.650) [...7 remote chains...] -- 5:11:00
      183400000 -- (-4456.758) [...7 remote chains...] -- 5:10:04
      183450000 -- (-4478.400) [...7 remote chains...] -- 5:09:08
      183500000 -- (-4457.669) [...7 remote chains...] -- 5:08:11

      Average standard deviation of split frequencies: 0.007964

      183550000 -- (-4466.265) [...7 remote chains...] -- 5:07:15
      183600000 -- (-4444.636) [...7 remote chains...] -- 5:06:19
      183650000 -- (-4472.561) [...7 remote chains...] -- 5:05:23
      183700000 -- (-4467.645) [...7 remote chains...] -- 5:04:27
      183750000 -- (-4431.345) [...7 remote chains...] -- 5:03:30
      183800000 -- (-4460.766) [...7 remote chains...] -- 5:02:34
      183850000 -- (-4442.134) [...7 remote chains...] -- 5:01:38
      183900000 -- (-4458.881) [...7 remote chains...] -- 5:00:42
      183950000 -- (-4453.671) [...7 remote chains...] -- 4:59:46
      184000000 -- (-4458.311) [...7 remote chains...] -- 4:58:49

      Average standard deviation of split frequencies: 0.007926

      184050000 -- (-4432.319) [...7 remote chains...] -- 4:57:53
      184100000 -- (-4450.728) [...7 remote chains...] -- 4:56:57
      184150000 -- (-4429.099) [...7 remote chains...] -- 4:56:01
      184200000 -- (-4430.266) [...7 remote chains...] -- 4:55:05
      184250000 -- (-4437.016) [...7 remote chains...] -- 4:54:08
      184300000 -- (-4450.096) [...7 remote chains...] -- 4:53:12
      184350000 -- (-4436.617) [...7 remote chains...] -- 4:52:16
      184400000 -- (-4458.306) [...7 remote chains...] -- 4:51:20
      184450000 -- (-4449.775) [...7 remote chains...] -- 4:50:24
      184500000 -- (-4473.501) [...7 remote chains...] -- 4:49:27

      Average standard deviation of split frequencies: 0.007972

      184550000 -- (-4450.994) [...7 remote chains...] -- 4:48:31
      184600000 -- (-4425.885) [...7 remote chains...] -- 4:47:35
      184650000 -- (-4437.671) [...7 remote chains...] -- 4:46:39
      184700000 -- (-4452.521) [...7 remote chains...] -- 4:45:43
      184750000 -- (-4422.576) [...7 remote chains...] -- 4:44:46
      184800000 -- (-4461.804) [...7 remote chains...] -- 4:43:50
      184850000 -- (-4439.276) [...7 remote chains...] -- 4:42:54
      184900000 -- (-4443.957) [...7 remote chains...] -- 4:41:58
      184950000 -- [-4442.612] [...7 remote chains...] -- 4:41:02
      185000000 -- (-4456.598) [...7 remote chains...] -- 4:40:05

      Average standard deviation of split frequencies: 0.008047

      185050000 -- [-4434.513] [...7 remote chains...] -- 4:39:09
      185100000 -- (-4437.363) [...7 remote chains...] -- 4:38:13
      185150000 -- (-4429.793) [...7 remote chains...] -- 4:37:17
      185200000 -- (-4428.708) [...7 remote chains...] -- 4:36:20
      185250000 -- [-4413.987] [...7 remote chains...] -- 4:35:24
      185300000 -- [-4416.903] [...7 remote chains...] -- 4:34:28
      185350000 -- [-4404.784] [...7 remote chains...] -- 4:33:32
      185400000 -- (-4433.135) [...7 remote chains...] -- 4:32:36
      185450000 -- (-4464.909) [...7 remote chains...] -- 4:31:39
      185500000 -- (-4443.739) [...7 remote chains...] -- 4:30:43

      Average standard deviation of split frequencies: 0.008137

      185550000 -- (-4421.079) [...7 remote chains...] -- 4:29:47
      185600000 -- (-4453.444) [...7 remote chains...] -- 4:28:51
      185650000 -- (-4447.148) [...7 remote chains...] -- 4:27:55
      185700000 -- (-4465.930) [...7 remote chains...] -- 4:26:58
      185750000 -- (-4429.374) [...7 remote chains...] -- 4:26:02
      185800000 -- (-4434.087) [...7 remote chains...] -- 4:25:06
      185850000 -- (-4410.279) [...7 remote chains...] -- 4:24:10
      185900000 -- (-4441.708) [...7 remote chains...] -- 4:23:13
      185950000 -- (-4442.282) [...7 remote chains...] -- 4:22:17
      186000000 -- (-4454.443) [...7 remote chains...] -- 4:21:21

      Average standard deviation of split frequencies: 0.008259

      186050000 -- (-4424.035) [...7 remote chains...] -- 4:20:25
      186100000 -- (-4433.671) [...7 remote chains...] -- 4:19:29
      186150000 -- (-4445.438) [...7 remote chains...] -- 4:18:33
      186200000 -- [-4430.452] [...7 remote chains...] -- 4:17:36
      186250000 -- [-4397.794] [...7 remote chains...] -- 4:16:40
      186300000 -- [-4426.366] [...7 remote chains...] -- 4:15:44
      186350000 -- (-4471.992) [...7 remote chains...] -- 4:14:48
      186400000 -- [-4410.546] [...7 remote chains...] -- 4:13:52
      186450000 -- (-4426.561) [...7 remote chains...] -- 4:12:56
      186500000 -- (-4454.560) [...7 remote chains...] -- 4:12:00

      Average standard deviation of split frequencies: 0.008481

      186550000 -- (-4432.026) [...7 remote chains...] -- 4:11:04
      186600000 -- (-4442.835) [...7 remote chains...] -- 4:10:07
      186650000 -- (-4457.183) [...7 remote chains...] -- 4:09:11
      186700000 -- (-4453.969) [...7 remote chains...] -- 4:08:15
      186750000 -- (-4452.403) [...7 remote chains...] -- 4:07:19
      186800000 -- (-4447.803) [...7 remote chains...] -- 4:06:23
      186850000 -- (-4425.616) [...7 remote chains...] -- 4:05:27
      186900000 -- [-4395.536] [...7 remote chains...] -- 4:04:31
      186950000 -- (-4429.953) [...7 remote chains...] -- 4:03:34
      187000000 -- (-4425.069) [...7 remote chains...] -- 4:02:38

      Average standard deviation of split frequencies: 0.008594

      187050000 -- [-4418.674] [...7 remote chains...] -- 4:01:42
      187100000 -- [-4411.512] [...7 remote chains...] -- 4:00:46
      187150000 -- [-4416.931] [...7 remote chains...] -- 3:59:50
      187200000 -- [-4421.188] [...7 remote chains...] -- 3:58:54
      187250000 -- [-4406.871] [...7 remote chains...] -- 3:57:58
      187300000 -- (-4432.023) [...7 remote chains...] -- 3:57:02
      187350000 -- (-4435.513) [...7 remote chains...] -- 3:56:06
      187400000 -- [-4428.767] [...7 remote chains...] -- 3:55:09
      187450000 -- [-4421.589] [...7 remote chains...] -- 3:54:13
      187500000 -- [-4430.702] [...7 remote chains...] -- 3:53:17

      Average standard deviation of split frequencies: 0.008513

      187550000 -- (-4444.962) [...7 remote chains...] -- 3:52:21
      187600000 -- (-4467.566) [...7 remote chains...] -- 3:51:25
      187650000 -- (-4463.766) [...7 remote chains...] -- 3:50:29
      187700000 -- (-4453.106) [...7 remote chains...] -- 3:49:33
      187750000 -- (-4447.761) [...7 remote chains...] -- 3:48:37
      187800000 -- [-4402.896] [...7 remote chains...] -- 3:47:41
      187850000 -- (-4463.167) [...7 remote chains...] -- 3:46:44
      187900000 -- (-4448.956) [...7 remote chains...] -- 3:45:48
      187950000 -- (-4403.919) [...7 remote chains...] -- 3:44:52
      188000000 -- (-4413.087) [...7 remote chains...] -- 3:43:56

      Average standard deviation of split frequencies: 0.008309

      188050000 -- (-4418.198) [...7 remote chains...] -- 3:43:00
      188100000 -- (-4394.257) [...7 remote chains...] -- 3:42:04
      188150000 -- (-4426.871) [...7 remote chains...] -- 3:41:08
      188200000 -- [-4401.231] [...7 remote chains...] -- 3:40:12
      188250000 -- [-4413.809] [...7 remote chains...] -- 3:39:15
      188300000 -- [-4391.805] [...7 remote chains...] -- 3:38:19
      188350000 -- (-4418.847) [...7 remote chains...] -- 3:37:23
      188400000 -- (-4464.203) [...7 remote chains...] -- 3:36:27
      188450000 -- [-4402.858] [...7 remote chains...] -- 3:35:31
      188500000 -- [-4423.285] [...7 remote chains...] -- 3:34:35

      Average standard deviation of split frequencies: 0.008191

      188550000 -- [-4422.114] [...7 remote chains...] -- 3:33:39
      188600000 -- [-4401.306] [...7 remote chains...] -- 3:32:43
      188650000 -- [-4424.854] [...7 remote chains...] -- 3:31:47
      188700000 -- [-4412.482] [...7 remote chains...] -- 3:30:51
      188750000 -- (-4427.767) [...7 remote chains...] -- 3:29:54
      188800000 -- [-4402.724] [...7 remote chains...] -- 3:28:58
      188850000 -- [-4448.474] [...7 remote chains...] -- 3:28:02
      188900000 -- [-4435.972] [...7 remote chains...] -- 3:27:06
      188950000 -- [-4436.169] [...7 remote chains...] -- 3:26:10
      189000000 -- [-4417.433] [...7 remote chains...] -- 3:25:14

      Average standard deviation of split frequencies: 0.008096

      189050000 -- [-4444.020] [...7 remote chains...] -- 3:24:18
      189100000 -- [-4403.312] [...7 remote chains...] -- 3:23:22
      189150000 -- (-4421.624) [...7 remote chains...] -- 3:22:26
      189200000 -- (-4417.237) [...7 remote chains...] -- 3:21:30
      189250000 -- (-4416.004) [...7 remote chains...] -- 3:20:34
      189300000 -- (-4439.394) [...7 remote chains...] -- 3:19:37
      189350000 -- (-4457.071) [...7 remote chains...] -- 3:18:41
      189400000 -- (-4420.884) [...7 remote chains...] -- 3:17:45
      189450000 -- (-4458.855) [...7 remote chains...] -- 3:16:49
      189500000 -- (-4459.459) [...7 remote chains...] -- 3:15:53

      Average standard deviation of split frequencies: 0.007936

      189550000 -- (-4454.893) [...7 remote chains...] -- 3:14:57
      189600000 -- (-4431.258) [...7 remote chains...] -- 3:14:01
      189650000 -- (-4438.201) [...7 remote chains...] -- 3:13:05
      189700000 -- (-4478.794) [...7 remote chains...] -- 3:12:09
      189750000 -- (-4446.883) [...7 remote chains...] -- 3:11:13
      189800000 -- (-4427.873) [...7 remote chains...] -- 3:10:17
      189850000 -- (-4421.873) [...7 remote chains...] -- 3:09:21
      189900000 -- (-4469.783) [...7 remote chains...] -- 3:08:25
      189950000 -- (-4464.210) [...7 remote chains...] -- 3:07:28
      190000000 -- (-4426.095) [...7 remote chains...] -- 3:06:32

      Average standard deviation of split frequencies: 0.008160

      190050000 -- (-4444.601) [...7 remote chains...] -- 3:05:36
      190100000 -- [-4409.815] [...7 remote chains...] -- 3:04:40
      190150000 -- (-4423.995) [...7 remote chains...] -- 3:03:44
      190200000 -- (-4409.164) [...7 remote chains...] -- 3:02:48
      190250000 -- [-4405.964] [...7 remote chains...] -- 3:01:52
      190300000 -- (-4434.737) [...7 remote chains...] -- 3:00:56
      190350000 -- (-4412.276) [...7 remote chains...] -- 3:00:00
      190400000 -- (-4420.201) [...7 remote chains...] -- 2:59:04
      190450000 -- (-4443.232) [...7 remote chains...] -- 2:58:08
      190500000 -- (-4446.712) [...7 remote chains...] -- 2:57:12

      Average standard deviation of split frequencies: 0.008239

      190550000 -- (-4422.805) [...7 remote chains...] -- 2:56:16
      190600000 -- (-4444.251) [...7 remote chains...] -- 2:55:20
      190650000 -- (-4440.742) [...7 remote chains...] -- 2:54:24
      190700000 -- (-4449.023) [...7 remote chains...] -- 2:53:28
      190750000 -- [-4393.343] [...7 remote chains...] -- 2:52:31
      190800000 -- (-4404.164) [...7 remote chains...] -- 2:51:35
      190850000 -- (-4431.145) [...7 remote chains...] -- 2:50:39
      190900000 -- (-4403.885) [...7 remote chains...] -- 2:49:43
      190950000 -- [-4421.788] [...7 remote chains...] -- 2:48:47
      191000000 -- (-4453.413) [...7 remote chains...] -- 2:47:51

      Average standard deviation of split frequencies: 0.008264

      191050000 -- (-4448.088) [...7 remote chains...] -- 2:46:55
      191100000 -- (-4446.099) [...7 remote chains...] -- 2:45:59
      191150000 -- (-4455.100) [...7 remote chains...] -- 2:45:03
      191200000 -- (-4433.101) [...7 remote chains...] -- 2:44:07
      191250000 -- (-4455.153) [...7 remote chains...] -- 2:43:11
      191300000 -- (-4434.629) [...7 remote chains...] -- 2:42:15
      191350000 -- (-4411.233) [...7 remote chains...] -- 2:41:19
      191400000 -- (-4446.051) [...7 remote chains...] -- 2:40:23
      191450000 -- (-4472.424) [...7 remote chains...] -- 2:39:27
      191500000 -- (-4460.790) [...7 remote chains...] -- 2:38:31

      Average standard deviation of split frequencies: 0.008292

      191550000 -- (-4435.071) [...7 remote chains...] -- 2:37:35
      191600000 -- (-4432.177) [...7 remote chains...] -- 2:36:39
      191650000 -- (-4442.502) [...7 remote chains...] -- 2:35:43
      191700000 -- (-4432.799) [...7 remote chains...] -- 2:34:47
      191750000 -- (-4426.586) [...7 remote chains...] -- 2:33:51
      191800000 -- (-4429.819) [...7 remote chains...] -- 2:32:55
      191850000 -- (-4448.731) [...7 remote chains...] -- 2:31:58
      191900000 -- (-4447.661) [...7 remote chains...] -- 2:31:02
      191950000 -- (-4452.822) [...7 remote chains...] -- 2:30:06
      192000000 -- [-4412.764] [...7 remote chains...] -- 2:29:10

      Average standard deviation of split frequencies: 0.008300

      192050000 -- [-4411.546] [...7 remote chains...] -- 2:28:14
      192100000 -- [-4408.796] [...7 remote chains...] -- 2:27:18
      192150000 -- [-4409.844] [...7 remote chains...] -- 2:26:22
      192200000 -- (-4448.938) [...7 remote chains...] -- 2:25:26
      192250000 -- (-4443.010) [...7 remote chains...] -- 2:24:30
      192300000 -- (-4436.062) [...7 remote chains...] -- 2:23:34
      192350000 -- (-4463.173) [...7 remote chains...] -- 2:22:38
      192400000 -- (-4431.452) [...7 remote chains...] -- 2:21:42
      192450000 -- [-4422.969] [...7 remote chains...] -- 2:20:46
      192500000 -- [-4418.373] [...7 remote chains...] -- 2:19:50

      Average standard deviation of split frequencies: 0.008438

      192550000 -- (-4444.114) [...7 remote chains...] -- 2:18:54
      192600000 -- (-4450.768) [...7 remote chains...] -- 2:17:58
      192650000 -- (-4443.942) [...7 remote chains...] -- 2:17:02
      192700000 -- (-4421.164) [...7 remote chains...] -- 2:16:06
      192750000 -- (-4443.742) [...7 remote chains...] -- 2:15:10
      192800000 -- (-4448.216) [...7 remote chains...] -- 2:14:14
      192850000 -- [-4398.578] [...7 remote chains...] -- 2:13:18
      192900000 -- [-4419.535] [...7 remote chains...] -- 2:12:22
      192950000 -- (-4416.698) [...7 remote chains...] -- 2:11:26
      193000000 -- (-4416.692) [...7 remote chains...] -- 2:10:30

      Average standard deviation of split frequencies: 0.008627

      193050000 -- (-4433.254) [...7 remote chains...] -- 2:09:34
      193100000 -- (-4441.559) [...7 remote chains...] -- 2:08:38
      193150000 -- [-4413.047] [...7 remote chains...] -- 2:07:42
      193200000 -- (-4420.585) [...7 remote chains...] -- 2:06:46
      193250000 -- (-4410.740) [...7 remote chains...] -- 2:05:50
      193300000 -- (-4423.367) [...7 remote chains...] -- 2:04:54
      193350000 -- [-4420.390] [...7 remote chains...] -- 2:03:58
      193400000 -- (-4436.644) [...7 remote chains...] -- 2:03:02
      193450000 -- (-4440.992) [...7 remote chains...] -- 2:02:06
      193500000 -- (-4428.196) [...7 remote chains...] -- 2:01:10

      Average standard deviation of split frequencies: 0.008594

      193550000 -- (-4499.988) [...7 remote chains...] -- 2:00:14
      193600000 -- (-4445.644) [...7 remote chains...] -- 1:59:18
      193650000 -- (-4484.819) [...7 remote chains...] -- 1:58:22
      193700000 -- (-4463.652) [...7 remote chains...] -- 1:57:26
      193750000 -- (-4460.499) [...7 remote chains...] -- 1:56:30
      193800000 -- (-4454.480) [...7 remote chains...] -- 1:55:34
      193850000 -- (-4444.231) [...7 remote chains...] -- 1:54:38
      193900000 -- (-4454.473) [...7 remote chains...] -- 1:53:42
      193950000 -- (-4451.729) [...7 remote chains...] -- 1:52:46
      194000000 -- (-4440.973) [...7 remote chains...] -- 1:51:50

      Average standard deviation of split frequencies: 0.008648

      194050000 -- (-4458.359) [...7 remote chains...] -- 1:50:54
      194100000 -- (-4452.990) [...7 remote chains...] -- 1:49:58
      194150000 -- (-4426.952) [...7 remote chains...] -- 1:49:02
      194200000 -- (-4434.759) [...7 remote chains...] -- 1:48:06
      194250000 -- (-4428.054) [...7 remote chains...] -- 1:47:10
      194300000 -- (-4413.611) [...7 remote chains...] -- 1:46:14
      194350000 -- (-4436.170) [...7 remote chains...] -- 1:45:18
      194400000 -- (-4452.459) [...7 remote chains...] -- 1:44:22
      194450000 -- (-4465.778) [...7 remote chains...] -- 1:43:26
      194500000 -- (-4458.858) [...7 remote chains...] -- 1:42:30

      Average standard deviation of split frequencies: 0.008558

      194550000 -- (-4465.643) [...7 remote chains...] -- 1:41:34
      194600000 -- (-4464.810) [...7 remote chains...] -- 1:40:38
      194650000 -- (-4423.715) [...7 remote chains...] -- 1:39:42
      194700000 -- [-4415.772] [...7 remote chains...] -- 1:38:46
      194750000 -- [-4409.278] [...7 remote chains...] -- 1:37:50
      194800000 -- [-4453.087] [...7 remote chains...] -- 1:36:54
      194850000 -- (-4426.092) [...7 remote chains...] -- 1:35:58
      194900000 -- (-4449.039) [...7 remote chains...] -- 1:35:03
      194950000 -- [-4424.344] [...7 remote chains...] -- 1:34:07
      195000000 -- [-4432.167] [...7 remote chains...] -- 1:33:11

      Average standard deviation of split frequencies: 0.008720

      195050000 -- [-4417.826] [...7 remote chains...] -- 1:32:15
      195100000 -- (-4447.935) [...7 remote chains...] -- 1:31:19
      195150000 -- (-4425.179) [...7 remote chains...] -- 1:30:23
      195200000 -- (-4453.386) [...7 remote chains...] -- 1:29:27
      195250000 -- (-4471.506) [...7 remote chains...] -- 1:28:31
      195300000 -- (-4453.902) [...7 remote chains...] -- 1:27:35
      195350000 -- (-4424.880) [...7 remote chains...] -- 1:26:39
      195400000 -- (-4432.963) [...7 remote chains...] -- 1:25:43
      195450000 -- (-4448.149) [...7 remote chains...] -- 1:24:47
      195500000 -- (-4424.483) [...7 remote chains...] -- 1:23:51

      Average standard deviation of split frequencies: 0.008675

      195550000 -- [-4406.899] [...7 remote chains...] -- 1:22:55
      195600000 -- (-4419.124) [...7 remote chains...] -- 1:21:59
      195650000 -- (-4424.432) [...7 remote chains...] -- 1:21:03
      195700000 -- (-4412.564) [...7 remote chains...] -- 1:20:07
      195750000 -- (-4428.429) [...7 remote chains...] -- 1:19:11
      195800000 -- [-4414.555] [...7 remote chains...] -- 1:18:15
      195850000 -- [-4430.375] [...7 remote chains...] -- 1:17:19
      195900000 -- (-4415.019) [...7 remote chains...] -- 1:16:23
      195950000 -- (-4469.544) [...7 remote chains...] -- 1:15:27
      196000000 -- (-4464.005) [...7 remote chains...] -- 1:14:31

      Average standard deviation of split frequencies: 0.008745

      196050000 -- (-4449.302) [...7 remote chains...] -- 1:13:35
      196100000 -- (-4424.632) [...7 remote chains...] -- 1:12:40
      196150000 -- (-4444.816) [...7 remote chains...] -- 1:11:44
      196200000 -- (-4436.108) [...7 remote chains...] -- 1:10:48
      196250000 -- (-4430.346) [...7 remote chains...] -- 1:09:52
      196300000 -- (-4449.392) [...7 remote chains...] -- 1:08:56
      196350000 -- (-4432.763) [...7 remote chains...] -- 1:08:00
      196400000 -- (-4453.673) [...7 remote chains...] -- 1:07:04
      196450000 -- (-4435.296) [...7 remote chains...] -- 1:06:08
      196500000 -- (-4423.333) [...7 remote chains...] -- 1:05:12

      Average standard deviation of split frequencies: 0.008785

      196550000 -- (-4449.040) [...7 remote chains...] -- 1:04:16
      196600000 -- (-4441.008) [...7 remote chains...] -- 1:03:20
      196650000 -- (-4424.190) [...7 remote chains...] -- 1:02:24
      196700000 -- (-4447.373) [...7 remote chains...] -- 1:01:28
      196750000 -- (-4472.716) [...7 remote chains...] -- 1:00:32
      196800000 -- (-4435.175) [...7 remote chains...] -- 0:59:36
      196850000 -- (-4490.492) [...7 remote chains...] -- 0:58:41
      196900000 -- (-4413.682) [...7 remote chains...] -- 0:57:45
      196950000 -- (-4469.941) [...7 remote chains...] -- 0:56:49
      197000000 -- (-4418.829) [...7 remote chains...] -- 0:55:53

      Average standard deviation of split frequencies: 0.008612

      197050000 -- (-4423.677) [...7 remote chains...] -- 0:54:57
      197100000 -- [-4427.529] [...7 remote chains...] -- 0:54:01
      197150000 -- [-4416.276] [...7 remote chains...] -- 0:53:05
      197200000 -- [-4427.135] [...7 remote chains...] -- 0:52:09
      197250000 -- [-4392.550] [...7 remote chains...] -- 0:51:13
      197300000 -- (-4427.651) [...7 remote chains...] -- 0:50:17
      197350000 -- (-4432.489) [...7 remote chains...] -- 0:49:21
      197400000 -- (-4437.981) [...7 remote chains...] -- 0:48:25
      197450000 -- (-4425.900) [...7 remote chains...] -- 0:47:30
      197500000 -- (-4489.882) [...7 remote chains...] -- 0:46:34

      Average standard deviation of split frequencies: 0.008379

      197550000 -- (-4434.178) [...7 remote chains...] -- 0:45:38
      197600000 -- (-4430.648) [...7 remote chains...] -- 0:44:42
      197650000 -- [-4409.029] [...7 remote chains...] -- 0:43:46
      197700000 -- (-4413.532) [...7 remote chains...] -- 0:42:50
      197750000 -- (-4437.378) [...7 remote chains...] -- 0:41:54
      197800000 -- (-4457.768) [...7 remote chains...] -- 0:40:58
      197850000 -- (-4434.308) [...7 remote chains...] -- 0:40:02
      197900000 -- (-4460.264) [...7 remote chains...] -- 0:39:07
      197950000 -- (-4413.690) [...7 remote chains...] -- 0:38:11
      198000000 -- (-4431.811) [...7 remote chains...] -- 0:37:15

      Average standard deviation of split frequencies: 0.008358

      198050000 -- (-4482.599) [...7 remote chains...] -- 0:36:19
      198100000 -- (-4442.854) [...7 remote chains...] -- 0:35:23
      198150000 -- (-4433.803) [...7 remote chains...] -- 0:34:27
      198200000 -- (-4424.470) [...7 remote chains...] -- 0:33:31
      198250000 -- (-4430.629) [...7 remote chains...] -- 0:32:35
      198300000 -- (-4461.611) [...7 remote chains...] -- 0:31:39
      198350000 -- (-4451.363) [...7 remote chains...] -- 0:30:44
      198400000 -- (-4464.236) [...7 remote chains...] -- 0:29:48
      198450000 -- (-4432.879) [...7 remote chains...] -- 0:28:52
      198500000 -- (-4428.307) [...7 remote chains...] -- 0:27:56

      Average standard deviation of split frequencies: 0.008502

      198550000 -- [-4420.902] [...7 remote chains...] -- 0:27:00
      198600000 -- (-4440.908) [...7 remote chains...] -- 0:26:04
      198650000 -- [-4411.910] [...7 remote chains...] -- 0:25:08
      198700000 -- [-4426.510] [...7 remote chains...] -- 0:24:12
      198750000 -- [-4410.937] [...7 remote chains...] -- 0:23:17
      198800000 -- [-4414.040] [...7 remote chains...] -- 0:22:21
      198850000 -- (-4437.462) [...7 remote chains...] -- 0:21:25
      198900000 -- [-4414.879] [...7 remote chains...] -- 0:20:29
      198950000 -- (-4438.555) [...7 remote chains...] -- 0:19:33
      199000000 -- (-4433.590) [...7 remote chains...] -- 0:18:37

      Average standard deviation of split frequencies: 0.008579

      199050000 -- (-4435.331) [...7 remote chains...] -- 0:17:41
      199100000 -- (-4429.463) [...7 remote chains...] -- 0:16:45
      199150000 -- (-4470.913) [...7 remote chains...] -- 0:15:49
      199200000 -- (-4436.594) [...7 remote chains...] -- 0:14:54
      199250000 -- (-4467.717) [...7 remote chains...] -- 0:13:58
      199300000 -- (-4407.122) [...7 remote chains...] -- 0:13:02
      199350000 -- (-4427.172) [...7 remote chains...] -- 0:12:06
      199400000 -- (-4445.616) [...7 remote chains...] -- 0:11:10
      199450000 -- (-4425.104) [...7 remote chains...] -- 0:10:14
      199500000 -- [-4439.483] [...7 remote chains...] -- 0:09:18

      Average standard deviation of split frequencies: 0.008666

      199550000 -- (-4442.426) [...7 remote chains...] -- 0:08:22
      199600000 -- (-4442.032) [...7 remote chains...] -- 0:07:27
      199650000 -- [-4444.178] [...7 remote chains...] -- 0:06:31
      199700000 -- [-4436.128] [...7 remote chains...] -- 0:05:35
      199750000 -- (-4422.766) [...7 remote chains...] -- 0:04:39
      199800000 -- [-4429.112] [...7 remote chains...] -- 0:03:43
      199850000 -- (-4439.519) [...7 remote chains...] -- 0:02:47
      199900000 -- (-4445.023) [...7 remote chains...] -- 0:01:51
      199950000 -- (-4451.182) [...7 remote chains...] -- 0:00:55
      200000000 -- (-4425.869) [...7 remote chains...] -- 0:00:00

      Average standard deviation of split frequencies: 0.008639

      Analysis completed in 62 hours 5 mins 28 seconds
      Analysis used 214837.35 seconds of CPU time on processor 0
      Likelihood of best state for "cold" chain of run 1 was -4355.03
      Likelihood of best state for "cold" chain of run 2 was -4357.07

      Acceptance rates for the moves in the "cold" chain of run 1:
         With prob.   (last 1000)   chain accepted proposals by move
            25.6 %     ( 25 %)     Multiplier(Alpha{all})
             6.4 %     (  5 %)     ExtSPRClock(Tau{all},V{all})
            27.0 %     ( 24 %)     NNIClock(Tau{all},V{all})
             2.0 %     (  3 %)     ParsSPRClock(Tau{all},V{all})
             9.9 %     (  8 %)     AddBranch(V{all})
             9.8 %     (  7 %)     DelBranch(V{all})
            61.8 %     ( 60 %)     NodesliderClock(V{all})
            24.9 %     ( 23 %)     TreeStretch(V{all})
            26.3 %     ( 26 %)     Multiplier(Net_speciation{all})
            24.6 %     ( 32 %)     Slider(Relative_extinction{all})
            25.5 %     ( 32 %)     Slider(Relative_fossilization{all})
            28.1 %     ( 25 %)     Multiplier(ILNvar{1})
            28.4 %     ( 28 %)     Multiplier(ILNvar{2})
            25.9 %     ( 27 %)     Multiplier(IlnBrlens{1})
            26.5 %     ( 28 %)     Multiplier(IlnBrlens{2})
            25.1 %     ( 22 %)     Multiplier(Clockrate{all})

      Acceptance rates for the moves in the "cold" chain of run 2:
         With prob.   (last 1000)   chain accepted proposals by move
            25.6 %     ( 27 %)     Multiplier(Alpha{all})
             6.3 %     (  6 %)     ExtSPRClock(Tau{all},V{all})
            27.1 %     ( 27 %)     NNIClock(Tau{all},V{all})
             2.0 %     (  2 %)     ParsSPRClock(Tau{all},V{all})
             9.9 %     ( 10 %)     AddBranch(V{all})
             9.8 %     (  9 %)     DelBranch(V{all})
            61.7 %     ( 60 %)     NodesliderClock(V{all})
            24.9 %     ( 28 %)     TreeStretch(V{all})
            26.3 %     ( 24 %)     Multiplier(Net_speciation{all})
            24.7 %     ( 25 %)     Slider(Relative_extinction{all})
            25.5 %     ( 26 %)     Slider(Relative_fossilization{all})
            28.1 %     ( 26 %)     Multiplier(ILNvar{1})
            28.4 %     ( 23 %)     Multiplier(ILNvar{2})
            26.2 %     ( 28 %)     Multiplier(IlnBrlens{1})
            25.8 %     ( 24 %)     Multiplier(IlnBrlens{2})
            25.1 %     ( 26 %)     Multiplier(Clockrate{all})

      Chain swap information for run 1:

                     1         2         3         4 
           ------------------------------------------
         1 |                0.16      0.01      0.00 
         2 |  33337284                0.20      0.01 
         3 |  33334327  33332942                0.22 
         4 |  33329699  33326184  33339564           

      Chain swap information for run 2:

                     1         2         3         4 
           ------------------------------------------
         1 |                0.16      0.01      0.00 
         2 |  33342545                0.20      0.01 
         3 |  33327834  33340137                0.21 
         4 |  33325427  33325237  33338820           

      Upper diagonal: Proportion of successful state exchanges between chains
      Lower diagonal: Number of attempted state exchanges between chains

      Chain information:

        ID -- Heat 
       -----------
         1 -- 1.00  (cold chain)
         2 -- 0.93 
         3 -- 0.86 
         4 -- 0.81 

      Heat = 1 / (1 + T * (ID - 1))
         (where T = 0.08 is the temperature and ID is the chain number)

      Summarizing trees in files "Cui_2021_strict.run1.t" and "Cui_2021_strict.run2.t"
      Using relative burnin ('relburnin=yes'), discarding the first 25 % of sampled trees
      Writing statistics to files Cui_2021_strict.<parts|tstat|vstat|trprobs|con>
      Examining first file ...
      Found one tree block in file "Cui_2021_strict.run1.t" with 10001 trees in last block
      Expecting the same number of trees in the last tree block of all files

      Tree reading status:

      0      10      20      30      40      50      60      70      80      90     100
      v-------v-------v-------v-------v-------v-------v-------v-------v-------v-------v
      *********************************************************************************

      Read a total of 20002 trees in 2 files (sampling 15002 of them)
         (Each file contained 10001 trees of which 7501 were sampled)
                                                                                   
      General explanation:                                                          
                                                                                   
      In an unrooted tree, a taxon bipartition (split) is specified by removing a   
      branch, thereby dividing the species into those to the left and those to the  
      right of the branch. Here, taxa to one side of the removed branch are denoted 
      '.' and those to the other side are denoted '*'. Specifically, the '.' symbol 
      is used for the taxa on the same side as the outgroup.                        
                                                                                   
      In a rooted or clock tree, the tree is rooted using the model and not by      
      reference to an outgroup. Each bipartition therefore corresponds to a clade,  
      that is, a group that includes all the descendants of a particular branch in  
      the tree.  Taxa that are included in each clade are denoted using '*', and    
      taxa that are not included are denoted using the '.' symbol.                  
                                                                                   
      The output first includes a key to all the bipartitions with frequency larger 
      or equal to (Minpartfreq) in at least one run. Minpartfreq is a parameter to  
      sumt command and currently it is set to 0.10.  This is followed by a table  
      with statistics for the informative bipartitions (those including at least    
      two taxa), sorted from highest to lowest probability. For each bipartition,   
      the table gives the number of times the partition or split was observed in all
      runs (#obs) and the posterior probability of the bipartition (Probab.), which 
      is the same as the split frequency. If several runs are summarized, this is   
      followed by the minimum split frequency (Min(s)), the maximum frequency       
      (Max(s)), and the standard deviation of frequencies (Stddev(s)) across runs.  
      The latter value should approach 0 for all bipartitions as MCMC runs converge.
                                                                                   
      This is followed by a table summarizing branch lengths, node heights (if a    
      clock model was used) and relaxed clock parameters (if a relaxed clock model  
      was used). The mean, variance, and 95 % credible interval are given for each 
      of these parameters. If several runs are summarized, the potential scale      
      reduction factor (PSRF) is also given; it should approach 1 as runs converge. 
      Node heights will take calibration points into account, if such points were   
      used in the analysis.                                                         
                                                                                    
      Note that Stddev may be unreliable if the partition is not present in all     
      runs (the last column indicates the number of runs that sampled the partition 
      if more than one run is summarized). The PSRF is not calculated at all if     
      the partition is not present in all runs.The PSRF is also sensitive to small  
      sample sizes and it should only be considered a rough guide to convergence    
      since some of the assumptions allowing one to interpret it as a true potential
      scale reduction factor are violated in MrBayes.                               
                                                                                    
      List of taxa in bipartitions:                                                 
                                                                                   
         1 -- Guiyu_oneris
         2 -- Adololopas_moyasmithae
         3 -- Adelargo_schultzei
         4 -- Amadeodipterus_kencampbelli
         5 -- Andreyevichthys_epitomus
         6 -- Archaeonectes_pertusus
         7 -- Asthenorhynchus_meemannae
         8 -- Barwickia_downunda
         9 -- Chirodipterus_australis
        10 -- Chirodipterus_onawayensis
        11 -- Dipterus_valenciennesi
        12 -- Chirodipterus_wildungensis
        13 -- Chirodipterus_liangchengi
        14 -- Dipnorhynchus_cathlesae
        15 -- Dipnorhynchus_sussmilchi
        16 -- Dipnorhynchus_kiandrensis
        17 -- Dipnorhynchus_kurikae
        18 -- Eoctenodus_microsoma
        19 -- Fleurantia_denticulata
        20 -- Gogodipterus_paddyensis
        21 -- Griphognathus_minutidens
        22 -- Griphognathus_sculpta
        23 -- Griphognathus_whitei
        24 -- Grossipterus_crassus
        25 -- Holodipterus_elderae
        26 -- Holodipterus_gogoensis
        27 -- Howidipterus_donnae
        28 -- Ichnomylax_kurnai
        29 -- Iowadipterus_halli
        30 -- Jarvikia_arctica
        31 -- Jessenia_concentrica
        32 -- Melanognathus_canadensis
        33 -- Nielsenia_nordica
        34 -- Oervigia_nordica
        35 -- Orlovichthys_limnatis
        36 -- Palaeodaphus_insignis
        37 -- Pentlandia_macroptera
        38 -- Phaneropleuron_andersoni
        39 -- Pillararhynchus_longi
        40 -- Robinsondipterus_longi
        41 -- Scaumenacia_curta
        42 -- Soederberghia_groenlandica
        43 -- Sorbitorhynchus_deleaskitus
        44 -- Speonesydrion_iani
        45 -- Stomiahykus_thlaodus
        46 -- Tarachomylax_oepiki
        47 -- Uranolophus_wyomingensis
        48 -- Conchopoma_gadiforme
        49 -- Delatitia_breviceps
        50 -- Uronemus_splendens
        51 -- Gnathorhiza_serrata
        52 -- Megapleuron_zangerli
        53 -- Palaeophichthys_parvulus
        54 -- Parasagenodus_sibiricus
        55 -- Sagenodus_inaequalis
        56 -- Straitonia_waterstoni
        57 -- Tranodis_castrensis
        58 -- Ctenodus
        59 -- Xylognathus_macrustenus
        60 -- Limanichthys_fraseri
        61 -- Apatorhynchus_opistheretmus
        62 -- Erikia_jarviki
        63 -- Dipnotuberculus_gnathodus
        64 -- Cathlorhynchus_trismodipterus
        65 -- Harajicadipterus_youngi
        66 -- Xeradipterus_hatcheri
        67 -- Rhinodipterus_ulrichi
        68 -- Rhinodipterus_kimberleyensis
        69 -- Rhinodipterus_secans
        70 -- Westollrhynchus_lehmanni
        71 -- Rhynchodipterus_elginensis
        72 -- Persephonichthys
        73 -- Celsiodon
        74 -- Sinodipterus_beibei
        75 -- Porolepis
        76 -- Durialepis
        77 -- Glyptolepis
        78 -- Holoptychius
        79 -- Laccognathus
        80 -- Nasogaluakus_chorni
        81 -- Quebecius_quebecensis
        82 -- Psarolepis
        83 -- Youngolepis
        84 -- Powichthys
        85 -- Diabolepis_speratus
        86 -- Meemannia
        87 -- Raynerius_splendens
        88 -- Cheirolepis

      Key to taxon bipartitions (saved to file "Cui_2021_strict.parts"):

       ID -- Partition
      --------------------------------------------------------------------------------
        0 -- ***********************************************************************
        1 -- *......................................................................
        2 -- .*.....................................................................
        3 -- ..*....................................................................
        4 -- ...*...................................................................
        5 -- ....*..................................................................
        6 -- .....*.................................................................
        7 -- ......*................................................................
        8 -- .......*...............................................................
        9 -- ........*..............................................................
       10 -- .........*.............................................................
       11 -- ..........*............................................................
       12 -- ...........*...........................................................
       13 -- ............*..........................................................
       14 -- .............*.........................................................
       15 -- ..............*........................................................
       16 -- ...............*.......................................................
       17 -- ................*......................................................
       18 -- .................*.....................................................
       19 -- ..................*....................................................
       20 -- ...................*...................................................
       21 -- ....................*..................................................
       22 -- .....................*.................................................
       23 -- ......................*................................................
       24 -- .......................*...............................................
       25 -- ........................*..............................................
       26 -- .........................*.............................................
       27 -- ..........................*............................................
       28 -- ...........................*...........................................
       29 -- ............................*..........................................
       30 -- .............................*.........................................
       31 -- ..............................*........................................
       32 -- ...............................*.......................................
       33 -- ................................*......................................
       34 -- .................................*.....................................
       35 -- ..................................*....................................
       36 -- ...................................*...................................
       37 -- ....................................*..................................
       38 -- .....................................*.................................
       39 -- ......................................*................................
       40 -- .......................................*...............................
       41 -- ........................................*..............................
       42 -- .........................................*.............................
       43 -- ..........................................*............................
       44 -- ...........................................*...........................
       45 -- ............................................*..........................
       46 -- .............................................*.........................
       47 -- ..............................................*........................
       48 -- ...............................................*.......................
       49 -- ................................................*......................
       50 -- .................................................*.....................
       51 -- ..................................................*....................
       52 -- ...................................................*...................
       53 -- ....................................................*..................
       54 -- .....................................................*.................
       55 -- ......................................................*................
       56 -- .......................................................*...............
       57 -- ........................................................*..............
       58 -- .........................................................*.............
       59 -- ..........................................................*............
       60 -- ...........................................................*...........
       61 -- ............................................................*..........
       62 -- .............................................................*.........
       63 -- ..............................................................*........
       64 -- ...............................................................*.......
       65 -- ................................................................*......
       66 -- .................................................................*.....
       67 -- ..................................................................*....
       68 -- ...................................................................*...
       69 -- ....................................................................*..
       70 -- .....................................................................*.
       71 -- ......................................................................*
       72 -- .......................................................................
       73 -- .......................................................................
       74 -- .......................................................................
       75 -- .......................................................................
       76 -- .......................................................................
       77 -- .......................................................................
       78 -- .......................................................................
       79 -- .......................................................................
       80 -- .......................................................................
       81 -- .......................................................................
       82 -- .......................................................................
       83 -- .......................................................................
       84 -- .......................................................................
       85 -- .......................................................................
       86 -- .......................................................................
       87 -- .......................................................................
       88 -- .......................................................................
       89 -- .**********************************************************************
       90 -- .......................................................................
       91 -- .......................................................................
       92 -- .......................................................................
       93 -- .......................................................................
       94 -- .**********************************************************************
       95 -- .**********************************************************************
       96 -- .......................................................................
       97 -- .**********************************************************************
       98 -- .**********************************************************************
       99 -- .......................................................................
      100 -- ...............................................*..***..................
      101 -- ...............................................*..***.*................
      102 -- .......................................................................
      103 -- ...............................................*.****.****.............
      104 -- .....*...*.............................................................
      105 -- .....................**................................................
      106 -- .**********************************************************************
      107 -- ...............................................*..*.*..................
      108 -- .........................................*............................*
      109 -- .......................................................***.............
      110 -- .****.***.***....**********.**.************..*.**************...*****.*
      111 -- ...............................................*..*....................
      112 -- .......................................................................
      113 -- ...............................................*..*....................
      114 -- .****.***.***....**********.**..***********....**************...*****.*
      115 -- ...............................................******.****.............
      116 -- ..................................*................................*...
      117 -- ......*..................*.............................................
      118 -- ...................*...............*...................................
      119 -- ...............................................*.****.*................
      120 -- ...............................................******.****.*...........
      121 -- ..........*...........................*................................
      122 -- .****.***.***....**********.**..***********..*.**************...*****.*
      123 -- .....*...*...*.**......................................................
      124 -- .......*..................*............................................
      125 -- ..............................................................**.......
      126 -- .......................................................................
      127 -- .**.*.***.***....**********.**..**********.....**************...*****.*
      128 -- .*......*..**..........................................................
      129 -- .......................................*.........................*.....
      130 -- ........................................................**.............
      131 -- ...............................................*..***.****.............
      132 -- ....*................................................*.................
      133 -- .....................**.*..............................................
      134 -- .****.***.***....**********.**.************..****************...*****.*
      135 -- ....................***................................................
      136 -- .......................................................................
      137 -- .......................................................**..............
      138 -- ..............*...............................................**.......
      139 -- ........*...*..........................................................
      140 -- ..................................................................*.*..
      141 -- ..................................................*....................
      142 -- .*.........*...........................................................
      143 -- ..................................*...............................***..
      144 -- ...............................................*.****.***..............
      145 -- .....*...*...****..........*..*............**................***.......
      146 -- ..................*......................*............................*
      147 -- .**.*.***.***....**********.**..***********....**************...*****.*
      148 -- ..............................*..............................*.........
      149 -- ...*......................................*............................
      150 -- ....................*....................*............................*
      151 -- .********************************************************************.*
      152 -- .*..........*..........................................................
      153 -- ....*........................*.......................*.................
      154 -- ...................*........*......*...................................
      155 -- ...................*...*...........*...................................
      156 -- .....................................*.................................
      157 -- .....*...*...*.........................................................
      158 -- ..................................................*.*..................
      159 -- ..........................................................**...........
      160 -- ...............................................*.****.****.*...........
      161 -- ......*.................**.............................................
      162 -- .....*...*...*.**..........................*...........................
      163 -- ..*.*........................*.......................*.................
      164 -- ......*.............***.**.............*.........................*.....
      165 -- .*********************************************.**********************.*
      166 -- ...................*........*....*.*...................................
      167 -- ..............................*.............*..........................
      168 -- .*......*.***.........................*................................
      169 -- .......................................................................
      170 -- ...........................*.................................*.........
      171 -- .....*...*......*......................................................
      172 -- .......................................................................
      173 -- .....*...*...*..*......................................................
      174 -- ................................*.........................*............
      175 -- ...............................................******.******...........
      176 -- ....................***................*...............................
      177 -- .*.........**..........................................................
      178 -- ....*........................*.........................................
      179 -- .....*...*.....**......................................................
      180 -- ..*.*................................................*.................
      181 -- .................*...................*.................................
      182 -- .**.*.***.***....**********..*..**********.....**************...*****.*
      183 -- ...*.*...*.............................................................
      184 -- .*********************************************.************************
      185 -- .*......*...*..........................................................
      186 -- ......*.................*..............................................
      187 -- .****.***.***....**********.**.************....**************...*****.*
      188 -- ..............*...............................................*........
      189 -- ......*.............***.**.............*.*.......................*....*
      190 -- ....................***..................*............................*
      191 -- ...............................................******.****.*...........
      192 -- .............................*.......................*.................
      193 -- ...............................................*.****.*.*..............
      194 -- .............*.*.......................................................
      195 -- .**.*.***.***....**.*******..*..***.******.....**************...*****.*
      196 -- ............................*....*.....................................
      197 -- ........*..**..........................................................
      198 -- ........*..........*...............*...................................
      199 -- .*......*..**.........................*................................
      200 -- .....................................*....................*............
      201 -- .........................................*..................*.........*
      202 -- ........*..*...........................................................
      203 -- .....*...*...****..........*..*............**................***.....*.
      204 -- .****.***.***....**********.**.************.**.**************...*****.*
      205 -- ...........................................**..........................
      206 -- .************....**********.**.************..*.**************...*****.*
      207 -- ................................*.....................................*
      208 -- .................................*...*.................................
      209 -- .............*..*......................................................
      210 -- ................................*........*............................*
      211 -- .....*...*.....*.......................................................
      212 -- .............*.**......................................................
      213 -- ....................................................*..................
      214 -- ...........................*..*........................................
      215 -- ..............................*.............*................*.........
      216 -- .****.***.***....**********.**..**********.....**************...*****.*
      217 -- ...........................*..*..............................*.........
      218 -- ...*............................................................*......
      219 -- ....................***................*.........................*.....
      220 -- ...............................................******.******...........
      221 -- ..................................*...............................**...
      222 -- .....*...*...*.*.......................................................
      223 -- .*......*.***......*...*...........*..*................................
      224 -- ..................................................................***..
      225 -- ..................*....*...............................................
      226 -- .....*...*...*.**............................................*.........
      227 -- ...............**......................................................
      228 -- ..*..................................................*.................
      229 -- .**.*.***.***....**********.**..**********.....**************....****.*
      230 -- .......*..........*.......*............................................
      231 -- .************....**********.**..***********....**************...*****.*
      232 -- .*......*..**......*...............*...................................
      --------------------------------------------------------------------------------

       ID -- Partition (continued)
      --------------------------------------------------------------------------------
        0 -- *****************
        1 -- .................
        2 -- .................
        3 -- .................
        4 -- .................
        5 -- .................
        6 -- .................
        7 -- .................
        8 -- .................
        9 -- .................
       10 -- .................
       11 -- .................
       12 -- .................
       13 -- .................
       14 -- .................
       15 -- .................
       16 -- .................
       17 -- .................
       18 -- .................
       19 -- .................
       20 -- .................
       21 -- .................
       22 -- .................
       23 -- .................
       24 -- .................
       25 -- .................
       26 -- .................
       27 -- .................
       28 -- .................
       29 -- .................
       30 -- .................
       31 -- .................
       32 -- .................
       33 -- .................
       34 -- .................
       35 -- .................
       36 -- .................
       37 -- .................
       38 -- .................
       39 -- .................
       40 -- .................
       41 -- .................
       42 -- .................
       43 -- .................
       44 -- .................
       45 -- .................
       46 -- .................
       47 -- .................
       48 -- .................
       49 -- .................
       50 -- .................
       51 -- .................
       52 -- .................
       53 -- .................
       54 -- .................
       55 -- .................
       56 -- .................
       57 -- .................
       58 -- .................
       59 -- .................
       60 -- .................
       61 -- .................
       62 -- .................
       63 -- .................
       64 -- .................
       65 -- .................
       66 -- .................
       67 -- .................
       68 -- .................
       69 -- .................
       70 -- .................
       71 -- .................
       72 -- *................
       73 -- .*...............
       74 -- ..*..............
       75 -- ...*.............
       76 -- ....*............
       77 -- .....*...........
       78 -- ......*..........
       79 -- .......*.........
       80 -- ........*........
       81 -- .........*.......
       82 -- ..........*......
       83 -- ...........*.....
       84 -- ............*....
       85 -- .............*...
       86 -- ..............*..
       87 -- ...............*.
       88 -- ................*
       89 -- *****************
       90 -- ...............**
       91 -- ......**.*.......
       92 -- ...*******.......
       93 -- ...*******..*....
       94 -- ***..............
       95 -- ***..........*...
       96 -- .....***.*.......
       97 -- **********.***...
       98 -- ***........*.*...
       99 -- ..............***
      100 -- *................
      101 -- *................
      102 -- .......*.*.......
      103 -- *................
      104 -- .................
      105 -- .................
      106 -- **********.******
      107 -- *................
      108 -- .................
      109 -- .................
      110 -- ***..............
      111 -- .................
      112 -- .....*****.......
      113 -- *................
      114 -- ***..............
      115 -- *................
      116 -- .................
      117 -- .................
      118 -- .................
      119 -- *................
      120 -- *................
      121 -- .................
      122 -- ***..............
      123 -- .................
      124 -- .................
      125 -- .................
      126 -- ....******.......
      127 -- ***..............
      128 -- .................
      129 -- .................
      130 -- .................
      131 -- *................
      132 -- .................
      133 -- .................
      134 -- ***..............
      135 -- .................
      136 -- ...*.*****.......
      137 -- .................
      138 -- .................
      139 -- .................
      140 -- .................
      141 -- *................
      142 -- .................
      143 -- .................
      144 -- *................
      145 -- .................
      146 -- .................
      147 -- ***..............
      148 -- .................
      149 -- .................
      150 -- .................
      151 -- ***..............
      152 -- .................
      153 -- .................
      154 -- .................
      155 -- .................
      156 -- .*...............
      157 -- .................
      158 -- *................
      159 -- .................
      160 -- *................
      161 -- .................
      162 -- .................
      163 -- .................
      164 -- .................
      165 -- ***..............
      166 -- .................
      167 -- .................
      168 -- .................
      169 -- ...*.***.*.......
      170 -- .................
      171 -- .................
      172 -- ....*...*........
      173 -- .................
      174 -- .................
      175 -- *................
      176 -- .................
      177 -- .................
      178 -- .................
      179 -- .................
      180 -- .................
      181 -- .................
      182 -- ***..............
      183 -- .................
      184 -- ***..............
      185 -- .................
      186 -- .................
      187 -- ***..............
      188 -- .................
      189 -- .................
      190 -- .................
      191 -- **...............
      192 -- .................
      193 -- *................
      194 -- .................
      195 -- ***..............
      196 -- .................
      197 -- .................
      198 -- .................
      199 -- .................
      200 -- .................
      201 -- .................
      202 -- .................
      203 -- .................
      204 -- ***..............
      205 -- .................
      206 -- ***..............
      207 -- .................
      208 -- .................
      209 -- .................
      210 -- .................
      211 -- .................
      212 -- .................
      213 -- *................
      214 -- .................
      215 -- .................
      216 -- ***..............
      217 -- .................
      218 -- .................
      219 -- .................
      220 -- **...............
      221 -- .................
      222 -- .................
      223 -- .................
      224 -- .................
      225 -- .................
      226 -- .................
      227 -- .................
      228 -- .................
      229 -- ***..............
      230 -- .................
      231 -- ***..............
      232 -- .................
      --------------------------------------------------------------------------------

      Summary statistics for informative taxon bipartitions (clades)
         (saved to file "Cui_2021_strict.tstat"):

       ID   #obs     Probab.     Sd(s)+      Min(s)      Max(s)   Nruns 
      ------------------------------------------------------------------
       89  15002    1.000000    0.000000    1.000000    1.000000    2
       90  14999    0.999800    0.000283    0.999600    1.000000    2
       91  14997    0.999667    0.000094    0.999600    0.999733    2
       92  14997    0.999667    0.000094    0.999600    0.999733    2
       93  14982    0.998667    0.000943    0.998000    0.999333    2
       94  14981    0.998600    0.000283    0.998400    0.998800    2
       95  14976    0.998267    0.000754    0.997734    0.998800    2
       96  14950    0.996534    0.000566    0.996134    0.996934    2
       97  14920    0.994534    0.000754    0.994001    0.995067    2
       98  14886    0.992268    0.002074    0.990801    0.993734    2
       99  14884    0.992134    0.001508    0.991068    0.993201    2
      100  14678    0.978403    0.001320    0.977470    0.979336    2
      101  14405    0.960205    0.003299    0.957872    0.962538    2
      102  14385    0.958872    0.004242    0.955873    0.961872    2
      103  14292    0.952673    0.002451    0.950940    0.954406    2
      104  14242    0.949340    0.002262    0.947740    0.950940    2
      105  14222    0.948007    0.004336    0.944941    0.951073    2
      106  13679    0.911812    0.004619    0.908546    0.915078    2
      107  13500    0.899880    0.014329    0.889748    0.910012    2
      108  11218    0.747767    0.018100    0.734969    0.760565    2
      109  10607    0.707039    0.017251    0.694841    0.719237    2
      110  10313    0.687442    0.004996    0.683909    0.690975    2
      111  10216    0.680976    0.029977    0.659779    0.702173    2
      112  10183    0.678776    0.003676    0.676177    0.681376    2
      113   9521    0.634649    0.019891    0.620584    0.648714    2
      114   9403    0.626783    0.007070    0.621784    0.631782    2
      115   9079    0.605186    0.018005    0.592454    0.617918    2
      116   8798    0.586455    0.016780    0.574590    0.598320    2
      117   8492    0.566058    0.019231    0.552460    0.579656    2
      118   8445    0.562925    0.009521    0.556193    0.569657    2
      119   8075    0.538262    0.013480    0.528730    0.547794    2
      120   7995    0.532929    0.003111    0.530729    0.535129    2
      121   7555    0.503600    0.008767    0.497400    0.509799    2
      122   7284    0.485535    0.009804    0.478603    0.492468    2
      123   7050    0.469937    0.020362    0.455539    0.484335    2
      124   6975    0.464938    0.004619    0.461672    0.468204    2
      125   6816    0.454339    0.008107    0.448607    0.460072    2
      126   6722    0.448074    0.003205    0.445807    0.450340    2
      127   6657    0.443741    0.006882    0.438875    0.448607    2
      128   6476    0.431676    0.018288    0.418744    0.444607    2
      129   6293    0.419477    0.008955    0.413145    0.425810    2
      130   6138    0.409145    0.008484    0.403146    0.415145    2
      131   6137    0.409079    0.006127    0.404746    0.413412    2
      132   6134    0.408879    0.002640    0.407012    0.410745    2
      133   5695    0.379616    0.015366    0.368751    0.390481    2
      134   5491    0.366018    0.012161    0.357419    0.374617    2
      135   5093    0.339488    0.034031    0.315425    0.363552    2
      136   5093    0.339488    0.003865    0.336755    0.342221    2
      137   5052    0.336755    0.006976    0.331822    0.341688    2
      138   4993    0.332822    0.000848    0.332222    0.333422    2
      139   4903    0.326823    0.006882    0.321957    0.331689    2
      140   4748    0.316491    0.005468    0.312625    0.320357    2
      141   4594    0.306226    0.026961    0.287162    0.325290    2
      142   4535    0.302293    0.003299    0.299960    0.304626    2
      143   4307    0.287095    0.016874    0.275163    0.299027    2
      144   4234    0.282229    0.017345    0.269964    0.294494    2
      145   4124    0.274897    0.008107    0.269164    0.280629    2
      146   4076    0.271697    0.013763    0.261965    0.281429    2
      147   3961    0.264031    0.004431    0.260899    0.267164    2
      148   3860    0.257299    0.004525    0.254099    0.260499    2
      149   3828    0.255166    0.004713    0.251833    0.258499    2
      150   3806    0.253700    0.000377    0.253433    0.253966    2
      151   3745    0.249633    0.002545    0.247834    0.251433    2
      152   3696    0.246367    0.001320    0.245434    0.247300    2
      153   3551    0.236702    0.008013    0.231036    0.242368    2
      154   3538    0.235835    0.001697    0.234635    0.237035    2
      155   3501    0.233369    0.011029    0.225570    0.241168    2
      156   3460    0.230636    0.027338    0.211305    0.249967    2
      157   3350    0.223304    0.013952    0.213438    0.233169    2
      158   3349    0.223237    0.028563    0.203040    0.243434    2
      159   3230    0.215305    0.005279    0.211572    0.219037    2
      160   3229    0.215238    0.009521    0.208506    0.221970    2
      161   3178    0.211838    0.023379    0.195307    0.228370    2
      162   3176    0.211705    0.007919    0.206106    0.217304    2
      163   3149    0.209905    0.008390    0.203973    0.215838    2
      164   3132    0.208772    0.023944    0.191841    0.225703    2
      165   3120    0.207972    0.015460    0.197040    0.218904    2
      166   2921    0.194707    0.007824    0.189175    0.200240    2
      167   2886    0.192374    0.007919    0.186775    0.197974    2
      168   2868    0.191175    0.005468    0.187308    0.195041    2
      169   2868    0.191175    0.002640    0.189308    0.193041    2
      170   2829    0.188575    0.010841    0.180909    0.196241    2
      171   2790    0.185975    0.008107    0.180243    0.191708    2
      172   2638    0.175843    0.001697    0.174643    0.177043    2
      173   2567    0.171111    0.004242    0.168111    0.174110    2
      174   2511    0.167378    0.003111    0.165178    0.169577    2
      175   2510    0.167311    0.006222    0.162912    0.171710    2
      176   2495    0.166311    0.021587    0.151047    0.181576    2
      177   2459    0.163911    0.000094    0.163845    0.163978    2
      178   2453    0.163512    0.018005    0.150780    0.176243    2
      179   2450    0.163312    0.009615    0.156512    0.170111    2
      180   2423    0.161512    0.002357    0.159845    0.163178    2
      181   2417    0.161112    0.001037    0.160379    0.161845    2
      182   2416    0.161045    0.005656    0.157046    0.165045    2
      183   2414    0.160912    0.023001    0.144647    0.177176    2
      184   2365    0.157646    0.006127    0.153313    0.161978    2
      185   2351    0.156712    0.003111    0.154513    0.158912    2
      186   2298    0.153180    0.014706    0.142781    0.163578    2
      187   2272    0.151446    0.001508    0.150380    0.152513    2
      188   2262    0.150780    0.003771    0.148114    0.153446    2
      189   2235    0.148980    0.008201    0.143181    0.154779    2
      190   2210    0.147314    0.008861    0.141048    0.153580    2
      191   2204    0.146914    0.015083    0.136249    0.157579    2
      192   2156    0.143714    0.009804    0.136782    0.150647    2
      193   2150    0.143314    0.013952    0.133449    0.153180    2
      194   2128    0.141848    0.009992    0.134782    0.148913    2
      195   2092    0.139448    0.008296    0.133582    0.145314    2
      196   2088    0.139181    0.007353    0.133982    0.144381    2
      197   2071    0.138048    0.011972    0.129583    0.146514    2
      198   2066    0.137715    0.016968    0.125717    0.149713    2
      199   2017    0.134449    0.002168    0.132916    0.135982    2
      200   1994    0.132916    0.005656    0.128916    0.136915    2
      201   1946    0.129716    0.000754    0.129183    0.130249    2
      202   1879    0.125250    0.007070    0.120251    0.130249    2
      203   1870    0.124650    0.002451    0.122917    0.126383    2
      204   1826    0.121717    0.006787    0.116918    0.126516    2
      205   1820    0.121317    0.002262    0.119717    0.122917    2
      206   1819    0.121250    0.016685    0.109452    0.133049    2
      207   1790    0.119317    0.014140    0.109319    0.129316    2
      208   1783    0.118851    0.005750    0.114785    0.122917    2
      209   1775    0.118318    0.001603    0.117184    0.119451    2
      210   1775    0.118318    0.013292    0.108919    0.127716    2
      211   1752    0.116784    0.002640    0.114918    0.118651    2
      212   1736    0.115718    0.009992    0.108652    0.122784    2
      213   1672    0.111452    0.005090    0.107852    0.115051    2
      214   1659    0.110585    0.001414    0.109585    0.111585    2
      215   1654    0.110252    0.000943    0.109585    0.110919    2
      216   1644    0.109585    0.003205    0.107319    0.111852    2
      217   1639    0.109252    0.006127    0.104919    0.113585    2
      218   1582    0.105453    0.007919    0.099853    0.111052    2
      219   1582    0.105453    0.015271    0.094654    0.116251    2
      220   1561    0.104053    0.015177    0.093321    0.114785    2
      221   1553    0.103520    0.009333    0.096920    0.110119    2
      222   1551    0.103386    0.008201    0.097587    0.109185    2
      223   1551    0.103386    0.004242    0.100387    0.106386    2
      224   1531    0.102053    0.007259    0.096920    0.107186    2
      225   1524    0.101586    0.013952    0.091721    0.111452    2
      226   1497    0.099787    0.007259    0.094654    0.104919    2
      227   1485    0.098987    0.001980    0.097587    0.100387    2
      228   1483    0.098853    0.003111    0.096654    0.101053    2
      229   1441    0.096054    0.011972    0.087588    0.104519    2
      230   1392    0.092788    0.011878    0.084389    0.101187    2
      231   1347    0.089788    0.015177    0.079056    0.100520    2
      232   1314    0.087588    0.018288    0.074657    0.100520    2
      ------------------------------------------------------------------
      + Convergence diagnostic (standard deviation of split frequencies)
        should approach 0.0 as runs converge.


      Summary statistics for branch and node parameters
         (saved to file "Cui_2021_strict.vstat"):

                                                            95% HPD Interval
                                                          --------------------
      Parameter                    Mean       Variance     Lower       Upper       Median     PSRF+  Nruns
      ----------------------------------------------------------------------------------------------------
      length{all}[1]              0.107193    0.002847    0.023510    0.209127    0.099068    1.000    2
      length{all}[2]              0.107927    0.010204    0.000000    0.296682    0.093679    1.000    2
      length{all}[3]              0.179252    0.019631    0.000000    0.440191    0.159731    1.000    2
      length{all}[4]              0.104349    0.008887    0.000000    0.276419    0.094299    1.000    2
      length{all}[5]              0.079425    0.011977    0.000000    0.303719    0.022026    1.000    2
      length{all}[6]              0.038849    0.005575    0.000000    0.149705    0.009810    1.000    2
      length{all}[7]              0.097335    0.006803    0.000000    0.251205    0.086837    1.000    2
      length{all}[8]              0.046537    0.001257    0.000000    0.108396    0.045478    1.000    2
      length{all}[9]              0.126980    0.008016    0.000000    0.290801    0.117230    1.000    2
      length{all}[10]             0.043620    0.007079    0.000000    0.217997    0.009965    1.000    2
      length{all}[11]             0.126253    0.005426    0.000000    0.265705    0.112388    1.000    2
      length{all}[12]             0.186099    0.012394    0.000000    0.396113    0.167085    1.000    2
      length{all}[13]             0.048927    0.006169    0.000000    0.209892    0.000000    1.000    2
      length{all}[14]             0.038237    0.004339    0.000000    0.178573    0.000000    1.001    2
      length{all}[15]             0.020736    0.002339    0.000000    0.123344    0.000000    1.000    2
      length{all}[16]             0.018813    0.001743    0.000000    0.109708    0.000000    1.000    2
      length{all}[17]             0.029791    0.002937    0.000000    0.146991    0.000000    1.000    2
      length{all}[18]             0.093472    0.015986    0.000000    0.343479    0.021227    1.000    2
      length{all}[19]             0.071732    0.010158    0.000000    0.280947    0.000000    1.000    2
      length{all}[20]             0.036235    0.003905    0.000000    0.167428    0.000000    1.000    2
      length{all}[21]             0.012806    0.001090    0.000000    0.092163    0.000000    1.000    2
      length{all}[22]             0.072330    0.002614    0.000000    0.169982    0.063134    1.001    2
      length{all}[23]             0.004137    0.000421    0.000000    0.023119    0.000000    1.000    2
      length{all}[24]             0.032071    0.004946    0.000000    0.185553    0.000000    1.000    2
      length{all}[25]             0.100733    0.012060    0.000000    0.309904    0.077896    1.000    2
      length{all}[26]             0.059346    0.005381    0.000000    0.205413    0.034941    1.000    2
      length{all}[27]             0.004234    0.000253    0.000000    0.034516    0.000000    1.000    2
      length{all}[28]             0.099061    0.011715    0.000000    0.312443    0.072469    1.000    2
      length{all}[29]             0.125470    0.029768    0.000000    0.477870    0.027244    1.000    2
      length{all}[30]             0.235617    0.020776    0.000000    0.500166    0.219594    1.000    2
      length{all}[31]             0.176933    0.010338    0.000000    0.367859    0.163531    1.000    2
      length{all}[32]             0.055028    0.006448    0.000000    0.220024    0.000000    1.000    2
      length{all}[33]             0.185769    0.025280    0.000000    0.490756    0.162028    1.000    2
      length{all}[34]             0.319296    0.027683    0.000000    0.624314    0.300938    1.000    2
      length{all}[35]             0.410444    0.030418    0.093199    0.758445    0.399729    1.000    2
      length{all}[36]             0.042843    0.005230    0.000000    0.197433    0.001099    1.000    2
      length{all}[37]             0.071187    0.001952    0.000000    0.149604    0.067641    1.001    2
      length{all}[38]             0.148346    0.037694    0.000000    0.551568    0.059998    1.000    2
      length{all}[39]             0.269109    0.014368    0.063440    0.534269    0.256492    1.000    2
      length{all}[40]             0.114194    0.010427    0.000000    0.299089    0.111110    1.000    2
      length{all}[41]             0.023023    0.002484    0.000000    0.130629    0.000000    1.000    2
      length{all}[42]             0.080735    0.011823    0.000000    0.302491    0.022411    1.000    2
      length{all}[43]             0.069471    0.002834    0.000000    0.161495    0.067369    1.000    2
      length{all}[44]             0.059210    0.007418    0.000000    0.235881    0.000000    1.000    2
      length{all}[45]             0.334693    0.022404    0.000000    0.578811    0.335904    1.000    2
      length{all}[46]             0.013428    0.001579    0.000000    0.104727    0.000000    1.000    2
      length{all}[47]             0.041241    0.002086    0.000000    0.126051    0.030822    1.000    2
      length{all}[48]             0.670982    0.175688    0.094264    1.409477    0.530775    1.002    2
      length{all}[49]             0.057279    0.009860    0.000000    0.270789    0.000000    1.000    2
      length{all}[50]             0.152279    0.010191    0.000000    0.352349    0.127852    1.000    2
      length{all}[51]             0.582796    0.092196    0.110478    1.109746    0.530677    1.001    2
      length{all}[52]             0.102583    0.011838    0.000000    0.313978    0.078243    1.000    2
      length{all}[53]             0.008896    0.000943    0.000000    0.069576    0.000000    1.000    2
      length{all}[54]             0.388009    0.031750    0.075325    0.753544    0.368717    1.000    2
      length{all}[55]             0.138352    0.017613    0.000000    0.400960    0.106724    1.000    2
      length{all}[56]             0.003392    0.000259    0.000000    0.021944    0.000000    1.000    2
      length{all}[57]             0.157883    0.009933    0.000000    0.344149    0.140401    1.000    2
      length{all}[58]             0.234889    0.021848    0.000000    0.517409    0.202610    1.000    2
      length{all}[59]             0.296249    0.044622    0.000000    0.681401    0.270569    1.000    2
      length{all}[60]             0.115139    0.023154    0.000000    0.385797    0.068762    1.000    2
      length{all}[61]             0.157834    0.024789    0.000000    0.462799    0.120914    1.001    2
      length{all}[62]             0.059686    0.008063    0.000000    0.249226    0.000000    1.000    2
      length{all}[63]             0.481350    0.027673    0.184201    0.824463    0.481143    1.000    2
      length{all}[64]             0.042443    0.004508    0.000000    0.182130    0.000000    1.000    2
      length{all}[65]             0.226613    0.021987    0.000000    0.490140    0.215534    1.000    2
      length{all}[66]             0.195816    0.013844    0.000000    0.402026    0.191563    1.000    2
      length{all}[67]             0.110982    0.009132    0.000000    0.295224    0.094147    1.000    2
      length{all}[68]             0.144987    0.009336    0.000000    0.329659    0.127649    1.000    2
      length{all}[69]             0.068024    0.003665    0.000000    0.174130    0.066839    1.000    2
      length{all}[70]             0.081911    0.001684    0.000000    0.151219    0.079245    1.000    2
      length{all}[71]             0.134132    0.010487    0.000000    0.319730    0.122017    1.000    2
      length{all}[72]             0.253482    0.013695    0.054233    0.476343    0.238272    1.001    2
      length{all}[73]             0.053842    0.010738    0.000000    0.272711    0.000000    1.000    2
      length{all}[74]             0.013254    0.001154    0.000000    0.090053    0.000000    1.000    2
      length{all}[75]             0.004484    0.000317    0.000000    0.032646    0.000000    1.000    2
      length{all}[76]             0.034100    0.002280    0.000000    0.130123    0.014420    1.000    2
      length{all}[77]             0.013735    0.001310    0.000000    0.086572    0.000000    1.000    2
      length{all}[78]             0.086479    0.008429    0.000000    0.263092    0.063209    1.000    2
      length{all}[79]             0.019859    0.001802    0.000000    0.112102    0.000000    1.000    2
      length{all}[80]             0.104658    0.005772    0.000000    0.252360    0.091325    1.000    2
      length{all}[81]             0.145489    0.005269    0.028808    0.288643    0.133247    1.000    2
      length{all}[82]             0.171871    0.010238    0.024709    0.381803    0.149856    1.000    2
      length{all}[83]             0.010376    0.001292    0.000000    0.087753    0.000000    1.000    2
      length{all}[84]             0.010927    0.000974    0.000000    0.078929    0.000000    1.000    2
      length{all}[85]             0.000126    0.000011    0.000000    0.000000    0.000000    1.000    2
      length{all}[86]             0.021300    0.002648    0.000000    0.133019    0.000000    1.000    2
      length{all}[87]             0.031534    0.003497    0.000000    0.159982    0.000000    1.000    2
      length{all}[88]             0.055665    0.002497    0.000000    0.154002    0.043029    1.000    2
      length{all}[89]             0.044101    0.001658    0.000007    0.126983    0.032624    1.000    2
      length{all}[90]             1.106693    0.038474    0.754519    1.505708    1.088780    1.000    2
      length{all}[91]             0.194602    0.010839    0.023479    0.388581    0.181224    1.000    2
      length{all}[92]             0.332004    0.015426    0.104537    0.574545    0.319307    1.000    2
      length{all}[93]             0.208903    0.008784    0.049798    0.393344    0.196184    1.000    2
      length{all}[94]             0.105553    0.001425    0.038420    0.179842    0.101266    1.000    2
      length{all}[95]             0.089823    0.001166    0.031648    0.159210    0.085694    1.000    2
      length{all}[96]             0.318687    0.025738    0.049384    0.636402    0.298065    1.000    2
      length{all}[97]             0.125991    0.003631    0.021318    0.246105    0.118051    1.000    2
      length{all}[98]             0.079707    0.001763    0.012364    0.161168    0.072789    1.000    2
      length{all}[99]             0.282896    0.010976    0.084602    0.485530    0.277253    1.000    2
      length{all}[100]            0.225007    0.019953    0.010885    0.498000    0.197521    1.001    2
      length{all}[101]            0.393114    0.049220    0.001426    0.780591    0.380219    1.001    2
      length{all}[102]            0.081177    0.002678    0.007486    0.185022    0.069373    1.000    2
      length{all}[103]            0.378142    0.047416    0.017714    0.782913    0.349599    1.000    2
      length{all}[104]            0.319996    0.014607    0.064115    0.541350    0.315878    1.000    2
      length{all}[105]            0.148954    0.005302    0.020814    0.286021    0.139359    1.000    2
      length{all}[106]            0.107721    0.003957    0.000054    0.222900    0.098317    1.000    2
      length{all}[107]            0.186677    0.010000    0.011270    0.374474    0.171980    1.000    2
      length{all}[108]            0.284160    0.018496    0.022165    0.530150    0.275726    1.000    2
      length{all}[109]            0.137619    0.007674    0.015096    0.312269    0.117695    1.000    2
      length{all}[110]            0.130738    0.003439    0.028238    0.247349    0.124241    1.000    2
      length{all}[111]            0.606652    0.071126    0.047633    1.075634    0.607730    1.000    2
      length{all}[112]            0.110040    0.006140    0.002442    0.269115    0.091380    1.000    2
      length{all}[113]            0.179521    0.013155    0.000220    0.387999    0.166264    1.000    2
      length{all}[114]            0.078864    0.002112    0.002362    0.166491    0.070877    1.000    2
      length{all}[115]            0.236909    0.033068    0.000294    0.594570    0.191197    1.000    2
      length{all}[116]            0.169261    0.012081    0.000116    0.374245    0.151172    1.000    2
      length{all}[117]            0.143276    0.006781    0.000114    0.293307    0.135392    1.001    2
      length{all}[118]            0.122228    0.008147    0.000104    0.292780    0.103307    1.000    2
      length{all}[119]            0.170621    0.014930    0.001189    0.401260    0.146010    1.000    2
      length{all}[120]            0.400925    0.056981    0.000102    0.823399    0.385551    1.000    2
      length{all}[121]            0.083235    0.004461    0.000073    0.216506    0.065365    1.000    2
      length{all}[122]            0.109586    0.002660    0.019420    0.217016    0.103388    1.000    2
      length{all}[123]            0.117298    0.004110    0.014063    0.244833    0.105302    1.000    2
      length{all}[124]            0.045910    0.000874    0.000002    0.101937    0.040538    1.000    2
      length{all}[125]            0.108342    0.007663    0.000095    0.288640    0.083793    1.000    2
      length{all}[126]            0.043498    0.002102    0.000008    0.132488    0.029325    1.000    2
      length{all}[127]            0.083730    0.003108    0.000009    0.189439    0.074117    1.000    2
      length{all}[128]            0.153770    0.009633    0.003001    0.339007    0.137266    1.001    2
      length{all}[129]            0.140752    0.005785    0.000283    0.274543    0.135149    1.000    2
      length{all}[130]            0.058017    0.003595    0.000005    0.176581    0.037764    1.000    2
      length{all}[131]            0.165362    0.016869    0.000245    0.419444    0.133158    1.000    2
      length{all}[132]            0.145032    0.010444    0.000460    0.337007    0.124388    1.000    2
      length{all}[133]            0.136744    0.004279    0.019458    0.264537    0.128394    1.000    2
      length{all}[134]            0.066329    0.001126    0.003131    0.128309    0.062435    1.000    2
      length{all}[135]            0.078057    0.001263    0.016015    0.151008    0.073776    1.000    2
      length{all}[136]            0.055753    0.002546    0.000019    0.156154    0.041844    1.000    2
      length{all}[137]            0.085365    0.006269    0.000042    0.239470    0.063345    1.000    2
      length{all}[138]            0.111106    0.006604    0.000029    0.267200    0.092284    1.000    2
      length{all}[139]            0.088003    0.004449    0.000213    0.222835    0.072118    1.000    2
      length{all}[140]            0.067920    0.002384    0.000094    0.162903    0.057550    1.000    2
      length{all}[141]            0.205440    0.012042    0.008723    0.401742    0.196709    1.001    2
      length{all}[142]            0.097272    0.004976    0.000070    0.231380    0.082463    1.000    2
      length{all}[143]            0.076459    0.002354    0.000021    0.167140    0.067467    1.000    2
      length{all}[144]            0.307485    0.036497    0.013924    0.672827    0.276095    1.000    2
      length{all}[145]            0.085584    0.002788    0.000054    0.183863    0.076932    1.000    2
      length{all}[146]            0.175469    0.008355    0.018702    0.355435    0.164461    1.001    2
      length{all}[147]            0.064892    0.002371    0.000007    0.159100    0.054716    1.000    2
      length{all}[148]            0.115481    0.005858    0.000008    0.264805    0.099881    1.000    2
      length{all}[149]            0.059531    0.001955    0.000026    0.144512    0.051206    1.000    2
      length{all}[150]            0.068097    0.001388    0.004681    0.143567    0.061273    1.000    2
      length{all}[151]            0.033589    0.000788    0.000007    0.089585    0.026937    1.000    2
      length{all}[152]            0.130974    0.008993    0.000166    0.313798    0.109278    1.000    2
      length{all}[153]            0.120968    0.009159    0.000012    0.311817    0.098629    1.001    2
      length{all}[154]            0.346764    0.035310    0.000226    0.640639    0.359716    1.000    2
      length{all}[155]            0.126948    0.006924    0.003227    0.284690    0.110129    1.000    2
      length{all}[156]            0.381008    0.044258    0.000190    0.742605    0.372323    1.000    2
      length{all}[157]            0.128647    0.008115    0.000029    0.296485    0.112395    1.000    2
      length{all}[158]            0.143848    0.006937    0.000643    0.290280    0.132749    1.000    2
      length{all}[159]            0.210533    0.026620    0.001175    0.503521    0.170898    1.000    2
      length{all}[160]            0.184339    0.018583    0.000037    0.456700    0.153886    1.000    2
      length{all}[161]            0.123408    0.005496    0.000795    0.258421    0.113622    1.000    2
      length{all}[162]            0.090928    0.003533    0.000040    0.203924    0.080986    1.000    2
      length{all}[163]            0.113413    0.007213    0.000078    0.278941    0.093740    1.000    2
      length{all}[164]            0.115002    0.002952    0.026879    0.223303    0.107800    1.001    2
      length{all}[165]            0.055992    0.001460    0.000093    0.127692    0.048676    1.001    2
      length{all}[166]            0.310234    0.033749    0.021390    0.623255    0.308280    1.000    2
      length{all}[167]            0.125175    0.007860    0.000377    0.292870    0.108716    1.000    2
      length{all}[168]            0.093762    0.004934    0.000048    0.232644    0.078978    1.000    2
      length{all}[169]            0.078354    0.005264    0.000010    0.231924    0.056117    1.000    2
      length{all}[170]            0.118369    0.005966    0.000499    0.266226    0.101421    1.000    2
      length{all}[171]            0.078576    0.003173    0.000015    0.185885    0.067373    1.000    2
      length{all}[172]            0.040422    0.001121    0.000011    0.103663    0.030844    1.000    2
      length{all}[173]            0.053968    0.002286    0.000013    0.149112    0.040203    1.000    2
      length{all}[174]            0.211476    0.017353    0.000184    0.449529    0.192885    1.000    2
      length{all}[175]            0.335359    0.049409    0.000316    0.735011    0.306030    1.001    2
      length{all}[176]            0.046575    0.000865    0.001544    0.102955    0.040216    1.000    2
      length{all}[177]            0.114520    0.008268    0.000137    0.290382    0.090522    1.000    2
      length{all}[178]            0.128069    0.011539    0.000069    0.346770    0.101854    1.002    2
      length{all}[179]            0.057520    0.002422    0.000016    0.157042    0.044017    1.000    2
      length{all}[180]            0.115520    0.008712    0.000160    0.294683    0.091783    1.000    2
      length{all}[181]            0.239504    0.017570    0.004267    0.474981    0.227703    1.000    2
      length{all}[182]            0.086408    0.002463    0.001029    0.179233    0.077722    1.000    2
      length{all}[183]            0.200211    0.008642    0.046951    0.394464    0.190772    1.000    2
      length{all}[184]            0.026467    0.000422    0.000009    0.064953    0.022707    1.001    2
      length{all}[185]            0.122720    0.009569    0.000024    0.315756    0.098163    1.000    2
      length{all}[186]            0.087773    0.003551    0.000163    0.202722    0.076206    1.001    2
      length{all}[187]            0.053727    0.001612    0.000064    0.126987    0.044499    1.000    2
      length{all}[188]            0.098316    0.007154    0.000020    0.269584    0.077001    1.001    2
      length{all}[189]            0.110953    0.002589    0.019468    0.208634    0.104657    1.000    2
      length{all}[190]            0.069279    0.001225    0.012308    0.140031    0.063699    1.001    2
      length{all}[191]            0.256524    0.030991    0.000060    0.580086    0.227568    1.001    2
      length{all}[192]            0.156316    0.013971    0.000119    0.377278    0.134406    1.000    2
      length{all}[193]            0.106780    0.010635    0.000008    0.320639    0.073528    1.000    2
      length{all}[194]            0.070861    0.002952    0.000061    0.180497    0.057683    1.000    2
      length{all}[195]            0.089010    0.002564    0.007197    0.182419    0.079506    1.000    2
      length{all}[196]            0.180574    0.028954    0.000054    0.532569    0.121451    1.001    2
      length{all}[197]            0.078674    0.003876    0.000180    0.206376    0.062884    1.000    2
      length{all}[198]            0.112163    0.005492    0.001812    0.258369    0.095920    1.000    2
      length{all}[199]            0.097315    0.006354    0.000090    0.250765    0.077516    1.002    2
      length{all}[200]            0.249691    0.034251    0.001599    0.613610    0.209959    1.000    2
      length{all}[201]            0.219167    0.014824    0.000721    0.430927    0.210489    1.000    2
      length{all}[202]            0.081342    0.003957    0.000312    0.206860    0.068020    1.000    2
      length{all}[203]            0.029423    0.000557    0.000040    0.075303    0.023994    1.001    2
      length{all}[204]            0.099531    0.003739    0.000164    0.208477    0.091888    1.000    2
      length{all}[205]            0.120669    0.008013    0.000937    0.293858    0.100468    1.001    2
      length{all}[206]            0.128479    0.003686    0.022175    0.249616    0.121025    0.999    2
      length{all}[207]            0.122163    0.005305    0.017840    0.272490    0.107263    1.000    2
      length{all}[208]            0.251415    0.031763    0.000841    0.593519    0.221583    1.000    2
      length{all}[209]            0.059158    0.001910    0.000656    0.143842    0.048874    0.999    2
      length{all}[210]            0.255691    0.014242    0.007520    0.453141    0.253281    1.001    2
      length{all}[211]            0.072776    0.003706    0.000189    0.194747    0.057851    1.000    2
      length{all}[212]            0.098083    0.004421    0.000192    0.222337    0.085727    0.999    2
      length{all}[213]            0.082413    0.003150    0.000041    0.186687    0.071520    1.002    2
      length{all}[214]            0.117268    0.006822    0.000013    0.271246    0.101614    1.000    2
      length{all}[215]            0.124305    0.006460    0.000075    0.277902    0.108977    1.000    2
      length{all}[216]            0.039785    0.001397    0.000010    0.114402    0.029312    1.000    2
      length{all}[217]            0.106088    0.004179    0.000621    0.226257    0.095723    1.000    2
      length{all}[218]            0.122985    0.005488    0.003274    0.258312    0.112657    1.000    2
      length{all}[219]            0.040660    0.000925    0.000031    0.100236    0.034050    0.999    2
      length{all}[220]            0.269769    0.034254    0.001535    0.622553    0.234051    0.999    2
      length{all}[221]            0.068925    0.004458    0.000040    0.202383    0.047502    1.000    2
      length{all}[222]            0.064749    0.003593    0.000244    0.184603    0.046648    1.000    2
      length{all}[223]            0.089226    0.003998    0.000113    0.213577    0.074583    0.999    2
      length{all}[224]            0.077939    0.002578    0.000161    0.173165    0.071262    1.000    2
      length{all}[225]            0.062446    0.001212    0.001446    0.129439    0.058074    1.000    2
      length{all}[226]            0.094364    0.003221    0.003673    0.210120    0.083498    0.999    2
      length{all}[227]            0.078492    0.003777    0.000053    0.198702    0.064915    1.000    2
      length{all}[228]            0.167346    0.014320    0.000278    0.406149    0.143773    1.000    2
      length{all}[229]            0.079952    0.002493    0.000031    0.173022    0.072680    1.003    2
      length{all}[230]            0.050319    0.000848    0.002441    0.105780    0.044394    0.999    2
      length{all}[231]            0.077706    0.002359    0.000560    0.170079    0.069895    1.000    2
      length{all}[232]            0.130022    0.007485    0.000795    0.296247    0.113524    1.005    2
      height{all}[0]              4.960613    0.435580    3.742864    6.280000    4.898567    1.000    2
      height{all}[1]              4.853420    0.424465    3.677927    6.182789    4.791971    1.000    2
[truncated: 180,915 more chars]
