# Supplementary material for: The rapid evolution of lungfish durophagy
Source: Nat Commun. 2022 May 2;13:2390. doi: 10.1038/s41467-022-30091-3 (PMC9061808; doi:10.1038/s41467-022-30091-3)
Supplement: Supplementary file 5 — Supplementary Software [file 41467_2022_30091_MOESM5_ESM.zip › Supplementary Software/MrBayes_tip_dating_analyses/2_partitions_without_constraint_ILN/result_p2_new.csv]

	un_ILN_p2_rate	time
1	NA	420.95
2	1.591273	419.95
3	1.591273	418.95
4	3.447425	417.95
5	3.447425	416.95
6	3.447425	415.95
7	7.340948	414.95
8	7.340948	413.95
9	7.340948	412.95
10	1.3624528	411.95
11	1.3624528	410.95
12	1.3624528	409.95
13	1.3624528	408.95
14	1.184918923	407.95
15	1.184918923	406.95
16	1.184918923	405.95
17	1.184918923	404.95
18	0.927522429	403.95
19	0.915442833	402.95
20	0.907755818	401.95
21	0.8985314	400.95
22	0.887257111	399.95
23	0.855044857	398.95
24	0.93467916	397.95
25	0.933346082	396.95
26	0.936036854	395.95
27	0.936036854	394.95
28	0.903136277	393.95
29	0.903136277	392.95
30	0.905646261	391.95
31	0.907081545	390.95
32	0.907081545	389.95
33	0.907081545	388.95
34	0.907081545	387.95
35	0.907081545	386.95
36	0.920485022	385.95
37	0.934598195	384.95
38	0.919726056	383.95
39	0.910356382	382.95
40	0.929868182	381.95
41	0.943901613	380.95
42	0.956236966	379.95
43	0.949473308	378.95
44	1.005017333	377.95
45	0.920426944	376.95
46	0.910480313	375.95
47	0.8840916	374.95
48	0.8840916	373.95
49	0.8840916	372.95
50	0.8840916	371.95
51	0.8840916	370.95
52	0.868846563	369.95
53	0.902682933	368.95
54	0.887711077	367.95
55	0.888210818	366.95
56	0.863368778	365.95
57	0.911212571	364.95
58	0.968871333	363.95
59	1.0131972	362.95
60	1.0131972	361.95
61	1.0131972	360.95
62	1.0131972	359.95
63	1.0131972	358.95
64	1.0131972	357.95
65	1.0131972	356.95
66	1.0131972	355.95
67	1.0131972	354.95
68	0.215181	353.95
69	0.215181	352.95
70	0.215181	351.95
71	0.215181	350.95
72	0.215181	349.95
73	0.215181	348.95
74	0.215181	347.95
75	0.215181	346.95
76	0.215181	345.95
77	0.215181	344.95
78	0.215181	343.95
79	0.215181	342.95
80	0.394216	341.95
81	0.394216	340.95
82	0.394216	339.95
83	0.394216	338.95
84	0.394216	337.95
85	0.394216	336.95
86	0.394216	335.95
87	0.394216	334.95
88	0.615518	333.95
89	0.5193975	332.95
90	0.5193975	331.95
91	0.446624	330.95
92	0.446624	329.95
93	0.446624	328.95
94	0.114254	327.95
95	0.114254	326.95
96	0.114254	325.95
97	0.114254	324.95
98	0.114254	323.95
99	0.114254	322.95
100	0.37479	321.95
101	0.37479	320.95
102	0.37479	319.95
103	0.308106	318.95
104	0.308106	317.95
105	0.308106	316.95
106	0.308106	315.95
107	0.7688875	314.95
108	0.7688875	313.95
109	1.104674	312.95
110	1.104674	311.95
111	1.104674	310.95
112	0.670798	309.95
113	0.670798	308.95
114	0.341596	307.95
115	0.341596	306.95
116	0.341596	305.95
117	0.341596	304.95
118	0.596084	303.95
119	0.596084	302.95
120	0.596084	301.95
121	0.596084	300.95
122	0.596084	299.95
123	0.596084	298.95
124	0.596084	297.95
125	0.596084	296.95
126	0.209602	295.95
127	0.209602	294.95
128	0.209602	293.95
129	0.209602	292.95
130	0.209602	291.95
131	0.209602	290.95
132	0.209602	289.95
133	0.209602	288.95
134	0.209602	287.95
135	0.209602	286.95
136	0.209602	285.95
137	0.6985785	284.95
138	0.6985785	283.95
139	0.6985785	282.95
140	0.6985785	281.95
141	0.6985785	280.95
142	0.6985785	279.95
143	0.6985785	278.95
144	0.6985785	277.95
145	0.6985785	276.95
146	0.6985785	275.95
147	0.6985785	274.95
148	0.6985785	273.95
149	0.6985785	272.95
