# Supplementary material for: The rapid evolution of lungfish durophagy
Source: Nat Commun. 2022 May 2;13:2390. doi: 10.1038/s41467-022-30091-3 (PMC9061808; doi:10.1038/s41467-022-30091-3)
Supplement: Supplementary file 5 — Supplementary Software [file 41467_2022_30091_MOESM5_ESM.zip › Supplementary Software/MrBayes_tip_dating_analyses/2_partitions_without_constraint_ILN/Cui_2021_strict.run2.p]

[ID: 5058379985]
Gen	LnL	LnPr	TH{all}	TL{all}	prop_ancfossil{all}	alpha{all}	net_speciation{all}	relative_extinction{all}	relative_fossilization{all}	ilnvar{1}	ilnvar{2}	clockrate{all}
0	-6.938131e+03	-3.735536e+03	5.812500e+00	1.206796e+02	0.000000e+00	1.000000e+00	1.000000e-01	9.000000e-01	1.000000e-01	1.000000e+00	1.000000e+00	2.500000e-02
20000	-4.706884e+03	-8.032485e+02	1.174376e+00	1.494818e+01	4.651163e-02	1.939728e+00	5.371626e-03	9.835633e-01	8.195313e-03	2.946574e-02	2.172136e-02	4.967625e-03
40000	-4.626576e+03	-7.812811e+02	1.274134e+00	1.376235e+01	5.813953e-02	2.212924e+00	3.499395e-03	9.849049e-01	1.892268e-02	2.342929e-02	2.442790e-02	5.371705e-03
60000	-4.613973e+03	-7.958340e+02	1.817531e+00	1.582087e+01	3.488372e-02	2.446247e+00	1.503055e-02	9.733444e-01	6.161905e-03	5.200708e-02	2.688049e-02	7.967764e-03
80000	-4.598154e+03	-7.715320e+02	1.697173e+00	1.548756e+01	3.488372e-02	2.451554e+00	4.507458e-03	9.908686e-01	4.773455e-03	2.916654e-02	3.113018e-02	7.166701e-03
100000	-4.589225e+03	-7.993016e+02	1.745699e+00	1.460102e+01	1.162791e-02	2.278069e+00	2.941997e-03	9.959207e-01	4.635739e-03	2.832271e-02	4.420744e-02	7.606109e-03
120000	-4.572900e+03	-8.195910e+02	2.009034e+00	1.655800e+01	3.488372e-02	1.945410e+00	2.666709e-03	9.945033e-01	7.995246e-03	4.106215e-02	6.045046e-02	9.052072e-03
140000	-4.571150e+03	-8.143923e+02	2.006002e+00	1.516694e+01	4.651163e-02	2.939433e+00	5.714648e-03	9.918385e-01	6.377508e-03	3.629580e-02	8.285478e-02	9.536720e-03
160000	-4.583058e+03	-8.228581e+02	1.942812e+00	1.595292e+01	4.651163e-02	2.259860e+00	7.818011e-03	9.704973e-01	3.259081e-02	7.821726e-02	5.714414e-02	9.874795e-03
180000	-4.570790e+03	-7.859144e+02	2.133827e+00	1.639052e+01	4.651163e-02	2.506811e+00	8.675079e-03	9.836727e-01	1.171987e-02	5.426756e-02	4.363479e-02	1.115229e-02
200000	-4.551644e+03	-7.820471e+02	1.900459e+00	1.445426e+01	9.302326e-02	2.584478e+00	9.295120e-03	9.722906e-01	2.359561e-02	6.859211e-02	3.501476e-02	9.884539e-03
220000	-4.586395e+03	-7.480550e+02	1.993686e+00	1.474758e+01	6.976744e-02	2.309956e+00	1.544698e-02	9.653656e-01	1.770041e-02	4.904562e-02	3.443825e-02	1.026954e-02
240000	-4.561083e+03	-7.761468e+02	1.719159e+00	1.351102e+01	8.139535e-02	2.816447e+00	2.107683e-02	9.313874e-01	3.530732e-02	8.040862e-02	3.220976e-02	9.037822e-03
260000	-4.578050e+03	-7.200443e+02	2.317095e+00	1.495750e+01	6.976744e-02	2.329608e+00	2.133394e-02	9.638996e-01	1.461632e-02	9.641063e-02	1.923696e-02	1.271625e-02
280000	-4.565229e+03	-7.181543e+02	1.965764e+00	1.353671e+01	3.488372e-02	1.922252e+00	1.309575e-02	9.783409e-01	1.389524e-02	8.559701e-02	1.995111e-02	1.113079e-02
300000	-4.567539e+03	-7.251646e+02	2.274800e+00	1.443757e+01	2.325581e-02	2.820909e+00	1.062730e-02	9.862864e-01	9.014337e-03	1.274296e-01	2.091438e-02	1.325182e-02
320000	-4.559138e+03	-7.386123e+02	2.359239e+00	1.430863e+01	4.651163e-02	2.513718e+00	9.215664e-03	9.925213e-01	4.188350e-03	1.104434e-01	2.786029e-02	1.356222e-02
340000	-4.563685e+03	-7.366430e+02	2.315245e+00	1.466121e+01	3.488372e-02	3.621101e+00	1.288386e-02	9.869195e-01	6.719380e-03	8.527059e-02	2.604663e-02	1.340909e-02
360000	-4.553391e+03	-7.253800e+02	2.557903e+00	1.562661e+01	4.651163e-02	2.262072e+00	1.351348e-02	9.885919e-01	6.346604e-03	1.226932e-01	2.143372e-02	1.474026e-02
380000	-4.542361e+03	-7.464353e+02	2.206704e+00	1.350405e+01	5.813953e-02	2.766355e+00	8.658125e-03	9.931235e-01	4.291340e-03	9.440557e-02	2.743404e-02	1.259393e-02
400000	-4.571131e+03	-7.418131e+02	2.131698e+00	1.430164e+01	4.651163e-02	2.202324e+00	9.029127e-03	9.934144e-01	3.118592e-03	9.033845e-02	2.547136e-02	1.261269e-02
420000	-4.581181e+03	-6.906110e+02	2.500383e+00	1.537243e+01	5.813953e-02	1.934360e+00	1.240122e-02	9.894689e-01	7.593615e-03	6.638393e-02	2.347138e-02	1.507045e-02
440000	-4.560579e+03	-7.358983e+02	2.274539e+00	1.478804e+01	5.813953e-02	2.698063e+00	1.622961e-02	9.818857e-01	6.055928e-03	8.859713e-02	2.459534e-02	1.344892e-02
460000	-4.564640e+03	-7.310021e+02	2.500671e+00	1.527316e+01	9.302326e-02	2.740621e+00	8.965833e-03	9.813013e-01	2.559288e-02	9.927783e-02	3.697521e-02	1.502541e-02
480000	-4.541821e+03	-7.100995e+02	3.016703e+00	1.780371e+01	5.813953e-02	2.096914e+00	1.953482e-02	9.748913e-01	1.219673e-02	1.115975e-01	3.313977e-02	1.816759e-02
500000	-4.529177e+03	-7.690564e+02	2.351984e+00	1.414210e+01	4.651163e-02	2.562588e+00	1.679810e-02	9.884876e-01	3.869081e-03	1.080825e-01	4.312679e-02	1.420946e-02
520000	-4.536711e+03	-8.075344e+02	2.451695e+00	1.460539e+01	1.511628e-01	1.813137e+00	1.026949e-02	9.826694e-01	1.609429e-02	6.845929e-02	1.602306e-01	1.485935e-02
540000	-4.506902e+03	-8.459337e+02	2.477158e+00	1.490576e+01	1.162791e-01	3.517624e+00	4.492015e-03	9.881360e-01	4.173187e-02	9.206840e-02	1.839846e-01	1.499943e-02
560000	-4.503562e+03	-8.540483e+02	2.358605e+00	1.427489e+01	1.046512e-01	2.449857e+00	4.704431e-03	9.857704e-01	5.680451e-02	7.740728e-02	2.515133e-01	1.427356e-02
580000	-4.497648e+03	-8.518494e+02	2.491104e+00	1.428110e+01	1.395349e-01	2.709938e+00	4.047148e-03	9.914648e-01	3.185462e-02	5.189791e-02	4.385615e-01	1.521492e-02
600000	-4.487572e+03	-8.579018e+02	3.239530e+00	1.661203e+01	2.325581e-01	2.334891e+00	3.389015e-03	9.904673e-01	6.646268e-02	7.135773e-02	4.926479e-01	1.983461e-02
620000	-4.484520e+03	-8.879130e+02	3.034824e+00	1.606715e+01	2.093023e-01	2.321416e+00	7.385657e-03	9.772629e-01	5.161387e-02	7.781495e-02	5.211280e-01	1.878061e-02
640000	-4.486532e+03	-8.828981e+02	3.267969e+00	1.645661e+01	2.558140e-01	2.215965e+00	2.231326e-03	9.904248e-01	1.058904e-01	8.364345e-02	7.042540e-01	2.011422e-02
660000	-4.473652e+03	-9.064926e+02	3.069875e+00	1.578430e+01	2.209302e-01	1.776929e+00	3.811870e-03	9.901488e-01	4.318787e-02	9.242313e-02	1.009123e+00	1.893991e-02
680000	-4.478051e+03	-9.148376e+02	2.950675e+00	1.548903e+01	2.674419e-01	2.146280e+00	7.401233e-03	9.662441e-01	1.537639e-01	1.007107e-01	8.163561e-01	1.835039e-02
700000	-4.486328e+03	-9.272167e+02	2.944380e+00	1.519023e+01	2.674419e-01	1.998539e+00	1.032612e-02	9.752337e-01	6.359654e-02	1.276580e-01	9.725923e-01	1.853175e-02
720000	-4.444872e+03	-9.621202e+02	4.128736e+00	2.095894e+01	3.372093e-01	2.146051e+00	2.294450e-02	8.174348e-01	3.174544e-01	5.476670e-01	1.546585e+00	2.594574e-02
740000	-4.422978e+03	-1.014616e+03	3.295819e+00	1.690471e+01	3.139535e-01	2.095804e+00	4.125987e-02	8.534920e-01	1.370568e-01	5.888703e-01	1.795995e+00	2.083081e-02
760000	-4.441990e+03	-9.716668e+02	4.014946e+00	2.026444e+01	4.069767e-01	1.824562e+00	1.222048e-02	9.268878e-01	2.478582e-01	5.285767e-01	1.850259e+00	2.520279e-02
780000	-4.452146e+03	-9.845316e+02	3.408082e+00	1.858732e+01	2.674419e-01	2.216236e+00	8.094479e-03	9.674288e-01	9.904721e-02	3.284831e-01	1.972258e+00	2.195661e-02
800000	-4.444320e+03	-9.493608e+02	4.026715e+00	1.912919e+01	2.790698e-01	1.994996e+00	1.523388e-02	9.461733e-01	1.209323e-01	3.588123e-01	2.182594e+00	2.583522e-02
820000	-4.441830e+03	-9.353274e+02	4.066682e+00	1.800667e+01	4.069767e-01	2.061807e+00	1.840855e-02	9.129776e-01	2.012009e-01	3.505362e-01	1.453316e+00	2.599387e-02
840000	-4.437599e+03	-9.172568e+02	4.365474e+00	1.952389e+01	3.953488e-01	1.989115e+00	1.692471e-02	9.113860e-01	2.545965e-01	4.900450e-01	1.566463e+00	2.784639e-02
860000	-4.451807e+03	-9.632850e+02	3.783886e+00	1.811697e+01	3.023256e-01	1.448065e+00	1.480092e-02	9.373988e-01	1.490463e-01	4.823180e-01	2.026647e+00	2.407781e-02
880000	-4.425961e+03	-9.713093e+02	4.080245e+00	1.784134e+01	3.372093e-01	2.508490e+00	1.600775e-02	9.228003e-01	2.405442e-01	4.915914e-01	1.929128e+00	2.624341e-02
900000	-4.426801e+03	-1.000556e+03	4.099304e+00	1.828634e+01	3.372093e-01	2.210507e+00	2.224995e-02	9.121866e-01	1.216690e-01	5.245961e-01	2.134076e+00	2.628152e-02
920000	-4.443538e+03	-9.322504e+02	4.224856e+00	1.878901e+01	4.651163e-01	1.603854e+00	2.018333e-02	8.640037e-01	3.911651e-01	4.822632e-01	1.647670e+00	2.705827e-02
940000	-4.432301e+03	-9.377767e+02	4.398888e+00	1.873718e+01	3.953488e-01	1.827962e+00	3.673741e-02	8.270878e-01	2.079868e-01	7.647991e-01	2.581012e+00	2.820254e-02
960000	-4.420711e+03	-9.714064e+02	4.165987e+00	1.925554e+01	3.372093e-01	2.030687e+00	2.501165e-02	8.887947e-01	1.575575e-01	8.698507e-01	1.381440e+00	2.682058e-02
980000	-4.432234e+03	-9.904489e+02	4.071769e+00	1.887505e+01	3.488372e-01	1.904616e+00	1.150422e-02	9.381822e-01	2.371378e-01	8.888842e-01	2.781137e+00	2.615495e-02
1000000	-4.423250e+03	-9.497455e+02	4.308616e+00	1.819470e+01	4.418605e-01	2.223529e+00	1.914873e-02	8.878331e-01	2.725048e-01	1.176449e+00	2.480634e+00	2.779369e-02
1020000	-4.423260e+03	-9.809829e+02	4.492560e+00	2.146760e+01	3.837209e-01	1.895368e+00	2.347911e-02	8.837414e-01	1.974066e-01	6.647770e-01	2.420199e+00	2.850445e-02
1040000	-4.446677e+03	-9.493224e+02	3.970562e+00	1.731687e+01	4.069767e-01	1.797338e+00	1.493997e-02	9.135544e-01	2.764369e-01	6.401226e-01	3.082956e+00	2.521698e-02
1060000	-4.413384e+03	-9.172026e+02	6.817228e+00	2.948582e+01	3.953488e-01	1.586448e+00	1.183041e-02	9.472601e-01	1.582547e-01	1.759365e+00	4.658049e+00	4.365876e-02
1080000	-4.407056e+03	-9.891562e+02	4.526450e+00	2.050054e+01	3.255814e-01	1.758003e+00	1.015453e-02	9.669841e-01	1.047915e-01	2.027768e+00	3.528813e+00	2.919780e-02
1100000	-4.421335e+03	-9.283218e+02	4.180693e+00	2.115113e+01	4.651163e-01	2.136043e+00	4.174857e-03	9.696356e-01	2.744795e-01	1.309025e+00	2.301315e+00	2.641341e-02
1120000	-4.392134e+03	-9.606158e+02	4.715445e+00	2.376530e+01	4.069767e-01	2.085319e+00	1.546709e-02	9.178354e-01	2.100028e-01	1.445708e+00	2.501593e+00	3.041209e-02
1140000	-4.419374e+03	-9.603169e+02	5.023965e+00	2.318505e+01	3.837209e-01	2.160328e+00	1.125359e-02	9.304498e-01	2.682311e-01	2.953265e+00	2.495555e+00	3.220099e-02
1160000	-4.418851e+03	-9.805761e+02	4.411432e+00	2.095540e+01	3.255814e-01	2.054125e+00	9.219454e-03	9.594415e-01	1.479484e-01	1.686694e+00	5.462262e+00	2.838288e-02
1180000	-4.409747e+03	-9.362080e+02	5.354439e+00	2.499061e+01	3.488372e-01	1.999647e+00	1.798566e-02	8.968429e-01	2.233841e-01	1.977938e+00	4.594245e+00	3.438989e-02
1200000	-4.424961e+03	-9.821627e+02	4.242223e+00	1.955860e+01	3.720930e-01	1.840686e+00	2.100855e-02	8.974046e-01	2.095038e-01	1.253078e+00	3.705225e+00	2.729481e-02
1220000	-4.420211e+03	-9.516616e+02	4.775537e+00	2.054933e+01	4.302326e-01	1.975329e+00	9.437384e-03	9.546761e-01	1.534922e-01	1.286391e+00	2.881743e+00	2.973132e-02
1240000	-4.401107e+03	-9.751033e+02	4.428788e+00	2.169072e+01	3.488372e-01	2.102061e+00	6.627947e-03	9.597157e-01	2.347562e-01	8.356631e-01	3.314622e+00	2.807726e-02
1260000	-4.387653e+03	-9.754148e+02	3.986823e+00	1.900881e+01	3.255814e-01	2.504081e+00	1.128326e-02	9.566867e-01	1.597336e-01	1.472943e+00	4.448692e+00	2.556542e-02
1280000	-4.402836e+03	-9.903736e+02	4.501866e+00	2.121857e+01	3.604651e-01	1.990790e+00	2.851756e-02	8.770873e-01	1.546259e-01	1.328534e+00	2.650494e+00	2.902564e-02
1300000	-4.408045e+03	-9.571844e+02	4.572553e+00	2.158807e+01	3.604651e-01	1.855916e+00	2.225423e-02	9.185027e-01	1.198072e-01	1.055855e+00	3.655816e+00	2.918598e-02
1320000	-4.427917e+03	-9.751666e+02	4.428078e+00	1.939328e+01	3.372093e-01	2.257958e+00	1.868928e-02	9.157859e-01	1.656928e-01	1.116389e+00	4.155220e+00	2.799976e-02
1340000	-4.412643e+03	-9.324913e+02	5.615730e+00	2.296811e+01	4.651163e-01	1.574714e+00	1.665612e-02	8.877308e-01	3.399867e-01	1.091248e+00	3.715566e+00	3.582617e-02
1360000	-4.415035e+03	-9.615446e+02	5.124126e+00	2.141302e+01	4.883721e-01	1.544991e+00	2.179956e-02	8.760144e-01	3.535784e-01	1.062315e+00	4.509708e+00	3.273276e-02
1380000	-4.411764e+03	-9.375258e+02	6.064698e+00	2.583880e+01	3.837209e-01	1.609211e+00	1.590844e-02	9.165330e-01	2.579384e-01	1.064309e+00	6.655306e+00	3.882137e-02
1400000	-4.418516e+03	-9.124498e+02	5.292906e+00	2.258530e+01	4.302326e-01	1.441842e+00	2.189088e-02	9.186775e-01	1.457657e-01	1.400931e+00	3.864908e+00	3.377832e-02
1420000	-4.418096e+03	-9.337663e+02	5.595316e+00	2.641481e+01	3.023256e-01	1.406429e+00	1.720338e-02	9.028555e-01	2.055820e-01	2.101796e+00	4.206718e+00	3.570009e-02
1440000	-4.434925e+03	-9.737373e+02	4.820508e+00	2.331163e+01	3.604651e-01	2.286754e+00	2.620897e-03	9.885571e-01	1.721749e-01	1.397880e+00	3.031565e+00	3.090252e-02
1460000	-4.393927e+03	-9.550816e+02	5.780263e+00	2.647468e+01	3.372093e-01	1.724471e+00	2.116970e-02	8.806879e-01	2.402423e-01	2.382864e+00	4.288931e+00	3.701137e-02
1480000	-4.437516e+03	-9.927606e+02	4.177800e+00	2.182063e+01	3.604651e-01	1.854430e+00	2.017011e-02	8.889435e-01	1.839198e-01	1.855949e+00	2.843290e+00	2.685220e-02
1500000	-4.415813e+03	-9.577588e+02	5.635580e+00	2.686344e+01	2.674419e-01	1.485062e+00	1.705252e-02	9.561454e-01	6.113319e-02	1.900399e+00	5.256733e+00	3.552852e-02
1520000	-4.394526e+03	-9.613468e+02	4.735008e+00	2.269099e+01	2.325581e-01	2.067970e+00	8.364380e-03	9.667635e-01	1.240090e-01	1.563840e+00	5.507758e+00	3.003816e-02
1540000	-4.425315e+03	-9.501810e+02	4.767611e+00	2.106644e+01	2.906977e-01	2.620928e+00	2.555342e-02	8.854754e-01	1.850795e-01	1.334114e+00	4.675030e+00	3.071683e-02
1560000	-4.391440e+03	-9.338654e+02	5.988911e+00	2.706953e+01	2.441860e-01	2.343810e+00	2.771317e-02	8.907283e-01	1.445723e-01	2.773318e+00	7.012696e+00	3.785040e-02
1580000	-4.414929e+03	-9.135341e+02	6.036455e+00	2.759329e+01	3.372093e-01	2.203569e+00	1.260663e-02	9.458869e-01	1.659127e-01	1.912107e+00	5.277123e+00	3.882955e-02
1600000	-4.388906e+03	-9.636655e+02	5.584090e+00	2.406451e+01	2.790698e-01	1.762721e+00	1.355168e-02	9.422298e-01	1.615809e-01	1.568754e+00	6.412427e+00	3.594602e-02
1620000	-4.399935e+03	-9.530166e+02	5.034442e+00	2.381406e+01	2.209302e-01	2.458283e+00	1.288789e-02	9.649685e-01	9.239620e-02	1.211631e+00	3.670266e+00	3.243422e-02
1640000	-4.414390e+03	-9.640439e+02	5.019774e+00	2.327708e+01	3.139535e-01	1.863973e+00	1.425806e-02	9.429725e-01	1.540410e-01	1.233953e+00	3.842618e+00	3.223622e-02
1660000	-4.396068e+03	-9.602531e+02	4.974283e+00	2.355923e+01	2.906977e-01	1.743206e+00	1.826016e-02	9.326116e-01	1.321442e-01	1.253558e+00	4.549580e+00	3.166525e-02
1680000	-4.395859e+03	-9.720473e+02	5.702565e+00	2.594786e+01	3.139535e-01	1.452101e+00	2.155722e-02	9.018943e-01	2.152431e-01	1.429815e+00	5.286668e+00	3.629247e-02
1700000	-4.412923e+03	-9.653106e+02	3.932703e+00	1.954507e+01	2.325581e-01	2.631900e+00	1.997283e-02	9.544834e-01	5.159083e-02	6.004791e-01	3.566586e+00	2.503695e-02
1720000	-4.441827e+03	-9.909960e+02	4.873048e+00	2.299523e+01	3.488372e-01	2.204107e+00	8.838481e-03	9.577812e-01	1.896995e-01	8.049755e-01	3.900631e+00	3.124051e-02
1740000	-4.396433e+03	-9.761845e+02	3.982750e+00	1.885564e+01	3.372093e-01	1.996030e+00	4.555583e-03	9.832809e-01	1.296930e-01	6.167347e-01	4.120760e+00	2.567382e-02
1760000	-4.434738e+03	-9.844954e+02	4.613443e+00	2.004881e+01	3.604651e-01	2.487720e+00	9.254765e-03	9.549303e-01	2.113867e-01	8.977911e-01	2.558489e+00	2.972404e-02
1780000	-4.389866e+03	-9.789861e+02	4.135611e+00	2.080028e+01	2.790698e-01	1.764313e+00	1.735455e-02	9.175451e-01	1.870909e-01	9.773237e-01	4.540908e+00	2.636749e-02
1800000	-4.393256e+03	-9.484692e+02	5.478526e+00	2.753759e+01	3.255814e-01	2.118041e+00	2.629991e-02	9.343093e-01	8.320634e-02	1.403518e+00	5.634853e+00	3.492748e-02
1820000	-4.395556e+03	-9.856930e+02	5.502294e+00	2.827974e+01	2.325581e-01	1.803902e+00	3.796154e-02	8.612876e-01	1.136527e-01	1.586253e+00	6.306888e+00	3.530109e-02
1840000	-4.402934e+03	-9.919131e+02	5.407076e+00	2.693256e+01	2.906977e-01	2.218077e+00	3.592087e-02	8.791881e-01	8.645398e-02	1.990819e+00	3.733494e+00	3.448650e-02
1860000	-4.411955e+03	-9.892229e+02	4.721978e+00	2.388309e+01	2.906977e-01	1.963804e+00	3.651774e-02	8.933080e-01	8.565500e-02	2.020122e+00	3.726674e+00	3.029328e-02
1880000	-4.417955e+03	-9.609190e+02	5.254664e+00	2.497535e+01	3.488372e-01	2.039960e+00	3.239391e-02	8.614552e-01	1.816504e-01	2.608447e+00	4.394992e+00	3.365664e-02
1900000	-4.427667e+03	-9.710072e+02	5.857714e+00	2.963551e+01	2.558140e-01	2.067777e+00	2.085983e-02	9.456254e-01	7.004262e-02	1.572861e+00	3.451337e+00	3.758178e-02
1920000	-4.406269e+03	-9.670968e+02	4.805750e+00	2.342899e+01	2.790698e-01	2.132793e+00	1.885802e-02	9.147775e-01	1.484682e-01	1.368313e+00	4.285950e+00	3.088250e-02
1940000	-4.419195e+03	-1.019685e+03	4.698395e+00	2.564993e+01	2.441860e-01	1.593465e+00	1.064580e-02	9.631640e-01	9.056158e-02	2.129324e+00	5.957642e+00	3.026576e-02
1960000	-4.395027e+03	-1.021884e+03	4.664321e+00	2.386930e+01	1.976744e-01	2.061695e+00	1.223741e-02	9.710596e-01	4.562498e-02	1.375236e+00	6.879198e+00	2.967518e-02
1980000	-4.393943e+03	-1.009122e+03	4.548881e+00	2.576264e+01	2.325581e-01	2.052569e+00	2.638877e-02	9.204271e-01	7.559421e-02	1.717442e+00	3.021836e+00	2.927257e-02
2000000	-4.425844e+03	-9.867994e+02	4.322495e+00	2.201818e+01	2.674419e-01	2.145965e+00	2.544285e-02	8.962429e-01	1.462414e-01	9.738913e-01	4.014753e+00	2.764551e-02
2020000	-4.415325e+03	-1.003318e+03	3.740696e+00	2.066013e+01	3.023256e-01	2.101730e+00	6.995447e-03	9.669781e-01	1.214004e-01	7.039551e-01	2.891987e+00	2.399128e-02
2040000	-4.406352e+03	-9.605786e+02	4.273612e+00	2.127035e+01	4.418605e-01	1.958300e+00	5.985259e-03	9.561627e-01	2.526563e-01	8.379757e-01	3.848558e+00	2.720328e-02
2060000	-4.403709e+03	-9.746818e+02	4.447584e+00	2.155700e+01	4.302326e-01	2.013724e+00	2.377970e-02	8.034063e-01	3.416099e-01	8.233769e-01	3.333253e+00	2.756582e-02
2080000	-4.392940e+03	-9.614231e+02	5.058494e+00	2.492509e+01	3.255814e-01	1.904851e+00	2.655307e-02	8.710577e-01	1.753869e-01	1.913749e+00	4.882822e+00	3.185714e-02
2100000	-4.408297e+03	-9.934989e+02	4.357884e+00	1.929625e+01	4.302326e-01	2.018303e+00	2.187181e-02	8.438702e-01	3.158555e-01	1.189254e+00	3.458856e+00	2.792328e-02
2120000	-4.418208e+03	-1.005576e+03	4.620771e+00	2.473126e+01	2.093023e-01	2.272717e+00	1.977798e-02	9.491325e-01	6.364158e-02	2.059252e+00	2.835100e+00	2.962725e-02
2140000	-4.391006e+03	-9.988486e+02	5.150908e+00	2.523597e+01	2.674419e-01	1.819563e+00	1.539997e-02	9.517923e-01	9.609980e-02	1.384184e+00	4.236676e+00	3.308526e-02
2160000	-4.405110e+03	-9.403133e+02	5.262686e+00	2.354103e+01	4.069767e-01	1.925472e+00	1.656170e-02	9.245041e-01	2.151138e-01	1.013934e+00	2.870663e+00	3.365893e-02
2180000	-4.407256e+03	-9.256778e+02	5.876046e+00	2.488493e+01	4.069767e-01	1.954685e+00	2.133037e-02	9.027795e-01	2.105680e-01	8.455874e-01	2.717563e+00	3.782577e-02
2200000	-4.414670e+03	-9.367195e+02	5.136483e+00	2.096124e+01	3.604651e-01	1.852507e+00	1.782151e-02	9.313096e-01	1.549991e-01	8.536047e-01	2.460709e+00	3.262052e-02
2220000	-4.409066e+03	-9.322943e+02	5.450324e+00	2.430328e+01	3.720930e-01	1.970643e+00	8.859603e-03	9.560344e-01	2.274247e-01	1.006877e+00	2.429976e+00	3.493695e-02
2240000	-4.437686e+03	-9.119208e+02	5.499155e+00	2.417994e+01	4.418605e-01	1.808889e+00	9.719020e-03	9.102215e-01	3.142979e-01	1.088567e+00	2.964938e+00	3.547053e-02
2260000	-4.405938e+03	-9.215555e+02	5.120580e+00	2.428581e+01	3.837209e-01	2.003834e+00	1.308277e-02	9.344577e-01	1.887643e-01	1.376611e+00	5.020154e+00	3.276011e-02
2280000	-4.399333e+03	-9.224216e+02	5.538831e+00	2.615755e+01	4.418605e-01	1.951209e+00	6.665618e-03	9.526426e-01	3.098635e-01	1.849823e+00	2.831851e+00	3.571897e-02
2300000	-4.420576e+03	-9.379112e+02	5.427497e+00	2.496483e+01	3.720930e-01	1.803619e+00	5.885969e-03	9.770313e-01	1.319252e-01	2.532615e+00	4.239169e+00	3.454311e-02
2320000	-4.419526e+03	-9.018856e+02	5.952309e+00	2.573021e+01	4.186047e-01	1.677896e+00	1.232896e-02	9.398336e-01	2.086805e-01	1.039067e+00	3.139852e+00	3.804037e-02
2340000	-4.439910e+03	-9.125451e+02	5.177192e+00	2.054282e+01	4.302326e-01	1.656014e+00	1.141811e-02	9.245257e-01	3.566396e-01	7.741948e-01	2.778889e+00	3.330150e-02
2360000	-4.433347e+03	-9.447193e+02	4.968106e+00	2.276629e+01	4.186047e-01	2.346473e+00	1.003338e-02	9.311945e-01	2.558872e-01	8.939891e-01	3.326539e+00	3.169018e-02
2380000	-4.417886e+03	-9.892611e+02	3.930133e+00	1.851816e+01	3.720930e-01	2.108087e+00	1.508477e-02	9.071423e-01	2.492759e-01	7.566494e-01	2.145482e+00	2.511463e-02
2400000	-4.430251e+03	-9.810553e+02	4.714011e+00	2.348648e+01	2.906977e-01	2.270178e+00	1.764197e-02	9.048867e-01	1.535896e-01	1.455365e+00	3.907385e+00	3.031250e-02
2420000	-4.432502e+03	-9.682854e+02	4.176137e+00	1.981165e+01	4.302326e-01	1.866985e+00	3.422588e-02	8.427637e-01	1.956627e-01	1.497023e+00	2.065244e+00	2.685658e-02
2440000	-4.417180e+03	-9.664151e+02	4.315932e+00	2.132854e+01	3.720930e-01	1.949866e+00	1.430452e-02	9.232386e-01	2.316088e-01	1.085801e+00	2.461888e+00	2.774106e-02
2460000	-4.396932e+03	-9.414701e+02	5.561773e+00	2.549199e+01	4.186047e-01	2.225239e+00	1.882388e-02	8.985501e-01	1.981968e-01	1.033886e+00	2.446026e+00	3.547262e-02
2480000	-4.428249e+03	-9.328646e+02	4.997059e+00	2.330396e+01	3.488372e-01	2.055283e+00	2.349388e-02	8.703116e-01	2.600684e-01	5.353006e-01	4.693630e+00	3.194603e-02
2500000	-4.420440e+03	-9.769504e+02	4.521570e+00	2.255897e+01	3.372093e-01	1.763613e+00	2.827892e-02	8.766648e-01	1.606957e-01	1.189525e+00	5.236403e+00	2.913634e-02
2520000	-4.406223e+03	-9.562255e+02	4.834872e+00	2.145915e+01	2.790698e-01	2.004464e+00	2.616273e-02	9.206362e-01	1.046527e-01	1.111067e+00	3.639717e+00	3.092566e-02
2540000	-4.383407e+03	-9.844330e+02	5.046360e+00	2.315846e+01	2.325581e-01	1.760945e+00	3.685850e-02	8.993215e-01	7.553223e-02	1.513107e+00	3.559165e+00	3.221974e-02
2560000	-4.394659e+03	-9.496362e+02	4.884871e+00	2.234920e+01	3.255814e-01	2.121493e+00	3.233175e-02	8.828679e-01	1.322853e-01	1.029174e+00	6.038313e+00	3.122389e-02
2580000	-4.381150e+03	-1.004956e+03	4.080166e+00	1.959402e+01	2.209302e-01	2.033684e+00	3.304206e-02	9.112265e-01	7.985493e-02	1.081814e+00	4.964478e+00	2.617632e-02
2600000	-4.450986e+03	-9.629000e+02	5.122252e+00	2.386146e+01	3.720930e-01	1.887256e+00	1.777525e-02	8.842827e-01	2.543176e-01	1.389538e+00	2.115421e+00	3.299934e-02
2620000	-4.405612e+03	-9.955338e+02	4.654014e+00	2.268470e+01	2.906977e-01	1.947475e+00	1.435835e-02	9.380322e-01	1.682085e-01	1.628295e+00	3.941188e+00	2.916065e-02
2640000	-4.401800e+03	-9.374892e+02	5.200266e+00	2.440871e+01	3.139535e-01	2.052220e+00	1.477180e-02	9.328547e-01	1.398832e-01	1.280989e+00	5.077572e+00	3.293769e-02
2660000	-4.389431e+03	-1.014234e+03	4.380101e+00	2.184257e+01	2.209302e-01	1.897384e+00	6.801859e-03	9.745943e-01	9.831932e-02	1.545014e+00	3.911424e+00	2.756491e-02
2680000	-4.394704e+03	-9.694093e+02	4.727819e+00	2.266997e+01	2.790698e-01	1.860000e+00	5.329539e-03	9.791051e-01	1.101529e-01	9.772206e-01	5.100211e+00	2.995525e-02
2700000	-4.416625e+03	-9.561133e+02	4.615854e+00	2.106635e+01	3.953488e-01	1.715116e+00	5.294125e-03	9.671665e-01	2.242496e-01	5.913129e-01	2.473520e+00	2.934809e-02
2720000	-4.437068e+03	-9.637317e+02	4.931573e+00	2.295349e+01	3.953488e-01	1.961908e+00	7.842121e-03	9.322788e-01	3.620135e-01	9.494128e-01	3.372872e+00	3.096157e-02
2740000	-4.431368e+03	-9.397435e+02	5.343245e+00	2.456239e+01	3.488372e-01	1.810311e+00	1.591661e-02	9.260646e-01	1.946546e-01	1.123188e+00	1.944425e+00	3.400497e-02
2760000	-4.429687e+03	-9.447338e+02	4.760622e+00	2.552964e+01	4.418605e-01	2.114484e+00	1.720953e-02	8.920082e-01	2.432762e-01	1.834176e+00	5.072359e+00	3.066635e-02
2780000	-4.421071e+03	-9.554146e+02	4.338441e+00	1.932981e+01	4.186047e-01	1.795902e+00	1.159785e-02	9.237625e-01	2.994095e-01	9.367798e-01	1.809821e+00	2.762460e-02
2800000	-4.399134e+03	-9.061273e+02	5.144681e+00	2.334520e+01	4.069767e-01	1.955618e+00	1.091813e-02	9.270621e-01	2.622439e-01	8.676634e-01	2.824898e+00	3.296038e-02
2820000	-4.414973e+03	-9.298902e+02	6.792440e+00	3.035846e+01	3.488372e-01	1.945973e+00	2.656821e-02	9.102200e-01	9.678067e-02	1.656437e+00	7.293529e+00	4.352568e-02
2840000	-4.421887e+03	-9.578964e+02	5.069078e+00	2.284926e+01	3.372093e-01	1.850580e+00	4.313837e-02	7.907311e-01	2.570169e-01	8.507938e-01	4.292356e+00	3.264208e-02
2860000	-4.402518e+03	-9.688096e+02	4.679314e+00	2.185446e+01	3.255814e-01	2.298642e+00	1.304885e-02	9.363612e-01	1.525432e-01	1.050665e+00	3.332085e+00	3.016980e-02
2880000	-4.411288e+03	-9.397789e+02	5.722306e+00	2.653062e+01	3.023256e-01	1.542858e+00	3.466362e-02	8.728162e-01	1.293962e-01	1.325662e+00	4.613339e+00	3.690764e-02
2900000	-4.423978e+03	-1.000737e+03	4.912509e+00	2.187112e+01	3.604651e-01	2.086410e+00	3.271758e-02	8.500595e-01	2.288560e-01	1.379720e+00	2.674203e+00	3.164382e-02
2920000	-4.428987e+03	-9.166398e+02	5.297128e+00	2.169887e+01	4.069767e-01	2.194588e+00	2.591796e-02	8.523202e-01	3.033172e-01	9.617556e-01	3.128209e+00	3.387670e-02
2940000	-4.448667e+03	-9.643112e+02	6.224168e+00	2.963976e+01	3.604651e-01	1.650213e+00	3.657239e-02	7.737065e-01	2.800826e-01	9.798808e-01	5.021963e+00	3.968090e-02
2960000	-4.440527e+03	-9.235676e+02	5.062358e+00	2.239317e+01	4.534884e-01	1.577954e+00	1.398126e-02	9.182555e-01	3.222161e-01	1.319933e+00	3.012978e+00	3.260088e-02
2980000	-4.427524e+03	-9.392299e+02	4.711170e+00	2.123425e+01	3.953488e-01	1.911976e+00	1.122967e-02	9.455431e-01	2.193244e-01	6.817741e-01	2.704726e+00	3.035127e-02
3000000	-4.445277e+03	-9.959205e+02	4.336094e+00	1.999639e+01	3.488372e-01	1.733475e+00	1.517143e-02	9.485716e-01	1.399515e-01	1.191455e+00	3.641395e+00	2.791030e-02
3020000	-4.423411e+03	-9.800657e+02	5.436164e+00	2.410103e+01	3.604651e-01	1.976096e+00	2.004856e-02	8.906357e-01	1.896421e-01	1.681382e+00	3.146331e+00	3.507123e-02
3040000	-4.447405e+03	-9.414011e+02	4.917652e+00	2.242113e+01	3.837209e-01	1.892234e+00	1.040931e-02	9.465935e-01	1.851860e-01	8.452925e-01	3.674405e+00	3.172343e-02
3060000	-4.398380e+03	-9.563620e+02	3.953355e+00	1.952325e+01	3.255814e-01	2.327285e+00	7.627796e-03	9.658074e-01	1.705181e-01	3.610859e-01	2.744543e+00	2.491266e-02
3080000	-4.434112e+03	-9.561068e+02	4.555144e+00	1.994846e+01	3.720930e-01	2.517167e+00	5.795584e-03	9.663616e-01	2.310872e-01	1.126996e+00	2.020735e+00	2.927315e-02
3100000	-4.431869e+03	-8.883561e+02	6.913622e+00	3.102606e+01	3.953488e-01	1.609057e+00	1.759023e-02	9.257261e-01	2.102881e-01	2.228390e+00	7.542113e+00	4.451846e-02
3120000	-4.416330e+03	-9.485078e+02	4.250765e+00	1.863013e+01	4.069767e-01	2.506599e+00	5.126754e-02	7.758424e-01	1.958043e-01	6.648435e-01	3.874968e+00	2.712784e-02
3140000	-4.402039e+03	-9.807700e+02	5.216720e+00	2.516203e+01	3.372093e-01	2.074310e+00	2.454688e-02	8.823661e-01	1.831816e-01	1.119900e+00	5.497384e+00	3.360476e-02
3160000	-4.418376e+03	-9.234597e+02	5.490883e+00	2.587277e+01	3.488372e-01	1.743560e+00	2.481900e-02	8.631797e-01	2.564072e-01	2.007642e+00	3.577694e+00	3.524875e-02
3180000	-4.416956e+03	-9.400776e+02	5.368354e+00	2.485385e+01	3.604651e-01	2.143982e+00	1.606764e-02	9.048605e-01	2.872015e-01	1.822472e+00	3.467680e+00	3.463212e-02
3200000	-4.415521e+03	-9.742818e+02	4.539434e+00	2.119697e+01	3.488372e-01	1.885289e+00	1.712368e-02	8.819417e-01	3.287429e-01	1.155921e+00	4.130362e+00	2.901378e-02
3220000	-4.431441e+03	-9.618696e+02	4.809270e+00	2.169969e+01	3.720930e-01	1.593292e+00	2.176267e-02	8.833518e-01	2.337148e-01	1.999412e+00	3.930048e+00	3.084904e-02
3240000	-4.411671e+03	-9.497743e+02	5.108213e+00	2.508181e+01	3.837209e-01	1.910780e+00	1.578496e-02	8.895882e-01	2.506002e-01	1.914083e+00	4.074109e+00	3.246688e-02
3260000	-4.439304e+03	-9.287030e+02	4.871093e+00	2.293908e+01	4.186047e-01	1.782601e+00	1.391688e-02	8.920608e-01	3.284065e-01	1.430586e+00	3.496646e+00	3.142097e-02
3280000	-4.419551e+03	-9.200815e+02	6.454526e+00	2.895168e+01	4.186047e-01	2.015542e+00	9.379129e-03	9.443559e-01	2.822556e-01	1.835263e+00	2.856248e+00	4.161354e-02
3300000	-4.382358e+03	-9.871837e+02	4.900120e+00	2.271403e+01	3.604651e-01	1.891393e+00	1.383329e-02	9.372537e-01	1.786937e-01	1.092054e+00	3.560356e+00	3.131751e-02
3320000	-4.422340e+03	-9.614455e+02	4.852834e+00	2.365762e+01	3.953488e-01	1.886250e+00	2.433110e-02	8.607079e-01	2.547935e-01	1.786316e+00	3.039090e+00	3.107137e-02
3340000	-4.394144e+03	-9.538663e+02	5.689360e+00	2.750078e+01	3.488372e-01	1.745806e+00	2.819790e-02	8.437114e-01	2.305990e-01	1.432663e+00	3.058937e+00	3.648905e-02
3360000	-4.397411e+03	-9.586630e+02	5.329636e+00	2.697820e+01	2.790698e-01	2.235799e+00	2.276833e-02	9.018451e-01	1.593574e-01	2.274231e+00	4.404482e+00	3.393738e-02
3380000	-4.428621e+03	-9.446722e+02	5.185300e+00	2.433051e+01	4.069767e-01	2.162915e+00	1.392045e-02	8.985441e-01	2.987369e-01	8.155899e-01	2.738236e+00	3.343989e-02
3400000	-4.444801e+03	-9.546094e+02	4.436707e+00	2.017812e+01	4.534884e-01	1.812625e+00	1.287158e-02	8.744946e-01	3.963146e-01	8.581765e-01	3.380817e+00	2.835436e-02
3420000	-4.418052e+03	-9.855993e+02	4.062143e+00	1.876157e+01	3.720930e-01	2.631503e+00	2.715759e-02	8.886663e-01	1.692915e-01	1.059787e+00	1.372417e+00	2.599323e-02
3440000	-4.438736e+03	-9.803010e+02	4.467278e+00	2.004706e+01	3.837209e-01	1.898003e+00	3.855666e-02	8.241256e-01	1.914599e-01	8.445992e-01	2.071169e+00	2.828896e-02
3460000	-4.421472e+03	-9.264066e+02	5.639957e+00	2.400937e+01	3.372093e-01	1.753489e+00	3.331922e-02	8.748173e-01	1.840975e-01	1.000161e+00	3.975513e+00	3.637979e-02
3480000	-4.417378e+03	-9.202705e+02	4.539389e+00	2.060092e+01	4.651163e-01	1.918377e+00	2.042932e-02	8.827314e-01	2.667999e-01	8.314383e-01	3.581521e+00	2.916269e-02
3500000	-4.416006e+03	-9.364368e+02	4.770385e+00	2.144880e+01	3.837209e-01	1.598337e+00	1.614875e-02	9.044447e-01	2.753557e-01	1.159801e+00	3.226953e+00	3.065559e-02
3520000	-4.455039e+03	-9.659911e+02	4.275757e+00	2.145455e+01	3.023256e-01	1.835062e+00	7.518916e-03	9.745611e-01	1.017946e-01	7.719055e-01	3.468491e+00	2.684291e-02
3540000	-4.407137e+03	-9.807707e+02	4.094606e+00	1.929270e+01	3.139535e-01	1.870029e+00	1.125687e-02	9.509404e-01	1.515167e-01	6.854354e-01	2.852661e+00	2.578270e-02
3560000	-4.389211e+03	-9.160896e+02	6.264288e+00	2.873996e+01	3.953488e-01	1.857936e+00	2.940248e-02	8.248420e-01	2.617375e-01	1.573484e+00	3.761727e+00	4.025335e-02
3580000	-4.410964e+03	-9.212632e+02	5.176652e+00	2.344620e+01	3.953488e-01	1.983607e+00	3.044267e-02	8.788622e-01	2.088597e-01	1.209465e+00	4.861688e+00	3.317203e-02
3600000	-4.424844e+03	-9.002406e+02	5.176181e+00	2.243716e+01	4.767442e-01	1.948665e+00	1.869938e-02	8.825968e-01	3.034679e-01	1.280734e+00	5.510553e+00	3.324858e-02
3620000	-4.408590e+03	-9.559264e+02	4.814616e+00	2.185145e+01	3.837209e-01	2.041536e+00	3.923700e-02	8.594663e-01	1.580643e-01	1.595082e+00	7.491094e+00	3.104937e-02
3640000	-4.401941e+03	-9.797373e+02	4.531150e+00	2.072571e+01	3.255814e-01	1.545131e+00	4.400393e-02	8.274568e-01	2.162599e-01	1.539772e+00	2.735283e+00	2.886370e-02
3660000	-4.442861e+03	-9.456489e+02	5.146958e+00	2.182163e+01	3.953488e-01	1.480026e+00	4.861608e-03	9.748905e-01	2.416390e-01	9.459742e-01	2.408173e+00	3.317940e-02
3680000	-4.399558e+03	-9.533543e+02	4.267713e+00	1.989050e+01	3.139535e-01	1.687806e+00	2.576851e-02	8.914643e-01	1.498150e-01	1.031866e+00	3.851546e+00	2.738341e-02
3700000	-4.407468e+03	-9.733168e+02	5.108169e+00	2.499995e+01	2.906977e-01	1.727923e+00	1.748675e-02	9.394278e-01	1.046943e-01	1.021486e+00	6.009811e+00	3.264060e-02
3720000	-4.402536e+03	-9.398185e+02	4.959491e+00	2.476170e+01	3.720930e-01	1.771052e+00	1.659044e-02	9.100855e-01	1.829323e-01	1.124867e+00	4.637129e+00	3.159336e-02
3740000	-4.405644e+03	-9.489046e+02	4.877621e+00	2.274646e+01	3.255814e-01	2.323324e+00	2.732643e-02	8.876354e-01	1.186976e-01	9.023769e-01	3.893728e+00	3.137047e-02
3760000	-4.427511e+03	-9.499314e+02	4.598931e+00	2.121316e+01	3.139535e-01	2.391317e+00	1.610282e-02	9.490312e-01	9.355684e-02	1.137394e+00	3.876199e+00	2.952364e-02
3780000	-4.418832e+03	-9.724072e+02	4.669709e+00	2.067516e+01	4.302326e-01	1.999897e+00	3.559022e-02	8.190441e-01	2.518985e-01	9.046261e-01	2.814160e+00	2.962454e-02
3800000	-4.425389e+03	-9.482861e+02	4.450920e+00	2.043464e+01	3.953488e-01	2.018548e+00	2.538101e-02	8.943074e-01	1.551854e-01	8.435328e-01	3.142628e+00	2.832575e-02
3820000	-4.413214e+03	-9.927750e+02	4.162060e+00	2.076614e+01	3.023256e-01	1.956674e+00	7.782904e-03	9.599557e-01	1.492371e-01	1.097447e+00	3.427536e+00	2.667842e-02
3840000	-4.418856e+03	-9.839596e+02	4.238833e+00	1.941839e+01	4.069767e-01	2.067149e+00	1.372570e-02	9.017947e-01	3.177258e-01	1.138429e+00	2.228183e+00	2.704519e-02
3860000	-4.423141e+03	-9.842021e+02	4.331368e+00	1.928715e+01	3.255814e-01	2.233458e+00	1.610780e-02	9.132270e-01	2.358404e-01	8.270086e-01	5.815140e+00	2.760851e-02
3880000	-4.440782e+03	-9.578370e+02	4.458422e+00	2.059644e+01	4.069767e-01	2.004906e+00	6.464847e-03	9.693579e-01	1.727718e-01	9.954885e-01	2.793675e+00	2.806587e-02
3900000	-4.428690e+03	-9.299009e+02	4.398987e+00	1.977761e+01	4.069767e-01	1.850440e+00	1.954292e-02	8.615840e-01	2.931077e-01	5.726039e-01	4.372162e+00	2.807393e-02
3920000	-4.448991e+03	-9.422892e+02	4.417543e+00	1.993906e+01	3.255814e-01	2.350724e+00	2.881663e-02	8.356336e-01	2.746404e-01	9.407658e-01	1.969862e+00	2.848185e-02
3940000	-4.425689e+03	-9.163328e+02	5.032429e+00	2.276527e+01	4.186047e-01	1.810316e+00	1.138007e-02	9.135325e-01	3.242441e-01	1.383541e+00	3.296404e+00	3.245416e-02
3960000	-4.430963e+03	-9.050299e+02	5.316454e+00	2.351766e+01	4.767442e-01	1.725599e+00	2.652533e-02	8.126198e-01	3.915686e-01	1.780513e+00	3.288914e+00	3.428448e-02
3980000	-4.427438e+03	-9.274197e+02	5.507925e+00	2.375789e+01	3.139535e-01	2.438148e+00	3.058161e-02	8.963129e-01	1.363220e-01	1.169791e+00	4.133803e+00	3.506799e-02
4000000	-4.413437e+03	-9.714626e+02	4.462794e+00	2.154414e+01	3.255814e-01	2.113929e+00	2.793838e-02	8.772207e-01	1.796379e-01	1.186084e+00	3.539839e+00	2.877253e-02
4020000	-4.430336e+03	-9.486188e+02	4.821327e+00	2.255938e+01	3.720930e-01	1.804496e+00	1.914587e-02	9.039165e-01	2.196008e-01	1.210708e+00	3.110841e+00	3.101545e-02
4040000	-4.407464e+03	-9.609836e+02	4.487407e+00	2.160545e+01	4.069767e-01	1.937184e+00	5.282964e-03	9.652120e-01	2.354538e-01	7.375462e-01	4.703624e+00	2.894222e-02
4060000	-4.432205e+03	-9.483088e+02	4.552374e+00	2.230766e+01	4.302326e-01	1.619666e+00	1.486266e-02	9.058433e-01	2.662797e-01	1.062207e+00	6.051791e+00	2.929709e-02
4080000	-4.423182e+03	-9.717547e+02	4.448557e+00	2.192843e+01	3.488372e-01	1.486495e+00	1.272424e-02	9.350568e-01	1.805348e-01	1.007534e+00	5.846314e+00	2.841203e-02
4100000	-4.437294e+03	-1.005319e+03	4.561174e+00	2.088970e+01	3.023256e-01	1.876112e+00	8.668049e-03	9.713863e-01	9.995233e-02	7.564615e-01	3.566760e+00	2.908810e-02
4120000	-4.436394e+03	-9.522988e+02	4.747611e+00	1.983308e+01	3.372093e-01	2.098794e+00	1.323221e-02	9.497451e-01	1.414754e-01	9.496726e-01	2.936228e+00	3.019976e-02
4140000	-4.409574e+03	-9.609346e+02	4.691173e+00	2.278381e+01	2.790698e-01	1.963373e+00	1.409143e-02	9.499918e-01	1.111056e-01	9.035361e-01	5.049908e+00	3.011490e-02
4160000	-4.438613e+03	-9.255979e+02	6.571487e+00	2.968770e+01	3.255814e-01	2.102908e+00	9.449950e-03	9.544349e-01	1.719983e-01	1.609194e+00	4.570810e+00	4.228204e-02
4180000	-4.428020e+03	-9.629826e+02	5.024105e+00	2.477769e+01	3.139535e-01	2.082402e+00	1.214240e-02	9.442199e-01	1.518405e-01	1.259005e+00	4.942071e+00	3.223910e-02
4200000	-4.426177e+03	-9.705223e+02	4.537020e+00	2.275364e+01	3.372093e-01	2.573408e+00	1.510776e-02	9.047260e-01	2.340405e-01	1.612179e+00	2.169055e+00	2.910143e-02
4220000	-4.399550e+03	-1.002042e+03	4.337008e+00	2.090847e+01	3.139535e-01	2.034293e+00	1.269542e-03	9.938507e-01	1.992688e-01	1.451547e+00	2.075354e+00	2.795370e-02
4240000	-4.445132e+03	-9.604904e+02	4.166674e+00	1.926735e+01	3.953488e-01	2.066344e+00	5.459610e-03	9.708382e-01	1.782962e-01	9.729402e-01	4.711528e+00	2.645526e-02
4260000	-4.422091e+03	-9.342058e+02	4.955023e+00	2.197751e+01	4.302326e-01	2.020294e+00	4.844771e-03	9.767981e-01	1.624158e-01	1.206490e+00	4.458968e+00	3.172495e-02
4280000	-4.419790e+03	-9.318595e+02	5.708596e+00	2.723236e+01	3.488372e-01	1.753820e+00	1.989059e-03	9.880368e-01	2.038329e-01	7.261613e-01	3.599963e+00	3.680365e-02
4300000	-4.400957e+03	-9.551911e+02	5.112635e+00	2.363840e+01	3.023256e-01	1.652941e+00	9.997153e-03	9.694370e-01	9.092371e-02	1.293674e+00	3.249180e+00	3.293139e-02
4320000	-4.432998e+03	-9.586741e+02	4.998817e+00	2.270704e+01	4.302326e-01	1.728522e+00	1.396329e-02	9.169253e-01	2.551001e-01	2.049630e+00	4.578821e+00	3.220123e-02
4340000	-4.426990e+03	-9.418989e+02	4.819319e+00	2.088215e+01	3.953488e-01	2.452180e+00	2.046408e-03	9.883586e-01	2.033531e-01	1.482839e+00	2.264794e+00	3.095936e-02
4360000	-4.417504e+03	-9.637368e+02	5.729125e+00	2.614762e+01	2.906977e-01	1.662960e+00	2.970686e-03	9.895725e-01	1.011802e-01	1.684660e+00	1.870150e+00	3.679720e-02
4380000	-4.410593e+03	-9.816175e+02	5.263232e+00	2.277792e+01	3.604651e-01	1.984036e+00	1.209759e-02	9.454730e-01	1.781521e-01	1.135081e+00	2.344697e+00	3.380136e-02
4400000	-4.422526e+03	-9.639050e+02	3.959216e+00	1.810893e+01	3.837209e-01	1.740890e+00	2.530718e-02	8.860160e-01	1.829510e-01	6.196369e-01	2.712783e+00	2.539664e-02
4420000	-4.420107e+03	-9.781238e+02	4.698996e+00	2.301054e+01	3.604651e-01	2.275825e+00	1.835154e-02	9.156027e-01	1.246897e-01	9.575671e-01	2.710653e+00	3.004696e-02
4440000	-4.441925e+03	-9.274681e+02	4.766015e+00	2.211448e+01	4.883721e-01	1.787883e+00	1.769102e-02	8.716213e-01	3.231337e-01	1.401938e+00	1.942342e+00	3.055415e-02
4460000	-4.422382e+03	-9.211815e+02	5.573070e+00	2.450573e+01	4.534884e-01	1.763885e+00	1.716653e-02	8.774153e-01	2.942830e-01	1.589501e+00	5.248943e+00	3.516663e-02
4480000	-4.428627e+03	-9.381759e+02	4.775999e+00	2.234944e+01	3.255814e-01	2.235753e+00	1.359848e-02	9.334604e-01	2.023185e-01	1.117489e+00	5.821326e+00	3.079166e-02
4500000	-4.448838e+03	-9.172488e+02	5.406063e+00	2.329848e+01	3.488372e-01	2.099860e+00	1.019129e-02	9.524661e-01	2.323464e-01	1.026522e+00	3.646587e+00	3.466106e-02
4520000	-4.441012e+03	-9.191823e+02	4.636440e+00	1.875718e+01	3.837209e-01	1.425673e+00	1.237520e-02	9.355223e-01	2.469184e-01	8.633089e-01	3.269488e+00	2.987780e-02
4540000	-4.427372e+03	-9.605272e+02	4.140393e+00	1.869652e+01	4.069767e-01	1.834780e+00	2.732620e-02	8.519806e-01	2.011977e-01	1.070173e+00	3.107436e+00	2.662481e-02
4560000	-4.432737e+03	-9.621048e+02	5.270758e+00	2.538449e+01	3.139535e-01	1.400821e+00	3.342254e-02	8.896833e-01	1.242525e-01	6.910802e-01	4.571493e+00	3.398216e-02
4580000	-4.418674e+03	-9.486822e+02	4.934457e+00	2.143754e+01	4.186047e-01	1.481902e+00	3.461157e-02	8.487260e-01	2.288977e-01	9.578719e-01	3.935468e+00	3.158881e-02
4600000	-4.423456e+03	-9.520466e+02	4.826586e+00	1.992987e+01	4.069767e-01	1.850745e+00	7.970600e-03	9.578332e-01	2.301961e-01	7.256545e-01	3.137844e+00	3.093687e-02
4620000	-4.413984e+03	-9.604631e+02	4.640981e+00	2.099687e+01	3.720930e-01	1.911873e+00	2.500579e-02	8.638424e-01	2.306792e-01	1.056787e+00	3.517675e+00	2.900779e-02
4640000	-4.414653e+03	-9.515276e+02	5.021061e+00	2.427178e+01	3.139535e-01	1.721327e+00	3.958588e-03	9.782347e-01	2.219220e-01	6.747451e-01	2.433774e+00	3.206403e-02
4660000	-4.423280e+03	-9.544027e+02	4.978664e+00	2.251576e+01	3.720930e-01	1.785178e+00	3.728139e-03	9.810849e-01	1.667494e-01	1.067753e+00	3.172016e+00	3.203090e-02
4680000	-4.425320e+03	-9.518815e+02	5.505812e+00	2.266149e+01	3.953488e-01	1.556943e+00	3.019553e-02	8.472141e-01	2.208202e-01	1.056366e+00	3.201739e+00	3.547441e-02
4700000	-4.422350e+03	-9.264027e+02	5.118005e+00	2.469219e+01	4.651163e-01	1.824402e+00	1.534198e-02	8.883700e-01	3.374309e-01	7.301441e-01	4.821568e+00	3.280122e-02
4720000	-4.425991e+03	-9.647218e+02	4.671657e+00	2.237394e+01	3.372093e-01	2.044957e+00	2.439603e-02	8.703360e-01	2.347927e-01	7.162607e-01	4.704031e+00	2.951832e-02
4740000	-4.416588e+03	-9.494678e+02	5.668480e+00	2.487123e+01	3.953488e-01	2.075311e+00	1.382431e-02	9.235348e-01	2.328970e-01	1.617351e+00	3.219252e+00	3.654689e-02
4760000	-4.411354e+03	-9.629204e+02	4.037249e+00	1.956422e+01	3.720930e-01	2.170065e+00	1.943172e-02	9.216562e-01	1.346727e-01	5.375346e-01	2.292842e+00	2.582633e-02
4780000	-4.439480e+03	-9.324130e+02	4.708236e+00	1.999023e+01	3.488372e-01	2.089022e+00	1.125272e-02	9.543447e-01	1.673470e-01	9.646613e-01	3.500408e+00	3.025381e-02
4800000	-4.408622e+03	-9.970304e+02	5.130363e+00	2.286379e+01	3.372093e-01	1.862832e+00	8.629110e-03	9.662084e-01	1.365771e-01	1.384428e+00	5.548104e+00	3.296030e-02
4820000	-4.421552e+03	-9.614358e+02	4.213509e+00	2.133454e+01	4.186047e-01	2.187110e+00	7.857693e-03	9.410495e-01	2.983160e-01	8.360040e-01	3.288319e+00	2.679278e-02
4840000	-4.401497e+03	-9.523150e+02	4.965294e+00	2.400471e+01	3.837209e-01	2.087417e+00	1.530046e-02	9.223614e-01	1.860860e-01	1.305270e+00	5.329414e+00	3.125719e-02
4860000	-4.398698e+03	-9.650283e+02	4.677324e+00	2.144179e+01	4.069767e-01	1.894857e+00	2.132710e-02	8.604334e-01	3.184833e-01	7.282865e-01	2.455173e+00	2.944187e-02
4880000	-4.415942e+03	-9.882205e+02	5.119159e+00	2.430503e+01	3.372093e-01	1.796466e+00	1.308029e-02	9.386724e-01	1.571283e-01	1.289060e+00	4.598271e+00	3.293368e-02
4900000	-4.422776e+03	-1.002258e+03	4.677527e+00	2.253934e+01	3.255814e-01	1.803583e+00	8.147807e-03	9.703286e-01	9.313119e-02	1.633002e+00	2.996261e+00	2.976807e-02
4920000	-4.424546e+03	-9.756731e+02	4.562686e+00	2.089591e+01	4.186047e-01	2.202965e+00	3.105953e-02	8.767187e-01	1.561283e-01	7.407619e-01	2.460737e+00	2.932447e-02
4940000	-4.410388e+03	-9.481708e+02	5.869611e+00	2.661336e+01	3.023256e-01	1.997898e+00	1.731965e-02	9.055672e-01	2.265089e-01	1.286214e+00	5.390740e+00	3.749443e-02
4960000	-4.437028e+03	-9.608337e+02	5.539650e+00	2.541579e+01	2.441860e-01	2.310126e+00	3.219139e-02	8.993347e-01	9.016526e-02	1.221839e+00	4.741372e+00	3.517219e-02
4980000	-4.409039e+03	-9.486825e+02	6.243375e+00	3.023041e+01	2.906977e-01	2.250131e+00	2.232842e-02	9.424409e-01	9.930360e-02	1.574249e+00	7.835516e+00	3.952683e-02
5000000	-4.421627e+03	-9.778200e+02	3.910682e+00	1.757914e+01	3.488372e-01	2.221476e+00	1.842130e-02	9.000179e-01	2.075119e-01	4.736976e-01	2.590624e+00	2.473143e-02
5020000	-4.418233e+03	-9.832630e+02	3.676846e+00	1.711954e+01	3.372093e-01	2.057767e+00	1.242680e-02	9.485741e-01	1.273667e-01	8.349153e-01	2.555740e+00	2.362442e-02
5040000	-4.449485e+03	-9.677973e+02	5.035610e+00	2.230053e+01	3.720930e-01	2.023228e+00	7.373322e-03	9.513902e-01	2.568634e-01	7.885010e-01	3.956531e+00	3.241339e-02
5060000	-4.411144e+03	-9.420491e+02	4.052388e+00	1.859368e+01	3.953488e-01	2.174326e+00	3.172117e-02	8.385258e-01	2.423657e-01	6.736107e-01	2.804412e+00	2.598240e-02
5080000	-4.418638e+03	-9.410277e+02	4.733089e+00	2.168608e+01	4.069767e-01	2.019886e+00	2.558443e-02	8.640631e-01	1.886295e-01	1.433103e+00	4.010233e+00	3.039050e-02
5100000	-4.422805e+03	-9.372664e+02	5.392130e+00	2.495368e+01	4.069767e-01	1.953940e+00	1.589770e-02	8.882057e-01	3.422052e-01	1.872713e+00	3.517091e+00	3.462377e-02
5120000	-4.413435e+03	-9.591279e+02	5.037150e+00	2.456777e+01	2.790698e-01	2.053116e+00	1.355448e-02	9.657031e-01	7.571150e-02	1.198660e+00	4.559260e+00	3.218935e-02
5140000	-4.411048e+03	-9.705310e+02	5.344430e+00	2.600785e+01	3.953488e-01	2.155812e+00	1.335757e-02	9.042323e-01	2.692636e-01	1.403332e+00	4.469174e+00	3.424379e-02
5160000	-4.401782e+03	-9.424390e+02	6.000644e+00	2.723696e+01	3.720930e-01	1.764647e+00	1.092935e-02	9.421044e-01	2.126109e-01	1.627711e+00	5.535008e+00	3.844545e-02
5180000	-4.401108e+03	-9.494744e+02	5.349978e+00	2.362843e+01	3.488372e-01	2.225615e+00	2.224478e-02	9.293007e-01	1.329940e-01	1.695378e+00	3.066834e+00	3.437690e-02
5200000	-4.412234e+03	-9.821052e+02	4.574506e+00	2.113805e+01	2.906977e-01	2.154790e+00	2.783564e-02	9.336718e-01	6.754286e-02	1.021413e+00	3.551345e+00	2.911459e-02
5220000	-4.403617e+03	-9.372512e+02	5.609549e+00	2.511907e+01	3.139535e-01	2.237610e+00	1.781997e-02	9.441471e-01	7.552060e-02	2.198923e+00	4.072451e+00	3.597540e-02
5240000	-4.404665e+03	-9.313336e+02	5.506947e+00	2.295804e+01	3.255814e-01	2.060876e+00	8.581587e-03	9.617446e-01	2.293044e-01	1.528430e+00	4.277871e+00	3.535523e-02
5260000	-4.420670e+03	-9.234996e+02	5.929213e+00	2.547988e+01	3.837209e-01	1.862517e+00	2.111106e-02	9.266432e-01	1.136538e-01	1.448262e+00	4.429455e+00	3.783156e-02
5280000	-4.407603e+03	-9.638511e+02	4.456259e+00	2.052957e+01	2.906977e-01	1.954140e+00	9.704623e-03	9.703527e-01	9.305725e-02	1.340715e+00	4.411685e+00	2.871169e-02
5300000	-4.387821e+03	-9.343888e+02	6.356778e+00	2.688820e+01	3.372093e-01	2.217702e+00	2.588605e-02	8.845594e-01	1.901707e-01	2.800593e+00	4.847933e+00	4.082316e-02
5320000	-4.427849e+03	-9.771730e+02	5.248835e+00	2.400166e+01	2.906977e-01	2.086608e+00	3.740346e-02	9.040685e-01	1.038969e-01	1.290418e+00	4.097707e+00	3.352562e-02
5340000	-4.435671e+03	-9.687694e+02	4.499704e+00	1.932769e+01	3.837209e-01	2.026770e+00	2.412681e-02	8.626378e-01	2.666797e-01	1.134285e+00	3.475609e+00	2.870650e-02
5360000	-4.407763e+03	-9.613169e+02	5.011413e+00	2.226099e+01	3.488372e-01	2.359406e+00	9.066743e-03	9.475516e-01	2.385500e-01	9.346284e-01	3.083766e+00	3.198085e-02
5380000	-4.423179e+03	-9.527044e+02	4.232878e+00	1.924246e+01	3.837209e-01	2.318533e+00	2.459856e-02	8.716832e-01	2.476788e-01	1.401007e+00	2.569378e+00	2.699962e-02
5400000	-4.398122e+03	-1.002337e+03	4.649161e+00	2.282059e+01	3.488372e-01	2.447282e+00	1.134197e-02	9.290008e-01	2.371183e-01	8.784263e-01	4.052610e+00	2.958625e-02
5420000	-4.419239e+03	-9.599445e+02	5.146149e+00	2.144889e+01	3.837209e-01	2.084059e+00	1.994547e-02	9.106714e-01	2.112723e-01	1.790261e+00	5.296130e+00	3.243100e-02
5440000	-4.415828e+03	-1.001657e+03	4.191167e+00	2.194528e+01	3.953488e-01	1.932819e+00	2.874421e-02	8.104356e-01	2.419116e-01	9.461365e-01	1.797486e+00	2.670700e-02
5460000	-4.398402e+03	-9.990932e+02	4.277105e+00	2.092464e+01	3.372093e-01	2.079976e+00	3.875303e-02	8.691820e-01	1.086102e-01	1.007666e+00	2.542489e+00	2.748243e-02
5480000	-4.428264e+03	-9.149637e+02	5.709748e+00	2.547956e+01	4.069767e-01	2.194118e+00	2.913601e-02	8.443100e-01	2.699574e-01	9.079698e-01	3.727791e+00	3.662938e-02
5500000	-4.432575e+03	-9.629077e+02	5.020972e+00	2.264847e+01	3.488372e-01	2.155689e+00	2.181414e-02	9.073138e-01	1.844872e-01	1.221590e+00	4.193173e+00	3.230911e-02
5520000	-4.403422e+03	-1.005399e+03	4.070153e+00	1.983200e+01	3.488372e-01	2.017943e+00	1.524212e-02	9.069352e-01	2.772008e-01	1.120869e+00	2.931379e+00	2.616901e-02
5540000	-4.426173e+03	-9.590279e+02	4.500818e+00	2.018170e+01	3.604651e-01	1.575068e+00	2.881380e-02	8.449437e-01	2.020412e-01	8.334751e-01	2.631575e+00	2.827283e-02
5560000	-4.415843e+03	-9.652092e+02	4.269435e+00	1.934837e+01	3.488372e-01	2.116544e+00	2.737751e-02	8.923139e-01	1.650867e-01	7.717826e-01	3.412562e+00	2.703229e-02
5580000	-4.434092e+03	-9.633540e+02	4.093373e+00	1.998021e+01	3.488372e-01	2.098842e+00	2.818987e-02	8.525904e-01	2.182864e-01	4.882831e-01	3.887061e+00	2.608573e-02
5600000	-4.409253e+03	-9.691462e+02	4.570925e+00	2.327618e+01	3.255814e-01	2.394968e+00	1.580653e-02	9.082262e-01	2.200933e-01	7.844749e-01	3.068352e+00	2.929536e-02
5620000	-4.438339e+03	-9.544227e+02	4.297328e+00	2.235078e+01	3.488372e-01	1.894019e+00	1.191061e-02	9.421614e-01	1.503482e-01	6.913222e-01	1.933078e+00	2.744656e-02
5640000	-4.408089e+03	-9.546766e+02	5.383934e+00	2.570991e+01	3.139535e-01	2.157507e+00	1.233273e-02	9.462536e-01	1.398081e-01	9.889112e-01	3.151111e+00	3.444372e-02
5660000	-4.420363e+03	-9.687107e+02	4.688132e+00	2.093560e+01	3.837209e-01	1.799404e+00	1.573408e-02	8.765429e-01	3.349175e-01	1.377348e+00	5.000790e+00	3.005321e-02
5680000	-4.438384e+03	-9.614874e+02	4.166535e+00	2.028680e+01	3.837209e-01	1.913940e+00	2.428377e-02	9.130038e-01	9.943524e-02	4.256076e-01	3.222617e+00	2.644368e-02
5700000	-4.441426e+03	-9.302065e+02	4.695131e+00	2.088684e+01	4.534884e-01	1.762933e+00	4.841982e-03	9.656464e-01	2.429068e-01	7.594069e-01	1.681655e+00	3.003355e-02
5720000	-4.426370e+03	-9.610698e+02	4.360660e+00	1.826992e+01	3.488372e-01	1.794402e+00	1.281149e-02	9.323354e-01	2.087119e-01	5.837918e-01	2.744489e+00	2.763804e-02
5740000	-4.423826e+03	-9.361798e+02	5.570858e+00	2.411076e+01	3.604651e-01	1.550912e+00	2.440784e-02	9.053845e-01	1.597953e-01	9.699004e-01	3.868904e+00	3.568927e-02
5760000	-4.405453e+03	-9.376285e+02	5.853914e+00	2.566541e+01	2.906977e-01	2.172799e+00	8.060425e-03	9.645630e-01	1.558153e-01	1.244452e+00	5.139024e+00	3.683438e-02
5780000	-4.419724e+03	-9.238293e+02	6.210856e+00	2.712596e+01	2.906977e-01	1.873530e+00	8.238869e-03	9.682874e-01	1.520966e-01	1.550809e+00	3.341243e+00	3.869510e-02
5800000	-4.389393e+03	-9.410598e+02	5.940002e+00	2.571299e+01	3.837209e-01	1.926670e+00	2.306158e-02	8.734292e-01	2.995993e-01	1.197377e+00	7.752898e+00	3.720650e-02
5820000	-4.399810e+03	-9.341966e+02	6.266518e+00	2.670149e+01	3.720930e-01	2.277293e+00	1.090293e-02	9.538094e-01	1.797057e-01	1.131015e+00	4.174347e+00	4.018632e-02
5840000	-4.410027e+03	-9.578736e+02	5.009061e+00	2.216222e+01	2.558140e-01	2.075440e+00	2.165586e-02	9.298595e-01	1.164992e-01	1.175697e+00	3.379589e+00	3.223539e-02
5860000	-4.395651e+03	-9.742538e+02	4.924587e+00	2.353934e+01	2.209302e-01	1.960626e+00	2.769091e-02	9.092128e-01	9.937291e-02	1.344708e+00	4.267999e+00	3.153100e-02
5880000	-4.407761e+03	-9.707983e+02	4.950606e+00	2.415619e+01	3.023256e-01	2.498099e+00	1.890943e-02	9.338518e-01	1.506333e-01	1.477836e+00	3.288843e+00	3.186883e-02
5900000	-4.397587e+03	-9.746679e+02	4.796364e+00	2.473562e+01	2.325581e-01	2.198670e+00	2.700246e-02	9.262666e-01	7.728470e-02	1.676921e+00	2.934678e+00	3.087317e-02
5920000	-4.379727e+03	-9.665070e+02	4.147705e+00	2.075025e+01	2.558140e-01	2.465005e+00	9.899828e-03	9.802074e-01	4.161096e-02	2.026896e+00	2.348254e+00	2.638239e-02
5940000	-4.409189e+03	-9.853360e+02	4.101984e+00	2.117548e+01	3.023256e-01	1.896077e+00	6.248139e-03	9.767035e-01	1.068927e-01	1.244716e+00	2.579982e+00	2.634720e-02
5960000	-4.453392e+03	-1.003609e+03	4.298788e+00	1.975386e+01	3.255814e-01	1.910008e+00	9.113005e-03	9.625307e-01	1.638074e-01	5.242919e-01	3.129500e+00	2.740245e-02
5980000	-4.406065e+03	-9.902082e+02	4.482732e+00	2.116020e+01	3.953488e-01	1.791532e+00	1.216092e-02	9.217241e-01	2.242663e-01	9.096159e-01	3.567238e+00	2.842288e-02
6000000	-4.444110e+03	-9.844800e+02	4.120316e+00	1.858419e+01	2.906977e-01	2.291577e+00	6.367964e-03	9.780390e-01	1.102418e-01	8.222629e-01	2.300619e+00	2.621815e-02
6020000	-4.398298e+03	-9.636905e+02	5.408599e+00	2.523628e+01	2.558140e-01	1.836830e+00	2.895048e-02	9.389024e-01	6.660815e-02	1.685917e+00	3.443956e+00	3.436997e-02
6040000	-4.425264e+03	-1.007109e+03	4.305942e+00	1.886804e+01	3.023256e-01	1.868653e+00	1.292014e-03	9.953670e-01	1.440563e-01	5.361222e-01	3.927978e+00	2.746426e-02
6060000	-4.398087e+03	-9.802643e+02	4.715995e+00	2.183926e+01	3.255814e-01	1.968351e+00	1.303721e-02	9.532703e-01	1.178607e-01	1.635965e+00	6.180670e+00	3.017161e-02
6080000	-4.387946e+03	-9.700182e+02	5.973300e+00	2.821767e+01	2.558140e-01	1.643475e+00	2.312441e-02	9.102327e-01	1.475468e-01	1.746645e+00	4.601946e+00	3.826131e-02
6100000	-4.405144e+03	-9.803847e+02	5.769315e+00	2.872379e+01	1.976744e-01	1.961713e+00	1.294009e-02	9.551651e-01	1.016519e-01	1.497192e+00	4.562465e+00	3.700895e-02
6120000	-4.408716e+03	-1.001522e+03	4.785382e+00	2.303363e+01	3.139535e-01	1.689377e+00	4.780191e-03	9.750794e-01	2.008256e-01	1.337854e+00	3.437727e+00	3.086742e-02
6140000	-4.411752e+03	-9.614881e+02	4.783287e+00	2.263781e+01	3.837209e-01	2.657403e+00	7.003175e-03	9.714649e-01	1.222585e-01	1.829517e+00	4.255214e+00	3.085130e-02
6160000	-4.428715e+03	-9.451005e+02	4.455069e+00	2.221238e+01	2.790698e-01	2.341915e+00	7.881250e-03	9.781834e-01	6.378418e-02	1.080093e+00	2.884937e+00	2.859682e-02
6180000	-4.388526e+03	-9.698942e+02	4.464324e+00	2.091255e+01	3.255814e-01	1.996370e+00	2.085586e-02	9.325164e-01	1.025478e-01	1.482324e+00	4.159919e+00	2.871506e-02
6200000	-4.406845e+03	-9.407356e+02	5.231977e+00	2.397230e+01	3.255814e-01	1.971315e+00	1.760872e-02	9.369943e-01	1.204692e-01	2.270451e+00	4.225270e+00	3.375375e-02
6220000	-4.393012e+03	-9.287481e+02	7.450495e+00	3.069212e+01	2.209302e-01	1.724343e+00	1.385082e-02	9.605328e-01	1.031809e-01	2.141800e+00	5.151688e+00	4.681983e-02
6240000	-4.392120e+03	-9.369199e+02	6.018180e+00	2.436259e+01	3.023256e-01	1.642949e+00	1.062153e-02	9.645965e-01	1.333298e-01	1.837634e+00	3.987767e+00	3.870395e-02
6260000	-4.408124e+03	-9.276533e+02	5.871902e+00	2.605022e+01	3.372093e-01	2.312001e+00	6.925561e-03	9.677828e-01	1.695879e-01	1.440223e+00	2.361780e+00	3.717407e-02
6280000	-4.383440e+03	-9.620103e+02	4.863321e+00	2.274352e+01	3.488372e-01	2.279869e+00	3.027491e-02	8.675018e-01	1.796187e-01	1.203120e+00	2.773756e+00	3.083498e-02
6300000	-4.393653e+03	-9.724975e+02	4.930708e+00	2.206955e+01	4.069767e-01	2.001445e+00	9.605013e-03	9.236845e-01	2.774747e-01	1.684493e+00	3.036870e+00	3.065641e-02
6320000	-4.435257e+03	-9.486454e+02	4.943871e+00	1.891162e+01	4.302326e-01	1.688996e+00	6.350328e-03	9.537109e-01	4.256767e-01	5.520812e-01	5.493821e+00	3.131281e-02
6340000	-4.386158e+03	-9.722994e+02	5.247503e+00	2.324988e+01	3.488372e-01	2.338484e+00	3.081583e-02	8.609571e-01	2.208531e-01	2.611685e+00	4.753978e+00	3.353657e-02
6360000	-4.421620e+03	-9.386072e+02	5.055774e+00	2.196578e+01	3.953488e-01	2.144990e+00	3.762059e-02	8.292528e-01	2.029263e-01	1.440591e+00	2.916023e+00	3.211019e-02
6380000	-4.420150e+03	-9.377024e+02	4.982826e+00	2.019247e+01	4.069767e-01	2.300476e+00	2.617130e-02	8.757384e-01	2.124371e-01	8.674865e-01	3.198842e+00	3.176304e-02
6400000	-4.417074e+03	-9.595826e+02	5.302520e+00	2.243081e+01	4.418605e-01	1.733219e+00	3.756783e-03	9.815172e-01	2.404224e-01	1.455804e+00	4.289598e+00	3.383849e-02
6420000	-4.417309e+03	-9.329142e+02	4.528619e+00	2.007148e+01	4.302326e-01	1.662236e+00	9.848674e-03	9.378340e-01	3.380410e-01	1.072650e+00	5.054336e+00	2.882691e-02
6440000	-4.402079e+03	-9.670289e+02	4.596799e+00	2.126221e+01	4.186047e-01	1.770373e+00	6.283429e-03	9.597818e-01	3.414870e-01	1.283028e+00	3.307808e+00	2.942930e-02
6460000	-4.438412e+03	-8.760822e+02	4.790008e+00	1.954763e+01	5.000000e-01	2.436265e+00	1.503285e-02	9.059874e-01	2.658772e-01	1.122180e+00	3.947238e+00	3.063099e-02
6480000	-4.419521e+03	-9.949497e+02	3.782194e+00	1.792379e+01	3.488372e-01	1.787290e+00	9.408037e-03	9.627140e-01	1.371818e-01	7.837956e-01	4.183206e+00	2.432173e-02
6500000	-4.409417e+03	-9.558255e+02	5.270064e+00	2.549687e+01	2.558140e-01	1.726963e+00	1.284855e-02	9.589090e-01	7.686031e-02	1.415596e+00	1.733622e+00	3.378851e-02
6520000	-4.409898e+03	-9.604230e+02	3.905941e+00	1.788236e+01	4.883721e-01	1.450234e+00	9.212791e-03	9.357195e-01	2.996880e-01	4.990085e-01	2.523856e+00	2.491133e-02
6540000	-4.394030e+03	-1.001695e+03	3.886952e+00	1.875279e+01	3.023256e-01	1.982729e+00	3.343789e-03	9.877495e-01	1.270651e-01	1.454439e+00	3.711401e+00	2.470541e-02
6560000	-4.408243e+03	-1.014479e+03	3.994443e+00	1.967897e+01	2.790698e-01	1.955371e+00	1.715616e-03	9.955426e-01	5.906067e-02	1.204741e+00	3.030692e+00	2.543436e-02
6580000	-4.409755e+03	-9.730261e+02	4.461387e+00	1.897384e+01	3.488372e-01	1.723434e+00	1.668675e-03	9.934500e-01	1.820571e-01	8.961401e-01	2.568457e+00	2.852908e-02
6600000	-4.431422e+03	-9.407966e+02	4.851064e+00	2.288536e+01	3.837209e-01	1.486562e+00	1.129485e-02	9.428851e-01	1.842583e-01	6.229386e-01	3.772658e+00	3.027179e-02
6620000	-4.416103e+03	-9.480069e+02	4.656695e+00	2.051652e+01	4.069767e-01	2.173451e+00	6.388290e-03	9.572181e-01	2.553332e-01	1.093387e+00	5.105592e+00	2.940996e-02
6640000	-4.418225e+03	-9.400671e+02	5.041707e+00	2.228640e+01	3.837209e-01	2.149367e+00	4.623710e-03	9.741362e-01	2.155355e-01	1.456090e+00	3.236501e+00	3.239522e-02
6660000	-4.420037e+03	-9.235503e+02	5.470822e+00	2.464232e+01	3.488372e-01	1.865529e+00	3.789206e-03	9.846959e-01	1.537145e-01	1.117258e+00	2.841168e+00	3.486842e-02
6680000	-4.397567e+03	-9.621513e+02	5.188753e+00	2.447591e+01	3.604651e-01	2.262837e+00	2.309098e-03	9.854702e-01	2.570238e-01	1.553548e+00	4.825859e+00	3.276229e-02
6700000	-4.437351e+03	-9.485815e+02	4.775349e+00	2.187214e+01	4.534884e-01	1.822214e+00	1.780958e-02	8.793256e-01	3.256905e-01	8.963572e-01	2.814054e+00	3.078648e-02
6720000	-4.448056e+03	-9.160452e+02	4.834257e+00	2.113907e+01	4.883721e-01	1.981349e+00	7.258741e-03	9.404663e-01	3.706394e-01	7.207114e-01	2.981045e+00	3.044534e-02
6740000	-4.418511e+03	-9.495099e+02	5.932775e+00	2.591220e+01	4.069767e-01	1.853338e+00	1.916552e-02	9.015484e-01	2.434887e-01	1.024768e+00	2.623727e+00	3.730812e-02
6760000	-4.409507e+03	-9.292929e+02	5.227142e+00	2.187474e+01	4.651163e-01	1.739550e+00	2.020630e-02	8.563059e-01	3.362085e-01	8.435663e-01	2.554713e+00	3.371257e-02
6780000	-4.414173e+03	-8.887591e+02	5.761742e+00	2.434233e+01	4.302326e-01	1.822227e+00	1.456384e-02	9.202163e-01	2.790319e-01	1.195537e+00	4.252979e+00	3.692636e-02
6800000	-4.425638e+03	-9.255508e+02	5.045740e+00	2.075452e+01	4.418605e-01	1.696439e+00	2.084520e-02	8.922812e-01	2.688321e-01	1.161044e+00	2.543419e+00	3.248322e-02
6820000	-4.423616e+03	-9.389079e+02	5.465825e+00	2.315864e+01	3.837209e-01	2.018318e+00	1.640309e-02	9.070996e-01	2.427466e-01	1.148920e+00	2.600813e+00	3.499952e-02
6840000	-4.402582e+03	-9.368095e+02	5.536698e+00	2.345668e+01	3.488372e-01	1.733166e+00	2.616316e-02	9.066211e-01	1.648344e-01	1.357515e+00	2.953290e+00	3.568403e-02
6860000	-4.393125e+03	-8.945059e+02	7.077679e+00	3.010988e+01	4.186047e-01	2.241116e+00	2.007090e-02	9.109222e-01	2.330128e-01	2.258540e+00	3.752750e+00	4.553690e-02
6880000	-4.421146e+03	-9.533013e+02	5.848438e+00	2.717925e+01	3.255814e-01	2.070055e+00	8.756121e-03	9.589890e-01	1.602723e-01	1.243093e+00	3.335650e+00	3.756684e-02
6900000	-4.429338e+03	-9.348165e+02	6.148091e+00	2.581657e+01	3.953488e-01	2.061312e+00	1.711149e-02	9.168766e-01	1.848230e-01	1.508158e+00	2.925428e+00	3.942095e-02
6920000	-4.446552e+03	-9.712901e+02	5.636483e+00	2.525586e+01	3.139535e-01	1.718385e+00	2.833945e-02	9.100157e-01	1.032463e-01	1.253307e+00	5.645159e+00	3.629727e-02
6940000	-4.445039e+03	-9.567544e+02	4.530232e+00	2.176664e+01	4.186047e-01	1.687200e+00	2.568852e-02	8.206472e-01	3.271290e-01	7.230335e-01	2.279742e+00	2.904816e-02
6960000	-4.443873e+03	-9.267317e+02	5.412877e+00	2.350139e+01	4.418605e-01	2.227494e+00	1.815953e-02	8.983636e-01	2.943337e-01	7.913212e-01	1.802878e+00	3.473125e-02
6980000	-4.415344e+03	-9.408259e+02	5.414546e+00	2.363422e+01	3.837209e-01	2.156983e+00	1.919392e-02	9.196433e-01	1.672984e-01	1.693884e+00	4.371314e+00	3.422772e-02
7000000	-4.427376e+03	-9.353186e+02	5.341169e+00	2.447814e+01	3.604651e-01	1.709651e+00	1.107463e-02	9.330642e-01	2.523329e-01	1.468003e+00	2.650913e+00	3.434931e-02
7020000	-4.420950e+03	-9.897090e+02	3.683859e+00	1.764375e+01	3.255814e-01	2.399420e+00	4.499781e-03	9.783694e-01	1.595764e-01	1.040488e+00	2.712770e+00	2.350524e-02
7040000	-4.418109e+03	-9.728561e+02	4.258301e+00	1.982344e+01	3.604651e-01	2.003562e+00	9.042360e-03	9.510345e-01	2.075944e-01	6.915504e-01	2.841276e+00	2.725370e-02
7060000	-4.435751e+03	-9.442591e+02	5.010189e+00	2.231443e+01	4.418605e-01	2.003235e+00	1.742231e-02	8.963583e-01	2.554679e-01	1.203023e+00	4.672282e+00	3.224596e-02
7080000	-4.461277e+03	-9.641534e+02	4.453246e+00	2.004470e+01	3.837209e-01	1.856329e+00	1.484668e-02	9.149738e-01	2.106141e-01	1.100644e+00	2.241118e+00	2.866513e-02
7100000	-4.405710e+03	-9.325000e+02	4.890725e+00	2.230315e+01	3.720930e-01	1.852678e+00	2.495278e-02	8.915416e-01	2.090025e-01	8.918166e-01	5.678383e+00	3.148515e-02
7120000	-4.444710e+03	-9.423182e+02	4.634400e+00	2.002503e+01	4.069767e-01	2.050894e+00	1.288037e-02	9.306417e-01	2.866137e-01	1.006301e+00	4.300992e+00	2.958531e-02
7140000	-4.434306e+03	-9.380918e+02	4.922016e+00	2.154338e+01	4.186047e-01	1.674795e+00	2.382990e-02	8.910672e-01	2.030246e-01	8.453443e-01	3.207144e+00	3.136599e-02
7160000	-4.414926e+03	-9.698110e+02	4.887715e+00	2.121015e+01	3.604651e-01	1.742892e+00	1.867190e-02	9.273854e-01	1.356708e-01	7.082386e-01	2.827422e+00	3.103617e-02
7180000	-4.413733e+03	-9.646527e+02	5.262754e+00	2.332660e+01	3.372093e-01	1.979822e+00	1.640602e-02	9.292104e-01	1.665239e-01	2.131236e+00	2.246222e+00	3.383114e-02
7200000	-4.441331e+03	-9.702304e+02	4.253527e+00	1.736630e+01	3.953488e-01	2.200883e+00	2.023934e-02	9.286687e-01	1.220813e-01	7.632094e-01	2.125170e+00	2.723410e-02
7220000	-4.444294e+03	-9.229492e+02	6.388667e+00	2.589057e+01	3.720930e-01	1.968293e+00	3.040406e-02	8.667299e-01	2.287147e-01	1.514590e+00	3.957534e+00	4.095750e-02
7240000	-4.409796e+03	-9.501790e+02	4.648970e+00	2.113240e+01	3.953488e-01	1.642986e+00	2.351106e-02	8.293840e-01	3.489452e-01	1.638808e+00	5.269406e+00	2.969680e-02
7260000	-4.416898e+03	-9.528501e+02	5.076902e+00	2.481518e+01	3.023256e-01	1.720018e+00	1.492968e-02	9.466296e-01	1.085904e-01	2.135656e+00	4.615064e+00	3.274695e-02
7280000	-4.396497e+03	-9.354702e+02	4.869188e+00	2.081610e+01	4.302326e-01	1.911536e+00	2.722048e-02	8.084490e-01	3.321483e-01	1.488222e+00	3.440255e+00	3.139863e-02
7300000	-4.395896e+03	-9.513937e+02	5.883124e+00	2.681174e+01	2.906977e-01	1.378569e+00	1.381374e-02	9.338678e-01	1.656227e-01	1.860617e+00	5.192251e+00	3.747777e-02
7320000	-4.416912e+03	-9.905427e+02	5.443619e+00	2.486716e+01	3.372093e-01	1.877962e+00	3.723259e-02	8.885430e-01	1.212408e-01	2.069095e+00	2.663692e+00	3.466995e-02
7340000	-4.430822e+03	-9.454251e+02	4.623732e+00	1.992058e+01	3.023256e-01	1.849315e+00	1.896578e-02	9.280998e-01	1.634873e-01	1.087720e+00	3.737838e+00	2.950193e-02
7360000	-4.421162e+03	-9.901078e+02	3.360047e+00	1.649715e+01	3.139535e-01	2.208626e+00	3.114405e-02	9.135499e-01	8.586271e-02	6.938009e-01	3.103510e+00	2.139209e-02
7380000	-4.403107e+03	-1.001323e+03	4.176267e+00	2.026772e+01	3.720930e-01	1.976988e+00	8.225225e-03	9.475368e-01	2.581150e-01	9.526525e-01	2.285274e+00	2.648803e-02
7400000	-4.425892e+03	-9.345675e+02	5.036499e+00	2.329763e+01	4.418605e-01	1.793478e+00	2.180127e-02	8.956037e-01	1.949145e-01	1.900944e+00	3.166689e+00	3.241943e-02
7420000	-4.419469e+03	-9.576736e+02	5.614232e+00	2.740004e+01	3.372093e-01	1.602389e+00	3.524157e-02	8.796597e-01	1.223114e-01	1.771118e+00	1.731509e+00	3.620348e-02
7440000	-4.443993e+03	-9.182450e+02	4.981615e+00	2.357722e+01	4.302326e-01	1.905854e+00	1.052048e-02	9.376889e-01	2.280108e-01	1.203068e+00	3.079654e+00	3.180551e-02
7460000	-4.433940e+03	-8.968950e+02	5.424419e+00	2.320588e+01	4.767442e-01	1.503250e+00	1.701498e-02	8.711262e-01	4.038565e-01	1.520754e+00	2.269916e+00	3.457792e-02
7480000	-4.468885e+03	-8.963781e+02	4.862839e+00	2.015091e+01	5.232558e-01	2.368452e+00	2.374770e-02	7.970493e-01	4.321588e-01	1.415689e+00	2.330635e+00	3.059984e-02
7500000	-4.417573e+03	-9.213906e+02	6.220150e+00	2.552487e+01	3.837209e-01	1.927793e+00	6.765391e-03	9.677592e-01	2.613634e-01	2.144111e+00	4.448326e+00	3.963082e-02
7520000	-4.424254e+03	-9.649738e+02	4.922908e+00	2.138936e+01	4.186047e-01	2.345274e+00	2.199709e-03	9.884325e-01	2.170066e-01	1.385751e+00	2.498785e+00	3.123616e-02
7540000	-4.411897e+03	-9.556292e+02	4.965755e+00	2.195142e+01	3.604651e-01	2.108508e+00	8.701346e-03	9.468600e-01	2.675892e-01	2.061057e+00	2.317649e+00	3.162414e-02
7560000	-4.463531e+03	-9.674094e+02	4.738390e+00	2.023403e+01	4.883721e-01	2.438798e+00	9.486470e-03	9.328172e-01	3.311849e-01	8.437158e-01	2.986074e+00	3.036497e-02
7580000	-4.422639e+03	-9.368691e+02	6.179590e+00	2.619074e+01	3.604651e-01	1.902521e+00	2.074061e-02	9.004073e-01	2.328195e-01	2.736337e+00	6.896888e+00	3.957341e-02
7600000	-4.427061e+03	-9.752594e+02	4.653183e+00	2.157366e+01	3.488372e-01	2.115255e+00	2.481519e-02	8.992699e-01	1.643165e-01	6.305797e-01	2.317389e+00	2.977763e-02
7620000	-4.408269e+03	-9.555317e+02	4.575955e+00	2.046699e+01	4.069767e-01	2.037891e+00	1.617139e-02	9.075836e-01	2.430083e-01	8.956426e-01	3.218495e+00	2.918550e-02
7640000	-4.417948e+03	-9.560936e+02	4.657572e+00	2.029265e+01	3.720930e-01	1.968402e+00	3.021997e-02	8.308346e-01	2.759678e-01	4.764167e-01	1.892497e+00	2.968126e-02
7660000	-4.418133e+03	-9.431162e+02	5.731881e+00	2.592091e+01	4.186047e-01	1.947329e+00	2.168933e-02	8.868592e-01	2.640494e-01	1.572630e+00	2.983266e+00	3.645984e-02
7680000	-4.427501e+03	-9.115103e+02	5.433188e+00	2.442939e+01	4.418605e-01	2.041300e+00	1.856043e-02	9.079730e-01	1.776624e-01	1.314178e+00	2.393903e+00	3.482833e-02
7700000	-4.417662e+03	-9.263595e+02	5.237414e+00	2.496772e+01	3.255814e-01	1.909559e+00	1.681029e-02	9.032431e-01	2.316389e-01	1.657652e+00	4.235459e+00	3.334611e-02
7720000	-4.407292e+03	-9.448963e+02	5.860629e+00	2.644411e+01	3.488372e-01	1.753649e+00	3.129777e-02	8.647781e-01	1.958121e-01	1.437421e+00	3.634587e+00	3.777980e-02
7740000	-4.427935e+03	-9.700764e+02	4.510736e+00	1.916929e+01	4.651163e-01	1.881977e+00	1.674396e-02	8.903385e-01	3.234556e-01	1.379844e+00	3.001507e+00	2.875383e-02
7760000	-4.432504e+03	-9.414933e+02	5.009153e+00	2.088207e+01	4.534884e-01	1.804073e+00	2.529196e-02	8.392908e-01	3.774272e-01	9.788659e-01	1.824436e+00	3.224192e-02
7780000	-4.403448e+03	-9.515081e+02	6.122657e+00	2.812979e+01	2.325581e-01	1.748811e+00	1.717659e-02	9.604791e-01	6.241648e-02	2.038082e+00	8.304370e+00	3.916460e-02
7800000	-4.416755e+03	-9.347491e+02	5.243031e+00	2.240955e+01	3.720930e-01	2.178901e+00	1.377413e-02	9.335739e-01	2.129929e-01	1.064626e+00	3.205774e+00	3.379720e-02
7820000	-4.403752e+03	-9.469010e+02	5.774582e+00	2.581308e+01	3.372093e-01	1.874861e+00	3.397935e-02	9.002828e-01	9.724028e-02	1.079235e+00	5.880812e+00	3.673004e-02
7840000	-4.408691e+03	-9.186350e+02	7.522403e+00	3.229385e+01	3.488372e-01	2.189979e+00	1.177314e-02	9.463488e-01	1.992499e-01	1.833392e+00	7.003560e+00	4.831826e-02
7860000	-4.410889e+03	-9.511479e+02	6.596973e+00	3.004855e+01	2.674419e-01	1.775025e+00	2.096179e-02	8.896311e-01	1.949147e-01	1.808539e+00	4.624910e+00	4.249869e-02
7880000	-4.426923e+03	-9.393237e+02	6.214100e+00	2.740850e+01	2.906977e-01	2.371157e+00	2.565180e-02	9.160086e-01	1.071171e-01	1.422254e+00	4.708631e+00	4.005201e-02
7900000	-4.423294e+03	-9.740400e+02	4.840703e+00	2.135181e+01	3.023256e-01	2.856147e+00	2.212783e-02	9.303604e-01	1.136062e-01	8.394045e-01	2.272365e+00	3.101389e-02
7920000	-4.431705e+03	-9.306832e+02	6.174161e+00	2.638274e+01	3.604651e-01	1.788174e+00	2.656686e-02	8.790213e-01	1.950502e-01	1.503215e+00	4.653389e+00	3.948185e-02
7940000	-4.403301e+03	-9.623362e+02	5.448186e+00	2.415784e+01	2.441860e-01	2.335371e+00	5.228938e-03	9.801198e-01	1.296483e-01	2.803313e+00	5.734822e+00	3.469161e-02
7960000	-4.400477e+03	-9.543378e+02	5.608151e+00	2.453425e+01	2.209302e-01	2.230057e+00	1.689256e-02	9.561997e-01	9.191720e-02	1.729952e+00	7.225076e+00	3.586764e-02
7980000	-4.401674e+03	-9.632402e+02	5.441535e+00	2.434056e+01	3.372093e-01	2.304482e+00	1.057440e-02	9.623187e-01	1.317108e-01	1.970993e+00	5.831255e+00	3.507664e-02
8000000	-4.383609e+03	-9.606090e+02	4.888507e+00	2.236309e+01	3.255814e-01	2.024712e+00	2.711898e-02	8.956698e-01	1.336822e-01	1.765175e+00	3.748127e+00	3.153817e-02
8020000	-4.418254e+03	-9.323290e+02	4.643588e+00	1.974897e+01	3.837209e-01	1.773797e+00	9.575256e-03	9.555895e-01	2.065408e-01	9.134566e-01	2.302060e+00	2.984725e-02
8040000	-4.444617e+03	-9.544397e+02	4.324877e+00	1.971217e+01	4.069767e-01	1.794396e+00	6.534112e-03	9.515633e-01	2.727290e-01	9.877582e-01	3.400859e+00	2.774353e-02
8060000	-4.417070e+03	-9.905076e+02	4.391088e+00	2.186702e+01	3.720930e-01	1.845713e+00	7.317445e-03	9.473608e-01	2.425176e-01	1.895976e+00	3.445660e+00	2.816309e-02
8080000	-4.411982e+03	-9.848000e+02	5.295565e+00	2.629757e+01	2.906977e-01	1.674678e+00	5.865563e-03	9.757087e-01	1.225242e-01	1.578431e+00	5.253760e+00	3.388721e-02
8100000	-4.422806e+03	-9.927436e+02	3.769040e+00	1.898013e+01	3.488372e-01	2.156892e+00	2.472994e-03	9.898788e-01	1.498122e-01	1.035794e+00	3.252905e+00	2.423583e-02
8120000	-4.412434e+03	-9.868669e+02	4.380796e+00	2.293798e+01	2.906977e-01	1.996162e+00	1.687254e-02	9.253529e-01	1.194083e-01	9.065206e-01	4.028357e+00	2.816099e-02
8140000	-4.401912e+03	-9.757932e+02	4.113091e+00	2.087346e+01	2.674419e-01	2.250714e+00	5.345951e-03	9.692043e-01	2.107564e-01	1.467303e+00	2.963435e+00	2.647899e-02
8160000	-4.414122e+03	-9.671655e+02	4.089890e+00	1.932679e+01	3.139535e-01	2.159793e+00	1.517084e-02	9.224994e-01	1.998230e-01	9.172689e-01	6.254490e+00	2.619652e-02
8180000	-4.411005e+03	-9.378269e+02	4.926696e+00	2.196207e+01	3.372093e-01	2.078497e+00	1.765419e-02	9.047266e-01	2.130392e-01	6.471292e-01	3.447948e+00	3.116850e-02
8200000	-4.402599e+03	-9.317079e+02	5.254443e+00	2.405523e+01	3.255814e-01	2.279882e+00	1.575063e-02	9.405363e-01	1.279057e-01	1.089205e+00	3.980727e+00	3.309228e-02
8220000	-4.403391e+03	-9.498726e+02	5.645701e+00	2.300570e+01	3.255814e-01	1.834807e+00	3.189132e-02	8.902478e-01	1.342581e-01	1.723053e+00	4.340429e+00	3.610238e-02
8240000	-4.390697e+03	-9.764010e+02	4.275678e+00	2.001114e+01	2.906977e-01	2.159389e+00	1.073668e-02	9.689576e-01	9.513843e-02	1.009754e+00	4.831067e+00	2.741611e-02
8260000	-4.408251e+03	-9.305273e+02	5.735095e+00	2.527813e+01	3.139535e-01	2.075040e+00	2.588289e-02	8.919991e-01	1.522392e-01	1.408114e+00	3.581073e+00	3.658795e-02
8280000	-4.382385e+03	-9.591939e+02	5.647534e+00	2.563205e+01	2.790698e-01	1.853522e+00	2.458377e-02	9.253732e-01	1.126631e-01	1.714731e+00	3.632727e+00	3.623464e-02
8300000	-4.415499e+03	-9.396520e+02	4.448696e+00	2.107150e+01	4.069767e-01	2.177973e+00	1.879152e-03	9.876420e-01	2.296345e-01	1.142292e+00	2.169358e+00	2.845822e-02
8320000	-4.414761e+03	-9.602415e+02	4.140146e+00	2.115199e+01	3.255814e-01	2.204004e+00	2.259811e-03	9.897714e-01	1.378612e-01	1.428162e+00	2.599296e+00	2.651161e-02
8340000	-4.454567e+03	-1.005271e+03	4.591247e+00	2.162540e+01	3.023256e-01	1.700923e+00	1.255725e-02	9.604682e-01	1.217307e-01	1.698998e+00	3.331599e+00	2.958803e-02
8360000	-4.419068e+03	-9.841825e+02	4.563654e+00	2.225422e+01	2.441860e-01	1.935757e+00	8.261901e-03	9.700755e-01	1.220131e-01	9.146467e-01	4.251762e+00	2.934422e-02
8380000	-4.418851e+03	-9.533320e+02	5.664163e+00	2.405976e+01	4.418605e-01	1.594402e+00	2.386932e-02	8.480426e-01	2.972504e-01	8.901223e-01	3.464205e+00	3.556346e-02
8400000	-4.403766e+03	-9.674471e+02	4.257679e+00	1.827460e+01	4.069767e-01	1.957832e+00	1.236679e-02	9.041740e-01	3.517823e-01	1.455498e+00	2.194085e+00	2.699784e-02
8420000	-4.445071e+03	-9.380048e+02	4.142609e+00	1.790140e+01	4.302326e-01	2.159660e+00	2.886965e-02	8.060743e-01	3.291297e-01	4.743658e-01	4.045307e+00	2.631663e-02
8440000	-4.441535e+03	-9.327289e+02	4.406783e+00	1.942737e+01	3.837209e-01	1.845313e+00	3.205960e-02	8.649010e-01	1.967392e-01	6.878871e-01	1.696933e+00	2.811290e-02
8460000	-4.430823e+03	-9.240655e+02	5.612106e+00	2.271783e+01	3.372093e-01	2.503834e+00	5.391800e-03	9.790295e-01	1.933643e-01	1.145550e+00	2.511561e+00	3.604532e-02
8480000	-4.423582e+03	-9.486612e+02	5.561185e+00	2.165233e+01	3.488372e-01	2.125412e+00	1.858423e-02	9.136780e-01	2.403852e-01	1.118590e+00	5.615815e+00	3.569118e-02
8500000	-4.439222e+03	-9.023801e+02	5.826092e+00	2.391179e+01	3.837209e-01	1.835823e+00	4.843634e-02	7.930725e-01	2.293887e-01	9.712919e-01	5.716103e+00	3.719615e-02
8520000	-4.438385e+03	-9.247859e+02	6.379574e+00	2.688754e+01	3.720930e-01	1.801917e+00	3.609101e-02	8.466778e-01	1.814351e-01	1.244089e+00	4.381289e+00	4.064503e-02
8540000	-4.430937e+03	-9.237496e+02	5.170444e+00	2.290658e+01	3.372093e-01	1.844602e+00	2.589644e-02	8.903486e-01	1.426914e-01	9.856087e-01	2.776836e+00	3.294471e-02
8560000	-4.399113e+03	-9.550417e+02	4.359018e+00	2.121570e+01	3.488372e-01	1.952639e+00	2.610969e-02	8.716537e-01	1.864259e-01	1.082039e+00	2.302095e+00	2.803890e-02
8580000	-4.420859e+03	-9.978513e+02	3.565894e+00	1.943668e+01	3.139535e-01	1.583390e+00	1.839920e-02	9.131923e-01	1.291113e-01	9.096401e-01	2.004969e+00	2.250329e-02
8600000	-4.427038e+03	-9.425899e+02	4.254199e+00	1.899866e+01	3.720930e-01	2.690117e+00	2.454006e-02	8.796662e-01	2.185325e-01	6.006967e-01	5.374923e+00	2.727790e-02
8620000	-4.436343e+03	-9.392529e+02	4.984537e+00	2.510294e+01	3.488372e-01	2.272911e+00	4.616758e-02	8.127734e-01	1.657660e-01	1.218394e+00	3.146858e+00	3.181895e-02
8640000	-4.441529e+03	-9.842928e+02	3.821988e+00	1.988795e+01	3.604651e-01	1.671663e+00	1.216706e-02	9.279336e-01	2.388256e-01	8.142966e-01	2.457505e+00	2.435835e-02
8660000	-4.432431e+03	-9.348544e+02	4.555388e+00	2.195801e+01	4.069767e-01	1.877455e+00	8.885613e-03	9.397411e-01	2.473857e-01	1.025562e+00	3.243820e+00	2.935442e-02
8680000	-4.400755e+03	-9.665086e+02	5.196713e+00	2.434355e+01	2.906977e-01	1.683581e+00	6.293003e-03	9.727154e-01	1.656868e-01	1.021503e+00	4.174069e+00	3.332817e-02
8700000	-4.430112e+03	-9.477359e+02	4.846401e+00	2.343523e+01	3.720930e-01	1.644526e+00	2.928033e-02	8.800421e-01	1.916410e-01	1.106137e+00	5.464953e+00	3.125350e-02
8720000	-4.423560e+03	-9.705908e+02	4.333309e+00	2.053398e+01	3.837209e-01	1.999272e+00	2.061083e-02	8.909711e-01	1.985697e-01	1.326011e+00	2.083763e+00	2.793740e-02
8740000	-4.407129e+03	-9.412338e+02	5.404313e+00	2.648117e+01	3.372093e-01	2.298970e+00	9.967514e-03	9.573413e-01	1.484994e-01	1.107787e+00	2.904802e+00	3.470678e-02
8760000	-4.390947e+03	-9.723268e+02	4.620182e+00	2.309888e+01	2.441860e-01	2.175391e+00	2.522040e-02	9.049514e-01	1.205303e-01	9.930507e-01	5.437541e+00	2.956404e-02
8780000	-4.428352e+03	-9.347558e+02	5.428156e+00	2.604349e+01	3.720930e-01	1.954045e+00	2.095916e-02	9.196966e-01	1.314508e-01	1.203168e+00	3.258047e+00	3.418181e-02
8800000	-4.401207e+03	-9.892875e+02	4.694685e+00	2.240482e+01	3.255814e-01	1.830653e+00	1.856377e-02	9.306396e-01	1.257100e-01	1.347327e+00	2.031898e+00	2.994448e-02
8820000	-4.401431e+03	-9.463168e+02	6.054522e+00	2.945385e+01	2.790698e-01	1.727569e+00	2.763850e-02	8.872083e-01	1.681208e-01	1.907520e+00	6.082607e+00	3.896298e-02
8840000	-4.382251e+03	-9.822940e+02	4.595803e+00	2.183246e+01	3.255814e-01	1.891560e+00	1.467122e-02	9.320196e-01	1.390673e-01	1.269524e+00	5.290591e+00	2.964207e-02
8860000	-4.402933e+03	-9.292551e+02	5.682463e+00	2.557075e+01	3.720930e-01	1.958459e+00	2.549608e-02	9.081295e-01	1.507870e-01	1.270948e+00	3.807968e+00	3.639212e-02
8880000	-4.410881e+03	-9.533888e+02	4.785373e+00	2.156468e+01	3.953488e-01	2.028719e+00	2.430159e-02	8.917931e-01	2.014767e-01	1.440752e+00	3.977563e+00	3.066402e-02
8900000	-4.418991e+03	-9.730218e+02	5.175246e+00	2.311768e+01	3.837209e-01	2.093353e+00	1.594371e-02	9.013598e-01	2.744769e-01	1.784681e+00	3.676362e+00	3.305472e-02
8920000	-4.429964e+03	-9.957059e+02	4.108095e+00	2.006290e+01	3.604651e-01	1.514622e+00	2.862294e-03	9.819169e-01	2.433494e-01	1.970991e+00	3.346973e+00	2.637133e-02
8940000	-4.418430e+03	-9.283787e+02	4.643183e+00	2.130053e+01	3.837209e-01	1.991509e+00	8.380849e-03	9.597947e-01	1.890933e-01	9.435090e-01	2.989314e+00	2.976527e-02
8960000	-4.402794e+03	-9.839704e+02	4.655402e+00	2.219230e+01	3.488372e-01	1.953494e+00	7.851438e-03	9.690087e-01	1.250820e-01	1.572150e+00	5.162616e+00	2.988635e-02
8980000	-4.429705e+03	-9.272874e+02	4.716454e+00	2.209280e+01	4.302326e-01	1.824425e+00	1.516167e-02	9.056286e-01	3.059257e-01	8.987082e-01	1.553486e+00	3.009306e-02
9000000	-4.424505e+03	-9.401837e+02	4.517170e+00	2.072001e+01	4.418605e-01	1.877089e+00	6.268440e-03	9.584551e-01	2.844753e-01	1.351543e+00	2.536081e+00	2.870107e-02
9020000	-4.431839e+03	-9.394437e+02	6.217593e+00	2.787285e+01	4.069767e-01	2.098256e+00	1.461518e-02	9.200819e-01	1.880042e-01	2.797610e+00	3.355518e+00	3.954297e-02
9040000	-4.400550e+03	-9.224257e+02	7.395054e+00	3.136041e+01	3.488372e-01	1.925228e+00	3.231341e-02	8.479629e-01	2.525454e-01	1.703835e+00	4.693095e+00	4.649862e-02
9060000	-4.414093e+03	-9.427714e+02	5.169633e+00	2.540059e+01	2.790698e-01	1.716587e+00	1.872921e-02	9.282206e-01	1.451920e-01	1.515503e+00	3.980742e+00	3.321360e-02
9080000	-4.422765e+03	-1.002151e+03	4.827037e+00	2.239548e+01	2.790698e-01	2.136827e+00	2.643506e-02	9.114666e-01	1.285104e-01	1.328784e+00	4.373818e+00	3.037675e-02
9100000	-4.400644e+03	-9.910186e+02	4.779906e+00	2.382240e+01	2.674419e-01	1.881647e+00	2.174747e-02	9.203212e-01	1.275020e-01	1.835844e+00	3.009826e+00	3.063841e-02
9120000	-4.395180e+03	-9.479797e+02	4.514244e+00	2.214353e+01	3.023256e-01	1.905576e+00	1.455256e-02	9.291421e-01	1.822820e-01	1.828808e+00	3.418666e+00	2.886523e-02
9140000	-4.408657e+03	-9.431122e+02	4.820612e+00	2.051074e+01	4.418605e-01	1.830844e+00	1.595350e-02	9.101580e-01	1.927320e-01	8.246005e-01	3.048053e+00	3.042662e-02
9160000	-4.406269e+03	-9.498825e+02	5.352257e+00	2.314699e+01	3.488372e-01	2.369384e+00	2.303082e-02	9.090534e-01	2.241952e-01	7.884604e-01	5.443765e+00	3.423277e-02
9180000	-4.441596e+03	-9.422265e+02	5.177281e+00	2.204652e+01	4.651163e-01	2.494909e+00	1.636238e-02	8.769123e-01	3.549534e-01	1.304368e+00	3.010733e+00	3.329777e-02
9200000	-4.427895e+03	-9.325598e+02	5.460363e+00	2.579606e+01	3.372093e-01	2.034436e+00	1.357073e-02	9.462704e-01	1.430436e-01	1.308227e+00	5.223765e+00	3.515851e-02
9220000	-4.442204e+03	-9.094219e+02	6.800532e+00	2.857054e+01	4.069767e-01	1.883304e+00	3.678698e-02	7.957264e-01	2.740625e-01	2.327432e+00	4.084031e+00	4.375106e-02
9240000	-4.416518e+03	-9.578692e+02	4.812169e+00	2.198465e+01	3.604651e-01	2.244377e+00	2.876506e-02	8.388744e-01	2.841591e-01	1.472523e+00	3.342509e+00	3.097825e-02
9260000	-4.421937e+03	-9.193308e+02	6.076394e+00	2.580993e+01	4.186047e-01	1.937283e+00	3.508918e-02	7.978574e-01	2.819681e-01	2.512200e+00	4.235752e+00	3.919535e-02
9280000	-4.434258e+03	-9.143003e+02	5.022742e+00	2.393597e+01	3.372093e-01	2.069850e+00	2.347743e-02	8.460523e-01	3.148073e-01	1.172521e+00	2.646122e+00	3.228078e-02
9300000	-4.436912e+03	-9.484834e+02	5.129507e+00	2.396577e+01	2.906977e-01	2.038308e+00	2.171409e-02	9.195769e-01	1.382030e-01	1.174229e+00	4.611081e+00	3.305436e-02
9320000	-4.410723e+03	-9.391012e+02	4.708307e+00	2.121838e+01	3.604651e-01	1.834512e+00	2.283305e-02	9.035709e-01	2.320021e-01	9.816595e-01	3.552528e+00	3.011019e-02
9340000	-4.424282e+03	-9.291102e+02	5.253662e+00	2.388569e+01	3.255814e-01	2.226342e+00	1.601099e-02	9.413948e-01	1.143406e-01	1.127207e+00	2.708105e+00	3.373209e-02
9360000	-4.405643e+03	-9.844475e+02	4.658947e+00	2.337174e+01	3.023256e-01	1.736331e+00	6.663975e-03	9.725974e-01	1.584084e-01	1.224422e+00	4.578187e+00	2.998524e-02
9380000	-4.395262e+03	-9.922206e+02	4.292504e+00	2.182564e+01	2.906977e-01	1.736041e+00	4.437277e-03	9.863611e-01	9.534004e-02	1.751093e+00	5.305337e+00	2.758130e-02
9400000	-4.408521e+03	-1.003776e+03	4.175596e+00	1.916395e+01	3.837209e-01	1.796374e+00	1.175810e-02	9.077665e-01	3.323736e-01	1.092261e+00	2.839290e+00	2.657396e-02
9420000	-4.417822e+03	-9.546723e+02	4.421593e+00	2.059888e+01	3.953488e-01	1.765411e+00	1.884862e-02	9.030921e-01	1.718247e-01	1.533186e+00	2.217236e+00	2.825097e-02
9440000	-4.433095e+03	-9.393517e+02	6.266412e+00	2.798818e+01	4.302326e-01	1.710614e+00	3.879855e-02	8.237003e-01	2.330557e-01	1.694993e+00	3.189154e+00	4.002867e-02
9460000	-4.410327e+03	-9.158845e+02	5.912000e+00	2.591321e+01	4.651163e-01	1.894766e+00	9.877321e-03	9.261387e-01	3.194096e-01	1.836602e+00	3.107914e+00	3.783774e-02
9480000	-4.410326e+03	-9.288387e+02	5.717285e+00	2.641138e+01	3.604651e-01	2.248376e+00	1.169250e-02	9.227467e-01	2.446352e-01	1.619881e+00	2.350280e+00	3.686264e-02
9500000	-4.432296e+03	-9.453430e+02	4.982477e+00	2.316762e+01	3.720930e-01	2.289304e+00	7.585269e-03	9.642546e-01	1.718090e-01	1.033368e+00	2.142895e+00	3.185578e-02
9520000	-4.412254e+03	-9.603446e+02	5.327465e+00	2.441117e+01	3.720930e-01	2.089502e+00	7.460579e-03	9.715163e-01	1.498940e-01	1.768609e+00	2.092923e+00	3.427322e-02
9540000	-4.391615e+03	-1.003825e+03	3.926187e+00	1.990077e+01	3.837209e-01	2.301430e+00	1.499441e-02	9.123197e-01	1.823201e-01	9.688867e-01	4.777416e+00	2.513829e-02
9560000	-4.418736e+03	-9.695048e+02	4.469944e+00	2.119446e+01	3.953488e-01	2.414359e+00	2.319558e-02	8.893285e-01	2.079257e-01	1.526978e+00	3.476920e+00	2.858544e-02
9580000	-4.426410e+03	-9.538457e+02	4.968209e+00	2.078380e+01	4.767442e-01	2.294784e+00	1.611171e-02	8.760775e-01	3.079952e-01	9.149360e-01	2.051757e+00	3.197105e-02
9600000	-4.447127e+03	-9.290571e+02	5.066623e+00	2.013200e+01	4.302326e-01	1.834720e+00	2.651428e-02	8.625928e-01	2.935824e-01	1.320832e+00	2.900715e+00	3.249936e-02
9620000	-4.397030e+03	-9.673661e+02	4.895337e+00	2.130443e+01	3.953488e-01	1.539773e+00	5.701734e-03	9.535190e-01	3.490269e-01	1.585873e+00	2.728744e+00	3.132588e-02
9640000	-4.417788e+03	-9.504291e+02	5.212659e+00	2.373678e+01	4.186047e-01	2.156679e+00	2.604056e-02	8.472232e-01	2.584345e-01	2.021256e+00	3.944994e+00	3.335444e-02
9660000	-4.393745e+03	-9.866428e+02	4.796049e+00	2.317348e+01	3.488372e-01	2.211934e+00	2.036991e-02	8.949570e-01	1.727585e-01	1.687887e+00	2.097554e+00	3.016247e-02
9680000	-4.405133e+03	-9.558203e+02	4.578619e+00	2.131435e+01	3.720930e-01	2.008420e+00	2.955187e-02	8.556086e-01	1.816574e-01	1.240740e+00	3.400510e+00	2.943321e-02
9700000	-4.401382e+03	-9.430455e+02	5.384313e+00	2.433427e+01	3.953488e-01	1.624470e+00	1.216445e-02	9.370723e-01	2.227539e-01	1.515863e+00	3.635493e+00	3.436609e-02
9720000	-4.423029e+03	-9.485495e+02	4.939409e+00	2.132530e+01	3.488372e-01	2.502478e+00	9.367650e-03	9.663261e-01	1.293288e-01	9.089487e-01	2.649033e+00	3.164268e-02
9740000	-4.431897e+03	-9.594303e+02	5.100682e+00	2.233855e+01	3.488372e-01	1.794691e+00	1.103903e-02	9.494955e-01	1.843507e-01	1.310913e+00	2.696269e+00	3.259945e-02
9760000	-4.417185e+03	-9.244076e+02	4.606245e+00	2.128003e+01	4.534884e-01	2.337702e+00	6.834045e-03	9.425052e-01	3.728498e-01	9.432500e-01	1.905111e+00	2.943628e-02
9780000	-4.437399e+03	-9.097374e+02	5.270117e+00	2.285991e+01	3.953488e-01	1.794613e+00	6.470269e-03	9.502623e-01	3.621678e-01	6.392892e-01	2.690031e+00	3.394779e-02
9800000	-4.449979e+03	-9.335877e+02	5.442249e+00	2.385269e+01	3.604651e-01	1.419109e+00	3.040720e-02	8.826914e-01	1.670241e-01	1.261370e+00	2.706271e+00	3.469076e-02
9820000	-4.428433e+03	-9.408195e+02	5.108514e+00	2.314442e+01	3.837209e-01	1.881293e+00	1.630226e-02	9.193122e-01	2.050836e-01	5.678707e-01	3.603823e+00	3.271771e-02
9840000	-4.430562e+03	-9.524497e+02	5.102424e+00	2.418576e+01	3.372093e-01	2.671637e+00	1.876620e-02	9.357283e-01	1.103083e-01	1.054199e+00	2.842397e+00	3.260287e-02
9860000	-4.452549e+03	-9.433001e+02	5.276877e+00	2.396289e+01	3.488372e-01	1.799233e+00	2.640817e-02	9.013062e-01	1.195610e-01	8.429949e-01	3.791687e+00	3.386447e-02
9880000	-4.438120e+03	-9.875055e+02	4.351289e+00	2.107756e+01	3.720930e-01	1.696481e+00	4.479592e-03	9.738572e-01	1.962013e-01	1.158609e+00	1.646149e+00	2.805520e-02
9900000	-4.418144e+03	-1.001086e+03	4.566362e+00	2.268077e+01	2.790698e-01	1.971245e+00	4.013444e-03	9.805519e-01	1.553476e-01	9.862894e-01	4.993196e+00	2.937054e-02
9920000	-4.411536e+03	-9.594894e+02	5.228349e+00	2.304559e+01	3.023256e-01	2.184401e+00	3.487133e-02	8.556061e-01	1.906581e-01	1.232274e+00	2.779710e+00	3.303977e-02
9940000	-4.409424e+03	-9.777617e+02	5.001230e+00	2.642833e+01	3.837209e-01	2.161985e+00	1.022083e-03	9.936956e-01	2.134952e-01	1.681230e+00	3.226166e+00	3.224549e-02
9960000	-4.458524e+03	-9.560370e+02	5.230723e+00	2.632780e+01	3.139535e-01	2.006659e+00	2.414927e-03	9.895228e-01	1.110513e-01	1.392641e+00	4.008787e+00	3.310426e-02
9980000	-4.411978e+03	-9.539132e+02	5.048230e+00	2.426159e+01	4.069767e-01	1.610186e+00	1.288474e-03	9.897747e-01	3.009273e-01	1.198323e+00	4.449342e+00	3.211873e-02
10000000	-4.438195e+03	-9.366461e+02	4.998496e+00	2.463351e+01	4.534884e-01	1.776434e+00	1.224687e-03	9.918160e-01	2.296810e-01	1.136487e+00	6.269602e+00	3.204957e-02
10020000	-4.400582e+03	-9.988120e+02	4.413273e+00	2.218942e+01	3.372093e-01	1.786936e+00	3.221646e-02	8.425113e-01	2.060916e-01	1.270383e+00	2.640182e+00	2.770225e-02
10040000	-4.415598e+03	-9.777715e+02	4.113157e+00	2.159200e+01	3.953488e-01	1.828461e+00	3.296447e-02	8.002959e-01	2.140796e-01	1.402947e+00	1.602550e+00	2.642256e-02
10060000	-4.425594e+03	-9.809925e+02	4.352321e+00	2.184467e+01	3.953488e-01	1.857378e+00	1.143229e-02	9.233470e-01	2.572898e-01	8.575215e-01	3.167710e+00	2.729495e-02
10080000	-4.442912e+03	-9.182363e+02	5.351621e+00	2.425426e+01	4.069767e-01	2.439412e+00	6.938723e-03	9.549762e-01	2.859719e-01	1.429000e+00	2.700182e+00	3.424556e-02
10100000	-4.429228e+03	-9.426214e+02	4.346016e+00	2.110287e+01	3.837209e-01	2.088565e+00	1.812492e-02	9.004113e-01	1.955248e-01	8.455223e-01	4.294373e+00	2.791645e-02
10120000	-4.392400e+03	-9.906428e+02	3.883465e+00	1.957455e+01	3.372093e-01	2.591185e+00	2.076165e-02	9.286201e-01	9.383526e-02	7.153812e-01	4.666712e+00	2.502054e-02
10140000	-4.438514e+03	-9.625984e+02	4.160481e+00	1.892599e+01	3.953488e-01	1.780221e+00	1.428497e-03	9.935633e-01	1.741545e-01	1.480973e+00	2.957878e+00	2.683363e-02
10160000	-4.423034e+03	-9.611318e+02	3.969287e+00	1.847542e+01	3.604651e-01	1.622803e+00	1.860354e-02	9.382599e-01	1.170588e-01	1.465928e+00	2.992547e+00	2.556486e-02
10180000	-4.401721e+03	-9.727698e+02	3.962715e+00	1.969212e+01	3.488372e-01	1.886369e+00	1.373260e-02	9.452679e-01	1.330581e-01	9.822027e-01	2.709706e+00	2.552640e-02
10200000	-4.427521e+03	-9.114781e+02	5.707087e+00	2.457841e+01	3.953488e-01	1.929799e+00	2.011357e-02	8.938564e-01	2.778089e-01	1.413250e+00	2.777372e+00	3.681559e-02
10220000	-4.432888e+03	-9.043946e+02	5.573476e+00	2.423205e+01	4.186047e-01	2.510324e+00	6.211411e-03	9.668452e-01	2.981087e-01	1.248069e+00	2.202487e+00	3.588162e-02
10240000	-4.406833e+03	-9.281782e+02	5.073384e+00	2.326308e+01	4.418605e-01	1.855746e+00	2.242859e-02	8.765024e-01	2.823629e-01	1.153560e+00	3.753981e+00	3.197383e-02
10260000	-4.421410e+03	-9.489734e+02	4.930616e+00	2.247043e+01	4.069767e-01	2.154612e+00	2.305252e-02	8.420361e-01	3.000032e-01	9.235237e-01	4.325576e+00	3.090638e-02
10280000	-4.427820e+03	-9.782631e+02	4.641693e+00	2.277138e+01	3.023256e-01	2.145242e+00	2.200577e-02	8.911164e-01	1.767998e-01	1.357674e+00	2.831968e+00	2.968704e-02
10300000	-4.419956e+03	-9.359773e+02	4.734281e+00	2.143033e+01	2.906977e-01	2.515276e+00	2.802788e-02	8.833184e-01	1.674554e-01	1.055090e+00	3.028161e+00	3.050743e-02
10320000	-4.417300e+03	-9.266285e+02	5.000107e+00	2.436725e+01	4.651163e-01	2.252622e+00	2.064445e-02	8.138817e-01	3.404494e-01	7.272092e-01	3.718064e+00	3.224476e-02
10340000	-4.397154e+03	-9.791765e+02	4.399614e+00	2.334710e+01	3.488372e-01	2.279991e+00	1.304571e-02	9.303013e-01	1.688170e-01	1.026632e+00	2.754511e+00	2.833084e-02
10360000	-4.402641e+03	-9.401310e+02	5.564499e+00	2.776539e+01	3.255814e-01	2.008959e+00	6.025365e-03	9.657351e-01	1.827091e-01	2.398336e+00	3.676166e+00	3.562694e-02
10380000	-4.426555e+03	-9.928141e+02	4.295233e+00	2.247513e+01	3.953488e-01	1.995095e+00	1.664181e-02	9.225701e-01	1.946931e-01	1.355728e+00	2.626397e+00	2.768895e-02
10400000	-4.429703e+03	-9.710820e+02	5.067293e+00	2.301886e+01	3.139535e-01	2.164697e+00	2.064440e-02	9.008341e-01	1.677176e-01	8.719713e-01	2.039415e+00	3.257568e-02
10420000	-4.407041e+03	-1.022622e+03	4.007852e+00	1.824943e+01	3.023256e-01	2.375867e+00	2.005182e-02	8.927332e-01	2.302706e-01	8.173378e-01	2.137505e+00	2.562299e-02
10440000	-4.432217e+03	-9.643725e+02	4.779083e+00	2.175638e+01	4.186047e-01	2.052828e+00	2.032118e-02	8.607829e-01	3.004627e-01	1.232805e+00	1.963017e+00	3.080249e-02
10460000	-4.426645e+03	-9.882548e+02	3.751569e+00	1.866635e+01	2.558140e-01	2.615082e+00	2.265161e-02	9.348744e-01	7.303526e-02	1.067878e+00	2.802889e+00	2.386591e-02
10480000	-4.430905e+03	-9.629152e+02	4.857295e+00	2.308356e+01	3.604651e-01	1.601938e+00	1.944681e-02	9.194339e-01	1.395445e-01	1.281098e+00	2.943513e+00	3.108549e-02
10500000	-4.424199e+03	-9.759834e+02	4.142020e+00	1.929731e+01	3.837209e-01	2.125497e+00	1.241629e-02	9.270268e-01	2.493428e-01	9.191586e-01	2.235465e+00	2.664815e-02
10520000	-4.444688e+03	-9.498935e+02	4.677067e+00	2.197959e+01	3.604651e-01	2.119074e+00	1.417333e-02	9.461091e-01	1.589297e-01	1.154929e+00	1.701402e+00	3.002987e-02
10540000	-4.434356e+03	-9.385756e+02	4.899528e+00	2.202332e+01	3.488372e-01	1.602266e+00	2.963083e-02	8.768496e-01	1.978238e-01	8.020963e-01	2.714416e+00	3.154418e-02
10560000	-4.441308e+03	-9.598283e+02	4.053612e+00	1.938933e+01	3.255814e-01	1.773251e+00	1.364575e-02	9.409870e-01	1.522075e-01	6.911706e-01	3.082323e+00	2.601140e-02
10580000	-4.444698e+03	-9.425144e+02	4.402460e+00	2.084659e+01	3.488372e-01	2.253622e+00	2.153384e-02	8.685931e-01	2.448390e-01	1.295383e+00	2.989269e+00	2.781157e-02
10600000	-4.440601e+03	-9.351144e+02	4.566805e+00	2.099363e+01	3.255814e-01	1.947967e+00	2.131150e-02	9.108828e-01	1.498677e-01	8.321843e-01	2.224181e+00	2.887242e-02
10620000	-4.441346e+03	-9.467426e+02	5.701938e+00	2.712795e+01	3.488372e-01	1.811879e+00	1.014700e-02	9.364546e-01	2.371270e-01	1.291157e+00	4.117874e+00	3.561485e-02
10640000	-4.393623e+03	-9.735884e+02	4.422662e+00	2.227758e+01	2.674419e-01	2.139343e+00	3.335441e-02	8.993515e-01	7.171947e-02	1.385718e+00	3.352746e+00	2.835354e-02
10660000	-4.412427e+03	-9.744311e+02	5.378314e+00	2.388617e+01	2.441860e-01	2.203418e+00	1.329547e-02	9.579784e-01	1.174041e-01	2.164444e+00	3.979014e+00	3.452671e-02
10680000	-4.429490e+03	-9.507935e+02	4.687793e+00	2.078959e+01	4.534884e-01	1.465683e+00	7.296616e-03	9.600683e-01	2.379483e-01	6.757652e-01	1.682133e+00	2.894972e-02
10700000	-4.420608e+03	-9.961032e+02	4.324254e+00	2.122548e+01	2.441860e-01	2.165203e+00	1.270802e-02	9.553029e-01	1.155042e-01	1.148033e+00	2.814926e+00	2.762399e-02
10720000	-4.432637e+03	-9.482942e+02	5.270582e+00	2.127490e+01	3.139535e-01	1.812886e+00	6.902033e-03	9.770516e-01	1.154879e-01	1.252955e+00	3.468240e+00	3.389269e-02
10740000	-4.410189e+03	-9.765018e+02	5.002512e+00	2.173209e+01	2.790698e-01	2.274495e+00	1.210388e-02	9.688597e-01	6.881981e-02	1.062927e+00	4.131668e+00	3.216769e-02
10760000	-4.420173e+03	-9.671045e+02	4.458456e+00	2.060610e+01	3.720930e-01	1.649893e+00	9.720408e-03	9.443895e-01	2.101346e-01	7.047642e-01	3.445349e+00	2.761088e-02
10780000	-4.441127e+03	-9.554254e+02	4.476082e+00	2.053278e+01	3.139535e-01	2.488604e+00	2.073920e-02	9.320984e-01	9.085474e-02	1.135293e+00	3.374528e+00	2.858931e-02
10800000	-4.401881e+03	-9.902524e+02	4.898631e+00	2.200324e+01	3.139535e-01	2.009624e+00	9.708176e-03	9.478740e-01	2.017036e-01	1.438552e+00	5.025273e+00	3.143197e-02
10820000	-4.415313e+03	-9.691094e+02	4.522470e+00	2.155093e+01	3.720930e-01	1.946583e+00	2.690744e-02	8.455534e-01	2.287289e-01	7.159477e-01	2.860264e+00	2.902581e-02
10840000	-4.434187e+03	-9.679839e+02	4.684940e+00	1.981998e+01	3.604651e-01	1.966259e+00	1.669818e-02	9.123512e-01	2.251071e-01	8.475998e-01	4.450657e+00	2.968798e-02
10860000	-4.429679e+03	-9.295555e+02	5.525443e+00	2.480337e+01	3.023256e-01	1.979775e+00	2.645117e-02	9.168294e-01	9.501774e-02	1.642853e+00	4.237483e+00	3.486748e-02
10880000	-4.394829e+03	-9.580933e+02	5.407616e+00	2.476555e+01	2.906977e-01	2.147993e+00	9.575301e-03	9.712577e-01	7.951790e-02	1.094530e+00	3.190086e+00	3.457558e-02
10900000	-4.404933e+03	-9.577347e+02	5.164022e+00	2.535480e+01	2.325581e-01	1.832433e+00	1.250965e-02	9.565824e-01	1.009142e-01	2.432682e+00	5.243695e+00	3.306695e-02
10920000	-4.407951e+03	-9.376984e+02	5.363937e+00	2.614243e+01	3.837209e-01	1.796596e+00	1.754677e-02	8.804370e-01	2.982065e-01	1.347530e+00	3.249426e+00	3.400996e-02
10940000	-4.426351e+03	-9.382275e+02	4.399971e+00	2.074519e+01	3.953488e-01	1.987750e+00	2.192511e-02	8.904287e-01	2.059827e-01	7.536917e-01	3.988660e+00	2.791251e-02
10960000	-4.447549e+03	-9.750562e+02	4.104952e+00	1.954666e+01	3.139535e-01	2.514006e+00	7.584867e-03	9.666529e-01	1.496612e-01	1.332974e+00	2.424129e+00	2.612877e-02
10980000	-4.397303e+03	-9.576960e+02	4.930435e+00	2.252035e+01	3.488372e-01	2.070840e+00	2.520966e-02	8.904299e-01	2.118621e-01	1.235220e+00	4.161399e+00	3.125696e-02
11000000	-4.420219e+03	-1.017917e+03	4.092143e+00	1.902811e+01	3.255814e-01	1.867443e+00	4.425098e-03	9.810852e-01	1.490744e-01	1.872268e+00	3.352515e+00	2.617978e-02
11020000	-4.423430e+03	-9.946810e+02	5.532095e+00	2.414273e+01	2.674419e-01	2.399568e+00	3.570855e-03	9.861728e-01	1.355050e-01	1.319168e+00	2.233380e+00	3.495518e-02
11040000	-4.425887e+03	-9.388065e+02	4.556025e+00	2.271030e+01	3.488372e-01	1.624430e+00	1.326512e-02	9.151496e-01	2.302591e-01	1.494234e+00	3.431399e+00	2.922923e-02
11060000	-4.408690e+03	-9.714760e+02	4.996592e+00	2.342942e+01	2.906977e-01	2.755716e+00	1.684436e-02	9.397888e-01	1.209959e-01	2.178212e+00	3.334273e+00	3.186693e-02
11080000	-4.388380e+03	-9.959690e+02	3.754053e+00	1.785830e+01	2.906977e-01	2.201434e+00	6.337967e-03	9.726091e-01	1.494545e-01	8.295251e-01	1.702183e+00	2.390594e-02
11100000	-4.398854e+03	-9.503174e+02	4.665837e+00	2.164560e+01	3.720930e-01	2.155702e+00	9.016093e-03	9.539316e-01	1.769625e-01	7.809274e-01	4.093707e+00	2.965543e-02
11120000	-4.391244e+03	-9.589881e+02	5.062347e+00	2.216417e+01	4.186047e-01	2.122730e+00	2.226334e-03	9.848037e-01	3.142952e-01	1.048153e+00	3.444816e+00	3.252903e-02
11140000	-4.416561e+03	-9.850574e+02	4.359547e+00	2.096186e+01	4.186047e-01	1.832217e+00	6.671195e-03	9.687189e-01	1.617506e-01	1.007068e+00	2.114437e+00	2.748539e-02
11160000	-4.414617e+03	-9.652260e+02	4.649075e+00	2.164240e+01	3.488372e-01	1.414525e+00	2.183475e-02	9.230255e-01	1.319857e-01	9.184742e-01	3.335381e+00	2.956283e-02
11180000	-4.412573e+03	-9.835255e+02	4.173539e+00	1.963304e+01	3.372093e-01	1.795634e+00	1.867767e-02	8.975975e-01	2.017493e-01	1.200823e+00	4.113245e+00	2.659699e-02
11200000	-4.452433e+03	-9.218412e+02	4.808191e+00	2.129435e+01	4.302326e-01	1.603372e+00	1.083533e-02	9.156956e-01	3.635382e-01	8.939371e-01	2.999533e+00	3.058545e-02
11220000	-4.426450e+03	-9.297936e+02	5.672217e+00	2.546473e+01	4.418605e-01	1.985566e+00	6.106161e-03	9.545515e-01	2.916926e-01	1.323872e+00	2.905829e+00	3.657956e-02
11240000	-4.425205e+03	-9.234377e+02	4.876368e+00	2.194270e+01	4.651163e-01	2.034794e+00	1.219455e-02	9.143630e-01	2.648839e-01	1.380852e+00	2.511436e+00	3.141422e-02
11260000	-4.412843e+03	-9.124166e+02	5.138404e+00	2.405791e+01	4.534884e-01	2.215709e+00	2.597391e-02	8.059847e-01	3.888071e-01	1.527842e+00	6.864390e+00	3.305119e-02
11280000	-4.423243e+03	-9.154591e+02	5.014662e+00	2.246307e+01	4.186047e-01	1.982175e+00	1.122419e-02	9.343978e-01	2.532518e-01	1.421972e+00	3.022394e+00	3.226326e-02
11300000	-4.424136e+03	-9.508154e+02	5.481073e+00	2.461572e+01	3.720930e-01	1.691524e+00	3.079451e-02	8.598308e-01	2.122921e-01	1.455408e+00	3.644852e+00	3.530280e-02
11320000	-4.422420e+03	-9.514495e+02	5.530420e+00	2.299061e+01	3.488372e-01	2.220396e+00	1.289273e-02	9.529626e-01	1.312560e-01	1.373252e+00	3.300037e+00	3.532978e-02
11340000	-4.428452e+03	-9.315903e+02	4.945533e+00	2.013686e+01	3.255814e-01	1.796494e+00	1.205572e-02	9.475663e-01	1.707079e-01	1.374657e+00	6.268761e+00	3.169936e-02
11360000	-4.435407e+03	-9.139450e+02	5.687250e+00	2.413847e+01	4.302326e-01	1.608606e+00	1.009129e-02	9.508589e-01	2.181411e-01	1.531659e+00	3.536302e+00	3.658011e-02
11380000	-4.412465e+03	-9.555166e+02	5.273057e+00	2.502775e+01	3.255814e-01	1.899350e+00	8.360480e-03	9.530285e-01	2.197884e-01	1.062510e+00	3.381281e+00	3.400751e-02
11400000	-4.424991e+03	-9.256231e+02	4.764896e+00	2.299817e+01	3.604651e-01	1.950670e+00	7.008525e-03	9.510442e-01	2.219497e-01	1.087431e+00	4.676633e+00	3.061407e-02
11420000	-4.444907e+03	-9.292434e+02	5.998381e+00	2.733922e+01	3.720930e-01	1.859548e+00	9.327219e-03	9.635653e-01	1.473572e-01	1.602568e+00	2.639506e+00	3.781825e-02
11440000	-4.437741e+03	-9.653874e+02	4.788637e+00	2.142410e+01	3.953488e-01	2.013750e+00	3.216742e-03	9.852324e-01	1.926497e-01	1.142395e+00	3.523744e+00	3.047639e-02
11460000	-4.435579e+03	-9.749464e+02	4.543861e+00	2.097730e+01	3.720930e-01	2.062350e+00	9.362852e-03	9.409948e-01	2.598316e-01	1.336825e+00	4.164587e+00	2.905240e-02
11480000	-4.417230e+03	-9.967012e+02	4.024993e+00	1.951551e+01	4.302326e-01	1.916585e+00	2.118983e-02	8.958468e-01	2.205833e-01	1.330579e+00	2.248492e+00	2.561795e-02
11500000	-4.419195e+03	-9.431254e+02	4.408620e+00	2.005385e+01	3.837209e-01	2.027766e+00	7.662742e-03	9.573896e-01	1.851250e-01	9.018277e-01	2.323471e+00	2.829241e-02
11520000	-4.403206e+03	-9.630397e+02	4.066392e+00	2.040220e+01	3.604651e-01	2.324452e+00	9.863273e-03	9.561718e-01	1.608121e-01	6.457831e-01	3.240275e+00	2.619180e-02
11540000	-4.409404e+03	-9.496541e+02	4.545940e+00	1.942004e+01	4.186047e-01	2.242446e+00	2.881461e-02	8.408795e-01	2.200398e-01	1.301527e+00	2.510109e+00	2.846377e-02
11560000	-4.439050e+03	-9.325920e+02	5.406709e+00	2.293662e+01	4.534884e-01	2.030273e+00	2.727449e-02	8.149266e-01	3.436404e-01	1.555503e+00	3.971970e+00	3.428914e-02
11580000	-4.415016e+03	-9.419967e+02	4.514610e+00	1.946765e+01	3.953488e-01	1.829099e+00	4.707333e-03	9.744010e-01	2.498668e-01	8.547190e-01	2.486110e+00	2.875540e-02
11600000	-4.409096e+03	-9.873293e+02	4.208883e+00	2.059452e+01	3.372093e-01	2.340507e+00	4.244080e-03	9.785677e-01	1.588979e-01	1.244874e+00	4.693360e+00	2.680705e-02
11620000	-4.432591e+03	-9.567358e+02	4.314151e+00	1.918732e+01	3.953488e-01	2.169619e+00	2.218321e-02	8.755957e-01	2.295005e-01	7.527994e-01	2.342208e+00	2.731219e-02
11640000	-4.433624e+03	-9.587412e+02	4.625449e+00	2.087134e+01	3.255814e-01	1.836348e+00	5.153103e-03	9.816583e-01	1.326020e-01	1.073074e+00	3.725530e+00	2.954052e-02
11660000	-4.401175e+03	-9.532260e+02	5.568664e+00	2.398395e+01	3.720930e-01	1.808039e+00	2.558622e-02	9.079722e-01	1.300109e-01	1.095946e+00	4.368434e+00	3.570180e-02
11680000	-4.411009e+03	-9.584970e+02	5.391724e+00	2.314737e+01	2.790698e-01	1.752892e+00	3.507258e-02	9.081473e-01	9.754514e-02	1.600554e+00	5.421233e+00	3.447648e-02
11700000	-4.409558e+03	-9.886888e+02	4.503215e+00	1.986670e+01	2.790698e-01	1.620571e+00	4.112155e-03	9.859184e-01	1.150690e-01	1.119017e+00	2.536508e+00	2.866581e-02
11720000	-4.427251e+03	-9.896036e+02	4.496887e+00	2.047814e+01	2.790698e-01	1.674233e+00	8.860764e-03	9.796303e-01	4.393406e-02	1.408795e+00	2.571346e+00	2.879683e-02
11740000	-4.411018e+03	-9.658399e+02	4.771153e+00	2.197168e+01	3.023256e-01	1.742593e+00	8.773330e-03	9.594475e-01	1.503106e-01	1.227338e+00	2.756634e+00	3.072879e-02
11760000	-4.441253e+03	-9.626791e+02	5.046356e+00	2.328708e+01	3.720930e-01	1.594488e+00	1.156699e-02	9.438865e-01	2.139878e-01	7.735497e-01	2.828153e+00	3.240576e-02
11780000	-4.428299e+03	-9.725484e+02	5.095746e+00	2.290115e+01	4.534884e-01	1.955256e+00	9.111673e-03	9.453843e-01	2.491917e-01	1.028617e+00	3.529707e+00	3.286770e-02
11800000	-4.433242e+03	-9.908130e+02	4.222796e+00	1.934465e+01	4.186047e-01	2.046632e+00	3.110758e-03	9.785901e-01	2.822275e-01	8.880629e-01	5.332956e+00	2.691880e-02
11820000	-4.458960e+03	-9.585409e+02	4.697220e+00	2.019815e+01	3.953488e-01	1.749601e+00	2.719742e-03	9.797932e-01	2.905711e-01	7.497690e-01	2.122957e+00	2.961513e-02
11840000	-4.423749e+03	-1.000731e+03	4.166290e+00	2.254204e+01	2.790698e-01	2.113201e+00	1.836820e-02	9.079850e-01	1.660941e-01	1.226434e+00	4.271831e+00	2.661756e-02
11860000	-4.415139e+03	-9.780834e+02	4.838206e+00	2.586166e+01	3.139535e-01	1.912997e+00	1.080331e-02	9.584399e-01	1.095240e-01	1.581481e+00	4.782275e+00	3.091981e-02
11880000	-4.444824e+03	-9.816765e+02	3.965003e+00	1.871851e+01	4.069767e-01	1.547464e+00	3.460346e-03	9.826165e-01	1.740885e-01	1.951755e+00	3.478289e+00	2.546646e-02
11900000	-4.432556e+03	-9.514243e+02	4.953675e+00	2.284012e+01	3.720930e-01	1.780098e+00	3.206877e-03	9.840254e-01	1.645614e-01	1.075955e+00	2.939551e+00	3.181008e-02
11920000	-4.385455e+03	-9.684844e+02	4.238673e+00	2.008116e+01	3.255814e-01	1.719142e+00	2.943159e-02	8.664079e-01	1.724095e-01	1.847806e+00	3.185099e+00	2.729642e-02
11940000	-4.417705e+03	-9.763938e+02	4.304086e+00	2.025452e+01	3.372093e-01	1.826719e+00	2.100798e-02	9.382238e-01	1.150576e-01	8.294236e-01	2.642673e+00	2.774873e-02
11960000	-4.450997e+03	-9.166815e+02	5.002251e+00	2.134539e+01	3.837209e-01	1.867132e+00	8.229607e-03	9.511931e-01	2.603290e-01	1.035791e+00	2.882616e+00	3.215543e-02
11980000	-4.384051e+03	-9.749326e+02	4.580861e+00	2.169638e+01	3.720930e-01	2.056618e+00	1.258855e-02	9.257476e-01	2.300491e-01	8.493554e-01	3.503076e+00	2.935465e-02
12000000	-4.404029e+03	-9.835996e+02	4.744808e+00	2.174603e+01	3.837209e-01	1.664753e+00	3.396667e-02	8.576125e-01	1.756672e-01	1.339420e+00	3.144190e+00	3.053542e-02
12020000	-4.413987e+03	-9.669287e+02	4.975439e+00	2.252764e+01	3.720930e-01	1.570933e+00	1.047220e-02	9.453154e-01	1.947602e-01	2.545215e+00	3.045677e+00	3.197612e-02
12040000	-4.400240e+03	-9.170012e+02	5.965404e+00	2.674145e+01	3.720930e-01	2.182383e+00	1.788716e-02	8.906511e-01	2.539592e-01	1.786954e+00	5.338414e+00	3.824206e-02
12060000	-4.402469e+03	-9.641828e+02	4.905838e+00	2.372339e+01	2.790698e-01	1.901140e+00	2.728481e-02	9.232628e-01	8.898293e-02	2.153969e+00	3.176473e+00	3.140960e-02
12080000	-4.382378e+03	-9.580188e+02	4.747006e+00	2.356593e+01	3.604651e-01	1.957220e+00	2.340346e-02	8.855572e-01	1.773739e-01	1.660595e+00	4.103627e+00	3.008454e-02
12100000	-4.415223e+03	-9.010611e+02	5.631352e+00	2.691167e+01	4.069767e-01	1.785981e+00	2.043300e-02	8.415054e-01	3.407971e-01	1.258003e+00	4.408092e+00	3.583486e-02
12120000	-4.418449e+03	-9.705955e+02	4.669642e+00	2.392928e+01	3.255814e-01	1.916785e+00	2.516542e-02	8.859187e-01	1.623175e-01	1.696905e+00	3.508654e+00	2.982205e-02
12140000	-4.407692e+03	-9.517936e+02	5.462671e+00	2.447985e+01	3.372093e-01	2.049731e+00	2.136004e-02	9.259496e-01	1.375490e-01	1.160192e+00	3.933897e+00	3.506777e-02
12160000	-4.420034e+03	-9.634177e+02	4.604278e+00	2.258075e+01	3.604651e-01	1.804435e+00	3.083133e-02	8.463816e-01	2.059803e-01	1.061749e+00	2.744509e+00	2.961042e-02
12180000	-4.393224e+03	-9.613562e+02	4.487103e+00	2.160224e+01	3.720930e-01	2.226148e+00	1.262045e-02	9.437885e-01	1.511760e-01	1.386822e+00	1.509551e+00	2.880884e-02
12200000	-4.411423e+03	-9.963565e+02	4.784030e+00	2.291251e+01	4.186047e-01	1.424784e+00	9.716218e-03	9.444257e-01	1.880781e-01	9.934815e-01	1.681603e+00	3.085606e-02
12220000	-4.404199e+03	-9.615899e+02	4.654245e+00	2.180270e+01	3.837209e-01	1.891449e+00	4.259664e-02	8.054689e-01	2.203066e-01	1.512593e+00	2.157572e+00	2.972520e-02
12240000	-4.389485e+03	-9.849677e+02	4.587401e+00	2.257717e+01	4.069767e-01	1.558844e+00	2.247218e-02	8.340255e-01	3.028108e-01	1.109752e+00	2.783528e+00	2.915481e-02
12260000	-4.423498e+03	-9.539082e+02	5.516595e+00	2.523520e+01	3.139535e-01	1.693247e+00	3.925164e-03	9.831898e-01	1.814561e-01	1.443167e+00	5.230644e+00	3.547390e-02
12280000	-4.427196e+03	-9.288805e+02	4.892721e+00	2.187234e+01	3.139535e-01	1.739774e+00	9.659892e-03	9.628465e-01	1.426337e-01	1.035868e+00	3.244344e+00	3.146568e-02
12300000	-4.407099e+03	-9.213677e+02	6.974681e+00	2.798151e+01	4.186047e-01	1.720169e+00	4.789258e-03	9.732103e-01	2.566477e-01	2.006659e+00	2.432555e+00	4.473138e-02
12320000	-4.398747e+03	-9.613863e+02	5.673446e+00	2.292776e+01	3.953488e-01	1.912697e+00	6.884552e-03	9.677715e-01	2.303232e-01	1.593335e+00	4.327153e+00	3.641303e-02
12340000	-4.401793e+03	-9.318315e+02	5.684720e+00	2.339301e+01	3.255814e-01	2.256931e+00	1.218208e-02	9.428085e-01	2.368617e-01	1.565113e+00	4.422673e+00	3.644891e-02
12360000	-4.419680e+03	-9.456387e+02	6.097084e+00	2.609746e+01	2.906977e-01	1.701906e+00	1.045559e-02	9.516971e-01	2.243784e-01	1.718306e+00	4.545192e+00	3.822571e-02
12380000	-4.390299e+03	-9.875544e+02	4.234643e+00	2.180152e+01	2.674419e-01	2.029050e+00	6.605669e-04	9.960629e-01	1.814367e-01	9.195675e-01	5.455246e+00	2.712205e-02
12400000	-4.383605e+03	-9.742140e+02	4.310491e+00	2.216630e+01	3.023256e-01	1.639875e+00	9.033192e-04	9.954229e-01	1.796639e-01	1.273707e+00	2.162447e+00	2.746420e-02
12420000	-4.409299e+03	-9.808970e+02	4.758066e+00	2.436669e+01	2.906977e-01	2.072638e+00	1.708978e-03	9.927325e-01	1.282770e-01	1.473952e+00	5.913119e+00	3.026811e-02
12440000	-4.440335e+03	-9.259460e+02	6.632827e+00	2.770932e+01	3.837209e-01	1.820169e+00	1.751268e-02	9.379764e-01	1.489746e-01	1.188881e+00	7.099306e+00	4.246841e-02
12460000	-4.412087e+03	-9.543410e+02	5.189689e+00	2.491213e+01	3.720930e-01	1.970784e+00	3.561575e-03	9.843310e-01	1.496008e-01	8.953544e-01	3.763125e+00	3.330192e-02
12480000	-4.415156e+03	-9.283762e+02	6.035281e+00	2.692548e+01	3.488372e-01	1.378865e+00	1.544682e-02	9.450637e-01	1.407771e-01	1.437863e+00	2.747262e+00	3.885943e-02
12500000	-4.420919e+03	-9.336546e+02	4.922367e+00	2.253958e+01	4.186047e-01	1.672683e+00	2.320346e-02	8.972874e-01	2.093067e-01	9.974403e-01	2.834075e+00	3.169640e-02
12520000	-4.441014e+03	-9.439306e+02	5.175662e+00	2.223136e+01	4.534884e-01	1.785387e+00	9.413168e-03	9.481006e-01	2.230273e-01	8.521896e-01	4.320415e+00	3.307870e-02
12540000	-4.411196e+03	-9.591140e+02	4.609705e+00	2.110944e+01	4.069767e-01	2.314545e+00	2.799567e-02	8.419210e-01	2.493488e-01	1.200469e+00	2.878467e+00	2.966756e-02
12560000	-4.413378e+03	-9.437364e+02	6.317181e+00	2.577856e+01	3.953488e-01	1.519713e+00	2.447001e-02	8.837121e-01	2.454764e-01	1.260262e+00	2.874579e+00	4.049138e-02
12580000	-4.436363e+03	-9.119160e+02	5.883566e+00	2.303121e+01	4.186047e-01	1.874532e+00	2.420756e-02	8.810083e-01	2.832336e-01	8.312857e-01	5.833101e+00	3.789783e-02
12600000	-4.425889e+03	-9.611423e+02	4.975407e+00	2.074335e+01	3.720930e-01	1.566974e+00	2.156804e-02	8.938299e-01	2.116920e-01	1.208796e+00	4.321744e+00	3.207715e-02
12620000	-4.425010e+03	-9.631418e+02	4.763488e+00	2.153038e+01	3.604651e-01	1.854970e+00	2.837659e-02	8.915352e-01	1.206154e-01	8.893075e-01	5.117131e+00	3.071321e-02
12640000	-4.400763e+03	-9.553319e+02	5.859608e+00	2.580177e+01	3.372093e-01	1.657759e+00	6.139154e-03	9.769610e-01	1.404120e-01	1.785453e+00	5.173181e+00	3.772419e-02
12660000	-4.411448e+03	-9.784197e+02	4.988771e+00	2.155766e+01	3.837209e-01	2.239571e+00	6.800464e-03	9.642791e-01	2.071092e-01	1.200435e+00	5.073862e+00	3.208933e-02
12680000	-4.399384e+03	-9.926023e+02	4.520988e+00	2.244853e+01	2.906977e-01	1.883181e+00	2.393477e-02	9.348801e-01	7.584431e-02	1.337363e+00	4.135036e+00	2.907149e-02
12700000	-4.417599e+03	-9.657830e+02	4.840907e+00	2.254719e+01	4.186047e-01	1.982737e+00	1.748896e-02	9.039262e-01	2.411282e-01	1.163414e+00	2.300280e+00	3.085822e-02
12720000	-4.432224e+03	-9.977211e+02	4.747607e+00	2.429859e+01	2.674419e-01	1.814347e+00	2.599219e-02	9.355229e-01	5.289715e-02	1.391364e+00	6.016735e+00	3.005272e-02
12740000	-4.426688e+03	-9.567253e+02	4.827638e+00	2.258569e+01	4.418605e-01	1.567469e+00	2.341214e-02	8.314594e-01	3.181126e-01	7.846187e-01	2.188893e+00	3.084546e-02
12760000	-4.443101e+03	-9.912800e+02	4.440932e+00	2.180572e+01	3.720930e-01	2.367634e+00	2.957750e-02	8.702961e-01	1.480791e-01	8.074830e-01	4.549620e+00	2.841076e-02
12780000	-4.427405e+03	-9.614317e+02	4.803548e+00	2.205435e+01	3.023256e-01	2.075281e+00	2.056354e-02	9.156841e-01	1.476970e-01	9.875602e-01	3.506192e+00	3.018877e-02
12800000	-4.442931e+03	-9.464123e+02	5.081258e+00	2.335117e+01	3.953488e-01	1.757847e+00	2.848727e-03	9.840203e-01	2.299408e-01	8.527989e-01	2.498035e+00	3.274226e-02
12820000	-4.414454e+03	-9.444120e+02	4.945033e+00	2.207216e+01	3.255814e-01	1.893362e+00	1.017556e-02	9.592322e-01	1.802722e-01	9.539577e-01	4.375524e+00	3.158058e-02
12840000	-4.417258e+03	-9.772211e+02	4.010757e+00	1.846339e+01	2.790698e-01	2.367414e+00	7.718667e-03	9.732033e-01	1.262605e-01	6.864022e-01	2.297477e+00	2.571518e-02
12860000	-4.441367e+03	-9.805410e+02	3.667344e+00	1.723789e+01	3.023256e-01	1.736903e+00	1.162557e-02	9.599092e-01	1.086142e-01	7.703639e-01	1.866205e+00	2.342957e-02
12880000	-4.445088e+03	-9.378552e+02	4.320823e+00	1.922269e+01	3.953488e-01	2.048693e+00	9.819946e-03	9.417969e-01	2.509857e-01	6.808052e-01	2.060432e+00	2.778489e-02
12900000	-4.416239e+03	-9.629598e+02	4.440788e+00	2.019154e+01	3.720930e-01	2.058893e+00	6.925066e-03	9.625358e-01	2.306606e-01	1.001631e+00	2.613653e+00	2.861658e-02
12920000	-4.429421e+03	-9.671491e+02	4.255067e+00	2.076882e+01	2.906977e-01	2.483803e+00	1.606234e-02	9.292203e-01	1.524755e-01	1.102662e+00	5.732486e+00	2.699796e-02
12940000	-4.403149e+03	-9.585392e+02	4.901802e+00	2.290418e+01	3.372093e-01	1.942981e+00	2.432031e-02	8.818873e-01	2.150120e-01	1.764264e+00	2.576920e+00	3.153295e-02
12960000	-4.405654e+03	-9.969559e+02	4.361878e+00	2.075005e+01	2.906977e-01	1.992385e+00	1.814238e-02	9.286117e-01	1.360156e-01	1.269063e+00	2.381189e+00	2.787104e-02
12980000	-4.402458e+03	-9.682714e+02	5.308384e+00	2.659604e+01	3.372093e-01	1.758153e+00	9.386186e-03	9.481777e-01	1.819728e-01	1.588709e+00	2.615991e+00	3.404958e-02
13000000	-4.408856e+03	-9.504164e+02	4.606225e+00	2.585658e+01	2.906977e-01	2.087928e+00	3.292762e-02	8.599534e-01	1.108864e-01	1.620878e+00	3.592028e+00	2.917087e-02
13020000	-4.397991e+03	-9.712829e+02	4.946147e+00	2.554589e+01	3.720930e-01	1.615555e+00	1.860818e-02	8.771052e-01	2.435340e-01	9.275468e-01	5.333554e+00	3.104730e-02
13040000	-4.370346e+03	-9.984568e+02	4.144406e+00	2.145425e+01	3.139535e-01	2.617968e+00	2.547297e-02	8.995454e-01	1.279285e-01	1.400286e+00	3.393798e+00	2.625808e-02
13060000	-4.396034e+03	-9.899145e+02	4.292608e+00	2.145085e+01	3.372093e-01	2.003075e+00	1.430496e-02	9.109563e-01	2.154507e-01	1.121960e+00	3.883019e+00	2.757450e-02
13080000	-4.432108e+03	-9.844850e+02	4.753005e+00	2.254898e+01	3.953488e-01	2.459373e+00	3.113448e-02	7.858965e-01	3.619804e-01	8.947885e-01	1.578614e+00	3.047050e-02
13100000	-4.402667e+03	-9.408841e+02	5.574852e+00	2.492387e+01	3.837209e-01	2.580635e+00	8.433589e-03	9.534413e-01	2.281650e-01	2.524306e+00	3.517656e+00	3.586819e-02
13120000	-4.434220e+03	-9.567130e+02	4.877767e+00	2.357332e+01	3.604651e-01	1.629923e+00	2.848510e-02	8.627196e-01	2.089188e-01	1.814208e+00	3.689549e+00	3.096445e-02
13140000	-4.421741e+03	-9.390682e+02	5.299445e+00	2.689572e+01	3.372093e-01	2.273072e+00	1.541446e-02	9.484868e-01	9.324149e-02	1.368450e+00	6.010289e+00	3.390361e-02
13160000	-4.429666e+03	-9.364960e+02	4.590438e+00	2.145052e+01	4.534884e-01	2.227584e+00	3.408552e-03	9.723727e-01	3.305154e-01	6.794056e-01	3.390715e+00	2.957105e-02
13180000	-4.433604e+03	-9.231144e+02	4.777073e+00	2.182892e+01	3.604651e-01	2.587381e+00	1.884003e-02	8.990718e-01	2.155060e-01	7.052929e-01	1.915176e+00	3.007255e-02
13200000	-4.415789e+03	-9.712094e+02	5.013536e+00	2.399070e+01	2.906977e-01	1.630286e+00	1.602362e-02	9.181166e-01	1.760741e-01	9.406688e-01	6.430655e+00	3.191123e-02
13220000	-4.418748e+03	-9.347627e+02	4.726653e+00	2.315210e+01	3.255814e-01	2.184149e+00	7.405016e-03	9.669583e-01	1.510148e-01	1.285109e+00	3.351123e+00	2.998980e-02
13240000	-4.411900e+03	-9.419365e+02	5.449856e+00	2.553425e+01	3.604651e-01	1.724267e+00	9.188862e-03	9.628618e-01	1.460321e-01	1.184962e+00	2.735942e+00	3.485515e-02
13260000	-4.416065e+03	-9.360871e+02	4.615902e+00	2.394862e+01	3.604651e-01	1.369160e+00	3.001849e-02	8.483498e-01	2.028778e-01	1.259607e+00	2.956551e+00	2.931385e-02
13280000	-4.425707e+03	-9.589406e+02	5.076816e+00	2.154521e+01	4.186047e-01	1.325189e+00	1.319658e-02	8.835859e-01	4.035435e-01	1.167665e+00	3.554798e+00	3.247379e-02
13300000	-4.395629e+03	-9.527079e+02	3.932247e+00	1.923097e+01	3.953488e-01	1.378639e+00	4.543842e-03	9.747475e-01	2.141527e-01	1.474410e+00	3.540145e+00	2.513200e-02
13320000	-4.400177e+03	-9.400257e+02	4.721383e+00	2.240902e+01	3.604651e-01	1.558022e+00	3.304192e-03	9.817934e-01	1.531201e-01	9.804778e-01	2.580590e+00	3.032966e-02
13340000	-4.422311e+03	-9.810613e+02	4.323817e+00	2.271009e+01	3.255814e-01	2.255996e+00	4.889539e-03	9.826268e-01	1.185290e-01	1.219941e+00	2.208417e+00	2.785959e-02
13360000	-4.417020e+03	-9.833049e+02	4.181112e+00	1.944475e+01	4.186047e-01	2.288116e+00	1.831488e-02	9.175529e-01	1.871125e-01	9.911588e-01	3.534577e+00	2.692059e-02
13380000	-4.417282e+03	-9.458400e+02	4.145512e+00	1.887370e+01	4.534884e-01	1.953908e+00	1.023008e-02	9.182501e-01	3.516009e-01	1.064392e+00	2.179465e+00	2.647610e-02
13400000	-4.436154e+03	-9.138080e+02	4.546134e+00	2.020995e+01	4.534884e-01	3.006196e+00	1.849657e-02	8.749367e-01	3.325945e-01	7.038672e-01	2.461112e+00	2.893539e-02
13420000	-4.436555e+03	-9.591266e+02	4.151514e+00	2.104725e+01	3.604651e-01	2.703429e+00	2.516060e-02	8.648308e-01	2.407693e-01	7.171751e-01	2.398697e+00	2.641508e-02
13440000	-4.421824e+03	-9.403974e+02	5.061425e+00	2.115558e+01	4.069767e-01	1.552740e+00	2.969708e-02	8.495287e-01	2.518988e-01	1.678667e+00	2.912159e+00	3.253751e-02
13460000	-4.401238e+03	-9.460350e+02	4.967046e+00	2.233371e+01	3.837209e-01	2.015167e+00	2.377864e-02	8.847863e-01	2.154392e-01	1.419038e+00	4.967803e+00	3.192389e-02
13480000	-4.430145e+03	-9.463455e+02	4.671225e+00	2.074609e+01	3.139535e-01	1.664941e+00	2.146286e-02	9.321735e-01	1.264378e-01	9.145369e-01	4.161978e+00	2.958817e-02
13500000	-4.421511e+03	-9.794531e+02	4.795656e+00	2.244771e+01	3.139535e-01	2.050248e+00	1.153843e-02	9.499407e-01	1.499647e-01	1.074468e+00	4.003148e+00	3.029937e-02
13520000	-4.402247e+03	-9.680747e+02	4.163599e+00	1.875179e+01	3.837209e-01	2.279205e+00	1.521105e-02	9.090162e-01	2.167577e-01	1.318623e+00	4.465381e+00	2.644447e-02
13540000	-4.442013e+03	-9.398134e+02	4.539769e+00	1.953310e+01	4.534884e-01	2.089340e+00	8.766807e-03	9.406161e-01	3.623272e-01	1.012855e+00	3.630821e+00	2.910283e-02
13560000	-4.448530e+03	-9.258526e+02	4.898722e+00	2.089217e+01	3.953488e-01	1.459449e+00	7.194966e-03	9.629829e-01	1.796116e-01	8.836013e-01	2.901961e+00	3.132526e-02
13580000	-4.445799e+03	-9.382987e+02	5.915828e+00	2.729991e+01	3.139535e-01	3.008922e+00	2.663567e-02	8.900093e-01	1.534675e-01	2.285756e+00	4.935023e+00	3.779157e-02
13600000	-4.439337e+03	-9.885811e+02	4.314495e+00	2.035688e+01	3.372093e-01	1.791931e+00	1.930863e-02	9.243894e-01	1.663604e-01	9.468706e-01	1.932279e+00	2.782134e-02
13620000	-4.409660e+03	-9.738459e+02	4.660778e+00	2.358721e+01	2.674419e-01	2.379806e+00	1.813824e-02	9.378190e-01	9.167808e-02	1.066159e+00	3.711728e+00	3.006337e-02
13640000	-4.397529e+03	-9.763051e+02	4.522602e+00	2.205061e+01	2.674419e-01	1.971542e+00	1.601216e-02	9.565819e-01	7.250382e-02	1.175279e+00	3.583716e+00	2.914725e-02
13660000	-4.404813e+03	-1.019489e+03	4.503740e+00	2.248574e+01	2.093023e-01	2.114311e+00	2.272421e-02	9.289596e-01	8.993562e-02	8.151507e-01	2.846079e+00	2.892103e-02
13680000	-4.415742e+03	-9.885315e+02	4.332540e+00	2.242860e+01	3.023256e-01	2.096131e+00	2.007458e-02	9.218708e-01	1.430953e-01	8.584508e-01	3.295010e+00	2.737807e-02
13700000	-4.405527e+03	-9.419600e+02	4.981477e+00	2.412087e+01	3.604651e-01	1.928987e+00	6.964326e-03	9.588140e-01	1.950540e-01	1.357061e+00	3.883462e+00	3.189314e-02
13720000	-4.417381e+03	-9.815463e+02	4.668460e+00	2.192102e+01	3.023256e-01	2.290512e+00	8.255833e-03	9.636425e-01	1.499688e-01	1.055200e+00	2.734456e+00	2.970210e-02
13740000	-4.429630e+03	-9.547851e+02	4.590124e+00	1.978363e+01	3.720930e-01	2.099285e+00	2.183633e-02	9.145492e-01	1.577637e-01	6.246267e-01	2.751674e+00	2.951660e-02
13760000	-4.401878e+03	-9.385974e+02	5.435900e+00	2.397121e+01	3.720930e-01	1.724684e+00	3.062284e-02	9.096783e-01	1.163829e-01	1.028026e+00	2.484402e+00	3.503654e-02
13780000	-4.414401e+03	-9.626178e+02	4.986255e+00	2.202067e+01	3.255814e-01	2.067689e+00	8.171948e-03	9.757220e-01	1.118134e-01	8.479429e-01	2.980187e+00	3.201308e-02
13800000	-4.392771e+03	-9.919638e+02	4.461360e+00	2.125041e+01	3.488372e-01	1.384191e+00	4.871101e-03	9.764792e-01	1.705654e-01	9.966067e-01	2.799397e+00	2.859632e-02
13820000	-4.429891e+03	-9.542014e+02	4.260348e+00	1.857337e+01	4.302326e-01	2.011825e+00	1.689973e-02	9.167668e-01	1.866453e-01	7.015933e-01	3.900272e+00	2.742845e-02
13840000	-4.458257e+03	-9.348632e+02	4.579997e+00	1.985807e+01	4.186047e-01	1.894794e+00	3.325756e-02	8.551149e-01	1.872407e-01	3.730139e-01	2.615040e+00	2.913585e-02
13860000	-4.449255e+03	-9.414748e+02	4.855216e+00	2.169917e+01	4.302326e-01	1.816859e+00	1.588321e-02	9.011698e-01	2.982153e-01	9.368930e-01	2.905344e+00	3.070001e-02
13880000	-4.417034e+03	-9.599794e+02	5.346138e+00	2.497676e+01	3.372093e-01	1.736178e+00	7.836277e-03	9.588988e-01	1.883405e-01	1.762175e+00	3.898308e+00	3.369945e-02
13900000	-4.436161e+03	-9.437965e+02	4.612964e+00	2.042479e+01	5.232558e-01	2.106031e+00	1.499418e-02	8.652879e-01	4.306622e-01	8.169850e-01	3.186944e+00	2.964754e-02
13920000	-4.398005e+03	-9.489495e+02	4.534229e+00	1.929836e+01	3.837209e-01	2.417586e+00	1.064518e-02	9.606971e-01	1.494027e-01	1.295757e+00	3.084534e+00	2.901678e-02
13940000	-4.392249e+03	-9.613058e+02	4.165509e+00	1.809568e+01	3.720930e-01	1.939891e+00	1.847100e-02	9.095562e-01	1.929490e-01	5.926165e-01	2.380642e+00	2.653359e-02
13960000	-4.413311e+03	-9.186622e+02	4.352026e+00	1.863726e+01	5.000000e-01	2.104127e+00	2.620201e-02	8.130996e-01	3.563199e-01	8.599539e-01	3.238914e+00	2.804848e-02
13980000	-4.423707e+03	-9.379002e+02	4.467808e+00	2.059600e+01	3.604651e-01	2.845658e+00	3.304957e-02	8.793867e-01	1.637717e-01	1.531341e+00	2.314888e+00	2.865858e-02
14000000	-4.418232e+03	-9.366354e+02	5.091708e+00	2.227926e+01	3.139535e-01	2.623154e+00	2.367854e-02	9.049954e-01	1.727385e-01	1.814646e+00	3.975359e+00	3.255424e-02
14020000	-4.423916e+03	-9.096546e+02	6.695277e+00	2.713330e+01	3.488372e-01	2.388438e+00	2.851272e-02	9.112923e-01	1.194738e-01	1.286465e+00	3.641187e+00	4.290660e-02
14040000	-4.412335e+03	-9.111275e+02	5.295727e+00	2.321039e+01	3.837209e-01	2.153964e+00	2.371414e-02	8.814017e-01	2.277145e-01	1.226114e+00	3.225940e+00	3.354160e-02
14060000	-4.391304e+03	-9.531375e+02	5.063063e+00	2.329257e+01	3.604651e-01	2.456709e+00	2.234648e-02	8.876743e-01	2.781970e-01	2.036510e+00	3.822814e+00	3.248665e-02
14080000	-4.431000e+03	-9.497378e+02	4.677919e+00	2.026500e+01	4.302326e-01	1.554890e+00	2.473682e-02	8.491550e-01	3.016864e-01	1.247966e+00	2.870872e+00	3.000919e-02
14100000	-4.427005e+03	-9.400843e+02	5.440130e+00	2.435922e+01	4.651163e-01	2.017936e+00	3.698646e-02	7.414093e-01	3.811330e-01	8.232325e-01	4.906240e+00	3.470403e-02
14120000	-4.462302e+03	-9.091342e+02	5.325557e+00	2.401203e+01	5.000000e-01	1.726075e+00	1.644303e-02	8.448624e-01	4.874261e-01	8.280538e-01	3.425584e+00	3.419965e-02
14140000	-4.436769e+03	-8.841150e+02	5.544650e+00	2.258774e+01	5.232558e-01	1.914056e+00	1.979688e-02	8.391793e-01	4.254951e-01	8.025077e-01	2.426238e+00	3.551324e-02
14160000	-4.421802e+03	-9.131546e+02	6.002814e+00	2.446691e+01	4.651163e-01	1.603989e+00	2.140437e-02	8.966439e-01	2.327776e-01	1.477059e+00	3.680594e+00	3.869933e-02
14180000	-4.415620e+03	-9.316596e+02	5.261663e+00	2.437786e+01	4.418605e-01	2.311282e+00	8.873860e-03	9.486728e-01	2.477186e-01	1.091694e+00	3.347909e+00	3.361764e-02
14200000	-4.440983e+03	-9.595796e+02	4.506020e+00	2.012015e+01	4.069767e-01	2.419635e+00	3.996298e-02	8.126898e-01	2.080359e-01	1.696495e+00	2.206070e+00	2.885225e-02
14220000	-4.399793e+03	-9.238180e+02	5.450479e+00	2.471465e+01	3.953488e-01	2.259523e+00	2.746193e-02	8.759320e-01	2.256415e-01	1.272689e+00	3.492403e+00	3.495015e-02
14240000	-4.424548e+03	-9.518222e+02	5.165177e+00	2.252675e+01	5.000000e-01	1.855768e+00	2.548844e-02	8.396839e-01	2.569422e-01	1.326673e+00	3.329510e+00	3.315261e-02
14260000	-4.404327e+03	-9.245440e+02	5.921242e+00	2.608537e+01	4.418605e-01	1.869222e+00	1.876728e-02	9.074376e-01	1.851749e-01	1.924184e+00	3.294273e+00	3.777178e-02
14280000	-4.404899e+03	-9.447584e+02	5.699902e+00	2.576285e+01	4.069767e-01	2.720799e+00	9.505460e-03	9.335368e-01	3.014337e-01	1.228295e+00	3.830274e+00	3.641316e-02
14300000	-4.411487e+03	-9.397679e+02	4.354586e+00	1.984092e+01	4.651163e-01	1.788296e+00	3.034962e-02	8.466498e-01	2.245395e-01	1.154960e+00	3.129043e+00	2.803553e-02
14320000	-4.425957e+03	-9.178649e+02	5.286017e+00	2.253080e+01	5.232558e-01	2.445994e+00	8.667072e-03	9.363827e-01	3.472604e-01	1.479489e+00	2.260198e+00	3.400706e-02
14340000	-4.430658e+03	-9.206570e+02	5.463004e+00	2.344932e+01	4.883721e-01	1.821460e+00	1.479252e-02	8.936098e-01	3.136336e-01	1.321301e+00	3.895591e+00	3.497226e-02
14360000	-4.419295e+03	-9.344031e+02	6.500947e+00	2.740301e+01	4.767442e-01	1.597533e+00	2.429727e-02	8.369308e-01	4.120728e-01	2.281400e+00	3.502753e+00	4.085486e-02
14380000	-4.445579e+03	-9.155843e+02	5.824429e+00	2.336897e+01	5.000000e-01	2.119463e+00	2.638174e-02	8.036812e-01	3.843135e-01	8.095861e-01	3.676926e+00	3.751318e-02
14400000	-4.436414e+03	-9.398610e+02	5.906516e+00	2.396670e+01	3.837209e-01	2.197276e+00	2.061157e-02	9.222676e-01	1.480280e-01	1.463133e+00	2.576938e+00	3.797753e-02
14420000	-4.416430e+03	-9.173036e+02	5.628818e+00	2.650027e+01	3.488372e-01	2.222758e+00	1.128547e-02	9.533506e-01	1.551771e-01	1.963442e+00	4.043788e+00	3.610343e-02
14440000	-4.420298e+03	-9.130609e+02	5.398704e+00	2.462741e+01	4.069767e-01	2.630892e+00	1.302204e-02	9.174391e-01	3.115807e-01	1.425712e+00	2.687100e+00	3.458269e-02
14460000	-4.422679e+03	-9.397088e+02	4.880062e+00	2.191664e+01	4.069767e-01	2.212256e+00	8.296778e-03	9.503463e-01	2.331780e-01	1.348815e+00	3.913711e+00	3.124081e-02
14480000	-4.414877e+03	-9.234284e+02	5.562938e+00	2.374219e+01	4.186047e-01	2.116040e+00	1.042886e-02	9.447317e-01	2.955692e-01	9.357157e-01	2.537793e+00	3.544095e-02
14500000	-4.383539e+03	-9.212408e+02	5.661486e+00	2.607556e+01	3.953488e-01	1.831834e+00	9.337174e-03	9.374008e-01	2.490051e-01	1.637309e+00	3.304636e+00	3.608311e-02
14520000	-4.419573e+03	-9.258389e+02	6.267446e+00	2.744851e+01	3.372093e-01	1.678787e+00	1.133602e-02	9.528746e-01	1.814842e-01	1.441683e+00	3.324104e+00	4.002978e-02
14540000	-4.412881e+03	-9.482358e+02	5.467752e+00	2.445551e+01	3.837209e-01	2.042929e+00	1.462969e-02	9.034174e-01	2.631098e-01	1.976905e+00	4.138783e+00	3.525146e-02
14560000	-4.435075e+03	-9.102722e+02	5.709424e+00	2.392000e+01	4.186047e-01	1.655623e+00	2.430590e-02	8.531726e-01	2.752626e-01	8.973905e-01	3.450891e+00	3.636565e-02
14580000	-4.400488e+03	-9.581310e+02	4.593617e+00	2.155891e+01	4.069767e-01	1.623767e+00	7.218294e-03	9.461043e-01	2.887133e-01	8.388308e-01	3.274861e+00	2.920111e-02
14600000	-4.415440e+03	-9.526291e+02	4.448926e+00	2.215606e+01	3.720930e-01	2.215279e+00	3.241278e-03	9.815175e-01	1.709607e-01	1.260643e+00	3.688738e+00	2.799648e-02
14620000	-4.416595e+03	-1.022233e+03	4.020687e+00	2.124125e+01	3.139535e-01	1.454224e+00	1.731183e-02	9.210447e-01	1.888950e-01	1.093906e+00	4.082063e+00	2.557282e-02
14640000	-4.445424e+03	-9.532375e+02	5.810318e+00	2.517682e+01	4.302326e-01	2.175485e+00	7.279773e-03	9.497912e-01	2.640482e-01	1.256412e+00	3.394103e+00	3.732835e-02
14660000	-4.436749e+03	-9.514578e+02	4.170826e+00	1.779335e+01	4.651163e-01	2.045082e+00	9.636097e-03	9.235621e-01	3.595102e-01	7.746090e-01	2.594719e+00	2.659993e-02
14680000	-4.409950e+03	-1.025681e+03	3.794915e+00	2.030346e+01	2.790698e-01	1.973364e+00	1.472401e-02	9.353213e-01	1.854741e-01	1.583173e+00	3.947057e+00	2.442547e-02
14700000	-4.424944e+03	-1.017616e+03	4.271971e+00	2.007606e+01	3.953488e-01	2.062112e+00	7.803601e-03	9.579015e-01	2.088636e-01	9.332365e-01	4.311521e+00	2.732079e-02
14720000	-4.428324e+03	-9.416383e+02	4.530489e+00	1.987394e+01	4.534884e-01	2.298857e+00	2.421637e-02	8.592078e-01	2.435626e-01	1.275474e+00	3.901752e+00	2.919264e-02
14740000	-4.443324e+03	-9.436663e+02	4.347451e+00	1.815269e+01	3.720930e-01	2.356242e+00	7.732206e-03	9.667310e-01	1.644281e-01	5.771853e-01	3.556726e+00	2.800565e-02
14760000	-4.402724e+03	-9.371618e+02	5.032595e+00	2.164483e+01	3.720930e-01	1.767874e+00	3.852811e-02	7.980076e-01	2.765164e-01	9.066582e-01	4.576183e+00	3.238547e-02
14780000	-4.415338e+03	-9.407128e+02	4.429404e+00	2.026455e+01	3.953488e-01	2.209779e+00	1.886661e-02	8.930491e-01	2.676301e-01	7.540727e-01	2.643584e+00	2.838785e-02
14800000	-4.421370e+03	-9.506167e+02	4.907057e+00	2.251448e+01	4.186047e-01	1.683725e+00	1.725230e-02	8.813563e-01	2.590075e-01	1.099129e+00	3.318240e+00	3.129698e-02
14820000	-4.419767e+03	-9.667409e+02	5.271671e+00	2.372921e+01	3.604651e-01	2.449762e+00	9.513826e-03	9.643645e-01	1.364585e-01	2.699532e+00	2.957127e+00	3.363461e-02
14840000	-4.404039e+03	-9.822608e+02	4.145944e+00	1.904976e+01	3.604651e-01	1.859677e+00	1.638112e-02	9.404416e-01	1.602736e-01	1.203957e+00	2.148839e+00	2.657413e-02
14860000	-4.414821e+03	-9.223800e+02	5.278156e+00	2.327318e+01	4.534884e-01	2.015219e+00	1.358612e-02	9.146335e-01	2.565966e-01	1.029706e+00	3.082717e+00	3.363952e-02
14880000	-4.427200e+03	-9.441848e+02	4.701118e+00	2.183034e+01	3.953488e-01	1.955143e+00	1.414519e-02	9.042134e-01	2.975034e-01	1.099326e+00	3.489594e+00	2.989310e-02
14900000	-4.421548e+03	-9.667019e+02	4.752868e+00	2.293285e+01	3.953488e-01	2.039313e+00	1.830791e-02	8.916224e-01	2.640950e-01	1.869536e+00	4.563795e+00	3.017829e-02
14920000	-4.426909e+03	-9.722178e+02	4.517911e+00	1.975065e+01	4.069767e-01	1.841139e+00	7.042355e-03	9.534943e-01	2.964400e-01	6.587157e-01	2.280921e+00	2.864457e-02
14940000	-4.422732e+03	-9.380498e+02	4.353941e+00	2.005319e+01	4.651163e-01	1.626863e+00	1.564031e-02	8.564841e-01	4.705820e-01	1.229632e+00	3.715305e+00	2.794568e-02
14960000	-4.435368e+03	-9.443495e+02	4.251922e+00	1.997768e+01	4.186047e-01	1.978586e+00	1.781717e-02	8.827028e-01	2.710849e-01	1.031802e+00	4.843122e+00	2.719540e-02
14980000	-4.407624e+03	-9.428389e+02	4.765610e+00	2.311884e+01	4.534884e-01	2.519098e+00	8.848146e-03	9.365115e-01	2.551703e-01	1.424855e+00	2.079078e+00	3.068626e-02
15000000	-4.437232e+03	-9.434232e+02	4.522668e+00	2.246792e+01	4.302326e-01	1.706180e+00	2.845457e-02	8.063836e-01	2.885655e-01	1.816037e+00	3.248646e+00	2.912746e-02
15020000	-4.413593e+03	-9.654568e+02	5.082834e+00	2.420161e+01	3.720930e-01	1.982312e+00	9.177530e-03	9.415737e-01	2.434323e-01	1.748124e+00	2.140266e+00	3.244440e-02
15040000	-4.385523e+03	-9.257105e+02	5.482199e+00	2.606467e+01	4.302326e-01	1.711958e+00	1.290211e-02	8.956313e-01	3.265814e-01	2.086589e+00	4.931904e+00	3.496433e-02
15060000	-4.390857e+03	-9.384239e+02	5.297193e+00	2.442489e+01	4.186047e-01	1.826232e+00	1.498390e-02	8.929140e-01	2.989158e-01	1.887861e+00	3.743568e+00	3.408446e-02
15080000	-4.404281e+03	-9.047908e+02	5.599838e+00	2.473330e+01	3.604651e-01	2.247389e+00	2.277425e-02	9.179801e-01	1.948764e-01	1.776931e+00	3.760837e+00	3.598089e-02
15100000	-4.403201e+03	-9.174941e+02	5.965988e+00	2.752500e+01	3.372093e-01	2.283892e+00	3.215530e-03	9.873479e-01	1.150746e-01	1.612750e+00	4.286607e+00	3.827463e-02
15120000	-4.417541e+03	-9.517914e+02	5.250851e+00	2.412988e+01	3.139535e-01	2.200841e+00	5.850504e-03	9.755227e-01	1.907420e-01	2.053759e+00	4.182315e+00	3.384099e-02
15140000	-4.417855e+03	-9.522717e+02	5.140863e+00	2.309777e+01	2.790698e-01	2.519023e+00	1.303430e-02	9.530177e-01	1.466392e-01	2.404566e+00	4.103127e+00	3.309742e-02
15160000	-4.420643e+03	-9.082007e+02	6.138569e+00	2.578788e+01	3.837209e-01	2.422955e+00	3.520011e-02	8.555510e-01	2.001780e-01	2.125811e+00	6.079894e+00	3.943393e-02
15180000	-4.416151e+03	-9.201975e+02	5.087908e+00	2.478048e+01	3.372093e-01	2.134618e+00	1.212600e-02	9.400678e-01	1.753783e-01	1.581870e+00	6.348984e+00	3.275922e-02
15200000	-4.410330e+03	-9.791289e+02	5.005761e+00	2.226423e+01	3.139535e-01	1.898787e+00	1.796929e-02	9.215048e-01	1.624944e-01	2.031982e+00	7.927157e+00	3.227385e-02
15220000	-4.409882e+03	-9.590775e+02	5.755123e+00	2.515636e+01	2.674419e-01	1.866876e+00	1.877604e-02	9.441686e-01	1.291121e-01	1.152137e+00	6.231323e+00	3.651777e-02
15240000	-4.417567e+03	-9.183096e+02	5.508268e+00	2.314507e+01	3.488372e-01	2.223505e+00	2.424731e-02	8.932410e-01	1.784083e-01	1.396598e+00	4.282927e+00	3.530921e-02
15260000	-4.409992e+03	-9.669031e+02	5.733816e+00	2.437538e+01	3.255814e-01	2.335497e+00	1.676545e-02	9.392968e-01	1.500636e-01	1.293303e+00	4.504158e+00	3.685485e-02
15280000	-4.406674e+03	-9.467348e+02	5.836175e+00	2.520249e+01	3.372093e-01	1.828833e+00	1.678110e-02	9.531501e-01	8.084158e-02	1.481781e+00	3.996383e+00	3.737730e-02
15300000	-4.415765e+03	-9.175739e+02	5.977473e+00	2.518115e+01	3.837209e-01	1.691565e+00	1.920485e-02	9.201980e-01	1.581710e-01	1.430318e+00	5.886317e+00	3.803898e-02
15320000	-4.425240e+03	-9.490977e+02	5.202098e+00	2.224748e+01	4.069767e-01	2.018432e+00	1.294001e-02	9.337091e-01	1.958395e-01	8.811726e-01	4.358635e+00	3.330259e-02
15340000	-4.439160e+03	-9.462980e+02	4.631924e+00	2.033889e+01	4.534884e-01	2.304295e+00	2.013332e-02	8.892707e-01	2.719861e-01	1.370500e+00	3.621387e+00	2.984019e-02
15360000	-4.449054e+03	-9.397656e+02	6.196711e+00	2.696461e+01	3.837209e-01	1.824563e+00	1.427280e-02	9.362701e-01	2.040771e-01	1.319037e+00	3.256812e+00	3.996924e-02
15380000	-4.426268e+03	-9.404229e+02	4.805236e+00	2.125074e+01	4.069767e-01	1.960675e+00	2.822813e-02	7.858445e-01	3.920051e-01	9.223456e-01	5.203554e+00	3.099345e-02
15400000	-4.419591e+03	-9.684555e+02	4.678197e+00	2.198486e+01	3.372093e-01	1.816439e+00	4.365771e-02	8.490133e-01	1.390197e-01	7.727498e-01	3.378774e+00	2.964184e-02
15420000	-4.420700e+03	-9.571058e+02	4.346707e+00	2.169608e+01	3.720930e-01	2.554750e+00	3.876174e-02	8.016589e-01	2.243047e-01	7.219381e-01	3.948152e+00	2.732072e-02
15440000	-4.428650e+03	-9.513793e+02	4.371023e+00	1.944287e+01	4.302326e-01	1.546083e+00	7.667006e-03	9.542034e-01	2.367167e-01	1.728830e+00	3.709866e+00	2.807226e-02
15460000	-4.420811e+03	-9.239741e+02	4.884215e+00	2.058865e+01	4.767442e-01	2.229780e+00	6.100164e-03	9.524728e-01	3.695633e-01	1.479244e+00	5.627758e+00	3.123550e-02
15480000	-4.419988e+03	-9.443495e+02	5.324326e+00	2.505332e+01	3.604651e-01	2.263190e+00	2.300657e-02	8.972018e-01	1.738991e-01	1.349981e+00	4.223353e+00	3.411953e-02
15500000	-4.417806e+03	-9.291082e+02	5.245635e+00	2.413255e+01	4.186047e-01	2.027947e+00	2.124788e-02	8.886167e-01	2.204910e-01	1.437225e+00	5.160118e+00	3.368148e-02
15520000	-4.429556e+03	-9.350706e+02	4.516983e+00	2.013393e+01	4.418605e-01	2.415854e+00	7.759103e-03	9.400653e-01	3.074738e-01	5.926766e-01	2.879042e+00	2.912619e-02
15540000	-4.439611e+03	-9.008287e+02	6.116302e+00	2.819469e+01	4.651163e-01	1.955803e+00	1.554973e-02	8.918703e-01	3.110109e-01	2.012762e+00	3.553491e+00	3.900952e-02
15560000	-4.421925e+03	-9.338823e+02	5.140303e+00	2.301655e+01	4.534884e-01	2.245153e+00	1.768679e-02	8.961775e-01	2.903311e-01	1.287771e+00	2.966801e+00	3.299581e-02
15580000	-4.413858e+03	-9.420286e+02	5.139578e+00	2.326920e+01	3.720930e-01	1.847379e+00	1.068740e-02	9.416981e-01	2.912713e-01	1.441790e+00	4.903143e+00	3.308950e-02
15600000	-4.423784e+03	-9.481263e+02	4.115740e+00	1.973561e+01	3.953488e-01	2.056029e+00	4.491372e-03	9.768122e-01	2.138582e-01	6.333593e-01	3.491982e+00	2.644527e-02
15620000	-4.411309e+03	-9.444691e+02	4.373046e+00	2.024867e+01	4.186047e-01	1.882372e+00	6.971256e-03	9.584298e-01	2.906089e-01	7.505491e-01	4.027519e+00	2.815931e-02
15640000	-4.418292e+03	-9.713125e+02	3.871956e+00	1.844167e+01	4.418605e-01	2.265042e+00	2.044127e-02	8.947508e-01	2.356464e-01	7.252902e-01	2.939009e+00	2.468681e-02
15660000	-4.420834e+03	-1.022895e+03	3.968243e+00	1.931578e+01	3.255814e-01	1.862438e+00	1.883796e-02	8.871505e-01	2.618893e-01	6.721784e-01	2.673906e+00	2.527317e-02
15680000	-4.421424e+03	-9.622999e+02	4.509218e+00	2.052479e+01	4.069767e-01	2.193938e+00	6.195166e-03	9.795102e-01	1.191786e-01	7.212156e-01	3.926146e+00	2.888739e-02
15700000	-4.402651e+03	-9.655750e+02	4.702574e+00	2.314261e+01	3.953488e-01	1.837274e+00	4.719118e-03	9.778056e-01	2.013534e-01	8.433302e-01	3.784345e+00	3.027738e-02
15720000	-4.438237e+03	-9.261998e+02	5.184722e+00	2.466983e+01	3.837209e-01	2.019444e+00	5.927240e-03	9.642501e-01	2.769593e-01	5.473623e-01	3.680476e+00	3.332283e-02
15740000	-4.420516e+03	-9.562849e+02	4.444801e+00	2.133432e+01	4.186047e-01	1.905868e+00	3.208073e-03	9.750798e-01	2.914712e-01	1.068750e+00	3.297980e+00	2.863017e-02
15760000	-4.405274e+03	-9.645669e+02	4.725052e+00	2.152914e+01	3.953488e-01	1.803689e+00	2.848432e-03	9.865685e-01	2.099908e-01	8.987646e-01	3.961707e+00	3.033190e-02
15780000	-4.404136e+03	-9.641405e+02	4.376853e+00	2.076423e+01	3.488372e-01	2.320773e+00	1.013034e-02	9.594001e-01	1.482879e-01	1.515490e+00	2.685411e+00	2.804370e-02
15800000	-4.405628e+03	-9.513048e+02	4.630848e+00	2.360927e+01	3.720930e-01	2.101739e+00	7.176323e-03	9.614093e-01	1.950251e-01	9.623691e-01	1.997563e+00	2.976117e-02
15820000	-4.407196e+03	-9.781906e+02	3.603704e+00	1.716372e+01	4.186047e-01	2.543372e+00	5.394748e-03	9.737471e-01	1.594155e-01	8.176408e-01	2.742645e+00	2.315472e-02
15840000	-4.405625e+03	-9.659185e+02	4.822079e+00	2.244268e+01	3.372093e-01	1.787297e+00	1.314278e-02	9.423179e-01	1.693952e-01	1.235370e+00	5.289555e+00	3.084692e-02
15860000	-4.441492e+03	-9.665916e+02	4.405384e+00	2.063700e+01	3.953488e-01	2.180032e+00	8.363909e-03	9.402971e-01	3.521222e-01	9.091275e-01	3.198519e+00	2.783497e-02
15880000	-4.408819e+03	-9.489360e+02	4.480162e+00	1.887683e+01	4.302326e-01	2.365559e+00	3.153386e-02	8.355000e-01	2.476083e-01	6.364610e-01	2.249600e+00	2.882880e-02
15900000	-4.409202e+03	-9.243497e+02	5.305258e+00	2.299744e+01	3.953488e-01	2.000037e+00	1.863929e-02	8.931256e-01	2.935935e-01	1.217767e+00	4.420550e+00	3.385792e-02
15920000	-4.439702e+03	-9.183725e+02	5.480688e+00	2.308826e+01	4.418605e-01	2.124861e+00	6.914905e-03	9.505034e-01	3.301701e-01	1.516363e+00	3.152179e+00	3.484129e-02
15940000	-4.442204e+03	-9.523689e+02	4.593984e+00	2.170711e+01	3.953488e-01	2.591833e+00	1.894535e-02	8.740378e-01	2.506372e-01	1.825923e+00	2.324491e+00	2.958690e-02
15960000	-4.413060e+03	-9.532008e+02	4.584200e+00	1.862062e+01	4.534884e-01	2.101144e+00	1.556487e-02	8.771568e-01	3.793701e-01	1.123144e+00	2.392956e+00	2.906253e-02
15980000	-4.436303e+03	-9.173282e+02	5.393902e+00	2.256651e+01	4.302326e-01	1.983518e+00	2.352569e-02	8.781660e-01	2.556929e-01	9.399239e-01	1.805147e+00	3.446643e-02
16000000	-4.417924e+03	-9.585137e+02	4.939298e+00	2.185455e+01	3.720930e-01	2.023923e+00	1.070948e-02	9.514257e-01	2.022207e-01	1.221039e+00	1.896687e+00	3.160376e-02
16020000	-4.422800e+03	-9.566159e+02	4.633927e+00	2.107462e+01	2.790698e-01	2.033531e+00	1.009284e-02	9.622205e-01	1.586843e-01	6.762757e-01	4.265521e+00	2.965827e-02
16040000	-4.416052e+03	-9.631797e+02	4.975258e+00	2.193527e+01	3.953488e-01	1.812326e+00	1.576777e-02	9.066523e-01	2.353025e-01	8.135187e-01	3.609934e+00	3.170147e-02
16060000	-4.434177e+03	-9.275910e+02	4.483348e+00	1.990172e+01	4.651163e-01	1.841559e+00	2.195663e-02	8.680856e-01	3.264297e-01	9.173002e-01	1.911319e+00	2.868892e-02
16080000	-4.411840e+03	-1.013791e+03	3.856244e+00	1.996759e+01	3.139535e-01	2.102448e+00	1.073700e-02	9.388218e-01	2.123616e-01	8.192756e-01	2.923427e+00	2.478882e-02
16100000	-4.419309e+03	-9.576218e+02	5.538229e+00	2.435859e+01	3.255814e-01	2.006129e+00	1.417971e-02	9.251904e-01	2.295801e-01	1.125382e+00	3.247391e+00	3.518125e-02
16120000	-4.423401e+03	-9.324068e+02	5.458843e+00	2.215967e+01	4.069767e-01	2.384125e+00	2.363268e-02	8.917065e-01	2.189440e-01	1.832756e+00	2.722195e+00	3.514012e-02
16140000	-4.409831e+03	-9.606760e+02	4.691612e+00	2.102344e+01	3.488372e-01	1.856063e+00	1.880004e-02	9.172061e-01	1.625557e-01	1.669348e+00	2.159341e+00	2.941178e-02
16160000	-4.434492e+03	-9.428826e+02	5.024222e+00	2.198529e+01	4.186047e-01	1.747125e+00	1.086866e-02	9.265366e-01	3.037920e-01	8.209719e-01	2.780875e+00	3.146470e-02
16180000	-4.438325e+03	-9.545716e+02	4.117899e+00	2.007791e+01	3.023256e-01	1.857557e+00	1.625971e-02	9.265420e-01	2.044914e-01	8.442492e-01	2.811757e+00	2.636995e-02
16200000	-4.388401e+03	-9.643725e+02	4.764374e+00	2.115043e+01	4.186047e-01	2.029359e+00	6.427636e-03	9.616340e-01	3.012994e-01	1.290974e+00	2.443350e+00	3.000833e-02
16220000	-4.410353e+03	-9.636596e+02	4.982134e+00	2.414709e+01	3.023256e-01	2.076735e+00	2.093922e-02	9.186916e-01	1.402515e-01	1.102578e+00	2.772651e+00	3.157036e-02
16240000	-4.413807e+03	-9.249271e+02	5.599752e+00	2.397208e+01	5.116279e-01	1.720486e+00	1.188635e-02	8.875155e-01	4.406946e-01	1.112514e+00	2.487541e+00	3.600149e-02
16260000	-4.428723e+03	-9.230077e+02	4.901768e+00	2.166737e+01	4.302326e-01	1.985785e+00	3.224485e-02	8.457597e-01	2.205952e-01	8.866066e-01	2.663590e+00	3.154997e-02
16280000	-4.410839e+03	-9.354907e+02	5.401666e+00	2.388541e+01	4.651163e-01	1.569865e+00	2.105948e-02	8.313792e-01	3.292133e-01	1.140388e+00	2.499888e+00	3.452151e-02
16300000	-4.434183e+03	-8.900489e+02	5.837530e+00	2.471526e+01	5.000000e-01	2.426169e+00	1.624412e-02	8.693727e-01	4.156600e-01	8.412841e-01	3.776239e+00	3.704607e-02
16320000	-4.433803e+03	-9.017521e+02	5.159027e+00	2.328900e+01	4.534884e-01	1.983281e+00	8.928570e-03	9.276863e-01	3.454916e-01	9.481984e-01	2.566172e+00	3.204402e-02
16340000	-4.411285e+03	-9.510513e+02	5.402369e+00	2.354907e+01	4.069767e-01	1.963025e+00	3.792932e-02	8.028072e-01	2.656487e-01	8.876336e-01	4.853248e+00	3.394302e-02
16360000	-4.388885e+03	-9.508844e+02	5.446186e+00	2.482934e+01	3.023256e-01	2.359999e+00	2.426407e-02	9.277774e-01	9.457531e-02	1.244066e+00	4.654935e+00	3.417091e-02
16380000	-4.390161e+03	-9.907201e+02	4.119018e+00	2.061682e+01	3.837209e-01	2.267253e+00	1.840596e-02	8.937193e-01	2.395307e-01	1.551754e+00	3.412143e+00	2.608835e-02
16400000	-4.398987e+03	-9.472988e+02	4.534560e+00	2.280412e+01	3.372093e-01	2.320169e+00	3.184324e-02	8.208856e-01	2.256081e-01	1.273593e+00	3.213610e+00	2.877457e-02
16420000	-4.391119e+03	-9.416700e+02	4.839435e+00	2.080635e+01	3.953488e-01	1.824046e+00	1.012793e-02	9.388520e-01	2.888581e-01	1.156635e+00	4.187992e+00	3.085048e-02
16440000	-4.435722e+03	-9.195459e+02	5.084570e+00	1.948779e+01	4.418605e-01	2.156195e+00	2.823720e-02	8.931545e-01	1.825861e-01	5.672611e-01	2.517539e+00	3.253534e-02
16460000	-4.441546e+03	-9.230586e+02	4.624895e+00	1.876330e+01	3.953488e-01	2.201171e+00	2.391742e-02	8.500305e-01	3.051745e-01	6.786940e-01	1.846747e+00	2.955855e-02
16480000	-4.433734e+03	-9.157867e+02	4.704576e+00	1.915350e+01	4.186047e-01	2.483322e+00	2.267649e-02	9.083000e-01	1.695162e-01	1.005118e+00	4.106869e+00	3.022810e-02
16500000	-4.441867e+03	-9.426385e+02	4.695703e+00	2.141683e+01	3.372093e-01	2.622126e+00	8.978093e-03	9.651143e-01	1.269599e-01	1.031740e+00	2.539753e+00	3.024094e-02
16520000	-4.405519e+03	-9.871081e+02	4.899781e+00	2.296041e+01	2.906977e-01	1.697009e+00	1.300775e-02	9.477108e-01	1.512988e-01	9.592841e-01	3.044563e+00	3.129922e-02
16540000	-4.417658e+03	-9.457438e+02	5.470361e+00	2.524361e+01	3.720930e-01	1.579034e+00	1.021366e-02	9.567600e-01	1.529559e-01	1.207386e+00	4.370399e+00	3.488468e-02
16560000	-4.383003e+03	-9.529781e+02	6.306813e+00	3.227760e+01	2.906977e-01	1.755734e+00	9.256625e-03	9.623977e-01	1.456602e-01	1.986845e+00	7.326963e+00	4.051322e-02
16580000	-4.451219e+03	-9.762969e+02	4.728570e+00	2.036319e+01	3.604651e-01	1.852435e+00	2.556014e-02	8.912877e-01	1.983558e-01	1.458760e+00	2.643213e+00	2.997103e-02
16600000	-4.408341e+03	-9.537643e+02	5.325642e+00	2.567310e+01	3.720930e-01	1.838189e+00	1.366247e-02	9.105468e-01	2.292777e-01	1.280997e+00	3.315492e+00	3.386636e-02
16620000	-4.433699e+03	-9.524932e+02	5.017603e+00	2.252115e+01	3.720930e-01	1.531919e+00	1.254611e-02	9.567395e-01	1.209649e-01	7.932368e-01	3.722156e+00	3.186251e-02
16640000	-4.431354e+03	-9.222441e+02	6.454805e+00	2.560453e+01	4.302326e-01	1.821363e+00	5.726253e-03	9.539766e-01	3.255724e-01	1.704841e+00	5.490925e+00	4.096959e-02
16660000	-4.424895e+03	-9.476929e+02	5.414773e+00	2.482139e+01	3.488372e-01	1.658404e+00	2.090132e-02	9.203864e-01	1.507849e-01	1.430303e+00	3.901414e+00	3.461908e-02
16680000	-4.432168e+03	-9.617371e+02	4.590483e+00	2.119589e+01	3.255814e-01	2.400520e+00	1.002692e-02	9.422800e-01	2.496170e-01	8.645998e-01	3.112303e+00	2.950096e-02
16700000	-4.402046e+03	-1.008287e+03	4.566581e+00	2.130070e+01	2.906977e-01	2.375735e+00	2.039110e-02	9.165256e-01	1.563911e-01	1.054830e+00	3.906790e+00	2.937039e-02
16720000	-4.401811e+03	-9.364525e+02	5.043171e+00	2.119062e+01	3.488372e-01	1.579912e+00	2.114760e-02	9.206369e-01	1.895884e-01	1.397191e+00	3.674858e+00	3.228130e-02
16740000	-4.407451e+03	-9.467448e+02	5.325713e+00	2.307408e+01	3.023256e-01	2.038352e+00	4.143260e-02	8.937821e-01	1.027502e-01	1.584037e+00	4.190078e+00	3.395715e-02
16760000	-4.408866e+03	-9.274891e+02	5.918800e+00	2.572662e+01	2.790698e-01	1.750986e+00	2.324005e-02	9.239463e-01	1.036217e-01	2.016529e+00	4.907804e+00	3.792626e-02
16780000	-4.424737e+03	-9.232365e+02	6.370184e+00	2.793011e+01	3.023256e-01	2.001123e+00	2.879974e-02	9.046939e-01	1.408707e-01	1.908360e+00	3.902468e+00	4.051930e-02
16800000	-4.406771e+03	-9.097264e+02	7.025555e+00	3.064602e+01	2.906977e-01	2.344248e+00	2.553558e-02	8.978557e-01	1.814975e-01	3.044014e+00	9.839842e+00	4.506822e-02
16820000	-4.378814e+03	-9.302976e+02	7.102545e+00	3.279211e+01	3.139535e-01	2.126824e+00	1.929424e-02	9.118547e-01	1.674190e-01	3.116398e+00	5.989600e+00	4.479568e-02
16840000	-4.412611e+03	-9.496693e+02	6.726567e+00	3.100593e+01	2.790698e-01	1.699872e+00	4.170769e-02	8.364092e-01	1.780156e-01	3.651317e+00	5.115892e+00	4.300603e-02
16860000	-4.396923e+03	-9.688502e+02	4.785521e+00	2.085301e+01	3.604651e-01	2.001178e+00	1.524565e-02	9.209666e-01	2.332176e-01	1.100405e+00	4.906554e+00	3.048415e-02
16880000	-4.421549e+03	-9.825906e+02	5.063569e+00	2.353723e+01	4.186047e-01	1.793246e+00	3.382808e-02	7.266526e-01	4.127492e-01	1.281866e+00	3.228852e+00	3.205965e-02
16900000	-4.389927e+03	-9.465540e+02	4.964381e+00	2.507613e+01	3.720930e-01	2.223829e+00	1.742139e-02	8.978901e-01	2.438393e-01	2.096288e+00	4.876533e+00	3.184206e-02
16920000	-4.426878e+03	-9.224226e+02	5.989762e+00	2.677556e+01	3.372093e-01	1.738712e+00	1.049656e-02	9.639245e-01	1.210404e-01	1.652172e+00	6.881415e+00	3.852602e-02
16940000	-4.419841e+03	-9.523072e+02	5.815012e+00	2.745699e+01	3.255814e-01	2.282138e+00	6.125260e-03	9.737206e-01	1.560237e-01	1.455932e+00	4.014116e+00	3.736330e-02
16960000	-4.397979e+03	-9.525275e+02	5.841862e+00	2.659456e+01	3.953488e-01	1.777775e+00	2.960419e-02	8.211053e-01	3.324652e-01	1.635501e+00	3.576129e+00	3.731680e-02
16980000	-4.431834e+03	-9.127864e+02	4.817881e+00	2.377785e+01	4.302326e-01	2.552925e+00	1.657448e-02	8.686351e-01	3.466434e-01	7.149825e-01	2.466510e+00	3.102129e-02
17000000	-4.443504e+03	-9.201619e+02	6.129656e+00	2.620584e+01	4.651163e-01	1.936539e+00	2.317110e-02	8.603079e-01	3.009056e-01	1.626232e+00	2.932893e+00	3.953747e-02
17020000	-4.411999e+03	-9.222094e+02	6.459731e+00	2.826134e+01	4.186047e-01	2.165512e+00	3.902661e-02	8.055268e-01	2.489041e-01	1.555959e+00	1.954609e+00	4.164231e-02
17040000	-4.397968e+03	-8.961525e+02	6.093805e+00	2.866751e+01	3.837209e-01	1.590655e+00	2.869698e-02	8.525700e-01	2.013504e-01	1.843605e+00	5.251615e+00	3.929701e-02
17060000	-4.404908e+03	-9.116272e+02	6.390740e+00	2.991044e+01	3.953488e-01	2.434594e+00	2.525148e-02	8.334706e-01	2.376587e-01	1.749624e+00	5.716602e+00	4.106727e-02
17080000	-4.416464e+03	-9.425003e+02	6.033863e+00	2.941051e+01	3.604651e-01	1.598550e+00	1.720025e-02	9.127321e-01	1.758671e-01	2.227166e+00	4.892464e+00	3.888158e-02
17100000	-4.385230e+03	-9.210380e+02	5.938714e+00	2.627934e+01	3.837209e-01	2.056645e+00	2.499436e-02	8.664491e-01	2.822929e-01	2.973478e+00	7.121405e+00	3.822550e-02
17120000	-4.409011e+03	-9.218291e+02	6.801072e+00	2.872894e+01	3.488372e-01	2.226807e+00	1.338671e-02	9.183116e-01	3.363147e-01	2.161546e+00	5.682043e+00	4.354230e-02
17140000	-4.413348e+03	-8.975473e+02	6.876672e+00	2.866987e+01	4.069767e-01	2.391643e+00	2.704163e-02	8.729252e-01	2.105169e-01	2.337986e+00	5.969717e+00	4.304632e-02
17160000	-4.401686e+03	-9.584670e+02	6.446437e+00	2.786058e+01	3.023256e-01	1.496834e+00	1.311939e-02	9.431280e-01	1.805456e-01	2.381131e+00	6.229433e+00	4.088517e-02
17180000	-4.444199e+03	-1.007520e+03	4.931524e+00	2.269754e+01	3.023256e-01	1.809000e+00	1.085832e-02	9.689663e-01	8.229198e-02	1.427757e+00	3.395903e+00	3.153945e-02
17200000	-4.401803e+03	-9.622248e+02	5.284850e+00	2.462141e+01	3.837209e-01	1.992991e+00	2.716307e-02	8.718882e-01	1.723649e-01	1.892046e+00	3.979787e+00	3.349186e-02
17220000	-4.435680e+03	-9.019787e+02	6.728006e+00	2.909833e+01	3.139535e-01	1.543468e+00	1.397001e-02	9.311788e-01	1.625856e-01	1.240666e+00	5.055240e+00	4.310635e-02
17240000	-4.405268e+03	-9.499792e+02	5.403979e+00	2.657182e+01	2.558140e-01	1.776048e+00	1.948019e-02	9.405822e-01	1.061503e-01	1.577961e+00	7.213094e+00	3.472068e-02
17260000	-4.442313e+03	-9.662708e+02	5.046965e+00	2.419354e+01	3.372093e-01	2.216690e+00	3.584970e-02	8.553485e-01	1.889851e-01	1.031858e+00	3.755388e+00	3.255699e-02
17280000	-4.412801e+03	-1.001764e+03	3.950438e+00	1.774545e+01	2.906977e-01	2.215752e+00	8.082058e-03	9.715162e-01	1.182827e-01	7.323288e-01	2.469764e+00	2.521230e-02
17300000	-4.387075e+03	-9.744016e+02	4.428890e+00	2.232858e+01	3.372093e-01	1.947600e+00	8.871350e-03	9.470216e-01	2.181900e-01	1.149571e+00	3.957221e+00	2.851196e-02
17320000	-4.422145e+03	-9.349135e+02	4.539462e+00	2.278219e+01	3.720930e-01	2.337358e+00	1.443874e-02	9.217041e-01	2.207349e-01	1.215503e+00	2.712277e+00	2.904445e-02
17340000	-4.458919e+03	-9.452601e+02	4.676615e+00	2.061370e+01	4.302326e-01	2.271749e+00	2.000810e-02	8.817278e-01	2.795842e-01	1.644189e+00	2.522656e+00	3.001333e-02
17360000	-4.430360e+03	-9.548779e+02	5.663905e+00	2.358833e+01	3.255814e-01	2.261987e+00	3.027296e-02	9.272199e-01	6.196129e-02	1.323727e+00	3.225862e+00	3.650986e-02
17380000	-4.411209e+03	-9.369933e+02	6.411676e+00	2.913293e+01	3.488372e-01	1.791925e+00	1.427500e-02	9.221214e-01	2.306435e-01	1.462827e+00	6.651920e+00	4.133791e-02
17400000	-4.402961e+03	-9.570997e+02	4.445084e+00	2.139294e+01	3.488372e-01	2.213823e+00	1.217797e-02	9.380719e-01	1.886852e-01	8.767824e-01	2.348956e+00	2.815346e-02
17420000	-4.413723e+03	-9.487718e+02	4.974850e+00	2.239419e+01	3.139535e-01	1.702283e+00	1.115148e-02	9.552775e-01	1.817798e-01	5.566717e-01	3.872675e+00	3.176148e-02
17440000	-4.386215e+03	-9.666158e+02	4.457490e+00	2.065641e+01	4.186047e-01	2.108403e+00	1.367066e-02	9.239987e-01	2.472564e-01	7.278691e-01	4.198691e+00	2.870881e-02
17460000	-4.415627e+03	-9.430121e+02	4.628202e+00	2.113829e+01	3.953488e-01	2.972911e+00	1.431420e-02	9.210447e-01	2.306607e-01	7.541004e-01	4.131651e+00	2.979339e-02
17480000	-4.406373e+03	-1.000317e+03	4.758338e+00	2.319401e+01	3.604651e-01	2.248825e+00	8.596214e-03	9.372271e-01	3.150855e-01	1.948425e+00	5.472872e+00	3.022531e-02
17500000	-4.430368e+03	-9.562067e+02	5.461028e+00	2.438605e+01	3.488372e-01	2.094865e+00	1.359716e-02	9.437687e-01	1.362177e-01	7.789118e-01	2.889637e+00	3.477305e-02
17520000	-4.416610e+03	-9.398403e+02	5.966129e+00	2.758581e+01	3.953488e-01	1.849478e+00	2.354428e-02	8.899650e-01	1.928413e-01	1.256040e+00	5.627695e+00	3.838901e-02
17540000	-4.386094e+03	-9.930211e+02	4.787565e+00	2.282833e+01	3.139535e-01	2.108969e+00	1.823856e-02	9.217349e-01	1.440773e-01	1.408208e+00	2.568266e+00	3.088685e-02
17560000	-4.412767e+03	-9.589495e+02	4.701578e+00	2.210369e+01	3.953488e-01	1.965394e+00	2.799134e-02	8.565851e-01	2.207867e-01	2.050100e+00	2.633285e+00	3.025203e-02
17580000	-4.395850e+03	-9.378211e+02	5.343761e+00	2.495975e+01	3.372093e-01	2.203198e+00	1.441940e-02	9.486307e-01	1.050009e-01	1.507482e+00	3.562066e+00	3.436615e-02
17600000	-4.404121e+03	-9.482315e+02	6.081676e+00	2.648590e+01	3.139535e-01	2.008539e+00	3.508900e-02	8.824242e-01	1.255493e-01	2.739873e+00	3.612543e+00	3.918043e-02
17620000	-4.423657e+03	-9.655584e+02	5.382240e+00	2.419989e+01	3.372093e-01	2.233649e+00	3.388699e-02	8.917312e-01	1.239853e-01	2.814425e+00	5.443969e+00	3.472316e-02
17640000	-4.414445e+03	-9.457317e+02	5.164838e+00	2.115283e+01	2.906977e-01	1.882185e+00	2.093725e-02	9.418091e-01	1.170038e-01	1.893885e+00	4.235228e+00	3.329469e-02
17660000	-4.402249e+03	-9.219376e+02	5.663672e+00	2.766413e+01	3.604651e-01	1.571248e+00	1.334088e-02	9.515158e-01	1.237517e-01	1.083367e+00	5.130619e+00	3.636217e-02
17680000	-4.433028e+03	-8.989947e+02	5.202227e+00	2.371727e+01	4.069767e-01	2.060015e+00	6.928403e-03	9.607226e-01	2.502778e-01	7.575950e-01	4.297171e+00	3.344110e-02
17700000	-4.411729e+03	-9.538308e+02	5.014524e+00	2.554237e+01	3.255814e-01	1.691401e+00	4.267167e-03	9.718977e-01	2.328963e-01	1.534261e+00	5.255355e+00	3.150684e-02
17720000	-4.387826e+03	-9.469995e+02	5.436130e+00	2.619487e+01	2.441860e-01	1.971563e+00	1.395022e-02	9.666170e-01	7.418095e-02	1.558011e+00	5.663105e+00	3.464037e-02
17740000	-4.418776e+03	-9.820530e+02	5.488992e+00	2.446897e+01	2.906977e-01	1.831465e+00	1.251092e-02	9.528485e-01	1.164458e-01	1.360986e+00	3.567443e+00	3.474983e-02
17760000	-4.403527e+03	-9.637925e+02	5.787255e+00	2.761168e+01	2.209302e-01	2.029868e+00	2.443423e-02	9.296754e-01	9.133581e-02	1.698520e+00	3.892499e+00	3.659156e-02
17780000	-4.414232e+03	-9.329572e+02	5.777381e+00	2.614350e+01	2.674419e-01	2.175618e+00	3.421590e-02	8.875930e-01	1.267192e-01	7.619016e-01	4.504657e+00	3.642094e-02
17800000	-4.412984e+03	-9.569194e+02	4.035560e+00	2.004135e+01	2.906977e-01	2.176515e+00	1.144115e-02	9.495339e-01	1.407622e-01	7.744777e-01	3.540400e+00	2.551941e-02
17820000	-4.442188e+03	-9.457338e+02	4.803287e+00	2.388651e+01	4.302326e-01	2.531499e+00	1.375247e-02	9.232519e-01	1.738004e-01	1.373059e+00	2.727129e+00	3.062526e-02
17840000	-4.415269e+03	-9.788116e+02	4.517827e+00	2.235345e+01	4.651163e-01	1.578455e+00	6.889033e-03	9.317590e-01	4.507240e-01	1.517024e+00	3.249086e+00	2.891757e-02
17860000	-4.413311e+03	-9.688409e+02	3.625988e+00	1.797086e+01	4.651163e-01	2.270211e+00	8.364214e-03	9.261361e-01	3.248536e-01	8.760675e-01	2.181316e+00	2.338556e-02
17880000	-4.447792e+03	-9.611521e+02	5.045254e+00	2.381983e+01	4.186047e-01	1.699151e+00	1.428165e-02	9.058040e-01	3.137416e-01	6.825306e-01	4.721751e+00	3.240247e-02
17900000	-4.424107e+03	-9.419544e+02	5.409471e+00	2.796219e+01	3.488372e-01	1.681636e+00	1.878017e-02	8.958282e-01	2.079935e-01	1.044453e+00	4.692725e+00	3.464535e-02
17920000	-4.416746e+03	-9.588534e+02	5.573908e+00	2.491722e+01	3.720930e-01	2.091036e+00	1.386494e-02	9.335701e-01	1.802577e-01	9.258511e-01	5.237191e+00	3.573691e-02
17940000	-4.421665e+03	-9.607715e+02	5.546457e+00	2.384470e+01	3.139535e-01	2.133369e+00	2.444319e-02	9.190451e-01	1.449796e-01	1.027023e+00	3.016753e+00	3.569453e-02
17960000	-4.426892e+03	-9.690047e+02	5.379781e+00	2.491610e+01	3.837209e-01	1.816982e+00	1.284959e-02	9.439095e-01	1.713794e-01	1.356362e+00	2.759196e+00	3.440246e-02
17980000	-4.416814e+03	-9.334015e+02	4.920227e+00	2.149979e+01	4.883721e-01	1.973966e+00	1.333134e-02	8.879876e-01	3.998172e-01	1.146855e+00	2.207559e+00	3.151031e-02
18000000	-4.418829e+03	-9.392532e+02	4.865555e+00	2.197678e+01	3.488372e-01	2.355200e+00	2.019437e-02	9.077071e-01	1.653108e-01	1.453852e+00	2.169302e+00	3.131362e-02
18020000	-4.423678e+03	-9.340455e+02	5.352954e+00	2.359832e+01	4.302326e-01	2.013704e+00	1.796796e-02	8.666023e-01	3.514325e-01	1.435697e+00	4.181248e+00	3.431961e-02
18040000	-4.421288e+03	-9.583898e+02	4.716460e+00	2.186092e+01	3.604651e-01	1.886060e+00	1.245646e-02	9.354734e-01	1.608968e-01	1.293184e+00	2.973162e+00	3.015220e-02
18060000	-4.415012e+03	-9.800427e+02	4.726663e+00	2.304727e+01	3.372093e-01	2.085614e+00	3.058864e-02	8.270602e-01	2.860557e-01	1.358549e+00	3.513468e+00	3.044373e-02
18080000	-4.441854e+03	-9.482909e+02	4.276378e+00	2.138928e+01	3.372093e-01	2.054304e+00	1.212009e-02	9.536665e-01	1.542529e-01	1.061446e+00	2.213784e+00	2.740219e-02
18100000	-4.406032e+03	-9.528236e+02	5.063509e+00	2.386577e+01	2.790698e-01	1.917248e+00	2.167768e-02	9.284297e-01	9.772844e-02	1.444608e+00	3.740791e+00	3.254148e-02
18120000	-4.392264e+03	-9.677950e+02	5.588708e+00	2.574614e+01	2.558140e-01	2.130491e+00	1.497848e-02	9.656453e-01	5.109541e-02	2.671003e+00	5.413633e+00	3.588279e-02
18140000	-4.400758e+03	-9.196821e+02	5.576473e+00	2.638507e+01	3.488372e-01	1.973663e+00	4.343596e-03	9.795510e-01	1.987457e-01	1.409698e+00	3.481616e+00	3.580664e-02
18160000	-4.428085e+03	-9.798993e+02	4.018620e+00	1.907568e+01	3.488372e-01	2.240835e+00	9.074814e-03	9.520700e-01	1.987623e-01	1.601657e+00	2.241788e+00	2.585502e-02
18180000	-4.403155e+03	-9.605499e+02	4.983602e+00	2.323360e+01	4.186047e-01	1.670708e+00	2.468706e-02	8.599234e-01	2.737615e-01	1.357200e+00	2.480644e+00	3.211445e-02
18200000	-4.433680e+03	-9.334851e+02	5.297066e+00	2.388644e+01	3.953488e-01	1.816115e+00	3.418500e-02	8.525122e-01	1.975430e-01	1.252679e+00	4.119024e+00	3.398242e-02
18220000	-4.425167e+03	-9.310917e+02	5.061267e+00	2.191407e+01	3.953488e-01	1.975701e+00	1.568501e-02	9.170441e-01	2.387859e-01	9.544350e-01	2.255932e+00	3.235647e-02
18240000	-4.404819e+03	-9.488268e+02	5.376556e+00	2.488049e+01	4.302326e-01	1.957373e+00	2.278342e-02	8.295506e-01	3.391768e-01	9.459023e-01	4.000612e+00	3.459993e-02
18260000	-4.438790e+03	-9.294617e+02	4.672404e+00	2.095434e+01	3.953488e-01	2.385609e+00	1.682310e-02	8.925932e-01	2.696081e-01	8.630453e-01	3.970138e+00	2.991864e-02
18280000	-4.426566e+03	-8.993353e+02	5.545514e+00	2.454730e+01	4.069767e-01	1.980619e+00	2.147683e-02	8.820101e-01	2.564493e-01	1.751786e+00	3.451175e+00	3.559302e-02
18300000	-4.423927e+03	-9.460742e+02	5.127030e+00	2.421557e+01	3.720930e-01	2.497321e+00	3.210789e-02	8.783462e-01	1.544189e-01	2.195696e+00	4.682347e+00	3.295474e-02
18320000	-4.408280e+03	-9.689658e+02	5.447210e+00	2.462132e+01	3.139535e-01	2.451821e+00	3.014195e-02	8.850181e-01	1.249920e-01	1.557053e+00	5.254952e+00	3.500771e-02
18340000	-4.408880e+03	-9.360382e+02	4.636585e+00	2.042426e+01	3.720930e-01	1.855292e+00	1.486722e-02	9.135491e-01	2.946041e-01	1.336263e+00	4.126574e+00	2.990964e-02
18360000	-4.401957e+03	-9.519354e+02	4.597062e+00	2.303710e+01	3.720930e-01	2.199811e+00	1.110065e-02	9.343613e-01	2.519052e-01	1.172740e+00	3.161889e+00	2.923242e-02
18380000	-4.412881e+03	-9.540356e+02	4.888051e+00	2.267831e+01	3.488372e-01	2.237088e+00	1.827690e-02	9.306915e-01	1.404193e-01	1.354611e+00	2.352530e+00	3.116322e-02
18400000	-4.404475e+03	-9.644678e+02	5.158245e+00	2.431262e+01	3.488372e-01	2.349794e+00	1.444363e-02	9.252567e-01	2.115792e-01	1.782350e+00	4.108113e+00	3.299043e-02
18420000	-4.408693e+03	-9.683310e+02	5.042920e+00	2.416466e+01	3.720930e-01	1.463944e+00	1.829706e-02	9.220131e-01	1.866425e-01	2.526771e+00	2.618841e+00	3.250386e-02
18440000	-4.393093e+03	-9.669422e+02	4.758291e+00	2.200574e+01	3.720930e-01	2.011666e+00	2.340213e-02	8.648899e-01	2.084847e-01	1.380285e+00	3.749754e+00	3.039125e-02
18460000	-4.379750e+03	-9.918550e+02	4.997148e+00	2.240362e+01	3.372093e-01	2.016486e+00	1.901413e-02	9.099621e-01	1.980779e-01	1.511480e+00	4.387827e+00	3.216644e-02
18480000	-4.407448e+03	-9.673117e+02	5.070574e+00	2.281855e+01	3.488372e-01	1.979875e+00	1.442252e-02	9.370589e-01	1.706943e-01	2.338185e+00	4.195767e+00	3.254784e-02
18500000	-4.425197e+03	-9.231135e+02	5.702410e+00	2.371833e+01	4.534884e-01	2.013983e+00	3.916448e-02	7.732682e-01	2.656379e-01	1.941574e+00	4.248375e+00	3.649743e-02
18520000	-4.404905e+03	-9.375695e+02	6.155519e+00	2.586934e+01	3.837209e-01	2.236714e+00	2.655566e-02	8.715718e-01	2.191849e-01	1.722774e+00	5.432069e+00	3.970896e-02
18540000	-4.399030e+03	-9.470383e+02	4.760123e+00	2.092440e+01	3.953488e-01	1.846632e+00	2.363879e-02	8.809809e-01	2.465584e-01	1.051347e+00	4.075905e+00	3.003411e-02
18560000	-4.406578e+03	-9.878793e+02	4.450912e+00	1.976737e+01	3.837209e-01	1.772645e+00	1.524463e-02	9.133925e-01	2.535246e-01	1.110540e+00	5.586406e+00	2.863041e-02
18580000	-4.413731e+03	-9.303690e+02	4.987300e+00	2.232573e+01	4.418605e-01	2.224260e+00	1.723687e-02	9.218062e-01	1.903339e-01	1.045089e+00	2.625925e+00	3.214077e-02
18600000	-4.409440e+03	-9.310300e+02	5.672961e+00	2.443119e+01	4.302326e-01	1.454090e+00	2.019619e-02	9.187570e-01	1.673050e-01	1.058944e+00	5.551939e+00	3.599876e-02
18620000	-4.413467e+03	-9.375083e+02	5.580944e+00	2.307286e+01	4.302326e-01	1.879296e+00	1.888974e-02	9.270770e-01	1.625337e-01	1.127075e+00	5.214851e+00	3.567680e-02
18640000	-4.419263e+03	-9.649857e+02	4.385124e+00	1.958850e+01	3.488372e-01	1.660195e+00	2.765318e-02	8.793799e-01	2.041148e-01	9.992929e-01	2.099163e+00	2.802214e-02
18660000	-4.417523e+03	-9.321645e+02	5.230579e+00	2.372399e+01	4.534884e-01	1.944460e+00	1.515869e-02	8.701466e-01	3.885395e-01	8.906706e-01	2.386994e+00	3.344436e-02
18680000	-4.420665e+03	-9.305632e+02	5.589874e+00	2.534362e+01	4.418605e-01	1.724463e+00	1.541071e-02	8.852998e-01	2.928955e-01	2.152441e+00	2.563377e+00	3.566556e-02
18700000	-4.417778e+03	-9.524704e+02	5.020074e+00	2.236121e+01	3.953488e-01	1.829203e+00	1.800379e-02	8.916809e-01	3.018912e-01	9.972156e-01	3.457221e+00	3.211661e-02
18720000	-4.415812e+03	-9.814255e+02	4.922973e+00	2.155997e+01	3.255814e-01	2.382443e+00	5.027178e-03	9.804631e-01	1.183890e-01	1.553461e+00	3.410305e+00	3.164897e-02
18740000	-4.397046e+03	-9.764955e+02	4.431346e+00	2.104271e+01	2.790698e-01	1.943224e+00	1.359466e-02	9.577920e-01	9.501503e-02	9.333005e-01	6.221139e+00	2.858580e-02
18760000	-4.450264e+03	-9.373058e+02	5.479886e+00	2.411582e+01	3.720930e-01	2.054683e+00	1.009344e-03	9.951195e-01	1.731564e-01	1.718963e+00	2.665635e+00	3.530156e-02
18780000	-4.420878e+03	-9.537728e+02	4.452575e+00	1.892484e+01	3.837209e-01	2.363898e+00	1.482478e-03	9.925487e-01	2.190672e-01	1.342099e+00	3.053096e+00	2.864351e-02
18800000	-4.425779e+03	-9.733917e+02	4.500040e+00	2.160250e+01	3.139535e-01	1.834967e+00	2.978653e-02	8.588749e-01	2.077038e-01	1.636183e+00	2.911105e+00	2.892549e-02
18820000	-4.427366e+03	-9.691888e+02	5.988116e+00	2.631043e+01	3.255814e-01	1.819043e+00	4.433499e-02	8.392702e-01	1.847495e-01	1.232016e+00	7.467306e+00	3.858033e-02
18840000	-4.394403e+03	-9.618960e+02	5.046347e+00	2.326347e+01	3.604651e-01	1.705101e+00	1.156914e-02	9.283251e-01	2.779008e-01	1.087654e+00	5.871075e+00	3.237970e-02
18860000	-4.432156e+03	-9.526675e+02	5.273693e+00	2.323300e+01	4.186047e-01	1.832314e+00	1.911609e-02	9.040640e-01	2.081409e-01	8.477999e-01	5.063784e+00	3.402362e-02
18880000	-4.410415e+03	-9.179569e+02	5.548584e+00	2.421312e+01	3.372093e-01	1.922910e+00	9.505766e-03	9.570307e-01	1.503920e-01	1.832334e+00	3.341767e+00	3.568410e-02
18900000	-4.430655e+03	-9.511543e+02	4.463619e+00	2.055561e+01	3.720930e-01	1.954171e+00	2.171680e-02	9.117642e-01	1.400751e-01	1.392018e+00	3.368080e+00	2.869976e-02
18920000	-4.421893e+03	-9.501477e+02	4.197073e+00	2.033775e+01	3.023256e-01	1.886349e+00	1.066230e-02	9.432193e-01	1.881501e-01	8.004927e-01	4.843425e+00	2.705862e-02
18940000	-4.424667e+03	-9.726812e+02	5.182816e+00	2.316831e+01	3.139535e-01	2.222051e+00	2.517161e-02	8.899819e-01	1.804729e-01	1.371875e+00	3.324469e+00	3.323439e-02
18960000	-4.433874e+03	-9.532848e+02	5.148710e+00	2.331041e+01	4.418605e-01	1.925230e+00	3.231880e-02	8.281956e-01	2.706236e-01	1.124481e+00	2.858805e+00	3.296823e-02
18980000	-4.448611e+03	-9.717031e+02	4.613153e+00	2.077456e+01	3.720930e-01	1.818196e+00	1.878703e-02	8.948285e-01	2.648620e-01	1.625452e+00	3.095681e+00	2.914554e-02
19000000	-4.410359e+03	-9.959733e+02	4.228766e+00	1.913086e+01	3.604651e-01	2.035235e+00	1.401427e-02	9.423925e-01	1.249239e-01	1.469694e+00	2.882110e+00	2.674734e-02
19020000	-4.401869e+03	-9.622987e+02	5.362272e+00	2.442243e+01	3.604651e-01	1.650771e+00	1.927223e-02	9.036348e-01	1.630771e-01	1.843247e+00	4.939310e+00	3.452633e-02
19040000	-4.437354e+03	-9.403026e+02	4.455178e+00	2.056794e+01	4.767442e-01	1.857402e+00	6.515521e-03	9.596881e-01	2.277490e-01	1.164503e+00	2.913378e+00	2.819379e-02
19060000	-4.429674e+03	-9.787253e+02	4.530468e+00	2.099801e+01	3.837209e-01	1.696600e+00	1.049237e-02	9.416794e-01	2.816046e-01	7.182802e-01	3.200974e+00	2.866489e-02
19080000	-4.432421e+03	-9.324384e+02	5.450276e+00	2.343737e+01	4.418605e-01	1.945433e+00	1.940317e-02	8.901453e-01	2.708766e-01	7.767128e-01	1.911044e+00	3.506274e-02
19100000	-4.412559e+03	-9.212187e+02	5.219233e+00	2.325959e+01	4.418605e-01	2.048773e+00	2.720876e-02	8.529867e-01	2.603332e-01	1.510802e+00	2.815540e+00	3.334167e-02
19120000	-4.454420e+03	-9.032839e+02	5.419878e+00	2.216942e+01	4.883721e-01	1.723051e+00	3.664801e-02	7.935346e-01	2.832770e-01	8.035808e-01	2.351359e+00	3.484513e-02
19140000	-4.426263e+03	-9.322489e+02	4.853689e+00	2.178025e+01	4.534884e-01	1.822493e+00	1.463130e-02	9.167323e-01	2.387050e-01	1.636246e+00	2.395979e+00	3.100287e-02
19160000	-4.416580e+03	-9.732706e+02	4.451429e+00	2.040475e+01	3.837209e-01	2.173109e+00	3.049503e-02	8.620651e-01	2.094261e-01	1.094425e+00	2.718717e+00	2.857957e-02
19180000	-4.421464e+03	-9.093897e+02	5.315926e+00	2.241066e+01	4.534884e-01	1.931742e+00	1.697824e-02	9.037380e-01	2.694909e-01	1.077079e+00	4.239753e+00	3.413324e-02
19200000	-4.385845e+03	-9.250163e+02	4.879827e+00	2.150383e+01	3.953488e-01	1.945827e+00	7.968486e-03	9.595396e-01	2.244192e-01	8.404753e-01	4.381772e+00	3.112574e-02
19220000	-4.416352e+03	-9.064917e+02	5.504041e+00	2.387559e+01	4.186047e-01	2.040100e+00	2.288294e-02	8.499306e-01	3.119191e-01	1.103892e+00	2.705981e+00	3.536138e-02
19240000	-4.425964e+03	-9.333549e+02	4.479640e+00	1.979389e+01	4.069767e-01	1.800560e+00	2.829343e-02	8.902724e-01	1.918231e-01	7.126111e-01	2.700354e+00	2.875279e-02
19260000	-4.395449e+03	-9.711576e+02	4.740985e+00	2.124026e+01	3.604651e-01	1.974675e+00	9.129924e-03	9.476265e-01	3.051590e-01	1.162229e+00	2.252678e+00	3.023653e-02
19280000	-4.412802e+03	-9.498576e+02	4.169934e+00	1.911892e+01	3.372093e-01	2.311223e+00	1.348091e-02	9.264933e-01	2.067590e-01	1.234483e+00	1.894941e+00	2.658665e-02
19300000	-4.428811e+03	-9.348792e+02	5.418732e+00	2.268354e+01	4.069767e-01	1.995257e+00	5.247367e-03	9.674866e-01	3.295359e-01	1.582089e+00	3.761182e+00	3.487270e-02
19320000	-4.420279e+03	-9.893471e+02	4.093484e+00	1.958411e+01	3.372093e-01	2.617441e+00	2.509538e-02	8.763225e-01	2.110561e-01	1.097452e+00	2.883312e+00	2.638663e-02
19340000	-4.428241e+03	-9.228756e+02	5.046696e+00	2.358625e+01	4.651163e-01	1.736747e+00	1.771120e-02	8.574372e-01	4.177469e-01	9.947816e-01	2.127877e+00	3.241286e-02
19360000	-4.419858e+03	-9.498378e+02	4.566842e+00	2.274468e+01	4.186047e-01	1.592704e+00	3.182570e-02	8.322670e-01	2.219403e-01	1.158344e+00	1.677587e+00	2.915434e-02
19380000	-4.412758e+03	-9.440801e+02	4.365930e+00	2.015118e+01	4.186047e-01	2.018710e+00	2.534440e-02	8.622576e-01	2.252096e-01	8.029174e-01	3.397930e+00	2.796591e-02
19400000	-4.408298e+03	-9.614793e+02	4.971854e+00	2.356964e+01	4.767442e-01	1.897981e+00	1.691500e-02	8.553607e-01	3.453916e-01	1.478926e+00	2.371356e+00	3.189925e-02
19420000	-4.444367e+03	-9.243477e+02	4.679781e+00	2.122411e+01	4.418605e-01	1.960750e+00	2.050476e-02	8.840751e-01	2.448232e-01	8.926292e-01	3.329977e+00	3.012741e-02
19440000	-4.418033e+03	-9.267628e+02	5.193824e+00	2.517066e+01	3.720930e-01	1.921560e+00	1.295461e-02	9.474711e-01	1.552701e-01	1.154613e+00	3.577307e+00	3.349107e-02
19460000	-4.444733e+03	-9.655934e+02	5.082438e+00	2.465856e+01	3.604651e-01	2.014974e+00	1.553687e-02	9.480252e-01	9.186187e-02	1.626946e+00	2.290911e+00	3.272567e-02
19480000	-4.441238e+03	-9.638514e+02	4.680984e+00	2.210727e+01	4.069767e-01	1.900950e+00	1.558299e-02	8.917998e-01	2.872456e-01	9.693987e-01	2.514512e+00	3.018027e-02
19500000	-4.431921e+03	-1.001783e+03	4.979975e+00	2.353733e+01	2.790698e-01	1.749332e+00	1.499490e-02	9.604548e-01	8.959766e-02	1.249466e+00	3.515060e+00	3.164558e-02
19520000	-4.455758e+03	-9.492152e+02	5.142109e+00	2.189698e+01	4.418605e-01	2.035414e+00	3.346276e-02	8.524823e-01	2.188646e-01	1.005930e+00	3.898394e+00	3.309872e-02
19540000	-4.455179e+03	-9.529379e+02	5.399132e+00	2.271850e+01	4.767442e-01	2.140422e+00	2.258690e-02	8.673489e-01	2.478798e-01	1.551432e+00	2.216170e+00	3.475285e-02
19560000	-4.425738e+03	-9.100060e+02	5.954054e+00	2.547564e+01	4.302326e-01	2.008735e+00	1.067541e-02	9.162670e-01	3.681973e-01	1.484109e+00	4.254604e+00	3.823283e-02
19580000	-4.421348e+03	-9.398258e+02	6.676674e+00	3.118671e+01	3.604651e-01	1.800797e+00	6.501690e-03	9.620838e-01	1.951011e-01	2.064583e+00	6.069722e+00	4.286922e-02
19600000	-4.416395e+03	-9.351630e+02	5.912467e+00	2.740749e+01	4.302326e-01	1.884259e+00	6.304151e-03	9.648528e-01	2.212700e-01	1.881211e+00	7.277704e+00	3.797839e-02
19620000	-4.410484e+03	-9.586730e+02	5.216916e+00	2.382925e+01	3.953488e-01	1.627469e+00	1.410649e-02	9.416821e-01	1.544624e-01	1.838035e+00	4.666020e+00	3.345562e-02
19640000	-4.431112e+03	-9.262532e+02	5.293846e+00	2.216173e+01	5.000000e-01	1.780397e+00	2.110299e-02	8.287472e-01	3.378650e-01	1.653751e+00	3.552098e+00	3.414745e-02
19660000	-4.432515e+03	-9.401246e+02	5.904176e+00	2.582627e+01	3.720930e-01	2.213739e+00	1.288098e-02	9.352149e-01	2.059832e-01	1.691672e+00	3.618275e+00	3.785241e-02
19680000	-4.414844e+03	-8.912897e+02	6.090530e+00	2.601575e+01	4.418605e-01	2.047185e+00	1.061399e-02	9.333808e-01	3.331161e-01	1.340000e+00	3.887386e+00	3.900887e-02
19700000	-4.446197e+03	-9.324448e+02	5.854859e+00	2.568353e+01	4.069767e-01	1.790624e+00	3.258655e-02	8.482142e-01	2.233318e-01	1.870773e+00	2.805470e+00	3.752434e-02
19720000	-4.445122e+03	-9.368800e+02	5.068264e+00	2.527853e+01	4.069767e-01	1.787845e+00	8.837376e-03	9.511120e-01	1.602513e-01	1.348317e+00	3.618682e+00	3.199458e-02
19740000	-4.431198e+03	-9.266283e+02	5.063574e+00	2.262959e+01	3.953488e-01	1.958430e+00	4.771825e-03	9.643473e-01	3.083339e-01	7.677268e-01	5.353104e+00	3.209614e-02
19760000	-4.421984e+03	-9.106095e+02	5.446834e+00	2.320768e+01	3.372093e-01	2.054026e+00	1.784155e-02	9.222365e-01	2.190139e-01	1.099889e+00	5.167404e+00	3.455282e-02
19780000	-4.415467e+03	-9.727973e+02	4.995146e+00	2.233897e+01	3.837209e-01	1.897361e+00	5.661970e-03	9.687848e-01	2.026177e-01	1.118272e+00	3.656855e+00	3.190701e-02
19800000	-4.408863e+03	-9.640558e+02	4.635791e+00	2.157552e+01	4.069767e-01	2.118763e+00	3.522965e-03	9.790678e-01	2.389111e-01	1.435787e+00	4.226266e+00	2.971126e-02
19820000	-4.418811e+03	-9.107777e+02	5.074935e+00	2.225919e+01	5.000000e-01	1.981386e+00	4.286421e-03	9.713248e-01	3.075437e-01	8.416734e-01	2.189357e+00	3.236801e-02
19840000	-4.417518e+03	-8.921660e+02	5.477184e+00	2.282624e+01	4.883721e-01	2.063088e+00	8.978459e-03	8.960553e-01	4.981203e-01	1.652184e+00	2.563041e+00	3.457911e-02
19860000	-4.439660e+03	-9.324365e+02	5.312742e+00	2.155786e+01	3.837209e-01	1.781491e+00	1.167002e-02	9.497812e-01	2.493981e-01	1.061224e+00	3.598136e+00	3.427116e-02
19880000	-4.448907e+03	-9.308621e+02	4.421799e+00	1.987585e+01	4.651163e-01	2.089765e+00	1.802224e-02	8.677589e-01	3.291342e-01	9.431244e-01	2.222706e+00	2.842182e-02
19900000	-4.411985e+03	-9.236514e+02	5.005278e+00	2.240780e+01	3.372093e-01	2.240703e+00	2.319496e-02	8.592866e-01	2.956886e-01	5.506435e-01	3.001309e+00	3.218627e-02
19920000	-4.433840e+03	-9.411459e+02	4.687718e+00	2.307041e+01	3.604651e-01	2.173942e+00	3.734391e-02	7.835244e-01	2.443613e-01	1.043740e+00	4.331925e+00	2.995610e-02
19940000	-4.405316e+03	-9.262984e+02	4.743384e+00	2.207876e+01	4.418605e-01	1.817274e+00	5.700514e-03	9.560455e-01	3.115822e-01	8.204568e-01	2.809640e+00	3.022543e-02
19960000	-4.427593e+03	-9.489312e+02	4.522080e+00	2.056401e+01	4.418605e-01	2.233192e+00	1.196041e-02	9.302556e-01	2.468465e-01	9.290710e-01	3.463489e+00	2.837795e-02
19980000	-4.402721e+03	-1.002334e+03	4.746617e+00	2.205958e+01	3.488372e-01	1.597193e+00	2.347326e-02	8.794605e-01	2.072393e-01	2.345025e+00	4.001138e+00	3.062057e-02
20000000	-4.422412e+03	-9.837754e+02	4.335322e+00	2.179570e+01	3.023256e-01	2.439512e+00	1.539664e-02	9.256044e-01	1.418458e-01	1.097819e+00	5.381005e+00	2.772408e-02
20020000	-4.404872e+03	-9.461837e+02	5.173429e+00	2.647329e+01	3.488372e-01	1.684996e+00	1.287554e-02	9.430017e-01	1.473282e-01	1.378818e+00	4.853822e+00	3.316801e-02
20040000	-4.403680e+03	-9.620379e+02	4.970686e+00	2.296214e+01	3.604651e-01	1.396426e+00	2.567453e-02	9.018469e-01	1.538908e-01	9.636792e-01	4.874344e+00	3.175645e-02
20060000	-4.421837e+03	-9.695331e+02	4.732908e+00	2.067337e+01	3.953488e-01	1.790581e+00	2.098278e-02	9.142225e-01	1.851550e-01	8.438466e-01	4.543772e+00	3.028947e-02
20080000	-4.443398e+03	-9.110061e+02	4.715521e+00	2.009439e+01	4.651163e-01	2.691203e+00	1.397944e-02	9.188833e-01	2.208702e-01	1.638503e+00	3.803550e+00	3.006949e-02
20100000	-4.423611e+03	-9.476173e+02	4.847837e+00	2.198092e+01	4.302326e-01	1.490098e+00	6.582116e-03	9.499331e-01	3.272049e-01	8.260713e-01	4.534478e+00	3.096618e-02
20120000	-4.422717e+03	-9.802984e+02	4.857923e+00	2.188860e+01	3.720930e-01	2.175764e+00	8.813319e-03	9.500677e-01	2.111685e-01	1.067829e+00	3.925253e+00	3.076607e-02
20140000	-4.425407e+03	-9.541080e+02	5.028830e+00	2.223978e+01	4.418605e-01	1.933588e+00	1.591819e-02	9.026086e-01	2.969068e-01	1.396072e+00	2.969660e+00	3.200279e-02
20160000	-4.404777e+03	-9.411818e+02	4.944113e+00	2.224255e+01	4.186047e-01	2.077864e+00	2.431379e-02	8.575935e-01	2.600587e-01	1.650170e+00	3.387240e+00	3.166923e-02
20180000	-4.429927e+03	-9.220179e+02	5.353617e+00	2.144873e+01	3.837209e-01	1.890300e+00	2.957271e-02	8.531874e-01	2.569087e-01	1.253771e+00	4.860301e+00	3.331273e-02
20200000	-4.443851e+03	-9.709790e+02	4.295816e+00	1.826407e+01	4.534884e-01	2.039642e+00	8.592535e-03	9.484805e-01	3.304914e-01	7.911993e-01	2.692534e+00	2.743152e-02
20220000	-4.423965e+03	-9.558643e+02	4.694713e+00	2.032728e+01	4.418605e-01	2.392245e+00	2.389801e-02	8.608203e-01	2.898908e-01	1.527335e+00	3.339091e+00	2.917499e-02
20240000	-4.443352e+03	-9.622944e+02	5.103381e+00	2.246568e+01	3.953488e-01	1.736284e+00	1.467874e-02	9.362952e-01	2.007392e-01	5.123977e-01	2.621690e+00	3.273188e-02
20260000	-4.403121e+03	-9.670447e+02	4.103021e+00	2.051846e+01	3.953488e-01	1.454454e+00	2.404631e-02	8.293170e-01	3.291588e-01	1.383485e+00	3.641670e+00	2.641965e-02
20280000	-4.444145e+03	-9.015254e+02	5.942528e+00	2.521716e+01	5.000000e-01	1.953407e+00	4.945919e-03	9.623234e-01	3.527541e-01	1.168816e+00	2.453303e+00	3.802411e-02
20300000	-4.446537e+03	-9.531759e+02	4.348624e+00	2.096769e+01	4.883721e-01	1.644845e+00	3.169744e-02	8.138428e-01	2.837948e-01	9.651165e-01	3.039590e+00	2.803777e-02
20320000	-4.436445e+03	-9.698325e+02	4.440137e+00	2.141304e+01	3.604651e-01	1.965684e+00	1.458482e-02	9.416748e-01	1.224496e-01	9.355234e-01	2.136628e+00	2.863322e-02
20340000	-4.411196e+03	-9.681805e+02	4.547353e+00	2.150936e+01	3.604651e-01	1.584941e+00	9.949756e-03	9.577479e-01	1.555492e-01	2.291130e+00	3.756529e+00	2.925879e-02
20360000	-4.437968e+03	-9.586660e+02	4.987449e+00	2.292954e+01	3.488372e-01	1.579091e+00	1.050687e-02	9.449283e-01	1.844480e-01	1.216458e+00	2.964453e+00	3.211621e-02
20380000	-4.436726e+03	-9.445769e+02	4.798149e+00	2.142756e+01	4.534884e-01	1.797411e+00	1.986645e-02	8.499972e-01	3.950332e-01	1.165140e+00	5.063916e+00	3.084640e-02
20400000	-4.422236e+03	-9.871609e+02	4.035655e+00	2.024712e+01	3.837209e-01	1.797270e+00	3.403137e-02	8.378490e-01	1.949616e-01	6.723641e-01	3.688751e+00	2.590102e-02
20420000	-4.413386e+03	-9.352220e+02	6.341405e+00	2.812330e+01	3.604651e-01	1.567915e+00	1.671306e-02	9.090121e-01	2.235069e-01	1.179896e+00	5.183251e+00	4.066270e-02
20440000	-4.422502e+03	-9.587015e+02	4.866124e+00	2.205497e+01	3.720930e-01	1.830754e+00	7.467893e-03	9.589642e-01	2.494627e-01	1.171252e+00	4.410466e+00	3.128593e-02
20460000	-4.417389e+03	-9.117176e+02	6.238640e+00	2.879336e+01	3.488372e-01	1.962325e+00	7.084112e-03	9.679507e-01	2.017181e-01	2.008967e+00	6.316452e+00	3.987153e-02
20480000	-4.423144e+03	-9.536951e+02	5.101041e+00	2.303604e+01	3.488372e-01	1.832086e+00	9.914298e-03	9.516735e-01	1.839363e-01	1.180264e+00	3.609990e+00	3.261280e-02
20500000	-4.425630e+03	-9.541929e+02	4.704682e+00	2.137976e+01	4.186047e-01	2.290061e+00	2.742640e-03	9.845847e-01	1.946669e-01	1.432471e+00	3.018256e+00	2.961748e-02
20520000	-4.419752e+03	-9.237860e+02	5.419498e+00	2.479877e+01	3.720930e-01	2.123794e+00	5.490817e-03	9.710236e-01	2.190514e-01	2.011280e+00	3.400288e+00	3.400952e-02
20540000	-4.412999e+03	-9.458329e+02	5.127769e+00	2.562433e+01	4.302326e-01	2.188500e+00	2.334210e-02	8.389964e-01	2.726225e-01	1.967312e+00	3.062118e+00	3.148420e-02
20560000	-4.389569e+03	-9.608767e+02	4.630649e+00	2.165654e+01	3.604651e-01	1.725779e+00	1.399667e-02	9.382660e-01	1.594112e-01	1.149326e+00	2.718374e+00	2.956531e-02
20580000	-4.398960e+03	-9.185499e+02	6.761367e+00	2.896861e+01	3.720930e-01	2.022220e+00	1.641624e-02	9.204074e-01	1.932732e-01	1.205070e+00	4.087532e+00	4.348709e-02
20600000	-4.416215e+03	-9.515868e+02	5.275308e+00	2.551310e+01	3.604651e-01	2.070392e+00	3.159974e-02	8.662001e-01	1.630010e-01	1.263224e+00	5.395535e+00	3.346613e-02
20620000	-4.438228e+03	-9.396401e+02	5.217861e+00	2.230554e+01	3.488372e-01	1.865704e+00	1.867898e-02	8.714377e-01	2.595887e-01	1.134616e+00	3.162192e+00	3.362297e-02
20640000	-4.421310e+03	-9.201503e+02	5.506840e+00	2.304260e+01	4.186047e-01	2.295251e+00	1.500776e-02	9.179329e-01	3.146840e-01	1.883558e+00	2.398166e+00	3.545928e-02
20660000	-4.406825e+03	-9.554124e+02	5.002501e+00	2.135182e+01	4.069767e-01	2.137367e+00	3.224642e-02	8.301876e-01	2.409931e-01	1.688884e+00	3.031211e+00	3.221095e-02
20680000	-4.403090e+03	-9.550945e+02	4.699085e+00	2.052096e+01	3.255814e-01	1.944853e+00	1.156648e-02	9.581629e-01	1.348574e-01	9.502371e-01	3.528037e+00	3.024416e-02
20700000	-4.436963e+03	-9.592507e+02	5.002075e+00	2.203515e+01	3.255814e-01	2.155604e+00	1.944741e-02	9.341617e-01	1.387443e-01	1.118007e+00	2.901133e+00	3.219908e-02
20720000	-4.424536e+03	-9.328488e+02	4.946306e+00	2.158081e+01	4.069767e-01	1.904311e+00	2.468687e-02	8.430854e-01	2.715677e-01	1.280069e+00	3.236057e+00	3.185508e-02
20740000	-4.438896e+03	-9.468162e+02	5.164991e+00	2.213616e+01	4.069767e-01	2.064012e+00	6.941279e-03	9.644521e-01	2.423740e-01	1.739720e+00	2.362230e+00	3.321062e-02
20760000	-4.413891e+03	-9.600639e+02	4.752948e+00	2.093747e+01	3.488372e-01	1.653715e+00	1.674234e-02	9.178063e-01	2.027481e-01	1.099078e+00	3.515640e+00	3.060493e-02
20780000	-4.431110e+03	-9.443753e+02	6.093891e+00	2.594897e+01	2.441860e-01	2.559690e+00	9.534356e-03	9.735886e-01	8.107136e-02	1.834955e+00	3.934564e+00	3.915109e-02
20800000	-4.422177e+03	-9.598711e+02	5.391317e+00	2.395566e+01	3.372093e-01	2.457767e+00	1.456747e-02	9.434998e-01	1.636914e-01	1.042053e+00	2.245126e+00	3.466439e-02
20820000	-4.450546e+03	-9.479158e+02	3.998665e+00	1.840886e+01	3.953488e-01	2.070050e+00	1.714441e-02	9.079875e-01	2.429798e-01	7.441905e-01	3.050678e+00	2.558138e-02
20840000	-4.429408e+03	-9.496378e+02	4.977771e+00	2.334652e+01	3.720930e-01	1.972558e+00	2.561990e-02	9.039033e-01	1.421458e-01	1.325917e+00	3.297160e+00	3.210727e-02
20860000	-4.427536e+03	-9.558272e+02	3.872809e+00	1.768837e+01	3.604651e-01	2.210534e+00	9.678055e-03	9.657279e-01	1.150282e-01	6.090416e-01	3.489203e+00	2.475011e-02
20880000	-4.405569e+03	-9.634009e+02	4.565055e+00	2.189063e+01	3.023256e-01	1.991948e+00	8.384899e-03	9.698966e-01	1.113548e-01	8.084662e-01	4.301273e+00	2.941151e-02
20900000	-4.397133e+03	-9.539808e+02	4.975255e+00	2.444358e+01	3.372093e-01	1.720854e+00	1.036225e-02	9.462014e-01	2.194022e-01	1.432188e+00	2.592496e+00	3.209162e-02
20920000	-4.407767e+03	-9.511851e+02	4.913152e+00	2.185259e+01	3.837209e-01	1.804515e+00	2.952662e-02	8.670761e-01	2.184553e-01	1.139572e+00	3.457462e+00	3.158671e-02
20940000	-4.397054e+03	-9.614852e+02	4.188688e+00	1.927432e+01	3.488372e-01	2.367687e+00	1.011506e-02	9.508942e-01	1.842899e-01	1.038700e+00	2.287336e+00	2.700455e-02
20960000	-4.420653e+03	-9.264911e+02	5.388652e+00	2.419380e+01	3.255814e-01	2.143365e+00	3.216985e-02	8.796852e-01	1.386964e-01	7.973785e-01	3.633232e+00	3.412760e-02
20980000	-4.414647e+03	-9.287751e+02	4.953737e+00	2.051247e+01	4.534884e-01	1.842229e+00	3.738882e-02	7.418207e-01	3.602544e-01	8.907225e-01	3.687601e+00	3.187258e-02
21000000	-4.419051e+03	-9.733664e+02	4.711168e+00	2.100929e+01	3.953488e-01	1.776961e+00	1.956998e-02	9.019810e-01	2.294222e-01	1.157779e+00	2.399506e+00	3.026633e-02
21020000	-4.434875e+03	-9.399971e+02	4.595048e+00	1.849295e+01	4.883721e-01	1.749282e+00	2.241301e-02	8.893144e-01	2.109928e-01	8.844624e-01	1.948693e+00	2.928551e-02
21040000	-4.430011e+03	-9.203786e+02	4.736138e+00	2.032764e+01	4.302326e-01	1.767204e+00	6.901859e-03	9.560276e-01	2.970790e-01	1.221261e+00	2.108839e+00	3.019972e-02
21060000	-4.452076e+03	-8.748586e+02	5.579659e+00	2.201905e+01	5.116279e-01	2.125122e+00	3.188378e-02	7.818553e-01	3.908032e-01	1.584723e+00	3.606439e+00	3.572344e-02
21080000	-4.412504e+03	-9.731354e+02	4.193471e+00	2.072221e+01	3.372093e-01	2.051933e+00	1.858923e-02	9.108579e-01	1.307379e-01	1.065192e+00	3.166533e+00	2.673982e-02
21100000	-4.432876e+03	-9.504936e+02	5.073571e+00	2.090583e+01	4.651163e-01	1.982753e+00	2.064927e-02	8.724133e-01	2.911527e-01	1.096767e+00	4.236904e+00	3.256354e-02
21120000	-4.440379e+03	-9.050723e+02	7.042168e+00	2.864834e+01	4.302326e-01	1.534667e+00	2.921984e-02	8.431564e-01	2.968758e-01	1.350118e+00	5.076293e+00	4.512898e-02
21140000	-4.441372e+03	-9.117222e+02	5.620051e+00	2.277344e+01	4.534884e-01	1.529686e+00	1.327624e-02	9.168600e-01	2.897740e-01	9.231594e-01	4.196313e+00	3.605444e-02
21160000	-4.431896e+03	-9.293050e+02	5.377568e+00	2.322248e+01	3.720930e-01	2.186335e+00	1.320941e-02	9.422616e-01	1.858991e-01	1.109197e+00	4.269690e+00	3.415922e-02
21180000	-4.431854e+03	-9.611667e+02	4.392243e+00	2.004340e+01	4.186047e-01	1.880537e+00	1.561981e-02	9.052524e-01	2.960381e-01	1.202111e+00	3.152062e+00	2.832683e-02
21200000	-4.442652e+03	-9.426843e+02	5.650469e+00	2.406591e+01	4.651163e-01	1.844507e+00	2.121877e-02	8.647659e-01	3.195080e-01	9.858503e-01	4.464328e+00	3.641913e-02
21220000	-4.438404e+03	-9.154046e+02	5.117789e+00	2.404246e+01	4.534884e-01	1.946758e+00	2.584560e-02	8.409805e-01	2.455412e-01	2.245611e+00	2.683443e+00	3.282483e-02
21240000	-4.425552e+03	-9.199118e+02	5.410079e+00	2.328082e+01	4.767442e-01	2.457727e+00	1.087448e-02	9.210642e-01	3.450718e-01	1.985517e+00	2.095151e+00	3.452533e-02
21260000	-4.426742e+03	-9.177894e+02	5.785641e+00	2.506073e+01	3.604651e-01	1.999794e+00	1.738278e-02	9.435720e-01	1.004557e-01	1.918244e+00	3.129155e+00	3.724077e-02
21280000	-4.454211e+03	-9.295878e+02	5.502540e+00	2.348143e+01	3.255814e-01	1.816524e+00	2.177734e-02	9.158017e-01	1.403031e-01	6.241682e-01	2.625465e+00	3.516756e-02
21300000	-4.430399e+03	-9.511454e+02	5.319166e+00	2.289961e+01	3.953488e-01	1.644031e+00	1.161469e-02	9.375931e-01	2.770804e-01	5.288153e-01	3.425402e+00	3.389450e-02
21320000	-4.443030e+03	-9.407949e+02	5.263596e+00	2.249069e+01	3.953488e-01	1.571317e+00	2.583121e-02	9.140888e-01	1.264990e-01	1.227053e+00	4.448205e+00	3.373174e-02
21340000	-4.412306e+03	-9.613197e+02	5.454190e+00	2.402630e+01	3.488372e-01	1.561371e+00	3.504689e-02	8.565571e-01	1.860838e-01	2.118351e+00	4.797358e+00	3.485044e-02
21360000	-4.425919e+03	-9.670068e+02	4.175026e+00	1.745896e+01	4.418605e-01	2.081430e+00	8.274229e-03	9.353409e-01	4.138543e-01	5.605924e-01	2.455836e+00	2.667554e-02
21380000	-4.452326e+03	-9.156441e+02	5.038906e+00	2.132443e+01	4.767442e-01	1.895072e+00	2.362917e-02	8.454540e-01	2.859696e-01	8.758508e-01	2.687473e+00	3.143076e-02
21400000	-4.439267e+03	-9.473590e+02	4.168315e+00	1.826440e+01	4.069767e-01	2.264497e+00	1.497384e-02	9.051091e-01	3.285300e-01	7.905246e-01	2.261353e+00	2.682443e-02
21420000	-4.425664e+03	-9.391241e+02	5.398139e+00	2.358386e+01	3.837209e-01	2.028105e+00	2.097324e-02	9.096362e-01	1.751522e-01	1.613480e+00	4.043715e+00	3.427619e-02
21440000	-4.426244e+03	-9.231753e+02	5.327897e+00	2.374149e+01	3.372093e-01	1.902935e+00	1.626404e-02	9.084071e-01	2.370718e-01	1.074288e+00	5.295851e+00	3.423403e-02
21460000	-4.415037e+03	-9.397562e+02	4.970572e+00	2.127869e+01	2.674419e-01	2.222209e+00	1.305671e-02	9.541521e-01	1.030306e-01	1.415049e+00	5.453008e+00	3.153410e-02
21480000	-4.428743e+03	-9.300183e+02	5.870012e+00	2.464537e+01	4.302326e-01	2.325592e+00	1.306070e-02	9.142302e-01	2.788625e-01	1.205649e+00	4.059424e+00	3.776962e-02
21500000	-4.400623e+03	-9.002857e+02	6.808976e+00	2.760724e+01	4.418605e-01	1.983881e+00	2.669996e-02	8.689935e-01	2.333320e-01	1.912137e+00	6.089644e+00	4.376315e-02
21520000	-4.414923e+03	-9.512743e+02	5.029249e+00	2.171291e+01	3.953488e-01	2.194053e+00	1.231008e-02	9.391446e-01	2.231837e-01	1.589980e+00	4.826474e+00	3.212819e-02
21540000	-4.424282e+03	-9.274526e+02	5.343359e+00	2.225829e+01	4.186047e-01	1.692241e+00	4.338887e-02	8.182411e-01	2.120618e-01	1.008067e+00	2.611659e+00	3.424579e-02
21560000	-4.416760e+03	-9.611443e+02	5.123132e+00	2.200519e+01	3.255814e-01	2.465133e+00	1.288911e-02	9.491529e-01	1.641096e-01	1.234267e+00	2.240856e+00	3.303914e-02
21580000	-4.434446e+03	-8.953957e+02	5.125551e+00	2.199932e+01	4.186047e-01	1.731830e+00	8.892447e-03	9.359003e-01	3.127564e-01	7.200752e-01	3.575124e+00	3.275465e-02
21600000	-4.428962e+03	-9.731577e+02	4.689508e+00	2.191046e+01	4.418605e-01	1.800270e+00	3.129482e-02	8.286226e-01	2.543789e-01	1.516662e+00	2.712165e+00	3.004728e-02
21620000	-4.427484e+03	-9.204252e+02	5.573311e+00	2.638478e+01	3.372093e-01	1.552865e+00	2.697542e-02	8.777795e-01	1.906581e-01	1.101845e+00	3.228885e+00	3.565041e-02
21640000	-4.445661e+03	-1.001824e+03	4.743061e+00	2.278361e+01	2.790698e-01	1.967510e+00	1.711349e-02	9.277304e-01	1.430661e-01	1.402694e+00	2.503223e+00	3.044239e-02
21660000	-4.438274e+03	-9.296709e+02	5.139500e+00	2.203577e+01	4.418605e-01	2.172528e+00	9.956077e-03	9.415855e-01	2.866289e-01	9.699018e-01	2.122899e+00	3.281275e-02
21680000	-4.418143e+03	-9.313367e+02	4.598328e+00	2.026084e+01	4.302326e-01	2.163461e+00	1.306672e-02	9.203261e-01	2.312621e-01	8.421920e-01	5.658170e+00	2.939047e-02
21700000	-4.421052e+03	-9.467395e+02	5.207798e+00	2.401748e+01	4.069767e-01	1.888162e+00	3.319676e-02	8.763652e-01	1.235089e-01	1.978646e+00	4.097632e+00	3.351481e-02
21720000	-4.406804e+03	-9.967504e+02	4.247480e+00	2.079758e+01	2.674419e-01	2.281854e+00	3.253559e-02	8.978076e-01	9.816588e-02	1.452595e+00	3.547894e+00	2.729251e-02
21740000	-4.426354e+03	-9.839637e+02	3.734404e+00	1.914493e+01	3.953488e-01	1.481176e+00	1.091532e-02	9.214501e-01	2.752259e-01	1.062254e+00	1.888677e+00	2.400429e-02
21760000	-4.417230e+03	-9.895808e+02	4.560601e+00	2.117646e+01	2.790698e-01	1.741991e+00	1.969142e-02	9.290002e-01	1.336520e-01	1.629720e+00	3.341289e+00	2.936290e-02
21780000	-4.403021e+03	-9.747237e+02	3.910716e+00	1.950648e+01	3.953488e-01	2.020953e+00	4.617890e-03	9.651726e-01	2.811177e-01	8.330894e-01	2.694871e+00	2.522813e-02
21800000	-4.410799e+03	-1.019428e+03	4.182971e+00	1.857868e+01	3.604651e-01	1.985765e+00	1.400531e-02	9.287694e-01	2.118355e-01	9.638889e-01	5.510248e+00	2.666819e-02
21820000	-4.426007e+03	-9.503622e+02	5.139221e+00	2.219277e+01	5.000000e-01	1.820168e+00	2.458479e-02	8.760522e-01	2.426133e-01	2.645707e+00	2.568925e+00	3.269338e-02
21840000	-4.424649e+03	-9.720840e+02	5.136857e+00	2.141717e+01	3.488372e-01	2.680392e+00	1.668501e-02	9.260414e-01	2.027501e-01	1.552888e+00	2.879260e+00	3.296944e-02
21860000	-4.408595e+03	-1.000700e+03	4.199109e+00	1.951691e+01	3.139535e-01	1.821421e+00	3.020860e-02	8.763274e-01	1.943324e-01	1.206579e+00	1.905069e+00	2.657315e-02
21880000	-4.408659e+03	-9.166038e+02	5.489907e+00	2.481360e+01	4.302326e-01	1.777147e+00	1.365785e-02	9.326457e-01	2.142244e-01	1.303708e+00	5.519936e+00	3.481095e-02
21900000	-4.394763e+03	-9.584059e+02	5.346126e+00	2.396790e+01	3.255814e-01	2.074426e+00	1.727159e-02	9.426778e-01	1.118100e-01	1.987238e+00	4.504282e+00	3.406906e-02
21920000	-4.442071e+03	-9.889395e+02	4.055601e+00	1.986256e+01	3.255814e-01	2.288614e+00	5.145935e-03	9.742144e-01	1.749876e-01	7.932469e-01	2.771367e+00	2.594667e-02
21940000	-4.446547e+03	-9.584213e+02	4.380338e+00	1.897528e+01	4.302326e-01	1.701313e+00	2.080048e-02	8.685671e-01	2.861653e-01	6.965206e-01	2.630621e+00	2.815978e-02
21960000	-4.439238e+03	-9.609336e+02	5.407172e+00	2.584300e+01	2.906977e-01	1.956117e+00	2.396041e-02	9.098316e-01	1.284139e-01	1.651471e+00	4.526289e+00	3.438643e-02
21980000	-4.415890e+03	-9.363380e+02	5.623596e+00	2.384713e+01	3.488372e-01	2.145116e+00	1.549134e-02	9.246075e-01	2.020577e-01	2.042392e+00	3.222847e+00	3.610477e-02
22000000	-4.408145e+03	-9.513559e+02	5.188674e+00	2.301144e+01	3.837209e-01	2.041576e+00	1.135360e-02	9.556210e-01	1.614390e-01	1.223817e+00	4.023897e+00	3.347318e-02
22020000	-4.422485e+03	-9.402251e+02	4.322089e+00	2.036227e+01	3.953488e-01	2.234295e+00	1.522767e-02	9.007583e-01	2.825323e-01	1.086997e+00	2.959496e+00	2.785591e-02
22040000	-4.418515e+03	-9.767461e+02	4.402416e+00	2.043424e+01	3.837209e-01	2.605279e+00	4.845716e-03	9.763271e-01	1.867475e-01	1.136441e+00	2.136907e+00	2.832224e-02
22060000	-4.434207e+03	-9.605038e+02	4.480981e+00	1.983691e+01	4.534884e-01	2.566050e+00	1.098753e-02	9.338887e-01	1.786907e-01	6.430949e-01	1.976951e+00	2.881078e-02
22080000	-4.430020e+03	-9.292705e+02	5.182268e+00	2.473627e+01	4.418605e-01	1.969286e+00	1.762946e-02	9.004940e-01	2.868843e-01	6.167045e-01	2.301077e+00	3.323283e-02
22100000	-4.415590e+03	-9.341781e+02	4.984705e+00	2.511187e+01	3.720930e-01	2.035304e+00	1.464327e-02	9.041870e-01	2.613948e-01	1.281586e+00	2.758451e+00	3.207660e-02
22120000	-4.419839e+03	-9.795661e+02	4.125060e+00	1.910476e+01	3.488372e-01	1.856847e+00	1.694575e-02	9.227742e-01	2.216717e-01	9.168738e-01	4.103055e+00	2.635390e-02
22140000	-4.400442e+03	-9.748180e+02	5.056950e+00	2.546383e+01	2.790698e-01	1.958241e+00	2.444316e-02	9.286738e-01	8.616598e-02	2.145126e+00	4.165832e+00	3.189203e-02
22160000	-4.420603e+03	-9.677482e+02	4.313590e+00	2.148269e+01	3.023256e-01	2.158820e+00	1.664750e-02	9.330248e-01	1.261526e-01	1.439448e+00	3.231587e+00	2.723820e-02
22180000	-4.430091e+03	-9.837231e+02	4.237600e+00	2.012498e+01	3.023256e-01	1.658598e+00	8.769568e-03	9.691427e-01	1.361904e-01	1.017758e+00	4.602732e+00	2.704504e-02
22200000	-4.436571e+03	-9.556662e+02	5.169387e+00	2.283826e+01	3.604651e-01	1.414984e+00	3.507149e-02	8.701328e-01	1.751116e-01	1.084673e+00	5.466309e+00	3.316639e-02
22220000	-4.421505e+03	-9.463982e+02	5.083849e+00	2.328674e+01	3.488372e-01	1.814870e+00	1.359283e-02	9.256907e-01	2.663457e-01	1.264839e+00	4.710803e+00	3.257517e-02
22240000	-4.445768e+03	-9.237100e+02	5.440393e+00	2.485077e+01	3.604651e-01	2.127751e+00	1.386175e-02	9.224949e-01	2.339890e-01	8.273857e-01	6.225373e+00	3.503496e-02
22260000	-4.432109e+03	-9.165468e+02	6.226393e+00	2.740661e+01	4.186047e-01	2.398592e+00	2.493110e-02	8.512181e-01	2.759821e-01	1.228491e+00	3.213117e+00	3.960491e-02
22280000	-4.401191e+03	-9.559104e+02	5.641835e+00	2.750556e+01	3.720930e-01	1.793051e+00	1.834796e-02	9.102348e-01	1.643240e-01	1.239560e+00	6.403233e+00	3.622403e-02
22300000	-4.448481e+03	-9.244767e+02	5.337695e+00	2.505487e+01	3.720930e-01	2.118200e+00	1.963537e-02	8.946366e-01	2.134950e-01	1.260366e+00	2.795035e+00	3.438348e-02
22320000	-4.404212e+03	-9.302349e+02	5.319326e+00	2.439419e+01	3.488372e-01	1.862661e+00	1.740809e-02	9.083325e-01	2.166505e-01	1.179060e+00	5.416905e+00	3.419295e-02
22340000	-4.426835e+03	-9.461962e+02	4.629334e+00	2.120538e+01	3.837209e-01	2.237418e+00	6.417864e-03	9.719824e-01	1.469113e-01	6.528059e-01	2.360908e+00	2.977076e-02
22360000	-4.410546e+03	-9.553209e+02	4.594693e+00	2.092813e+01	3.837209e-01	2.176222e+00	1.534646e-02	8.951026e-01	3.622258e-01	8.652262e-01	2.941541e+00	2.958309e-02
22380000	-4.419804e+03	-9.750682e+02	5.280826e+00	2.750049e+01	2.558140e-01	2.104058e+00	1.329685e-02	9.463147e-01	9.762037e-02	1.783908e+00	3.081427e+00	3.319036e-02
22400000	-4.438366e+03	-9.555993e+02	4.172809e+00	1.953488e+01	3.720930e-01	2.435075e+00	1.263250e-02	9.493775e-01	1.482267e-01	1.152049e+00	3.045729e+00	2.684215e-02
22420000	-4.431962e+03	-9.852786e+02	4.259769e+00	2.017606e+01	3.720930e-01	1.829587e+00	2.519363e-02	8.646420e-01	2.166162e-01	1.371074e+00	3.438015e+00	2.690266e-02
22440000	-4.425159e+03	-9.949465e+02	4.348415e+00	1.967760e+01	3.720930e-01	2.060176e+00	1.408526e-02	8.927798e-01	3.236104e-01	9.246473e-01	4.264726e+00	2.734114e-02
22460000	-4.427795e+03	-9.494326e+02	5.451813e+00	2.524484e+01	3.488372e-01	1.565527e+00	1.199225e-02	9.431665e-01	1.588675e-01	1.782197e+00	3.920178e+00	3.513159e-02
22480000	-4.416601e+03	-9.153133e+02	5.854453e+00	2.568543e+01	3.488372e-01	2.380410e+00	1.737729e-02	9.431506e-01	1.171515e-01	1.981233e+00	4.212099e+00	3.772142e-02
22500000	-4.432448e+03	-9.667943e+02	4.553530e+00	2.107407e+01	3.837209e-01	1.783536e+00	1.358595e-02	9.306920e-01	2.218120e-01	9.334773e-01	4.085612e+00	2.914356e-02
22520000	-4.431738e+03	-9.590810e+02	5.253933e+00	2.480005e+01	3.604651e-01	2.040077e+00	2.459772e-02	8.889790e-01	1.746915e-01	2.291316e+00	3.775349e+00	3.386480e-02
22540000	-4.434667e+03	-9.296446e+02	5.928699e+00	2.662994e+01	3.604651e-01	1.707068e+00	2.219146e-02	9.090218e-01	2.014525e-01	1.892480e+00	3.649027e+00	3.798599e-02
22560000	-4.414962e+03	-9.797633e+02	4.762671e+00	2.199089e+01	3.372093e-01	2.204425e+00	1.634349e-02	9.190284e-01	2.131248e-01	9.293251e-01	3.252538e+00	3.070699e-02
22580000	-4.449508e+03	-9.732005e+02	5.010356e+00	2.319978e+01	3.604651e-01	1.957362e+00	2.662554e-02	8.829756e-01	1.805308e-01	1.241878e+00	3.460729e+00	3.223972e-02
22600000	-4.440834e+03	-8.990198e+02	5.843592e+00	2.486185e+01	4.534884e-01	1.744887e+00	2.479217e-02	8.271272e-01	3.672226e-01	1.585929e+00	3.486473e+00	3.769068e-02
22620000	-4.445799e+03	-9.905709e+02	4.561951e+00	1.964243e+01	3.488372e-01	1.793471e+00	3.563656e-02	8.446738e-01	2.250986e-01	1.030612e+00	2.449782e+00	2.936109e-02
22640000	-4.430073e+03	-9.064130e+02	5.850661e+00	2.329908e+01	3.837209e-01	1.557775e+00	1.889357e-02	9.027790e-01	2.498353e-01	1.080079e+00	2.600630e+00	3.739647e-02
22660000	-4.437724e+03	-9.399617e+02	5.224869e+00	2.616264e+01	3.604651e-01	2.161273e+00	3.923698e-03	9.735904e-01	2.565414e-01	1.745683e+00	5.309929e+00	3.312459e-02
22680000	-4.413003e+03	-9.539615e+02	4.501627e+00	2.233948e+01	3.023256e-01	1.928570e+00	1.085275e-02	9.736070e-01	6.980290e-02	8.839812e-01	4.516746e+00	2.853305e-02
22700000	-4.412374e+03	-9.152509e+02	5.361631e+00	2.357509e+01	3.488372e-01	2.183993e+00	9.064437e-03	9.624828e-01	1.399521e-01	1.157313e+00	4.364965e+00	3.435886e-02
22720000	-4.424607e+03	-9.267025e+02	5.778761e+00	2.685900e+01	3.372093e-01	2.048811e+00	2.564534e-02	9.152597e-01	8.806857e-02	2.060933e+00	2.734149e+00	3.710842e-02
22740000	-4.434988e+03	-9.469133e+02	5.352569e+00	2.309840e+01	3.953488e-01	2.118560e+00	1.105282e-02	9.342788e-01	2.210136e-01	1.220694e+00	6.177604e+00	3.437713e-02
22760000	-4.443003e+03	-9.218045e+02	5.723840e+00	2.456547e+01	4.069767e-01	2.034494e+00	1.769261e-02	9.062661e-01	2.614708e-01	1.102384e+00	2.432485e+00	3.671457e-02
22780000	-4.426408e+03	-9.101666e+02	5.678966e+00	2.677020e+01	3.953488e-01	1.717979e+00	1.791236e-02	8.942335e-01	2.330813e-01	1.108962e+00	4.647264e+00	3.657944e-02
22800000	-4.434836e+03	-9.548841e+02	5.134728e+00	2.269688e+01	3.372093e-01	2.242425e+00	3.787856e-02	8.816722e-01	1.221477e-01	1.083098e+00	5.540168e+00	3.312462e-02
22820000	-4.442901e+03	-9.435369e+02	4.902575e+00	2.187258e+01	4.186047e-01	1.952594e+00	9.573172e-03	9.410232e-01	2.592093e-01	5.956063e-01	3.149754e+00	3.144745e-02
22840000	-4.443260e+03	-9.395308e+02	4.384394e+00	1.963839e+01	3.604651e-01	2.373331e+00	1.168262e-02	9.384898e-01	2.380547e-01	8.395241e-01	2.022221e+00	2.827939e-02
22860000	-4.427891e+03	-9.616594e+02	4.693852e+00	2.030237e+01	3.953488e-01	1.705793e+00	8.132083e-03	9.633463e-01	1.807091e-01	1.063340e+00	4.555671e+00	2.960732e-02
22880000	-4.446928e+03	-9.544032e+02	4.916027e+00	2.244003e+01	3.372093e-01	1.840840e+00	1.244069e-02	9.532680e-01	1.789028e-01	1.479833e+00	2.938771e+00	3.155764e-02
22900000	-4.455986e+03	-9.184936e+02	5.114534e+00	2.141009e+01	5.000000e-01	2.038979e+00	1.770203e-02	8.386550e-01	4.292061e-01	9.119266e-01	3.427668e+00	3.283917e-02
22920000	-4.421588e+03	-9.276121e+02	5.555349e+00	2.373942e+01	4.186047e-01	1.268719e+00	3.931301e-02	8.179985e-01	2.683730e-01	1.146241e+00	2.367775e+00	3.578985e-02
22940000	-4.432195e+03	-9.833182e+02	3.781702e+00	1.802516e+01	3.837209e-01	2.581742e+00	1.856330e-02	8.620433e-01	3.930202e-01	6.512235e-01	3.197580e+00	2.421972e-02
22960000	-4.413789e+03	-9.939811e+02	4.221695e+00	1.941407e+01	3.720930e-01	1.939546e+00	1.460045e-02	8.791934e-01	3.618363e-01	1.230302e+00	3.218281e+00	2.721273e-02
22980000	-4.415816e+03	-9.216398e+02	5.094594e+00	2.167060e+01	4.767442e-01	1.957392e+00	1.722836e-02	8.900853e-01	3.419025e-01	9.718295e-01	2.252356e+00	3.198063e-02
23000000	-4.445237e+03	-9.383980e+02	5.633221e+00	2.489287e+01	3.255814e-01	2.156522e+00	1.713351e-02	9.306675e-01	1.805072e-01	8.944287e-01	2.878919e+00	3.617551e-02
23020000	-4.422608e+03	-9.449367e+02	4.892186e+00	2.115617e+01	4.186047e-01	1.992825e+00	1.167089e-02	9.502401e-01	1.740221e-01	1.388924e+00	1.775186e+00	3.145768e-02
23040000	-4.442135e+03	-9.092463e+02	5.703604e+00	2.580738e+01	3.953488e-01	2.057632e+00	1.351204e-02	9.131184e-01	2.813823e-01	1.700123e+00	2.650537e+00	3.669533e-02
23060000	-4.400321e+03	-9.512300e+02	5.135193e+00	2.317336e+01	3.488372e-01	1.601237e+00	2.056472e-02	8.984748e-01	2.119151e-01	1.369656e+00	4.771263e+00	3.291848e-02
23080000	-4.426944e+03	-9.167643e+02	5.374912e+00	2.308966e+01	4.302326e-01	1.973829e+00	5.153231e-03	9.697154e-01	3.050807e-01	2.082977e+00	6.877508e+00	3.434873e-02
23100000	-4.405520e+03	-9.384222e+02	5.877706e+00	2.570310e+01	3.488372e-01	1.712212e+00	1.480265e-02	9.154521e-01	2.807868e-01	1.950003e+00	4.616933e+00	3.775924e-02
23120000	-4.431682e+03	-9.444740e+02	5.280931e+00	2.238693e+01	3.953488e-01	1.614509e+00	2.998438e-02	8.283013e-01	2.905186e-01	1.101215e+00	1.944418e+00	3.391573e-02
23140000	-4.426308e+03	-9.466643e+02	4.664852e+00	1.904242e+01	4.534884e-01	2.440073e+00	3.245409e-02	8.039304e-01	3.138383e-01	8.706959e-01	3.575854e+00	2.971645e-02
23160000	-4.435352e+03	-9.663139e+02	4.147878e+00	1.932474e+01	3.488372e-01	1.798606e+00	1.947726e-02	9.318381e-01	1.166696e-01	1.057565e+00	3.179207e+00	2.614224e-02
23180000	-4.419717e+03	-9.242419e+02	5.240002e+00	2.184708e+01	4.069767e-01	1.907168e+00	1.236004e-02	9.325731e-01	2.643948e-01	9.702049e-01	3.574741e+00	3.376569e-02
23200000	-4.425783e+03	-9.155142e+02	6.200298e+00	2.622109e+01	3.953488e-01	2.084316e+00	1.044092e-02	9.565262e-01	1.687531e-01	1.758781e+00	4.593781e+00	3.971954e-02
23220000	-4.419580e+03	-9.531423e+02	4.488739e+00	2.065688e+01	3.604651e-01	1.841982e+00	1.094963e-02	9.286309e-01	2.766967e-01	1.348493e+00	3.337048e+00	2.889095e-02
23240000	-4.439961e+03	-9.106633e+02	5.350765e+00	2.395033e+01	4.302326e-01	2.038199e+00	5.401319e-03	9.607662e-01	2.901290e-01	1.006757e+00	2.811475e+00	3.440777e-02
23260000	-4.434621e+03	-9.510739e+02	5.905764e+00	2.764718e+01	3.255814e-01	1.689558e+00	9.845188e-03	9.572434e-01	1.303951e-01	1.948968e+00	3.403293e+00	3.792620e-02
23280000	-4.437165e+03	-9.440082e+02	5.309369e+00	2.297242e+01	3.139535e-01	2.166617e+00	6.275448e-03	9.704032e-01	1.807548e-01	1.069897e+00	5.703614e+00	3.418998e-02
23300000	-4.430460e+03	-9.498819e+02	5.876042e+00	2.530434e+01	4.186047e-01	1.602600e+00	3.127805e-02	8.298024e-01	2.570946e-01	1.897751e+00	5.012609e+00	3.777033e-02
23320000	-4.446429e+03	-9.160128e+02	6.273784e+00	2.494544e+01	3.604651e-01	2.170521e+00	2.614008e-02	8.958131e-01	2.222168e-01	1.153783e+00	7.169274e+00	4.031369e-02
23340000	-4.416611e+03	-9.462078e+02	5.403526e+00	2.373071e+01	3.488372e-01	1.798385e+00	2.879170e-02	9.045448e-01	1.252982e-01	1.307038e+00	3.231308e+00	3.412375e-02
23360000	-4.409551e+03	-9.649333e+02	5.236627e+00	2.456028e+01	3.023256e-01	1.836767e+00	2.540206e-02	8.819119e-01	1.941223e-01	1.306346e+00	3.649112e+00	3.377307e-02
23380000	-4.451090e+03	-9.748215e+02	5.336732e+00	2.554118e+01	3.255814e-01	1.859255e+00	2.641899e-02	8.873224e-01	1.429652e-01	1.474778e+00	4.756870e+00	3.422662e-02
23400000	-4.448776e+03	-9.185843e+02	5.623992e+00	2.318783e+01	4.651163e-01	1.967111e+00	3.148637e-02	8.196038e-01	3.097134e-01	8.905873e-01	4.437821e+00	3.526414e-02
23420000	-4.431060e+03	-9.355902e+02	5.176720e+00	2.379873e+01	4.186047e-01	2.112496e+00	3.201447e-02	8.294650e-01	2.231236e-01	1.538451e+00	2.503446e+00	3.236711e-02
23440000	-4.422688e+03	-9.629581e+02	5.466842e+00	2.326882e+01	3.604651e-01	1.806556e+00	8.420233e-03	9.490031e-01	2.744750e-01	1.410464e+00	2.937237e+00	3.444148e-02
23460000	-4.419224e+03	-9.603987e+02	5.218198e+00	2.288731e+01	3.488372e-01	1.965508e+00	3.609361e-02	8.055716e-01	2.374278e-01	1.653503e+00	3.198175e+00	3.315772e-02
23480000	-4.426819e+03	-9.495955e+02	5.145442e+00	2.346455e+01	3.837209e-01	2.100940e+00	1.587878e-02	9.129122e-01	1.997876e-01	1.748868e+00	3.303886e+00	3.189158e-02
23500000	-4.427598e+03	-9.571782e+02	3.999072e+00	1.689803e+01	4.069767e-01	2.341754e+00	2.494086e-02	8.590287e-01	2.621651e-01	4.547938e-01	2.366753e+00	2.547674e-02
23520000	-4.434675e+03	-9.561242e+02	4.862306e+00	2.202258e+01	3.488372e-01	1.829172e+00	2.424462e-02	9.060474e-01	1.685840e-01	9.562116e-01	2.087844e+00	3.135078e-02
23540000	-4.422001e+03	-9.728266e+02	4.805686e+00	2.240351e+01	3.488372e-01	1.511271e+00	6.789574e-03	9.719898e-01	1.697327e-01	1.152257e+00	4.311528e+00	3.079455e-02
23560000	-4.410489e+03	-9.707827e+02	4.255598e+00	2.035617e+01	3.488372e-01	2.842279e+00	2.264083e-02	8.893653e-01	2.024584e-01	9.243174e-01	2.170064e+00	2.725116e-02
23580000	-4.415991e+03	-9.656353e+02	4.985640e+00	2.061126e+01	3.372093e-01	2.229227e+00	8.155413e-03	9.704455e-01	1.345221e-01	1.386467e+00	4.026069e+00	3.207472e-02
23600000	-4.420408e+03	-9.677427e+02	4.634597e+00	2.017398e+01	3.372093e-01	2.368770e+00	1.019991e-02	9.594817e-01	1.480870e-01	1.318883e+00	2.922526e+00	2.962264e-02
23620000	-4.408590e+03	-9.723572e+02	4.195965e+00	1.858579e+01	3.720930e-01	1.980207e+00	7.599110e-03	9.581665e-01	2.392691e-01	8.313430e-01	2.231383e+00	2.678430e-02
23640000	-4.405371e+03	-1.001877e+03	4.374496e+00	2.105924e+01	3.139535e-01	2.569517e+00	1.270568e-02	9.293918e-01	1.887980e-01	9.903129e-01	4.011128e+00	2.805683e-02
23660000	-4.403272e+03	-9.684098e+02	4.435417e+00	2.054851e+01	3.837209e-01	2.096521e+00	1.907689e-02	8.877232e-01	2.640420e-01	6.584563e-01	3.277156e+00	2.790981e-02
23680000	-4.389173e+03	-9.504216e+02	4.176901e+00	1.927998e+01	3.604651e-01	1.797155e+00	1.598458e-02	9.109591e-01	2.290517e-01	7.547988e-01	5.422236e+00	2.645367e-02
23700000	-4.423683e+03	-9.477459e+02	4.847412e+00	2.180584e+01	4.069767e-01	1.715540e+00	1.272119e-02	9.354495e-01	2.047488e-01	9.303633e-01	2.873176e+00	3.124508e-02
23720000	-4.444761e+03	-9.343723e+02	4.546393e+00	2.084011e+01	3.604651e-01	1.443794e+00	1.851685e-02	8.946587e-01	2.114908e-01	7.008961e-01	2.921113e+00	2.911041e-02
23740000	-4.410845e+03	-9.606099e+02	4.386775e+00	2.148216e+01	2.674419e-01	2.334478e+00	1.878652e-02	9.412788e-01	1.036944e-01	8.381065e-01	3.372828e+00	2.801284e-02
23760000	-4.427148e+03	-9.334791e+02	5.211826e+00	2.533944e+01	3.255814e-01	3.096345e+00	5.514983e-03	9.682129e-01	2.286280e-01	1.415893e+00	4.519038e+00	3.320445e-02
23780000	-4.416109e+03	-9.762141e+02	4.881190e+00	2.241056e+01	3.255814e-01	1.436359e+00	2.298994e-02	8.693956e-01	2.212976e-01	1.377090e+00	3.651413e+00	3.082658e-02
23800000	-4.440153e+03	-9.433311e+02	4.322771e+00	1.991202e+01	3.720930e-01	2.157123e+00	1.427992e-02	9.288978e-01	1.716134e-01	8.080682e-01	2.452799e+00	2.714915e-02
23820000	-4.418281e+03	-9.463802e+02	5.580177e+00	2.575130e+01	3.837209e-01	1.616701e+00	3.161840e-02	8.413116e-01	1.786260e-01	1.227933e+00	3.359003e+00	3.566043e-02
23840000	-4.442236e+03	-9.388883e+02	4.876433e+00	2.248901e+01	4.069767e-01	1.745026e+00	1.891021e-02	9.039400e-01	1.946209e-01	1.317439e+00	2.896588e+00	3.091777e-02
23860000	-4.428486e+03	-9.647165e+02	4.947441e+00	2.241988e+01	4.186047e-01	1.795976e+00	2.912076e-02	8.457443e-01	2.603173e-01	1.143678e+00	4.212338e+00	3.137825e-02
23880000	-4.428515e+03	-9.496953e+02	4.694093e+00	2.096358e+01	4.186047e-01	1.665069e+00	1.552371e-02	9.190334e-01	2.351766e-01	1.233633e+00	2.405555e+00	3.008201e-02
23900000	-4.412650e+03	-9.506157e+02	4.897155e+00	2.394738e+01	3.837209e-01	2.267391e+00	1.023934e-02	9.413528e-01	2.161184e-01	1.246365e+00	4.744179e+00	3.149109e-02
23920000	-4.408533e+03	-9.790808e+02	4.480605e+00	2.000022e+01	3.488372e-01	1.878636e+00	1.288014e-02	9.341186e-01	2.208782e-01	1.098055e+00	4.446171e+00	2.844225e-02
23940000	-4.438812e+03	-9.616020e+02	4.333928e+00	1.933135e+01	3.372093e-01	1.576769e+00	1.511790e-02	9.479050e-01	1.134803e-01	8.970623e-01	3.418381e+00	2.772353e-02
23960000	-4.405165e+03	-9.662134e+02	4.580516e+00	2.028397e+01	3.139535e-01	1.863009e+00	1.345534e-02	9.338154e-01	2.220563e-01	1.116880e+00	3.658208e+00	2.898268e-02
23980000	-4.407879e+03	-9.684762e+02	5.327969e+00	2.497556e+01	3.372093e-01	1.641846e+00	1.950041e-02	9.037583e-01	2.079483e-01	2.009180e+00	3.552028e+00	3.399605e-02
24000000	-4.401153e+03	-9.649744e+02	5.120342e+00	2.436131e+01	3.837209e-01	1.885007e+00	1.258264e-02	9.174660e-01	2.345269e-01	1.543006e+00	2.786168e+00	3.265034e-02
24020000	-4.402722e+03	-9.443357e+02	5.505065e+00	2.615903e+01	3.255814e-01	2.322253e+00	2.144800e-02	8.939977e-01	2.541944e-01	1.475261e+00	3.880053e+00	3.531876e-02
24040000	-4.417760e+03	-9.717793e+02	4.582889e+00	2.165827e+01	3.023256e-01	1.479605e+00	2.551584e-02	8.963246e-01	1.641579e-01	1.523286e+00	2.818642e+00	2.920654e-02
24060000	-4.403681e+03	-9.868062e+02	4.522270e+00	2.074016e+01	2.674419e-01	2.366929e+00	1.607094e-02	9.514495e-01	9.775064e-02	1.700849e+00	2.900071e+00	2.916779e-02
24080000	-4.402688e+03	-9.592631e+02	5.261979e+00	2.344157e+01	3.255814e-01	2.052805e+00	4.328498e-02	8.210342e-01	1.753897e-01	1.698920e+00	4.759133e+00	3.359275e-02
24100000	-4.378316e+03	-9.800927e+02	4.496912e+00	2.186369e+01	2.558140e-01	2.690718e+00	1.960713e-02	9.318988e-01	9.764118e-02	9.534427e-01	7.178959e+00	2.880028e-02
24120000	-4.465291e+03	-9.159153e+02	5.298556e+00	2.033922e+01	4.651163e-01	2.195383e+00	1.479920e-02	8.844029e-01	3.890794e-01	1.055866e+00	3.345235e+00	3.374470e-02
24140000	-4.387292e+03	-1.009099e+03	4.770298e+00	2.392504e+01	2.674419e-01	2.119046e+00	1.283998e-02	9.637401e-01	6.148467e-02	1.834519e+00	4.331041e+00	3.063565e-02
24160000	-4.384244e+03	-1.019924e+03	4.127557e+00	2.054987e+01	2.441860e-01	2.435122e+00	1.365363e-02	9.673391e-01	6.802473e-02	8.640112e-01	4.471021e+00	2.656359e-02
24180000	-4.391215e+03	-9.613038e+02	4.916426e+00	2.204161e+01	3.837209e-01	2.122265e+00	1.224352e-02	9.489857e-01	1.562107e-01	1.401856e+00	3.370161e+00	3.165341e-02
24200000	-4.430290e+03	-9.410490e+02	5.528051e+00	2.412395e+01	3.372093e-01	1.747320e+00	2.680552e-03	9.871837e-01	1.869722e-01	1.197679e+00	1.866940e+00	3.547333e-02
24220000	-4.407022e+03	-9.962577e+02	5.270335e+00	2.583480e+01	2.093023e-01	1.950060e+00	3.497262e-02	9.130550e-01	7.961352e-02	3.844331e+00	4.610765e+00	3.398465e-02
24240000	-4.402059e+03	-9.680646e+02	4.932222e+00	2.329791e+01	2.906977e-01	2.516466e+00	2.324551e-02	9.294247e-01	1.021189e-01	1.531567e+00	3.779769e+00	3.117627e-02
24260000	-4.406383e+03	-9.829558e+02	4.459612e+00	2.195205e+01	2.325581e-01	2.397362e+00	1.693351e-02	9.339141e-01	9.556339e-02	1.090943e+00	2.980356e+00	2.850723e-02
24280000	-4.430640e+03	-9.846786e+02	4.210123e+00	2.112880e+01	3.604651e-01	1.621116e+00	2.098187e-02	8.933666e-01	1.886082e-01	1.375841e+00	3.361803e+00	2.711775e-02
24300000	-4.415742e+03	-9.474469e+02	4.850929e+00	2.392963e+01	3.720930e-01	1.714870e+00	3.863105e-02	8.139731e-01	2.542295e-01	1.174070e+00	2.235984e+00	3.070793e-02
24320000	-4.414560e+03	-9.654752e+02	4.220849e+00	1.957483e+01	2.674419e-01	2.603247e+00	2.282518e-02	9.004280e-01	1.359415e-01	7.414977e-01	2.983365e+00	2.681402e-02
24340000	-4.393067e+03	-9.644612e+02	4.651279e+00	2.045980e+01	3.372093e-01	2.105007e+00	2.014329e-02	9.202601e-01	1.550999e-01	1.075636e+00	2.933612e+00	2.985256e-02
24360000	-4.425571e+03	-9.551482e+02	4.952533e+00	2.257591e+01	3.255814e-01	2.145418e+00	4.537265e-02	8.197283e-01	1.561185e-01	7.546615e-01	2.554453e+00	3.180194e-02
24380000	-4.384706e+03	-9.685099e+02	4.267027e+00	2.050966e+01	3.604651e-01	2.172694e+00	1.393110e-02	9.174900e-01	2.665749e-01	5.577671e-01	3.040191e+00	2.744558e-02
24400000	-4.422291e+03	-9.685820e+02	4.517825e+00	2.245558e+01	2.441860e-01	2.062587e+00	1.197091e-02	9.649644e-01	9.098114e-02	1.105019e+00	4.243093e+00	2.895918e-02
24420000	-4.404475e+03	-1.009058e+03	4.763057e+00	2.266443e+01	3.255814e-01	2.218095e+00	1.961713e-02	9.035414e-01	1.802158e-01	9.084699e-01	3.594923e+00	3.051372e-02
24440000	-4.396876e+03	-9.708195e+02	4.673830e+00	2.169455e+01	3.488372e-01	2.327025e+00	4.879375e-02	8.493132e-01	1.054923e-01	8.355863e-01	3.406640e+00	2.980734e-02
24460000	-4.409936e+03	-1.008275e+03	4.218056e+00	1.985390e+01	3.139535e-01	2.112233e+00	2.572262e-02	8.973226e-01	1.277166e-01	1.203470e+00	3.895058e+00	2.667860e-02
24480000	-4.420391e+03	-9.613953e+02	4.356357e+00	1.880822e+01	2.906977e-01	2.401603e+00	1.323604e-02	9.580740e-01	1.021439e-01	5.673159e-01	2.984264e+00	2.778042e-02
24500000	-4.435881e+03	-9.225122e+02	4.992790e+00	2.161506e+01	3.488372e-01	2.324423e+00	1.962190e-02	9.300402e-01	1.369586e-01	7.342797e-01	3.605400e+00	3.181319e-02
24520000	-4.384413e+03	-9.522819e+02	5.421853e+00	2.328736e+01	3.139535e-01	1.847971e+00	4.478694e-02	8.370829e-01	1.387084e-01	1.556939e+00	5.892761e+00	3.465524e-02
24540000	-4.397553e+03	-9.459902e+02	6.261943e+00	3.043051e+01	3.023256e-01	1.735740e+00	2.337560e-02	9.075697e-01	1.396262e-01	1.522061e+00	6.047681e+00	4.012848e-02
24560000	-4.428038e+03	-9.209242e+02	6.312261e+00	2.809141e+01	3.488372e-01	1.821911e+00	2.294310e-02	9.190041e-01	1.344495e-01	1.153220e+00	2.851094e+00	4.071703e-02
24580000	-4.422610e+03	-9.193695e+02	5.526424e+00	2.212643e+01	4.186047e-01	2.063367e+00	1.608296e-02	9.177595e-01	2.420569e-01	1.467375e+00	3.091461e+00	3.536464e-02
24600000	-4.455117e+03	-9.613027e+02	4.668445e+00	2.133289e+01	3.953488e-01	2.005642e+00	1.383455e-02	9.191667e-01	2.445813e-01	1.223544e+00	2.572428e+00	2.964972e-02
24620000	-4.435516e+03	-9.573217e+02	4.405527e+00	1.793533e+01	3.720930e-01	2.047953e+00	3.666921e-02	8.557802e-01	1.607233e-01	1.170598e+00	3.721207e+00	2.829975e-02
24640000	-4.412964e+03	-9.244084e+02	5.891092e+00	2.396501e+01	3.604651e-01	2.522983e+00	3.690130e-02	8.231550e-01	2.464924e-01	1.277686e+00	4.504273e+00	3.755042e-02
24660000	-4.433651e+03	-9.148743e+02	5.893419e+00	2.460036e+01	3.372093e-01	2.310599e+00	1.528654e-02	9.268166e-01	1.788006e-01	1.437006e+00	6.213680e+00	3.742369e-02
24680000	-4.427207e+03	-9.984725e+02	5.297666e+00	2.226847e+01	3.720930e-01	1.952955e+00	2.269479e-02	9.152296e-01	1.638602e-01	1.067695e+00	2.215554e+00	3.383860e-02
24700000	-4.425630e+03	-9.632954e+02	5.039607e+00	2.175560e+01	3.139535e-01	1.935137e+00	2.199979e-02	9.087559e-01	1.893862e-01	1.460349e+00	5.138046e+00	3.220960e-02
24720000	-4.406035e+03	-9.636776e+02	5.405221e+00	2.394331e+01	3.139535e-01	1.949218e+00	2.107349e-02	9.193330e-01	1.579860e-01	2.281278e+00	4.074367e+00	3.467400e-02
24740000	-4.415260e+03	-9.086012e+02	5.840375e+00	2.386966e+01	4.186047e-01	1.831773e+00	5.033741e-03	9.768232e-01	2.217171e-01	1.088809e+00	4.390382e+00	3.740205e-02
24760000	-4.433800e+03	-9.073127e+02	6.028849e+00	2.390809e+01	4.069767e-01	1.652282e+00	2.657160e-02	8.606021e-01	2.788950e-01	1.706990e+00	4.846307e+00	3.886981e-02
24780000	-4.428327e+03	-8.892938e+02	7.572646e+00	3.069627e+01	3.255814e-01	2.544826e+00	2.557768e-02	9.116825e-01	1.512590e-01	2.093434e+00	3.943939e+00	4.876009e-02
24800000	-4.416322e+03	-9.680249e+02	6.303764e+00	2.764433e+01	3.604651e-01	1.460681e+00	2.698354e-02	8.513562e-01	2.586563e-01	1.471791e+00	3.775490e+00	4.053629e-02
24820000	-4.414794e+03	-9.399867e+02	6.878202e+00	2.950954e+01	3.255814e-01	1.593295e+00	1.314342e-02	9.487476e-01	1.358958e-01	1.355951e+00	3.569773e+00	4.434015e-02
24840000	-4.420040e+03	-9.545247e+02	6.265800e+00	2.815937e+01	2.906977e-01	1.699080e+00	9.655974e-03	9.665117e-01	1.372920e-01	1.964673e+00	4.960116e+00	4.028690e-02
24860000	-4.403079e+03	-9.638902e+02	5.070555e+00	2.359896e+01	3.604651e-01	1.898001e+00	1.297412e-02	9.314571e-01	1.905165e-01	1.345286e+00	4.575323e+00	3.251157e-02
24880000	-4.415804e+03	-9.448530e+02	5.548298e+00	2.452158e+01	4.186047e-01	1.749376e+00	1.116236e-02	9.384214e-01	2.347037e-01	1.055137e+00	4.018425e+00	3.554789e-02
24900000	-4.416807e+03	-9.520673e+02	5.141989e+00	2.298002e+01	3.372093e-01	2.064723e+00	9.723477e-03	9.633959e-01	1.726460e-01	7.586315e-01	3.441141e+00	3.308332e-02
24920000	-4.422403e+03	-9.344782e+02	5.093467e+00	2.151696e+01	2.790698e-01	2.122130e+00	1.237435e-02	9.486679e-01	1.533973e-01	9.878744e-01	2.700090e+00	3.284174e-02
24940000	-4.390385e+03	-9.118939e+02	6.521855e+00	2.691507e+01	3.023256e-01	1.785895e+00	2.004875e-02	9.292320e-01	1.334927e-01	1.054200e+00	6.787190e+00	4.205238e-02
24960000	-4.438980e+03	-9.024572e+02	5.597608e+00	2.253328e+01	4.186047e-01	1.880792e+00	9.378724e-03	9.375493e-01	3.393062e-01	1.197052e+00	4.077531e+00	3.601525e-02
24980000	-4.426219e+03	-9.406096e+02	4.911990e+00	2.196956e+01	3.837209e-01	1.763809e+00	9.004487e-03	9.642671e-01	1.609542e-01	9.001679e-01	2.966258e+00	3.162027e-02
25000000	-4.416408e+03	-9.578047e+02	5.707507e+00	2.530317e+01	3.720930e-01	1.687697e+00	1.419069e-02	9.368168e-01	1.402023e-01	2.160747e+00	3.303358e+00	3.671309e-02
25020000	-4.396634e+03	-9.582195e+02	4.427777e+00	2.100170e+01	3.139535e-01	1.915063e+00	1.769525e-02	9.383750e-01	1.055378e-01	8.290196e-01	2.558151e+00	2.825931e-02
25040000	-4.401471e+03	-9.939412e+02	4.516034e+00	2.310720e+01	3.372093e-01	1.966386e+00	1.198565e-02	9.287937e-01	1.702124e-01	7.255378e-01	3.365958e+00	2.894474e-02
25060000	-4.410908e+03	-9.640375e+02	4.190129e+00	2.002461e+01	3.837209e-01	1.784963e+00	3.316523e-02	8.367364e-01	1.878552e-01	9.690078e-01	2.854923e+00	2.670388e-02
25080000	-4.420782e+03	-9.825908e+02	3.827526e+00	1.844496e+01	3.255814e-01	1.663795e+00	1.756346e-02	9.295910e-01	1.247504e-01	6.815728e-01	2.656243e+00	2.460238e-02
25100000	-4.405990e+03	-9.933651e+02	3.801449e+00	1.793011e+01	3.023256e-01	2.087146e+00	4.963975e-02	8.537915e-01	1.359220e-01	7.785994e-01	3.061641e+00	2.441720e-02
25120000	-4.424117e+03	-9.315161e+02	4.839777e+00	2.329373e+01	4.186047e-01	1.750615e+00	4.239821e-03	9.675681e-01	2.858637e-01	1.111014e+00	4.469426e+00	3.103416e-02
25140000	-4.403605e+03	-9.821787e+02	4.129339e+00	1.976462e+01	3.720930e-01	1.810980e+00	1.124716e-02	9.100824e-01	3.062592e-01	9.653483e-01	4.104274e+00	2.629565e-02
25160000	-4.410001e+03	-9.517736e+02	4.207910e+00	1.905191e+01	3.139535e-01	1.884860e+00	6.603338e-03	9.773593e-01	9.620601e-02	5.858698e-01	2.630911e+00	2.711324e-02
25180000	-4.421882e+03	-9.638626e+02	4.024137e+00	1.832430e+01	3.372093e-01	1.951344e+00	1.478373e-02	9.366250e-01	1.750204e-01	7.744328e-01	1.457716e+00	2.561880e-02
25200000	-4.410015e+03	-9.373515e+02	4.690738e+00	2.287703e+01	3.488372e-01	2.148822e+00	6.047133e-03	9.714440e-01	1.770370e-01	1.605701e+00	1.898421e+00	3.019426e-02
25220000	-4.420890e+03	-9.343227e+02	5.334248e+00	2.546224e+01	3.837209e-01	1.917964e+00	8.078904e-03	9.578280e-01	2.137813e-01	1.827075e+00	3.816256e+00	3.440642e-02
25240000	-4.422673e+03	-9.316251e+02	5.274491e+00	2.414369e+01	3.372093e-01	2.046880e+00	1.177788e-02	9.452525e-01	1.577114e-01	9.166206e-01	3.579609e+00	3.402300e-02
25260000	-4.414308e+03	-9.693675e+02	5.181704e+00	2.337054e+01	3.139535e-01	1.435872e+00	1.551307e-02	9.290256e-01	1.884197e-01	1.251390e+00	4.107820e+00	3.340753e-02
25280000	-4.403791e+03	-9.659990e+02	5.305074e+00	2.486870e+01	2.790698e-01	2.075918e+00	1.712149e-02	9.195948e-01	1.428430e-01	1.356938e+00	4.161142e+00	3.422217e-02
25300000	-4.416625e+03	-9.225727e+02	5.147559e+00	2.407424e+01	3.372093e-01	1.750102e+00	1.676993e-02	8.992782e-01	2.910174e-01	1.641510e+00	4.159956e+00	3.319995e-02
25320000	-4.437111e+03	-9.263640e+02	6.611642e+00	2.834730e+01	3.604651e-01	2.182036e+00	3.581011e-02	8.855696e-01	1.215187e-01	1.605754e+00	4.746604e+00	4.234552e-02
25340000	-4.414601e+03	-9.352585e+02	5.356914e+00	2.388153e+01	3.372093e-01	1.838658e+00	2.693823e-02	9.039799e-01	1.362772e-01	1.824314e+00	3.859194e+00	3.439923e-02
25360000	-4.406999e+03	-9.585241e+02	4.244667e+00	2.049526e+01	3.023256e-01	1.772971e+00	3.186167e-02	8.284033e-01	2.508186e-01	1.031244e+00	3.928829e+00	2.731051e-02
25380000	-4.410430e+03	-9.099315e+02	6.085636e+00	2.829521e+01	3.372093e-01	2.205085e+00	3.854378e-02	8.676471e-01	1.842393e-01	1.268006e+00	4.314232e+00	3.925005e-02
25400000	-4.414425e+03	-9.430576e+02	4.680538e+00	2.205165e+01	3.837209e-01	1.713718e+00	1.562521e-02	9.458910e-01	1.091134e-01	1.181162e+00	3.582463e+00	3.019584e-02
25420000	-4.419553e+03	-9.735848e+02	4.588665e+00	2.241272e+01	3.720930e-01	2.292753e+00	2.916672e-02	8.402620e-01	2.422515e-01	1.060163e+00	2.517034e+00	2.950917e-02
25440000	-4.411385e+03	-9.589073e+02	4.253796e+00	2.092861e+01	3.953488e-01	2.283355e+00	4.166513e-02	7.468151e-01	2.804489e-01	5.318431e-01	2.050264e+00	2.653854e-02
25460000	-4.409588e+03	-9.578655e+02	5.495026e+00	2.553033e+01	3.953488e-01	1.632349e+00	2.907710e-02	8.753357e-01	1.355343e-01	9.292663e-01	2.189421e+00	3.523973e-02
25480000	-4.414856e+03	-9.246490e+02	5.351453e+00	2.707680e+01	4.302326e-01	2.333704e+00	2.771603e-02	8.317611e-01	2.315606e-01	9.922747e-01	4.942735e+00	3.425372e-02
25500000	-4.397290e+03	-9.814021e+02	5.025481e+00	2.655510e+01	3.255814e-01	2.741595e+00	1.906917e-02	9.208592e-01	1.433818e-01	2.086605e+00	4.122487e+00	3.231576e-02
25520000	-4.423376e+03	-9.340738e+02	5.108816e+00	2.513237e+01	2.558140e-01	2.457917e+00	6.068507e-03	9.754265e-01	1.298240e-01	1.448220e+00	3.336865e+00	3.253452e-02
25540000	-4.410556e+03	-9.390348e+02	5.861283e+00	2.852285e+01	3.837209e-01	1.763213e+00	3.853668e-02	7.978739e-01	2.280597e-01	1.800108e+00	3.571843e+00	3.667330e-02
25560000	-4.389143e+03	-9.405608e+02	5.638757e+00	2.730740e+01	3.372093e-01	2.193097e+00	1.080239e-02	9.483241e-01	1.403690e-01	1.593141e+00	4.640857e+00	3.538805e-02
25580000	-4.411534e+03	-9.036486e+02	5.805564e+00	2.621216e+01	4.069767e-01	2.694742e+00	2.212713e-03	9.838844e-01	3.036843e-01	2.589386e+00	5.167450e+00	3.651106e-02
25600000	-4.426677e+03	-9.415391e+02	5.530413e+00	2.551681e+01	3.139535e-01	2.212308e+00	1.052523e-02	9.552651e-01	1.621495e-01	1.686844e+00	3.870043e+00	3.469900e-02
25620000	-4.420627e+03	-9.504158e+02	6.443521e+00	3.280534e+01	2.441860e-01	1.329611e+00	1.274648e-02	9.639928e-01	7.849504e-02	2.682155e+00	1.042991e+01	4.135518e-02
25640000	-4.418527e+03	-9.560941e+02	5.538648e+00	2.737987e+01	3.023256e-01	2.476716e+00	2.547376e-03	9.843998e-01	2.114825e-01	1.772410e+00	5.352125e+00	3.571438e-02
25660000	-4.408756e+03	-9.714294e+02	5.742617e+00	2.588419e+01	3.139535e-01	1.814393e+00	3.858069e-03	9.860531e-01	9.810462e-02	2.252547e+00	6.044182e+00	3.697166e-02
25680000	-4.420780e+03	-9.415601e+02	5.432381e+00	2.538879e+01	3.953488e-01	2.280826e+00	4.230055e-03	9.813921e-01	1.718264e-01	1.759774e+00	5.032481e+00	3.499441e-02
25700000	-4.417380e+03	-9.441653e+02	5.475931e+00	2.853207e+01	2.558140e-01	1.745239e+00	4.643761e-03	9.797714e-01	1.152077e-01	2.129728e+00	3.590666e+00	3.522240e-02
25720000	-4.427100e+03	-9.757147e+02	4.633171e+00	2.226768e+01	3.372093e-01	2.347795e+00	6.090988e-03	9.694305e-01	1.690057e-01	1.222685e+00	2.552752e+00	2.982471e-02
25740000	-4.404849e+03	-9.846761e+02	4.729816e+00	2.293333e+01	3.023256e-01	2.090152e+00	1.233754e-02	9.508704e-01	1.651018e-01	1.624243e+00	2.234708e+00	3.047872e-02
25760000	-4.432063e+03	-9.237924e+02	6.270998e+00	2.973515e+01	3.255814e-01	1.937546e+00	1.868181e-02	9.219827e-01	1.450561e-01	1.339910e+00	2.960338e+00	4.044218e-02
25780000	-4.436911e+03	-9.182856e+02	5.843468e+00	2.679807e+01	1.395349e-01	1.998627e+00	2.192100e-02	9.638653e-01	4.218622e-02	1.379209e+00	4.959557e+00	3.767662e-02
25800000	-4.410350e+03	-9.606326e+02	5.561838e+00	2.913392e+01	2.441860e-01	1.567199e+00	1.021260e-02	9.734899e-01	6.905551e-02	1.914104e+00	7.164065e+00	3.588151e-02
25820000	-4.438610e+03	-9.251247e+02	5.582918e+00	2.690645e+01	3.255814e-01	1.918691e+00	1.377760e-02	9.410685e-01	1.383059e-01	1.443788e+00	3.900892e+00	3.587810e-02
25840000	-4.419066e+03	-9.321270e+02	5.377435e+00	2.629331e+01	3.488372e-01	3.142003e+00	1.610969e-02	9.263550e-01	1.709504e-01	1.137258e+00	3.141405e+00	3.463262e-02
25860000	-4.405827e+03	-9.284983e+02	5.808359e+00	2.905627e+01	2.674419e-01	1.739946e+00	1.792165e-02	9.555177e-01	5.521522e-02	1.651314e+00	4.003606e+00	3.733801e-02
25880000	-4.388285e+03	-9.742634e+02	4.846226e+00	2.272691e+01	3.953488e-01	2.382425e+00	1.203916e-02	9.185280e-01	3.138631e-01	8.295077e-01	3.057994e+00	3.080006e-02
25900000	-4.408454e+03	-9.456657e+02	5.262404e+00	2.350848e+01	3.953488e-01	1.976630e+00	1.946890e-02	9.167599e-01	1.790979e-01	1.937522e+00	6.749805e+00	3.374141e-02
25920000	-4.423858e+03	-9.446482e+02	5.592072e+00	2.651976e+01	3.837209e-01	1.648154e+00	1.390457e-02	9.056494e-01	2.727872e-01	1.198130e+00	3.160232e+00	3.582863e-02
25940000	-4.399249e+03	-9.501129e+02	4.980019e+00	2.384940e+01	3.720930e-01	2.209009e+00	2.047143e-02	9.050447e-01	1.826474e-01	1.305568e+00	5.067330e+00	3.170975e-02
25960000	-4.453531e+03	-9.350773e+02	6.117700e+00	2.738250e+01	3.604651e-01	1.550399e+00	2.999702e-02	8.645234e-01	1.925110e-01	1.447021e+00	3.001752e+00	3.943926e-02
25980000	-4.421839e+03	-9.076922e+02	6.524488e+00	3.043094e+01	4.069767e-01	2.087881e+00	1.972028e-02	9.112172e-01	1.767425e-01	1.685690e+00	3.805899e+00	4.120514e-02
26000000	-4.402486e+03	-9.485053e+02	4.740669e+00	2.243516e+01	4.069767e-01	1.764084e+00	2.010382e-02	8.762742e-01	2.706246e-01	1.344407e+00	3.340583e+00	3.051463e-02
26020000	-4.423716e+03	-9.789165e+02	4.464370e+00	2.295678e+01	2.790698e-01	3.074836e+00	2.214528e-02	9.216321e-01	9.845466e-02	1.161751e+00	4.051990e+00	2.793512e-02
26040000	-4.407775e+03	-9.812903e+02	4.969441e+00	2.437192e+01	3.372093e-01	1.923802e+00	2.888508e-02	8.509420e-01	1.993711e-01	1.690875e+00	3.507181e+00	3.169574e-02
26060000	-4.417883e+03	-9.632169e+02	4.666656e+00	2.235825e+01	3.372093e-01	1.852626e+00	1.267012e-02	9.254335e-01	2.418333e-01	1.310534e+00	3.123364e+00	2.982370e-02
26080000	-4.427325e+03	-9.635433e+02	3.910048e+00	1.925907e+01	3.604651e-01	2.333500e+00	1.505163e-02	9.301294e-01	1.722956e-01	1.312960e+00	2.572307e+00	2.451419e-02
26100000	-4.418064e+03	-9.857557e+02	3.845567e+00	1.915318e+01	3.604651e-01	2.036654e+00	2.127431e-02	8.876835e-01	1.714000e-01	1.010093e+00	3.369921e+00	2.391123e-02
26120000	-4.447789e+03	-9.474619e+02	5.682649e+00	2.452857e+01	3.604651e-01	1.967572e+00	2.287082e-02	8.949730e-01	1.862183e-01	1.491456e+00	3.049187e+00	3.664105e-02
26140000	-4.413718e+03	-9.735734e+02	5.814132e+00	2.343023e+01	3.837209e-01	2.007266e+00	9.931366e-03	9.592740e-01	2.095250e-01	1.546901e+00	5.697406e+00	3.742840e-02
26160000	-4.418596e+03	-9.603133e+02	4.702839e+00	1.929251e+01	3.139535e-01	2.047138e+00	4.454262e-02	8.234894e-01	1.982469e-01	1.348010e+00	3.869015e+00	3.026251e-02
26180000	-4.419007e+03	-9.332095e+02	4.830328e+00	2.249941e+01	4.418605e-01	1.859558e+00	2.979184e-02	8.334782e-01	2.589111e-01	9.492761e-01	2.161016e+00	3.093600e-02
26200000	-4.411992e+03	-9.731647e+02	3.973147e+00	1.885286e+01	3.720930e-01	2.379435e+00	2.352458e-02	8.144727e-01	3.797700e-01	8.106090e-01	2.422947e+00	2.530154e-02
26220000	-4.417252e+03	-9.987282e+02	4.445110e+00	2.199083e+01	3.604651e-01	1.859686e+00	2.298459e-02	9.082471e-01	1.532035e-01	9.657338e-01	2.476139e+00	2.867085e-02
26240000	-4.406309e+03	-9.730709e+02	4.713264e+00	2.218426e+01	4.186047e-01	2.188960e+00	1.949191e-02	8.919852e-01	2.187420e-01	1.066943e+00	2.046778e+00	3.032680e-02
26260000	-4.392833e+03	-9.915901e+02	4.303610e+00	2.136213e+01	3.604651e-01	2.096497e+00	1.253028e-02	9.341896e-01	1.961556e-01	1.159033e+00	3.665135e+00	2.749661e-02
26280000	-4.428692e+03	-9.540745e+02	5.153064e+00	2.235534e+01	3.720930e-01	1.741323e+00	1.103276e-02	9.454135e-01	2.126917e-01	9.342239e-01	3.697781e+00	3.318006e-02
26300000	-4.428678e+03	-9.774824e+02	4.916288e+00	2.380881e+01	3.372093e-01	1.967619e+00	2.184277e-02	8.697248e-01	2.489094e-01	1.147628e+00	4.282539e+00	3.122323e-02
26320000	-4.422248e+03	-9.263379e+02	5.169312e+00	2.372127e+01	3.837209e-01	1.582559e+00	9.078383e-03	9.455106e-01	2.602081e-01	9.717121e-01	5.444609e+00	3.283132e-02
26340000	-4.420824e+03	-9.500644e+02	4.886612e+00	2.318572e+01	3.255814e-01	1.982586e+00	1.085694e-02	9.551088e-01	1.171108e-01	1.287831e+00	5.472166e+00	3.120340e-02
26360000	-4.433855e+03	-9.238402e+02	5.559112e+00	2.553731e+01	4.069767e-01	1.667592e+00	1.641327e-02	9.297134e-01	1.822051e-01	1.250862e+00	3.279806e+00	3.547934e-02
26380000	-4.418820e+03	-9.932401e+02	4.862284e+00	2.284883e+01	3.023256e-01	2.052785e+00	1.255642e-02	9.316480e-01	1.598571e-01	1.395666e+00	4.507947e+00	3.090026e-02
26400000	-4.438467e+03	-9.476511e+02	5.030489e+00	2.228446e+01	3.372093e-01	1.538432e+00	2.989497e-02	8.822859e-01	1.579448e-01	1.259645e+00	5.145771e+00	3.197795e-02
26420000	-4.380197e+03	-9.778227e+02	4.153654e+00	1.713000e+01	3.604651e-01	1.571954e+00	1.481372e-02	9.339859e-01	2.305457e-01	9.898187e-01	3.448238e+00	2.631648e-02
26440000	-4.423555e+03	-9.754217e+02	5.370761e+00	2.353933e+01	3.953488e-01	1.734324e+00	2.024697e-02	9.144324e-01	1.657250e-01	1.759650e+00	3.039010e+00	3.462349e-02
26460000	-4.430958e+03	-9.427728e+02	6.136208e+00	2.579210e+01	3.604651e-01	1.838542e+00	1.173367e-02	9.434740e-01	1.963129e-01	2.062626e+00	3.506936e+00	3.844981e-02
26480000	-4.419191e+03	-9.752369e+02	5.555496e+00	2.442678e+01	3.488372e-01	2.374734e+00	1.608730e-02	9.186842e-01	2.331105e-01	2.472198e+00	4.432352e+00	3.550148e-02
26500000	-4.412503e+03	-9.406141e+02	5.363614e+00	2.305972e+01	3.953488e-01	2.377504e+00	1.606610e-02	9.219044e-01	2.132306e-01	1.317408e+00	3.462268e+00	3.438566e-02
26520000	-4.401434e+03	-9.470554e+02	3.997566e+00	1.854267e+01	3.953488e-01	1.976087e+00	8.041296e-03	9.640410e-01	1.468276e-01	8.983722e-01	4.005209e+00	2.570387e-02
26540000	-4.441903e+03	-9.671103e+02	4.924685e+00	2.290514e+01	3.372093e-01	1.376741e+00	1.213366e-02	9.437287e-01	1.566331e-01	1.521389e+00	3.943557e+00	3.131055e-02
26560000	-4.407560e+03	-9.913243e+02	5.536461e+00	2.494067e+01	2.906977e-01	1.711620e+00	2.881887e-02	8.811424e-01	1.664103e-01	1.820299e+00	3.363748e+00	3.532688e-02
26580000	-4.390451e+03	-9.839102e+02	5.355263e+00	2.329303e+01	3.720930e-01	1.970202e+00	1.415258e-02	9.523717e-01	1.310359e-01	2.004316e+00	4.918151e+00	3.418638e-02
26600000	-4.403838e+03	-9.429130e+02	5.201522e+00	2.480978e+01	3.488372e-01	1.916180e+00	1.275355e-02	9.466800e-01	1.258468e-01	1.915450e+00	4.737268e+00	3.326316e-02
26620000	-4.410981e+03	-9.571505e+02	5.827764e+00	2.663175e+01	3.604651e-01	1.709830e+00	2.465931e-02	8.998979e-01	1.346146e-01	2.485365e+00	2.638236e+00	3.688408e-02
26640000	-4.420605e+03	-9.656189e+02	5.021653e+00	2.273189e+01	3.255814e-01	2.210107e+00	8.237318e-03	9.750095e-01	8.637455e-02	1.234782e+00	3.796429e+00	3.148308e-02
26660000	-4.418608e+03	-9.948582e+02	3.804760e+00	1.994434e+01	3.372093e-01	2.142669e+00	2.075768e-02	9.208533e-01	1.124562e-01	9.512831e-01	3.018731e+00	2.420261e-02
26680000	-4.401460e+03	-9.334959e+02	5.434888e+00	2.389923e+01	3.139535e-01	1.909296e+00	2.843501e-03	9.900572e-01	1.368106e-01	1.088303e+00	2.694397e+00	3.443231e-02
26700000	-4.429203e+03	-9.361484e+02	5.424098e+00	2.233622e+01	3.953488e-01	1.688768e+00	7.745727e-03	9.611578e-01	2.238384e-01	9.800127e-01	4.304781e+00	3.444298e-02
26720000	-4.418182e+03	-9.282156e+02	5.720298e+00	2.354317e+01	4.069767e-01	1.946563e+00	3.143269e-03	9.876534e-01	1.270962e-01	8.406559e-01	5.270475e+00	3.636297e-02
26740000	-4.400661e+03	-9.772493e+02	4.741169e+00	2.090802e+01	3.139535e-01	2.441538e+00	9.587792e-03	9.627706e-01	1.295561e-01	1.031848e+00	3.838324e+00	3.049713e-02
26760000	-4.427882e+03	-1.003429e+03	4.144129e+00	1.878414e+01	2.790698e-01	2.524113e+00	2.580794e-02	8.844893e-01	1.964845e-01	5.459071e-01	2.039682e+00	2.656548e-02
26780000	-4.405803e+03	-9.581145e+02	4.856345e+00	2.162589e+01	4.069767e-01	1.958765e+00	1.149795e-02	9.157513e-01	3.439069e-01	9.250141e-01	4.374020e+00	3.116410e-02
26800000	-4.406145e+03	-9.620679e+02	5.935561e+00	2.681355e+01	2.441860e-01	2.275533e+00	6.912142e-03	9.776413e-01	8.981924e-02	1.866089e+00	3.989019e+00	3.829277e-02
26820000	-4.428563e+03	-9.595005e+02	4.294932e+00	1.966663e+01	3.953488e-01	1.669673e+00	1.989088e-02	8.988079e-01	1.994092e-01	1.295458e+00	3.758895e+00	2.752927e-02
26840000	-4.424684e+03	-9.088767e+02	7.986812e+00	3.556660e+01	3.372093e-01	2.169771e+00	3.307072e-02	9.096043e-01	8.941118e-02	2.842631e+00	6.097063e+00	5.138647e-02
26860000	-4.417526e+03	-9.311887e+02	5.045753e+00	2.414306e+01	4.069767e-01	1.865132e+00	1.726021e-02	9.056635e-01	1.725406e-01	1.723695e+00	2.114132e+00	3.237435e-02
26880000	-4.407212e+03	-9.779388e+02	4.767257e+00	2.269358e+01	3.372093e-01	2.477676e+00	8.500949e-03	9.642210e-01	1.385792e-01	8.298332e-01	3.101718e+00	3.073480e-02
26900000	-4.404686e+03	-9.486265e+02	5.290949e+00	2.235115e+01	3.139535e-01	2.510574e+00	1.309793e-02	9.424240e-01	1.686579e-01	1.130586e+00	3.128355e+00	3.413510e-02
26920000	-4.410480e+03	-9.706924e+02	4.745800e+00	2.345905e+01	3.720930e-01	1.798538e+00	1.339247e-02	9.140187e-01	2.592642e-01	1.349313e+00	4.028702e+00	3.059882e-02
26940000	-4.424237e+03	-9.610065e+02	4.866192e+00	2.156669e+01	3.720930e-01	1.578539e+00	1.601077e-02	9.103464e-01	2.744235e-01	1.446761e+00	2.901805e+00	3.038660e-02
26960000	-4.416971e+03	-9.552148e+02	6.477174e+00	2.763022e+01	3.255814e-01	1.870121e+00	3.181978e-02	8.606600e-01	2.238153e-01	1.270514e+00	2.583220e+00	4.171883e-02
26980000	-4.411704e+03	-9.254881e+02	5.588435e+00	2.666167e+01	3.255814e-01	2.123642e+00	2.521644e-02	8.619933e-01	2.494028e-01	2.156961e+00	3.933662e+00	3.571962e-02
27000000	-4.405798e+03	-9.581720e+02	5.185718e+00	2.556604e+01	3.023256e-01	2.105850e+00	1.233065e-02	9.461865e-01	1.179196e-01	9.710604e-01	5.521066e+00	3.319238e-02
27020000	-4.427128e+03	-9.571245e+02	5.011816e+00	2.373949e+01	2.209302e-01	1.759297e+00	1.826041e-02	9.515236e-01	7.652121e-02	1.285718e+00	4.305538e+00	3.210558e-02
27040000	-4.425847e+03	-9.361446e+02	6.299571e+00	2.922145e+01	3.255814e-01	1.809993e+00	2.302185e-02	9.112431e-01	1.496533e-01	1.459611e+00	5.663382e+00	4.060990e-02
27060000	-4.410372e+03	-9.843952e+02	5.018440e+00	2.340271e+01	2.209302e-01	2.407761e+00	4.255115e-02	9.057713e-01	7.163131e-02	3.386116e+00	6.315339e+00	3.211484e-02
27080000	-4.403178e+03	-9.269069e+02	6.046985e+00	2.780044e+01	2.325581e-01	1.860566e+00	1.840061e-02	9.477387e-01	9.254506e-02	1.844875e+00	2.943991e+00	3.880742e-02
27100000	-4.421548e+03	-9.091530e+02	6.023970e+00	2.572822e+01	2.906977e-01	2.048164e+00	9.468707e-03	9.640013e-01	1.523918e-01	1.090625e+00	4.288896e+00	3.877394e-02
27120000	-4.423624e+03	-9.609851e+02	5.722657e+00	2.449704e+01	3.255814e-01	2.035938e+00	1.329610e-02	9.514360e-01	1.600609e-01	1.704675e+00	4.947456e+00	3.656319e-02
27140000	-4.421500e+03	-9.824522e+02	5.002096e+00	2.371833e+01	2.790698e-01	1.361196e+00	1.616607e-02	9.296342e-01	1.674338e-01	1.091958e+00	5.800181e+00	3.218640e-02
27160000	-4.437464e+03	-9.716679e+02	4.383443e+00	2.115228e+01	3.372093e-01	1.975082e+00	2.945914e-02	8.414626e-01	1.955572e-01	9.274048e-01	3.472181e+00	2.827122e-02
27180000	-4.438519e+03	-9.780516e+02	4.188065e+00	2.107150e+01	3.488372e-01	2.058232e+00	2.265201e-02	8.514334e-01	2.729691e-01	7.376221e-01	2.636051e+00	2.693172e-02
27200000	-4.398936e+03	-9.753549e+02	4.662714e+00	2.179946e+01	2.906977e-01	1.976156e+00	1.314469e-03	9.954398e-01	1.038589e-01	9.604824e-01	2.892145e+00	2.968366e-02
27220000	-4.417110e+03	-9.755696e+02	4.581954e+00	2.426144e+01	3.720930e-01	1.732063e+00	2.183291e-02	8.426595e-01	3.475451e-01	6.746854e-01	4.381489e+00	2.953724e-02
27240000	-4.403274e+03	-9.771652e+02	4.827794e+00	2.374958e+01	2.906977e-01	2.078000e+00	3.816451e-03	9.737440e-01	2.620769e-01	1.330935e+00	3.417047e+00	3.079624e-02
27260000	-4.409102e+03	-9.722559e+02	5.179676e+00	2.295648e+01	3.720930e-01	2.217357e+00	4.765263e-03	9.793452e-01	1.420509e-01	1.605273e+00	3.987664e+00	3.292144e-02
27280000	-4.374514e+03	-9.706925e+02	5.470266e+00	2.340344e+01	3.372093e-01	1.707452e+00	5.982297e-03	9.788509e-01	1.268340e-01	2.327678e+00	4.406945e+00	3.455541e-02
27300000	-4.424507e+03	-9.181996e+02	5.834264e+00	2.299048e+01	3.837209e-01	2.013873e+00	1.252246e-02	9.401830e-01	2.456979e-01	1.537873e+00	3.634360e+00	3.733671e-02
27320000	-4.423304e+03	-9.725179e+02	4.785958e+00	2.173304e+01	3.837209e-01	2.034947e+00	5.593787e-03	9.615250e-01	2.659981e-01	1.163650e+00	4.086440e+00	3.077791e-02
27340000	-4.387935e+03	-1.022787e+03	4.989167e+00	2.337587e+01	2.906977e-01	1.845421e+00	1.871323e-02	9.542686e-01	5.171254e-02	1.675428e+00	5.094008e+00	3.208127e-02
27360000	-4.419006e+03	-9.680537e+02	5.054625e+00	2.205567e+01	3.720930e-01	1.758031e+00	1.803572e-02	9.157697e-01	1.814331e-01	1.395107e+00	3.630030e+00	3.249356e-02
27380000	-4.396343e+03	-9.535602e+02	5.694901e+00	2.594433e+01	3.255814e-01	1.911881e+00	4.360627e-02	8.658935e-01	9.645978e-02	1.299990e+00	3.592106e+00	3.665465e-02
27400000	-4.409444e+03	-9.252511e+02	6.210748e+00	2.763842e+01	3.604651e-01	1.909718e+00	2.458915e-02	8.648901e-01	2.598416e-01	1.743916e+00	2.625429e+00	3.988722e-02
27420000	-4.432035e+03	-9.606318e+02	5.797081e+00	2.621472e+01	3.488372e-01	1.753444e+00	2.289518e-02	9.152677e-01	1.281750e-01	1.810820e+00	2.959389e+00	3.728468e-02
27440000	-4.436529e+03	-9.968458e+02	3.550750e+00	1.724113e+01	4.302326e-01	2.509637e+00	1.095026e-02	9.211424e-01	2.895341e-01	7.699680e-01	3.726050e+00	2.286263e-02
27460000	-4.418684e+03	-9.372590e+02	6.032497e+00	2.774370e+01	4.069767e-01	1.937781e+00	1.032846e-02	9.354396e-01	2.406067e-01	1.665147e+00	4.674010e+00	3.825728e-02
27480000	-4.423733e+03	-9.385997e+02	4.914893e+00	2.255303e+01	4.069767e-01	2.147532e+00	8.673669e-03	9.387190e-01	2.899285e-01	1.072106e+00	3.220631e+00	3.169464e-02
27500000	-4.424498e+03	-9.384884e+02	4.501602e+00	2.110922e+01	3.720930e-01	1.978990e+00	1.070461e-02	9.342020e-01	2.797091e-01	4.443312e-01	3.489368e+00	2.881388e-02
27520000	-4.428332e+03	-9.309066e+02	4.486096e+00	2.017605e+01	4.883721e-01	2.580473e+00	1.797989e-02	8.612179e-01	3.346832e-01	7.964270e-01	3.448728e+00	2.837316e-02
27540000	-4.426569e+03	-9.542702e+02	3.885782e+00	1.714866e+01	4.534884e-01	1.960616e+00	6.006327e-03	9.613043e-01	2.648408e-01	8.371811e-01	3.135631e+00	2.504699e-02
27560000	-4.433412e+03	-9.462454e+02	4.132656e+00	1.779812e+01	4.302326e-01	1.717802e+00	1.633098e-02	9.074461e-01	2.346287e-01	8.004190e-01	3.141945e+00	2.656546e-02
27580000	-4.440829e+03	-9.291646e+02	4.961382e+00	2.260616e+01	4.069767e-01	2.014872e+00	1.034978e-02	9.082656e-01	3.172649e-01	7.475919e-01	2.894876e+00	3.155162e-02
27600000	-4.430010e+03	-9.544355e+02	4.732647e+00	2.061661e+01	4.186047e-01	1.658348e+00	1.633307e-02	9.116763e-01	2.897632e-01	8.519588e-01	3.201115e+00	3.038004e-02
27620000	-4.462582e+03	-9.292583e+02	4.737083e+00	2.080673e+01	3.488372e-01	1.989042e+00	2.502171e-02	9.216479e-01	1.232266e-01	7.290255e-01	2.997730e+00	3.048372e-02
27640000	-4.416143e+03	-9.655329e+02	5.350945e+00	2.429874e+01	3.139535e-01	1.663080e+00	1.472923e-02	9.507668e-01	1.150715e-01	9.250244e-01	3.860226e+00	3.423183e-02
27660000	-4.405189e+03	-9.727478e+02	4.971190e+00	2.525921e+01	3.604651e-01	2.080047e+00	1.141971e-02	9.337299e-01	1.817978e-01	1.118496e+00	4.777863e+00	3.186166e-02
27680000	-4.403176e+03	-9.601491e+02	5.018656e+00	2.393440e+01	3.488372e-01	1.690296e+00	2.372541e-02	8.926087e-01	1.467323e-01	1.258293e+00	2.959419e+00	3.209441e-02
27700000	-4.419619e+03	-9.352168e+02	4.820529e+00	2.300824e+01	3.953488e-01	1.834507e+00	2.133842e-02	8.879850e-01	2.113439e-01	1.270120e+00	2.429244e+00	3.080009e-02
27720000	-4.405642e+03	-9.734765e+02	4.488566e+00	2.108683e+01	3.488372e-01	2.195403e+00	1.366731e-02	9.380026e-01	1.521821e-01	7.447506e-01	4.185303e+00	2.894887e-02
27740000	-4.450943e+03	-9.884501e+02	4.075114e+00	1.853065e+01	4.534884e-01	2.500295e+00	7.214086e-03	9.431708e-01	3.272540e-01	1.189886e+00	3.007002e+00	2.585212e-02
27760000	-4.428123e+03	-9.905426e+02	4.659142e+00	2.233027e+01	2.790698e-01	2.671776e+00	3.048534e-02	8.779803e-01	1.460547e-01	1.027669e+00	3.812735e+00	2.961168e-02
27780000	-4.409384e+03	-9.858169e+02	4.783769e+00	2.356606e+01	2.906977e-01	2.003027e+00	1.873742e-02	8.954902e-01	2.305716e-01	1.428280e+00	3.418389e+00	3.048510e-02
27800000	-4.441371e+03	-9.506190e+02	6.776442e+00	3.111984e+01	2.674419e-01	1.936735e+00	3.089664e-02	9.069098e-01	9.288830e-02	1.838229e+00	4.983395e+00	4.238368e-02
27820000	-4.412214e+03	-9.312322e+02	5.944139e+00	2.551586e+01	2.790698e-01	1.964537e+00	1.058527e-02	9.599386e-01	1.383855e-01	1.534653e+00	3.783640e+00	3.775472e-02
27840000	-4.418545e+03	-9.666197e+02	5.612528e+00	2.582712e+01	3.604651e-01	1.763943e+00	7.844122e-03	9.497694e-01	2.572691e-01	1.369639e+00	3.646171e+00	3.615300e-02
27860000	-4.414153e+03	-9.466732e+02	5.863872e+00	2.462727e+01	3.488372e-01	1.864656e+00	1.612545e-02	9.282096e-01	1.811125e-01	1.219667e+00	2.275130e+00	3.781573e-02
27880000	-4.417057e+03	-9.909690e+02	5.159342e+00	2.574410e+01	3.720930e-01	1.781395e+00	2.256757e-02	8.560352e-01	2.072217e-01	1.437132e+00	3.558941e+00	3.310364e-02
27900000	-4.422462e+03	-9.306088e+02	4.846848e+00	2.245055e+01	3.953488e-01	1.831726e+00	1.137035e-02	9.445104e-01	1.861479e-01	9.832035e-01	3.565885e+00	3.057709e-02
27920000	-4.397525e+03	-9.401670e+02	5.242089e+00	2.368055e+01	3.720930e-01	2.028304e+00	1.724017e-02	8.969621e-01	2.407756e-01	1.780518e+00	4.591783e+00	3.325859e-02
27940000	-4.437135e+03	-9.316260e+02	6.008024e+00	2.681819e+01	3.372093e-01	1.805187e+00	1.687438e-02	9.040298e-01	2.333702e-01	1.399093e+00	3.895396e+00	3.871593e-02
27960000	-4.434673e+03	-9.311837e+02	4.335604e+00	1.856835e+01	4.186047e-01	2.655119e+00	2.076523e-02	8.541881e-01	3.083145e-01	1.243529e+00	2.717126e+00	2.788092e-02
27980000	-4.442676e+03	-9.623082e+02	4.229595e+00	1.878064e+01	4.534884e-01	1.831611e+00	2.699331e-02	8.039795e-01	3.222999e-01	7.725929e-01	2.252338e+00	2.727209e-02
28000000	-4.443040e+03	-9.548973e+02	4.711525e+00	2.230254e+01	3.837209e-01	2.182461e+00	1.517955e-02	9.199129e-01	1.838332e-01	1.306329e+00	3.401899e+00	3.029305e-02
28020000	-4.442911e+03	-9.190124e+02	5.245510e+00	2.234378e+01	4.418605e-01	1.373474e+00	2.429706e-02	8.373810e-01	3.484229e-01	1.054804e+00	3.921506e+00	3.381266e-02
28040000	-4.417777e+03	-9.303970e+02	4.864761e+00	2.200415e+01	3.720930e-01	2.046520e+00	2.050694e-02	9.101749e-01	1.745721e-01	1.596432e+00	2.268200e+00	3.133652e-02
28060000	-4.394110e+03	-9.278372e+02	5.330818e+00	2.258202e+01	3.604651e-01	1.860198e+00	2.450993e-02	8.958355e-01	1.508878e-01	1.088534e+00	3.005898e+00	3.436162e-02
28080000	-4.428375e+03	-9.159767e+02	5.161715e+00	2.327082e+01	3.488372e-01	2.710431e+00	2.429883e-02	8.950370e-01	1.722420e-01	1.675214e+00	2.103998e+00	3.321840e-02
28100000	-4.438887e+03	-9.405812e+02	4.836225e+00	2.253785e+01	3.139535e-01	1.957043e+00	1.062448e-02	9.564674e-01	1.554380e-01	9.317796e-01	3.623058e+00	3.082293e-02
28120000	-4.429623e+03	-9.546102e+02	5.158877e+00	2.398810e+01	2.093023e-01	2.084939e+00	9.682949e-03	9.753307e-01	6.723138e-02	8.366401e-01	5.401231e+00	3.303941e-02
28140000	-4.398688e+03	-9.892314e+02	4.196951e+00	1.920613e+01	3.604651e-01	1.477420e+00	2.862521e-03	9.855539e-01	2.092931e-01	1.586491e+00	4.596658e+00	2.686878e-02
28160000	-4.453172e+03	-9.458176e+02	4.657449e+00	2.151932e+01	3.604651e-01	2.151597e+00	1.332164e-02	9.290455e-01	1.907634e-01	8.667915e-01	2.608031e+00	2.991885e-02
28180000	-4.433958e+03	-9.815633e+02	4.345388e+00	2.041103e+01	4.069767e-01	2.275696e+00	2.300230e-02	8.640046e-01	2.743629e-01	1.653803e+00	4.103478e+00	2.785554e-02
28200000	-4.413006e+03	-9.608912e+02	4.602566e+00	2.098583e+01	3.372093e-01	1.873233e+00	2.177741e-02	9.076475e-01	1.882016e-01	1.196345e+00	2.111092e+00	2.953589e-02
28220000	-4.435912e+03	-9.543744e+02	4.904745e+00	2.098303e+01	3.488372e-01	2.037544e+00	3.526853e-02	8.580317e-01	1.663679e-01	1.491868e+00	4.282057e+00	3.134516e-02
28240000	-4.435810e+03	-9.451788e+02	4.755693e+00	2.304355e+01	3.837209e-01	1.737424e+00	1.357719e-02	9.407169e-01	1.687611e-01	1.476581e+00	2.623137e+00	3.057032e-02
28260000	-4.438228e+03	-9.925787e+02	3.780342e+00	1.842096e+01	3.837209e-01	2.825187e+00	4.200326e-02	8.379580e-01	1.071207e-01	6.596661e-01	2.253794e+00	2.425325e-02
28280000	-4.420802e+03	-9.666663e+02	4.702364e+00	2.281812e+01	3.720930e-01	2.073560e+00	9.197509e-03	9.502074e-01	2.007969e-01	2.126384e+00	4.003541e+00	3.028136e-02
28300000	-4.425369e+03	-9.513555e+02	5.327316e+00	2.654663e+01	3.837209e-01	1.793209e+00	7.788333e-03	9.550899e-01	1.469510e-01	1.511635e+00	5.235777e+00	3.435599e-02
28320000	-4.431368e+03	-9.622148e+02	4.858108e+00	2.283754e+01	3.953488e-01	2.342612e+00	2.502075e-02	8.441622e-01	2.597153e-01	1.183182e+00	2.252434e+00	3.101956e-02
28340000	-4.423870e+03	-9.982167e+02	4.595442e+00	2.301040e+01	3.139535e-01	1.990693e+00	3.586533e-02	8.481455e-01	1.548640e-01	1.386614e+00	2.897437e+00	2.937669e-02
28360000	-4.402472e+03	-9.531971e+02	5.235314e+00	2.601543e+01	3.023256e-01	1.937548e+00	1.466958e-02	9.462470e-01	1.259251e-01	1.346186e+00	3.088329e+00	3.374564e-02
28380000	-4.388312e+03	-9.458635e+02	5.115590e+00	2.491257e+01	3.139535e-01	2.777739e+00	1.435302e-02	9.232270e-01	1.938995e-01	1.119054e+00	4.486429e+00	3.280043e-02
28400000	-4.445526e+03	-9.800919e+02	4.087383e+00	1.976986e+01	3.023256e-01	2.147195e+00	1.853910e-02	9.036616e-01	1.523738e-01	6.740587e-01	2.354083e+00	2.630738e-02
28420000	-4.455826e+03	-9.175128e+02	5.254060e+00	2.497140e+01	3.720930e-01	1.977857e+00	1.716362e-02	9.210604e-01	1.981845e-01	8.813846e-01	2.579505e+00	3.387022e-02
28440000	-4.423079e+03	-9.482142e+02	4.827762e+00	2.243980e+01	3.488372e-01	1.729285e+00	6.546614e-03	9.765091e-01	1.198058e-01	8.240006e-01	3.031788e+00	3.111455e-02
28460000	-4.420316e+03	-9.264633e+02	5.388426e+00	2.458196e+01	3.953488e-01	1.997747e+00	4.235426e-03	9.731875e-01	2.581069e-01	1.685767e+00	2.471692e+00	3.466552e-02
28480000	-4.412863e+03	-9.501250e+02	5.706132e+00	2.667520e+01	3.604651e-01	1.903208e+00	6.366496e-03	9.540854e-01	3.001965e-01	1.473839e+00	5.825671e+00	3.671830e-02
28500000	-4.434627e+03	-9.059908e+02	5.436149e+00	2.392187e+01	4.883721e-01	1.812125e+00	1.642438e-02	8.572730e-01	4.778817e-01	1.508593e+00	3.568216e+00	3.471889e-02
28520000	-4.410192e+03	-9.046224e+02	5.953247e+00	2.601777e+01	4.069767e-01	1.686085e+00	1.322059e-02	9.240840e-01	2.476282e-01	1.570070e+00	4.660509e+00	3.799675e-02
28540000	-4.408576e+03	-9.519683e+02	5.157244e+00	2.423403e+01	3.488372e-01	1.919952e+00	1.050460e-02	9.531157e-01	1.659246e-01	1.362799e+00	3.610251e+00	3.325267e-02
28560000	-4.435618e+03	-9.411448e+02	5.369710e+00	2.537995e+01	3.837209e-01	2.513343e+00	1.591685e-02	9.061692e-01	2.402809e-01	1.936307e+00	3.663951e+00	3.450270e-02
28580000	-4.435511e+03	-9.630327e+02	3.958535e+00	1.862581e+01	4.651163e-01	1.840532e+00	2.586738e-03	9.806838e-01	2.887535e-01	8.366098e-01	1.980239e+00	2.525915e-02
28600000	-4.436718e+03	-9.582154e+02	4.167602e+00	1.703112e+01	4.767442e-01	1.572436e+00	5.773049e-03	9.418666e-01	4.485631e-01	6.322142e-01	4.217641e+00	2.651602e-02
28620000	-4.417032e+03	-9.785838e+02	4.777858e+00	2.107681e+01	3.953488e-01	1.636414e+00	9.582536e-03	9.438420e-01	2.677525e-01	1.036775e+00	4.372579e+00	3.035152e-02
28640000	-4.437013e+03	-1.002698e+03	4.550597e+00	2.372134e+01	3.139535e-01	2.301187e+00	3.555388e-03	9.756147e-01	2.231948e-01	1.748751e+00	2.021124e+00	2.931622e-02
28660000	-4.470714e+03	-9.184484e+02	5.119544e+00	2.318129e+01	5.465116e-01	2.026844e+00	1.232103e-02	9.142779e-01	2.863342e-01	9.178084e-01	1.908003e+00	3.286122e-02
28680000	-4.400454e+03	-9.711815e+02	4.399855e+00	1.933633e+01	3.488372e-01	1.979013e+00	8.926439e-03	9.675176e-01	1.231939e-01	9.530466e-01	3.206379e+00	2.770619e-02
28700000	-4.411171e+03	-9.596547e+02	5.783722e+00	2.467198e+01	3.837209e-01	1.782194e+00	2.313502e-02	8.725441e-01	2.429859e-01	1.327305e+00	3.519249e+00	3.692436e-02
28720000	-4.407004e+03	-9.497866e+02	4.764340e+00	1.994601e+01	3.953488e-01	1.697233e+00	3.141052e-02	8.370002e-01	2.739368e-01	9.454136e-01	3.093453e+00	3.053558e-02
28740000	-4.430155e+03	-9.241060e+02	6.208111e+00	2.830299e+01	4.069767e-01	1.913196e+00	3.136862e-02	8.628535e-01	2.043473e-01	7.466093e-01	6.282900e+00	3.985499e-02
28760000	-4.417781e+03	-9.139669e+02	5.840635e+00	2.570248e+01	3.720930e-01	1.901239e+00	9.081543e-03	9.592247e-01	2.021751e-01	1.281073e+00	3.016578e+00	3.733125e-02
28780000	-4.450470e+03	-9.172233e+02	4.692561e+00	2.118647e+01	3.837209e-01	1.745965e+00	1.330639e-02	9.472519e-01	1.693010e-01	6.882556e-01	4.415365e+00	2.989136e-02
28800000	-4.410947e+03	-9.732729e+02	4.213013e+00	2.089337e+01	3.372093e-01	1.836608e+00	5.284333e-03	9.815252e-01	9.031629e-02	9.072793e-01	2.343536e+00	2.660577e-02
28820000	-4.414448e+03	-9.485756e+02	5.692564e+00	2.745262e+01	2.674419e-01	2.083238e+00	1.704245e-02	9.328861e-01	1.412449e-01	1.684083e+00	5.319117e+00	3.586709e-02
28840000	-4.399138e+03	-9.486882e+02	5.120128e+00	2.567826e+01	4.186047e-01	2.027284e+00	5.704269e-03	9.560646e-01	3.145669e-01	1.189762e+00	2.907146e+00	3.290872e-02
28860000	-4.414437e+03	-9.423459e+02	6.128807e+00	2.884709e+01	3.488372e-01	2.014559e+00	1.411110e-02	9.501690e-01	1.185964e-01	1.527963e+00	4.127512e+00	3.944699e-02
28880000	-4.434896e+03	-9.346342e+02	5.486281e+00	2.659342e+01	3.837209e-01	1.754366e+00	1.334444e-02	8.799125e-01	3.579514e-01	1.444277e+00	3.819825e+00	3.492678e-02
28900000	-4.426772e+03	-9.733645e+02	4.726514e+00	2.197137e+01	3.720930e-01	1.450684e+00	1.579306e-02	9.273613e-01	1.658627e-01	1.197055e+00	3.581671e+00	2.931857e-02
28920000	-4.409401e+03	-9.606372e+02	5.344342e+00	2.596133e+01	3.488372e-01	1.847094e+00	2.655547e-02	8.907366e-01	1.381632e-01	1.515995e+00	5.857813e+00	3.384795e-02
28940000	-4.436604e+03	-9.369911e+02	4.847119e+00	2.335210e+01	3.604651e-01	2.381453e+00	2.422178e-02	8.807900e-01	1.892500e-01	1.437710e+00	3.425812e+00	3.088562e-02
28960000	-4.416247e+03	-9.413005e+02	5.165494e+00	2.516680e+01	2.790698e-01	1.732076e+00	1.761501e-02	9.242749e-01	1.302044e-01	1.083498e+00	5.365119e+00	3.286208e-02
28980000	-4.439156e+03	-9.388774e+02	4.939359e+00	2.225274e+01	3.953488e-01	1.835390e+00	4.047288e-02	8.235478e-01	1.540226e-01	1.069908e+00	3.265107e+00	3.185745e-02
29000000	-4.422005e+03	-9.929455e+02	4.281562e+00	1.940414e+01	3.604651e-01	2.093635e+00	1.672851e-02	9.339737e-01	1.389105e-01	6.131447e-01	3.631372e+00	2.758578e-02
29020000	-4.419057e+03	-9.916977e+02	4.042006e+00	2.055963e+01	3.023256e-01	1.959903e+00	1.284754e-02	9.508860e-01	1.127924e-01	5.665118e-01	5.825097e+00	2.593292e-02
29040000	-4.420402e+03	-9.611579e+02	4.799337e+00	2.316865e+01	2.441860e-01	1.910572e+00	1.484732e-02	9.553324e-01	9.538531e-02	4.240432e+00	4.016006e+00	3.054042e-02
29060000	-4.421515e+03	-9.639813e+02	4.478465e+00	1.887654e+01	3.837209e-01	2.201744e+00	1.708440e-02	9.312313e-01	1.607051e-01	1.215831e+00	2.016732e+00	2.777722e-02
29080000	-4.427378e+03	-9.407485e+02	4.872318e+00	2.024575e+01	4.186047e-01	2.086761e+00	2.196154e-02	8.925508e-01	2.045539e-01	1.339114e+00	5.176577e+00	3.021485e-02
29100000	-4.436476e+03	-9.485921e+02	4.733942e+00	2.051480e+01	3.837209e-01	2.332798e+00	1.986140e-02	9.007787e-01	1.892818e-01	1.356139e+00	4.528156e+00	2.954507e-02
29120000	-4.442169e+03	-8.937710e+02	3.733111e+00	1.657288e+01	4.651163e-01	1.863774e+00	1.946791e-03	9.874105e-01	2.116110e-01	5.497675e-01	1.800280e+00	2.395263e-02
29140000	-4.413095e+03	-1.009508e+03	4.014284e+00	1.911915e+01	3.372093e-01	2.045230e+00	1.250319e-02	9.342113e-01	2.138844e-01	8.759257e-01	3.547978e+00	2.526491e-02
29160000	-4.416065e+03	-9.154798e+02	4.702206e+00	2.150179e+01	4.534884e-01	1.545319e+00	6.385003e-03	9.625940e-01	2.302593e-01	9.390354e-01	4.417870e+00	3.009590e-02
29180000	-4.442054e+03	-9.479047e+02	4.569816e+00	2.214549e+01	3.255814e-01	1.953057e+00	1.874161e-02	9.315601e-01	1.020374e-01	1.346229e+00	3.055156e+00	2.947225e-02
29200000	-4.415393e+03	-9.208361e+02	6.060570e+00	2.907888e+01	3.604651e-01	2.206070e+00	1.483570e-02	9.276893e-01	1.958350e-01	1.355258e+00	5.312198e+00	3.874367e-02
29220000	-4.416716e+03	-9.459362e+02	4.855231e+00	2.421581e+01	2.325581e-01	1.960853e+00	2.188511e-02	9.359980e-01	8.109734e-02	1.582509e+00	9.108896e+00	3.099146e-02
29240000	-4.438687e+03	-9.418793e+02	4.827371e+00	2.142011e+01	4.418605e-01	1.703569e+00	2.383107e-02	8.602264e-01	2.630045e-01	6.910822e-01	2.865566e+00	3.095154e-02
29260000	-4.437338e+03	-9.388374e+02	4.613844e+00	1.985424e+01	3.604651e-01	2.027703e+00	1.522049e-02	9.385684e-01	1.412354e-01	8.023117e-01	2.927534e+00	2.919823e-02
29280000	-4.412177e+03	-9.670303e+02	4.454345e+00	1.917936e+01	3.372093e-01	1.975442e+00	4.019514e-02	8.430329e-01	1.368293e-01	1.099524e+00	2.352322e+00	2.823095e-02
29300000	-4.412038e+03	-9.381999e+02	4.654181e+00	1.902214e+01	3.953488e-01	1.752403e+00	1.007326e-02	9.399579e-01	2.502209e-01	8.351195e-01	3.300711e+00	2.961264e-02
29320000	-4.422256e+03	-9.288772e+02	4.890541e+00	2.046697e+01	4.069767e-01	2.265267e+00	1.849191e-02	8.757478e-01	2.889017e-01	5.982088e-01	2.777815e+00	3.127771e-02
29340000	-4.414607e+03	-9.492743e+02	4.758954e+00	1.855129e+01	3.953488e-01	2.113270e+00	2.865323e-02	8.683527e-01	2.556618e-01	6.686819e-01	2.804198e+00	3.057305e-02
29360000	-4.421866e+03	-9.723509e+02	4.236853e+00	1.827978e+01	2.790698e-01	1.665900e+00	2.434609e-02	9.368654e-01	6.767312e-02	6.364807e-01	2.289972e+00	2.707738e-02
29380000	-4.423757e+03	-9.600465e+02	4.528541e+00	2.047388e+01	4.534884e-01	1.929578e+00	2.114627e-02	8.316307e-01	2.878051e-01	1.705392e+00	5.023146e+00	2.808902e-02
29400000	-4.433817e+03	-9.647502e+02	4.965758e+00	2.319977e+01	3.604651e-01	2.036167e+00	1.072886e-02	9.418729e-01	1.816991e-01	1.661809e+00	4.388339e+00	3.198313e-02
29420000	-4.436915e+03	-9.787684e+02	4.345447e+00	2.115907e+01	3.488372e-01	2.191884e+00	4.441844e-02	8.291556e-01	1.354126e-01	7.984741e-01	1.717104e+00	2.798517e-02
29440000	-4.452041e+03	-9.412983e+02	4.068934e+00	1.756787e+01	4.534884e-01	2.097238e+00	3.180843e-02	7.757919e-01	4.025586e-01	1.062891e+00	3.012584e+00	2.618927e-02
29460000	-4.416027e+03	-9.777203e+02	4.880213e+00	2.407288e+01	3.488372e-01	2.058833e+00	1.868750e-02	9.162191e-01	1.429141e-01	1.598488e+00	3.079115e+00	3.117887e-02
29480000	-4.401720e+03	-9.605259e+02	4.689010e+00	2.254407e+01	3.604651e-01	2.091174e+00	8.495150e-03	9.641930e-01	1.374292e-01	1.178797e+00	7.385715e+00	3.019426e-02
29500000	-4.424250e+03	-9.183748e+02	5.808276e+00	2.624587e+01	3.372093e-01	1.860705e+00	1.362607e-02	9.328979e-01	1.966893e-01	9.957579e-01	6.067572e+00	3.724491e-02
29520000	-4.435140e+03	-9.340379e+02	5.482317e+00	2.320954e+01	3.720930e-01	1.861621e+00	2.612480e-02	8.448033e-01	3.119732e-01	1.091254e+00	3.560098e+00	3.516123e-02
29540000	-4.431879e+03	-9.449408e+02	5.309660e+00	2.354900e+01	3.488372e-01	1.841322e+00	3.408678e-02	8.636381e-01	1.738296e-01	6.585181e-01	3.680780e+00	3.419195e-02
29560000	-4.421065e+03	-9.580106e+02	4.637782e+00	2.276747e+01	3.372093e-01	1.844818e+00	3.834398e-02	8.377161e-01	1.489837e-01	6.663549e-01	3.414720e+00	2.970019e-02
29580000	-4.389955e+03	-9.839262e+02	4.315592e+00	1.959794e+01	3.255814e-01	1.881045e+00	1.748264e-02	8.982220e-01	2.553673e-01	6.369334e-01	2.899841e+00	2.777607e-02
29600000	-4.409906e+03	-9.332707e+02	6.099026e+00	2.513875e+01	4.767442e-01	2.174890e+00	8.289100e-03	9.378260e-01	3.462458e-01	1.288355e+00	5.963063e+00	3.897535e-02
29620000	-4.444143e+03	-9.049416e+02	5.615800e+00	2.485790e+01	4.186047e-01	2.023952e+00	8.308532e-03	9.514807e-01	2.182177e-01	1.419864e+00	4.249118e+00	3.566936e-02
29640000	-4.413712e+03	-9.796509e+02	4.664250e+00	2.131053e+01	3.604651e-01	2.138383e+00	1.101532e-02	9.543653e-01	1.533712e-01	1.648981e+00	2.668761e+00	2.987093e-02
29660000	-4.436219e+03	-9.548910e+02	5.530681e+00	2.601197e+01	3.255814e-01	2.519233e+00	1.530129e-02	9.483836e-01	9.565112e-02	1.656645e+00	4.549762e+00	3.516045e-02
29680000	-4.415394e+03	-9.559857e+02	4.818863e+00	2.319058e+01	2.325581e-01	1.843744e+00	1.245489e-02	9.724574e-01	4.908133e-02	1.539952e+00	2.797647e+00	3.108450e-02
29700000	-4.397126e+03	-1.008329e+03	4.700961e+00	2.466329e+01	2.790698e-01	2.464742e+00	7.749345e-03	9.825020e-01	5.639353e-02	2.003530e+00	4.990004e+00	3.005399e-02
29720000	-4.416456e+03	-1.005609e+03	4.728307e+00	2.314308e+01	3.139535e-01	2.398959e+00	2.179800e-02	8.995157e-01	2.225429e-01	1.744637e+00	2.487864e+00	3.024224e-02
29740000	-4.431364e+03	-9.994088e+02	4.526020e+00	2.183115e+01	3.255814e-01	2.234451e+00	1.092687e-02	9.285280e-01	2.672728e-01	1.647480e+00	1.979323e+00	2.900907e-02
29760000	-4.440897e+03	-9.790719e+02	3.897413e+00	1.774932e+01	3.953488e-01	1.801933e+00	2.259788e-02	8.539696e-01	3.217326e-01	8.726906e-01	3.351652e+00	2.496756e-02
29780000	-4.403684e+03	-1.001831e+03	4.576370e+00	2.214955e+01	3.139535e-01	2.151305e+00	1.093947e-02	9.575826e-01	1.335589e-01	1.533133e+00	3.778806e+00	2.936878e-02
29800000	-4.412194e+03	-9.987319e+02	3.846766e+00	1.897069e+01	3.604651e-01	2.008485e+00	1.621059e-02	9.271658e-01	1.569591e-01	1.175871e+00	2.126891e+00	2.438666e-02
29820000	-4.395956e+03	-9.570765e+02	4.556408e+00	2.241622e+01	3.255814e-01	2.095214e+00	5.327002e-03	9.709314e-01	2.101023e-01	1.251346e+00	3.393896e+00	2.939411e-02
29840000	-4.406266e+03	-9.995297e+02	3.993687e+00	2.002970e+01	3.139535e-01	2.213894e+00	1.398537e-02	9.113106e-01	2.134601e-01	9.613808e-01	2.488875e+00	2.528558e-02
29860000	-4.397733e+03	-9.421640e+02	5.545415e+00	2.750602e+01	3.604651e-01	2.078800e+00	1.804053e-02	9.093212e-01	1.916722e-01	2.041225e+00	2.529590e+00	3.573002e-02
29880000	-4.408274e+03	-9.575319e+02	4.741137e+00	2.292171e+01	3.720930e-01	2.609263e+00	5.414795e-03	9.682313e-01	2.138925e-01	1.610362e+00	3.023578e+00	3.057814e-02
29900000	-4.407510e+03	-9.492818e+02	5.027648e+00	2.682629e+01	3.488372e-01	2.265151e+00	1.457021e-02	9.356328e-01	1.127846e-01	2.342489e+00	1.958193e+00	3.228668e-02
29920000	-4.372191e+03	-9.540619e+02	4.758470e+00	2.531606e+01	2.790698e-01	2.189887e+00	1.364991e-02	9.517889e-01	1.076795e-01	1.434685e+00	5.231628e+00	3.047720e-02
29940000	-4.391567e+03	-9.758887e+02	4.459544e+00	2.335601e+01	2.558140e-01	1.974979e+00	1.255010e-02	9.527166e-01	1.117066e-01	2.443558e+00	4.384845e+00	2.821436e-02
29960000	-4.413004e+03	-1.000230e+03	3.965267e+00	1.959223e+01	3.720930e-01	2.065624e+00	3.256857e-03	9.812787e-01	2.161771e-01	1.057994e+00	2.808605e+00	2.469236e-02
29980000	-4.420850e+03	-9.350984e+02	5.205057e+00	2.428676e+01	4.534884e-01	1.634594e+00	1.003332e-02	9.158260e-01	3.447703e-01	8.920117e-01	2.336512e+00	3.335626e-02
30000000	-4.432242e+03	-9.322050e+02	4.726416e+00	2.066411e+01	4.651163e-01	1.645584e+00	5.798683e-03	9.687776e-01	1.735300e-01	1.178023e+00	2.664090e+00	2.990721e-02
30020000	-4.440660e+03	-9.426039e+02	4.722049e+00	2.115894e+01	4.302326e-01	1.386945e+00	5.977728e-03	9.589204e-01	2.911710e-01	7.671818e-01	2.832777e+00	2.973775e-02
30040000	-4.426780e+03	-9.442600e+02	4.216882e+00	1.832845e+01	4.186047e-01	1.784110e+00	6.142220e-03	9.632390e-01	2.641862e-01	6.393232e-01	3.241375e+00	2.717924e-02
30060000	-4.435678e+03	-9.575335e+02	3.979598e+00	1.871009e+01	4.534884e-01	2.211963e+00	5.168039e-03	9.653179e-01	2.867339e-01	1.015163e+00	2.443777e+00	2.566784e-02
30080000	-4.416528e+03	-9.581071e+02	4.446516e+00	2.033404e+01	3.837209e-01	2.342689e+00	4.681225e-03	9.731299e-01	2.349838e-01	1.016698e+00	2.550602e+00	2.849068e-02
30100000	-4.417757e+03	-9.281113e+02	5.620582e+00	2.555703e+01	3.720930e-01	1.901019e+00	1.413821e-02	9.419362e-01	1.352776e-01	2.047032e+00	3.272214e+00	3.583961e-02
30120000	-4.405565e+03	-9.564870e+02	5.172149e+00	2.362400e+01	3.255814e-01	2.336140e+00	1.402501e-02	9.423038e-01	1.433391e-01	1.435689e+00	3.100232e+00	3.237647e-02
30140000	-4.434384e+03	-9.644563e+02	4.066108e+00	2.092156e+01	2.325581e-01	2.059714e+00	2.125210e-02	9.236121e-01	1.351025e-01	7.490047e-01	2.811018e+00	2.617502e-02
30160000	-4.418818e+03	-9.556114e+02	4.983453e+00	2.438127e+01	3.372093e-01	2.047379e+00	1.200523e-02	9.403674e-01	1.758333e-01	1.016963e+00	6.138244e+00	3.130283e-02
30180000	-4.448006e+03	-9.796844e+02	4.494115e+00	2.180788e+01	2.906977e-01	1.870360e+00	6.136076e-03	9.746336e-01	1.454208e-01	8.669165e-01	3.967603e+00	2.875292e-02
30200000	-4.448600e+03	-9.210485e+02	4.977015e+00	2.192523e+01	5.000000e-01	2.130289e+00	9.683716e-03	9.166253e-01	3.747573e-01	1.097718e+00	2.549594e+00	3.205311e-02
30220000	-4.435698e+03	-9.349423e+02	4.984950e+00	2.235078e+01	3.720930e-01	2.446260e+00	2.352863e-02	8.817696e-01	1.948461e-01	8.915766e-01	3.624293e+00	3.215220e-02
30240000	-4.411664e+03	-9.428009e+02	5.407594e+00	2.388564e+01	4.069767e-01	2.234562e+00	7.739206e-03	9.498040e-01	3.052592e-01	7.732429e-01	3.386453e+00	3.447968e-02
30260000	-4.405041e+03	-9.741485e+02	4.746034e+00	2.298432e+01	3.023256e-01	1.782765e+00	2.237719e-02	8.991678e-01	1.801474e-01	3.293860e+00	3.307193e+00	3.059732e-02
30280000	-4.404578e+03	-9.545891e+02	4.565415e+00	2.163849e+01	3.488372e-01	1.859706e+00	1.629661e-02	9.045965e-01	2.178791e-01	1.227924e+00	2.561505e+00	2.942579e-02
30300000	-4.406185e+03	-9.493779e+02	5.518655e+00	2.554068e+01	2.674419e-01	2.302644e+00	1.338933e-02	9.600190e-01	9.022905e-02	2.001118e+00	4.204170e+00	3.559669e-02
30320000	-4.398339e+03	-9.796591e+02	4.658293e+00	2.337341e+01	2.790698e-01	2.582490e+00	2.184757e-02	9.128128e-01	1.239120e-01	1.971418e+00	2.828152e+00	3.002779e-02
30340000	-4.399150e+03	-9.523889e+02	6.026853e+00	2.985561e+01	3.488372e-01	2.173390e+00	9.822697e-03	9.529525e-01	1.664203e-01	1.804821e+00	5.910567e+00	3.882322e-02
30360000	-4.416364e+03	-9.665431e+02	4.775228e+00	2.441118e+01	2.674419e-01	1.971730e+00	1.409696e-02	9.436249e-01	1.494838e-01	1.428813e+00	3.643618e+00	3.061768e-02
30380000	-4.423745e+03	-9.386180e+02	4.756998e+00	1.952611e+01	4.069767e-01	1.840776e+00	5.868980e-03	9.618250e-01	3.046290e-01	1.795877e+00	2.777092e+00	3.034299e-02
30400000	-4.417707e+03	-9.255106e+02	6.458786e+00	2.657103e+01	3.023256e-01	1.936577e+00	1.744675e-02	9.631645e-01	5.698803e-02	1.544906e+00	4.805848e+00	4.142384e-02
30420000	-4.439311e+03	-9.656351e+02	4.254232e+00	2.109121e+01	2.790698e-01	1.549180e+00	9.260463e-03	9.737100e-01	6.717940e-02	9.644989e-01	2.959003e+00	2.709299e-02
30440000	-4.422311e+03	-9.612162e+02	3.968689e+00	1.928233e+01	3.023256e-01	2.068422e+00	3.236195e-03	9.841818e-01	1.860099e-01	9.174784e-01	2.667484e+00	2.531801e-02
30460000	-4.400433e+03	-9.569367e+02	4.548503e+00	1.984479e+01	4.534884e-01	2.126544e+00	9.996272e-03	9.326928e-01	3.033348e-01	1.087892e+00	3.055276e+00	2.908094e-02
30480000	-4.394405e+03	-9.757330e+02	4.014824e+00	1.903914e+01	3.837209e-01	2.156778e+00	1.170704e-02	9.292204e-01	2.506516e-01	1.049529e+00	3.006764e+00	2.570660e-02
30500000	-4.416469e+03	-9.552781e+02	4.612873e+00	2.206132e+01	3.604651e-01	1.784894e+00	1.867480e-02	8.966971e-01	2.545764e-01	1.525043e+00	2.810605e+00	2.975128e-02
30520000	-4.430625e+03	-9.403811e+02	4.832556e+00	2.115407e+01	4.069767e-01	2.229237e+00	5.559094e-03	9.725836e-01	1.875880e-01	1.250456e+00	3.934420e+00	3.088119e-02
30540000	-4.431047e+03	-9.463157e+02	4.683818e+00	2.063710e+01	4.069767e-01	1.792489e+00	4.215685e-03	9.720003e-01	2.533373e-01	1.462127e+00	3.325175e+00	3.007753e-02
30560000	-4.425735e+03	-9.104056e+02	5.766797e+00	2.253370e+01	4.534884e-01	1.724103e+00	1.998471e-02	8.770984e-01	2.770847e-01	6.968620e-01	3.423680e+00	3.660622e-02
30580000	-4.425488e+03	-9.677721e+02	4.933505e+00	2.333811e+01	3.488372e-01	1.511924e+00	2.436135e-02	8.701954e-01	1.522215e-01	1.125487e+00	3.135208e+00	3.162138e-02
30600000	-4.383608e+03	-9.937358e+02	4.038749e+00	2.092859e+01	2.558140e-01	2.022887e+00	1.916899e-02	9.398405e-01	1.109051e-01	9.792118e-01	3.998235e+00	2.597360e-02
30620000	-4.387710e+03	-9.300289e+02	4.917452e+00	2.254527e+01	3.720930e-01	2.009828e+00	8.934773e-03	9.529301e-01	1.920359e-01	1.956566e+00	4.612090e+00	3.132292e-02
30640000	-4.432299e+03	-9.704813e+02	4.533381e+00	2.283928e+01	3.488372e-01	1.844115e+00	1.096710e-02	9.427225e-01	1.997751e-01	7.596607e-01	3.425282e+00	2.915151e-02
30660000	-4.434451e+03	-9.356828e+02	4.858005e+00	2.331837e+01	3.837209e-01	1.757952e+00	2.814731e-02	8.812041e-01	1.835685e-01	9.572827e-01	2.325805e+00	3.117807e-02
30680000	-4.419292e+03	-9.647737e+02	4.359138e+00	2.038481e+01	3.720930e-01	2.001388e+00	2.341045e-02	8.703546e-01	2.328384e-01	1.063236e+00	2.343724e+00	2.796050e-02
30700000	-4.443378e+03	-9.313422e+02	4.781771e+00	2.213585e+01	4.186047e-01	1.750283e+00	1.084183e-02	9.373975e-01	2.571758e-01	7.931621e-01	2.929242e+00	3.073783e-02
30720000	-4.441938e+03	-9.421658e+02	5.310082e+00	2.397568e+01	3.720930e-01	1.946564e+00	1.398227e-02	9.335492e-01	1.280626e-01	1.097445e+00	3.435786e+00	3.408128e-02
30740000	-4.443306e+03	-9.602411e+02	5.256636e+00	2.463506e+01	3.372093e-01	2.024846e+00	1.604944e-02	9.072564e-01	1.984965e-01	9.296949e-01	2.575475e+00	3.385117e-02
30760000	-4.433254e+03	-9.489782e+02	4.850346e+00	2.100715e+01	3.604651e-01	1.944802e+00	2.420734e-02	9.154426e-01	1.483049e-01	1.091456e+00	2.250137e+00	3.124312e-02
30780000	-4.385428e+03	-9.806430e+02	5.149368e+00	2.495581e+01	1.976744e-01	2.210715e+00	1.980630e-02	9.608503e-01	3.709701e-02	1.585112e+00	2.793497e+00	3.308118e-02
30800000	-4.437288e+03	-9.712183e+02	4.533873e+00	1.879461e+01	3.953488e-01	1.554158e+00	5.101496e-03	9.735826e-01	2.177755e-01	1.843980e+00	2.725628e+00	2.920622e-02
30820000	-4.465346e+03	-9.442126e+02	4.094734e+00	1.888145e+01	4.302326e-01	2.069939e+00	1.295278e-02	8.937617e-01	3.373596e-01	1.054932e+00	2.209385e+00	2.628765e-02
30840000	-4.415562e+03	-9.395216e+02	4.740311e+00	2.022064e+01	4.302326e-01	2.633115e+00	1.457960e-02	9.111217e-01	2.580520e-01	1.367107e+00	2.218119e+00	3.053281e-02
30860000	-4.426455e+03	-9.252133e+02	4.916725e+00	2.025892e+01	4.186047e-01	2.861578e+00	2.958495e-02	8.688229e-01	1.914652e-01	1.347262e+00	1.547522e+00	3.168868e-02
30880000	-4.411343e+03	-9.263626e+02	5.225197e+00	2.084219e+01	4.418605e-01	1.754618e+00	1.132954e-02	9.513007e-01	1.893039e-01	1.235323e+00	3.271163e+00	3.328330e-02
30900000	-4.414037e+03	-9.485803e+02	5.407395e+00	2.423318e+01	2.906977e-01	1.592694e+00	1.516191e-02	9.570960e-01	7.719222e-02	2.196328e+00	6.016151e+00	3.468681e-02
30920000	-4.417250e+03	-9.373445e+02	4.868468e+00	2.094791e+01	3.953488e-01	1.907343e+00	5.336245e-03	9.656037e-01	2.650077e-01	9.424416e-01	2.089748e+00	3.130198e-02
30940000	-4.418212e+03	-9.486238e+02	4.605180e+00	1.938341e+01	4.418605e-01	2.189022e+00	1.375670e-02	9.216718e-01	2.735123e-01	1.294281e+00	5.292178e+00	2.962183e-02
30960000	-4.416482e+03	-9.585126e+02	4.140160e+00	1.939584e+01	3.720930e-01	2.077983e+00	7.511750e-03	9.622131e-01	1.999924e-01	8.345591e-01	2.210993e+00	2.665147e-02
30980000	-4.436574e+03	-9.437884e+02	4.621590e+00	2.150697e+01	4.534884e-01	1.929786e+00	1.328789e-02	8.952521e-01	3.386068e-01	9.681157e-01	2.842978e+00	2.975176e-02
31000000	-4.416495e+03	-9.742472e+02	5.211360e+00	2.280644e+01	3.837209e-01	1.864444e+00	2.201919e-02	8.883308e-01	1.990444e-01	1.181283e+00	5.025671e+00	3.321295e-02
31020000	-4.393820e+03	-9.416304e+02	5.786224e+00	2.519214e+01	3.837209e-01	1.776384e+00	4.374447e-03	9.762910e-01	1.701209e-01	1.242943e+00	3.519449e+00	3.623495e-02
31040000	-4.402779e+03	-9.321626e+02	6.700986e+00	2.976517e+01	3.255814e-01	1.883213e+00	1.670285e-02	9.353621e-01	1.419734e-01	3.143434e+00	3.824528e+00	4.263183e-02
31060000	-4.413335e+03	-9.807697e+02	4.709446e+00	2.294190e+01	3.720930e-01	2.507014e+00	3.739957e-02	8.354100e-01	1.678351e-01	1.231730e+00	3.006676e+00	3.022446e-02
31080000	-4.412280e+03	-9.378097e+02	5.381846e+00	2.480681e+01	3.372093e-01	1.573352e+00	1.570287e-02	9.430218e-01	1.637813e-01	1.548263e+00	4.665405e+00	3.452437e-02
31100000	-4.444362e+03	-9.390676e+02	5.580486e+00	2.584887e+01	4.069767e-01	1.990502e+00	2.895807e-03	9.818338e-01	2.653847e-01	1.323988e+00	3.373502e+00	3.590986e-02
31120000	-4.452082e+03	-9.551679e+02	4.416415e+00	1.831899e+01	4.069767e-01	1.809983e+00	2.178209e-02	8.869078e-01	2.295003e-01	9.206203e-01	3.104491e+00	2.837566e-02
31140000	-4.422630e+03	-9.570279e+02	4.875639e+00	2.406022e+01	3.488372e-01	2.223004e+00	8.797932e-03	9.564919e-01	1.733811e-01	1.923571e+00	5.049075e+00	3.131664e-02
31160000	-4.409065e+03	-9.578659e+02	4.662050e+00	2.103982e+01	3.488372e-01	1.958248e+00	1.122163e-02	9.386413e-01	2.529901e-01	1.464513e+00	3.730563e+00	2.987283e-02
31180000	-4.434589e+03	-9.736956e+02	5.323218e+00	2.533846e+01	3.372093e-01	1.791061e+00	2.731646e-02	8.853783e-01	1.792327e-01	1.469448e+00	3.956357e+00	3.407767e-02
31200000	-4.430169e+03	-9.481806e+02	5.682322e+00	2.757663e+01	3.604651e-01	1.778033e+00	6.603415e-03	9.715853e-01	1.437638e-01	1.483873e+00	3.738792e+00	3.662093e-02
31220000	-4.406287e+03	-1.002780e+03	4.144604e+00	2.158834e+01	3.720930e-01	1.892019e+00	1.420062e-02	9.049741e-01	2.298369e-01	8.069926e-01	2.943710e+00	2.653967e-02
31240000	-4.411460e+03	-9.828894e+02	4.818357e+00	2.415836e+01	2.906977e-01	1.631742e+00	1.734621e-02	9.230748e-01	1.499630e-01	1.620157e+00	4.209942e+00	3.094035e-02
31260000	-4.423568e+03	-9.571625e+02	5.289928e+00	2.413627e+01	3.720930e-01	1.857255e+00	2.157919e-02	8.956432e-01	1.849661e-01	9.196501e-01	4.502832e+00	3.392226e-02
31280000	-4.426416e+03	-9.732053e+02	4.188538e+00	2.065161e+01	3.255814e-01	2.127153e+00	1.297020e-02	9.296180e-01	1.921031e-01	1.530410e+00	3.520368e+00	2.694418e-02
31300000	-4.424416e+03	-9.728309e+02	4.600751e+00	2.068545e+01	3.139535e-01	2.081715e+00	3.209262e-02	8.785698e-01	1.534555e-01	5.968665e-01	3.931917e+00	2.947235e-02
31320000	-4.451074e+03	-9.524823e+02	4.466839e+00	2.012032e+01	4.186047e-01	1.841288e+00	1.848816e-02	9.075287e-01	1.878051e-01	5.068996e-01	2.599802e+00	2.858472e-02
31340000	-4.436487e+03	-9.423555e+02	4.370689e+00	1.931008e+01	3.488372e-01	2.080911e+00	1.062998e-02	9.363927e-01	3.043607e-01	8.469955e-01	3.240777e+00	2.801315e-02
31360000	-4.436101e+03	-9.562418e+02	4.707610e+00	2.035724e+01	3.953488e-01	2.467405e+00	1.943067e-02	8.949624e-01	2.571591e-01	9.849224e-01	2.550303e+00	3.016798e-02
31380000	-4.422867e+03	-9.757456e+02	4.204476e+00	1.876383e+01	4.069767e-01	1.708341e+00	3.500475e-02	8.643042e-01	1.367558e-01	8.755999e-01	2.373947e+00	2.694044e-02
31400000	-4.425228e+03	-9.365622e+02	4.339877e+00	1.860297e+01	4.302326e-01	2.439134e+00	1.651582e-02	8.634964e-01	3.706190e-01	1.022994e+00	1.668916e+00	2.781816e-02
31420000	-4.430229e+03	-9.402932e+02	5.701217e+00	2.406572e+01	4.767442e-01	1.889991e+00	7.078839e-03	9.321240e-01	3.939687e-01	1.194018e+00	2.710623e+00	3.666044e-02
31440000	-4.411505e+03	-9.259567e+02	5.927938e+00	2.552707e+01	4.186047e-01	1.728204e+00	1.538139e-02	9.062649e-01	2.897824e-01	1.186100e+00	4.095305e+00	3.793286e-02
31460000	-4.417319e+03	-9.206967e+02	5.685924e+00	2.611410e+01	3.604651e-01	1.878196e+00	2.354271e-02	9.143012e-01	1.252330e-01	1.678487e+00	4.949741e+00	3.631661e-02
31480000	-4.400456e+03	-9.755686e+02	5.170931e+00	2.670737e+01	3.023256e-01	1.775927e+00	2.427248e-02	8.631636e-01	2.051570e-01	1.782805e+00	9.884639e+00	3.253113e-02
31500000	-4.400993e+03	-9.535096e+02	4.934777e+00	2.227116e+01	3.139535e-01	1.639371e+00	1.168810e-02	9.675456e-01	1.202928e-01	1.442769e+00	3.701594e+00	3.112120e-02
31520000	-4.416732e+03	-9.381146e+02	5.214378e+00	2.481663e+01	3.023256e-01	1.929716e+00	2.280026e-02	9.222994e-01	9.053838e-02	1.915052e+00	3.497775e+00	3.297994e-02
31540000	-4.402240e+03	-9.363946e+02	5.768205e+00	2.847869e+01	2.906977e-01	2.367169e+00	2.495075e-02	8.834165e-01	1.858065e-01	2.198577e+00	3.754213e+00	3.674585e-02
31560000	-4.411377e+03	-9.801869e+02	5.433585e+00	2.705369e+01	2.558140e-01	1.466429e+00	2.622434e-02	8.901562e-01	1.236638e-01	2.271564e+00	4.186855e+00	3.472336e-02
31580000	-4.426616e+03	-9.615589e+02	4.692322e+00	2.492780e+01	2.674419e-01	1.540230e+00	2.119655e-02	9.264377e-01	9.539206e-02	1.910280e+00	3.430309e+00	3.022825e-02
31600000	-4.415664e+03	-9.933299e+02	4.067026e+00	2.216776e+01	3.953488e-01	2.143576e+00	9.949363e-03	9.177806e-01	3.964036e-01	9.980739e-01	3.947836e+00	2.601943e-02
31620000	-4.405086e+03	-9.826468e+02	5.391787e+00	2.669916e+01	3.372093e-01	1.855891e+00	1.474169e-02	9.412139e-01	1.130841e-01	1.733054e+00	3.825480e+00	3.446904e-02
31640000	-4.403717e+03	-1.012969e+03	4.246877e+00	2.149320e+01	3.023256e-01	1.836792e+00	1.237328e-02	9.370495e-01	1.925596e-01	1.712098e+00	3.425368e+00	2.728192e-02
31660000	-4.397442e+03	-9.696021e+02	4.942701e+00	2.388410e+01	2.906977e-01	2.107784e+00	2.346769e-02	9.126082e-01	1.406262e-01	1.263672e+00	2.682001e+00	3.172554e-02
31680000	-4.429030e+03	-9.742792e+02	4.835276e+00	2.096571e+01	3.720930e-01	2.044758e+00	5.909582e-02	8.117264e-01	1.228130e-01	1.607704e+00	2.726515e+00	3.114014e-02
31700000	-4.398927e+03	-9.767651e+02	4.669861e+00	2.158459e+01	3.139535e-01	2.010376e+00	2.911976e-02	8.861485e-01	1.654720e-01	1.698448e+00	3.109776e+00	3.010029e-02
31720000	-4.429458e+03	-9.314059e+02	4.912824e+00	2.151154e+01	4.186047e-01	2.130025e+00	1.170269e-02	9.351082e-01	1.978842e-01	1.089414e+00	3.676948e+00	3.157910e-02
31740000	-4.457854e+03	-9.371972e+02	4.015627e+00	1.885695e+01	4.767442e-01	2.333380e+00	1.912059e-02	8.629507e-01	3.110205e-01	9.399958e-01	3.258404e+00	2.590575e-02
31760000	-4.417362e+03	-9.885875e+02	4.209684e+00	2.168297e+01	4.186047e-01	1.945473e+00	1.067155e-02	9.433184e-01	1.644520e-01	9.449696e-01	3.735561e+00	2.692725e-02
31780000	-4.403305e+03	-9.376097e+02	4.906978e+00	2.198769e+01	4.069767e-01	1.769168e+00	1.358130e-02	9.156282e-01	2.736436e-01	1.307096e+00	5.787473e+00	3.140119e-02
31800000	-4.439129e+03	-9.525302e+02	4.278949e+00	2.066628e+01	3.720930e-01	2.082241e+00	3.088377e-02	8.262507e-01	2.311611e-01	1.128411e+00	2.650143e+00	2.724597e-02
31820000	-4.401685e+03	-9.572351e+02	4.157053e+00	1.974045e+01	3.953488e-01	1.907497e+00	1.562731e-02	9.375677e-01	1.286716e-01	5.976087e-01	2.646678e+00	2.655079e-02
31840000	-4.420828e+03	-9.314892e+02	5.375521e+00	2.357620e+01	4.534884e-01	1.757402e+00	1.185908e-02	9.153210e-01	3.485751e-01	9.776915e-01	3.304605e+00	3.454246e-02
31860000	-4.414825e+03	-9.544011e+02	4.326985e+00	1.911347e+01	4.418605e-01	2.360351e+00	1.431050e-02	8.919682e-01	3.210025e-01	6.361038e-01	2.727254e+00	2.756625e-02
31880000	-4.432118e+03	-9.521629e+02	4.518067e+00	2.165673e+01	4.534884e-01	2.039952e+00	4.425410e-03	9.693744e-01	2.484495e-01	1.068483e+00	3.294729e+00	2.903814e-02
31900000	-4.403277e+03	-9.222020e+02	4.525296e+00	2.147328e+01	4.534884e-01	1.613493e+00	5.698343e-03	9.585770e-01	2.679472e-01	8.850623e-01	5.172793e+00	2.917368e-02
31920000	-4.393803e+03	-9.633725e+02	4.702243e+00	2.221326e+01	4.534884e-01	1.846620e+00	4.251902e-03	9.672737e-01	3.630500e-01	1.402614e+00	3.085263e+00	3.024748e-02
31940000	-4.434069e+03	-9.406144e+02	4.997052e+00	2.333282e+01	4.302326e-01	1.771925e+00	1.070161e-02	9.330196e-01	3.031639e-01	1.609318e+00	2.911983e+00	3.204767e-02
31960000	-4.410742e+03	-9.517696e+02	4.592579e+00	2.184847e+01	4.651163e-01	1.765661e+00	1.239540e-02	8.925477e-01	4.113104e-01	8.558905e-01	4.643635e+00	2.952130e-02
31980000	-4.414369e+03	-9.521533e+02	5.164196e+00	2.326567e+01	3.720930e-01	1.811705e+00	5.106454e-03	9.785906e-01	1.817647e-01	1.216676e+00	4.050992e+00	3.331396e-02
32000000	-4.410028e+03	-9.582702e+02	4.701278e+00	2.308934e+01	3.255814e-01	2.101553e+00	1.361476e-02	9.398819e-01	1.689630e-01	1.033290e+00	5.428530e+00	3.027230e-02
32020000	-4.409952e+03	-9.430834e+02	4.548762e+00	2.242510e+01	3.953488e-01	2.001596e+00	1.088229e-02	9.218242e-01	2.743370e-01	1.374104e+00	4.339639e+00	2.895042e-02
32040000	-4.396208e+03	-9.306722e+02	5.950785e+00	2.922922e+01	3.720930e-01	1.787373e+00	2.155731e-02	9.177169e-01	1.683883e-01	1.815837e+00	3.582223e+00	3.790726e-02
32060000	-4.404394e+03	-1.002154e+03	4.287116e+00	2.331830e+01	2.674419e-01	2.842785e+00	2.732377e-02	8.829238e-01	1.725717e-01	8.519139e-01	5.347892e+00	2.746789e-02
32080000	-4.411967e+03	-9.480653e+02	4.735445e+00	2.348332e+01	4.069767e-01	2.014354e+00	1.415954e-02	9.123701e-01	2.447695e-01	1.308219e+00	5.873093e+00	3.051340e-02
32100000	-4.417591e+03	-9.476322e+02	4.465549e+00	2.331078e+01	3.604651e-01	2.105198e+00	8.579590e-03	9.442755e-01	2.283730e-01	1.060833e+00	3.309928e+00	2.874047e-02
32120000	-4.407401e+03	-9.313136e+02	5.404463e+00	2.643319e+01	4.302326e-01	1.979664e+00	1.083948e-02	9.298220e-01	2.737354e-01	1.308253e+00	4.479495e+00	3.449817e-02
32140000	-4.433012e+03	-9.161970e+02	5.546732e+00	2.335164e+01	4.767442e-01	2.107606e+00	2.370476e-02	8.289846e-01	4.043213e-01	1.028439e+00	4.592144e+00	3.506634e-02
32160000	-4.425128e+03	-9.220801e+02	4.898932e+00	2.098657e+01	4.186047e-01	1.740088e+00	1.673347e-02	9.246432e-01	1.615800e-01	7.719048e-01	4.631344e+00	3.141694e-02
32180000	-4.431604e+03	-9.316016e+02	4.415830e+00	2.075778e+01	3.953488e-01	1.718359e+00	1.071631e-02	9.454841e-01	1.561380e-01	1.459393e+00	4.609833e+00	2.846271e-02
32200000	-4.398127e+03	-9.809389e+02	4.026963e+00	1.858149e+01	3.953488e-01	2.112405e+00	8.618126e-03	9.664973e-01	1.348822e-01	1.352923e+00	2.677147e+00	2.593116e-02
32220000	-4.397341e+03	-9.321270e+02	5.141162e+00	2.452891e+01	3.837209e-01	2.085047e+00	7.850986e-03	9.584564e-01	1.854924e-01	2.348423e+00	3.846303e+00	3.299364e-02
32240000	-4.432526e+03	-9.507604e+02	4.595393e+00	2.082372e+01	2.906977e-01	2.078215e+00	1.526367e-02	9.296236e-01	1.578979e-01	1.713177e+00	3.812995e+00	2.943255e-02
32260000	-4.392838e+03	-9.366157e+02	5.875143e+00	2.529670e+01	3.488372e-01	2.179605e+00	1.264947e-02	9.314877e-01	2.693524e-01	5.280398e+00	4.872614e+00	3.789542e-02
32280000	-4.409132e+03	-9.647925e+02	5.787630e+00	2.641306e+01	2.325581e-01	2.105796e+00	3.138301e-02	9.367319e-01	5.485514e-02	3.098921e+00	3.852267e+00	3.720082e-02
32300000	-4.424916e+03	-9.751565e+02	4.419374e+00	2.103748e+01	2.558140e-01	2.365291e+00	1.064733e-02	9.443283e-01	1.591334e-01	1.250805e+00	5.264624e+00	2.821474e-02
32320000	-4.422119e+03	-9.575742e+02	5.067025e+00	2.197159e+01	3.255814e-01	1.806688e+00	2.861057e-02	8.528226e-01	2.700838e-01	9.588022e-01	3.447021e+00	3.250263e-02
32340000	-4.421274e+03	-9.586900e+02	5.686525e+00	2.668288e+01	3.604651e-01	1.772985e+00	3.038424e-02	8.132321e-01	2.557638e-01	1.121249e+00	3.901556e+00	3.646437e-02
32360000	-4.410142e+03	-9.788570e+02	4.745760e+00	2.404471e+01	3.255814e-01	1.746739e+00	1.732818e-02	8.832356e-01	3.056500e-01	1.736341e+00	5.050511e+00	3.057872e-02
32380000	-4.432180e+03	-9.472211e+02	4.567530e+00	2.292062e+01	3.604651e-01	1.891121e+00	1.817054e-02	9.183324e-01	2.032788e-01	1.188519e+00	2.179672e+00	2.939980e-02
32400000	-4.387804e+03	-9.694910e+02	4.535039e+00	1.971663e+01	3.488372e-01	1.627585e+00	2.013566e-02	9.369640e-01	1.319148e-01	8.231453e-01	4.398110e+00	2.925711e-02
32420000	-4.408883e+03	-9.581057e+02	5.066279e+00	2.211798e+01	2.906977e-01	1.734582e+00	1.338528e-02	9.469410e-01	1.200917e-01	1.024255e+00	3.813656e+00	3.264835e-02
32440000	-4.397280e+03	-9.569214e+02	5.337823e+00	2.253542e+01	3.139535e-01	2.524504e+00	1.306830e-02	9.620432e-01	8.931385e-02	1.071206e+00	3.880897e+00	3.397342e-02
32460000	-4.406290e+03	-9.322547e+02	5.478601e+00	2.367536e+01	3.953488e-01	2.390205e+00	1.691652e-02	9.011424e-01	2.639862e-01	1.172534e+00	3.420420e+00	3.472804e-02
32480000	-4.428182e+03	-9.457237e+02	5.197145e+00	2.313992e+01	4.186047e-01	2.099515e+00	1.114284e-02	9.296545e-01	2.947388e-01	1.143427e+00	2.878051e+00	3.295637e-02
32500000	-4.425368e+03	-9.366516e+02	5.760382e+00	2.485718e+01	3.720930e-01	2.031762e+00	3.178372e-02	8.402400e-01	2.162397e-01	1.370223e+00	5.845830e+00	3.668841e-02
32520000	-4.389616e+03	-9.466899e+02	6.639238e+00	2.860920e+01	3.139535e-01	2.096580e+00	1.039625e-02	9.644409e-01	1.104161e-01	3.182506e+00	3.128098e+00	4.262796e-02
32540000	-4.402253e+03	-9.913244e+02	3.605796e+00	1.816036e+01	2.906977e-01	2.132505e+00	2.209060e-02	9.372869e-01	7.784536e-02	5.894471e-01	3.368358e+00	2.321392e-02
32560000	-4.434380e+03	-9.471714e+02	3.919880e+00	1.787012e+01	4.186047e-01	1.658493e+00	4.760881e-03	9.627781e-01	3.455331e-01	7.249726e-01	2.368128e+00	2.525596e-02
32580000	-4.437039e+03	-9.590484e+02	4.313906e+00	1.829368e+01	3.837209e-01	2.223693e+00	3.457872e-03	9.880391e-01	1.352141e-01	7.690404e-01	4.667892e+00	2.740652e-02
32600000	-4.435587e+03	-9.825786e+02	4.383285e+00	1.871909e+01	3.837209e-01	1.599399e+00	2.870140e-03	9.861965e-01	2.119431e-01	5.732243e-01	3.443977e+00	2.812508e-02
32620000	-4.419807e+03	-9.252916e+02	5.656038e+00	2.266389e+01	3.953488e-01	1.837350e+00	6.972585e-03	9.617645e-01	2.620566e-01	1.224499e+00	2.978633e+00	3.621074e-02
32640000	-4.416372e+03	-9.649667e+02	4.312440e+00	1.942550e+01	3.720930e-01	2.038166e+00	4.383862e-03	9.724166e-01	2.881008e-01	6.259268e-01	2.407785e+00	2.767797e-02
32660000	-4.400768e+03	-9.388777e+02	5.288295e+00	2.468263e+01	2.906977e-01	2.285019e+00	2.820714e-02	9.208992e-01	1.023586e-01	1.161621e+00	3.293932e+00	3.370359e-02
32680000	-4.412989e+03	-9.428987e+02	5.751090e+00	2.568366e+01	3.255814e-01	2.183681e+00	2.698275e-02	8.718055e-01	2.113224e-01	1.443870e+00	3.791846e+00	3.644832e-02
32700000	-4.392620e+03	-9.608367e+02	4.698494e+00	2.281165e+01	3.372093e-01	2.238431e+00	2.429317e-02	8.948766e-01	1.902013e-01	1.225552e+00	4.519638e+00	2.960856e-02
32720000	-4.415648e+03	-9.413923e+02	6.740911e+00	3.111924e+01	2.558140e-01	2.503670e+00	1.562980e-02	9.542661e-01	7.269559e-02	5.250901e+00	2.431244e+00	4.336274e-02
32740000	-4.399110e+03	-9.612044e+02	6.056994e+00	2.963165e+01	2.441860e-01	1.738176e+00	1.350619e-02	9.566495e-01	9.065577e-02	2.589093e+00	6.104916e+00	3.888146e-02
32760000	-4.402854e+03	-9.540241e+02	5.288049e+00	2.258326e+01	3.720930e-01	2.043672e+00	1.370292e-02	9.262094e-01	2.341386e-01	1.059746e+00	6.931173e+00	3.408116e-02
32780000	-4.408536e+03	-9.334614e+02	5.743212e+00	2.625399e+01	3.255814e-01	1.910119e+00	1.526059e-02	9.498948e-01	1.114796e-01	2.771463e+00	7.450969e+00	3.687059e-02
32800000	-4.414122e+03	-9.538427e+02	6.257223e+00	2.690018e+01	3.604651e-01	1.620637e+00	2.550674e-02	9.089514e-01	1.221849e-01	1.090423e+00	3.685142e+00	4.010884e-02
32820000	-4.412545e+03	-9.457681e+02	5.386567e+00	2.506662e+01	3.139535e-01	2.147581e+00	8.187511e-03	9.606793e-01	1.907711e-01	2.893934e+00	4.160452e+00	3.424006e-02
32840000	-4.417385e+03	-9.388616e+02	5.517562e+00	2.608557e+01	3.837209e-01	2.174754e+00	1.188358e-02	9.386423e-01	1.858663e-01	1.374812e+00	2.473354e+00	3.529657e-02
32860000	-4.392076e+03	-9.794745e+02	5.297471e+00	2.432815e+01	3.604651e-01	2.013229e+00	2.823709e-02	9.117200e-01	1.070786e-01	1.145101e+00	5.084339e+00	3.381398e-02
32880000	-4.396390e+03	-9.597770e+02	5.481246e+00	2.541718e+01	3.372093e-01	2.083098e+00	1.642294e-02	9.160765e-01	2.190741e-01	1.348691e+00	2.587306e+00	3.521632e-02
32900000	-4.444917e+03	-8.991711e+02	5.969164e+00	2.825311e+01	3.720930e-01	2.042986e+00	1.931187e-02	8.869658e-01	2.583119e-01	1.353964e+00	4.998132e+00	3.814442e-02
32920000	-4.395567e+03	-9.153008e+02	6.317100e+00	2.732813e+01	3.488372e-01	1.714240e+00	1.494473e-02	9.371684e-01	1.328967e-01	1.412416e+00	5.399975e+00	3.956599e-02
32940000	-4.416018e+03	-9.297108e+02	6.638540e+00	3.085737e+01	2.209302e-01	1.576212e+00	3.518658e-02	8.847856e-01	1.212812e-01	1.142236e+00	5.590257e+00	4.146995e-02
32960000	-4.419737e+03	-9.781612e+02	4.414444e+00	2.077405e+01	3.604651e-01	2.274095e+00	1.509142e-02	9.027651e-01	2.464567e-01	8.625716e-01	3.054954e+00	2.835003e-02
32980000	-4.404956e+03	-9.798658e+02	5.463564e+00	2.489548e+01	2.790698e-01	1.948752e+00	4.181687e-03	9.834617e-01	1.520229e-01	1.526843e+00	4.018055e+00	3.520042e-02
33000000	-4.411083e+03	-9.877991e+02	4.412598e+00	2.061502e+01	3.604651e-01	2.090019e+00	2.993231e-02	8.738668e-01	1.492098e-01	1.189424e+00	2.600761e+00	2.815156e-02
33020000	-4.423149e+03	-9.741344e+02	4.468429e+00	1.868218e+01	4.534884e-01	1.778728e+00	1.614800e-02	9.212356e-01	2.096031e-01	9.560918e-01	3.846693e+00	2.828361e-02
33040000	-4.430306e+03	-9.459286e+02	5.653815e+00	2.336797e+01	3.837209e-01	1.786362e+00	2.211852e-02	9.131967e-01	1.640150e-01	8.783436e-01	3.298012e+00	3.574029e-02
33060000	-4.415496e+03	-9.468915e+02	5.370584e+00	2.441516e+01	3.023256e-01	1.951585e+00	3.615494e-02	8.791924e-01	1.342917e-01	7.644929e-01	5.544051e+00	3.409613e-02
33080000	-4.412933e+03	-9.319838e+02	5.586942e+00	2.552156e+01	3.720930e-01	1.798560e+00	3.890013e-02	8.396893e-01	1.236390e-01	1.571148e+00	5.780768e+00	3.577307e-02
33100000	-4.422773e+03	-9.290118e+02	4.870728e+00	2.303755e+01	4.534884e-01	2.116474e+00	4.167864e-03	9.763379e-01	2.266831e-01	1.080153e+00	2.130921e+00	3.138257e-02
33120000	-4.424125e+03	-9.810095e+02	4.490327e+00	2.069497e+01	3.720930e-01	1.546305e+00	6.065831e-03	9.559760e-01	2.589345e-01	1.227004e+00	3.888750e+00	2.875308e-02
33140000	-4.433177e+03	-9.773774e+02	4.718496e+00	2.188409e+01	3.255814e-01	2.248430e+00	1.318494e-02	9.537014e-01	1.169941e-01	1.094981e+00	2.634283e+00	3.016923e-02
33160000	-4.445221e+03	-9.887708e+02	4.253621e+00	1.892546e+01	4.418605e-01	2.076358e+00	1.927842e-02	8.990499e-01	1.987723e-01	1.976471e+00	2.360484e+00	2.727108e-02
33180000	-4.417165e+03	-9.386346e+02	5.186844e+00	2.288402e+01	4.069767e-01	2.201807e+00	2.594733e-02	8.550861e-01	3.235489e-01	1.328027e+00	3.728160e+00	3.310775e-02
33200000	-4.410365e+03	-8.979559e+02	5.289896e+00	2.250882e+01	4.186047e-01	1.776874e+00	1.741900e-02	8.855906e-01	3.093930e-01	1.122560e+00	3.329261e+00	3.383055e-02
33220000	-4.434575e+03	-9.233960e+02	6.031341e+00	2.585828e+01	3.837209e-01	1.555853e+00	1.333408e-02	9.391435e-01	1.765443e-01	1.298410e+00	3.895546e+00	3.870411e-02
33240000	-4.388234e+03	-9.327711e+02	5.528469e+00	2.434037e+01	3.372093e-01	1.927535e+00	2.030088e-02	8.935773e-01	2.386676e-01	1.074586e+00	5.752502e+00	3.563199e-02
33260000	-4.397078e+03	-9.494570e+02	4.760371e+00	2.083310e+01	4.069767e-01	1.949368e+00	3.419686e-02	8.165533e-01	2.522649e-01	1.016844e+00	3.740563e+00	3.058496e-02
33280000	-4.426813e+03	-9.438978e+02	4.874070e+00	2.246956e+01	3.953488e-01	1.979690e+00	1.886905e-02	9.290199e-01	1.550651e-01	1.107465e+00	3.740568e+00	3.132470e-02
33300000	-4.418540e+03	-9.297581e+02	5.494222e+00	2.606750e+01	3.720930e-01	1.867670e+00	1.593857e-02	9.320297e-01	1.563094e-01	3.927326e+00	4.586142e+00	3.531389e-02
33320000	-4.404057e+03	-9.803945e+02	4.468504e+00	2.129328e+01	3.255814e-01	2.625196e+00	2.439241e-02	9.147382e-01	1.179405e-01	2.345943e+00	3.905684e+00	2.873669e-02
33340000	-4.391587e+03	-9.648717e+02	5.050765e+00	2.501458e+01	3.488372e-01	1.859560e+00	6.384048e-03	9.606760e-01	2.023487e-01	1.925430e+00	3.729552e+00	3.254223e-02
33360000	-4.429448e+03	-9.301670e+02	5.857868e+00	2.773176e+01	3.720930e-01	2.092053e+00	1.724660e-02	9.172024e-01	1.791372e-01	1.416565e+00	3.212498e+00	3.732859e-02
33380000	-4.425603e+03	-9.705520e+02	4.646306e+00	2.325491e+01	3.488372e-01	2.964134e+00	2.716676e-02	8.611551e-01	1.943878e-01	1.240553e+00	2.649615e+00	2.958195e-02
33400000	-4.400301e+03	-9.637424e+02	5.092744e+00	2.474293e+01	3.139535e-01	2.113487e+00	3.176194e-02	8.691864e-01	1.304030e-01	1.927974e+00	3.253126e+00	3.227220e-02
33420000	-4.396488e+03	-9.545700e+02	4.403268e+00	2.223408e+01	2.093023e-01	2.344469e+00	2.093540e-02	9.325767e-01	8.458997e-02	1.547560e+00	6.131984e+00	2.814177e-02
33440000	-4.437843e+03	-9.206797e+02	6.136054e+00	2.703864e+01	3.023256e-01	2.671564e+00	3.714674e-03	9.873875e-01	1.265539e-01	1.696459e+00	4.325132e+00	3.942341e-02
33460000	-4.391765e+03	-9.596415e+02	5.874118e+00	2.775652e+01	2.093023e-01	2.066741e+00	1.361183e-02	9.687648e-01	6.424949e-02	2.710605e+00	7.057290e+00	3.691016e-02
33480000	-4.404525e+03	-9.885607e+02	4.944768e+00	2.396229e+01	2.209302e-01	1.603444e+00	2.183340e-02	9.433376e-01	8.420584e-02	1.622788e+00	4.467687e+00	3.143101e-02
33500000	-4.416310e+03	-9.910323e+02	5.087978e+00	2.487184e+01	3.255814e-01	2.112250e+00	1.134539e-02	9.530627e-01	1.315331e-01	1.939221e+00	6.622935e+00	3.251209e-02
33520000	-4.398695e+03	-9.658061e+02	4.832108e+00	2.230154e+01	2.558140e-01	2.130421e+00	2.827890e-02	9.214157e-01	8.176104e-02	1.578864e+00	5.664905e+00	3.092380e-02
33540000	-4.399891e+03	-9.527217e+02	4.968482e+00	2.385377e+01	3.604651e-01	2.090187e+00	1.928907e-02	8.981842e-01	2.076378e-01	1.014565e+00	3.706550e+00	3.181596e-02
33560000	-4.409201e+03	-9.582323e+02	5.452824e+00	2.637442e+01	2.790698e-01	2.138694e+00	1.119444e-02	9.470724e-01	1.600517e-01	1.539492e+00	4.052292e+00	3.516613e-02
33580000	-4.389143e+03	-9.398477e+02	4.561116e+00	2.394388e+01	3.488372e-01	2.299425e+00	8.181839e-03	9.475493e-01	2.303258e-01	1.643104e+00	4.144835e+00	2.906668e-02
33600000	-4.388005e+03	-9.930927e+02	4.003888e+00	2.200370e+01	3.488372e-01	1.893446e+00	1.287931e-02	9.282956e-01	1.984675e-01	9.813238e-01	3.905921e+00	2.523395e-02
33620000	-4.408070e+03	-9.610352e+02	4.081384e+00	1.941174e+01	3.139535e-01	2.215727e+00	8.335867e-03	9.619787e-01	1.574793e-01	9.929108e-01	3.668555e+00	2.631003e-02
33640000	-4.389337e+03	-1.013156e+03	4.501874e+00	2.206736e+01	3.255814e-01	1.658357e+00	1.797273e-02	9.031262e-01	1.915488e-01	1.549784e+00	2.762103e+00	2.873230e-02
33660000	-4.378319e+03	-9.735901e+02	4.740706e+00	2.342174e+01	3.023256e-01	2.452382e+00	1.565513e-02	9.264007e-01	1.748939e-01	1.688633e+00	6.594472e+00	3.055236e-02
33680000	-4.409701e+03	-9.639242e+02	5.181451e+00	2.668340e+01	2.906977e-01	1.499671e+00	1.271494e-02	9.359490e-01	1.571519e-01	1.721941e+00	2.577650e+00	3.312204e-02
33700000	-4.382595e+03	-9.427538e+02	4.581609e+00	2.132846e+01	3.837209e-01	1.556471e+00	1.126120e-02	9.370584e-01	2.347387e-01	1.595748e+00	2.895967e+00	2.945189e-02
33720000	-4.416002e+03	-9.189438e+02	4.609071e+00	2.038692e+01	3.720930e-01	1.851074e+00	1.153502e-02	9.502512e-01	1.821327e-01	6.756781e-01	3.504744e+00	2.958798e-02
33740000	-4.435275e+03	-9.513054e+02	4.981124e+00	2.449175e+01	3.837209e-01	2.145998e+00	2.719453e-02	8.313249e-01	2.762686e-01	1.200792e+00	3.435549e+00	3.166885e-02
33760000	-4.425504e+03	-9.833592e+02	4.480380e+00	1.930520e+01	3.953488e-01	1.692401e+00	1.047983e-02	9.282970e-01	2.795455e-01	1.244373e+00	3.707713e+00	2.883177e-02
33780000	-4.394264e+03	-9.603624e+02	5.378155e+00	2.333438e+01	3.139535e-01	2.184030e+00	3.373917e-02	8.689142e-01	1.954252e-01	1.963239e+00	2.913446e+00	3.394592e-02
33800000	-4.436158e+03	-9.414543e+02	6.051314e+00	2.456251e+01	3.255814e-01	1.651464e+00	3.030167e-02	8.791672e-01	1.718345e-01	1.031669e+00	2.578457e+00	3.897964e-02
33820000	-4.410864e+03	-9.485416e+02	4.375439e+00	2.085709e+01	4.069767e-01	1.836121e+00	5.918674e-03	9.655578e-01	2.261526e-01	7.965383e-01	2.637674e+00	2.822842e-02
33840000	-4.421310e+03	-9.448719e+02	4.565482e+00	2.063151e+01	3.604651e-01	1.836077e+00	5.770485e-03	9.741735e-01	1.663671e-01	1.320743e+00	3.348654e+00	2.945010e-02
33860000	-4.423637e+03	-9.245002e+02	5.942425e+00	2.606214e+01	2.906977e-01	2.320746e+00	1.216426e-02	9.557747e-01	1.344684e-01	1.416418e+00	4.221335e+00	3.791937e-02
33880000	-4.427068e+03	-8.906903e+02	7.013394e+00	2.932539e+01	4.069767e-01	1.924945e+00	7.546885e-03	9.514895e-01	2.810326e-01	9.456639e-01	5.617606e+00	4.506125e-02
33900000	-4.409469e+03	-9.911444e+02	4.342279e+00	2.012669e+01	3.720930e-01	1.853427e+00	2.175750e-02	8.990501e-01	2.081870e-01	1.142308e+00	4.703122e+00	2.777423e-02
33920000	-4.403647e+03	-9.602168e+02	4.179766e+00	1.950998e+01	3.953488e-01	2.661444e+00	6.680808e-03	9.606192e-01	2.552982e-01	9.553979e-01	3.091042e+00	2.674086e-02
33940000	-4.409883e+03	-9.176380e+02	6.828263e+00	3.037530e+01	2.674419e-01	1.716178e+00	1.735151e-02	9.395158e-01	1.026883e-01	2.482821e+00	6.121100e+00	4.356139e-02
33960000	-4.421425e+03	-9.658539e+02	4.547264e+00	2.198206e+01	2.441860e-01	2.205665e+00	4.661330e-02	8.826366e-01	7.221401e-02	1.322924e+00	5.216460e+00	2.926175e-02
33980000	-4.442690e+03	-9.256979e+02	5.212717e+00	2.211083e+01	3.953488e-01	2.048980e+00	1.973888e-02	9.128499e-01	2.128663e-01	1.090009e+00	3.196862e+00	3.328677e-02
34000000	-4.416275e+03	-9.275586e+02	4.939150e+00	2.261822e+01	3.837209e-01	2.684594e+00	1.598586e-02	9.084677e-01	2.477630e-01	9.834740e-01	2.351633e+00	3.149194e-02
34020000	-4.415103e+03	-9.354272e+02	5.748762e+00	2.682682e+01	2.790698e-01	1.987600e+00	1.149320e-02	9.609427e-01	9.195944e-02	1.478406e+00	2.739699e+00	3.677540e-02
34040000	-4.396600e+03	-9.847375e+02	4.847524e+00	2.176877e+01	3.139535e-01	2.209412e+00	2.787822e-02	8.983922e-01	1.808276e-01	2.943921e+00	3.343961e+00	3.118054e-02
34060000	-4.430452e+03	-9.458818e+02	4.625768e+00	2.026702e+01	3.488372e-01	2.291881e+00	1.502348e-02	9.402823e-01	1.391160e-01	7.319334e-01	4.622460e+00	2.968970e-02
34080000	-4.409751e+03	-9.750202e+02	4.376189e+00	2.136285e+01	3.023256e-01	2.233843e+00	2.704207e-02	9.092349e-01	8.829526e-02	9.291912e-01	3.672054e+00	2.764751e-02
34100000	-4.396883e+03	-9.872955e+02	4.447033e+00	2.153834e+01	3.488372e-01	1.880679e+00	1.578110e-02	9.120951e-01	1.799017e-01	1.483368e+00	4.199362e+00	2.852805e-02
34120000	-4.404456e+03	-9.426305e+02	6.484284e+00	3.210751e+01	2.790698e-01	1.806041e+00	2.118420e-02	9.166011e-01	1.095108e-01	1.936679e+00	4.413181e+00	4.169863e-02
34140000	-4.422337e+03	-9.292932e+02	5.822679e+00	2.743846e+01	3.488372e-01	1.905051e+00	1.715089e-02	9.383203e-01	1.251988e-01	1.617831e+00	4.821648e+00	3.695130e-02
34160000	-4.432834e+03	-9.883235e+02	4.969488e+00	2.388649e+01	2.906977e-01	1.971832e+00	2.906297e-02	9.129191e-01	8.798760e-02	1.686687e+00	3.124937e+00	3.160547e-02
34180000	-4.427810e+03	-9.484450e+02	5.055506e+00	2.232346e+01	2.558140e-01	2.646001e+00	2.353522e-02	9.111185e-01	1.555840e-01	1.370799e+00	3.479976e+00	3.212160e-02
34200000	-4.421053e+03	-9.778384e+02	4.899400e+00	2.254570e+01	2.209302e-01	1.848554e+00	2.500603e-02	9.299621e-01	8.721018e-02	9.172115e-01	3.149051e+00	3.073592e-02
34220000	-4.397459e+03	-9.545395e+02	4.712435e+00	2.029196e+01	2.674419e-01	1.691095e+00	4.136031e-02	8.791847e-01	1.300747e-01	8.578197e-01	4.516370e+00	3.030801e-02
34240000	-4.394426e+03	-9.331799e+02	5.660825e+00	2.678678e+01	2.558140e-01	2.238100e+00	1.449347e-02	9.537233e-01	8.429635e-02	1.253803e+00	3.950588e+00	3.638617e-02
34260000	-4.398012e+03	-9.507093e+02	5.409817e+00	2.603404e+01	3.372093e-01	2.255057e+00	5.693308e-03	9.623453e-01	2.269841e-01	1.378802e+00	3.941986e+00	3.476905e-02
34280000	-4.424748e+03	-9.481854e+02	4.369159e+00	2.007302e+01	3.953488e-01	1.987267e+00	1.160915e-02	9.516765e-01	1.428211e-01	1.203243e+00	3.444091e+00	2.768833e-02
34300000	-4.405773e+03	-9.555711e+02	5.318686e+00	2.436799e+01	3.720930e-01	2.040449e+00	7.106777e-03	9.574968e-01	2.800197e-01	1.994334e+00	2.597768e+00	3.413918e-02
34320000	-4.408164e+03	-1.018312e+03	4.148739e+00	2.082474e+01	2.790698e-01	2.326678e+00	8.462942e-03	9.704168e-01	1.219619e-01	1.066328e+00	2.668126e+00	2.641994e-02
34340000	-4.425247e+03	-9.519479e+02	4.504592e+00	2.112610e+01	3.720930e-01	2.192028e+00	1.601780e-02	9.063701e-01	2.431186e-01	1.461751e+00	2.493419e+00	2.870245e-02
34360000	-4.430044e+03	-9.540715e+02	4.024003e+00	1.811087e+01	3.720930e-01	1.705976e+00	3.178405e-02	8.664175e-01	1.491747e-01	7.391968e-01	2.141814e+00	2.581831e-02
34380000	-4.451361e+03	-9.310278e+02	4.427002e+00	2.030249e+01	4.534884e-01	2.240843e+00	1.994793e-02	8.336963e-01	3.050085e-01	9.416607e-01	2.203822e+00	2.838166e-02
34400000	-4.420543e+03	-9.345701e+02	5.136755e+00	2.262505e+01	3.953488e-01	2.251951e+00	1.629011e-02	8.872778e-01	2.865756e-01	1.374424e+00	2.293047e+00	3.293870e-02
34420000	-4.421015e+03	-8.867169e+02	5.405127e+00	2.208880e+01	4.651163e-01	1.726841e+00	1.199571e-02	9.018995e-01	4.058091e-01	8.250344e-01	3.434559e+00	3.462937e-02
34440000	-4.415270e+03	-1.026951e+03	3.832067e+00	1.778782e+01	4.418605e-01	1.946691e+00	1.520538e-02	8.815567e-01	3.540090e-01	1.536868e+00	3.317613e+00	2.461838e-02
34460000	-4.429995e+03	-9.397210e+02	5.683861e+00	2.550472e+01	4.418605e-01	1.650220e+00	1.241200e-02	9.102561e-01	3.266722e-01	1.867571e+00	4.163967e+00	3.649744e-02
34480000	-4.432502e+03	-9.093673e+02	4.699660e+00	2.083242e+01	4.302326e-01	1.976554e+00	2.159688e-02	8.544331e-01	2.717026e-01	9.591604e-01	2.549077e+00	3.001736e-02
34500000	-4.427062e+03	-8.919076e+02	6.244109e+00	2.604938e+01	3.720930e-01	1.978682e+00	1.122328e-02	9.431363e-01	2.282966e-01	1.455315e+00	3.315281e+00	3.974715e-02
34520000	-4.430987e+03	-9.608308e+02	5.141754e+00	2.322429e+01	2.674419e-01	1.999469e+00	1.368357e-02	9.382322e-01	1.455053e-01	2.711605e+00	5.687527e+00	3.285432e-02
34540000	-4.419311e+03	-9.723490e+02	5.326984e+00	2.404865e+01	3.255814e-01	2.509836e+00	2.677463e-02	9.337179e-01	5.953648e-02	1.301541e+00	4.424194e+00	3.411914e-02
34560000	-4.436767e+03	-9.762128e+02	5.477204e+00	2.578282e+01	3.604651e-01	1.553452e+00	2.186331e-02	9.147228e-01	1.613469e-01	2.553232e+00	3.034456e+00	3.523268e-02
34580000	-4.400660e+03	-9.901244e+02	4.589315e+00	2.243966e+01	2.441860e-01	1.880628e+00	1.923791e-02	9.366313e-01	1.092784e-01	1.194582e+00	2.759007e+00	2.871341e-02
34600000	-4.431185e+03	-9.741934e+02	3.983204e+00	1.909649e+01	3.604651e-01	2.249688e+00	1.042150e-02	9.327478e-01	2.676453e-01	1.093292e+00	2.110694e+00	2.542745e-02
34620000	-4.423737e+03	-9.993136e+02	4.561521e+00	2.239758e+01	3.488372e-01	1.845828e+00	2.301500e-02	8.711426e-01	2.304135e-01	1.201227e+00	3.249188e+00	2.888987e-02
34640000	-4.416488e+03	-9.939296e+02	4.305190e+00	2.068120e+01	3.488372e-01	2.242046e+00	3.371342e-02	8.869062e-01	1.162194e-01	1.298825e+00	2.151833e+00	2.713199e-02
34660000	-4.459022e+03	-9.631068e+02	4.607894e+00	2.089136e+01	4.302326e-01	1.943921e+00	4.334746e-02	8.004835e-01	2.424496e-01	9.536376e-01	2.585149e+00	2.910944e-02
34680000	-4.432208e+03	-9.561248e+02	6.665035e+00	3.125936e+01	3.023256e-01	1.944447e+00	2.877213e-02	8.612875e-01	2.066190e-01	2.619532e+00	5.169810e+00	4.171653e-02
34700000	-4.403031e+03	-9.165649e+02	6.670405e+00	3.173208e+01	2.906977e-01	1.842915e+00	8.551259e-03	9.694435e-01	1.216663e-01	4.217451e+00	6.362524e+00	4.196529e-02
34720000	-4.402001e+03	-9.427135e+02	5.440425e+00	2.462957e+01	3.139535e-01	2.452766e+00	1.488825e-02	9.249268e-01	2.074348e-01	2.045601e+00	4.816817e+00	3.487411e-02
34740000	-4.447789e+03	-9.136215e+02	4.998186e+00	1.967979e+01	4.302326e-01	2.023673e+00	4.894776e-02	7.540219e-01	3.004935e-01	6.562059e-01	3.727608e+00	3.209138e-02
34760000	-4.409819e+03	-9.489059e+02	5.410616e+00	2.339809e+01	3.488372e-01	2.073654e+00	3.451254e-03	9.864972e-01	1.419857e-01	1.289780e+00	5.296135e+00	3.450543e-02
34780000	-4.417139e+03	-9.185759e+02	5.622338e+00	2.329961e+01	4.302326e-01	2.082561e+00	4.274625e-03	9.624098e-01	4.063932e-01	1.014150e+00	3.461633e+00	3.616777e-02
34800000	-4.423727e+03	-9.705673e+02	5.424819e+00	2.354396e+01	3.372093e-01	1.766106e+00	1.384508e-02	9.400069e-01	1.548563e-01	1.004068e+00	1.938679e+00	3.490554e-02
34820000	-4.425026e+03	-9.085338e+02	5.611195e+00	2.513959e+01	3.837209e-01	1.533530e+00	1.520382e-02	9.247085e-01	2.016323e-01	9.661068e-01	2.983456e+00	3.607922e-02
34840000	-4.412425e+03	-9.083753e+02	5.430582e+00	2.598144e+01	4.186047e-01	1.976620e+00	1.530121e-02	9.154635e-01	2.150010e-01	1.026217e+00	2.078048e+00	3.488426e-02
34860000	-4.399913e+03	-9.850129e+02	4.376948e+00	2.071156e+01	3.837209e-01	1.857547e+00	3.615182e-03	9.833254e-01	1.381946e-01	7.752030e-01	3.899321e+00	2.823428e-02
34880000	-4.442918e+03	-9.467630e+02	4.694245e+00	2.262495e+01	3.837209e-01	1.756463e+00	8.934802e-03	9.588865e-01	1.637387e-01	6.553512e-01	3.677929e+00	3.016294e-02
34900000	-4.408216e+03	-9.578172e+02	4.632088e+00	2.038510e+01	3.953488e-01	2.289439e+00	7.176276e-03	9.511770e-01	3.108781e-01	1.017904e+00	2.955956e+00	2.983911e-02
34920000	-4.455379e+03	-9.733674e+02	5.494795e+00	2.443964e+01	3.604651e-01	1.510093e+00	1.843794e-02	9.143262e-01	1.736585e-01	8.923956e-01	5.499179e+00	3.496373e-02
34940000	-4.417594e+03	-9.822202e+02	4.921087e+00	2.346213e+01	2.906977e-01	1.852356e+00	1.757068e-02	9.313850e-01	1.446994e-01	1.118192e+00	7.897845e+00	3.142163e-02
34960000	-4.442438e+03	-9.583909e+02	4.365515e+00	1.958320e+01	4.418605e-01	1.759453e+00	1.283926e-02	9.061865e-01	3.912781e-01	1.113732e+00	2.602055e+00	2.811748e-02
34980000	-4.426000e+03	-9.609954e+02	4.737429e+00	2.273553e+01	3.488372e-01	1.618054e+00	1.673408e-02	9.225305e-01	1.634293e-01	9.553221e-01	2.685015e+00	3.043773e-02
35000000	-4.422324e+03	-9.589733e+02	4.558586e+00	2.190838e+01	3.488372e-01	1.866147e+00	1.873572e-02	8.970150e-01	1.974803e-01	8.366213e-01	6.709123e+00	2.931868e-02
35020000	-4.412260e+03	-9.813781e+02	4.920369e+00	2.308390e+01	3.488372e-01	2.331677e+00	1.923852e-02	9.039858e-01	1.869431e-01	8.307791e-01	3.648679e+00	3.134793e-02
35040000	-4.417767e+03	-9.551918e+02	4.291640e+00	2.005500e+01	4.069767e-01	1.919858e+00	2.245052e-02	8.588800e-01	3.175865e-01	7.955760e-01	4.591035e+00	2.761819e-02
35060000	-4.420838e+03	-9.264769e+02	4.763590e+00	2.141919e+01	5.000000e-01	1.896005e+00	7.645231e-03	9.473276e-01	3.233181e-01	6.670957e-01	2.621059e+00	3.057675e-02
35080000	-4.432988e+03	-9.612316e+02	4.627672e+00	2.153880e+01	4.302326e-01	2.002526e+00	9.425276e-03	9.380505e-01	2.986556e-01	9.562264e-01	2.940799e+00	2.972988e-02
35100000	-4.399871e+03	-9.732228e+02	5.007585e+00	2.334572e+01	4.186047e-01	1.547240e+00	2.383441e-02	8.899620e-01	1.891157e-01	1.628258e+00	3.391968e+00	3.206895e-02
35120000	-4.413677e+03	-9.735605e+02	4.772692e+00	2.339052e+01	4.418605e-01	2.108672e+00	6.119280e-03	9.531195e-01	3.051379e-01	1.250943e+00	3.260719e+00	3.057063e-02
35140000	-4.410652e+03	-9.214295e+02	5.992739e+00	2.674847e+01	3.720930e-01	2.192409e+00	4.975946e-03	9.709188e-01	2.399579e-01	1.588694e+00	2.830511e+00	3.855341e-02
35160000	-4.424466e+03	-9.429464e+02	5.165975e+00	2.339506e+01	4.186047e-01	1.948131e+00	1.861028e-02	8.866831e-01	2.246763e-01	1.764461e+00	4.044057e+00	3.292360e-02
35180000	-4.419937e+03	-9.603844e+02	4.341970e+00	2.143219e+01	3.255814e-01	1.830482e+00	1.122493e-02	9.455266e-01	1.941369e-01	9.983320e-01	2.775060e+00	2.781740e-02
35200000	-4.435541e+03	-9.614902e+02	4.377588e+00	2.039441e+01	3.604651e-01	2.317790e+00	1.224090e-02	9.511869e-01	1.326989e-01	1.414577e+00	3.082070e+00	2.816409e-02
35220000	-4.414546e+03	-9.968226e+02	4.078591e+00	1.916123e+01	2.906977e-01	2.330662e+00	1.181892e-02	9.588571e-01	1.167233e-01	1.755052e+00	2.941385e+00	2.609129e-02
35240000	-4.408831e+03	-9.937282e+02	4.564523e+00	2.109420e+01	3.953488e-01	2.366152e+00	1.657447e-02	8.936597e-01	2.785768e-01	1.321465e+00	2.489427e+00	2.938372e-02
35260000	-4.407851e+03	-9.681673e+02	4.601357e+00	2.172629e+01	3.255814e-01	1.830559e+00	2.337336e-02	9.079176e-01	1.364311e-01	7.816790e-01	3.317223e+00	2.954376e-02
35280000	-4.413909e+03	-9.221825e+02	4.922897e+00	2.185374e+01	3.953488e-01	2.081399e+00	2.093540e-02	8.625048e-01	3.185088e-01	1.278175e+00	2.355010e+00	3.175462e-02
35300000	-4.419000e+03	-9.196698e+02	5.341837e+00	2.338446e+01	3.837209e-01	2.410379e+00	2.647511e-02	8.745346e-01	2.196971e-01	8.010998e-01	3.282210e+00	3.431963e-02
35320000	-4.439141e+03	-9.532952e+02	4.846208e+00	2.148892e+01	3.720930e-01	1.756171e+00	1.378289e-02	9.311590e-01	2.136396e-01	6.796986e-01	3.661186e+00	3.126554e-02
35340000	-4.422513e+03	-9.279014e+02	5.458104e+00	2.420373e+01	4.186047e-01	1.716478e+00	1.459313e-02	9.179532e-01	2.581803e-01	8.923525e-01	2.912571e+00	3.504576e-02
35360000	-4.421662e+03	-9.785023e+02	4.658785e+00	2.235540e+01	3.372093e-01	1.885925e+00	8.081945e-03	9.657550e-01	1.375074e-01	1.142590e+00	2.356784e+00	2.980051e-02
35380000	-4.421543e+03	-9.723001e+02	5.445378e+00	2.553615e+01	2.906977e-01	2.156943e+00	3.519734e-02	8.748459e-01	1.442658e-01	1.866950e+00	3.381217e+00	3.504580e-02
35400000	-4.391700e+03	-9.349184e+02	5.974212e+00	2.868779e+01	2.790698e-01	2.100579e+00	1.949436e-02	9.176267e-01	1.549041e-01	2.591946e+00	6.816281e+00	3.815313e-02
35420000	-4.427516e+03	-9.532691e+02	4.786953e+00	2.239818e+01	3.023256e-01	2.420832e+00	2.312916e-02	8.962362e-01	1.776680e-01	1.660493e+00	1.788099e+00	3.043209e-02
35440000	-4.423150e+03	-9.697289e+02	5.404833e+00	2.689271e+01	2.441860e-01	1.895943e+00	2.847580e-02	9.131561e-01	1.173970e-01	2.057423e+00	2.120286e+00	3.466226e-02
35460000	-4.425545e+03	-9.506211e+02	5.753004e+00	2.683378e+01	3.720930e-01	2.102787e+00	1.221352e-02	9.392394e-01	1.474920e-01	2.774241e+00	2.193796e+00	3.667320e-02
35480000	-4.390231e+03	-9.359589e+02	5.817305e+00	2.909623e+01	3.023256e-01	2.208448e+00	8.628709e-03	9.492750e-01	1.772925e-01	3.422989e+00	3.986547e+00	3.695663e-02
35500000	-4.405347e+03	-9.121758e+02	5.884599e+00	2.866687e+01	2.906977e-01	2.394124e+00	2.090638e-02	9.204741e-01	1.347880e-01	2.540535e+00	3.917138e+00	3.708743e-02
35520000	-4.391335e+03	-9.208710e+02	7.396996e+00	3.183899e+01	3.023256e-01	1.734671e+00	1.193604e-02	9.461197e-01	2.190302e-01	3.384046e+00	5.091276e+00	4.758024e-02
35540000	-4.377914e+03	-9.408872e+02	5.342627e+00	2.467830e+01	3.023256e-01	2.138233e+00	1.844998e-02	9.431168e-01	1.175631e-01	1.775617e+00	3.066194e+00	3.433296e-02
35560000	-4.389555e+03	-9.627615e+02	5.580612e+00	2.535093e+01	3.604651e-01	2.120541e+00	9.816282e-03	9.556743e-01	1.684623e-01	1.400862e+00	4.077196e+00	3.584463e-02
35580000	-4.396435e+03	-9.738884e+02	4.814993e+00	2.156361e+01	3.837209e-01	2.052764e+00	1.207630e-02	9.547331e-01	1.294873e-01	1.936723e+00	3.432555e+00	3.090007e-02
35600000	-4.385469e+03	-9.743532e+02	4.623470e+00	2.215819e+01	3.139535e-01	2.102463e+00	3.002675e-02	8.884335e-01	1.592956e-01	8.531322e-01	3.557510e+00	2.978752e-02
35620000	-4.410031e+03	-9.493894e+02	4.263391e+00	1.988248e+01	3.372093e-01	2.401725e+00	9.547173e-03	9.508690e-01	2.119536e-01	1.404504e+00	2.909366e+00	2.730221e-02
35640000	-4.445927e+03	-9.355504e+02	4.500641e+00	1.941210e+01	3.837209e-01	2.042061e+00	1.933757e-02	9.041115e-01	1.985316e-01	1.362241e+00	2.680302e+00	2.880045e-02
35660000	-4.424728e+03	-9.862611e+02	4.172935e+00	1.871616e+01	2.790698e-01	2.164206e+00	2.579063e-02	8.386826e-01	3.016960e-01	1.104903e+00	4.302717e+00	2.666423e-02
35680000	-4.420956e+03	-9.710782e+02	4.515503e+00	2.064081e+01	4.186047e-01	2.139523e+00	2.326020e-02	8.680632e-01	3.270630e-01	8.443141e-01	2.551692e+00	2.912657e-02
35700000	-4.408702e+03	-9.690468e+02	4.563068e+00	2.113775e+01	3.720930e-01	1.873909e+00	7.289380e-03	9.603651e-01	2.310220e-01	6.097779e-01	4.466807e+00	2.942606e-02
35720000	-4.415993e+03	-9.236752e+02	5.785143e+00	2.371114e+01	4.418605e-01	2.641998e+00	1.508720e-02	9.038795e-01	3.210709e-01	1.391786e+00	3.985495e+00	3.698152e-02
35740000	-4.426003e+03	-9.511778e+02	5.948431e+00	2.842605e+01	3.720930e-01	2.173490e+00	1.809715e-02	9.281573e-01	1.401049e-01	1.962988e+00	3.404747e+00	3.793348e-02
35760000	-4.417606e+03	-9.813679e+02	4.492317e+00	2.014860e+01	4.186047e-01	2.203373e+00	1.500307e-02	9.355130e-01	1.726896e-01	1.243695e+00	3.633293e+00	2.896650e-02
35780000	-4.438853e+03	-9.262574e+02	5.270828e+00	2.329279e+01	4.186047e-01	1.955356e+00	1.991380e-02	9.052933e-01	2.038499e-01	1.772737e+00	3.467186e+00	3.397428e-02
35800000	-4.443521e+03	-9.595234e+02	6.407094e+00	2.949467e+01	2.790698e-01	1.898863e+00	2.836863e-02	8.955392e-01	1.649745e-01	1.683772e+00	6.346107e+00	4.090922e-02
35820000	-4.427359e+03	-9.146095e+02	6.027206e+00	2.874437e+01	3.255814e-01	2.184534e+00	3.315178e-02	8.331584e-01	2.057744e-01	2.922997e+00	5.750616e+00	3.887042e-02
35840000	-4.431251e+03	-9.256108e+02	5.997385e+00	2.617102e+01	3.837209e-01	2.042844e+00	9.762715e-03	9.538161e-01	2.063352e-01	1.861157e+00	6.539885e+00	3.858083e-02
35860000	-4.436600e+03	-9.605498e+02	5.069364e+00	2.519875e+01	3.604651e-01	2.132184e+00	1.069136e-02	9.533957e-01	1.313043e-01	2.435120e+00	3.183389e+00	3.262098e-02
35880000	-4.430363e+03	-9.376684e+02	5.947945e+00	2.700464e+01	4.069767e-01	2.019185e+00	1.554330e-02	9.180585e-01	1.851460e-01	2.009980e+00	5.142504e+00	3.834759e-02
35900000	-4.421151e+03	-9.349441e+02	4.671977e+00	2.161665e+01	4.186047e-01	1.969490e+00	1.317548e-02	9.365435e-01	1.918823e-01	1.316798e+00	5.837899e+00	2.985258e-02
35920000	-4.420306e+03	-9.127244e+02	6.236825e+00	2.678821e+01	3.953488e-01	1.965903e+00	3.823708e-02	8.551649e-01	1.734307e-01	1.235488e+00	3.524110e+00	3.991889e-02
35940000	-4.420573e+03	-9.191742e+02	5.643671e+00	2.668584e+01	4.186047e-01	2.131926e+00	2.108850e-02	8.728590e-01	2.353759e-01	1.297372e+00	5.179963e+00	3.594196e-02
35960000	-4.447643e+03	-8.925105e+02	6.514476e+00	2.652528e+01	4.418605e-01	2.037005e+00	3.585364e-02	8.423326e-01	2.073859e-01	1.928496e+00	5.145937e+00	4.180810e-02
35980000	-4.427279e+03	-9.286382e+02	5.732564e+00	2.392909e+01	4.186047e-01	2.170728e+00	1.166643e-02	9.380543e-01	1.983285e-01	3.670779e+00	4.137201e+00	3.647028e-02
36000000	-4.434987e+03	-9.375234e+02	6.745582e+00	2.759907e+01	3.488372e-01	1.931630e+00	3.248624e-02	8.801395e-01	1.477099e-01	2.209674e+00	5.285492e+00	4.332833e-02
36020000	-4.451116e+03	-8.800678e+02	7.588977e+00	3.113986e+01	4.302326e-01	1.630365e+00	1.506252e-02	9.204491e-01	2.836660e-01	2.138561e+00	6.931046e+00	4.881823e-02
36040000	-4.431616e+03	-9.174369e+02	7.797531e+00	3.054713e+01	4.302326e-01	1.709254e+00	1.401882e-02	9.189199e-01	2.327633e-01	3.334427e+00	3.580725e+00	4.950679e-02
36060000	-4.425622e+03	-9.077777e+02	6.219023e+00	2.825423e+01	3.372093e-01	1.909020e+00	1.090247e-02	9.604576e-01	1.114321e-01	2.472309e+00	5.236080e+00	3.947062e-02
36080000	-4.418513e+03	-9.421104e+02	5.067773e+00	2.048868e+01	4.186047e-01	2.052452e+00	1.476035e-02	9.268667e-01	2.729280e-01	8.634571e-01	4.725770e+00	3.216165e-02
36100000	-4.440194e+03	-9.642835e+02	5.162958e+00	2.187149e+01	3.255814e-01	1.941257e+00	9.319718e-03	9.467243e-01	1.955680e-01	1.441587e+00	5.318912e+00	3.330599e-02
36120000	-4.429337e+03	-9.204061e+02	5.550193e+00	2.210736e+01	3.837209e-01	2.324413e+00	3.944303e-02	8.413407e-01	2.196462e-01	1.243087e+00	3.770716e+00	3.578541e-02
36140000	-4.405400e+03	-9.313485e+02	5.072038e+00	2.226560e+01	3.023256e-01	2.812945e+00	2.716500e-02	9.182882e-01	1.017769e-01	1.717773e+00	5.251675e+00	3.261028e-02
36160000	-4.424263e+03	-9.352461e+02	4.256319e+00	1.890485e+01	3.372093e-01	1.760650e+00	6.443615e-03	9.684737e-01	2.170288e-01	8.954186e-01	4.138680e+00	2.745446e-02
36180000	-4.417449e+03	-9.269619e+02	5.770054e+00	2.504997e+01	3.837209e-01	1.991713e+00	7.582493e-03	9.556946e-01	2.682999e-01	8.875181e-01	4.439767e+00	3.715431e-02
36200000	-4.425861e+03	-9.786807e+02	4.357991e+00	2.001825e+01	3.139535e-01	2.032164e+00	8.764071e-03	9.658904e-01	1.235499e-01	1.093058e+00	2.274404e+00	2.756331e-02
36220000	-4.414010e+03	-9.008913e+02	5.520222e+00	2.461479e+01	3.372093e-01	2.393554e+00	6.881517e-03	9.717975e-01	1.505521e-01	1.008322e+00	3.559797e+00	3.538110e-02
36240000	-4.440022e+03	-9.375781e+02	5.890796e+00	2.583264e+01	3.953488e-01	1.296206e+00	9.235845e-03	9.536695e-01	2.530350e-01	2.211158e+00	4.277958e+00	3.798461e-02
36260000	-4.440467e+03	-9.414689e+02	4.748276e+00	2.106279e+01	3.372093e-01	2.071225e+00	1.964700e-02	9.332925e-01	1.224963e-01	1.093857e+00	2.498384e+00	3.047792e-02
36280000	-4.420798e+03	-1.022892e+03	3.560216e+00	1.841927e+01	2.790698e-01	2.131870e+00	1.539074e-02	9.519029e-01	8.467254e-02	8.573796e-01	2.155040e+00	2.286509e-02
36300000	-4.420801e+03	-1.001599e+03	4.234487e+00	1.939339e+01	4.069767e-01	1.756892e+00	1.697267e-02	8.970199e-01	2.425765e-01	1.132844e+00	2.928632e+00	2.690773e-02
36320000	-4.401913e+03	-9.729635e+02	4.239445e+00	1.989787e+01	3.837209e-01	1.994443e+00	2.501853e-02	8.664972e-01	2.359393e-01	8.899513e-01	3.877901e+00	2.695361e-02
36340000	-4.415075e+03	-9.607147e+02	4.996735e+00	2.179981e+01	3.837209e-01	1.895041e+00	1.275690e-02	9.163638e-01	3.216264e-01	1.030401e+00	3.833705e+00	3.184249e-02
36360000	-4.431833e+03	-9.244611e+02	4.826026e+00	1.996702e+01	4.651163e-01	1.915597e+00	1.116308e-02	9.233049e-01	3.096533e-01	9.390987e-01	3.870589e+00	3.083047e-02
36380000	-4.439686e+03	-9.339529e+02	4.615736e+00	1.885461e+01	4.186047e-01	2.678249e+00	5.502470e-03	9.730234e-01	2.308760e-01	1.097199e+00	4.327633e+00	2.966869e-02
36400000	-4.426014e+03	-9.154832e+02	6.018794e+00	2.661802e+01	3.604651e-01	1.665048e+00	5.867913e-03	9.680270e-01	2.339678e-01	2.162102e+00	4.048751e+00	3.859818e-02
36420000	-4.412527e+03	-8.925206e+02	6.897971e+00	2.833334e+01	3.837209e-01	1.726323e+00	6.224176e-03	9.802157e-01	1.209889e-01	1.294642e+00	3.340244e+00	4.436266e-02
36440000	-4.415639e+03	-9.263758e+02	5.722427e+00	2.549439e+01	3.720930e-01	2.091440e+00	7.567453e-03	9.666210e-01	1.801871e-01	1.893717e+00	5.070219e+00	3.678902e-02
36460000	-4.407814e+03	-9.350218e+02	4.815317e+00	2.256448e+01	3.953488e-01	1.922724e+00	1.551644e-02	9.000032e-01	2.609286e-01	1.733670e+00	1.840923e+00	3.083959e-02
36480000	-4.420699e+03	-9.378084e+02	4.684405e+00	2.266934e+01	3.953488e-01	2.144070e+00	7.486055e-03	9.478417e-01	2.641816e-01	1.314055e+00	5.214953e+00	3.008752e-02
36500000	-4.422911e+03	-9.198379e+02	5.684187e+00	2.676845e+01	3.720930e-01	1.863763e+00	1.489196e-02	9.118792e-01	2.331396e-01	2.036000e+00	4.009020e+00	3.664879e-02
36520000	-4.411996e+03	-9.493104e+02	6.007454e+00	2.740766e+01	3.255814e-01	1.926049e+00	1.202224e-02	9.661542e-01	9.748316e-02	1.336060e+00	4.610559e+00	3.871530e-02
36540000	-4.392051e+03	-9.827778e+02	4.832172e+00	2.273996e+01	3.023256e-01	1.853915e+00	1.895809e-02	9.201026e-01	1.771922e-01	1.066683e+00	5.217832e+00	3.101013e-02
36560000	-4.426618e+03	-9.376027e+02	5.073866e+00	2.418795e+01	3.139535e-01	2.607117e+00	1.314799e-02	9.353272e-01	1.439560e-01	1.040679e+00	5.357186e+00	3.237300e-02
36580000	-4.429674e+03	-9.800246e+02	5.429208e+00	2.537259e+01	3.604651e-01	1.824445e+00	2.547237e-02	8.604337e-01	2.388064e-01	1.494218e+00	2.553727e+00	3.476332e-02
36600000	-4.425978e+03	-9.370332e+02	4.043901e+00	1.869485e+01	4.069767e-01	1.372139e+00	1.598527e-02	9.240897e-01	2.033094e-01	7.328767e-01	4.471689e+00	2.597107e-02
36620000	-4.422917e+03	-9.891392e+02	5.092279e+00	2.297305e+01	3.720930e-01	1.538256e+00	1.709356e-02	8.972391e-01	3.001128e-01	1.182106e+00	3.550435e+00	3.239454e-02
36640000	-4.418186e+03	-9.836713e+02	5.014043e+00	2.353349e+01	3.139535e-01	2.006476e+00	2.487830e-02	9.115943e-01	1.144722e-01	9.747559e-01	4.902901e+00	3.208685e-02
36660000	-4.407852e+03	-9.640002e+02	4.008199e+00	1.913901e+01	3.139535e-01	2.359433e+00	2.268128e-02	9.215240e-01	1.023968e-01	1.470462e+00	2.537600e+00	2.562666e-02
36680000	-4.400769e+03	-9.526665e+02	4.796196e+00	2.297992e+01	3.488372e-01	2.164488e+00	2.499809e-02	9.116302e-01	1.336850e-01	1.724225e+00	3.478175e+00	3.094060e-02
36700000	-4.424248e+03	-9.435259e+02	4.857971e+00	2.373584e+01	4.069767e-01	2.102248e+00	2.095661e-02	8.721807e-01	2.384903e-01	1.583743e+00	3.531484e+00	3.126404e-02
36720000	-4.404916e+03	-9.665903e+02	5.092057e+00	2.535780e+01	3.372093e-01	1.861089e+00	1.071825e-02	9.482608e-01	1.287476e-01	1.471922e+00	5.036824e+00	3.203739e-02
36740000	-4.421958e+03	-9.553763e+02	5.506735e+00	2.562445e+01	2.906977e-01	2.004272e+00	1.094732e-02	9.662268e-01	1.037515e-01	1.628191e+00	5.094732e+00	3.466016e-02
36760000	-4.438808e+03	-9.285604e+02	5.223393e+00	2.256342e+01	4.302326e-01	1.936857e+00	1.146739e-02	9.505878e-01	2.181372e-01	1.914898e+00	3.048757e+00	3.287542e-02
36780000	-4.430647e+03	-9.258509e+02	5.199677e+00	2.259848e+01	3.837209e-01	1.938755e+00	1.777697e-02	8.887122e-01	2.802334e-01	1.431877e+00	4.411759e+00	3.258559e-02
36800000	-4.406981e+03	-9.609743e+02	4.903448e+00	2.247360e+01	3.604651e-01	1.616002e+00	2.114227e-02	9.112895e-01	1.535076e-01	1.192215e+00	5.547102e+00	3.105749e-02
36820000	-4.421841e+03	-9.412909e+02	5.327187e+00	2.211044e+01	4.069767e-01	2.197738e+00	1.945619e-02	8.487293e-01	3.536302e-01	1.520003e+00	3.915891e+00	3.426739e-02
36840000	-4.403785e+03	-9.544221e+02	5.120457e+00	2.434162e+01	2.906977e-01	1.969781e+00	9.832107e-03	9.513717e-01	2.178437e-01	1.133845e+00	4.300984e+00	3.283164e-02
36860000	-4.392653e+03	-9.570077e+02	6.022025e+00	2.701142e+01	3.139535e-01	2.063649e+00	2.950681e-02	8.989055e-01	1.382324e-01	2.396502e+00	4.578659e+00	3.861334e-02
36880000	-4.393143e+03	-9.828660e+02	4.305287e+00	2.023083e+01	3.953488e-01	1.871043e+00	2.248631e-02	8.467502e-01	3.306135e-01	8.687790e-01	2.683702e+00	2.760185e-02
36900000	-4.418139e+03	-9.421739e+02	4.560999e+00	2.134539e+01	3.837209e-01	1.890590e+00	2.336350e-02	8.739124e-01	2.280874e-01	9.903716e-01	2.993976e+00	2.920197e-02
36920000	-4.419442e+03	-9.659009e+02	4.975193e+00	2.273377e+01	3.488372e-01	1.787169e+00	2.012686e-02	9.210197e-01	1.469240e-01	1.175331e+00	5.197815e+00	3.183313e-02
36940000	-4.385694e+03	-9.976830e+02	3.861139e+00	1.941656e+01	2.906977e-01	1.713131e+00	1.055560e-02	9.545765e-01	1.700574e-01	1.542654e+00	3.688483e+00	2.428890e-02
36960000	-4.428457e+03	-9.719651e+02	3.975508e+00	2.085018e+01	3.372093e-01	1.611136e+00	1.845434e-02	9.373448e-01	1.143135e-01	7.193740e-01	2.851269e+00	2.523781e-02
36980000	-4.424487e+03	-9.750176e+02	4.108556e+00	2.035924e+01	3.139535e-01	1.865851e+00	2.310868e-02	9.147163e-01	1.303814e-01	5.158494e-01	2.397867e+00	2.621990e-02
37000000	-4.430146e+03	-9.882804e+02	3.783932e+00	1.733065e+01	3.023256e-01	1.986815e+00	1.609400e-02	9.413009e-01	1.211431e-01	5.117147e-01	3.385298e+00	2.414629e-02
37020000	-4.427372e+03	-9.364630e+02	5.281409e+00	2.265877e+01	3.604651e-01	1.458097e+00	8.496521e-03	9.604911e-01	1.569049e-01	1.286835e+00	4.722362e+00	3.306973e-02
37040000	-4.429915e+03	-9.699144e+02	4.554223e+00	2.060088e+01	4.418605e-01	2.460048e+00	1.617539e-02	8.992241e-01	2.229149e-01	2.086298e+00	2.230280e+00	2.891327e-02
37060000	-4.410810e+03	-9.558346e+02	5.389847e+00	2.483599e+01	4.302326e-01	1.939211e+00	2.030417e-02	9.362841e-01	9.899920e-02	1.537925e+00	2.378012e+00	3.408397e-02
37080000	-4.424934e+03	-9.593551e+02	4.398144e+00	1.995450e+01	4.418605e-01	1.900192e+00	1.352981e-02	8.859130e-01	3.689495e-01	8.796909e-01	2.247830e+00	2.793103e-02
37100000	-4.425068e+03	-9.388718e+02	4.009873e+00	1.746075e+01	4.418605e-01	1.525001e+00	8.236400e-03	9.430671e-01	3.066655e-01	6.610848e-01	3.138099e+00	2.557322e-02
37120000	-4.432999e+03	-9.497356e+02	4.894006e+00	2.103153e+01	4.302326e-01	1.690681e+00	1.801717e-02	8.679596e-01	3.043090e-01	1.178720e+00	2.727624e+00	3.140770e-02
37140000	-4.421019e+03	-9.526313e+02	3.930671e+00	1.743877e+01	3.837209e-01	2.064510e+00	2.694644e-02	8.997251e-01	1.618906e-01	8.516980e-01	2.641177e+00	2.520859e-02
37160000	-4.430052e+03	-9.852243e+02	4.160037e+00	2.005805e+01	3.837209e-01	1.646047e+00	7.215686e-03	9.611264e-01	2.016778e-01	7.417027e-01	4.960849e+00	2.673707e-02
37180000	-4.391917e+03	-9.388569e+02	4.951459e+00	2.265881e+01	3.720930e-01	2.136743e+00	7.289775e-03	9.669901e-01	1.760361e-01	1.354590e+00	2.516323e+00	3.193334e-02
37200000	-4.413748e+03	-9.638007e+02	4.422566e+00	2.275342e+01	3.720930e-01	2.410358e+00	9.029693e-03	9.448041e-01	2.257726e-01	1.086668e+00	2.591288e+00	2.848287e-02
37220000	-4.473207e+03	-9.251536e+02	5.559545e+00	2.425989e+01	4.186047e-01	1.943564e+00	1.007635e-02	9.384186e-01	2.867294e-01	1.333541e+00	2.266688e+00	3.561725e-02
37240000	-4.447060e+03	-9.215151e+02	5.096784e+00	2.225590e+01	4.534884e-01	2.141993e+00	2.029840e-02	8.485420e-01	3.481365e-01	1.438740e+00	1.854550e+00	3.242436e-02
37260000	-4.434339e+03	-9.397978e+02	4.438214e+00	2.026030e+01	3.720930e-01	1.968670e+00	1.825277e-02	9.031177e-01	2.106204e-01	1.071483e+00	3.802341e+00	2.859069e-02
37280000	-4.421345e+03	-9.709728e+02	4.393171e+00	1.986929e+01	4.186047e-01	1.894529e+00	1.562945e-02	8.676721e-01	4.067493e-01	1.004556e+00	3.836372e+00	2.830105e-02
37300000	-4.435912e+03	-9.293058e+02	5.503141e+00	2.389361e+01	4.186047e-01	2.725431e+00	2.542725e-02	8.381642e-01	3.141427e-01	1.106710e+00	3.851690e+00	3.540786e-02
37320000	-4.409624e+03	-9.537347e+02	3.989011e+00	1.787066e+01	4.418605e-01	2.116304e+00	2.037309e-02	8.856699e-01	2.772294e-01	1.541618e+00	2.733854e+00	2.569831e-02
37340000	-4.417405e+03	-9.476997e+02	4.467907e+00	1.991728e+01	4.069767e-01	1.825113e+00	2.038295e-03	9.890483e-01	2.627422e-01	1.236636e+00	3.216044e+00	2.882380e-02
37360000	-4.424206e+03	-9.741897e+02	4.155396e+00	1.971031e+01	3.720930e-01	2.084106e+00	2.733267e-03	9.820627e-01	2.456282e-01	8.743050e-01	3.538850e+00	2.659306e-02
37380000	-4.437728e+03	-9.683993e+02	4.165920e+00	2.002427e+01	3.720930e-01	1.466705e+00	6.058049e-03	9.637203e-01	2.418860e-01	9.665800e-01	2.911838e+00	2.665513e-02
37400000	-4.418746e+03	-9.754674e+02	4.912880e+00	2.373701e+01	3.953488e-01	2.117710e+00	6.459368e-03	9.506209e-01	3.200322e-01	1.690469e+00	3.006668e+00	3.158379e-02
37420000	-4.441664e+03	-9.250730e+02	5.770214e+00	2.519356e+01	4.418605e-01	1.852512e+00	9.781330e-03	9.163214e-01	3.584311e-01	1.116019e+00	3.237030e+00	3.675639e-02
37440000	-4.426512e+03	-9.550395e+02	4.857220e+00	2.283906e+01	4.302326e-01	1.909610e+00	1.304864e-02	8.743136e-01	4.003560e-01	1.216000e+00	2.709744e+00	3.072632e-02
37460000	-4.410324e+03	-9.511585e+02	4.369908e+00	2.083352e+01	4.186047e-01	2.188261e+00	1.884747e-02	9.138643e-01	1.952149e-01	7.446966e-01	2.821778e+00	2.803941e-02
37480000	-4.450364e+03	-9.415148e+02	4.764824e+00	2.307921e+01	3.837209e-01	1.795567e+00	1.876334e-02	8.982374e-01	2.353962e-01	1.486016e+00	4.665728e+00	3.053885e-02
37500000	-4.428220e+03	-9.142241e+02	5.982770e+00	2.760437e+01	4.186047e-01	1.723684e+00	7.619829e-03	9.582097e-01	1.872496e-01	1.588558e+00	5.485214e+00	3.853764e-02
37520000	-4.447781e+03	-9.211367e+02	5.294120e+00	2.365285e+01	4.302326e-01	1.682765e+00	8.236423e-03	9.534632e-01	2.348188e-01	1.321451e+00	4.720897e+00	3.389481e-02
37540000	-4.409635e+03	-9.886224e+02	4.392548e+00	2.274599e+01	3.488372e-01	1.979668e+00	1.927624e-02	9.100822e-01	1.527440e-01	1.136986e+00	5.073353e+00	2.790985e-02
37560000	-4.436629e+03	-9.280467e+02	4.893153e+00	2.211147e+01	4.767442e-01	1.754959e+00	8.400530e-03	9.285290e-01	3.578287e-01	1.459891e+00	3.937127e+00	3.129634e-02
37580000	-4.438251e+03	-9.522969e+02	5.761644e+00	2.766304e+01	3.837209e-01	2.052579e+00	1.265342e-02	9.346296e-01	1.807067e-01	2.496748e+00	5.629533e+00	3.696822e-02
37600000	-4.424665e+03	-9.187076e+02	4.772367e+00	2.100272e+01	4.534884e-01	2.075769e+00	2.150632e-02	9.113218e-01	2.089276e-01	9.983684e-01	2.395450e+00	3.067351e-02
37620000	-4.419003e+03	-9.811196e+02	5.609260e+00	2.710398e+01	3.255814e-01	1.799455e+00	2.874849e-02	8.923405e-01	1.278790e-01	2.096510e+00	4.056169e+00	3.604777e-02
37640000	-4.413295e+03	-9.381119e+02	5.296646e+00	2.193093e+01	4.186047e-01	1.564966e+00	1.668023e-02	9.129160e-01	2.646218e-01	1.321444e+00	2.707736e+00	3.391129e-02
37660000	-4.442169e+03	-9.511670e+02	4.152130e+00	1.673107e+01	3.720930e-01	2.130422e+00	5.464122e-02	8.005651e-01	1.940790e-01	6.011529e-01	2.931469e+00	2.655617e-02
37680000	-4.454670e+03	-9.383277e+02	4.754234e+00	1.915910e+01	3.837209e-01	1.866785e+00	2.765858e-02	8.590164e-01	2.655975e-01	7.539429e-01	3.032760e+00	3.061625e-02
37700000	-4.409594e+03	-9.400314e+02	4.059486e+00	1.916438e+01	4.534884e-01	1.861933e+00	2.165373e-02	8.435185e-01	3.179804e-01	9.418249e-01	3.050992e+00	2.591783e-02
37720000	-4.416013e+03	-9.694355e+02	5.383554e+00	2.532317e+01	4.186047e-01	1.764623e+00	1.545262e-02	9.051026e-01	3.011259e-01	1.528720e+00	4.139270e+00	3.443979e-02
37740000	-4.409926e+03	-9.848341e+02	4.604773e+00	2.209143e+01	4.069767e-01	1.740170e+00	3.558918e-02	7.989166e-01	2.755930e-01	1.983494e+00	2.498176e+00	2.968686e-02
37760000	-4.433008e+03	-9.718508e+02	4.266490e+00	2.128446e+01	3.604651e-01	1.881198e+00	1.196729e-02	9.345104e-01	1.877190e-01	7.696118e-01	6.542452e+00	2.737141e-02
37780000	-4.437377e+03	-9.277597e+02	5.449030e+00	2.290884e+01	4.418605e-01	2.119102e+00	2.952164e-02	8.555088e-01	2.662480e-01	1.263206e+00	3.181827e+00	3.486555e-02
37800000	-4.436219e+03	-9.346361e+02	5.809537e+00	2.414147e+01	3.837209e-01	2.409300e+00	3.492246e-02	8.159560e-01	2.595584e-01	1.052249e+00	4.641655e+00	3.684797e-02
37820000	-4.426789e+03	-9.363436e+02	5.325522e+00	2.321000e+01	3.604651e-01	2.339570e+00	2.278017e-02	8.834950e-01	2.009646e-01	7.790906e-01	4.220929e+00	3.424480e-02
37840000	-4.428524e+03	-9.503601e+02	5.393832e+00	2.505246e+01	3.953488e-01	1.771557e+00	1.407694e-02	8.880820e-01	2.786889e-01	1.613969e+00	4.089968e+00	3.396975e-02
37860000	-4.440856e+03	-9.503602e+02	4.195236e+00	1.777511e+01	4.651163e-01	1.911859e+00	1.844738e-02	8.519709e-01	3.844888e-01	8.310204e-01	2.418698e+00	2.678801e-02
37880000	-4.435857e+03	-9.629698e+02	4.285021e+00	2.057799e+01	3.488372e-01	2.072894e+00	1.061148e-02	9.533188e-01	1.657218e-01	6.957465e-01	3.583107e+00	2.734826e-02
37900000	-4.416536e+03	-9.583056e+02	4.815115e+00	2.258036e+01	4.069767e-01	1.893630e+00	7.030181e-03	9.574070e-01	2.422619e-01	5.930896e-01	3.453866e+00	3.081820e-02
37920000	-4.413161e+03	-9.511635e+02	4.791897e+00	2.138140e+01	4.302326e-01	1.636304e+00	1.135970e-02	9.286871e-01	2.846585e-01	7.427536e-01	5.652668e+00	3.089485e-02
37940000	-4.399872e+03	-9.592351e+02	5.648497e+00	2.552087e+01	4.186047e-01	1.790792e+00	1.159617e-02	9.319673e-01	2.316866e-01	1.859126e+00	5.192259e+00	3.625473e-02
37960000	-4.404523e+03	-9.683598e+02	5.444638e+00	2.703531e+01	1.860465e-01	2.484332e+00	1.978808e-02	9.551327e-01	4.426467e-02	2.060505e+00	4.010885e+00	3.473354e-02
37980000	-4.430538e+03	-9.769051e+02	4.477504e+00	2.296893e+01	3.372093e-01	1.999345e+00	1.619146e-02	9.439071e-01	1.186761e-01	1.827601e+00	3.114340e+00	2.878076e-02
38000000	-4.423476e+03	-9.677746e+02	3.996980e+00	1.880825e+01	4.186047e-01	1.960252e+00	2.409155e-02	8.451286e-01	2.562646e-01	9.702355e-01	2.412671e+00	2.567538e-02
38020000	-4.442223e+03	-9.514526e+02	4.460393e+00	1.921818e+01	4.186047e-01	2.039790e+00	1.705504e-02	9.085881e-01	2.098126e-01	7.821207e-01	5.572756e+00	2.825813e-02
38040000	-4.435444e+03	-9.219537e+02	5.140417e+00	2.167075e+01	3.255814e-01	2.068345e+00	2.217402e-02	9.092727e-01	1.946713e-01	1.598503e+00	3.059454e+00	3.302895e-02
38060000	-4.422234e+03	-8.908709e+02	7.184300e+00	2.878293e+01	4.534884e-01	1.844739e+00	2.005653e-02	8.874062e-01	3.644358e-01	1.411916e+00	1.001205e+01	4.633272e-02
38080000	-4.435725e+03	-9.274857e+02	6.705200e+00	2.929162e+01	3.604651e-01	1.863697e+00	3.675170e-02	8.972573e-01	9.973589e-02	1.470162e+00	4.554812e+00	4.321691e-02
38100000	-4.427804e+03	-9.512114e+02	4.995792e+00	2.290360e+01	3.023256e-01	1.903976e+00	3.177765e-02	8.865009e-01	1.527360e-01	1.254023e+00	3.281311e+00	3.213412e-02
38120000	-4.427233e+03	-9.428374e+02	4.900812e+00	2.135829e+01	3.372093e-01	1.772636e+00	1.169463e-02	9.395872e-01	2.232917e-01	6.915682e-01	4.247770e+00	3.142006e-02
38140000	-4.412082e+03	-9.647429e+02	5.344745e+00	2.434654e+01	2.906977e-01	1.923833e+00	1.514400e-02	9.634449e-01	7.107688e-02	1.224587e+00	3.685485e+00	3.416652e-02
38160000	-4.394223e+03	-9.601906e+02	5.114310e+00	2.351055e+01	2.209302e-01	2.160870e+00	4.238548e-03	9.883598e-01	9.042334e-02	1.130768e+00	3.803645e+00	3.261590e-02
38180000	-4.397697e+03	-9.464013e+02	5.257338e+00	2.385836e+01	2.790698e-01	2.260475e+00	5.799785e-03	9.807213e-01	1.074589e-01	7.702097e-01	4.870387e+00	3.376947e-02
38200000	-4.412184e+03	-9.812198e+02	5.397005e+00	2.406325e+01	4.302326e-01	1.755648e+00	1.504001e-02	9.090816e-01	3.006717e-01	8.584175e-01	3.078239e+00	3.478510e-02
38220000	-4.424639e+03	-9.717248e+02	4.536332e+00	2.047553e+01	3.255814e-01	2.146202e+00	1.980348e-02	9.188880e-01	1.529655e-01	9.538808e-01	2.261900e+00	2.890326e-02
38240000	-4.417377e+03	-9.661953e+02	4.569186e+00	1.969358e+01	3.837209e-01	2.464904e+00	1.206678e-02	9.559990e-01	1.381880e-01	8.238726e-01	3.273319e+00	2.919819e-02
38260000	-4.416499e+03	-9.723489e+02	4.678348e+00	2.213201e+01	2.906977e-01	1.847766e+00	2.081545e-02	9.134543e-01	1.563854e-01	1.058928e+00	3.446257e+00	2.971551e-02
38280000	-4.418476e+03	-1.011519e+03	4.992651e+00	2.334282e+01	3.720930e-01	1.896567e+00	6.778197e-03	9.412713e-01	3.508691e-01	1.257810e+00	3.315669e+00	3.166126e-02
38300000	-4.416987e+03	-9.974030e+02	5.141640e+00	2.675949e+01	3.953488e-01	1.508772e+00	1.644369e-02	9.019705e-01	2.257250e-01	1.862433e+00	3.895889e+00	3.261846e-02
38320000	-4.420237e+03	-9.600859e+02	4.555284e+00	2.344133e+01	3.720930e-01	1.834424e+00	2.171798e-02	8.515817e-01	2.733260e-01	1.131231e+00	4.708372e+00	2.889149e-02
38340000	-4.396698e+03	-9.444140e+02	4.821437e+00	2.324786e+01	3.720930e-01	1.760947e+00	2.963929e-02	8.366066e-01	2.766548e-01	1.398182e+00	3.215709e+00	3.110434e-02
38360000	-4.425907e+03	-9.230036e+02	4.502560e+00	2.129054e+01	4.069767e-01	1.878411e+00	7.856631e-03	9.401451e-01	3.383632e-01	1.543922e+00	2.470906e+00	2.857330e-02
38380000	-4.427905e+03	-9.618549e+02	4.271762e+00	2.095804e+01	3.604651e-01	2.142145e+00	6.749405e-03	9.595788e-01	1.814352e-01	8.592028e-01	2.644904e+00	2.746983e-02
38400000	-4.412687e+03	-9.301877e+02	4.322887e+00	2.097505e+01	4.186047e-01	1.617425e+00	4.374947e-03	9.761565e-01	1.880337e-01	1.067389e+00	2.285759e+00	2.785879e-02
38420000	-4.417446e+03	-9.945976e+02	4.539252e+00	2.108698e+01	3.139535e-01	2.020476e+00	1.059571e-02	9.693274e-01	8.947208e-02	9.851219e-01	3.757679e+00	2.918156e-02
38440000	-4.406560e+03	-9.648309e+02	4.951368e+00	2.316579e+01	3.720930e-01	2.009325e+00	1.822438e-02	9.034322e-01	2.180019e-01	2.438652e+00	3.720571e+00	3.187560e-02
38460000	-4.388683e+03	-9.354136e+02	5.495401e+00	2.621929e+01	3.372093e-01	2.449914e+00	4.247305e-02	8.127274e-01	1.625462e-01	2.267865e+00	4.735848e+00	3.469761e-02
38480000	-4.426161e+03	-9.478899e+02	5.275770e+00	2.435101e+01	3.255814e-01	2.202343e+00	3.605783e-02	8.510434e-01	2.077638e-01	1.216210e+00	6.300499e+00	3.367133e-02
38500000	-4.409100e+03	-9.484817e+02	5.943965e+00	2.932529e+01	3.837209e-01	1.705550e+00	1.236964e-02	9.266732e-01	2.133092e-01	1.448206e+00	3.482888e+00	3.830797e-02
38520000	-4.410052e+03	-9.268459e+02	5.240750e+00	2.467884e+01	3.953488e-01	2.028487e+00	5.235118e-03	9.635489e-01	2.468722e-01	1.457752e+00	4.438387e+00	3.335106e-02
38540000	-4.412066e+03	-9.937394e+02	4.553454e+00	2.360200e+01	2.906977e-01	1.977311e+00	1.951666e-02	9.279673e-01	1.092693e-01	1.660427e+00	3.277820e+00	2.916616e-02
38560000	-4.440298e+03	-1.008633e+03	4.871887e+00	2.101642e+01	3.604651e-01	2.070490e+00	1.170212e-02	9.476042e-01	2.131645e-01	1.081994e+00	2.758986e+00	3.128651e-02
38580000	-4.423382e+03	-9.625613e+02	5.365454e+00	2.376349e+01	2.906977e-01	1.885749e+00	3.022783e-02	8.910737e-01	1.491846e-01	8.090277e-01	8.724364e+00	3.452397e-02
38600000	-4.416128e+03	-9.860503e+02	4.956627e+00	2.291501e+01	3.023256e-01	2.124834e+00	1.428369e-02	9.318217e-01	1.969262e-01	1.240630e+00	4.516388e+00	3.164320e-02
38620000	-4.424265e+03	-9.683617e+02	4.481802e+00	2.123692e+01	3.372093e-01	2.813797e+00	2.235313e-02	8.673129e-01	2.082790e-01	9.104730e-01	2.356105e+00	2.873491e-02
38640000	-4.422455e+03	-9.820591e+02	4.773970e+00	2.231060e+01	3.604651e-01	1.985745e+00	8.710911e-03	9.374984e-01	3.224563e-01	1.429070e+00	3.695893e+00	3.053730e-02
38660000	-4.441397e+03	-9.526774e+02	5.728313e+00	2.588450e+01	4.069767e-01	1.916220e+00	1.074420e-02	9.512199e-01	1.937209e-01	1.590400e+00	3.696050e+00	3.610295e-02
38680000	-4.415637e+03	-9.595254e+02	6.267080e+00	2.946615e+01	3.720930e-01	1.798226e+00	1.732973e-02	8.821213e-01	2.766925e-01	1.890988e+00	5.073047e+00	4.037650e-02
38700000	-4.415407e+03	-9.701943e+02	5.225452e+00	2.255994e+01	3.604651e-01	1.583883e+00	3.482877e-02	8.635704e-01	2.126709e-01	1.654537e+00	3.852210e+00	3.319975e-02
38720000	-4.407754e+03	-9.798110e+02	3.987452e+00	1.963852e+01	3.255814e-01	2.113077e+00	1.075478e-02	9.510895e-01	1.516908e-01	7.637520e-01	2.337252e+00	2.529575e-02
38740000	-4.426912e+03	-9.692294e+02	4.278431e+00	2.011601e+01	3.372093e-01	2.095935e+00	5.515120e-03	9.744126e-01	1.988242e-01	5.393218e-01	2.350409e+00	2.739698e-02
38760000	-4.392891e+03	-1.000425e+03	4.491178e+00	2.102357e+01	3.255814e-01	1.982517e+00	7.911329e-03	9.594049e-01	1.931952e-01	8.375569e-01	3.505122e+00	2.891659e-02
38780000	-4.432590e+03	-9.284542e+02	5.879083e+00	2.712885e+01	3.604651e-01	2.179719e+00	2.775103e-02	8.659009e-01	2.328409e-01	1.088420e+00	1.891133e+00	3.792304e-02
38800000	-4.395375e+03	-9.682111e+02	4.977275e+00	2.372966e+01	3.372093e-01	2.500215e+00	3.425119e-02	8.725140e-01	1.293013e-01	1.120806e+00	3.032020e+00	3.153355e-02
38820000	-4.409897e+03	-9.707102e+02	4.222206e+00	1.939083e+01	4.069767e-01	2.064742e+00	8.091087e-03	9.602401e-01	1.926793e-01	7.406134e-01	4.368001e+00	2.698796e-02
38840000	-4.415245e+03	-9.539158e+02	4.946711e+00	2.221504e+01	4.186047e-01	1.800345e+00	9.845806e-03	9.433850e-01	2.344655e-01	1.220339e+00	2.323952e+00	3.170731e-02
38860000	-4.411075e+03	-9.219425e+02	5.563875e+00	2.441714e+01	3.837209e-01	2.147503e+00	1.459520e-02	9.433683e-01	1.564578e-01	1.082097e+00	3.989186e+00	3.564608e-02
38880000	-4.394732e+03	-9.635387e+02	5.385982e+00	2.343134e+01	3.023256e-01	2.173089e+00	2.537278e-02	8.871039e-01	1.578150e-01	1.353219e+00	4.588482e+00	3.370667e-02
38900000	-4.425200e+03	-9.659238e+02	5.339311e+00	2.390233e+01	3.023256e-01	2.032668e+00	2.262242e-02	9.301023e-01	1.053025e-01	2.086551e+00	3.782221e+00	3.374876e-02
38920000	-4.425907e+03	-9.734308e+02	4.514210e+00	2.093209e+01	4.302326e-01	1.566995e+00	8.150316e-03	9.472598e-01	2.494056e-01	1.466278e+00	5.284671e+00	2.907060e-02
38940000	-4.423480e+03	-9.661831e+02	5.526678e+00	2.536570e+01	2.790698e-01	1.795957e+00	2.340779e-02	9.347466e-01	8.706461e-02	1.618780e+00	4.244557e+00	3.560620e-02
38960000	-4.407588e+03	-9.473584e+02	5.284387e+00	2.520391e+01	4.186047e-01	1.901193e+00	1.171199e-02	9.151142e-01	2.528309e-01	1.648406e+00	3.495265e+00	3.398222e-02
38980000	-4.409909e+03	-9.577853e+02	4.925491e+00	2.493577e+01	3.604651e-01	1.837460e+00	1.591723e-02	9.038064e-01	2.633129e-01	1.550761e+00	2.945036e+00	3.156691e-02
39000000	-4.402140e+03	-9.987626e+02	4.157706e+00	2.086079e+01	3.372093e-01	2.323190e+00	2.008741e-02	9.073249e-01	1.858398e-01	1.007811e+00	2.500323e+00	2.674844e-02
39020000	-4.404450e+03	-9.455992e+02	4.794444e+00	2.193555e+01	4.069767e-01	1.806937e+00	3.060349e-02	8.471184e-01	2.690502e-01	1.132559e+00	4.509739e+00	3.086590e-02
39040000	-4.414981e+03	-9.577656e+02	4.705079e+00	2.090487e+01	4.651163e-01	1.578409e+00	1.643500e-02	8.995023e-01	2.478899e-01	9.156444e-01	4.855683e+00	3.026446e-02
39060000	-4.417527e+03	-9.705388e+02	3.745319e+00	1.769435e+01	3.837209e-01	2.322368e+00	2.079294e-02	9.136993e-01	1.313651e-01	9.058840e-01	2.809490e+00	2.412449e-02
39080000	-4.404574e+03	-9.559982e+02	4.552515e+00	2.297314e+01	3.139535e-01	2.399261e+00	2.170621e-02	8.930866e-01	1.795523e-01	9.420899e-01	2.796738e+00	2.928748e-02
39100000	-4.371786e+03	-9.663967e+02	4.178279e+00	1.901278e+01	3.953488e-01	2.104215e+00	3.655350e-02	8.311340e-01	2.680294e-01	1.216479e+00	2.860283e+00	2.687456e-02
39120000	-4.386656e+03	-9.510904e+02	5.742096e+00	2.699919e+01	3.604651e-01	1.722672e+00	2.448960e-02	8.774354e-01	1.541970e-01	1.257892e+00	4.089803e+00	3.684126e-02
39140000	-4.402256e+03	-9.491572e+02	5.195881e+00	2.482537e+01	3.488372e-01	2.003315e+00	3.037059e-02	9.008060e-01	1.123174e-01	1.479525e+00	3.669949e+00	3.324067e-02
39160000	-4.412847e+03	-9.422053e+02	5.103706e+00	2.262975e+01	4.534884e-01	2.129456e+00	1.270527e-02	9.159139e-01	3.140087e-01	1.156325e+00	3.876761e+00	3.266951e-02
39180000	-4.435970e+03	-9.194336e+02	4.859958e+00	2.092725e+01	4.534884e-01	1.663608e+00	1.942793e-02	9.057658e-01	2.134261e-01	1.437495e+00	2.786772e+00	3.057465e-02
39200000	-4.390871e+03	-9.325794e+02	5.339282e+00	2.418068e+01	3.837209e-01	2.343682e+00	1.678857e-02	9.178377e-01	2.159947e-01	2.642984e+00	4.766000e+00	3.407799e-02
39220000	-4.408163e+03	-9.841151e+02	5.449428e+00	2.566133e+01	3.953488e-01	2.095356e+00	5.132464e-03	9.709279e-01	2.012514e-01	2.061603e+00	5.490279e+00	3.511660e-02
39240000	-4.399429e+03	-9.670489e+02	5.528773e+00	2.549676e+01	4.069767e-01	1.963292e+00	1.421647e-02	9.357526e-01	1.831901e-01	1.195165e+00	2.529778e+00	3.556597e-02
39260000	-4.397375e+03	-9.516522e+02	5.347185e+00	2.595373e+01	4.069767e-01	1.687452e+00	4.964371e-03	9.726633e-01	1.674293e-01	2.584289e+00	4.805438e+00	3.434177e-02
39280000	-4.418586e+03	-9.762500e+02	4.371844e+00	1.929113e+01	4.302326e-01	1.966076e+00	6.031458e-03	9.580459e-01	3.605311e-01	9.216164e-01	2.430650e+00	2.804313e-02
39300000	-4.435496e+03	-9.544340e+02	4.741817e+00	1.916347e+01	5.232558e-01	1.780535e+00	2.317589e-02	8.041426e-01	4.299534e-01	9.629016e-01	4.392001e+00	3.006207e-02
39320000	-4.405436e+03	-9.482573e+02	5.030816e+00	2.157090e+01	5.116279e-01	1.969970e+00	8.200010e-03	9.401326e-01	3.112815e-01	9.233322e-01	4.932371e+00	3.239076e-02
39340000	-4.420280e+03	-9.118373e+02	5.135469e+00	2.370584e+01	4.186047e-01	2.069891e+00	1.904844e-02	9.111943e-01	2.050694e-01	1.171741e+00	4.955817e+00	3.273727e-02
39360000	-4.404741e+03	-9.436832e+02	5.128884e+00	2.253102e+01	4.418605e-01	2.014881e+00	2.614819e-02	8.476292e-01	3.046109e-01	1.243932e+00	4.415100e+00	3.299731e-02
39380000	-4.433193e+03	-9.295191e+02	4.821720e+00	2.057923e+01	4.767442e-01	2.005040e+00	1.468294e-02	8.896190e-01	3.562434e-01	7.957604e-01	3.498862e+00	3.104444e-02
39400000	-4.421437e+03	-9.421834e+02	4.301558e+00	1.882855e+01	4.651163e-01	1.725243e+00	3.050470e-02	8.054933e-01	3.271252e-01	9.027938e-01	2.337475e+00	2.772520e-02
39420000	-4.410394e+03	-9.177578e+02	4.842604e+00	2.146210e+01	4.651163e-01	2.090585e+00	6.117716e-03	9.601327e-01	2.964463e-01	1.062744e+00	3.562225e+00	3.122897e-02
39440000	-4.414314e+03	-9.284550e+02	4.738253e+00	2.130080e+01	4.651163e-01	1.886985e+00	2.519950e-02	7.858236e-01	4.199531e-01	8.425841e-01	5.017799e+00	3.052061e-02
39460000	-4.420673e+03	-9.220861e+02	5.314332e+00	2.250856e+01	5.000000e-01	1.928933e+00	1.798882e-02	8.530899e-01	3.889068e-01	1.126122e+00	3.152180e+00	3.421209e-02
39480000	-4.387877e+03	-9.090291e+02	5.782152e+00	2.517588e+01	4.651163e-01	1.743350e+00	3.238335e-02	7.929060e-01	2.800397e-01	9.227290e-01	4.611792e+00	3.715163e-02
39500000	-4.435770e+03	-9.600919e+02	4.609335e+00	2.227902e+01	4.534884e-01	2.126469e+00	1.687918e-02	8.919145e-01	2.203504e-01	1.670229e+00	2.460853e+00	2.955314e-02
39520000	-4.409972e+03	-9.453137e+02	7.292981e+00	3.617179e+01	3.488372e-01	1.844756e+00	2.421344e-02	8.950572e-01	1.350715e-01	4.817687e+00	5.211318e+00	4.664138e-02
39540000	-4.387978e+03	-9.726484e+02	5.189386e+00	2.520542e+01	3.372093e-01	2.103884e+00	1.610828e-02	9.110240e-01	2.195534e-01	1.337047e+00	3.259750e+00	3.293890e-02
39560000	-4.424662e+03	-9.801249e+02	5.321157e+00	2.628739e+01	3.488372e-01	2.035689e+00	1.865142e-02	8.863612e-01	1.931890e-01	1.650446e+00	2.976529e+00	3.379740e-02
39580000	-4.409439e+03	-9.664603e+02	5.240347e+00	2.555329e+01	2.558140e-01	2.057822e+00	9.317707e-03	9.683186e-01	6.587757e-02	1.542717e+00	4.109274e+00	3.370203e-02
39600000	-4.413938e+03	-9.803191e+02	5.273823e+00	2.782145e+01	2.790698e-01	1.936072e+00	1.638462e-02	9.352433e-01	9.461537e-02	2.319353e+00	3.667132e+00	3.377041e-02
39620000	-4.406337e+03	-9.522198e+02	4.865080e+00	2.603556e+01	2.674419e-01	2.275727e+00	2.617684e-02	8.867133e-01	1.674375e-01	1.475124e+00	3.519603e+00	3.116589e-02
39640000	-4.404671e+03	-9.879281e+02	4.325604e+00	2.090395e+01	3.372093e-01	1.893748e+00	1.555121e-02	9.045476e-01	2.530221e-01	1.741044e+00	5.277931e+00	2.784763e-02
39660000	-4.440289e+03	-9.457043e+02	4.857786e+00	2.333330e+01	3.488372e-01	2.151000e+00	1.038066e-02	9.519765e-01	1.849677e-01	1.081829e+00	3.287449e+00	3.118830e-02
39680000	-4.407266e+03	-9.774241e+02	4.354225e+00	2.177033e+01	4.186047e-01	2.398146e+00	8.117243e-03	9.610349e-01	1.483103e-01	2.224028e+00	3.075037e+00	2.806837e-02
39700000	-4.424753e+03	-9.659614e+02	5.169521e+00	2.632675e+01	3.488372e-01	2.191839e+00	3.238197e-02	8.259055e-01	2.243791e-01	2.397752e+00	3.651359e+00	3.266142e-02
39720000	-4.400737e+03	-9.549948e+02	4.234251e+00	2.045513e+01	4.069767e-01	2.036965e+00	1.448968e-02	9.094987e-01	2.619113e-01	9.410194e-01	3.595604e+00	2.670132e-02
39740000	-4.411154e+03	-9.955447e+02	3.996006e+00	1.895684e+01	4.186047e-01	2.167549e+00	1.671113e-02	8.986934e-01	2.312620e-01	1.267933e+00	4.480370e+00	2.528315e-02
39760000	-4.400086e+03	-9.606443e+02	4.281231e+00	2.014450e+01	3.604651e-01	1.941425e+00	1.970670e-02	9.209020e-01	1.589314e-01	9.501436e-01	3.232198e+00	2.720561e-02
39780000	-4.412809e+03	-9.808256e+02	4.194227e+00	2.073291e+01	3.604651e-01	2.460801e+00	1.008864e-02	9.057870e-01	3.360659e-01	9.111284e-01	2.018402e+00	2.702573e-02
39800000	-4.468826e+03	-9.056987e+02	5.662995e+00	2.481056e+01	4.302326e-01	2.043866e+00	4.350280e-02	7.476466e-01	3.436288e-01	6.878941e-01	3.477524e+00	3.623898e-02
39820000	-4.446611e+03	-9.500011e+02	5.025036e+00	2.267485e+01	4.069767e-01	2.314773e+00	1.583891e-02	9.168861e-01	2.237831e-01	1.583926e+00	4.408122e+00	3.205867e-02
39840000	-4.412972e+03	-9.208632e+02	5.613352e+00	2.564017e+01	3.372093e-01	1.970650e+00	3.350862e-02	8.506122e-01	1.661353e-01	1.242392e+00	4.256775e+00	3.558539e-02
39860000	-4.430854e+03	-9.597743e+02	4.123852e+00	1.868658e+01	3.604651e-01	1.646729e+00	2.186544e-02	9.054679e-01	1.549844e-01	1.084579e+00	3.481729e+00	2.631298e-02
39880000	-4.420963e+03	-9.635626e+02	5.679883e+00	2.595622e+01	2.906977e-01	2.229849e+00	2.664872e-02	9.080317e-01	1.387689e-01	2.003891e+00	4.055842e+00	3.648718e-02
39900000	-4.435609e+03	-9.424233e+02	4.887355e+00	2.251104e+01	3.488372e-01	2.452966e+00	1.432571e-03	9.922288e-01	1.881066e-01	8.099009e-01	4.311706e+00	3.115386e-02
39920000	-4.435258e+03	-9.696924e+02	4.372801e+00	2.001561e+01	4.069767e-01	1.945684e+00	1.106280e-03	9.933998e-01	2.463720e-01	1.008358e+00	2.755497e+00	2.777007e-02
39940000	-4.404831e+03	-9.441664e+02	5.659314e+00	2.461685e+01	4.186047e-01	1.655677e+00	1.658417e-02	9.047711e-01	2.826005e-01	9.538523e-01	4.599127e+00	3.650185e-02
[truncated: 8,003 more rows]
