# Supplementary material for: The rapid evolution of lungfish durophagy
Source: Nat Commun. 2022 May 2;13:2390. doi: 10.1038/s41467-022-30091-3 (PMC9061808; doi:10.1038/s41467-022-30091-3)
Supplement: Supplementary file 5 — Supplementary Software [file 41467_2022_30091_MOESM5_ESM.zip › Supplementary Software/MrBayes_tip_dating_analyses/2_partitions_without_constraint_ILN/result_p1_new.csv]

		time	un_ILN_p1_rate	un_ILN_p2_rate	un_ILN_all_rate
1		420.95	NA	NA	NA
2		419.95	0.865001	1.591273	1.455374
3		418.95	0.865001	1.591273	1.455374
4		417.95	2.634862	3.447425	2.4410875
5		416.95	2.634862	3.447425	3.882175
6		415.95	2.634862	3.447425	3.882175
7		414.95	3.557728	7.340948	6.526372
8		413.95	3.557728	7.340948	6.526372
9		412.95	3.557728	7.340948	0.837745259
10		411.95	0.9642792	1.3624528	0.837745259
11		410.95	0.9642792	1.3624528	0.837745259
12		409.95	0.9642792	1.3624528	0.837745259
13		408.95	0.9642792	1.3624528	0.837745259
14		407.95	0.958783692	1.184918923	0.791210232
15		406.95	0.958783692	1.184918923	0.791210232
16		405.95	0.958783692	1.184918923	0.791210232
17		404.95	0.958783692	1.184918923	0.7978846
18		403.95	0.947137857	0.927522429	0.7978846
19		402.95	0.9383275	0.915442833	0.794141722
20		401.95	0.932720909	0.907755818	0.794141722
21		400.95	0.925993	0.8985314	0.794141722
22		399.95	0.91777	0.887257111	0.796677429
23		398.95	0.894275714	0.855044857	0.794912479
24		397.95	0.83545726	0.93467916	0.794912479
25		396.95	0.832099245	0.933346082	0.780668574
26		395.95	0.815096563	0.936036854	0.7759005
27		394.95	0.815096563	0.936036854	0.760312156
28		393.95	0.821442957	0.903136277	0.730899818
29		392.95	0.821442957	0.903136277	0.724641674
30		391.95	0.817561283	0.905646261	0.724641674
31		390.95	0.823349886	0.907081545	0.741049732
32		389.95	0.823349886	0.907081545	0.741049732
33		388.95	0.823349886	0.907081545	0.741049732
34		387.95	0.823349886	0.907081545	0.741049732
35		386.95	0.823349886	0.907081545	0.741049732
36		385.95	0.834982222	0.920485022	0.766789571
37		384.95	0.822026829	0.934598195	0.768117974
38		383.95	0.829985611	0.919726056	0.748242371
39		382.95	0.827037	0.910356382	0.741185344
40		381.95	0.821360091	0.929868182	0.734944667
41		380.95	0.828703677	0.943901613	0.734944667
42		379.95	0.827231172	0.956236966	0.7548339
43		378.95	0.830543077	0.949473308	0.798221333
44		377.95	0.846726714	1.005017333	0.83396565
45		376.95	0.825566333	0.920426944	0.789475333
46		375.95	0.818986563	0.910480313	0.789475333
47		374.95	0.8451838	0.8840916	0.798532714
48		373.95	0.8451838	0.8840916	0.798532714
49		372.95	0.8451838	0.8840916	0.798532714
50		371.95	0.8451838	0.8840916	0.798532714
51		370.95	0.8451838	0.8840916	0.7882752
52		369.95	0.868202625	0.868846563	0.7882752
53		368.95	0.8999402	0.902682933	0.818655143
54		367.95	0.885623	0.887711077	0.818655143
55		366.95	0.912162455	0.888210818	0.8671139
56		365.95	0.943440333	0.863368778	0.953330167
57		364.95	0.927280429	0.911212571	0.9439962
58		363.95	0.9151605	0.968871333	0.9439962
59		362.95	0.7819806	1.0131972	0.800282
60		361.95	0.7819806	1.0131972	0.800282
61		360.95	0.7819806	1.0131972	0.800282
62		359.95	0.7819806	1.0131972	0.800282
63		358.95	0.7819806	1.0131972	0.800282
64		357.95	0.7819806	1.0131972	0.800282
65		356.95	0.7819806	1.0131972	0.800282
66		355.95	0.7819806	1.0131972	0.800282
67		354.95	0.7819806	1.0131972	0.800282
68		353.95	0.403431	0.215181	0.255768
69		352.95	0.403431	0.215181	0.255768
70		351.95	0.403431	0.215181	0.255768
71		350.95	0.403431	0.215181	0.255768
72		349.95	0.403431	0.215181	0.255768
73		348.95	0.403431	0.215181	0.255768
74		347.95	0.403431	0.215181	0.255768
75		346.95	0.403431	0.215181	0.255768
76		345.95	0.403431	0.215181	0.255768
77		344.95	0.403431	0.215181	0.255768
78		343.95	0.403431	0.215181	0.255768
79		342.95	0.403431	0.215181	0.255768
80		341.95	0.655559	0.394216	0.550590333
81		340.95	0.655559	0.394216	0.550590333
82		339.95	0.655559	0.394216	0.550590333
83		338.95	0.655559	0.394216	0.550590333
84		337.95	0.655559	0.394216	0.550590333
85		336.95	0.655559	0.394216	0.550590333
86		335.95	0.655559	0.394216	0.550590333
87		334.95	0.655559	0.394216	0.6284004
88		333.95	0.61753	0.615518	0.6284004
89		332.95	0.5219125	0.5193975	0.472007
90		331.95	0.5219125	0.5193975	0.472007
91		330.95	0.47358	0.446624	0.472007
92		329.95	0.47358	0.446624	0.472007
93		328.95	0.47358	0.446624	0.472007
94		327.95	0.249736	0.114254	0.544994
95		326.95	0.249736	0.114254	0.126841
96		325.95	0.249736	0.114254	0.126841
97		324.95	0.249736	0.114254	0.126841
98		323.95	0.249736	0.114254	0.126841
99		322.95	0.249736	0.114254	0.3184565
100		321.95	0.3986365	0.37479	0.3184565
101		320.95	0.3986365	0.37479	0.3184565
102		319.95	0.3986365	0.37479	0.3184565
103		318.95	0.463374	0.308106	0.3184565
104		317.95	0.463374	0.308106	0.348217
105		316.95	0.463374	0.308106	0.348217
106		315.95	0.463374	0.308106	0.743596
107		314.95	0.755232	0.7688875	0.743596
108		313.95	0.755232	0.7688875	0.743596
109		312.95	0.943818	1.104674	0.743596
110		311.95	0.943818	1.104674	1.139611
111		310.95	0.943818	1.104674	0.685364
112		309.95	0.7653485	0.670798	0.685364
113		308.95	0.7653485	0.670798	0.370728
114		307.95	0.530697	0.341596	0.370728
115		306.95	0.530697	0.341596	0.370728
116		305.95	0.530697	0.341596	0.370728
117		304.95	0.530697	0.341596	0.370728
118		303.95	0.713628	0.596084	0.370728
119		302.95	0.713628	0.596084	0.750144
120		301.95	0.713628	0.596084	0.750144
121		300.95	0.713628	0.596084	0.750144
122		299.95	0.713628	0.596084	0.750144
123		298.95	0.713628	0.596084	0.750144
124		297.95	0.713628	0.596084	0.750144
125		296.95	0.713628	0.596084	0.750144
126		295.95	0.250422	0.209602	0.18891
127		294.95	0.250422	0.209602	0.18891
128		293.95	0.250422	0.209602	0.18891
129		292.95	0.250422	0.209602	0.18891
130		291.95	0.250422	0.209602	0.18891
131		290.95	0.250422	0.209602	0.18891
132		289.95	0.250422	0.209602	0.18891
133		288.95	0.250422	0.209602	0.18891
134		287.95	0.250422	0.209602	0.18891
135		286.95	0.250422	0.209602	0.18891
136		285.95	0.250422	0.209602	0.18891
137		284.95	0.599455	0.6985785	0.18891
138		283.95	0.599455	0.6985785	0.18891
139		282.95	0.599455	0.6985785	0.18891
140		281.95	0.599455	0.6985785	0.18891
141		280.95	0.599455	0.6985785	0.898003
142		279.95	0.599455	0.6985785	0.898003
143		278.95	0.599455	0.6985785	0.898003
144		277.95	0.599455	0.6985785	0.898003
145		276.95	0.599455	0.6985785	0.898003
146		275.95	0.599455	0.6985785	0.898003
147		274.95	0.599455	0.6985785	0.898003
148		273.95	0.599455	0.6985785	0.898003
149		272.95	0.599455	0.6985785	0.898003
