# Supplementary material for: The rapid evolution of lungfish durophagy
Source: Nat Commun. 2022 May 2;13:2390. doi: 10.1038/s41467-022-30091-3 (PMC9061808; doi:10.1038/s41467-022-30091-3)
Supplement: Supplementary file 5 — Supplementary Software [file 41467_2022_30091_MOESM5_ESM.zip › Supplementary Software/MrBayes_tip_dating_analyses/2_partitions_without_constraint_TK02_(not_converged)/Cui_2021_strict.mcmc]

[ID: 9537836538]
[ Gen -- Generation]
[ <name1>(<name2>)$acc_run2 -- Acceptance rate of move <name1> changing parameter 1 in run 2]
[ Swap(1<>2)$acc_run3 -- Acceptance rate of swaps between chains 1 and 2 in run 3]
[ StdDev(s) -- Average standard deviation of split frequencies]
Gen	Multiplier(Alpha{all})$acc_run1	Multiplier(Alpha{all})$lambda_run1	ExtSPRClock(Tau{all})$acc_run1	NNIClock(Tau{all})$acc_run1	ParsSPRClock(Tau{all})$acc_run1	AddBranch(V{all})$acc_run1	DelBranch(V{all})$acc_run1	NodesliderClock(V{all})$acc_run1	NodesliderClock(V{all})$delta_run1	TreeStretch(V{all})$acc_run1	TreeStretch(V{all})$lambda_run1	Multiplier(Net_speciation{all})$acc_run1	Multiplier(Net_speciation{all})$lambda_run1	Slider(Relative_extinction{all})$acc_run1	Slider(Relative_extinction{all})$delta_run1	Slider(Relative_fossilization{all})$acc_run1	Slider(Relative_fossilization{all})$delta_run1	Multiplier(TK02var{1})$acc_run1	Multiplier(TK02var{1})$lambda_run1	Multiplier(TK02var{2})$acc_run1	Multiplier(TK02var{2})$lambda_run1	Multiplier(TK02Brlens{1})$acc_run1	Multiplier(TK02Brlens{1})$lambda_run1	Multiplier(TK02Brlens{2})$acc_run1	Multiplier(TK02Brlens{2})$lambda_run1	Multiplier(Clockrate{all})$acc_run1	Multiplier(Clockrate{all})$lambda_run1	Swap(1<>2)$acc(1)	Swap(1<>3)$acc(1)	Swap(1<>4)$acc(1)	Swap(2<>3)$acc(1)	Swap(2<>4)$acc(1)	Swap(3<>4)$acc(1)	Multiplier(Alpha{all})$acc_run2	Multiplier(Alpha{all})$lambda_run2	ExtSPRClock(Tau{all})$acc_run2	NNIClock(Tau{all})$acc_run2	ParsSPRClock(Tau{all})$acc_run2	AddBranch(V{all})$acc_run2	DelBranch(V{all})$acc_run2	NodesliderClock(V{all})$acc_run2	NodesliderClock(V{all})$delta_run2	TreeStretch(V{all})$acc_run2	TreeStretch(V{all})$lambda_run2	Multiplier(Net_speciation{all})$acc_run2	Multiplier(Net_speciation{all})$lambda_run2	Slider(Relative_extinction{all})$acc_run2	Slider(Relative_extinction{all})$delta_run2	Slider(Relative_fossilization{all})$acc_run2
500000	0.506000	8.356267e-01	0.048000	0.280000	0.010000	0.010000	0.010000	0.599000	1.292855e-01	0.055000	1.818784e-02	0.716000	2.085719e-01	0.053000	9.139312e-02	0.063000	9.139312e-02	0.828000	2.024077e-01	0.828000	2.024077e-01	0.249000	2.305076e-01	0.215000	2.651468e-01	0.179000	7.192306e-01	0.006747	0.000048	0.000000	0.007592	0.000361	0.023242	0.488000	8.356267e-01	0.086000	0.323000	0.011000	0.009000	0.010000	0.605000	1.292855e-01	0.102000	1.818784e-02	0.743000	2.085719e-01	0.012000	9.139312e-02	0.015000
1000000	0.470000	8.610753e-01	0.073000	0.306000	0.010000	0.010000	0.008000	0.573000	3.342947e-01	0.087000	1.662243e-02	0.728000	2.305076e-01	0.079000	8.269591e-02	0.072000	8.269591e-02	0.823000	2.149239e-01	0.834000	2.149239e-01	0.202000	1.545139e-01	0.292000	2.399148e-01	0.213000	6.315531e-01	0.003372	0.000024	0.000000	0.003778	0.000181	0.012236	0.485000	8.610753e-01	0.069000	0.263000	0.009000	0.016000	0.014000	0.542000	3.376544e-01	0.099000	1.645703e-02	0.714000	2.305076e-01	0.028000	8.352702e-02	0.022000
1500000	0.474000	8.872990e-01	0.071000	0.301000	0.019000	0.002000	0.003000	0.546000	8.730763e-01	0.108000	1.504060e-02	0.680000	2.522155e-01	0.031000	7.557837e-02	0.021000	7.557837e-02	0.785000	2.282140e-01	0.788000	2.282140e-01	0.249000	1.005127e-01	0.251000	2.732218e-01	0.234000	5.657668e-01	0.002246	0.000016	0.000000	0.002519	0.000120	0.008162	0.461000	8.872990e-01	0.048000	0.264000	0.014000	0.023000	0.020000	0.587000	8.818509e-01	0.143000	1.504060e-02	0.683000	2.522155e-01	0.047000	7.557837e-02	0.033000
2000000	0.460000	9.143213e-01	0.048000	0.222000	0.012000	0.006000	0.004000	0.560000	9.942841e-01	0.099000	1.360929e-02	0.653000	2.787412e-01	0.065000	6.838614e-02	0.033000	6.838614e-02	0.774000	2.447614e-01	0.772000	2.447614e-01	0.215000	9.951255e-02	0.265000	2.375276e-01	0.255000	5.490459e-01	0.001684	0.000012	0.000000	0.001890	0.000090	0.006133	0.446000	9.143213e-01	0.078000	0.325000	0.015000	0.017000	0.017000	0.570000	9.942841e-01	0.113000	1.360929e-02	0.633000	2.759677e-01	0.022000	6.907343e-02	0.029000
2500000	0.442000	9.421665e-01	0.049000	0.228000	0.007000	0.007000	0.008000	0.547000	9.942841e-01	0.144000	1.243796e-02	0.620000	3.049915e-01	0.087000	6.187834e-02	0.098000	6.250023e-02	0.770000	2.598966e-01	0.766000	2.598966e-01	0.165000	7.372071e-02	0.524000	4.928889e-01	0.247000	5.275175e-01	0.001347	0.000010	0.000000	0.001511	0.000072	0.004904	0.447000	9.516354e-01	0.039000	0.287000	0.009000	0.028000	0.027000	0.538000	9.942841e-01	0.139000	1.243796e-02	0.624000	3.049915e-01	0.072000	6.250023e-02	0.095000
3000000	0.445000	9.708597e-01	0.057000	0.275000	0.008000	0.010000	0.017000	0.567000	9.942841e-01	0.119000	1.125433e-02	0.639000	3.370677e-01	0.030000	5.655254e-02	0.054000	5.655254e-02	0.749000	2.787412e-01	0.730000	2.759677e-01	0.202000	5.247222e-02	0.597000	1.096944e+00	0.259000	5.545639e-01	0.002750	0.000008	0.000000	0.001259	0.000060	0.004087	0.428000	9.806170e-01	0.083000	0.310000	0.007000	0.033000	0.027000	0.554000	9.942841e-01	0.104000	1.125433e-02	0.598000	3.370677e-01	0.077000	5.655254e-02	0.044000
3500000	0.420000	1.010481e+00	0.055000	0.228000	0.007000	0.020000	0.028000	0.477000	9.942841e-01	0.162000	1.028568e-02	0.557000	3.688108e-01	0.123000	5.117086e-02	0.088000	5.168513e-02	0.738000	2.959776e-01	0.732000	2.959776e-01	0.274000	4.941647e-02	0.274000	2.208975e+00	0.255000	5.601373e-01	0.009611	0.000007	0.000000	0.001079	0.000051	0.003502	0.429000	1.010481e+00	0.058000	0.317000	0.009000	0.018000	0.020000	0.560000	9.942841e-01	0.185000	1.018334e-02	0.587000	3.688108e-01	0.136000	5.168513e-02	0.149000
4000000	0.412000	1.041255e+00	0.065000	0.292000	0.011000	0.025000	0.024000	0.519000	9.942841e-01	0.208000	9.306871e-03	0.536000	4.075990e-01	0.125000	4.676664e-02	0.159000	4.676664e-02	0.737000	3.142798e-01	0.720000	3.142798e-01	0.202000	3.214586e-02	0.227000	2.864886e+00	0.241000	5.381740e-01	0.013147	0.000006	0.000000	0.000945	0.000045	0.003064	0.391000	1.041255e+00	0.078000	0.235000	0.006000	0.022000	0.025000	0.528000	9.942841e-01	0.245000	9.306871e-03	0.514000	4.035433e-01	0.057000	4.676664e-02	0.021000
4500000	0.367000	1.072966e+00	0.058000	0.322000	0.009000	0.011000	0.011000	0.517000	9.942841e-01	0.151000	8.764881e-03	0.511000	4.459843e-01	0.017000	4.274149e-02	0.064000	4.274149e-02	0.680000	3.370677e-01	0.665000	3.370677e-01	0.339000	2.766820e-02	0.237000	3.752899e+00	0.234000	5.545639e-01	0.011679	0.000005	0.000000	0.000840	0.000040	0.002724	0.399000	1.072966e+00	0.074000	0.262000	0.010000	0.025000	0.024000	0.531000	9.942841e-01	0.264000	8.591325e-03	0.495000	4.459843e-01	0.080000	4.274149e-02	0.104000
5000000	0.372000	1.105643e+00	0.050000	0.255000	0.012000	0.013000	0.014000	0.483000	9.942841e-01	0.153000	8.172321e-03	0.479000	4.928889e-01	0.058000	3.867410e-02	0.047000	3.867410e-02	0.669000	3.579108e-01	0.646000	3.579108e-01	0.218000	2.997261e-02	0.255000	4.147594e+00	0.223000	5.601373e-01	0.010511	0.000005	0.000000	0.000756	0.000036	0.002451	0.378000	1.105643e+00	0.072000	0.311000	0.004000	0.016000	0.021000	0.539000	9.942841e-01	0.209000	7.851880e-03	0.468000	4.928889e-01	0.076000	3.867410e-02	0.037000
5500000	0.378000	1.139314e+00	0.073000	0.303000	0.011000	0.006000	0.007000	0.551000	9.942841e-01	0.226000	7.544003e-03	0.435000	5.447265e-01	0.082000	3.534547e-02	0.021000	3.534547e-02	0.656000	3.800428e-01	0.647000	3.800428e-01	0.242000	2.154802e-02	0.256000	3.361975e+00	0.221000	5.435828e-01	0.009556	0.000004	0.000000	0.000688	0.000033	0.002228	0.362000	1.150765e+00	0.061000	0.345000	0.013000	0.018000	0.019000	0.488000	9.942841e-01	0.222000	7.104675e-03	0.442000	5.393064e-01	0.117000	3.534547e-02	0.097000
6000000	0.354000	1.185811e+00	0.050000	0.281000	0.010000	0.018000	0.016000	0.503000	9.942841e-01	0.192000	7.321044e-03	0.406000	5.960257e-01	0.092000	3.198190e-02	0.114000	3.198190e-02	0.680000	4.075990e-01	0.666000	4.075990e-01	0.161000	2.154802e-02	0.271000	3.103494e+00	0.253000	5.545639e-01	0.008756	0.000004	0.000000	0.000630	0.000030	0.002043	0.348000	1.185811e+00	0.053000	0.262000	0.014000	0.005000	0.009000	0.528000	9.942841e-01	0.282000	7.176078e-03	0.403000	5.960257e-01	0.096000	3.198190e-02	0.051000
6500000	0.332000	1.221924e+00	0.056000	0.267000	0.015000	0.007000	0.007000	0.540000	9.942841e-01	0.220000	6.894700e-03	0.363000	6.587103e-01	0.030000	2.893842e-02	0.034000	2.893842e-02	0.631000	4.328035e-01	0.568000	4.328035e-01	0.250000	1.854655e-02	0.243000	3.429891e+00	0.231000	5.490459e-01	0.008082	0.000004	0.000000	0.000582	0.000028	0.001887	0.358000	1.221924e+00	0.061000	0.286000	0.015000	0.024000	0.019000	0.506000	9.942841e-01	0.212000	7.033982e-03	0.374000	6.521560e-01	0.053000	2.922926e-02	0.037000
7000000	0.348000	1.259137e+00	0.066000	0.284000	0.010000	0.011000	0.010000	0.537000	9.942841e-01	0.212000	6.690931e-03	0.337000	7.207439e-01	0.063000	2.644773e-02	0.108000	2.644773e-02	0.627000	4.641853e-01	0.554000	4.641853e-01	0.207000	2.133361e-02	0.241000	3.464362e+00	0.282000	5.435828e-01	0.007506	0.000003	0.000000	0.000540	0.000026	0.001752	0.320000	1.259137e+00	0.073000	0.242000	0.012000	0.017000	0.014000	0.499000	9.942841e-01	0.328000	6.826096e-03	0.305000	7.135723e-01	0.112000	2.644773e-02	0.147000
7500000	0.319000	1.297484e+00	0.071000	0.268000	0.016000	0.007000	0.011000	0.551000	9.942841e-01	0.216000	6.301281e-03	0.324000	7.965451e-01	0.103000	2.393089e-02	0.073000	2.393089e-02	0.603000	4.928889e-01	0.550000	4.928889e-01	0.317000	1.892122e-02	0.223000	3.534347e+00	0.223000	5.657668e-01	0.007006	0.000003	0.000000	0.000504	0.000024	0.001635	0.335000	1.297484e+00	0.057000	0.323000	0.008000	0.021000	0.021000	0.499000	9.942841e-01	0.134000	6.558441e-03	0.325000	7.886194e-01	0.078000	2.417140e-02	0.101000
8000000	0.331000	1.336998e+00	0.064000	0.334000	0.007000	0.021000	0.023000	0.540000	9.942841e-01	0.219000	5.993964e-03	0.268000	8.803185e-01	0.139000	2.165357e-02	0.163000	2.187119e-02	0.573000	5.286274e-01	0.517000	5.233675e-01	0.233000	2.133361e-02	0.247000	3.828712e+00	0.264000	5.601373e-01	0.006566	0.000003	0.000000	0.000473	0.000023	0.001533	0.326000	1.336998e+00	0.066000	0.258000	0.007000	0.008000	0.010000	0.537000	9.942841e-01	0.180000	6.428576e-03	0.271000	8.715592e-01	0.155000	2.187119e-02	0.108000
8500000	0.310000	1.377716e+00	0.048000	0.267000	0.010000	0.017000	0.017000	0.519000	9.942841e-01	0.242000	6.115050e-03	0.233000	9.254534e-01	0.094000	1.978987e-02	0.083000	1.978987e-02	0.543000	5.613159e-01	0.528000	5.613159e-01	0.274000	1.930345e-02	0.223000	3.569868e+00	0.252000	5.771961e-01	0.006180	0.000003	0.000000	0.000445	0.000021	0.001442	0.308000	1.377716e+00	0.056000	0.314000	0.007000	0.017000	0.013000	0.490000	9.942841e-01	0.196000	6.364610e-03	0.282000	9.347544e-01	0.096000	1.978987e-02	0.089000
9000000	0.269000	1.433941e+00	0.064000	0.277000	0.007000	0.010000	0.013000	0.549000	9.942841e-01	0.210000	6.054204e-03	0.250000	9.632219e-01	0.079000	1.790661e-02	0.194000	1.808658e-02	0.516000	5.960257e-01	0.473000	5.960257e-01	0.231000	1.949745e-02	0.264000	3.328523e+00	0.258000	5.490459e-01	0.005836	0.000003	0.000000	0.000420	0.000020	0.001362	0.274000	1.433941e+00	0.074000	0.226000	0.010000	0.009000	0.009000	0.509000	9.942841e-01	0.215000	5.993964e-03	0.252000	9.925564e-01	0.087000	1.845195e-02	0.020000
9500000	0.287000	1.477611e+00	0.059000	0.299000	0.004000	0.015000	0.013000	0.564000	9.942841e-01	0.312000	6.054204e-03	0.234000	9.347544e-01	0.130000	1.636541e-02	0.195000	1.636541e-02	0.507000	6.392425e-01	0.452000	6.392425e-01	0.259000	1.854655e-02	0.240000	3.011772e+00	0.261000	5.490459e-01	0.005529	0.000003	0.000000	0.000398	0.000019	0.001292	0.270000	1.477611e+00	0.066000	0.279000	0.010000	0.020000	0.017000	0.535000	9.942841e-01	0.253000	6.054204e-03	0.267000	9.632219e-01	0.107000	1.669602e-02	0.141000
10000000	0.288000	1.522611e+00	0.060000	0.250000	0.011000	0.010000	0.010000	0.567000	9.942841e-01	0.286000	6.115050e-03	0.228000	9.632219e-01	0.164000	1.541237e-02	0.128000	1.480804e-02	0.458000	6.787710e-01	0.448000	6.787710e-01	0.172000	1.580433e-02	0.218000	3.828712e+00	0.257000	5.657668e-01	0.005253	0.000002	0.000000	0.000378	0.000018	0.001229	0.301000	1.522611e+00	0.072000	0.261000	0.011000	0.011000	0.011000	0.522000	9.942841e-01	0.246000	5.816816e-03	0.266000	9.826803e-01	0.158000	1.604136e-02	0.121000
10500000	0.272000	1.568982e+00	0.056000	0.303000	0.005000	0.015000	0.014000	0.557000	9.942841e-01	0.153000	6.238582e-03	0.263000	9.826803e-01	0.302000	1.466070e-02	0.230000	1.353353e-02	0.470000	7.207439e-01	0.417000	7.207439e-01	0.239000	2.091118e-02	0.252000	3.395763e+00	0.281000	5.601373e-01	0.005003	0.000002	0.000000	0.000360	0.000017	0.001190	0.283000	1.568982e+00	0.053000	0.286000	0.015000	0.019000	0.014000	0.521000	9.942841e-01	0.190000	5.701635e-03	0.256000	9.632219e-01	0.105000	1.495686e-02	0.140000
11000000	0.262000	1.584750e+00	0.064000	0.254000	0.009000	0.014000	0.014000	0.528000	9.942841e-01	0.277000	5.993964e-03	0.245000	9.536377e-01	0.182000	1.353353e-02	0.158000	1.249302e-02	0.448000	7.653122e-01	0.407000	7.653122e-01	0.223000	1.564707e-02	0.240000	3.945314e+00	0.270000	5.714529e-01	0.004775	0.000002	0.000000	0.000344	0.000016	0.001143	0.261000	1.616764e+00	0.068000	0.299000	0.007000	0.026000	0.024000	0.553000	9.942841e-01	0.235000	5.644903e-03	0.230000	9.729024e-01	0.178000	1.353353e-02	0.157000
11500000	0.269000	1.649425e+00	0.075000	0.297000	0.006000	0.007000	0.009000	0.549000	9.942841e-01	0.247000	6.054204e-03	0.279000	9.729024e-01	0.075000	1.236871e-02	0.138000	1.141776e-02	0.427000	8.208036e-01	0.371000	8.208036e-01	0.177000	1.170813e-02	0.296000	3.361975e+00	0.252000	5.545639e-01	0.004568	0.000002	0.000000	0.000329	0.000016	0.002457	0.243000	1.568982e+00	0.074000	0.292000	0.008000	0.011000	0.012000	0.557000	9.942841e-01	0.285000	5.993964e-03	0.243000	9.729024e-01	0.273000	1.313355e-02	0.160000
12000000	0.247000	1.633013e+00	0.062000	0.258000	0.013000	0.011000	0.014000	0.532000	9.942841e-01	0.251000	6.054204e-03	0.258000	9.925564e-01	0.308000	1.188373e-02	0.290000	1.097006e-02	0.375000	8.715592e-01	0.353000	8.715592e-01	0.244000	1.346756e-02	0.223000	3.395763e+00	0.245000	5.490459e-01	0.004378	0.000002	0.000000	0.000315	0.000015	0.003016	0.276000	1.633013e+00	0.048000	0.264000	0.013000	0.022000	0.029000	0.496000	9.942841e-01	0.305000	6.176508e-03	0.240000	9.441488e-01	0.145000	1.188373e-02	0.143000
12500000	0.241000	1.616764e+00	0.063000	0.248000	0.016000	0.012000	0.010000	0.504000	9.942841e-01	0.322000	6.238582e-03	0.269000	9.632219e-01	0.298000	1.188373e-02	0.033000	1.022842e-02	0.369000	9.254534e-01	0.345000	9.347544e-01	0.250000	1.360291e-02	0.269000	3.678586e+00	0.266000	5.545639e-01	0.004203	0.000002	0.000000	0.000303	0.000014	0.003444	0.246000	1.616764e+00	0.077000	0.287000	0.012000	0.020000	0.017000	0.486000	9.942841e-01	0.282000	6.176508e-03	0.258000	9.826803e-01	0.226000	1.108032e-02	0.227000
13000000	0.270000	1.666002e+00	0.067000	0.306000	0.012000	0.006000	0.009000	0.532000	9.942841e-01	0.211000	6.238582e-03	0.255000	9.826803e-01	0.210000	1.200316e-02	0.263000	1.043505e-02	0.359000	9.925564e-01	0.320000	9.925564e-01	0.317000	1.644931e-02	0.200000	3.395763e+00	0.260000	5.545639e-01	0.004041	0.000002	0.000000	0.000291	0.000014	0.003358	0.225000	1.633013e+00	0.062000	0.279000	0.006000	0.030000	0.020000	0.484000	9.942841e-01	0.175000	5.934323e-03	0.277000	9.729024e-01	0.326000	1.108032e-02	0.184000
13500000	0.240000	1.682746e+00	0.062000	0.313000	0.012000	0.009000	0.009000	0.528000	9.942841e-01	0.209000	6.238582e-03	0.235000	9.925564e-01	0.240000	1.200316e-02	0.306000	1.053992e-02	0.340000	1.053933e+00	0.324000	1.064525e+00	0.280000	1.580433e-02	0.268000	2.952135e+00	0.258000	5.714529e-01	0.003891	0.000002	0.000000	0.000280	0.000013	0.003381	0.271000	1.682746e+00	0.059000	0.291000	0.008000	0.017000	0.018000	0.481000	9.942841e-01	0.315000	5.993964e-03	0.208000	9.536377e-01	0.247000	1.108032e-02	0.245000
14000000	0.260000	1.699657e+00	0.056000	0.313000	0.007000	0.009000	0.009000	0.497000	9.942841e-01	0.214000	6.054204e-03	0.230000	9.729024e-01	0.210000	1.141776e-02	0.157000	9.536916e-03	0.305000	1.130351e+00	0.288000	1.130351e+00	0.312000	2.198332e-02	0.236000	2.922760e+00	0.230000	5.545639e-01	0.003752	0.000002	0.000000	0.000270	0.000013	0.003274	0.244000	1.666002e+00	0.084000	0.306000	0.014000	0.015000	0.015000	0.549000	9.942841e-01	0.204000	5.875276e-03	0.252000	9.729024e-01	0.134000	1.164842e-02	0.230000
14500000	0.249000	1.633013e+00	0.072000	0.250000	0.010000	0.014000	0.012000	0.498000	9.942841e-01	0.268000	6.301281e-03	0.232000	9.729024e-01	0.292000	1.119167e-02	0.101000	8.892162e-03	0.281000	1.200248e+00	0.287000	1.200248e+00	0.272000	2.685048e-02	0.268000	2.922760e+00	0.260000	5.490459e-01	0.003623	0.000002	0.000000	0.000261	0.000012	0.003161	0.265000	1.666002e+00	0.061000	0.316000	0.013000	0.020000	0.024000	0.589000	9.942841e-01	0.188000	5.816816e-03	0.236000	9.826803e-01	0.126000	1.097006e-02	0.131000
15000000	0.246000	1.616764e+00	0.076000	0.387000	0.015000	0.013000	0.015000	0.494000	9.942841e-01	0.207000	5.993964e-03	0.240000	1.002532e+00	0.229000	1.043505e-02	0.286000	8.208500e-03	0.255000	1.287276e+00	0.256000	1.261786e+00	0.192000	2.739290e-02	0.267000	3.072614e+00	0.248000	5.490459e-01	0.003501	0.000002	0.000000	0.000252	0.000012	0.003056	0.256000	1.682746e+00	0.052000	0.267000	0.006000	0.016000	0.017000	0.508000	9.942841e-01	0.186000	5.701635e-03	0.239000	9.632219e-01	0.312000	1.130415e-02	0.289000
15500000	0.264000	1.666002e+00	0.057000	0.315000	0.007000	0.007000	0.011000	0.540000	9.942841e-01	0.248000	6.238582e-03	0.230000	9.632219e-01	0.211000	1.022842e-02	0.237000	8.045961e-03	0.280000	1.339811e+00	0.231000	1.212311e+00	0.260000	2.029316e-02	0.222000	2.952135e+00	0.227000	5.657668e-01	0.003388	0.000002	0.000000	0.000244	0.000012	0.002959	0.241000	1.699657e+00	0.073000	0.286000	0.010000	0.018000	0.015000	0.541000	9.942841e-01	0.163000	5.758937e-03	0.239000	9.632219e-01	0.247000	1.130415e-02	0.353000
16000000	0.276000	1.682746e+00	0.048000	0.275000	0.005000	0.007000	0.006000	0.535000	9.942841e-01	0.332000	6.238582e-03	0.258000	9.925564e-01	0.236000	1.012665e-02	0.270000	7.965902e-03	0.224000	1.380614e+00	0.258000	1.261786e+00	0.263000	1.746648e-02	0.291000	2.981804e+00	0.222000	5.490459e-01	0.003282	0.000002	0.000000	0.000237	0.000011	0.003351	0.222000	1.682746e+00	0.044000	0.296000	0.015000	0.007000	0.009000	0.543000	9.942841e-01	0.248000	5.644903e-03	0.249000	9.729024e-01	0.067000	1.053992e-02	0.192000
16500000	0.255000	1.699657e+00	0.068000	0.294000	0.009000	0.010000	0.009000	0.497000	9.942841e-01	0.251000	6.176508e-03	0.238000	9.536377e-01	0.342000	9.536916e-03	0.257000	7.353454e-03	0.264000	1.353276e+00	0.271000	1.300214e+00	0.258000	2.429532e-02	0.218000	2.698048e+00	0.278000	5.601373e-01	0.003183	0.000001	0.000000	0.000230	0.000011	0.003321	0.258000	1.699657e+00	0.069000	0.318000	0.012000	0.008000	0.008000	0.530000	9.942841e-01	0.355000	5.588735e-03	0.277000	9.729024e-01	0.288000	1.012665e-02	0.197000
17000000	0.246000	1.682746e+00	0.069000	0.312000	0.009000	0.011000	0.016000	0.538000	9.942841e-01	0.346000	6.301281e-03	0.270000	9.254534e-01	0.269000	9.162968e-03	0.126000	6.994822e-03	0.226000	1.353276e+00	0.251000	1.326480e+00	0.303000	2.478612e-02	0.195000	2.780216e+00	0.251000	5.545639e-01	0.003089	0.000001	0.000000	0.000223	0.000011	0.003579	0.259000	1.733993e+00	0.064000	0.243000	0.016000	0.010000	0.008000	0.526000	9.942841e-01	0.275000	5.588735e-03	0.261000	9.826803e-01	0.250000	9.632764e-03	0.215000
17500000	0.249000	1.682746e+00	0.056000	0.272000	0.011000	0.009000	0.007000	0.549000	9.942841e-01	0.356000	5.993964e-03	0.247000	9.441488e-01	0.128000	9.632764e-03	0.070000	6.856315e-03	0.237000	1.394490e+00	0.265000	1.274468e+00	0.208000	1.746648e-02	0.272000	3.499180e+00	0.261000	5.490459e-01	0.003001	0.000001	0.000000	0.000216	0.000010	0.003514	0.241000	1.682746e+00	0.057000	0.249000	0.007000	0.009000	0.009000	0.528000	9.942841e-01	0.246000	5.644903e-03	0.237000	9.826803e-01	0.149000	9.632764e-03	0.197000
18000000	0.248000	1.666002e+00	0.069000	0.281000	0.017000	0.009000	0.010000	0.574000	9.942841e-01	0.286000	6.364610e-03	0.258000	1.002532e+00	0.161000	9.255058e-03	0.242000	6.788094e-03	0.262000	1.366877e+00	0.240000	1.236801e+00	0.252000	1.612360e-02	0.230000	3.295403e+00	0.231000	5.435828e-01	0.002918	0.000001	0.000000	0.000210	0.000010	0.003425	0.253000	1.699657e+00	0.064000	0.262000	0.005000	0.005000	0.002000	0.563000	9.942841e-01	0.230000	5.875276e-03	0.253000	1.002532e+00	0.356000	1.012665e-02	0.292000
18500000	0.247000	1.682746e+00	0.078000	0.352000	0.007000	0.010000	0.008000	0.515000	9.942841e-01	0.214000	6.428576e-03	0.247000	9.729024e-01	0.195000	8.803683e-03	0.248000	6.653681e-03	0.243000	1.380614e+00	0.259000	1.261786e+00	0.178000	2.091118e-02	0.271000	3.641984e+00	0.271000	5.601373e-01	0.002839	0.000001	0.000000	0.000205	0.000010	0.003957	0.221000	1.682746e+00	0.057000	0.298000	0.007000	0.020000	0.012000	0.570000	9.942841e-01	0.227000	5.993964e-03	0.242000	9.729024e-01	0.292000	9.729575e-03	0.368000
19000000	0.260000	1.699657e+00	0.065000	0.277000	0.009000	0.012000	0.007000	0.559000	9.942841e-01	0.204000	6.176508e-03	0.251000	9.729024e-01	0.076000	8.290997e-03	0.104000	6.329177e-03	0.237000	1.326480e+00	0.264000	1.261786e+00	0.220000	2.381424e-02	0.252000	3.752899e+00	0.276000	5.714529e-01	0.002765	0.000001	0.000000	0.000199	0.000009	0.004965	0.282000	1.699657e+00	0.060000	0.327000	0.011000	0.020000	0.024000	0.541000	9.942841e-01	0.233000	6.301281e-03	0.245000	9.729024e-01	0.259000	9.632764e-03	0.227000
19500000	0.241000	1.649425e+00	0.066000	0.321000	0.008000	0.019000	0.014000	0.520000	9.942841e-01	0.306000	6.364610e-03	0.213000	1.002532e+00	0.241000	8.543495e-03	0.167000	6.203851e-03	0.227000	1.326480e+00	0.245000	1.249231e+00	0.249000	2.198332e-02	0.269000	3.534347e+00	0.253000	5.435828e-01	0.002694	0.000001	0.000000	0.000194	0.000009	0.004839	0.237000	1.716739e+00	0.065000	0.306000	0.017000	0.010000	0.013000	0.536000	9.942841e-01	0.197000	6.176508e-03	0.225000	9.536377e-01	0.093000	9.632764e-03	0.125000
20000000	0.252000	1.666002e+00	0.074000	0.316000	0.011000	0.011000	0.010000	0.587000	9.942841e-01	0.256000	6.238582e-03	0.255000	9.826803e-01	0.294000	8.290997e-03	0.182000	6.203851e-03	0.247000	1.339811e+00	0.258000	1.274468e+00	0.253000	2.429532e-02	0.242000	3.295403e+00	0.239000	5.601373e-01	0.002627	0.000001	0.000000	0.000189	0.000009	0.004719	0.230000	1.649425e+00	0.062000	0.290000	0.017000	0.014000	0.014000	0.576000	9.942841e-01	0.219000	6.238582e-03	0.233000	9.441488e-01	0.251000	9.442022e-03	0.291000
20500000	0.241000	1.633013e+00	0.066000	0.275000	0.006000	0.011000	0.014000	0.523000	9.942841e-01	0.226000	6.301281e-03	0.265000	1.012607e+00	0.293000	8.629359e-03	0.222000	6.142121e-03	0.256000	1.366877e+00	0.262000	1.300214e+00	0.239000	1.695027e-02	0.281000	2.644623e+00	0.219000	5.657668e-01	0.002563	0.000001	0.000000	0.000185	0.000009	0.004609	0.258000	1.699657e+00	0.073000	0.347000	0.009000	0.020000	0.020000	0.545000	9.942841e-01	0.195000	6.115050e-03	0.262000	9.632219e-01	0.132000	9.536916e-03	0.209000
21000000	0.260000	1.649425e+00	0.051000	0.295000	0.009000	0.017000	0.016000	0.467000	9.942841e-01	0.258000	6.963993e-03	0.248000	9.536377e-01	0.285000	9.162968e-03	0.251000	6.521929e-03	0.251000	1.394490e+00	0.234000	1.313281e+00	0.256000	2.357729e-02	0.247000	2.952135e+00	0.255000	5.545639e-01	0.002502	0.000001	0.000000	0.000180	0.000009	0.004509	0.238000	1.716739e+00	0.053000	0.292000	0.008000	0.010000	0.010000	0.526000	9.942841e-01	0.383000	5.701635e-03	0.251000	9.925564e-01	0.234000	9.536916e-03	0.271000
21500000	0.252000	1.633013e+00	0.057000	0.268000	0.014000	0.015000	0.010000	0.505000	9.942841e-01	0.225000	6.758176e-03	0.241000	9.729024e-01	0.222000	9.255058e-03	0.278000	6.587475e-03	0.264000	1.380614e+00	0.235000	1.287276e+00	0.261000	3.588372e-02	0.263000	3.678586e+00	0.280000	5.490459e-01	0.002463	0.000001	0.000000	0.000176	0.000008	0.004448	0.252000	1.699657e+00	0.067000	0.279000	0.014000	0.022000	0.022000	0.542000	9.942841e-01	0.209000	5.701635e-03	0.238000	9.536377e-01	0.338000	9.827359e-03	0.228000
22000000	0.280000	1.649425e+00	0.065000	0.337000	0.014000	0.008000	0.009000	0.529000	9.942841e-01	0.202000	6.624355e-03	0.234000	9.632219e-01	0.100000	8.716085e-03	0.255000	6.587475e-03	0.243000	1.380614e+00	0.242000	1.287276e+00	0.217000	2.739290e-02	0.240000	3.230150e+00	0.244000	5.435828e-01	0.002461	0.000001	0.000000	0.000172	0.000008	0.004386	0.224000	1.716739e+00	0.064000	0.203000	0.005000	0.019000	0.019000	0.547000	9.942841e-01	0.324000	5.533126e-03	0.255000	9.925564e-01	0.242000	9.632764e-03	0.284000
22500000	0.220000	1.633013e+00	0.060000	0.264000	0.012000	0.023000	0.015000	0.503000	9.942841e-01	0.183000	6.428576e-03	0.228000	9.441488e-01	0.085000	8.981529e-03	0.033000	6.653681e-03	0.247000	1.366877e+00	0.266000	1.300214e+00	0.217000	2.154802e-02	0.212000	3.499180e+00	0.239000	5.601373e-01	0.002406	0.000001	0.000000	0.000168	0.000008	0.004340	0.252000	1.716739e+00	0.072000	0.316000	0.012000	0.009000	0.007000	0.552000	9.942841e-01	0.225000	5.875276e-03	0.251000	9.826803e-01	0.171000	9.536916e-03	0.125000
23000000	0.248000	1.649425e+00	0.064000	0.298000	0.008000	0.013000	0.016000	0.538000	9.942841e-01	0.245000	6.301281e-03	0.249000	9.632219e-01	0.291000	8.458486e-03	0.276000	6.653681e-03	0.270000	1.366877e+00	0.253000	1.274468e+00	0.284000	2.288047e-02	0.240000	2.644623e+00	0.266000	5.714529e-01	0.002354	0.000001	0.000000	0.000165	0.000008	0.004246	0.230000	1.666002e+00	0.059000	0.294000	0.006000	0.006000	0.007000	0.513000	9.942841e-01	0.290000	6.176508e-03	0.241000	9.441488e-01	0.209000	9.729575e-03	0.285000
23500000	0.226000	1.649425e+00	0.059000	0.199000	0.009000	0.015000	0.020000	0.509000	9.942841e-01	0.319000	6.115050e-03	0.239000	9.729024e-01	0.332000	8.458486e-03	0.310000	6.720551e-03	0.250000	1.366877e+00	0.252000	1.261786e+00	0.238000	1.949745e-02	0.280000	3.605745e+00	0.239000	5.328191e-01	0.002303	0.000001	0.000000	0.000161	0.000008	0.004156	0.229000	1.649425e+00	0.065000	0.221000	0.011000	0.010000	0.009000	0.558000	9.942841e-01	0.207000	6.176508e-03	0.259000	9.632219e-01	0.090000	9.255058e-03	0.206000
24000000	0.267000	1.666002e+00	0.075000	0.242000	0.012000	0.010000	0.010000	0.537000	9.942841e-01	0.240000	5.993964e-03	0.237000	9.729024e-01	0.157000	8.543495e-03	0.234000	6.457035e-03	0.258000	1.380614e+00	0.240000	1.236801e+00	0.243000	1.059396e-02	0.242000	3.906057e+00	0.247000	5.381740e-01	0.002255	0.000001	0.000000	0.000158	0.000008	0.004070	0.277000	1.666002e+00	0.072000	0.295000	0.011000	0.017000	0.020000	0.549000	9.942841e-01	0.316000	6.238582e-03	0.257000	9.729024e-01	0.317000	9.442022e-03	0.219000
24500000	0.257000	1.716739e+00	0.070000	0.338000	0.006000	0.013000	0.015000	0.543000	9.942841e-01	0.282000	5.816816e-03	0.258000	9.632219e-01	0.333000	8.716085e-03	0.341000	6.587475e-03	0.212000	1.380614e+00	0.244000	1.236801e+00	0.252000	1.255707e-02	0.271000	3.752899e+00	0.258000	5.657668e-01	0.002210	0.000001	0.000000	0.000155	0.000007	0.003986	0.248000	1.649425e+00	0.072000	0.300000	0.014000	0.013000	0.010000	0.551000	9.942841e-01	0.292000	6.493184e-03	0.243000	9.729024e-01	0.189000	9.162968e-03	0.474000
25000000	0.254000	1.699657e+00	0.077000	0.285000	0.015000	0.007000	0.007000	0.533000	9.942841e-01	0.238000	5.816816e-03	0.247000	9.632219e-01	0.221000	8.629359e-03	0.103000	6.521929e-03	0.251000	1.380614e+00	0.274000	1.224495e+00	0.321000	1.281074e-02	0.261000	3.072614e+00	0.259000	5.771961e-01	0.002165	0.000001	0.000000	0.000151	0.000007	0.003907	0.284000	1.649425e+00	0.048000	0.264000	0.009000	0.017000	0.018000	0.528000	9.942841e-01	0.235000	6.493184e-03	0.261000	9.826803e-01	0.306000	9.348073e-03	0.294000
25500000	0.251000	1.682746e+00	0.064000	0.286000	0.009000	0.006000	0.007000	0.518000	9.942841e-01	0.371000	5.993964e-03	0.248000	9.536377e-01	0.335000	9.162968e-03	0.302000	7.065121e-03	0.243000	1.366877e+00	0.255000	1.249231e+00	0.198000	1.612360e-02	0.224000	2.893678e+00	0.250000	5.490459e-01	0.002123	0.000001	0.000000	0.000148	0.000007	0.003831	0.209000	1.633013e+00	0.049000	0.289000	0.009000	0.007000	0.007000	0.537000	9.942841e-01	0.297000	6.826096e-03	0.250000	9.441488e-01	0.323000	9.071795e-03	0.254000
26000000	0.249000	1.649425e+00	0.068000	0.327000	0.012000	0.007000	0.007000	0.500000	9.942841e-01	0.334000	5.875276e-03	0.260000	9.729024e-01	0.250000	9.071795e-03	0.189000	6.856315e-03	0.261000	1.366877e+00	0.247000	1.261786e+00	0.268000	1.293949e-02	0.241000	3.641984e+00	0.250000	5.328191e-01	0.002082	0.000001	0.000000	0.000146	0.000007	0.003757	0.235000	1.649425e+00	0.060000	0.287000	0.009000	0.025000	0.019000	0.514000	9.942841e-01	0.182000	6.301281e-03	0.242000	9.536377e-01	0.332000	9.442022e-03	0.311000
26500000	0.230000	1.600677e+00	0.078000	0.312000	0.014000	0.005000	0.005000	0.548000	9.942841e-01	0.265000	5.816816e-03	0.256000	1.012607e+00	0.277000	9.071795e-03	0.303000	6.587475e-03	0.242000	1.366877e+00	0.242000	1.261786e+00	0.238000	1.080797e-02	0.247000	3.641984e+00	0.236000	5.381740e-01	0.002043	0.000001	0.000000	0.000143	0.000007	0.003688	0.267000	1.666002e+00	0.082000	0.299000	0.005000	0.011000	0.008000	0.559000	9.942841e-01	0.221000	5.875276e-03	0.263000	9.729024e-01	0.136000	9.255058e-03	0.211000
27000000	0.228000	1.584750e+00	0.070000	0.242000	0.005000	0.002000	0.002000	0.534000	9.942841e-01	0.203000	5.588735e-03	0.242000	9.441488e-01	0.096000	9.162968e-03	0.181000	6.653681e-03	0.251000	1.408505e+00	0.253000	1.261786e+00	0.185000	1.230842e-02	0.254000	4.448329e+00	0.256000	5.490459e-01	0.002005	0.000001	0.000000	0.000140	0.000007	0.003620	0.276000	1.649425e+00	0.067000	0.262000	0.009000	0.019000	0.019000	0.514000	9.942841e-01	0.203000	6.054204e-03	0.242000	9.826803e-01	0.232000	9.162968e-03	0.375000
27500000	0.253000	1.600677e+00	0.070000	0.339000	0.010000	0.009000	0.014000	0.473000	9.942841e-01	0.166000	5.423563e-03	0.248000	9.254534e-01	0.157000	9.536916e-03	0.186000	6.925223e-03	0.219000	1.380614e+00	0.252000	1.300214e+00	0.297000	1.281074e-02	0.273000	3.534347e+00	0.229000	5.435828e-01	0.001969	0.000001	0.000000	0.000138	0.000007	0.003554	0.252000	1.682746e+00	0.080000	0.309000	0.014000	0.012000	0.010000	0.550000	9.942841e-01	0.290000	5.934323e-03	0.246000	9.254534e-01	0.344000	9.348073e-03	0.267000
28000000	0.263000	1.616764e+00	0.057000	0.205000	0.010000	0.009000	0.006000	0.549000	9.942841e-01	0.257000	5.758937e-03	0.267000	9.729024e-01	0.226000	9.536916e-03	0.160000	6.925223e-03	0.230000	1.394490e+00	0.246000	1.274468e+00	0.249000	1.059396e-02	0.304000	2.981804e+00	0.295000	5.328191e-01	0.001934	0.000001	0.000000	0.000135	0.000006	0.003491	0.231000	1.699657e+00	0.071000	0.287000	0.013000	0.018000	0.024000	0.548000	9.942841e-01	0.233000	6.301281e-03	0.234000	9.536377e-01	0.051000	8.716085e-03	0.058000
28500000	0.278000	1.649425e+00	0.079000	0.324000	0.012000	0.013000	0.014000	0.555000	9.942841e-01	0.215000	6.115050e-03	0.257000	9.729024e-01	0.411000	9.632764e-03	0.338000	6.994822e-03	0.237000	1.394490e+00	0.227000	1.224495e+00	0.234000	9.027575e-03	0.220000	4.448329e+00	0.272000	5.490459e-01	0.001900	0.000001	0.000000	0.000133	0.000006	0.003429	0.260000	1.682746e+00	0.068000	0.220000	0.010000	0.013000	0.007000	0.541000	9.942841e-01	0.239000	5.875276e-03	0.259000	9.925564e-01	0.249000	8.892162e-03	0.234000
29000000	0.265000	1.699657e+00	0.068000	0.281000	0.011000	0.005000	0.007000	0.528000	9.942841e-01	0.265000	6.301281e-03	0.239000	9.826803e-01	0.200000	9.632764e-03	0.208000	7.065121e-03	0.238000	1.353276e+00	0.246000	1.212311e+00	0.301000	1.059396e-02	0.243000	4.106325e+00	0.226000	5.435828e-01	0.001867	0.000001	0.000000	0.000131	0.000006	0.003370	0.250000	1.633013e+00	0.078000	0.270000	0.013000	0.011000	0.010000	0.556000	9.942841e-01	0.294000	5.875276e-03	0.259000	9.632219e-01	0.168000	8.981529e-03	0.250000
29500000	0.233000	1.716739e+00	0.075000	0.314000	0.016000	0.008000	0.008000	0.540000	9.942841e-01	0.289000	6.301281e-03	0.253000	9.826803e-01	0.282000	9.348073e-03	0.316000	6.653681e-03	0.258000	1.380614e+00	0.269000	1.212311e+00	0.266000	9.585809e-03	0.221000	3.262613e+00	0.259000	5.381740e-01	0.001835	0.000001	0.000000	0.000128	0.000006	0.003313	0.263000	1.682746e+00	0.061000	0.256000	0.011000	0.011000	0.010000	0.544000	9.942841e-01	0.260000	5.816816e-03	0.248000	9.632219e-01	0.297000	8.629359e-03	0.214000
30000000	0.231000	1.699657e+00	0.073000	0.287000	0.006000	0.005000	0.004000	0.545000	9.942841e-01	0.288000	6.493184e-03	0.232000	9.729024e-01	0.165000	8.803683e-03	0.147000	6.266200e-03	0.256000	1.380614e+00	0.281000	1.261786e+00	0.243000	1.113712e-02	0.235000	3.072614e+00	0.246000	5.545639e-01	0.001805	0.000001	0.000000	0.000126	0.000006	0.003258	0.269000	1.666002e+00	0.062000	0.321000	0.010000	0.012000	0.013000	0.515000	9.942841e-01	0.296000	5.816816e-03	0.253000	9.632219e-01	0.317000	8.374323e-03	0.311000
30500000	0.247000	1.682746e+00	0.067000	0.361000	0.008000	0.002000	0.001000	0.541000	9.942841e-01	0.187000	6.493184e-03	0.231000	9.925564e-01	0.127000	8.892162e-03	0.078000	6.329177e-03	0.251000	1.408505e+00	0.234000	1.249231e+00	0.241000	9.585809e-03	0.274000	3.605745e+00	0.236000	5.545639e-01	0.001775	0.000001	0.000000	0.000124	0.000006	0.003204	0.251000	1.649425e+00	0.071000	0.265000	0.008000	0.013000	0.014000	0.561000	9.942841e-01	0.285000	5.993964e-03	0.245000	9.729024e-01	0.257000	8.208500e-03	0.177000
31000000	0.253000	1.699657e+00	0.068000	0.295000	0.012000	0.003000	0.004000	0.577000	9.942841e-01	0.148000	6.301281e-03	0.271000	9.826803e-01	0.114000	8.543495e-03	0.128000	6.203851e-03	0.229000	1.422660e+00	0.246000	1.249231e+00	0.231000	7.030683e-03	0.298000	4.723398e+00	0.266000	5.601373e-01	0.001746	0.000001	0.000000	0.000122	0.000006	0.003153	0.252000	1.649425e+00	0.066000	0.289000	0.010000	0.008000	0.008000	0.545000	9.942841e-01	0.196000	5.993964e-03	0.239000	9.536377e-01	0.137000	7.965902e-03	0.186000
31500000	0.248000	1.666002e+00	0.057000	0.244000	0.011000	0.001000	0.001000	0.574000	9.942841e-01	0.265000	6.428576e-03	0.237000	9.632219e-01	0.144000	8.543495e-03	0.268000	6.521929e-03	0.258000	1.422660e+00	0.218000	1.200248e+00	0.256000	5.105323e-03	0.238000	4.916164e+00	0.255000	5.545639e-01	0.001719	0.000001	0.000000	0.000120	0.000006	0.003103	0.241000	1.633013e+00	0.075000	0.316000	0.014000	0.015000	0.017000	0.529000	9.942841e-01	0.258000	6.301281e-03	0.267000	9.729024e-01	0.193000	7.965902e-03	0.279000
32000000	0.274000	1.682746e+00	0.061000	0.293000	0.008000	0.008000	0.012000	0.551000	9.942841e-01	0.240000	6.493184e-03	0.251000	9.826803e-01	0.249000	8.290997e-03	0.291000	6.521929e-03	0.254000	1.408505e+00	0.270000	1.236801e+00	0.300000	8.333502e-03	0.279000	3.752899e+00	0.269000	5.381740e-01	0.001692	0.000001	0.000000	0.000118	0.000006	0.003054	0.243000	1.616764e+00	0.074000	0.232000	0.010000	0.022000	0.021000	0.565000	9.942841e-01	0.264000	6.558441e-03	0.252000	9.826803e-01	0.214000	8.208500e-03	0.086000
32500000	0.238000	1.666002e+00	0.071000	0.296000	0.013000	0.004000	0.003000	0.546000	9.942841e-01	0.172000	6.115050e-03	0.252000	9.925564e-01	0.241000	7.965902e-03	0.056000	6.329177e-03	0.248000	1.380614e+00	0.240000	1.188306e+00	0.208000	5.586114e-03	0.217000	4.065467e+00	0.239000	5.490459e-01	0.001666	0.000001	0.000000	0.000116	0.000006	0.003008	0.262000	1.633013e+00	0.042000	0.232000	0.004000	0.024000	0.023000	0.527000	9.942841e-01	0.225000	6.238582e-03	0.248000	9.441488e-01	0.179000	8.543495e-03	0.217000
33000000	0.256000	1.716739e+00	0.072000	0.254000	0.012000	0.005000	0.005000	0.545000	9.942841e-01	0.290000	6.115050e-03	0.268000	9.729024e-01	0.220000	8.208500e-03	0.313000	6.587475e-03	0.296000	1.380614e+00	0.237000	1.200248e+00	0.304000	4.954438e-03	0.223000	3.534347e+00	0.274000	5.545639e-01	0.001640	0.000001	0.000000	0.000115	0.000005	0.002962	0.233000	1.616764e+00	0.042000	0.280000	0.012000	0.021000	0.020000	0.504000	9.942841e-01	0.265000	5.993964e-03	0.265000	9.632219e-01	0.202000	8.981529e-03	0.307000
33500000	0.259000	1.699657e+00	0.062000	0.319000	0.006000	0.002000	0.004000	0.530000	9.942841e-01	0.241000	6.301281e-03	0.236000	9.632219e-01	0.170000	7.886640e-03	0.135000	6.266200e-03	0.230000	1.394490e+00	0.264000	1.249231e+00	0.191000	3.976030e-03	0.275000	4.025015e+00	0.270000	5.829970e-01	0.001616	0.000001	0.000000	0.000113	0.000005	0.002918	0.266000	1.666002e+00	0.060000	0.218000	0.008000	0.016000	0.021000	0.503000	9.942841e-01	0.203000	5.934323e-03	0.245000	9.536377e-01	0.254000	9.348073e-03	0.296000
34000000	0.274000	1.699657e+00	0.076000	0.331000	0.018000	0.007000	0.005000	0.575000	9.942841e-01	0.163000	6.054204e-03	0.244000	9.441488e-01	0.116000	7.653555e-03	0.209000	6.020499e-03	0.205000	1.422660e+00	0.237000	1.224495e+00	0.239000	3.491334e-03	0.233000	4.106325e+00	0.230000	5.601373e-01	0.001592	0.000001	0.000000	0.000111	0.000005	0.002875	0.262000	1.666002e+00	0.057000	0.251000	0.008000	0.022000	0.021000	0.577000	9.942841e-01	0.209000	5.588735e-03	0.241000	9.729024e-01	0.251000	9.071795e-03	0.209000
34500000	0.253000	1.716739e+00	0.071000	0.266000	0.011000	0.008000	0.008000	0.571000	9.942841e-01	0.237000	6.054204e-03	0.260000	9.729024e-01	0.226000	7.965902e-03	0.342000	6.329177e-03	0.289000	1.422660e+00	0.236000	1.188306e+00	0.294000	3.096535e-03	0.204000	3.906057e+00	0.243000	5.657668e-01	0.001569	0.000001	0.000000	0.000110	0.000005	0.002834	0.246000	1.616764e+00	0.057000	0.269000	0.009000	0.024000	0.024000	0.527000	9.942841e-01	0.268000	5.263273e-03	0.276000	9.536377e-01	0.346000	9.442022e-03	0.331000
35000000	0.243000	1.666002e+00	0.085000	0.358000	0.012000	0.007000	0.006000	0.566000	9.942841e-01	0.228000	5.993964e-03	0.255000	9.536377e-01	0.339000	8.208500e-03	0.242000	6.203851e-03	0.278000	1.394490e+00	0.223000	1.212311e+00	0.239000	4.097118e-03	0.327000	3.867191e+00	0.267000	5.601373e-01	0.001547	0.000001	0.000000	0.000108	0.000005	0.002793	0.264000	1.666002e+00	0.082000	0.348000	0.010000	0.014000	0.019000	0.522000	9.942841e-01	0.183000	5.316169e-03	0.252000	9.632219e-01	0.271000	8.981529e-03	0.190000
35500000	0.266000	1.649425e+00	0.084000	0.371000	0.008000	0.006000	0.005000	0.545000	9.942841e-01	0.326000	5.875276e-03	0.258000	9.826803e-01	0.157000	8.208500e-03	0.233000	6.203851e-03	0.234000	1.353276e+00	0.239000	1.236801e+00	0.278000	4.438355e-03	0.262000	3.715557e+00	0.269000	5.545639e-01	0.001525	0.000001	0.000000	0.000107	0.000005	0.002754	0.253000	1.716739e+00	0.071000	0.255000	0.011000	0.009000	0.008000	0.564000	9.942841e-01	0.293000	5.533126e-03	0.260000	9.441488e-01	0.351000	9.536916e-03	0.395000
36000000	0.236000	1.666002e+00	0.064000	0.247000	0.013000	0.007000	0.007000	0.564000	9.942841e-01	0.324000	6.176508e-03	0.259000	9.826803e-01	0.182000	8.629359e-03	0.147000	6.392786e-03	0.263000	1.353276e+00	0.260000	1.274468e+00	0.206000	5.105323e-03	0.293000	3.984965e+00	0.235000	5.490459e-01	0.001504	0.000001	0.000000	0.000105	0.000005	0.002716	0.246000	1.699657e+00	0.080000	0.297000	0.009000	0.022000	0.031000	0.504000	9.942841e-01	0.315000	5.934323e-03	0.259000	9.729024e-01	0.350000	9.926125e-03	0.277000
36500000	0.226000	1.666002e+00	0.087000	0.251000	0.011000	0.003000	0.003000	0.530000	9.942841e-01	0.206000	6.054204e-03	0.234000	9.925564e-01	0.088000	8.290997e-03	0.148000	6.142121e-03	0.246000	1.394490e+00	0.271000	1.249231e+00	0.241000	4.394193e-03	0.220000	3.011772e+00	0.254000	5.490459e-01	0.001483	0.000001	0.000000	0.000104	0.000005	0.002678	0.279000	1.682746e+00	0.064000	0.212000	0.004000	0.030000	0.030000	0.550000	9.942841e-01	0.145000	5.588735e-03	0.247000	9.536377e-01	0.272000	9.827359e-03	0.247000
37000000	0.241000	1.682746e+00	0.062000	0.275000	0.007000	0.007000	0.002000	0.542000	9.942841e-01	0.232000	6.238582e-03	0.234000	9.536377e-01	0.437000	8.374323e-03	0.333000	6.203851e-03	0.244000	1.366877e+00	0.247000	1.261786e+00	0.293000	5.260804e-03	0.194000	3.752899e+00	0.263000	5.545639e-01	0.001463	0.000001	0.000000	0.000102	0.000005	0.002642	0.257000	1.682746e+00	0.056000	0.277000	0.010000	0.022000	0.021000	0.527000	9.942841e-01	0.309000	5.758937e-03	0.280000	9.729024e-01	0.079000	9.632764e-03	0.220000
37500000	0.226000	1.633013e+00	0.062000	0.294000	0.012000	0.008000	0.007000	0.507000	9.942841e-01	0.235000	5.993964e-03	0.236000	9.729024e-01	0.288000	8.716085e-03	0.196000	6.329177e-03	0.232000	1.394490e+00	0.269000	1.287276e+00	0.281000	8.168488e-03	0.251000	3.262613e+00	0.259000	5.381740e-01	0.001443	0.000001	0.000000	0.000101	0.000005	0.002607	0.256000	1.699657e+00	0.078000	0.342000	0.011000	0.015000	0.016000	0.522000	9.942841e-01	0.335000	6.115050e-03	0.246000	9.441488e-01	0.337000	9.729575e-03	0.388000
38000000	0.254000	1.682746e+00	0.061000	0.267000	0.015000	0.007000	0.005000	0.544000	9.942841e-01	0.209000	6.054204e-03	0.254000	1.002532e+00	0.361000	9.162968e-03	0.263000	6.925223e-03	0.258000	1.380614e+00	0.254000	1.287276e+00	0.240000	7.317610e-03	0.244000	3.361975e+00	0.265000	5.657668e-01	0.001424	0.000001	0.000000	0.000100	0.000005	0.002573	0.249000	1.682746e+00	0.061000	0.221000	0.009000	0.015000	0.014000	0.545000	9.942841e-01	0.190000	5.816816e-03	0.247000	9.441488e-01	0.242000	9.729575e-03	0.133000
38500000	0.243000	1.666002e+00	0.080000	0.319000	0.013000	0.008000	0.003000	0.539000	9.942841e-01	0.238000	5.816816e-03	0.201000	1.002532e+00	0.108000	8.803683e-03	0.090000	6.521929e-03	0.245000	1.408505e+00	0.245000	1.274468e+00	0.269000	7.317610e-03	0.280000	4.189279e+00	0.254000	5.545639e-01	0.001406	0.000001	0.000000	0.000098	0.000005	0.002540	0.251000	1.699657e+00	0.060000	0.196000	0.005000	0.015000	0.013000	0.563000	9.942841e-01	0.203000	5.701635e-03	0.262000	9.925564e-01	0.256000	9.926125e-03	0.279000
39000000	0.252000	1.699657e+00	0.079000	0.317000	0.011000	0.005000	0.001000	0.540000	9.942841e-01	0.288000	5.644903e-03	0.249000	9.729024e-01	0.365000	8.981529e-03	0.220000	6.653681e-03	0.262000	1.366877e+00	0.258000	1.249231e+00	0.222000	5.872520e-03	0.248000	4.189279e+00	0.266000	5.490459e-01	0.001388	0.000001	0.000000	0.000097	0.000005	0.002507	0.225000	1.716739e+00	0.043000	0.245000	0.012000	0.024000	0.021000	0.504000	9.942841e-01	0.269000	5.816816e-03	0.250000	9.729024e-01	0.456000	1.043505e-02	0.424000
39500000	0.242000	1.649425e+00	0.077000	0.270000	0.007000	0.007000	0.006000	0.548000	9.942841e-01	0.242000	5.758937e-03	0.276000	9.536377e-01	0.164000	9.632764e-03	0.097000	6.856315e-03	0.255000	1.366877e+00	0.244000	1.212311e+00	0.249000	4.394193e-03	0.253000	4.493035e+00	0.247000	5.435828e-01	0.001370	0.000001	0.000000	0.000096	0.000005	0.002475	0.262000	1.751420e+00	0.078000	0.269000	0.006000	0.021000	0.027000	0.481000	9.942841e-01	0.212000	5.758937e-03	0.252000	9.632219e-01	0.217000	9.827359e-03	0.240000
40000000	0.260000	1.699657e+00	0.060000	0.304000	0.009000	0.003000	0.003000	0.578000	9.942841e-01	0.304000	5.816816e-03	0.244000	9.441488e-01	0.312000	9.827359e-03	0.203000	6.856315e-03	0.261000	1.366877e+00	0.278000	1.212311e+00	0.194000	4.097118e-03	0.287000	3.984965e+00	0.227000	5.435828e-01	0.001353	0.000001	0.000000	0.000095	0.000005	0.002444	0.237000	1.733993e+00	0.046000	0.274000	0.009000	0.018000	0.020000	0.529000	9.942841e-01	0.220000	5.644903e-03	0.280000	9.632219e-01	0.371000	9.926125e-03	0.338000
40500000	0.246000	1.682746e+00	0.073000	0.255000	0.011000	0.009000	0.008000	0.531000	9.942841e-01	0.253000	6.301281e-03	0.255000	9.826803e-01	0.271000	9.632764e-03	0.320000	6.653681e-03	0.232000	1.353276e+00	0.276000	1.188306e+00	0.288000	4.665914e-03	0.244000	3.906057e+00	0.266000	5.490459e-01	0.001336	0.000001	0.000000	0.000093	0.000004	0.002419	0.239000	1.751420e+00	0.077000	0.298000	0.024000	0.016000	0.013000	0.544000	9.942841e-01	0.243000	5.701635e-03	0.254000	9.729024e-01	0.123000	9.729575e-03	0.146000
41000000	0.230000	1.699657e+00	0.061000	0.278000	0.014000	0.004000	0.004000	0.543000	9.942841e-01	0.248000	6.238582e-03	0.262000	9.826803e-01	0.270000	9.926125e-03	0.326000	6.925223e-03	0.243000	1.353276e+00	0.268000	1.224495e+00	0.204000	4.954438e-03	0.284000	3.569868e+00	0.257000	5.545639e-01	0.001320	0.000001	0.000000	0.000092	0.000004	0.002396	0.224000	1.733993e+00	0.057000	0.261000	0.015000	0.017000	0.020000	0.573000	9.942841e-01	0.249000	5.644903e-03	0.244000	9.925564e-01	0.152000	9.255058e-03	0.150000
41500000	0.243000	1.716739e+00	0.072000	0.276000	0.011000	0.006000	0.004000	0.499000	9.942841e-01	0.246000	6.238582e-03	0.284000	9.729024e-01	0.097000	9.729575e-03	0.204000	6.856315e-03	0.256000	1.353276e+00	0.254000	1.249231e+00	0.239000	5.475501e-03	0.220000	3.790616e+00	0.239000	5.381740e-01	0.001304	0.000001	0.000000	0.000091	0.000004	0.002372	0.218000	1.716739e+00	0.068000	0.309000	0.005000	0.021000	0.019000	0.529000	9.942841e-01	0.285000	5.875276e-03	0.250000	9.826803e-01	0.116000	9.442022e-03	0.069000
42000000	0.225000	1.649425e+00	0.063000	0.250000	0.008000	0.008000	0.004000	0.573000	9.942841e-01	0.289000	6.301281e-03	0.264000	9.729024e-01	0.081000	9.632764e-03	0.162000	6.856315e-03	0.255000	1.366877e+00	0.243000	1.224495e+00	0.241000	3.744484e-03	0.294000	4.770869e+00	0.261000	5.328191e-01	0.001289	0.000001	0.000000	0.000090	0.000004	0.002344	0.281000	1.682746e+00	0.049000	0.311000	0.013000	0.024000	0.022000	0.572000	9.942841e-01	0.300000	6.176508e-03	0.220000	9.632219e-01	0.292000	1.012665e-02	0.262000
42500000	0.270000	1.666002e+00	0.076000	0.308000	0.007000	0.004000	0.006000	0.564000	9.942841e-01	0.253000	6.176508e-03	0.247000	9.441488e-01	0.255000	9.442022e-03	0.180000	6.720551e-03	0.271000	1.394490e+00	0.233000	1.236801e+00	0.245000	5.156633e-03	0.245000	3.984965e+00	0.264000	5.545639e-01	0.001274	0.000001	0.000000	0.000089	0.000004	0.002319	0.233000	1.666002e+00	0.070000	0.329000	0.017000	0.008000	0.019000	0.577000	9.942841e-01	0.192000	5.934323e-03	0.282000	9.729024e-01	0.338000	1.075284e-02	0.275000
43000000	0.261000	1.682746e+00	0.058000	0.222000	0.009000	0.008000	0.014000	0.530000	9.942841e-01	0.229000	6.176508e-03	0.251000	9.826803e-01	0.096000	8.716085e-03	0.191000	6.521929e-03	0.245000	1.366877e+00	0.245000	1.236801e+00	0.276000	5.991153e-03	0.290000	3.605745e+00	0.276000	5.490459e-01	0.001259	0.000001	0.000000	0.000088	0.000004	0.002294	0.248000	1.649425e+00	0.087000	0.294000	0.011000	0.015000	0.013000	0.528000	9.942841e-01	0.254000	5.758937e-03	0.230000	9.925564e-01	0.167000	1.033122e-02	0.223000
43500000	0.239000	1.666002e+00	0.083000	0.296000	0.020000	0.006000	0.005000	0.521000	9.942841e-01	0.238000	6.115050e-03	0.229000	9.536377e-01	0.239000	8.803683e-03	0.242000	6.653681e-03	0.255000	1.380614e+00	0.247000	1.212311e+00	0.236000	5.642255e-03	0.237000	3.945314e+00	0.264000	5.435828e-01	0.001244	0.000001	0.000000	0.000087	0.000004	0.002268	0.243000	1.633013e+00	0.080000	0.307000	0.005000	0.024000	0.023000	0.559000	9.942841e-01	0.315000	5.875276e-03	0.265000	9.729024e-01	0.213000	1.097006e-02	0.278000
44000000	0.242000	1.682746e+00	0.051000	0.213000	0.007000	0.003000	0.003000	0.579000	9.942841e-01	0.258000	6.238582e-03	0.248000	9.536377e-01	0.237000	8.981529e-03	0.243000	7.136127e-03	0.265000	1.380614e+00	0.251000	1.274468e+00	0.229000	4.808013e-03	0.266000	4.360246e+00	0.257000	5.381740e-01	0.001230	0.000001	0.000000	0.000086	0.000004	0.002244	0.283000	1.616764e+00	0.066000	0.286000	0.013000	0.017000	0.019000	0.539000	9.942841e-01	0.256000	5.934323e-03	0.261000	9.632219e-01	0.291000	1.064585e-02	0.315000
44500000	0.232000	1.682746e+00	0.074000	0.306000	0.008000	0.002000	0.002000	0.566000	9.942841e-01	0.214000	6.176508e-03	0.242000	9.729024e-01	0.362000	9.255058e-03	0.235000	6.994822e-03	0.268000	1.380614e+00	0.227000	1.224495e+00	0.245000	4.482961e-03	0.263000	3.945314e+00	0.232000	5.490459e-01	0.001216	0.000001	0.000000	0.000085	0.000004	0.002466	0.259000	1.649425e+00	0.065000	0.260000	0.016000	0.013000	0.011000	0.562000	9.942841e-01	0.231000	5.934323e-03	0.230000	9.826803e-01	0.193000	9.926125e-03	0.249000
45000000	0.267000	1.699657e+00	0.073000	0.327000	0.008000	0.004000	0.005000	0.532000	9.942841e-01	0.264000	6.558441e-03	0.249000	9.632219e-01	0.226000	8.543495e-03	0.197000	6.720551e-03	0.217000	1.394490e+00	0.250000	1.212311e+00	0.232000	4.665914e-03	0.261000	4.065467e+00	0.225000	5.435828e-01	0.001203	0.000001	0.000000	0.000084	0.000004	0.002827	0.225000	1.633013e+00	0.059000	0.270000	0.011000	0.031000	0.034000	0.507000	9.942841e-01	0.219000	6.176508e-03	0.249000	9.347544e-01	0.334000	1.012665e-02	0.317000
45500000	0.243000	1.649425e+00	0.051000	0.282000	0.010000	0.006000	0.006000	0.548000	9.942841e-01	0.258000	6.493184e-03	0.227000	9.729024e-01	0.164000	8.629359e-03	0.174000	6.521929e-03	0.299000	1.366877e+00	0.241000	1.236801e+00	0.252000	5.313676e-03	0.280000	3.678586e+00	0.267000	5.275175e-01	0.001190	0.000001	0.000000	0.000083	0.000004	0.002805	0.264000	1.649425e+00	0.064000	0.285000	0.005000	0.017000	0.018000	0.526000	9.942841e-01	0.189000	5.758937e-03	0.234000	9.729024e-01	0.172000	9.926125e-03	0.152000
46000000	0.226000	1.666002e+00	0.047000	0.217000	0.007000	0.006000	0.009000	0.528000	9.942841e-01	0.262000	6.624355e-03	0.260000	9.729024e-01	0.081000	8.458486e-03	0.164000	6.653681e-03	0.256000	1.408505e+00	0.249000	1.261786e+00	0.223000	5.642255e-03	0.233000	4.065467e+00	0.268000	5.657668e-01	0.001177	0.000001	0.000000	0.000082	0.000004	0.002775	0.277000	1.633013e+00	0.061000	0.281000	0.016000	0.014000	0.018000	0.542000	9.942841e-01	0.411000	5.758937e-03	0.243000	9.826803e-01	0.190000	9.632764e-03	0.186000
46500000	0.234000	1.649425e+00	0.074000	0.282000	0.008000	0.004000	0.004000	0.543000	9.942841e-01	0.178000	6.428576e-03	0.252000	9.729024e-01	0.293000	8.458486e-03	0.344000	6.720551e-03	0.253000	1.408505e+00	0.249000	1.224495e+00	0.182000	5.931540e-03	0.242000	3.534347e+00	0.228000	5.490459e-01	0.001164	0.000001	0.000000	0.000081	0.000004	0.002748	0.253000	1.649425e+00	0.069000	0.315000	0.013000	0.010000	0.011000	0.529000	9.942841e-01	0.253000	5.701635e-03	0.229000	9.826803e-01	0.087000	9.071795e-03	0.129000
47000000	0.271000	1.682746e+00	0.065000	0.276000	0.007000	0.005000	0.002000	0.521000	9.942841e-01	0.283000	6.301281e-03	0.266000	9.632219e-01	0.163000	7.886640e-03	0.201000	6.457035e-03	0.313000	1.380614e+00	0.227000	1.224495e+00	0.280000	3.190839e-03	0.261000	3.906057e+00	0.266000	5.601373e-01	0.001152	0.000001	0.000000	0.000081	0.000004	0.002721	0.290000	1.666002e+00	0.077000	0.310000	0.010000	0.006000	0.008000	0.539000	9.942841e-01	0.193000	5.701635e-03	0.241000	9.536377e-01	0.073000	8.716085e-03	0.144000
47500000	0.252000	1.699657e+00	0.057000	0.259000	0.010000	0.007000	0.006000	0.580000	9.942841e-01	0.111000	6.054204e-03	0.236000	9.632219e-01	0.446000	8.208500e-03	0.289000	6.521929e-03	0.269000	1.408505e+00	0.239000	1.249231e+00	0.235000	4.954438e-03	0.202000	3.828712e+00	0.274000	5.435828e-01	0.001139	0.000001	0.000000	0.000080	0.000004	0.002695	0.257000	1.633013e+00	0.057000	0.246000	0.010000	0.018000	0.017000	0.543000	9.942841e-01	0.175000	5.758937e-03	0.260000	9.347544e-01	0.122000	8.458486e-03	0.177000
48000000	0.247000	1.682746e+00	0.075000	0.329000	0.003000	0.007000	0.007000	0.513000	9.942841e-01	0.321000	5.875276e-03	0.256000	9.729024e-01	0.414000	8.458486e-03	0.430000	6.653681e-03	0.256000	1.394490e+00	0.231000	1.249231e+00	0.248000	8.333502e-03	0.239000	3.945314e+00	0.276000	5.381740e-01	0.001127	0.000001	0.000000	0.000079	0.000004	0.002676	0.280000	1.682746e+00	0.063000	0.348000	0.010000	0.013000	0.013000	0.515000	9.942841e-01	0.240000	5.644903e-03	0.237000	9.441488e-01	0.340000	8.126824e-03	0.246000
48500000	0.234000	1.666002e+00	0.073000	0.271000	0.014000	0.010000	0.010000	0.551000	9.942841e-01	0.283000	5.644903e-03	0.259000	9.925564e-01	0.182000	8.290997e-03	0.264000	7.065121e-03	0.260000	1.366877e+00	0.256000	1.287276e+00	0.292000	7.770106e-03	0.268000	3.715557e+00	0.245000	5.381740e-01	0.001116	0.000000	0.000000	0.000078	0.000004	0.002657	0.281000	1.733993e+00	0.070000	0.285000	0.011000	0.014000	0.012000	0.488000	9.942841e-01	0.234000	5.478071e-03	0.242000	9.826803e-01	0.393000	8.543495e-03	0.255000
49000000	0.244000	1.649425e+00	0.072000	0.302000	0.006000	0.005000	0.005000	0.531000	9.942841e-01	0.258000	5.816816e-03	0.278000	9.536377e-01	0.428000	8.290997e-03	0.258000	6.994822e-03	0.232000	1.366877e+00	0.280000	1.261786e+00	0.279000	6.891466e-03	0.248000	3.867191e+00	0.278000	5.545639e-01	0.001104	0.000000	0.000000	0.000077	0.000004	0.002631	0.241000	1.682746e+00	0.067000	0.297000	0.014000	0.007000	0.007000	0.530000	9.942841e-01	0.243000	5.588735e-03	0.240000	9.536377e-01	0.129000	8.543495e-03	0.149000
49500000	0.250000	1.616764e+00	0.068000	0.316000	0.007000	0.009000	0.008000	0.529000	9.942841e-01	0.286000	6.176508e-03	0.234000	9.254534e-01	0.184000	8.208500e-03	0.256000	7.136127e-03	0.259000	1.408505e+00	0.248000	1.224495e+00	0.259000	8.848817e-03	0.208000	4.493035e+00	0.234000	5.714529e-01	0.001093	0.000000	0.000000	0.000076	0.000004	0.002605	0.227000	1.666002e+00	0.062000	0.338000	0.009000	0.008000	0.008000	0.520000	9.942841e-01	0.304000	5.875276e-03	0.271000	9.729024e-01	0.316000	8.981529e-03	0.251000
50000000	0.244000	1.600677e+00	0.070000	0.239000	0.007000	0.009000	0.009000	0.556000	9.942841e-01	0.249000	6.115050e-03	0.276000	9.632219e-01	0.269000	8.208500e-03	0.158000	6.925223e-03	0.229000	1.380614e+00	0.259000	1.224495e+00	0.274000	1.170813e-02	0.264000	3.790616e+00	0.223000	5.545639e-01	0.001082	0.000000	0.000000	0.000076	0.000004	0.002579	0.253000	1.716739e+00	0.048000	0.272000	0.007000	0.024000	0.024000	0.542000	9.942841e-01	0.262000	5.993964e-03	0.254000	1.012607e+00	0.256000	9.348073e-03	0.305000
50500000	0.291000	1.616764e+00	0.087000	0.298000	0.007000	0.016000	0.011000	0.574000	9.942841e-01	0.240000	5.875276e-03	0.263000	9.729024e-01	0.255000	8.543495e-03	0.309000	7.207846e-03	0.266000	1.394490e+00	0.255000	1.249231e+00	0.171000	1.170813e-02	0.225000	4.538191e+00	0.295000	5.545639e-01	0.001077	0.000000	0.000000	0.000075	0.000004	0.002553	0.274000	1.682746e+00	0.071000	0.208000	0.012000	0.008000	0.011000	0.541000	9.942841e-01	0.320000	6.054204e-03	0.255000	1.002532e+00	0.137000	8.892162e-03	0.149000
51000000	0.263000	1.600677e+00	0.084000	0.218000	0.005000	0.009000	0.009000	0.525000	9.942841e-01	0.247000	6.238582e-03	0.240000	9.729024e-01	0.492000	8.458486e-03	0.409000	7.280286e-03	0.246000	1.366877e+00	0.254000	1.261786e+00	0.263000	1.230842e-02	0.275000	3.828712e+00	0.227000	5.601373e-01	0.001150	0.000000	0.000000	0.000074	0.000004	0.002528	0.254000	1.733993e+00	0.060000	0.272000	0.014000	0.011000	0.017000	0.510000	9.942841e-01	0.377000	6.301281e-03	0.224000	9.632219e-01	0.316000	9.071795e-03	0.327000
51500000	0.243000	1.616764e+00	0.059000	0.325000	0.006000	0.010000	0.011000	0.530000	9.942841e-01	0.201000	6.301281e-03	0.274000	9.826803e-01	0.204000	8.458486e-03	0.252000	7.280286e-03	0.245000	1.339811e+00	0.269000	1.236801e+00	0.279000	1.661463e-02	0.214000	4.065467e+00	0.237000	5.545639e-01	0.001142	0.000000	0.000000	0.000074	0.000003	0.002504	0.251000	1.751420e+00	0.070000	0.262000	0.009000	0.014000	0.011000	0.548000	9.942841e-01	0.252000	6.690931e-03	0.243000	9.826803e-01	0.349000	9.162968e-03	0.292000
52000000	0.245000	1.633013e+00	0.060000	0.267000	0.003000	0.018000	0.020000	0.552000	9.942841e-01	0.282000	6.176508e-03	0.265000	9.826803e-01	0.125000	7.886640e-03	0.173000	6.653681e-03	0.279000	1.326480e+00	0.241000	1.212311e+00	0.292000	1.628564e-02	0.218000	3.867191e+00	0.295000	5.328191e-01	0.001131	0.000000	0.000000	0.000073	0.000003	0.002480	0.249000	1.699657e+00	0.050000	0.239000	0.006000	0.008000	0.011000	0.510000	9.942841e-01	0.271000	6.493184e-03	0.260000	9.729024e-01	0.140000	8.981529e-03	0.221000
52500000	0.264000	1.666002e+00	0.059000	0.261000	0.008000	0.004000	0.002000	0.542000	9.942841e-01	0.221000	5.993964e-03	0.243000	9.632219e-01	0.402000	7.577400e-03	0.261000	6.653681e-03	0.257000	1.408505e+00	0.259000	1.249231e+00	0.231000	1.729269e-02	0.264000	2.864886e+00	0.277000	5.490459e-01	0.001148	0.000000	0.000000	0.000072	0.000003	0.002456	0.234000	1.649425e+00	0.084000	0.295000	0.010000	0.007000	0.006000	0.565000	9.942841e-01	0.203000	6.238582e-03	0.281000	9.925564e-01	0.157000	9.255058e-03	0.210000
53000000	0.225000	1.649425e+00	0.056000	0.246000	0.008000	0.021000	0.022000	0.523000	9.942841e-01	0.261000	5.875276e-03	0.253000	9.729024e-01	0.443000	7.730474e-03	0.332000	6.457035e-03	0.233000	1.366877e+00	0.231000	1.249231e+00	0.269000	2.176458e-02	0.277000	3.790616e+00	0.235000	5.435828e-01	0.001137	0.000000	0.000000	0.000071	0.000003	0.002434	0.266000	1.666002e+00	0.061000	0.277000	0.008000	0.013000	0.013000	0.553000	9.942841e-01	0.262000	6.054204e-03	0.225000	9.441488e-01	0.248000	8.892162e-03	0.226000
53500000	0.254000	1.666002e+00	0.060000	0.260000	0.012000	0.012000	0.013000	0.527000	9.942841e-01	0.146000	5.816816e-03	0.228000	9.729024e-01	0.303000	8.290997e-03	0.238000	6.720551e-03	0.244000	1.366877e+00	0.262000	1.300214e+00	0.226000	2.009124e-02	0.234000	3.134684e+00	0.255000	5.490459e-01	0.001126	0.000000	0.000000	0.000071	0.000003	0.002416	0.261000	1.682746e+00	0.057000	0.231000	0.008000	0.007000	0.009000	0.545000	9.942841e-01	0.301000	6.176508e-03	0.250000	9.441488e-01	0.390000	9.162968e-03	0.286000
54000000	0.268000	1.716739e+00	0.044000	0.269000	0.010000	0.018000	0.013000	0.568000	9.942841e-01	0.397000	6.301281e-03	0.263000	9.632219e-01	0.346000	8.126824e-03	0.329000	6.521929e-03	0.243000	1.366877e+00	0.251000	1.261786e+00	0.208000	1.854655e-02	0.280000	3.678586e+00	0.251000	5.657668e-01	0.001116	0.000000	0.000000	0.000070	0.000003	0.002423	0.255000	1.682746e+00	0.069000	0.305000	0.009000	0.010000	0.010000	0.534000	9.942841e-01	0.153000	6.176508e-03	0.242000	9.632219e-01	0.151000	9.536916e-03	0.255000
54500000	0.236000	1.666002e+00	0.052000	0.296000	0.009000	0.012000	0.010000	0.500000	9.942841e-01	0.295000	6.238582e-03	0.244000	9.826803e-01	0.411000	8.374323e-03	0.371000	6.788094e-03	0.266000	1.380614e+00	0.252000	1.261786e+00	0.218000	1.612360e-02	0.260000	3.103494e+00	0.263000	5.657668e-01	0.001105	0.000000	0.000000	0.000069	0.000003	0.002783	0.246000	1.633013e+00	0.057000	0.290000	0.013000	0.007000	0.006000	0.533000	9.942841e-01	0.164000	6.115050e-03	0.246000	9.632219e-01	0.181000	9.162968e-03	0.172000
55000000	0.261000	1.716739e+00	0.058000	0.249000	0.010000	0.017000	0.023000	0.519000	9.942841e-01	0.168000	5.875276e-03	0.237000	9.729024e-01	0.457000	8.716085e-03	0.314000	7.065121e-03	0.255000	1.408505e+00	0.236000	1.261786e+00	0.303000	1.360291e-02	0.301000	3.945314e+00	0.229000	5.601373e-01	0.001095	0.000000	0.000000	0.000069	0.000003	0.002771	0.250000	1.616764e+00	0.064000	0.282000	0.014000	0.014000	0.014000	0.562000	9.942841e-01	0.189000	5.993964e-03	0.279000	9.729024e-01	0.320000	9.632764e-03	0.249000
55500000	0.233000	1.682746e+00	0.084000	0.353000	0.016000	0.011000	0.011000	0.540000	9.942841e-01	0.197000	5.588735e-03	0.252000	9.729024e-01	0.205000	8.892162e-03	0.195000	6.856315e-03	0.272000	1.408505e+00	0.256000	1.274468e+00	0.279000	1.306953e-02	0.236000	3.790616e+00	0.208000	5.714529e-01	0.001086	0.000000	0.000000	0.000068	0.000003	0.002746	0.221000	1.633013e+00	0.050000	0.255000	0.006000	0.015000	0.012000	0.542000	9.942841e-01	0.282000	5.816816e-03	0.268000	9.925564e-01	0.529000	9.255058e-03	0.461000
56000000	0.251000	1.666002e+00	0.094000	0.321000	0.015000	0.008000	0.004000	0.537000	9.942841e-01	0.335000	5.701635e-03	0.240000	9.536377e-01	0.440000	8.629359e-03	0.357000	6.587475e-03	0.246000	1.339811e+00	0.234000	1.249231e+00	0.240000	1.401718e-02	0.270000	4.629869e+00	0.259000	5.657668e-01	0.001076	0.000000	0.000000	0.000068	0.000003	0.002722	0.230000	1.616764e+00	0.059000	0.247000	0.009000	0.009000	0.013000	0.526000	9.942841e-01	0.206000	5.816816e-03	0.250000	9.826803e-01	0.218000	8.803683e-03	0.255000
56500000	0.232000	1.649425e+00	0.063000	0.317000	0.014000	0.006000	0.007000	0.543000	9.942841e-01	0.214000	5.875276e-03	0.241000	9.441488e-01	0.262000	8.629359e-03	0.202000	6.720551e-03	0.264000	1.366877e+00	0.233000	1.236801e+00	0.331000	1.243212e-02	0.253000	4.316861e+00	0.256000	5.490459e-01	0.001066	0.000000	0.000000	0.000067	0.000003	0.002698	0.244000	1.649425e+00	0.064000	0.312000	0.011000	0.012000	0.011000	0.533000	9.942841e-01	0.335000	5.701635e-03	0.270000	9.441488e-01	0.460000	8.458486e-03	0.345000
57000000	0.240000	1.633013e+00	0.044000	0.244000	0.005000	0.016000	0.014000	0.559000	9.942841e-01	0.259000	5.758937e-03	0.265000	9.441488e-01	0.129000	8.981529e-03	0.173000	6.653681e-03	0.231000	1.366877e+00	0.257000	1.261786e+00	0.218000	1.268327e-02	0.255000	4.065467e+00	0.256000	5.657668e-01	0.001057	0.000000	0.000000	0.000066	0.000003	0.002674	0.261000	1.699657e+00	0.061000	0.332000	0.008000	0.008000	0.008000	0.558000	9.942841e-01	0.268000	5.644903e-03	0.264000	9.729024e-01	0.420000	8.716085e-03	0.360000
57500000	0.258000	1.682746e+00	0.073000	0.273000	0.009000	0.017000	0.014000	0.546000	9.942841e-01	0.247000	5.816816e-03	0.256000	9.536377e-01	0.241000	8.716085e-03	0.141000	6.392786e-03	0.240000	1.380614e+00	0.254000	1.287276e+00	0.272000	1.661463e-02	0.281000	3.945314e+00	0.232000	5.490459e-01	0.001048	0.000000	0.000000	0.000066	0.000003	0.002651	0.236000	1.682746e+00	0.085000	0.290000	0.013000	0.005000	0.004000	0.559000	9.942841e-01	0.284000	5.758937e-03	0.246000	9.729024e-01	0.184000	8.716085e-03	0.213000
58000000	0.242000	1.666002e+00	0.064000	0.302000	0.015000	0.004000	0.006000	0.516000	9.942841e-01	0.237000	6.054204e-03	0.233000	9.729024e-01	0.092000	8.374323e-03	0.093000	6.266200e-03	0.258000	1.408505e+00	0.228000	1.224495e+00	0.204000	1.387771e-02	0.286000	3.945314e+00	0.259000	5.490459e-01	0.001039	0.000000	0.000000	0.000065	0.000003	0.002629	0.259000	1.666002e+00	0.052000	0.250000	0.012000	0.006000	0.003000	0.519000	9.942841e-01	0.208000	6.176508e-03	0.274000	9.826803e-01	0.266000	9.255058e-03	0.188000
58500000	0.259000	1.699657e+00	0.062000	0.230000	0.010000	0.009000	0.011000	0.496000	9.942841e-01	0.234000	6.115050e-03	0.275000	9.925564e-01	0.242000	8.458486e-03	0.139000	6.329177e-03	0.231000	1.422660e+00	0.272000	1.249231e+00	0.234000	1.373962e-02	0.233000	3.641984e+00	0.273000	5.545639e-01	0.001030	0.000000	0.000000	0.000065	0.000003	0.002609	0.247000	1.616764e+00	0.070000	0.283000	0.006000	0.004000	0.003000	0.545000	9.942841e-01	0.285000	6.054204e-03	0.233000	9.632219e-01	0.145000	8.981529e-03	0.262000
59000000	0.248000	1.682746e+00	0.077000	0.307000	0.013000	0.016000	0.017000	0.566000	9.942841e-01	0.259000	6.115050e-03	0.249000	9.632219e-01	0.113000	8.629359e-03	0.298000	6.587475e-03	0.244000	1.394490e+00	0.245000	1.261786e+00	0.256000	1.346756e-02	0.250000	3.429891e+00	0.238000	5.601373e-01	0.001021	0.000000	0.000000	0.000064	0.000003	0.002587	0.266000	1.633013e+00	0.079000	0.327000	0.015000	0.010000	0.006000	0.541000	9.942841e-01	0.252000	6.364610e-03	0.247000	9.826803e-01	0.330000	8.803683e-03	0.278000
59500000	0.240000	1.699657e+00	0.066000	0.251000	0.004000	0.014000	0.014000	0.526000	9.942841e-01	0.230000	5.934323e-03	0.259000	9.826803e-01	0.194000	8.716085e-03	0.326000	6.925223e-03	0.254000	1.380614e+00	0.244000	1.212311e+00	0.207000	1.401718e-02	0.232000	3.678586e+00	0.259000	5.435828e-01	0.001013	0.000000	0.000000	0.000064	0.000003	0.002565	0.253000	1.666002e+00	0.065000	0.267000	0.008000	0.013000	0.012000	0.529000	9.942841e-01	0.231000	6.238582e-03	0.241000	9.729024e-01	0.211000	8.543495e-03	0.289000
60000000	0.241000	1.649425e+00	0.080000	0.285000	0.014000	0.010000	0.009000	0.533000	9.942841e-01	0.298000	6.054204e-03	0.232000	9.925564e-01	0.287000	9.071795e-03	0.243000	6.521929e-03	0.248000	1.326480e+00	0.225000	1.224495e+00	0.236000	1.503354e-02	0.220000	3.534347e+00	0.253000	5.435828e-01	0.001004	0.000000	0.000000	0.000063	0.000003	0.002544	0.242000	1.616764e+00	0.081000	0.302000	0.010000	0.006000	0.005000	0.595000	9.942841e-01	0.242000	6.054204e-03	0.259000	9.729024e-01	0.088000	8.716085e-03	0.270000
60500000	0.267000	1.682746e+00	0.073000	0.282000	0.020000	0.008000	0.012000	0.502000	9.942841e-01	0.220000	6.054204e-03	0.238000	9.729024e-01	0.222000	8.290997e-03	0.207000	5.960594e-03	0.244000	1.326480e+00	0.251000	1.249231e+00	0.227000	1.518463e-02	0.250000	4.231381e+00	0.264000	5.601373e-01	0.000996	0.000000	0.000000	0.000063	0.000003	0.002523	0.274000	1.600677e+00	0.082000	0.242000	0.009000	0.004000	0.006000	0.554000	9.942841e-01	0.190000	5.816816e-03	0.238000	9.632219e-01	0.092000	8.803683e-03	0.145000
61000000	0.241000	1.666002e+00	0.066000	0.310000	0.009000	0.009000	0.011000	0.533000	9.942841e-01	0.251000	6.364610e-03	0.225000	9.632219e-01	0.159000	8.290997e-03	0.278000	6.203851e-03	0.247000	1.366877e+00	0.235000	1.224495e+00	0.249000	1.194465e-02	0.248000	3.945314e+00	0.271000	5.545639e-01	0.000988	0.000000	0.000000	0.000062	0.000003	0.002502	0.289000	1.616764e+00	0.078000	0.251000	0.009000	0.011000	0.013000	0.510000	9.942841e-01	0.282000	5.758937e-03	0.260000	1.002532e+00	0.256000	9.348073e-03	0.260000
61500000	0.257000	1.682746e+00	0.059000	0.275000	0.017000	0.012000	0.016000	0.524000	9.942841e-01	0.216000	6.238582e-03	0.262000	9.826803e-01	0.260000	8.208500e-03	0.306000	6.266200e-03	0.234000	1.394490e+00	0.281000	1.236801e+00	0.231000	1.048855e-02	0.278000	3.984965e+00	0.262000	5.601373e-01	0.000980	0.000000	0.000000	0.000062	0.000003	0.002482	0.309000	1.633013e+00	0.049000	0.254000	0.011000	0.005000	0.005000	0.532000	9.942841e-01	0.195000	5.993964e-03	0.232000	9.729024e-01	0.076000	8.716085e-03	0.103000
62000000	0.275000	1.699657e+00	0.080000	0.330000	0.011000	0.005000	0.004000	0.526000	9.942841e-01	0.261000	6.428576e-03	0.244000	1.002532e+00	0.308000	8.208500e-03	0.261000	6.266200e-03	0.272000	1.366877e+00	0.253000	1.236801e+00	0.205000	1.255707e-02	0.289000	3.984965e+00	0.267000	5.545639e-01	0.000972	0.000000	0.000000	0.000061	0.000003	0.002462	0.235000	1.649425e+00	0.074000	0.250000	0.018000	0.014000	0.012000	0.557000	9.942841e-01	0.198000	5.993964e-03	0.233000	9.536377e-01	0.207000	8.374323e-03	0.217000
62500000	0.238000	1.682746e+00	0.068000	0.340000	0.013000	0.004000	0.005000	0.535000	9.942841e-01	0.209000	6.054204e-03	0.259000	9.729024e-01	0.130000	8.045961e-03	0.153000	6.203851e-03	0.252000	1.394490e+00	0.237000	1.261786e+00	0.221000	1.124905e-02	0.267000	4.106325e+00	0.269000	5.435828e-01	0.000964	0.000000	0.000000	0.000061	0.000003	0.002442	0.253000	1.649425e+00	0.063000	0.230000	0.015000	0.009000	0.014000	0.517000	9.942841e-01	0.309000	6.176508e-03	0.245000	9.729024e-01	0.336000	8.290997e-03	0.262000
63000000	0.273000	1.682746e+00	0.060000	0.272000	0.011000	0.010000	0.013000	0.519000	9.942841e-01	0.323000	6.115050e-03	0.228000	9.632219e-01	0.315000	8.290997e-03	0.286000	6.329177e-03	0.262000	1.408505e+00	0.248000	1.224495e+00	0.236000	1.124905e-02	0.220000	3.790616e+00	0.266000	5.490459e-01	0.000956	0.000000	0.000000	0.000060	0.000003	0.002423	0.248000	1.633013e+00	0.089000	0.270000	0.017000	0.010000	0.008000	0.556000	9.942841e-01	0.213000	6.054204e-03	0.259000	1.002532e+00	0.143000	8.458486e-03	0.210000
63500000	0.264000	1.699657e+00	0.069000	0.321000	0.009000	0.007000	0.010000	0.531000	9.942841e-01	0.259000	6.238582e-03	0.278000	9.826803e-01	0.313000	8.629359e-03	0.343000	6.392786e-03	0.237000	1.380614e+00	0.255000	1.249231e+00	0.265000	1.124905e-02	0.294000	3.790616e+00	0.278000	5.657668e-01	0.000949	0.000000	0.000000	0.000060	0.000003	0.002404	0.235000	1.616764e+00	0.076000	0.319000	0.013000	0.015000	0.013000	0.548000	9.942841e-01	0.262000	5.993964e-03	0.237000	1.002532e+00	0.182000	8.543495e-03	0.256000
64000000	0.242000	1.716739e+00	0.072000	0.292000	0.009000	0.004000	0.004000	0.570000	9.942841e-01	0.181000	6.054204e-03	0.242000	9.729024e-01	0.294000	8.892162e-03	0.200000	6.266200e-03	0.252000	1.380614e+00	0.252000	1.274468e+00	0.307000	1.124905e-02	0.234000	3.790616e+00	0.262000	5.490459e-01	0.000941	0.000000	0.000000	0.000059	0.000003	0.002385	0.273000	1.633013e+00	0.067000	0.257000	0.010000	0.020000	0.022000	0.502000	9.942841e-01	0.326000	5.875276e-03	0.285000	9.826803e-01	0.465000	9.442022e-03	0.356000
64500000	0.240000	1.699657e+00	0.072000	0.319000	0.014000	0.015000	0.011000	0.563000	9.942841e-01	0.196000	6.054204e-03	0.231000	9.925564e-01	0.120000	8.374323e-03	0.182000	6.081006e-03	0.230000	1.394490e+00	0.274000	1.261786e+00	0.331000	1.124905e-02	0.256000	3.790616e+00	0.258000	5.381740e-01	0.000934	0.000000	0.000000	0.000059	0.000003	0.002366	0.257000	1.616764e+00	0.053000	0.216000	0.010000	0.012000	0.006000	0.556000	9.942841e-01	0.248000	5.934323e-03	0.233000	9.925564e-01	0.170000	9.442022e-03	0.126000
65000000	0.264000	1.682746e+00	0.060000	0.228000	0.007000	0.009000	0.012000	0.548000	9.942841e-01	0.244000	5.875276e-03	0.248000	9.826803e-01	0.257000	8.458486e-03	0.218000	6.329177e-03	0.229000	1.366877e+00	0.250000	1.236801e+00	0.137000	1.124905e-02	0.301000	3.790616e+00	0.232000	5.435828e-01	0.000927	0.000000	0.000000	0.000058	0.000003	0.002349	0.238000	1.600677e+00	0.067000	0.267000	0.006000	0.014000	0.010000	0.495000	9.942841e-01	0.208000	5.934323e-03	0.241000	9.729024e-01	0.440000	9.926125e-03	0.421000
65500000	0.228000	1.682746e+00	0.086000	0.305000	0.006000	0.006000	0.005000	0.484000	9.942841e-01	0.381000	6.238582e-03	0.241000	9.632219e-01	0.117000	8.629359e-03	0.171000	6.329177e-03	0.252000	1.394490e+00	0.239000	1.212311e+00	0.131000	1.124905e-02	0.296000	3.790616e+00	0.238000	5.381740e-01	0.000920	0.000000	0.000000	0.000058	0.000003	0.002343	0.257000	1.666002e+00	0.072000	0.308000	0.008000	0.012000	0.009000	0.543000	9.942841e-01	0.216000	5.875276e-03	0.238000	9.632219e-01	0.267000	9.729575e-03	0.195000
66000000	0.233000	1.666002e+00	0.059000	0.238000	0.018000	0.003000	0.004000	0.571000	9.942841e-01	0.289000	6.115050e-03	0.247000	9.536377e-01	0.282000	8.716085e-03	0.280000	6.392786e-03	0.247000	1.380614e+00	0.246000	1.200248e+00	0.141000	1.124905e-02	0.234000	3.790616e+00	0.221000	5.545639e-01	0.000913	0.000000	0.000000	0.000057	0.000003	0.002353	0.277000	1.649425e+00	0.084000	0.236000	0.014000	0.007000	0.007000	0.544000	9.942841e-01	0.251000	5.816816e-03	0.238000	9.441488e-01	0.127000	9.632764e-03	0.195000
66500000	0.251000	1.682746e+00	0.046000	0.270000	0.010000	0.004000	0.007000	0.510000	9.942841e-01	0.319000	6.301281e-03	0.239000	9.347544e-01	0.104000	8.208500e-03	0.133000	6.020499e-03	0.268000	1.408505e+00	0.271000	1.274468e+00	0.161000	1.124905e-02	0.220000	3.790616e+00	0.259000	5.714529e-01	0.000906	0.000000	0.000000	0.000057	0.000003	0.002786	0.265000	1.666002e+00	0.067000	0.301000	0.008000	0.004000	0.004000	0.562000	9.942841e-01	0.311000	5.934323e-03	0.235000	9.632219e-01	0.200000	9.442022e-03	0.340000
67000000	0.256000	1.733993e+00	0.073000	0.310000	0.009000	0.000000	0.000000	0.551000	9.942841e-01	0.200000	6.301281e-03	0.240000	9.347544e-01	0.239000	8.716085e-03	0.201000	6.203851e-03	0.267000	1.422660e+00	0.262000	1.274468e+00	0.148000	1.124905e-02	0.285000	3.790616e+00	0.243000	5.714529e-01	0.000899	0.000000	0.000000	0.000057	0.000003	0.003257	0.272000	1.649425e+00	0.074000	0.291000	0.010000	0.008000	0.006000	0.518000	9.942841e-01	0.221000	5.934323e-03	0.257000	9.729024e-01	0.228000	9.071795e-03	0.244000
67500000	0.244000	1.682746e+00	0.068000	0.321000	0.007000	0.000000	0.003000	0.552000	9.942841e-01	0.252000	5.993964e-03	0.244000	9.441488e-01	0.185000	8.458486e-03	0.151000	5.960594e-03	0.253000	1.422660e+00	0.276000	1.274468e+00	0.119000	1.124905e-02	0.186000	3.790616e+00	0.245000	5.545639e-01	0.000892	0.000000	0.000000	0.000056	0.000003	0.004996	0.259000	1.633013e+00	0.078000	0.309000	0.005000	0.006000	0.006000	0.541000	9.942841e-01	0.300000	6.115050e-03	0.273000	9.536377e-01	0.353000	9.348073e-03	0.435000
68000000	0.256000	1.682746e+00	0.086000	0.294000	0.015000	0.004000	0.005000	0.534000	9.942841e-01	0.296000	5.875276e-03	0.234000	9.441488e-01	0.144000	7.965902e-03	0.102000	6.203851e-03	0.236000	1.394490e+00	0.246000	1.236801e+00	0.089000	1.124905e-02	0.289000	3.790616e+00	0.227000	5.381740e-01	0.000886	0.000000	0.000000	0.000056	0.000003	0.005050	0.274000	1.633013e+00	0.054000	0.237000	0.012000	0.008000	0.008000	0.593000	9.942841e-01	0.204000	6.115050e-03	0.261000	9.632219e-01	0.226000	9.162968e-03	0.235000
68500000	0.261000	1.666002e+00	0.065000	0.305000	0.013000	0.005000	0.005000	0.543000	9.942841e-01	0.281000	5.875276e-03	0.246000	9.347544e-01	0.340000	8.045961e-03	0.284000	6.266200e-03	0.270000	1.380614e+00	0.242000	1.236801e+00	0.107000	1.124905e-02	0.260000	3.790616e+00	0.277000	5.435828e-01	0.000879	0.000000	0.000000	0.000055	0.000003	0.005093	0.271000	1.649425e+00	0.071000	0.368000	0.019000	0.004000	0.006000	0.536000	9.942841e-01	0.207000	6.176508e-03	0.238000	9.632219e-01	0.083000	9.632764e-03	0.190000
69000000	0.233000	1.682746e+00	0.063000	0.255000	0.010000	0.002000	0.002000	0.568000	9.942841e-01	0.251000	6.054204e-03	0.276000	9.347544e-01	0.127000	8.208500e-03	0.234000	6.266200e-03	0.264000	1.353276e+00	0.223000	1.249231e+00	0.112000	1.124905e-02	0.258000	3.790616e+00	0.237000	5.545639e-01	0.000873	0.000000	0.000000	0.000055	0.000003	0.005103	0.262000	1.666002e+00	0.081000	0.259000	0.011000	0.009000	0.008000	0.516000	9.942841e-01	0.376000	6.428576e-03	0.268000	9.536377e-01	0.271000	8.981529e-03	0.217000
69500000	0.228000	1.666002e+00	0.068000	0.301000	0.010000	0.005000	0.005000	0.532000	9.942841e-01	0.325000	6.301281e-03	0.253000	9.536377e-01	0.393000	8.208500e-03	0.251000	6.203851e-03	0.262000	1.408505e+00	0.252000	1.274468e+00	0.079000	1.124905e-02	0.245000	3.790616e+00	0.222000	5.601373e-01	0.000867	0.000000	0.000000	0.000054	0.000003	0.005069	0.269000	1.649425e+00	0.061000	0.293000	0.008000	0.010000	0.007000	0.522000	9.942841e-01	0.244000	6.624355e-03	0.240000	9.729024e-01	0.093000	8.126824e-03	0.209000
70000000	0.266000	1.682746e+00	0.057000	0.224000	0.008000	0.003000	0.003000	0.532000	9.942841e-01	0.244000	6.176508e-03	0.252000	9.826803e-01	0.136000	8.126824e-03	0.158000	6.081006e-03	0.264000	1.422660e+00	0.259000	1.249231e+00	0.088000	1.124905e-02	0.261000	3.790616e+00	0.245000	5.435828e-01	0.000861	0.000000	0.000000	0.000054	0.000003	0.005033	0.252000	1.666002e+00	0.054000	0.221000	0.009000	0.009000	0.010000	0.558000	9.942841e-01	0.144000	6.624355e-03	0.236000	9.441488e-01	0.308000	8.290997e-03	0.342000
70500000	0.262000	1.682746e+00	0.046000	0.240000	0.008000	0.014000	0.013000	0.519000	9.942841e-01	0.253000	6.238582e-03	0.251000	1.002532e+00	0.264000	7.965902e-03	0.310000	6.020499e-03	0.261000	1.394490e+00	0.252000	1.261786e+00	0.102000	1.124905e-02	0.239000	3.790616e+00	0.269000	5.545639e-01	0.000855	0.000000	0.000000	0.000054	0.000003	0.004998	0.260000	1.666002e+00	0.065000	0.278000	0.010000	0.015000	0.013000	0.545000	9.942841e-01	0.350000	6.690931e-03	0.229000	9.826803e-01	0.322000	8.716085e-03	0.352000
71000000	0.239000	1.666002e+00	0.082000	0.268000	0.008000	0.006000	0.002000	0.539000	9.942841e-01	0.350000	6.301281e-03	0.246000	9.729024e-01	0.322000	8.045961e-03	0.295000	6.142121e-03	0.262000	1.394490e+00	0.242000	1.212311e+00	0.084000	1.124905e-02	0.271000	3.790616e+00	0.267000	5.381740e-01	0.000849	0.000000	0.000000	0.000053	0.000003	0.004963	0.266000	1.649425e+00	0.074000	0.287000	0.009000	0.012000	0.012000	0.520000	9.942841e-01	0.184000	6.690931e-03	0.235000	9.925564e-01	0.263000	9.071795e-03	0.272000
71500000	0.248000	1.649425e+00	0.064000	0.225000	0.012000	0.002000	0.004000	0.580000	9.942841e-01	0.207000	6.428576e-03	0.231000	9.729024e-01	0.125000	8.208500e-03	0.121000	6.020499e-03	0.268000	1.408505e+00	0.276000	1.249231e+00	0.109000	1.124905e-02	0.225000	3.790616e+00	0.233000	5.545639e-01	0.000843	0.000000	0.000000	0.000053	0.000003	0.004929	0.272000	1.666002e+00	0.058000	0.246000	0.010000	0.008000	0.008000	0.559000	9.942841e-01	0.249000	6.364610e-03	0.216000	9.729024e-01	0.435000	8.458486e-03	0.304000
72000000	0.254000	1.699657e+00	0.073000	0.267000	0.011000	0.002000	0.002000	0.545000	9.942841e-01	0.204000	6.364610e-03	0.249000	9.632219e-01	0.258000	8.208500e-03	0.218000	6.329177e-03	0.278000	1.380614e+00	0.268000	1.249231e+00	0.061000	1.124905e-02	0.245000	3.790616e+00	0.211000	5.771961e-01	0.000837	0.000000	0.000000	0.000053	0.000003	0.004901	0.243000	1.649425e+00	0.064000	0.286000	0.006000	0.016000	0.012000	0.550000	9.942841e-01	0.241000	6.364610e-03	0.265000	9.441488e-01	0.295000	8.458486e-03	0.287000
72500000	0.246000	1.716739e+00	0.063000	0.281000	0.008000	0.004000	0.004000	0.522000	9.942841e-01	0.231000	6.238582e-03	0.247000	9.826803e-01	0.240000	8.629359e-03	0.249000	6.457035e-03	0.271000	1.394490e+00	0.247000	1.212311e+00	0.072000	1.124905e-02	0.295000	3.790616e+00	0.225000	5.714529e-01	0.000831	0.000000	0.000000	0.000052	0.000002	0.004869	0.259000	1.716739e+00	0.058000	0.289000	0.007000	0.016000	0.018000	0.539000	9.942841e-01	0.261000	6.301281e-03	0.262000	9.441488e-01	0.179000	8.374323e-03	0.166000
73000000	0.259000	1.682746e+00	0.077000	0.271000	0.010000	0.002000	0.002000	0.539000	9.942841e-01	0.227000	6.115050e-03	0.245000	9.729024e-01	0.270000	8.803683e-03	0.290000	6.266200e-03	0.352000	1.451400e+00	0.233000	1.212311e+00	0.053000	1.124905e-02	0.315000	3.790616e+00	0.259000	5.771961e-01	0.000825	0.000000	0.000000	0.000052	0.000002	0.004836	0.242000	1.666002e+00	0.049000	0.222000	0.008000	0.008000	0.011000	0.519000	9.942841e-01	0.260000	6.301281e-03	0.254000	9.826803e-01	0.227000	8.208500e-03	0.231000
73500000	0.268000	1.666002e+00	0.063000	0.252000	0.007000	0.003000	0.003000	0.555000	9.942841e-01	0.219000	6.054204e-03	0.241000	9.925564e-01	0.368000	8.543495e-03	0.211000	6.392786e-03	0.236000	1.480720e+00	0.245000	1.212311e+00	0.063000	1.124905e-02	0.263000	3.790616e+00	0.226000	5.657668e-01	0.000820	0.000000	0.000000	0.000052	0.000002	0.004803	0.229000	1.649425e+00	0.068000	0.302000	0.009000	0.007000	0.008000	0.530000	9.942841e-01	0.277000	6.115050e-03	0.250000	9.536377e-01	0.279000	8.458486e-03	0.204000
74000000	0.237000	1.682746e+00	0.057000	0.244000	0.015000	0.003000	0.004000	0.557000	9.942841e-01	0.175000	5.701635e-03	0.257000	9.632219e-01	0.119000	8.543495e-03	0.142000	6.329177e-03	0.283000	1.436958e+00	0.256000	1.249231e+00	0.064000	1.124905e-02	0.333000	3.790616e+00	0.258000	5.601373e-01	0.000814	0.000000	0.000000	0.000051	0.000002	0.004773	0.221000	1.633013e+00	0.075000	0.302000	0.010000	0.008000	0.006000	0.575000	9.942841e-01	0.244000	5.993964e-03	0.250000	9.632219e-01	0.390000	8.629359e-03	0.292000
74500000	0.261000	1.699657e+00	0.062000	0.222000	0.006000	0.003000	0.007000	0.568000	9.942841e-01	0.294000	5.758937e-03	0.237000	9.632219e-01	0.402000	8.208500e-03	0.475000	6.203851e-03	0.275000	1.465987e+00	0.240000	1.224495e+00	0.060000	1.124905e-02	0.255000	3.790616e+00	0.274000	5.435828e-01	0.000809	0.000000	0.000000	0.000051	0.000002	0.004744	0.243000	1.616764e+00	0.066000	0.254000	0.007000	0.011000	0.005000	0.508000	9.942841e-01	0.275000	5.934323e-03	0.248000	9.632219e-01	0.411000	8.374323e-03	0.287000
75000000	0.230000	1.649425e+00	0.056000	0.273000	0.010000	0.001000	0.003000	0.568000	9.942841e-01	0.187000	5.758937e-03	0.266000	9.826803e-01	0.424000	8.803683e-03	0.277000	6.392786e-03	0.339000	1.525815e+00	0.251000	1.236801e+00	0.064000	1.124905e-02	0.255000	3.790616e+00	0.249000	5.490459e-01	0.000803	0.000000	0.000000	0.000050	0.000002	0.004717	0.247000	1.616764e+00	0.070000	0.294000	0.008000	0.005000	0.005000	0.544000	9.942841e-01	0.327000	5.934323e-03	0.241000	9.826803e-01	0.484000	8.374323e-03	0.381000
75500000	0.262000	1.649425e+00	0.068000	0.241000	0.007000	0.003000	0.003000	0.546000	9.942841e-01	0.250000	5.644903e-03	0.263000	9.729024e-01	0.449000	8.290997e-03	0.339000	6.266200e-03	0.275000	1.604045e+00	0.249000	1.212311e+00	0.073000	1.124905e-02	0.265000	3.790616e+00	0.258000	5.657668e-01	0.000798	0.000000	0.000000	0.000050	0.000002	0.004686	0.261000	1.633013e+00	0.072000	0.314000	0.018000	0.005000	0.005000	0.518000	9.942841e-01	0.235000	6.364610e-03	0.231000	9.729024e-01	0.252000	8.803683e-03	0.284000
76000000	0.246000	1.633013e+00	0.057000	0.298000	0.015000	0.001000	0.001000	0.566000	9.942841e-01	0.289000	5.588735e-03	0.245000	9.347544e-01	0.220000	8.543495e-03	0.188000	6.457035e-03	0.329000	1.703234e+00	0.258000	1.236801e+00	0.048000	1.124905e-02	0.197000	3.790616e+00	0.233000	5.545639e-01	0.000793	0.000000	0.000000	0.000050	0.000002	0.004655	0.242000	1.616764e+00	0.051000	0.337000	0.011000	0.006000	0.006000	0.518000	9.942841e-01	0.212000	6.364610e-03	0.247000	9.729024e-01	0.129000	8.803683e-03	0.276000
76500000	0.262000	1.649425e+00	0.085000	0.273000	0.013000	0.005000	0.005000	0.579000	9.942841e-01	0.244000	5.701635e-03	0.256000	9.729024e-01	0.287000	8.543495e-03	0.249000	6.329177e-03	0.351000	1.790560e+00	0.255000	1.249231e+00	0.061000	1.124905e-02	0.253000	3.790616e+00	0.233000	5.601373e-01	0.000788	0.000000	0.000000	0.000049	0.000002	0.004625	0.261000	1.633013e+00	0.078000	0.264000	0.010000	0.006000	0.003000	0.509000	9.942841e-01	0.366000	6.758176e-03	0.259000	9.826803e-01	0.097000	8.716085e-03	0.147000
77000000	0.246000	1.600677e+00	0.089000	0.239000	0.017000	0.004000	0.007000	0.551000	9.942841e-01	0.191000	5.758937e-03	0.266000	9.632219e-01	0.157000	8.803683e-03	0.179000	6.788094e-03	0.291000	1.863634e+00	0.249000	1.200248e+00	0.067000	1.124905e-02	0.268000	3.790616e+00	0.213000	5.657668e-01	0.000782	0.000000	0.000000	0.000049	0.000002	0.004596	0.267000	1.682746e+00	0.046000	0.257000	0.004000	0.013000	0.014000	0.504000	9.942841e-01	0.302000	6.826096e-03	0.254000	9.826803e-01	0.384000	8.543495e-03	0.266000
77500000	0.236000	1.616764e+00	0.061000	0.298000	0.011000	0.008000	0.006000	0.548000	9.942841e-01	0.200000	5.644903e-03	0.251000	9.632219e-01	0.116000	8.803683e-03	0.151000	7.065121e-03	0.250000	1.939691e+00	0.241000	1.200248e+00	0.073000	1.124905e-02	0.257000	3.790616e+00	0.220000	5.601373e-01	0.000777	0.000000	0.000000	0.000049	0.000002	0.004567	0.239000	1.682746e+00	0.068000	0.306000	0.011000	0.005000	0.005000	0.562000	9.942841e-01	0.290000	6.558441e-03	0.241000	9.162450e-01	0.512000	8.803683e-03	0.421000
78000000	0.238000	1.649425e+00	0.064000	0.238000	0.007000	0.004000	0.004000	0.515000	9.942841e-01	0.221000	5.369598e-03	0.259000	9.729024e-01	0.300000	8.981529e-03	0.258000	7.280286e-03	0.172000	1.808556e+00	0.221000	1.236801e+00	0.092000	1.124905e-02	0.275000	3.790616e+00	0.265000	5.657668e-01	0.000772	0.000000	0.000000	0.000049	0.000002	0.004538	0.274000	1.699657e+00	0.079000	0.336000	0.011000	0.002000	0.003000	0.571000	9.942841e-01	0.166000	6.428576e-03	0.253000	9.729024e-01	0.223000	8.629359e-03	0.166000
78500000	0.238000	1.600677e+00	0.078000	0.298000	0.013000	0.007000	0.004000	0.548000	9.942841e-01	0.243000	5.369598e-03	0.226000	9.536377e-01	0.282000	8.892162e-03	0.266000	7.136127e-03	0.245000	1.772744e+00	0.267000	1.236801e+00	0.089000	1.124905e-02	0.219000	3.790616e+00	0.255000	5.657668e-01	0.000768	0.000000	0.000000	0.000048	0.000002	0.004547	0.241000	1.716739e+00	0.086000	0.300000	0.013000	0.000000	0.000000	0.508000	9.942841e-01	0.254000	6.115050e-03	0.247000	9.347544e-01	0.276000	9.071795e-03	0.298000
79000000	0.262000	1.649425e+00	0.067000	0.278000	0.008000	0.010000	0.006000	0.571000	9.942841e-01	0.361000	5.423563e-03	0.240000	9.632219e-01	0.155000	8.543495e-03	0.144000	6.925223e-03	0.201000	1.652895e+00	0.257000	1.274468e+00	0.114000	1.124905e-02	0.224000	3.790616e+00	0.244000	5.601373e-01	0.000763	0.000000	0.000000	0.000048	0.000002	0.004609	0.253000	1.716739e+00	0.061000	0.300000	0.010000	0.003000	0.002000	0.546000	9.942841e-01	0.247000	6.238582e-03	0.269000	9.632219e-01	0.312000	9.255058e-03	0.323000
79500000	0.262000	1.699657e+00	0.054000	0.251000	0.008000	0.002000	0.002000	0.554000	9.942841e-01	0.293000	5.875276e-03	0.258000	9.826803e-01	0.074000	8.290997e-03	0.179000	6.788094e-03	0.225000	1.556638e+00	0.251000	1.300214e+00	0.109000	1.124905e-02	0.244000	3.790616e+00	0.218000	5.657668e-01	0.000758	0.000000	0.000000	0.000048	0.000002	0.004616	0.280000	1.699657e+00	0.086000	0.301000	0.012000	0.006000	0.007000	0.532000	9.942841e-01	0.236000	5.934323e-03	0.245000	9.441488e-01	0.335000	8.981529e-03	0.283000
80000000	0.231000	1.682746e+00	0.071000	0.289000	0.011000	0.004000	0.005000	0.531000	9.942841e-01	0.343000	6.054204e-03	0.254000	9.925564e-01	0.221000	8.126824e-03	0.294000	6.994822e-03	0.237000	1.465987e+00	0.216000	1.224495e+00	0.107000	1.124905e-02	0.272000	3.790616e+00	0.250000	5.545639e-01	0.000753	0.000000	0.000000	0.000047	0.000002	0.004595	0.239000	1.682746e+00	0.060000	0.347000	0.013000	0.006000	0.008000	0.535000	9.942841e-01	0.322000	6.428576e-03	0.261000	9.729024e-01	0.267000	9.162968e-03	0.281000
80500000	0.262000	1.682746e+00	0.062000	0.242000	0.012000	0.002000	0.001000	0.539000	9.942841e-01	0.259000	6.054204e-03	0.253000	1.012607e+00	0.332000	8.290997e-03	0.320000	6.856315e-03	0.254000	1.422660e+00	0.248000	1.212311e+00	0.072000	1.124905e-02	0.220000	3.790616e+00	0.240000	5.714529e-01	0.000748	0.000000	0.000000	0.000047	0.000002	0.004574	0.240000	1.666002e+00	0.065000	0.301000	0.016000	0.006000	0.005000	0.548000	9.942841e-01	0.227000	6.364610e-03	0.266000	9.536377e-01	0.348000	9.348073e-03	0.314000
81000000	0.229000	1.666002e+00	0.074000	0.253000	0.004000	0.000000	0.001000	0.532000	9.942841e-01	0.307000	5.993964e-03	0.249000	9.729024e-01	0.183000	8.543495e-03	0.219000	6.788094e-03	0.369000	1.451400e+00	0.271000	1.236801e+00	0.070000	1.124905e-02	0.254000	3.790616e+00	0.221000	5.657668e-01	0.000744	0.000000	0.000000	0.000047	0.000002	0.005813	0.263000	1.682746e+00	0.056000	0.248000	0.004000	0.008000	0.010000	0.548000	9.942841e-01	0.316000	6.238582e-03	0.280000	9.632219e-01	0.277000	9.442022e-03	0.307000
81500000	0.228000	1.682746e+00	0.094000	0.399000	0.013000	0.004000	0.004000	0.567000	9.942841e-01	0.362000	6.115050e-03	0.255000	9.632219e-01	0.286000	8.803683e-03	0.195000	6.653681e-03	0.268000	1.510633e+00	0.252000	1.287276e+00	0.059000	1.124905e-02	0.211000	3.790616e+00	0.244000	5.381740e-01	0.000739	0.000000	0.000000	0.000046	0.000002	0.005866	0.245000	1.649425e+00	0.055000	0.286000	0.009000	0.003000	0.003000	0.555000	9.942841e-01	0.224000	6.493184e-03	0.260000	9.632219e-01	0.291000	9.442022e-03	0.372000
82000000	0.226000	1.699657e+00	0.062000	0.273000	0.007000	0.002000	0.002000	0.566000	9.942841e-01	0.214000	6.176508e-03	0.260000	9.826803e-01	0.162000	8.803683e-03	0.353000	6.587475e-03	0.238000	1.465987e+00	0.248000	1.249231e+00	0.058000	1.124905e-02	0.240000	3.790616e+00	0.270000	5.490459e-01	0.000735	0.000000	0.000000	0.000046	0.000002	0.005830	0.237000	1.633013e+00	0.071000	0.305000	0.011000	0.003000	0.001000	0.536000	9.942841e-01	0.241000	6.054204e-03	0.243000	9.441488e-01	0.282000	9.348073e-03	0.250000
82500000	0.245000	1.682746e+00	0.062000	0.293000	0.012000	0.001000	0.000000	0.541000	9.942841e-01	0.236000	5.816816e-03	0.252000	9.925564e-01	0.085000	8.629359e-03	0.121000	6.587475e-03	0.240000	1.525815e+00	0.238000	1.224495e+00	0.095000	1.124905e-02	0.281000	3.790616e+00	0.244000	5.657668e-01	0.000730	0.000000	0.000000	0.000046	0.000002	0.005795	0.282000	1.616764e+00	0.076000	0.306000	0.013000	0.005000	0.002000	0.582000	9.942841e-01	0.188000	6.301281e-03	0.250000	9.347544e-01	0.184000	8.803683e-03	0.269000
83000000	0.262000	1.699657e+00	0.067000	0.260000	0.007000	0.002000	0.003000	0.548000	9.942841e-01	0.250000	5.875276e-03	0.250000	9.729024e-01	0.239000	8.716085e-03	0.238000	6.329177e-03	0.224000	1.436958e+00	0.257000	1.236801e+00	0.082000	1.124905e-02	0.325000	3.790616e+00	0.253000	5.601373e-01	0.000726	0.000000	0.000000	0.000046	0.000002	0.005760	0.295000	1.666002e+00	0.086000	0.334000	0.021000	0.003000	0.003000	0.585000	9.942841e-01	0.308000	6.624355e-03	0.247000	9.729024e-01	0.205000	8.543495e-03	0.278000
83500000	0.225000	1.699657e+00	0.063000	0.269000	0.005000	0.003000	0.006000	0.537000	9.942841e-01	0.305000	6.238582e-03	0.245000	9.347544e-01	0.141000	8.208500e-03	0.107000	6.266200e-03	0.267000	1.480720e+00	0.237000	1.164776e+00	0.050000	1.124905e-02	0.240000	3.790616e+00	0.245000	5.601373e-01	0.000722	0.000000	0.000000	0.000045	0.000002	0.005725	0.216000	1.682746e+00	0.063000	0.286000	0.010000	0.004000	0.003000	0.558000	9.942841e-01	0.191000	6.364610e-03	0.261000	9.632219e-01	0.253000	8.543495e-03	0.366000
84000000	0.249000	1.682746e+00	0.065000	0.269000	0.013000	0.000000	0.000000	0.544000	9.942841e-01	0.214000	6.301281e-03	0.244000	9.632219e-01	0.259000	8.126824e-03	0.393000	6.266200e-03	0.368000	1.541149e+00	0.256000	1.212311e+00	0.067000	1.124905e-02	0.285000	3.790616e+00	0.237000	5.545639e-01	0.000717	0.000000	0.000000	0.000045	0.000002	0.005691	0.251000	1.699657e+00	0.052000	0.288000	0.010000	0.004000	0.002000	0.550000	9.942841e-01	0.258000	6.238582e-03	0.239000	9.441488e-01	0.215000	8.803683e-03	0.253000
84500000	0.252000	1.733993e+00	0.051000	0.243000	0.002000	0.000000	0.000000	0.535000	9.942841e-01	0.182000	6.428576e-03	0.236000	9.826803e-01	0.197000	7.965902e-03	0.325000	6.457035e-03	0.251000	1.541149e+00	0.241000	1.249231e+00	0.091000	1.124905e-02	0.218000	3.790616e+00	0.247000	5.381740e-01	0.000713	0.000000	0.000000	0.000045	0.000002	0.005659	0.258000	1.716739e+00	0.077000	0.290000	0.013000	0.004000	0.004000	0.527000	9.942841e-01	0.221000	6.301281e-03	0.218000	9.536377e-01	0.165000	8.981529e-03	0.216000
85000000	0.228000	1.751420e+00	0.053000	0.249000	0.010000	0.003000	0.003000	0.576000	9.942841e-01	0.191000	6.176508e-03	0.227000	9.826803e-01	0.527000	7.577400e-03	0.332000	6.720551e-03	0.241000	1.436958e+00	0.247000	1.249231e+00	0.129000	1.124905e-02	0.261000	3.790616e+00	0.260000	5.545639e-01	0.000709	0.000000	0.000000	0.000045	0.000002	0.005626	0.244000	1.649425e+00	0.059000	0.275000	0.008000	0.006000	0.005000	0.553000	9.942841e-01	0.191000	6.428576e-03	0.259000	9.925564e-01	0.235000	8.543495e-03	0.329000
85500000	0.260000	1.733993e+00	0.069000	0.362000	0.013000	0.005000	0.006000	0.544000	9.942841e-01	0.294000	6.364610e-03	0.239000	9.729024e-01	0.345000	7.886640e-03	0.299000	6.925223e-03	0.247000	1.408505e+00	0.260000	1.224495e+00	0.108000	1.124905e-02	0.191000	3.790616e+00	0.244000	5.435828e-01	0.000705	0.000000	0.000000	0.000044	0.000002	0.005593	0.273000	1.666002e+00	0.071000	0.254000	0.005000	0.000000	0.001000	0.555000	9.942841e-01	0.236000	5.993964e-03	0.248000	9.536377e-01	0.281000	8.543495e-03	0.218000
86000000	0.228000	1.699657e+00	0.076000	0.287000	0.011000	0.005000	0.010000	0.536000	9.942841e-01	0.223000	6.238582e-03	0.261000	9.925564e-01	0.484000	8.126824e-03	0.384000	7.207846e-03	0.261000	1.380614e+00	0.257000	1.261786e+00	0.125000	1.124905e-02	0.237000	3.790616e+00	0.243000	5.490459e-01	0.000701	0.000000	0.000000	0.000044	0.000002	0.005560	0.250000	1.649425e+00	0.065000	0.255000	0.014000	0.003000	0.005000	0.540000	9.942841e-01	0.293000	5.993964e-03	0.241000	9.441488e-01	0.327000	9.162968e-03	0.294000
86500000	0.229000	1.649425e+00	0.063000	0.204000	0.008000	0.007000	0.007000	0.520000	9.942841e-01	0.207000	6.054204e-03	0.260000	1.002532e+00	0.327000	7.808167e-03	0.330000	6.856315e-03	0.255000	1.394490e+00	0.236000	1.236801e+00	0.156000	1.124905e-02	0.256000	3.790616e+00	0.266000	5.657668e-01	0.000697	0.000000	0.000000	0.000044	0.000002	0.005528	0.243000	1.633013e+00	0.060000	0.269000	0.014000	0.004000	0.004000	0.529000	9.942841e-01	0.235000	6.238582e-03	0.258000	9.441488e-01	0.309000	9.348073e-03	0.236000
87000000	0.242000	1.633013e+00	0.079000	0.318000	0.007000	0.012000	0.011000	0.562000	9.942841e-01	0.228000	5.934323e-03	0.250000	9.826803e-01	0.129000	7.427358e-03	0.304000	6.720551e-03	0.252000	1.422660e+00	0.282000	1.249231e+00	0.111000	1.124905e-02	0.237000	3.790616e+00	0.258000	5.490459e-01	0.000693	0.000000	0.000000	0.000044	0.000002	0.005497	0.277000	1.633013e+00	0.082000	0.278000	0.022000	0.003000	0.003000	0.551000	9.942841e-01	0.251000	6.176508e-03	0.271000	9.536377e-01	0.082000	9.536916e-03	0.099000
87500000	0.235000	1.649425e+00	0.058000	0.272000	0.007000	0.004000	0.003000	0.542000	9.942841e-01	0.270000	6.054204e-03	0.247000	9.441488e-01	0.202000	7.577400e-03	0.202000	6.925223e-03	0.243000	1.366877e+00	0.260000	1.249231e+00	0.100000	1.124905e-02	0.213000	3.790616e+00	0.266000	5.601373e-01	0.000689	0.000000	0.000000	0.000043	0.000002	0.005465	0.210000	1.649425e+00	0.063000	0.345000	0.013000	0.003000	0.003000	0.545000	9.942841e-01	0.246000	6.176508e-03	0.256000	9.729024e-01	0.196000	9.071795e-03	0.221000
88000000	0.261000	1.699657e+00	0.063000	0.271000	0.004000	0.005000	0.005000	0.520000	9.942841e-01	0.295000	6.238582e-03	0.239000	9.729024e-01	0.385000	7.653555e-03	0.286000	6.856315e-03	0.261000	1.353276e+00	0.255000	1.274468e+00	0.079000	1.124905e-02	0.260000	3.790616e+00	0.239000	5.545639e-01	0.000685	0.000000	0.000000	0.000043	0.000002	0.005443	0.230000	1.633013e+00	0.057000	0.285000	0.006000	0.002000	0.002000	0.561000	9.942841e-01	0.270000	6.238582e-03	0.262000	9.632219e-01	0.084000	9.071795e-03	0.028000
88500000	0.257000	1.716739e+00	0.046000	0.252000	0.009000	0.009000	0.005000	0.513000	9.942841e-01	0.240000	6.054204e-03	0.231000	9.925564e-01	0.208000	7.207846e-03	0.311000	6.856315e-03	0.281000	1.380614e+00	0.208000	1.236801e+00	0.073000	1.124905e-02	0.238000	3.790616e+00	0.288000	5.714529e-01	0.000681	0.000000	0.000000	0.000043	0.000002	0.005413	0.261000	1.649425e+00	0.049000	0.242000	0.007000	0.003000	0.003000	0.535000	9.942841e-01	0.275000	6.493184e-03	0.251000	9.826803e-01	0.272000	9.536916e-03	0.292000
89000000	0.257000	1.699657e+00	0.090000	0.304000	0.014000	0.007000	0.007000	0.582000	9.942841e-01	0.139000	6.054204e-03	0.272000	9.441488e-01	0.163000	7.207846e-03	0.299000	6.653681e-03	0.233000	1.353276e+00	0.263000	1.188306e+00	0.064000	1.124905e-02	0.301000	3.790616e+00	0.227000	5.657668e-01	0.000677	0.000000	0.000000	0.000043	0.000002	0.005382	0.259000	1.699657e+00	0.076000	0.309000	0.007000	0.000000	0.002000	0.521000	9.942841e-01	0.195000	6.558441e-03	0.252000	9.729024e-01	0.152000	9.162968e-03	0.290000
89500000	0.229000	1.699657e+00	0.061000	0.334000	0.006000	0.004000	0.004000	0.524000	9.942841e-01	0.203000	6.054204e-03	0.260000	1.002532e+00	0.428000	7.577400e-03	0.259000	7.353454e-03	0.351000	1.422660e+00	0.257000	1.188306e+00	0.063000	1.124905e-02	0.180000	3.790616e+00	0.261000	5.657668e-01	0.000673	0.000000	0.000000	0.000042	0.000002	0.005352	0.249000	1.716739e+00	0.066000	0.255000	0.004000	0.003000	0.003000	0.515000	9.942841e-01	0.257000	6.176508e-03	0.231000	9.536377e-01	0.396000	9.442022e-03	0.283000
90000000	0.244000	1.682746e+00	0.050000	0.315000	0.011000	0.001000	0.001000	0.546000	9.942841e-01	0.287000	6.238582e-03	0.255000	9.925564e-01	0.570000	7.886640e-03	0.376000	7.502004e-03	0.255000	1.451400e+00	0.255000	1.249231e+00	0.081000	1.124905e-02	0.260000	3.790616e+00	0.226000	5.490459e-01	0.000670	0.000000	0.000000	0.000042	0.000002	0.005323	0.250000	1.716739e+00	0.085000	0.327000	0.008000	0.001000	0.001000	0.557000	9.942841e-01	0.274000	6.176508e-03	0.255000	9.536377e-01	0.193000	9.632764e-03	0.096000
90500000	0.270000	1.666002e+00	0.059000	0.278000	0.011000	0.005000	0.006000	0.542000	9.942841e-01	0.258000	6.364610e-03	0.239000	9.925564e-01	0.334000	7.653555e-03	0.308000	7.577400e-03	0.216000	1.394490e+00	0.264000	1.274468e+00	0.085000	1.124905e-02	0.231000	3.790616e+00	0.243000	5.435828e-01	0.000666	0.000000	0.000000	0.000042	0.000002	0.005293	0.248000	1.666002e+00	0.079000	0.340000	0.017000	0.004000	0.001000	0.562000	9.942841e-01	0.271000	6.364610e-03	0.264000	9.632219e-01	0.207000	9.536916e-03	0.352000
91000000	0.264000	1.682746e+00	0.080000	0.323000	0.013000	0.007000	0.007000	0.581000	9.942841e-01	0.273000	6.428576e-03	0.255000	9.729024e-01	0.313000	8.458486e-03	0.338000	7.280286e-03	0.319000	1.353276e+00	0.217000	1.261786e+00	0.066000	1.124905e-02	0.314000	3.790616e+00	0.242000	5.545639e-01	0.000662	0.000000	0.000000	0.000042	0.000002	0.005264	0.254000	1.716739e+00	0.065000	0.257000	0.009000	0.006000	0.004000	0.519000	9.942841e-01	0.286000	6.493184e-03	0.259000	9.632219e-01	0.316000	9.536916e-03	0.361000
91500000	0.259000	1.666002e+00	0.077000	0.294000	0.010000	0.001000	0.004000	0.534000	9.942841e-01	0.306000	6.624355e-03	0.254000	1.002532e+00	0.185000	8.374323e-03	0.144000	6.925223e-03	0.256000	1.436958e+00	0.251000	1.261786e+00	0.069000	1.124905e-02	0.261000	3.790616e+00	0.291000	5.490459e-01	0.000659	0.000000	0.000000	0.000041	0.000002	0.005235	0.231000	1.733993e+00	0.079000	0.350000	0.009000	0.004000	0.002000	0.524000	9.942841e-01	0.320000	6.301281e-03	0.264000	9.729024e-01	0.143000	9.071795e-03	0.245000
92000000	0.239000	1.633013e+00	0.050000	0.282000	0.017000	0.005000	0.007000	0.568000	9.942841e-01	0.267000	6.758176e-03	0.246000	9.826803e-01	0.146000	8.374323e-03	0.106000	6.653681e-03	0.250000	1.408505e+00	0.249000	1.236801e+00	0.075000	1.124905e-02	0.298000	3.790616e+00	0.242000	5.657668e-01	0.000655	0.000000	0.000000	0.000041	0.000002	0.005207	0.255000	1.751420e+00	0.065000	0.338000	0.013000	0.004000	0.002000	0.553000	9.942841e-01	0.262000	6.176508e-03	0.263000	1.012607e+00	0.538000	9.255058e-03	0.455000
92500000	0.283000	1.682746e+00	0.069000	0.243000	0.010000	0.007000	0.007000	0.555000	9.942841e-01	0.254000	6.758176e-03	0.239000	9.729024e-01	0.220000	8.045961e-03	0.271000	6.587475e-03	0.243000	1.422660e+00	0.249000	1.200248e+00	0.073000	1.124905e-02	0.286000	3.790616e+00	0.238000	5.490459e-01	0.000652	0.000000	0.000000	0.000041	0.000002	0.005179	0.223000	1.699657e+00	0.068000	0.279000	0.021000	0.001000	0.000000	0.565000	9.942841e-01	0.234000	5.875276e-03	0.272000	1.012607e+00	0.299000	9.729575e-03	0.251000
93000000	0.234000	1.666002e+00	0.055000	0.316000	0.003000	0.006000	0.003000	0.549000	9.942841e-01	0.297000	6.558441e-03	0.252000	9.925564e-01	0.112000	8.458486e-03	0.200000	6.856315e-03	0.262000	1.451400e+00	0.269000	1.224495e+00	0.073000	1.124905e-02	0.278000	3.790616e+00	0.244000	5.490459e-01	0.000648	0.000000	0.000000	0.000041	0.000002	0.005151	0.225000	1.699657e+00	0.075000	0.292000	0.007000	0.001000	0.001000	0.564000	9.942841e-01	0.243000	5.875276e-03	0.248000	9.632219e-01	0.068000	9.729575e-03	0.073000
93500000	0.257000	1.716739e+00	0.069000	0.238000	0.009000	0.004000	0.003000	0.571000	9.942841e-01	0.213000	6.558441e-03	0.259000	9.729024e-01	0.361000	8.458486e-03	0.150000	6.521929e-03	0.399000	1.556638e+00	0.254000	1.224495e+00	0.060000	1.124905e-02	0.291000	3.790616e+00	0.253000	5.545639e-01	0.000645	0.000000	0.000000	0.000040	0.000002	0.005123	0.244000	1.682746e+00	0.053000	0.299000	0.008000	0.002000	0.003000	0.526000	9.942841e-01	0.299000	6.115050e-03	0.256000	9.826803e-01	0.100000	8.892162e-03	0.170000
94000000	0.262000	1.733993e+00	0.084000	0.295000	0.011000	0.002000	0.003000	0.558000	9.942841e-01	0.208000	6.493184e-03	0.267000	9.826803e-01	0.458000	8.716085e-03	0.266000	6.653681e-03	0.342000	1.620166e+00	0.241000	1.212311e+00	0.071000	1.124905e-02	0.288000	3.790616e+00	0.256000	5.490459e-01	0.000641	0.000000	0.000000	0.000040	0.000002	0.005096	0.252000	1.699657e+00	0.066000	0.241000	0.013000	0.005000	0.005000	0.559000	9.942841e-01	0.212000	6.054204e-03	0.252000	9.729024e-01	0.335000	9.071795e-03	0.191000
94500000	0.251000	1.716739e+00	0.077000	0.317000	0.010000	0.004000	0.002000	0.539000	9.942841e-01	0.182000	6.115050e-03	0.266000	9.826803e-01	0.458000	8.892162e-03	0.326000	6.720551e-03	0.216000	1.588084e+00	0.257000	1.261786e+00	0.090000	1.124905e-02	0.257000	3.790616e+00	0.239000	5.601373e-01	0.000638	0.000000	0.000000	0.000040	0.000002	0.005069	0.250000	1.682746e+00	0.074000	0.303000	0.017000	0.002000	0.003000	0.557000	9.942841e-01	0.265000	6.301281e-03	0.259000	9.536377e-01	0.059000	8.716085e-03	0.031000
95000000	0.271000	1.699657e+00	0.074000	0.313000	0.015000	0.003000	0.004000	0.535000	9.942841e-01	0.328000	6.238582e-03	0.271000	1.012607e+00	0.221000	8.981529e-03	0.270000	6.720551e-03	0.235000	1.480720e+00	0.237000	1.236801e+00	0.071000	1.124905e-02	0.245000	3.790616e+00	0.238000	5.545639e-01	0.000635	0.000000	0.000000	0.000040	0.000002	0.005042	0.275000	1.699657e+00	0.074000	0.298000	0.012000	0.000000	0.002000	0.554000	9.942841e-01	0.230000	6.238582e-03	0.259000	9.632219e-01	0.243000	8.629359e-03	0.238000
95500000	0.243000	1.666002e+00	0.062000	0.253000	0.011000	0.004000	0.002000	0.544000	9.942841e-01	0.331000	6.054204e-03	0.259000	1.012607e+00	0.117000	8.803683e-03	0.060000	6.653681e-03	0.237000	1.451400e+00	0.239000	1.200248e+00	0.070000	1.124905e-02	0.236000	3.790616e+00	0.243000	5.657668e-01	0.000631	0.000000	0.000000	0.000040	0.000002	0.005016	0.240000	1.682746e+00	0.089000	0.294000	0.010000	0.005000	0.004000	0.513000	9.942841e-01	0.231000	5.993964e-03	0.220000	9.826803e-01	0.085000	8.629359e-03	0.180000
96000000	0.260000	1.682746e+00	0.085000	0.320000	0.011000	0.001000	0.004000	0.571000	9.942841e-01	0.250000	5.993964e-03	0.271000	9.632219e-01	0.259000	9.071795e-03	0.229000	6.653681e-03	0.231000	1.408505e+00	0.249000	1.200248e+00	0.093000	1.124905e-02	0.255000	3.790616e+00	0.242000	5.381740e-01	0.000628	0.000000	0.000000	0.000039	0.000002	0.004990	0.245000	1.682746e+00	0.070000	0.324000	0.014000	0.001000	0.000000	0.560000	9.942841e-01	0.236000	5.816816e-03	0.251000	9.729024e-01	0.053000	8.543495e-03	0.005000
96500000	0.230000	1.699657e+00	0.057000	0.283000	0.014000	0.007000	0.007000	0.538000	9.942841e-01	0.263000	5.993964e-03	0.251000	9.826803e-01	0.183000	8.716085e-03	0.109000	6.392786e-03	0.231000	1.353276e+00	0.260000	1.224495e+00	0.121000	1.124905e-02	0.233000	3.790616e+00	0.247000	5.328191e-01	0.000627	0.000000	0.000000	0.000039	0.000002	0.004964	0.247000	1.666002e+00	0.061000	0.297000	0.008000	0.017000	0.021000	0.517000	9.942841e-01	0.243000	5.816816e-03	0.256000	9.925564e-01	0.175000	8.208500e-03	0.197000
97000000	0.235000	1.649425e+00	0.065000	0.300000	0.012000	0.004000	0.002000	0.543000	9.942841e-01	0.299000	6.364610e-03	0.232000	9.441488e-01	0.094000	8.543495e-03	0.296000	6.587475e-03	0.231000	1.408505e+00	0.240000	1.236801e+00	0.093000	1.124905e-02	0.261000	3.790616e+00	0.240000	5.381740e-01	0.000624	0.000000	0.000000	0.000039	0.000002	0.004938	0.256000	1.682746e+00	0.070000	0.249000	0.013000	0.008000	0.008000	0.534000	9.942841e-01	0.235000	5.934323e-03	0.255000	9.826803e-01	0.286000	7.965902e-03	0.406000
97500000	0.277000	1.666002e+00	0.068000	0.295000	0.011000	0.004000	0.009000	0.558000	9.942841e-01	0.272000	6.558441e-03	0.243000	9.536377e-01	0.385000	8.981529e-03	0.294000	6.994822e-03	0.226000	1.366877e+00	0.266000	1.236801e+00	0.114000	1.124905e-02	0.245000	3.790616e+00	0.240000	5.601373e-01	0.000622	0.000000	0.000000	0.000039	0.000002	0.004913	0.234000	1.666002e+00	0.076000	0.294000	0.008000	0.005000	0.004000	0.580000	9.942841e-01	0.322000	5.758937e-03	0.234000	9.826803e-01	0.204000	7.965902e-03	0.222000
98000000	0.245000	1.616764e+00	0.067000	0.288000	0.012000	0.005000	0.004000	0.512000	9.942841e-01	0.285000	6.428576e-03	0.257000	9.925564e-01	0.280000	9.348073e-03	0.257000	7.207846e-03	0.239000	1.366877e+00	0.249000	1.224495e+00	0.112000	1.124905e-02	0.278000	3.790616e+00	0.251000	5.435828e-01	0.000619	0.000000	0.000000	0.000039	0.000002	0.004888	0.264000	1.699657e+00	0.073000	0.307000	0.010000	0.000000	0.002000	0.566000	9.942841e-01	0.239000	5.875276e-03	0.261000	9.729024e-01	0.169000	7.808167e-03	0.128000
98500000	0.248000	1.616764e+00	0.082000	0.298000	0.010000	0.003000	0.003000	0.548000	9.942841e-01	0.205000	6.238582e-03	0.266000	9.826803e-01	0.302000	1.002588e-02	0.275000	7.353454e-03	0.252000	1.408505e+00	0.231000	1.224495e+00	0.074000	1.124905e-02	0.240000	3.790616e+00	0.272000	5.714529e-01	0.000617	0.000000	0.000000	0.000038	0.000002	0.004863	0.226000	1.682746e+00	0.063000	0.297000	0.011000	0.014000	0.010000	0.556000	9.942841e-01	0.289000	5.934323e-03	0.252000	9.536377e-01	0.215000	7.730474e-03	0.286000
99000000	0.258000	1.600677e+00	0.082000	0.248000	0.011000	0.003000	0.003000	0.534000	9.942841e-01	0.262000	6.238582e-03	0.250000	9.826803e-01	0.147000	1.002588e-02	0.209000	7.136127e-03	0.219000	1.408505e+00	0.247000	1.200248e+00	0.092000	1.124905e-02	0.321000	3.790616e+00	0.263000	5.657668e-01	0.000614	0.000000	0.000000	0.000038	0.000002	0.004839	0.248000	1.633013e+00	0.092000	0.288000	0.017000	0.004000	0.004000	0.569000	9.942841e-01	0.198000	5.934323e-03	0.236000	9.632219e-01	0.150000	7.577400e-03	0.294000
99500000	0.289000	1.649425e+00	0.085000	0.342000	0.018000	0.002000	0.002000	0.538000	9.942841e-01	0.255000	6.428576e-03	0.239000	9.347544e-01	0.216000	1.022842e-02	0.246000	6.994822e-03	0.239000	1.394490e+00	0.266000	1.188306e+00	0.107000	1.124905e-02	0.307000	3.790616e+00	0.262000	5.490459e-01	0.000612	0.000000	0.000000	0.000038	0.000002	0.004814	0.254000	1.649425e+00	0.042000	0.320000	0.014000	0.002000	0.006000	0.556000	9.942841e-01	0.233000	5.875276e-03	0.247000	9.441488e-01	0.287000	7.353454e-03	0.242000
100000000	0.268000	1.666002e+00	0.079000	0.321000	0.006000	0.009000	0.008000	0.521000	9.942841e-01	0.360000	6.558441e-03	0.237000	9.729024e-01	0.186000	9.729575e-03	0.211000	6.720551e-03	0.257000	1.366877e+00	0.279000	1.212311e+00	0.107000	1.124905e-02	0.232000	3.790616e+00	0.257000	5.601373e-01	0.000610	0.000000	0.000000	0.000038	0.000002	0.004790	0.263000	1.699657e+00	0.075000	0.308000	0.005000	0.002000	0.006000	0.532000	9.942841e-01	0.259000	5.875276e-03	0.256000	9.925564e-01	0.402000	7.653555e-03	0.356000
100500000	0.252000	1.682746e+00	0.072000	0.278000	0.016000	0.001000	0.001000	0.540000	9.942841e-01	0.312000	6.301281e-03	0.242000	9.632219e-01	0.168000	9.536916e-03	0.169000	6.521929e-03	0.250000	1.339811e+00	0.246000	1.212311e+00	0.162000	1.124905e-02	0.291000	3.790616e+00	0.226000	5.657668e-01	0.000610	0.000000	0.000000	0.000038	0.000002	0.004766	0.253000	1.682746e+00	0.065000	0.288000	0.009000	0.003000	0.002000	0.565000	9.942841e-01	0.254000	6.176508e-03	0.276000	9.925564e-01	0.112000	7.886640e-03	0.179000
101000000	0.285000	1.682746e+00	0.057000	0.233000	0.005000	0.002000	0.005000	0.528000	9.942841e-01	0.161000	6.115050e-03	0.234000	9.632219e-01	0.137000	8.892162e-03	0.176000	6.142121e-03	0.250000	1.339811e+00	0.259000	1.274468e+00	0.087000	1.124905e-02	0.231000	3.790616e+00	0.205000	5.657668e-01	0.000609	0.000000	0.000000	0.000037	0.000002	0.004743	0.246000	1.666002e+00	0.070000	0.293000	0.009000	0.005000	0.005000	0.550000	9.942841e-01	0.223000	6.301281e-03	0.245000	9.729024e-01	0.225000	7.577400e-03	0.394000
101500000	0.247000	1.633013e+00	0.082000	0.317000	0.007000	0.006000	0.006000	0.531000	9.942841e-01	0.289000	5.993964e-03	0.247000	9.347544e-01	0.058000	8.892162e-03	0.193000	6.203851e-03	0.254000	1.353276e+00	0.249000	1.249231e+00	0.141000	1.124905e-02	0.245000	3.790616e+00	0.266000	5.490459e-01	0.000606	0.000000	0.000000	0.000037	0.000002	0.004719	0.255000	1.666002e+00	0.050000	0.320000	0.013000	0.002000	0.002000	0.546000	9.942841e-01	0.167000	6.238582e-03	0.234000	9.632219e-01	0.203000	7.965902e-03	0.311000
102000000	0.249000	1.616764e+00	0.063000	0.258000	0.010000	0.005000	0.005000	0.542000	9.942841e-01	0.298000	6.054204e-03	0.286000	9.536377e-01	0.232000	8.981529e-03	0.210000	6.329177e-03	0.271000	1.380614e+00	0.238000	1.287276e+00	0.141000	1.124905e-02	0.268000	3.790616e+00	0.252000	5.545639e-01	0.000603	0.000000	0.000000	0.000037	0.000002	0.004696	0.237000	1.649425e+00	0.081000	0.311000	0.016000	0.002000	0.002000	0.601000	9.942841e-01	0.183000	6.364610e-03	0.252000	9.441488e-01	0.419000	8.458486e-03	0.254000
102500000	0.238000	1.633013e+00	0.062000	0.201000	0.006000	0.004000	0.004000	0.522000	9.942841e-01	0.207000	6.054204e-03	0.250000	9.536377e-01	0.331000	8.803683e-03	0.265000	6.587475e-03	0.243000	1.353276e+00	0.249000	1.236801e+00	0.101000	1.124905e-02	0.263000	3.790616e+00	0.243000	5.381740e-01	0.000600	0.000000	0.000000	0.000037	0.000002	0.004673	0.264000	1.666002e+00	0.081000	0.332000	0.010000	0.006000	0.002000	0.551000	9.942841e-01	0.256000	6.428576e-03	0.253000	9.729024e-01	0.093000	8.629359e-03	0.174000
103000000	0.282000	1.682746e+00	0.077000	0.325000	0.014000	0.005000	0.004000	0.550000	9.942841e-01	0.202000	5.701635e-03	0.248000	9.632219e-01	0.344000	8.892162e-03	0.265000	6.521929e-03	0.234000	1.339811e+00	0.235000	1.212311e+00	0.112000	1.124905e-02	0.269000	3.790616e+00	0.250000	5.490459e-01	0.000597	0.000000	0.000000	0.000037	0.000002	0.004651	0.245000	1.649425e+00	0.058000	0.243000	0.012000	0.002000	0.002000	0.539000	9.942841e-01	0.202000	6.176508e-03	0.241000	9.729024e-01	0.078000	8.892162e-03	0.251000
103500000	0.250000	1.666002e+00	0.060000	0.284000	0.008000	0.003000	0.005000	0.535000	9.942841e-01	0.211000	5.993964e-03	0.244000	9.441488e-01	0.413000	8.892162e-03	0.350000	6.392786e-03	0.241000	1.339811e+00	0.254000	1.249231e+00	0.097000	1.124905e-02	0.310000	3.790616e+00	0.240000	5.657668e-01	0.000594	0.000000	0.000000	0.000037	0.000002	0.004628	0.281000	1.666002e+00	0.056000	0.248000	0.012000	0.002000	0.002000	0.532000	9.942841e-01	0.323000	6.115050e-03	0.260000	9.632219e-01	0.055000	8.374323e-03	0.210000
104000000	0.264000	1.716739e+00	0.067000	0.257000	0.015000	0.002000	0.001000	0.519000	9.942841e-01	0.194000	6.115050e-03	0.235000	9.729024e-01	0.104000	8.716085e-03	0.186000	6.457035e-03	0.254000	1.366877e+00	0.249000	1.200248e+00	0.109000	1.124905e-02	0.276000	3.790616e+00	0.236000	5.381740e-01	0.000591	0.000000	0.000000	0.000036	0.000002	0.004606	0.244000	1.649425e+00	0.071000	0.278000	0.008000	0.003000	0.000000	0.545000	9.942841e-01	0.249000	5.993964e-03	0.225000	9.632219e-01	0.447000	8.629359e-03	0.281000
104500000	0.266000	1.716739e+00	0.072000	0.338000	0.008000	0.003000	0.001000	0.566000	9.942841e-01	0.277000	5.934323e-03	0.253000	9.536377e-01	0.258000	8.290997e-03	0.305000	6.203851e-03	0.238000	1.353276e+00	0.253000	1.249231e+00	0.076000	1.124905e-02	0.284000	3.790616e+00	0.261000	5.601373e-01	0.000588	0.000000	0.000000	0.000036	0.000002	0.004584	0.249000	1.649425e+00	0.094000	0.289000	0.011000	0.001000	0.001000	0.532000	9.942841e-01	0.221000	6.493184e-03	0.265000	9.925564e-01	0.303000	9.162968e-03	0.316000
105000000	0.265000	1.699657e+00	0.072000	0.243000	0.010000	0.005000	0.007000	0.564000	9.942841e-01	0.261000	6.054204e-03	0.259000	9.441488e-01	0.131000	8.803683e-03	0.226000	6.457035e-03	0.248000	1.380614e+00	0.281000	1.236801e+00	0.089000	1.124905e-02	0.254000	3.790616e+00	0.261000	5.545639e-01	0.000586	0.000000	0.000000	0.000036	0.000002	0.004562	0.243000	1.666002e+00	0.079000	0.275000	0.010000	0.002000	0.003000	0.552000	9.942841e-01	0.204000	6.301281e-03	0.236000	9.729024e-01	0.262000	9.071795e-03	0.295000
105500000	0.257000	1.751420e+00	0.057000	0.310000	0.007000	0.003000	0.004000	0.541000	9.942841e-01	0.188000	5.993964e-03	0.243000	9.632219e-01	0.201000	8.716085e-03	0.227000	6.266200e-03	0.239000	1.353276e+00	0.256000	1.287276e+00	0.084000	1.124905e-02	0.186000	3.790616e+00	0.256000	5.490459e-01	0.000583	0.000000	0.000000	0.000036	0.000002	0.004540	0.256000	1.682746e+00	0.065000	0.307000	0.018000	0.001000	0.001000	0.563000	9.942841e-01	0.228000	6.301281e-03	0.238000	9.536377e-01	0.224000	8.716085e-03	0.237000
106000000	0.250000	1.699657e+00	0.053000	0.272000	0.005000	0.003000	0.011000	0.546000	9.942841e-01	0.243000	6.238582e-03	0.259000	9.925564e-01	0.099000	8.374323e-03	0.289000	6.521929e-03	0.266000	1.394490e+00	0.233000	1.249231e+00	0.087000	1.124905e-02	0.267000	3.790616e+00	0.239000	5.545639e-01	0.000580	0.000000	0.000000	0.000036	0.000002	0.004519	0.286000	1.666002e+00	0.059000	0.269000	0.014000	0.005000	0.006000	0.518000	9.942841e-01	0.292000	6.364610e-03	0.251000	9.826803e-01	0.397000	8.981529e-03	0.221000
106500000	0.271000	1.682746e+00	0.067000	0.303000	0.014000	0.001000	0.001000	0.547000	9.942841e-01	0.305000	6.428576e-03	0.227000	9.925564e-01	0.142000	8.458486e-03	0.243000	6.203851e-03	0.252000	1.366877e+00	0.266000	1.274468e+00	0.062000	1.124905e-02	0.263000	3.790616e+00	0.259000	5.545639e-01	0.000577	0.000000	0.000000	0.000036	0.000002	0.004498	0.244000	1.616764e+00	0.068000	0.334000	0.009000	0.006000	0.004000	0.580000	9.942841e-01	0.172000	5.993964e-03	0.230000	1.002532e+00	0.460000	9.348073e-03	0.405000
107000000	0.249000	1.699657e+00	0.055000	0.362000	0.010000	0.004000	0.004000	0.534000	9.942841e-01	0.285000	6.176508e-03	0.264000	9.632219e-01	0.345000	8.629359e-03	0.273000	6.203851e-03	0.238000	1.339811e+00	0.226000	1.249231e+00	0.083000	1.124905e-02	0.274000	3.790616e+00	0.264000	5.601373e-01	0.000575	0.000000	0.000000	0.000035	0.000002	0.004477	0.281000	1.633013e+00	0.067000	0.316000	0.018000	0.008000	0.004000	0.548000	9.942841e-01	0.329000	6.054204e-03	0.238000	9.729024e-01	0.081000	9.162968e-03	0.218000
107500000	0.237000	1.699657e+00	0.083000	0.294000	0.015000	0.000000	0.003000	0.554000	9.942841e-01	0.351000	6.115050e-03	0.232000	9.632219e-01	0.295000	8.716085e-03	0.249000	6.329177e-03	0.246000	1.380614e+00	0.284000	1.236801e+00	0.084000	1.124905e-02	0.298000	3.790616e+00	0.247000	5.545639e-01	0.000572	0.000000	0.000000	0.000035	0.000002	0.004456	0.260000	1.666002e+00	0.061000	0.274000	0.018000	0.005000	0.004000	0.545000	9.942841e-01	0.308000	6.176508e-03	0.230000	9.729024e-01	0.084000	8.716085e-03	0.148000
108000000	0.232000	1.682746e+00	0.058000	0.291000	0.011000	0.012000	0.010000	0.553000	9.942841e-01	0.274000	6.364610e-03	0.243000	9.536377e-01	0.199000	8.374323e-03	0.168000	6.142121e-03	0.233000	1.408505e+00	0.232000	1.236801e+00	0.086000	1.124905e-02	0.270000	3.790616e+00	0.258000	5.381740e-01	0.000569	0.000000	0.000000	0.000035	0.000002	0.004436	0.268000	1.649425e+00	0.075000	0.261000	0.014000	0.002000	0.001000	0.525000	9.942841e-01	0.249000	6.238582e-03	0.253000	1.002532e+00	0.249000	8.892162e-03	0.289000
108500000	0.264000	1.666002e+00	0.072000	0.318000	0.009000	0.002000	0.005000	0.535000	9.942841e-01	0.240000	6.238582e-03	0.253000	9.536377e-01	0.420000	8.981529e-03	0.334000	6.521929e-03	0.250000	1.380614e+00	0.256000	1.287276e+00	0.081000	1.124905e-02	0.244000	3.790616e+00	0.233000	5.545639e-01	0.000567	0.000000	0.000000	0.000035	0.000002	0.004415	0.252000	1.633013e+00	0.074000	0.291000	0.014000	0.002000	0.002000	0.526000	9.942841e-01	0.227000	6.238582e-03	0.237000	9.632219e-01	0.266000	9.348073e-03	0.215000
109000000	0.266000	1.682746e+00	0.067000	0.331000	0.014000	0.004000	0.002000	0.539000	9.942841e-01	0.240000	6.176508e-03	0.255000	9.826803e-01	0.310000	8.803683e-03	0.284000	6.653681e-03	0.236000	1.366877e+00	0.254000	1.249231e+00	0.075000	1.124905e-02	0.222000	3.790616e+00	0.249000	5.545639e-01	0.000564	0.000000	0.000000	0.000035	0.000002	0.004395	0.253000	1.649425e+00	0.059000	0.270000	0.011000	0.000000	0.004000	0.553000	9.942841e-01	0.202000	6.176508e-03	0.250000	9.536377e-01	0.201000	8.981529e-03	0.343000
109500000	0.225000	1.666002e+00	0.065000	0.243000	0.010000	0.004000	0.005000	0.571000	9.942841e-01	0.248000	6.054204e-03	0.262000	9.826803e-01	0.371000	8.629359e-03	0.242000	6.587475e-03	0.259000	1.366877e+00	0.237000	1.224495e+00	0.075000	1.124905e-02	0.308000	3.790616e+00	0.248000	5.601373e-01	0.000561	0.000000	0.000000	0.000035	0.000002	0.004375	0.252000	1.666002e+00	0.078000	0.290000	0.006000	0.004000	0.003000	0.532000	9.942841e-01	0.231000	6.428576e-03	0.258000	9.536377e-01	0.171000	9.255058e-03	0.129000
110000000	0.284000	1.666002e+00	0.061000	0.277000	0.012000	0.003000	0.006000	0.533000	9.942841e-01	0.159000	6.238582e-03	0.225000	9.729024e-01	0.170000	9.071795e-03	0.227000	6.587475e-03	0.253000	1.394490e+00	0.246000	1.236801e+00	0.100000	1.124905e-02	0.330000	3.790616e+00	0.258000	5.545639e-01	0.000559	0.000000	0.000000	0.000034	0.000002	0.004355	0.259000	1.682746e+00	0.048000	0.234000	0.003000	0.004000	0.006000	0.585000	9.942841e-01	0.263000	6.493184e-03	0.247000	9.347544e-01	0.176000	8.892162e-03	0.220000
110500000	0.243000	1.616764e+00	0.087000	0.320000	0.013000	0.003000	0.003000	0.550000	9.942841e-01	0.282000	6.364610e-03	0.226000	9.925564e-01	0.334000	9.071795e-03	0.294000	6.521929e-03	0.245000	1.408505e+00	0.222000	1.188306e+00	0.085000	1.124905e-02	0.258000	3.790616e+00	0.221000	5.328191e-01	0.000556	0.000000	0.000000	0.000034	0.000002	0.004335	0.237000	1.649425e+00	0.075000	0.289000	0.008000	0.004000	0.004000	0.580000	9.942841e-01	0.187000	6.624355e-03	0.280000	9.441488e-01	0.181000	8.803683e-03	0.155000
111000000	0.250000	1.633013e+00	0.076000	0.287000	0.018000	0.002000	0.002000	0.545000	9.942841e-01	0.261000	6.364610e-03	0.271000	1.012607e+00	0.061000	9.255058e-03	0.193000	6.521929e-03	0.251000	1.495602e+00	0.260000	1.212311e+00	0.092000	1.124905e-02	0.232000	3.790616e+00	0.225000	5.714529e-01	0.000554	0.000000	0.000000	0.000034	0.000002	0.004316	0.225000	1.666002e+00	0.082000	0.299000	0.012000	0.004000	0.002000	0.565000	9.942841e-01	0.311000	6.558441e-03	0.261000	9.441488e-01	0.230000	8.290997e-03	0.257000
111500000	0.283000	1.649425e+00	0.082000	0.271000	0.006000	0.002000	0.002000	0.577000	9.942841e-01	0.276000	6.428576e-03	0.239000	9.826803e-01	0.162000	8.981529e-03	0.144000	6.203851e-03	0.320000	1.525815e+00	0.243000	1.224495e+00	0.048000	1.124905e-02	0.265000	3.790616e+00	0.244000	5.328191e-01	0.000551	0.000000	0.000000	0.000034	0.000002	0.004297	0.257000	1.649425e+00	0.080000	0.298000	0.007000	0.007000	0.008000	0.579000	9.942841e-01	0.207000	6.428576e-03	0.234000	9.347544e-01	0.413000	8.543495e-03	0.354000
112000000	0.247000	1.633013e+00	0.073000	0.289000	0.011000	0.002000	0.005000	0.559000	9.942841e-01	0.242000	6.301281e-03	0.236000	9.826803e-01	0.153000	9.162968e-03	0.123000	6.329177e-03	0.363000	1.572283e+00	0.234000	1.200248e+00	0.061000	1.124905e-02	0.300000	3.790616e+00	0.259000	5.657668e-01	0.000549	0.000000	0.000000	0.000034	0.000002	0.004277	0.255000	1.633013e+00	0.075000	0.300000	0.019000	0.003000	0.003000	0.543000	9.942841e-01	0.244000	6.176508e-03	0.233000	9.536377e-01	0.123000	8.892162e-03	0.191000
112500000	0.263000	1.649425e+00	0.077000	0.255000	0.007000	0.002000	0.003000	0.571000	9.942841e-01	0.265000	6.301281e-03	0.241000	9.536377e-01	0.220000	9.255058e-03	0.326000	6.081006e-03	0.262000	1.636449e+00	0.249000	1.188306e+00	0.093000	1.124905e-02	0.319000	3.790616e+00	0.273000	5.381740e-01	0.000546	0.000000	0.000000	0.000034	0.000002	0.004259	0.228000	1.649425e+00	0.048000	0.280000	0.010000	0.003000	0.002000	0.569000	9.942841e-01	0.229000	5.993964e-03	0.267000	9.729024e-01	0.420000	9.255058e-03	0.360000
113000000	0.274000	1.633013e+00	0.067000	0.292000	0.020000	0.000000	0.002000	0.541000	9.942841e-01	0.226000	6.238582e-03	0.258000	9.536377e-01	0.318000	8.892162e-03	0.309000	5.901285e-03	0.345000	1.669507e+00	0.245000	1.212311e+00	0.047000	1.124905e-02	0.262000	3.790616e+00	0.237000	5.545639e-01	0.000544	0.000000	0.000000	0.000034	0.000002	0.004240	0.243000	1.682746e+00	0.062000	0.293000	0.009000	0.004000	0.002000	0.560000	9.942841e-01	0.193000	6.115050e-03	0.240000	1.002532e+00	0.399000	9.348073e-03	0.297000
113500000	0.263000	1.633013e+00	0.068000	0.277000	0.006000	0.002000	0.002000	0.555000	9.942841e-01	0.294000	5.993964e-03	0.259000	9.729024e-01	0.111000	8.981529e-03	0.158000	5.669893e-03	0.327000	1.686286e+00	0.243000	1.224495e+00	0.068000	1.124905e-02	0.318000	3.790616e+00	0.224000	5.714529e-01	0.000542	0.000000	0.000000	0.000033	0.000002	0.004221	0.213000	1.666002e+00	0.070000	0.370000	0.013000	0.001000	0.001000	0.528000	9.942841e-01	0.227000	6.115050e-03	0.266000	9.826803e-01	0.148000	9.255058e-03	0.258000
114000000	0.232000	1.649425e+00	0.075000	0.314000	0.012000	0.003000	0.003000	0.500000	9.942841e-01	0.218000	5.934323e-03	0.257000	1.002532e+00	0.274000	8.981529e-03	0.241000	5.842567e-03	0.319000	1.790560e+00	0.260000	1.200248e+00	0.065000	1.124905e-02	0.264000	3.790616e+00	0.253000	5.601373e-01	0.000539	0.000000	0.000000	0.000033	0.000002	0.004203	0.275000	1.682746e+00	0.069000	0.277000	0.012000	0.001000	0.002000	0.582000	9.942841e-01	0.256000	6.301281e-03	0.249000	9.536377e-01	0.133000	9.255058e-03	0.135000
114500000	0.248000	1.633013e+00	0.065000	0.326000	0.014000	0.002000	0.001000	0.516000	9.942841e-01	0.351000	6.176508e-03	0.268000	9.826803e-01	0.085000	8.981529e-03	0.095000	5.842567e-03	0.232000	1.882364e+00	0.249000	1.249231e+00	0.060000	1.124905e-02	0.275000	3.790616e+00	0.253000	5.771961e-01	0.000537	0.000000	0.000000	0.000033	0.000002	0.004184	0.252000	1.666002e+00	0.070000	0.217000	0.008000	0.007000	0.008000	0.560000	9.942841e-01	0.216000	6.301281e-03	0.245000	9.536377e-01	0.286000	9.729575e-03	0.254000
115000000	0.231000	1.649425e+00	0.079000	0.297000	0.010000	0.000000	0.000000	0.517000	9.942841e-01	0.259000	6.238582e-03	0.245000	9.536377e-01	0.307000	8.543495e-03	0.198000	5.557621e-03	0.281000	1.920390e+00	0.239000	1.236801e+00	0.059000	1.124905e-02	0.300000	3.790616e+00	0.273000	5.601373e-01	0.000535	0.000000	0.000000	0.000033	0.000002	0.004166	0.257000	1.716739e+00	0.081000	0.283000	0.010000	0.001000	0.000000	0.596000	9.942841e-01	0.263000	6.115050e-03	0.277000	9.826803e-01	0.265000	9.162968e-03	0.339000
115500000	0.257000	1.699657e+00	0.078000	0.290000	0.013000	0.002000	0.002000	0.583000	9.942841e-01	0.243000	6.238582e-03	0.264000	9.729024e-01	0.470000	8.716085e-03	0.498000	5.784432e-03	0.287000	1.998763e+00	0.249000	1.212311e+00	0.050000	1.124905e-02	0.294000	3.790616e+00	0.254000	5.657668e-01	0.000532	0.000000	0.000000	0.000033	0.000002	0.004148	0.235000	1.733993e+00	0.068000	0.246000	0.012000	0.001000	0.001000	0.532000	9.942841e-01	0.229000	5.875276e-03	0.254000	9.632219e-01	0.312000	9.442022e-03	0.241000
116000000	0.266000	1.733993e+00	0.074000	0.256000	0.008000	0.002000	0.007000	0.551000	9.942841e-01	0.182000	6.301281e-03	0.255000	9.632219e-01	0.183000	8.981529e-03	0.224000	6.081006e-03	0.181000	2.018851e+00	0.234000	1.249231e+00	0.061000	1.124905e-02	0.226000	3.790616e+00	0.275000	5.435828e-01	0.000530	0.000000	0.000000	0.000033	0.000002	0.004133	0.260000	1.733993e+00	0.080000	0.291000	0.005000	0.004000	0.004000	0.567000	9.942841e-01	0.281000	5.934323e-03	0.254000	9.632219e-01	0.088000	9.442022e-03	0.105000
116500000	0.231000	1.716739e+00	0.079000	0.277000	0.005000	0.002000	0.002000	0.508000	9.942841e-01	0.195000	6.301281e-03	0.271000	9.632219e-01	0.281000	8.803683e-03	0.364000	6.081006e-03	0.230000	2.018851e+00	0.244000	1.249231e+00	0.076000	1.124905e-02	0.232000	3.790616e+00	0.253000	5.490459e-01	0.000528	0.000000	0.000000	0.000033	0.000002	0.004693	0.261000	1.716739e+00	0.071000	0.269000	0.012000	0.009000	0.009000	0.580000	9.942841e-01	0.261000	6.301281e-03	0.266000	9.536377e-01	0.358000	9.348073e-03	0.404000
117000000	0.237000	1.699657e+00	0.065000	0.284000	0.011000	0.004000	0.005000	0.556000	9.942841e-01	0.275000	6.428576e-03	0.252000	9.729024e-01	0.548000	8.716085e-03	0.407000	6.203851e-03	0.182000	1.901282e+00	0.255000	1.300214e+00	0.081000	1.124905e-02	0.250000	3.790616e+00	0.263000	5.657668e-01	0.000525	0.000000	0.000000	0.000032	0.000002	0.004866	0.263000	1.733993e+00	0.076000	0.270000	0.011000	0.005000	0.003000	0.569000	9.942841e-01	0.245000	6.115050e-03	0.259000	9.729024e-01	0.364000	8.981529e-03	0.260000
117500000	0.252000	1.716739e+00	0.063000	0.285000	0.010000	0.004000	0.005000	0.559000	9.942841e-01	0.229000	6.238582e-03	0.269000	9.729024e-01	0.374000	8.543495e-03	0.314000	6.392786e-03	0.318000	1.882364e+00	0.212000	1.261786e+00	0.069000	1.124905e-02	0.247000	3.790616e+00	0.240000	5.657668e-01	0.000523	0.000000	0.000000	0.000032	0.000002	0.005096	0.243000	1.682746e+00	0.073000	0.249000	0.017000	0.003000	0.006000	0.518000	9.942841e-01	0.273000	6.624355e-03	0.265000	9.632219e-01	0.077000	9.071795e-03	0.089000
118000000	0.220000	1.699657e+00	0.065000	0.293000	0.015000	0.005000	0.004000	0.512000	9.942841e-01	0.325000	6.238582e-03	0.251000	9.632219e-01	0.336000	8.716085e-03	0.212000	6.392786e-03	0.185000	1.845091e+00	0.221000	1.287276e+00	0.103000	1.124905e-02	0.238000	3.790616e+00	0.258000	5.714529e-01	0.000521	0.000000	0.000000	0.000032	0.000002	0.005582	0.252000	1.699657e+00	0.063000	0.273000	0.013000	0.003000	0.003000	0.553000	9.942841e-01	0.306000	6.826096e-03	0.240000	9.632219e-01	0.317000	9.632764e-03	0.306000
118500000	0.253000	1.716739e+00	0.053000	0.241000	0.012000	0.003000	0.004000	0.508000	9.942841e-01	0.248000	5.816816e-03	0.269000	9.441488e-01	0.190000	9.162968e-03	0.172000	6.587475e-03	0.204000	1.720351e+00	0.243000	1.236801e+00	0.079000	1.124905e-02	0.246000	3.790616e+00	0.254000	5.657668e-01	0.000519	0.000000	0.000000	0.000032	0.000002	0.005560	0.240000	1.666002e+00	0.049000	0.236000	0.010000	0.003000	0.004000	0.508000	9.942841e-01	0.189000	6.558441e-03	0.270000	9.536377e-01	0.039000	8.981529e-03	0.108000
119000000	0.255000	1.716739e+00	0.062000	0.288000	0.014000	0.002000	0.001000	0.530000	9.942841e-01	0.304000	6.176508e-03	0.251000	9.632219e-01	0.283000	9.348073e-03	0.182000	6.203851e-03	0.257000	1.652895e+00	0.234000	1.249231e+00	0.045000	1.124905e-02	0.254000	3.790616e+00	0.244000	5.328191e-01	0.000517	0.000000	0.000000	0.000032	0.000002	0.005540	0.259000	1.682746e+00	0.050000	0.243000	0.010000	0.006000	0.006000	0.545000	9.942841e-01	0.218000	6.301281e-03	0.252000	9.729024e-01	0.170000	8.290997e-03	0.309000
119500000	0.258000	1.699657e+00	0.062000	0.332000	0.009000	0.005000	0.005000	0.585000	9.942841e-01	0.336000	6.238582e-03	0.246000	9.729024e-01	0.266000	9.442022e-03	0.293000	6.266200e-03	0.316000	1.755105e+00	0.247000	1.224495e+00	0.066000	1.124905e-02	0.261000	3.790616e+00	0.265000	5.601373e-01	0.000514	0.000000	0.000000	0.000032	0.000002	0.005519	0.265000	1.699657e+00	0.051000	0.263000	0.007000	0.003000	0.003000	0.526000	9.942841e-01	0.236000	6.364610e-03	0.221000	9.826803e-01	0.353000	8.981529e-03	0.331000
120000000	0.257000	1.682746e+00	0.080000	0.315000	0.008000	0.002000	0.002000	0.538000	9.942841e-01	0.277000	6.238582e-03	0.233000	9.536377e-01	0.300000	9.071795e-03	0.331000	6.142121e-03	0.335000	1.845091e+00	0.263000	1.261786e+00	0.070000	1.124905e-02	0.219000	3.790616e+00	0.260000	5.328191e-01	0.000512	0.000000	0.000000	0.000032	0.000002	0.005496	0.242000	1.682746e+00	0.056000	0.247000	0.010000	0.002000	0.000000	0.564000	9.942841e-01	0.269000	6.758176e-03	0.279000	9.826803e-01	0.249000	8.803683e-03	0.339000
120500000	0.234000	1.666002e+00	0.072000	0.351000	0.019000	0.003000	0.002000	0.560000	9.942841e-01	0.221000	6.176508e-03	0.261000	9.826803e-01	0.184000	8.629359e-03	0.333000	6.142121e-03	0.179000	1.808556e+00	0.261000	1.261786e+00	0.078000	1.124905e-02	0.259000	3.790616e+00	0.280000	5.381740e-01	0.000510	0.000000	0.000000	0.000031	0.000001	0.005474	0.247000	1.699657e+00	0.064000	0.254000	0.014000	0.003000	0.002000	0.526000	9.942841e-01	0.222000	6.690931e-03	0.244000	9.536377e-01	0.375000	8.892162e-03	0.356000
121000000	0.245000	1.616764e+00	0.061000	0.231000	0.009000	0.003000	0.006000	0.542000	9.942841e-01	0.188000	5.934323e-03	0.254000	1.002532e+00	0.368000	8.629359e-03	0.316000	6.203851e-03	0.180000	1.737641e+00	0.248000	1.236801e+00	0.073000	1.124905e-02	0.232000	3.790616e+00	0.231000	5.381740e-01	0.000508	0.000000	0.000000	0.000031	0.000001	0.005452	0.244000	1.716739e+00	0.062000	0.297000	0.008000	0.008000	0.007000	0.540000	9.942841e-01	0.258000	6.558441e-03	0.263000	9.729024e-01	0.384000	9.442022e-03	0.345000
121500000	0.272000	1.649425e+00	0.069000	0.275000	0.018000	0.000000	0.000000	0.548000	9.942841e-01	0.268000	6.238582e-03	0.255000	9.632219e-01	0.268000	8.629359e-03	0.276000	6.081006e-03	0.219000	1.686286e+00	0.280000	1.249231e+00	0.068000	1.124905e-02	0.228000	3.790616e+00	0.265000	5.545639e-01	0.000506	0.000000	0.000000	0.000031	0.000001	0.005432	0.266000	1.699657e+00	0.070000	0.308000	0.008000	0.008000	0.007000	0.553000	9.942841e-01	0.268000	6.364610e-03	0.270000	9.632219e-01	0.086000	9.255058e-03	0.247000
122000000	0.237000	1.633013e+00	0.063000	0.261000	0.005000	0.003000	0.003000	0.552000	9.942841e-01	0.415000	6.364610e-03	0.264000	9.729024e-01	0.398000	8.374323e-03	0.330000	5.784432e-03	0.329000	1.686286e+00	0.243000	1.224495e+00	0.056000	1.124905e-02	0.271000	3.790616e+00	0.265000	5.490459e-01	0.000504	0.000000	0.000000	0.000031	0.000001	0.005411	0.249000	1.699657e+00	0.052000	0.246000	0.007000	0.009000	0.006000	0.569000	9.942841e-01	0.317000	6.115050e-03	0.260000	9.632219e-01	0.357000	9.348073e-03	0.258000
122500000	0.258000	1.682746e+00	0.079000	0.259000	0.011000	0.002000	0.002000	0.539000	9.942841e-01	0.313000	6.176508e-03	0.270000	9.536377e-01	0.534000	8.716085e-03	0.313000	6.142121e-03	0.367000	1.652895e+00	0.252000	1.249231e+00	0.077000	1.124905e-02	0.268000	3.790616e+00	0.247000	5.328191e-01	0.000502	0.000000	0.000000	0.000031	0.000001	0.005390	0.240000	1.716739e+00	0.066000	0.208000	0.012000	0.004000	0.009000	0.546000	9.942841e-01	0.232000	5.701635e-03	0.264000	9.729024e-01	0.166000	8.981529e-03	0.207000
123000000	0.274000	1.699657e+00	0.060000	0.239000	0.019000	0.006000	0.005000	0.526000	9.942841e-01	0.296000	5.934323e-03	0.237000	9.536377e-01	0.323000	8.629359e-03	0.253000	6.142121e-03	0.337000	1.588084e+00	0.253000	1.274468e+00	0.064000	1.124905e-02	0.260000	3.790616e+00	0.262000	5.657668e-01	0.000500	0.000000	0.000000	0.000031	0.000001	0.005370	0.271000	1.699657e+00	0.062000	0.342000	0.015000	0.006000	0.013000	0.575000	9.942841e-01	0.365000	5.816816e-03	0.243000	9.729024e-01	0.244000	8.892162e-03	0.175000
123500000	0.259000	1.751420e+00	0.059000	0.279000	0.014000	0.000000	0.001000	0.518000	9.942841e-01	0.219000	6.115050e-03	0.264000	9.632219e-01	0.103000	8.543495e-03	0.125000	6.203851e-03	0.376000	1.669507e+00	0.256000	1.287276e+00	0.069000	1.124905e-02	0.237000	3.790616e+00	0.250000	5.381740e-01	0.000498	0.000000	0.000000	0.000031	0.000001	0.005349	0.226000	1.716739e+00	0.065000	0.255000	0.008000	0.008000	0.010000	0.539000	9.942841e-01	0.275000	5.875276e-03	0.251000	9.826803e-01	0.260000	8.892162e-03	0.337000
124000000	0.233000	1.699657e+00	0.065000	0.238000	0.005000	0.011000	0.008000	0.513000	9.942841e-01	0.254000	6.364610e-03	0.269000	9.826803e-01	0.473000	8.892162e-03	0.352000	6.329177e-03	0.196000	1.737641e+00	0.261000	1.261786e+00	0.067000	1.124905e-02	0.232000	3.790616e+00	0.256000	5.435828e-01	0.000496	0.000000	0.000000	0.000031	0.000001	0.005327	0.230000	1.699657e+00	0.065000	0.331000	0.006000	0.003000	0.004000	0.571000	9.942841e-01	0.281000	5.993964e-03	0.264000	9.826803e-01	0.378000	8.803683e-03	0.326000
124500000	0.261000	1.699657e+00	0.071000	0.292000	0.013000	0.000000	0.001000	0.551000	9.942841e-01	0.234000	6.428576e-03	0.273000	9.536377e-01	0.472000	9.162968e-03	0.364000	6.266200e-03	0.319000	1.808556e+00	0.246000	1.236801e+00	0.070000	1.124905e-02	0.236000	3.790616e+00	0.250000	5.381740e-01	0.000494	0.000000	0.000000	0.000030	0.000001	0.005306	0.247000	1.649425e+00	0.060000	0.266000	0.011000	0.005000	0.006000	0.501000	9.942841e-01	0.229000	5.758937e-03	0.249000	9.729024e-01	0.149000	8.290997e-03	0.292000
125000000	0.225000	1.649425e+00	0.062000	0.246000	0.010000	0.002000	0.002000	0.537000	9.942841e-01	0.245000	6.176508e-03	0.257000	9.729024e-01	0.259000	9.536916e-03	0.223000	6.020499e-03	0.323000	1.790560e+00	0.266000	1.249231e+00	0.054000	1.124905e-02	0.258000	3.790616e+00	0.236000	5.435828e-01	0.000492	0.000000	0.000000	0.000030	0.000001	0.005285	0.243000	1.649425e+00	0.059000	0.337000	0.010000	0.007000	0.007000	0.553000	9.942841e-01	0.214000	6.054204e-03	0.235000	9.729024e-01	0.337000	8.892162e-03	0.450000
125500000	0.250000	1.666002e+00	0.074000	0.283000	0.001000	0.005000	0.004000	0.539000	9.942841e-01	0.294000	6.558441e-03	0.247000	9.254534e-01	0.404000	9.536916e-03	0.481000	6.329177e-03	0.287000	1.901282e+00	0.257000	1.249231e+00	0.054000	1.124905e-02	0.234000	3.790616e+00	0.229000	5.435828e-01	0.000490	0.000000	0.000000	0.000030	0.000001	0.005264	0.245000	1.633013e+00	0.086000	0.329000	0.010000	0.006000	0.003000	0.567000	9.942841e-01	0.281000	6.054204e-03	0.252000	1.002532e+00	0.168000	8.374323e-03	0.158000
126000000	0.241000	1.616764e+00	0.064000	0.350000	0.009000	0.004000	0.003000	0.547000	9.942841e-01	0.251000	6.624355e-03	0.232000	9.441488e-01	0.166000	9.442022e-03	0.210000	6.457035e-03	0.273000	1.978875e+00	0.251000	1.287276e+00	0.057000	1.124905e-02	0.291000	3.790616e+00	0.257000	5.490459e-01	0.000488	0.000000	0.000000	0.000030	0.000001	0.005243	0.271000	1.649425e+00	0.070000	0.295000	0.010000	0.005000	0.005000	0.589000	9.942841e-01	0.174000	5.875276e-03	0.273000	1.002532e+00	0.103000	8.543495e-03	0.261000
126500000	0.282000	1.666002e+00	0.067000	0.282000	0.011000	0.004000	0.004000	0.543000	9.942841e-01	0.270000	6.826096e-03	0.268000	9.536377e-01	0.198000	9.442022e-03	0.287000	6.788094e-03	0.236000	1.939691e+00	0.240000	1.236801e+00	0.065000	1.124905e-02	0.289000	3.790616e+00	0.260000	5.545639e-01	0.000486	0.000000	0.000000	0.000030	0.000001	0.005222	0.234000	1.633013e+00	0.063000	0.299000	0.009000	0.007000	0.007000	0.549000	9.942841e-01	0.373000	6.115050e-03	0.237000	9.632219e-01	0.222000	8.803683e-03	0.284000
127000000	0.230000	1.666002e+00	0.057000	0.278000	0.007000	0.003000	0.003000	0.579000	9.942841e-01	0.167000	6.558441e-03	0.246000	9.729024e-01	0.449000	9.926125e-03	0.334000	7.065121e-03	0.300000	2.080334e+00	0.239000	1.236801e+00	0.060000	1.124905e-02	0.308000	3.790616e+00	0.266000	5.222686e-01	0.000484	0.000000	0.000000	0.000030	0.000001	0.005201	0.250000	1.616764e+00	0.086000	0.293000	0.010000	0.008000	0.007000	0.527000	9.942841e-01	0.250000	6.301281e-03	0.248000	9.536377e-01	0.339000	9.162968e-03	0.259000
127500000	0.249000	1.649425e+00	0.061000	0.269000	0.009000	0.001000	0.001000	0.570000	9.942841e-01	0.242000	6.301281e-03	0.240000	9.729024e-01	0.345000	1.012665e-02	0.193000	6.994822e-03	0.312000	2.122360e+00	0.256000	1.224495e+00	0.051000	1.124905e-02	0.319000	3.790616e+00	0.257000	5.490459e-01	0.000482	0.000000	0.000000	0.000030	0.000001	0.005181	0.279000	1.633013e+00	0.080000	0.236000	0.007000	0.002000	0.001000	0.537000	9.942841e-01	0.298000	6.301281e-03	0.257000	9.729024e-01	0.190000	8.716085e-03	0.127000
128000000	0.257000	1.699657e+00	0.078000	0.317000	0.026000	0.003000	0.003000	0.580000	9.942841e-01	0.258000	6.364610e-03	0.237000	9.632219e-01	0.210000	9.632764e-03	0.272000	6.856315e-03	0.302000	2.143690e+00	0.256000	1.200248e+00	0.064000	1.124905e-02	0.312000	3.790616e+00	0.224000	5.545639e-01	0.000480	0.000000	0.000000	0.000030	0.000001	0.005161	0.276000	1.633013e+00	0.086000	0.345000	0.011000	0.001000	0.003000	0.534000	9.942841e-01	0.304000	6.301281e-03	0.235000	9.441488e-01	0.085000	8.543495e-03	0.166000
128500000	0.271000	1.716739e+00	0.080000	0.308000	0.013000	0.003000	0.003000	0.518000	9.942841e-01	0.213000	6.364610e-03	0.214000	9.632219e-01	0.188000	1.022842e-02	0.211000	6.788094e-03	0.199000	2.101242e+00	0.277000	1.212311e+00	0.066000	1.124905e-02	0.294000	3.790616e+00	0.259000	5.657668e-01	0.000478	0.000000	0.000000	0.000029	0.000001	0.005141	0.269000	1.682746e+00	0.075000	0.273000	0.014000	0.006000	0.004000	0.552000	9.942841e-01	0.217000	6.238582e-03	0.259000	9.826803e-01	0.385000	8.716085e-03	0.318000
129000000	0.258000	1.733993e+00	0.051000	0.213000	0.013000	0.000000	0.001000	0.535000	9.942841e-01	0.245000	6.428576e-03	0.227000	9.729024e-01	0.173000	9.926125e-03	0.211000	6.653681e-03	0.304000	2.101242e+00	0.237000	1.188306e+00	0.060000	1.124905e-02	0.298000	3.790616e+00	0.231000	5.601373e-01	0.000477	0.000000	0.000000	0.000029	0.000001	0.005121	0.277000	1.666002e+00	0.067000	0.278000	0.016000	0.002000	0.002000	0.526000	9.942841e-01	0.275000	6.115050e-03	0.259000	1.002532e+00	0.192000	8.803683e-03	0.226000
129500000	0.249000	1.666002e+00	0.079000	0.290000	0.008000	0.007000	0.007000	0.544000	9.942841e-01	0.233000	6.428576e-03	0.226000	9.347544e-01	0.211000	9.162968e-03	0.282000	6.392786e-03	0.247000	2.080334e+00	0.256000	1.236801e+00	0.048000	1.124905e-02	0.242000	3.790616e+00	0.286000	5.601373e-01	0.000475	0.000000	0.000000	0.000029	0.000001	0.005101	0.249000	1.682746e+00	0.062000	0.338000	0.017000	0.001000	0.003000	0.562000	9.942841e-01	0.254000	6.176508e-03	0.229000	9.347544e-01	0.065000	8.458486e-03	0.098000
130000000	0.259000	1.716739e+00	0.060000	0.202000	0.004000	0.004000	0.007000	0.549000	9.942841e-01	0.337000	6.364610e-03	0.256000	9.826803e-01	0.156000	8.543495e-03	0.108000	5.960594e-03	0.267000	1.998763e+00	0.234000	1.224495e+00	0.058000	1.124905e-02	0.285000	3.790616e+00	0.237000	5.657668e-01	0.000473	0.000000	0.000000	0.000029	0.000001	0.005082	0.290000	1.666002e+00	0.053000	0.331000	0.011000	0.002000	0.002000	0.530000	9.942841e-01	0.308000	6.054204e-03	0.253000	9.925564e-01	0.157000	8.892162e-03	0.234000
130500000	0.263000	1.733993e+00	0.053000	0.226000	0.012000	0.004000	0.004000	0.555000	9.942841e-01	0.185000	6.624355e-03	0.236000	9.441488e-01	0.434000	8.543495e-03	0.454000	6.081006e-03	0.248000	2.018851e+00	0.270000	1.224495e+00	0.057000	1.124905e-02	0.219000	3.790616e+00	0.236000	5.381740e-01	0.000471	0.000000	0.000000	0.000029	0.000001	0.005063	0.222000	1.699657e+00	0.074000	0.289000	0.004000	0.004000	0.004000	0.544000	9.942841e-01	0.245000	6.176508e-03	0.250000	9.826803e-01	0.294000	8.543495e-03	0.317000
131000000	0.209000	1.716739e+00	0.055000	0.248000	0.011000	0.004000	0.003000	0.534000	9.942841e-01	0.248000	6.364610e-03	0.257000	9.441488e-01	0.337000	8.981529e-03	0.229000	6.020499e-03	0.266000	2.059634e+00	0.250000	1.236801e+00	0.052000	1.124905e-02	0.176000	3.790616e+00	0.246000	5.435828e-01	0.000469	0.000000	0.000000	0.000029	0.000001	0.005044	0.269000	1.716739e+00	0.067000	0.284000	0.009000	0.001000	0.002000	0.522000	9.942841e-01	0.339000	6.364610e-03	0.233000	9.632219e-01	0.057000	8.290997e-03	0.090000
131500000	0.262000	1.733993e+00	0.077000	0.249000	0.006000	0.004000	0.003000	0.560000	9.942841e-01	0.212000	6.428576e-03	0.247000	9.536377e-01	0.279000	9.162968e-03	0.268000	6.266200e-03	0.280000	2.143690e+00	0.263000	1.313281e+00	0.064000	1.124905e-02	0.229000	3.790616e+00	0.235000	5.490459e-01	0.000468	0.000000	0.000000	0.000029	0.000001	0.005027	0.262000	1.733993e+00	0.066000	0.306000	0.008000	0.004000	0.003000	0.549000	9.942841e-01	0.210000	6.493184e-03	0.226000	9.347544e-01	0.320000	8.126824e-03	0.197000
132000000	0.248000	1.733993e+00	0.061000	0.299000	0.013000	0.005000	0.004000	0.539000	9.942841e-01	0.286000	6.558441e-03	0.272000	9.729024e-01	0.258000	9.827359e-03	0.271000	6.587475e-03	0.236000	2.080334e+00	0.248000	1.261786e+00	0.050000	1.124905e-02	0.267000	3.790616e+00	0.248000	5.490459e-01	0.000466	0.000000	0.000000	0.000029	0.000001	0.005059	0.228000	1.716739e+00	0.058000	0.300000	0.010000	0.008000	0.003000	0.534000	9.942841e-01	0.250000	6.176508e-03	0.232000	9.347544e-01	0.315000	8.374323e-03	0.278000
132500000	0.255000	1.716739e+00	0.070000	0.324000	0.012000	0.005000	0.006000	0.556000	9.942841e-01	0.212000	6.624355e-03	0.215000	9.826803e-01	0.390000	1.002588e-02	0.307000	6.587475e-03	0.260000	1.998763e+00	0.247000	1.224495e+00	0.062000	1.124905e-02	0.261000	3.790616e+00	0.260000	5.435828e-01	0.000464	0.000000	0.000000	0.000029	0.000001	0.005040	0.261000	1.733993e+00	0.067000	0.312000	0.010000	0.007000	0.005000	0.553000	9.942841e-01	0.233000	6.054204e-03	0.261000	9.729024e-01	0.223000	8.543495e-03	0.304000
133000000	0.259000	1.699657e+00	0.073000	0.291000	0.016000	0.002000	0.000000	0.552000	9.942841e-01	0.298000	6.493184e-03	0.238000	9.632219e-01	0.244000	9.348073e-03	0.190000	6.266200e-03	0.250000	1.959185e+00	0.244000	1.200248e+00	0.051000	1.124905e-02	0.225000	3.790616e+00	0.237000	5.490459e-01	0.000462	0.000000	0.000000	0.000028	0.000001	0.005021	0.243000	1.699657e+00	0.061000	0.290000	0.009000	0.005000	0.004000	0.541000	9.942841e-01	0.196000	6.054204e-03	0.235000	9.441488e-01	0.149000	8.290997e-03	0.208000
133500000	0.252000	1.716739e+00	0.089000	0.306000	0.012000	0.000000	0.000000	0.568000	9.942841e-01	0.237000	6.301281e-03	0.247000	9.729024e-01	0.207000	9.729575e-03	0.184000	6.653681e-03	0.176000	1.901282e+00	0.245000	1.188306e+00	0.055000	1.124905e-02	0.293000	3.790616e+00	0.259000	5.545639e-01	0.000461	0.000000	0.000000	0.000028	0.000001	0.005003	0.243000	1.682746e+00	0.054000	0.290000	0.010000	0.007000	0.007000	0.535000	9.942841e-01	0.281000	5.993964e-03	0.254000	9.632219e-01	0.471000	8.981529e-03	0.417000
134000000	0.219000	1.666002e+00	0.053000	0.309000	0.009000	0.003000	0.003000	0.555000	9.942841e-01	0.264000	6.054204e-03	0.242000	9.536377e-01	0.018000	9.632764e-03	0.177000	6.587475e-03	0.232000	1.901282e+00	0.286000	1.188306e+00	0.078000	1.124905e-02	0.238000	3.790616e+00	0.233000	5.545639e-01	0.000459	0.000000	0.000000	0.000028	0.000001	0.004985	0.236000	1.666002e+00	0.062000	0.243000	0.010000	0.002000	0.002000	0.536000	9.942841e-01	0.261000	5.993964e-03	0.233000	9.729024e-01	0.425000	8.803683e-03	0.245000
134500000	0.255000	1.699657e+00	0.058000	0.285000	0.005000	0.005000	0.005000	0.529000	9.942841e-01	0.245000	6.115050e-03	0.246000	9.632219e-01	0.002000	8.716085e-03	0.159000	5.960594e-03	0.241000	1.920390e+00	0.253000	1.249231e+00	0.075000	1.124905e-02	0.301000	3.790616e+00	0.221000	5.601373e-01	0.000457	0.000000	0.000000	0.000028	0.000001	0.004966	0.241000	1.649425e+00	0.069000	0.278000	0.013000	0.002000	0.002000	0.575000	9.942841e-01	0.295000	5.934323e-03	0.239000	9.347544e-01	0.270000	9.071795e-03	0.174000
135000000	0.287000	1.682746e+00	0.044000	0.234000	0.014000	0.003000	0.003000	0.522000	9.942841e-01	0.200000	6.238582e-03	0.237000	9.826803e-01	0.449000	8.126824e-03	0.456000	5.557621e-03	0.179000	1.845091e+00	0.261000	1.249231e+00	0.065000	1.124905e-02	0.274000	3.790616e+00	0.238000	5.435828e-01	0.000456	0.000000	0.000000	0.000028	0.000001	0.004948	0.257000	1.633013e+00	0.070000	0.257000	0.013000	0.003000	0.002000	0.548000	9.942841e-01	0.254000	5.816816e-03	0.255000	9.826803e-01	0.239000	9.632764e-03	0.234000
135500000	0.242000	1.633013e+00	0.068000	0.333000	0.014000	0.003000	0.003000	0.533000	9.942841e-01	0.235000	5.934323e-03	0.246000	9.441488e-01	0.091000	7.965902e-03	0.364000	5.669893e-03	0.278000	1.959185e+00	0.248000	1.249231e+00	0.087000	1.124905e-02	0.284000	3.790616e+00	0.242000	5.275175e-01	0.000454	0.000000	0.000000	0.000028	0.000001	0.004929	0.256000	1.666002e+00	0.092000	0.332000	0.017000	0.003000	0.005000	0.575000	9.942841e-01	0.404000	6.115050e-03	0.235000	9.632219e-01	0.328000	9.926125e-03	0.210000
136000000	0.288000	1.649425e+00	0.054000	0.257000	0.009000	0.000000	0.000000	0.510000	9.942841e-01	0.295000	5.934323e-03	0.266000	9.536377e-01	0.200000	8.208500e-03	0.288000	6.020499e-03	0.324000	1.978875e+00	0.251000	1.236801e+00	0.054000	1.124905e-02	0.236000	3.790616e+00	0.272000	5.381740e-01	0.000452	0.000000	0.000000	0.000028	0.000001	0.004911	0.225000	1.682746e+00	0.069000	0.288000	0.010000	0.005000	0.005000	0.521000	9.942841e-01	0.259000	5.993964e-03	0.213000	9.536377e-01	0.368000	1.012665e-02	0.310000
136500000	0.250000	1.600677e+00	0.055000	0.381000	0.007000	0.003000	0.002000	0.527000	9.942841e-01	0.300000	6.176508e-03	0.246000	9.536377e-01	0.099000	8.543495e-03	0.237000	6.203851e-03	0.193000	2.018851e+00	0.239000	1.188306e+00	0.062000	1.124905e-02	0.255000	3.790616e+00	0.242000	5.222686e-01	0.000451	0.000000	0.000000	0.000028	0.000001	0.004893	0.256000	1.666002e+00	0.069000	0.244000	0.006000	0.000000	0.000000	0.532000	9.942841e-01	0.293000	5.934323e-03	0.256000	9.925564e-01	0.123000	1.002588e-02	0.208000
137000000	0.241000	1.633013e+00	0.052000	0.319000	0.014000	0.005000	0.006000	0.508000	9.942841e-01	0.248000	6.238582e-03	0.229000	9.826803e-01	0.489000	8.803683e-03	0.362000	6.203851e-03	0.255000	2.122360e+00	0.262000	1.261786e+00	0.051000	1.124905e-02	0.233000	3.790616e+00	0.232000	5.490459e-01	0.000449	0.000000	0.000000	0.000028	0.000001	0.004876	0.239000	1.682746e+00	0.057000	0.303000	0.016000	0.008000	0.008000	0.502000	9.942841e-01	0.242000	6.054204e-03	0.263000	9.826803e-01	0.384000	9.827359e-03	0.198000
137500000	0.240000	1.649425e+00	0.063000	0.302000	0.004000	0.003000	0.002000	0.507000	9.942841e-01	0.416000	6.115050e-03	0.272000	9.826803e-01	0.202000	8.458486e-03	0.163000	5.901285e-03	0.239000	1.998763e+00	0.263000	1.224495e+00	0.052000	1.124905e-02	0.226000	3.790616e+00	0.258000	5.657668e-01	0.000447	0.000000	0.000000	0.000028	0.000001	0.004858	0.267000	1.699657e+00	0.075000	0.292000	0.007000	0.002000	0.002000	0.543000	9.942841e-01	0.177000	5.934323e-03	0.241000	9.254534e-01	0.388000	9.926125e-03	0.275000
138000000	0.253000	1.699657e+00	0.065000	0.309000	0.010000	0.004000	0.005000	0.557000	9.942841e-01	0.258000	6.364610e-03	0.258000	9.729024e-01	0.095000	8.374323e-03	0.156000	5.784432e-03	0.222000	1.920390e+00	0.254000	1.249231e+00	0.063000	1.124905e-02	0.213000	3.790616e+00	0.242000	5.545639e-01	0.000446	0.000000	0.000000	0.000027	0.000001	0.004840	0.255000	1.682746e+00	0.055000	0.246000	0.017000	0.004000	0.004000	0.505000	9.942841e-01	0.255000	5.758937e-03	0.274000	9.729024e-01	0.257000	9.926125e-03	0.133000
138500000	0.243000	1.682746e+00	0.073000	0.304000	0.008000	0.000000	0.003000	0.525000	9.942841e-01	0.181000	6.301281e-03	0.256000	9.729024e-01	0.278000	9.071795e-03	0.216000	6.020499e-03	0.314000	1.863634e+00	0.242000	1.274468e+00	0.055000	1.124905e-02	0.245000	3.790616e+00	0.261000	5.601373e-01	0.000444	0.000000	0.000000	0.000027	0.000001	0.004823	0.262000	1.649425e+00	0.076000	0.358000	0.014000	0.005000	0.002000	0.530000	9.942841e-01	0.231000	5.875276e-03	0.237000	9.536377e-01	0.128000	9.442022e-03	0.216000
139000000	0.266000	1.733993e+00	0.059000	0.253000	0.011000	0.003000	0.003000	0.580000	9.942841e-01	0.273000	6.364610e-03	0.235000	9.441488e-01	0.159000	8.892162e-03	0.214000	6.203851e-03	0.301000	1.826732e+00	0.249000	1.287276e+00	0.067000	1.124905e-02	0.268000	3.790616e+00	0.222000	5.601373e-01	0.000442	0.000000	0.000000	0.000027	0.000001	0.004805	0.221000	1.666002e+00	0.082000	0.365000	0.011000	0.009000	0.008000	0.520000	9.942841e-01	0.302000	5.701635e-03	0.247000	9.826803e-01	0.376000	9.442022e-03	0.310000
139500000	0.253000	1.751420e+00	0.073000	0.297000	0.022000	0.001000	0.003000	0.567000	9.942841e-01	0.244000	6.364610e-03	0.262000	9.632219e-01	0.268000	8.981529e-03	0.206000	5.842567e-03	0.229000	1.882364e+00	0.225000	1.236801e+00	0.052000	1.124905e-02	0.256000	3.790616e+00	0.242000	5.545639e-01	0.000441	0.000000	0.000000	0.000027	0.000001	0.004788	0.226000	1.682746e+00	0.075000	0.265000	0.006000	0.003000	0.003000	0.532000	9.942841e-01	0.325000	5.816816e-03	0.247000	9.826803e-01	0.089000	9.255058e-03	0.191000
140000000	0.232000	1.751420e+00	0.070000	0.284000	0.005000	0.006000	0.005000	0.559000	9.942841e-01	0.244000	6.238582e-03	0.254000	9.826803e-01	0.399000	9.162968e-03	0.269000	5.901285e-03	0.266000	1.882364e+00	0.242000	1.212311e+00	0.054000	1.124905e-02	0.250000	3.790616e+00	0.234000	5.381740e-01	0.000439	0.000000	0.000000	0.000027	0.000001	0.004771	0.232000	1.666002e+00	0.076000	0.313000	0.006000	0.004000	0.004000	0.545000	9.942841e-01	0.306000	6.301281e-03	0.248000	9.632219e-01	0.233000	9.162968e-03	0.224000
140500000	0.235000	1.733993e+00	0.054000	0.264000	0.011000	0.003000	0.004000	0.548000	9.942841e-01	0.339000	6.176508e-03	0.244000	9.347544e-01	0.317000	9.442022e-03	0.335000	5.669893e-03	0.200000	1.882364e+00	0.218000	1.249231e+00	0.049000	1.124905e-02	0.324000	3.790616e+00	0.257000	5.490459e-01	0.000438	0.000000	0.000000	0.000027	0.000001	0.004754	0.243000	1.649425e+00	0.067000	0.228000	0.014000	0.007000	0.007000	0.565000	9.942841e-01	0.176000	6.364610e-03	0.251000	9.729024e-01	0.334000	9.536916e-03	0.411000
141000000	0.215000	1.716739e+00	0.069000	0.300000	0.008000	0.002000	0.002000	0.541000	9.942841e-01	0.242000	6.428576e-03	0.264000	9.536377e-01	0.181000	8.892162e-03	0.264000	5.613476e-03	0.248000	1.863634e+00	0.268000	1.274468e+00	0.050000	1.124905e-02	0.251000	3.790616e+00	0.273000	5.657668e-01	0.000436	0.000000	0.000000	0.000027	0.000001	0.004737	0.246000	1.633013e+00	0.059000	0.268000	0.015000	0.007000	0.007000	0.548000	9.942841e-01	0.284000	6.758176e-03	0.232000	9.925564e-01	0.352000	9.442022e-03	0.306000
141500000	0.241000	1.666002e+00	0.073000	0.286000	0.007000	0.002000	0.005000	0.512000	9.942841e-01	0.202000	6.238582e-03	0.243000	9.632219e-01	0.312000	8.981529e-03	0.311000	5.960594e-03	0.294000	1.978875e+00	0.242000	1.274468e+00	0.047000	1.124905e-02	0.249000	3.790616e+00	0.253000	5.601373e-01	0.000435	0.000000	0.000000	0.000027	0.000001	0.004721	0.279000	1.666002e+00	0.067000	0.304000	0.008000	0.007000	0.007000	0.514000	9.942841e-01	0.187000	6.176508e-03	0.242000	9.632219e-01	0.329000	1.022842e-02	0.326000
142000000	0.245000	1.682746e+00	0.079000	0.268000	0.010000	0.002000	0.006000	0.562000	9.942841e-01	0.263000	6.428576e-03	0.289000	9.632219e-01	0.115000	8.629359e-03	0.188000	5.784432e-03	0.265000	1.978875e+00	0.244000	1.261786e+00	0.067000	1.124905e-02	0.346000	3.790616e+00	0.232000	5.545639e-01	0.000433	0.000000	0.000000	0.000027	0.000001	0.004704	0.266000	1.649425e+00	0.070000	0.255000	0.008000	0.003000	0.007000	0.534000	9.942841e-01	0.166000	6.054204e-03	0.238000	9.826803e-01	0.268000	1.033122e-02	0.250000
142500000	0.229000	1.682746e+00	0.062000	0.265000	0.009000	0.001000	0.002000	0.540000	9.942841e-01	0.212000	6.054204e-03	0.246000	9.632219e-01	0.215000	8.716085e-03	0.248000	5.784432e-03	0.234000	1.978875e+00	0.246000	1.261786e+00	0.068000	1.124905e-02	0.305000	3.790616e+00	0.246000	5.381740e-01	0.000432	0.000000	0.000000	0.000027	0.000001	0.004687	0.235000	1.666002e+00	0.063000	0.277000	0.010000	0.006000	0.005000	0.538000	9.942841e-01	0.345000	6.364610e-03	0.244000	9.925564e-01	0.138000	1.033122e-02	0.146000
143000000	0.243000	1.633013e+00	0.050000	0.211000	0.014000	0.003000	0.001000	0.545000	9.942841e-01	0.339000	6.054204e-03	0.281000	9.729024e-01	0.358000	9.071795e-03	0.342000	6.203851e-03	0.246000	1.959185e+00	0.266000	1.249231e+00	0.082000	1.124905e-02	0.254000	3.790616e+00	0.263000	5.490459e-01	0.000430	0.000000	0.000000	0.000026	0.000001	0.004671	0.237000	1.616764e+00	0.074000	0.318000	0.021000	0.002000	0.000000	0.545000	9.942841e-01	0.176000	6.364610e-03	0.240000	9.536377e-01	0.314000	9.926125e-03	0.230000
143500000	0.270000	1.649425e+00	0.072000	0.303000	0.021000	0.005000	0.003000	0.576000	9.942841e-01	0.245000	5.875276e-03	0.285000	9.729024e-01	0.365000	8.803683e-03	0.369000	5.960594e-03	0.203000	1.845091e+00	0.233000	1.274468e+00	0.086000	1.124905e-02	0.340000	3.790616e+00	0.231000	5.435828e-01	0.000435	0.000000	0.000000	0.000026	0.000001	0.004655	0.249000	1.633013e+00	0.064000	0.332000	0.005000	0.003000	0.001000	0.506000	9.942841e-01	0.226000	6.238582e-03	0.254000	1.002532e+00	0.281000	9.827359e-03	0.098000
144000000	0.253000	1.666002e+00	0.070000	0.273000	0.013000	0.006000	0.005000	0.535000	9.942841e-01	0.263000	6.115050e-03	0.250000	9.632219e-01	0.152000	8.629359e-03	0.197000	6.020499e-03	0.246000	1.737641e+00	0.241000	1.249231e+00	0.072000	1.124905e-02	0.227000	3.790616e+00	0.234000	5.545639e-01	0.000434	0.000000	0.000000	0.000026	0.000001	0.004639	0.261000	1.649425e+00	0.067000	0.293000	0.010000	0.003000	0.003000	0.523000	9.942841e-01	0.272000	6.558441e-03	0.251000	9.826803e-01	0.439000	1.002588e-02	0.302000
144500000	0.284000	1.682746e+00	0.063000	0.256000	0.012000	0.007000	0.005000	0.561000	9.942841e-01	0.162000	5.934323e-03	0.274000	9.632219e-01	0.404000	8.629359e-03	0.351000	6.020499e-03	0.192000	1.652895e+00	0.259000	1.261786e+00	0.075000	1.124905e-02	0.241000	3.790616e+00	0.261000	5.657668e-01	0.000433	0.000000	0.000000	0.000026	0.000001	0.004623	0.236000	1.616764e+00	0.050000	0.364000	0.004000	0.003000	0.002000	0.556000	9.942841e-01	0.207000	6.428576e-03	0.250000	9.632219e-01	0.320000	9.926125e-03	0.304000
145000000	0.257000	1.682746e+00	0.082000	0.291000	0.008000	0.001000	0.000000	0.518000	9.942841e-01	0.273000	6.176508e-03	0.251000	9.826803e-01	0.183000	8.374323e-03	0.336000	6.203851e-03	0.343000	1.652895e+00	0.277000	1.287276e+00	0.057000	1.124905e-02	0.245000	3.790616e+00	0.254000	5.601373e-01	0.000432	0.000000	0.000000	0.000026	0.000001	0.004607	0.264000	1.633013e+00	0.080000	0.306000	0.010000	0.003000	0.001000	0.528000	9.942841e-01	0.205000	6.176508e-03	0.251000	9.536377e-01	0.213000	9.729575e-03	0.333000
145500000	0.249000	1.666002e+00	0.062000	0.315000	0.010000	0.003000	0.001000	0.555000	9.942841e-01	0.199000	6.301281e-03	0.232000	9.925564e-01	0.318000	8.716085e-03	0.289000	6.081006e-03	0.314000	1.772744e+00	0.246000	1.236801e+00	0.040000	1.124905e-02	0.282000	3.790616e+00	0.242000	5.490459e-01	0.000430	0.000000	0.000000	0.000026	0.000001	0.004591	0.241000	1.649425e+00	0.061000	0.268000	0.011000	0.002000	0.002000	0.515000	9.942841e-01	0.223000	6.364610e-03	0.246000	9.536377e-01	0.329000	1.022842e-02	0.234000
146000000	0.262000	1.682746e+00	0.061000	0.294000	0.017000	0.003000	0.006000	0.539000	9.942841e-01	0.241000	6.364610e-03	0.257000	9.729024e-01	0.089000	8.981529e-03	0.198000	6.266200e-03	0.172000	1.808556e+00	0.247000	1.249231e+00	0.062000	1.124905e-02	0.222000	3.790616e+00	0.249000	5.435828e-01	0.000429	0.000000	0.000000	0.000026	0.000001	0.004575	0.270000	1.666002e+00	0.055000	0.258000	0.008000	0.005000	0.004000	0.542000	9.942841e-01	0.164000	6.115050e-03	0.275000	9.632219e-01	0.191000	9.442022e-03	0.237000
146500000	0.240000	1.666002e+00	0.084000	0.313000	0.012000	0.008000	0.003000	0.546000	9.942841e-01	0.316000	6.493184e-03	0.262000	1.002532e+00	0.267000	8.803683e-03	0.295000	6.521929e-03	0.328000	1.737641e+00	0.241000	1.224495e+00	0.069000	1.124905e-02	0.234000	3.790616e+00	0.296000	5.490459e-01	0.000427	0.000000	0.000000	0.000026	0.000001	0.004560	0.233000	1.649425e+00	0.064000	0.338000	0.010000	0.003000	0.003000	0.547000	9.942841e-01	0.150000	6.301281e-03	0.237000	9.632219e-01	0.330000	9.348073e-03	0.370000
147000000	0.251000	1.682746e+00	0.056000	0.270000	0.006000	0.005000	0.006000	0.539000	9.942841e-01	0.214000	6.428576e-03	0.260000	9.826803e-01	0.244000	8.716085e-03	0.151000	6.457035e-03	0.238000	1.755105e+00	0.239000	1.212311e+00	0.063000	1.124905e-02	0.223000	3.790616e+00	0.234000	5.435828e-01	0.000426	0.000000	0.000000	0.000026	0.000001	0.004544	0.248000	1.682746e+00	0.045000	0.287000	0.011000	0.001000	0.001000	0.524000	9.942841e-01	0.326000	6.176508e-03	0.268000	9.632219e-01	0.366000	9.729575e-03	0.397000
147500000	0.269000	1.649425e+00	0.068000	0.302000	0.015000	0.012000	0.004000	0.527000	9.942841e-01	0.273000	6.690931e-03	0.261000	9.536377e-01	0.195000	9.442022e-03	0.255000	6.587475e-03	0.195000	1.790560e+00	0.285000	1.212311e+00	0.093000	1.124905e-02	0.250000	3.790616e+00	0.245000	5.435828e-01	0.000424	0.000000	0.000000	0.000026	0.000001	0.004528	0.282000	1.666002e+00	0.068000	0.257000	0.014000	0.003000	0.002000	0.577000	9.942841e-01	0.282000	6.115050e-03	0.261000	9.536377e-01	0.184000	9.162968e-03	0.232000
148000000	0.242000	1.666002e+00	0.074000	0.370000	0.012000	0.001000	0.001000	0.517000	9.942841e-01	0.253000	6.558441e-03	0.243000	9.536377e-01	0.177000	9.348073e-03	0.121000	6.457035e-03	0.213000	1.669507e+00	0.265000	1.212311e+00	0.082000	1.124905e-02	0.297000	3.790616e+00	0.280000	5.601373e-01	0.000423	0.000000	0.000000	0.000026	0.000001	0.004513	0.247000	1.649425e+00	0.067000	0.234000	0.009000	0.001000	0.001000	0.547000	9.942841e-01	0.176000	5.875276e-03	0.245000	9.347544e-01	0.120000	9.071795e-03	0.157000
148500000	0.243000	1.682746e+00	0.063000	0.295000	0.016000	0.002000	0.003000	0.531000	9.942841e-01	0.225000	6.894700e-03	0.273000	9.826803e-01	0.119000	8.981529e-03	0.159000	6.266200e-03	0.260000	1.636449e+00	0.250000	1.224495e+00	0.065000	1.124905e-02	0.223000	3.790616e+00	0.225000	5.435828e-01	0.000422	0.000000	0.000000	0.000025	0.000001	0.004498	0.246000	1.666002e+00	0.076000	0.295000	0.009000	0.008000	0.008000	0.557000	9.942841e-01	0.157000	5.934323e-03	0.277000	9.441488e-01	0.505000	9.071795e-03	0.360000
149000000	0.271000	1.666002e+00	0.079000	0.317000	0.004000	0.006000	0.004000	0.560000	9.942841e-01	0.209000	6.493184e-03	0.229000	9.826803e-01	0.267000	8.290997e-03	0.421000	5.901285e-03	0.235000	1.703234e+00	0.240000	1.200248e+00	0.068000	1.124905e-02	0.276000	3.790616e+00	0.274000	5.545639e-01	0.000420	0.000000	0.000000	0.000025	0.000001	0.004483	0.236000	1.649425e+00	0.056000	0.283000	0.018000	0.002000	0.002000	0.538000	9.942841e-01	0.289000	6.176508e-03	0.247000	9.632219e-01	0.252000	8.981529e-03	0.288000
149500000	0.267000	1.716739e+00	0.057000	0.262000	0.011000	0.002000	0.002000	0.544000	9.942841e-01	0.208000	6.301281e-03	0.233000	9.925564e-01	0.211000	8.045961e-03	0.289000	5.960594e-03	0.250000	1.720351e+00	0.244000	1.249231e+00	0.051000	1.124905e-02	0.240000	3.790616e+00	0.246000	5.275175e-01	0.000419	0.000000	0.000000	0.000025	0.000001	0.004468	0.253000	1.682746e+00	0.074000	0.279000	0.016000	0.004000	0.004000	0.577000	9.942841e-01	0.307000	6.238582e-03	0.234000	9.632219e-01	0.111000	8.629359e-03	0.185000
150000000	0.254000	1.716739e+00	0.063000	0.236000	0.008000	0.002000	0.003000	0.576000	9.942841e-01	0.258000	6.176508e-03	0.260000	9.536377e-01	0.217000	8.374323e-03	0.214000	6.203851e-03	0.215000	1.652895e+00	0.271000	1.236801e+00	0.066000	1.124905e-02	0.217000	3.790616e+00	0.268000	5.545639e-01	0.000417	0.000000	0.000000	0.000025	0.000001	0.004453	0.266000	1.699657e+00	0.075000	0.277000	0.013000	0.003000	0.004000	0.529000	9.942841e-01	0.215000	6.238582e-03	0.237000	9.347544e-01	0.262000	9.255058e-03	0.256000
150500000	0.242000	1.666002e+00	0.050000	0.268000	0.006000	0.004000	0.008000	0.566000	9.942841e-01	0.250000	6.176508e-03	0.281000	9.925564e-01	0.271000	8.629359e-03	0.204000	6.142121e-03	0.264000	1.620166e+00	0.219000	1.236801e+00	0.070000	1.124905e-02	0.254000	3.790616e+00	0.243000	5.545639e-01	0.000416	0.000000	0.000000	0.000025	0.000001	0.004438	0.281000	1.716739e+00	0.063000	0.289000	0.014000	0.004000	0.004000	0.537000	9.942841e-01	0.219000	5.993964e-03	0.248000	9.347544e-01	0.227000	9.442022e-03	0.271000
151000000	0.245000	1.649425e+00	0.049000	0.259000	0.011000	0.002000	0.004000	0.488000	9.942841e-01	0.289000	6.493184e-03	0.250000	9.441488e-01	0.089000	8.290997e-03	0.167000	6.266200e-03	0.293000	1.669507e+00	0.233000	1.224495e+00	0.071000	1.124905e-02	0.295000	3.790616e+00	0.261000	5.490459e-01	0.000415	0.000000	0.000000	0.000025	0.000001	0.004424	0.238000	1.699657e+00	0.084000	0.265000	0.013000	0.004000	0.004000	0.579000	9.942841e-01	0.281000	6.054204e-03	0.260000	1.002532e+00	0.446000	9.348073e-03	0.352000
151500000	0.236000	1.600677e+00	0.062000	0.252000	0.008000	0.001000	0.000000	0.536000	9.942841e-01	0.277000	6.493184e-03	0.223000	9.632219e-01	0.149000	8.290997e-03	0.152000	6.081006e-03	0.302000	1.604045e+00	0.252000	1.249231e+00	0.066000	1.124905e-02	0.247000	3.790616e+00	0.285000	5.435828e-01	0.000413	0.000000	0.000000	0.000025	0.000001	0.004409	0.242000	1.666002e+00	0.073000	0.274000	0.010000	0.004000	0.003000	0.539000	9.942841e-01	0.232000	5.701635e-03	0.248000	9.632219e-01	0.270000	9.162968e-03	0.299000
152000000	0.228000	1.584750e+00	0.053000	0.241000	0.007000	0.009000	0.006000	0.524000	9.942841e-01	0.261000	6.758176e-03	0.258000	9.536377e-01	0.112000	7.886640e-03	0.277000	6.081006e-03	0.222000	1.541149e+00	0.227000	1.224495e+00	0.080000	1.124905e-02	0.281000	3.790616e+00	0.258000	5.490459e-01	0.000412	0.000000	0.000000	0.000025	0.000001	0.004395	0.253000	1.649425e+00	0.067000	0.289000	0.006000	0.001000	0.002000	0.553000	9.942841e-01	0.260000	5.993964e-03	0.248000	9.536377e-01	0.253000	9.442022e-03	0.172000
152500000	0.250000	1.616764e+00	0.066000	0.297000	0.007000	0.005000	0.003000	0.539000	9.942841e-01	0.254000	6.963993e-03	0.237000	9.536377e-01	0.107000	7.730474e-03	0.210000	5.960594e-03	0.270000	1.525815e+00	0.255000	1.188306e+00	0.053000	1.124905e-02	0.269000	3.790616e+00	0.252000	5.771961e-01	0.000411	0.000000	0.000000	0.000025	0.000001	0.004380	0.268000	1.666002e+00	0.071000	0.311000	0.019000	0.004000	0.003000	0.573000	9.942841e-01	0.319000	6.115050e-03	0.256000	9.536377e-01	0.186000	9.255058e-03	0.283000
153000000	0.245000	1.633013e+00	0.078000	0.293000	0.007000	0.004000	0.004000	0.558000	9.942841e-01	0.298000	6.690931e-03	0.244000	9.441488e-01	0.275000	7.808167e-03	0.178000	5.901285e-03	0.231000	1.525815e+00	0.269000	1.236801e+00	0.066000	1.124905e-02	0.242000	3.790616e+00	0.209000	5.545639e-01	0.000409	0.000000	0.000000	0.000025	0.000001	0.004366	0.268000	1.682746e+00	0.082000	0.270000	0.011000	0.002000	0.002000	0.546000	9.942841e-01	0.250000	5.816816e-03	0.272000	9.441488e-01	0.287000	9.729575e-03	0.294000
153500000	0.255000	1.649425e+00	0.060000	0.289000	0.008000	0.005000	0.005000	0.520000	9.942841e-01	0.183000	6.758176e-03	0.245000	9.441488e-01	0.395000	8.290997e-03	0.372000	6.020499e-03	0.215000	1.495602e+00	0.248000	1.236801e+00	0.077000	1.124905e-02	0.306000	3.790616e+00	0.243000	5.601373e-01	0.000408	0.000000	0.000000	0.000025	0.000001	0.004351	0.228000	1.666002e+00	0.049000	0.281000	0.006000	0.005000	0.003000	0.562000	9.942841e-01	0.208000	5.816816e-03	0.278000	9.826803e-01	0.130000	9.536916e-03	0.160000
154000000	0.287000	1.666002e+00	0.051000	0.303000	0.007000	0.004000	0.004000	0.580000	9.942841e-01	0.245000	6.364610e-03	0.234000	9.441488e-01	0.208000	8.629359e-03	0.294000	5.842567e-03	0.320000	1.451400e+00	0.264000	1.224495e+00	0.053000	1.124905e-02	0.263000	3.790616e+00	0.233000	5.657668e-01	0.000407	0.000000	0.000000	0.000025	0.000001	0.004337	0.263000	1.649425e+00	0.069000	0.256000	0.007000	0.006000	0.001000	0.544000	9.942841e-01	0.252000	5.934323e-03	0.255000	9.729024e-01	0.310000	9.162968e-03	0.329000
154500000	0.236000	1.682746e+00	0.067000	0.284000	0.011000	0.001000	0.001000	0.552000	9.942841e-01	0.268000	6.826096e-03	0.268000	9.925564e-01	0.464000	8.892162e-03	0.392000	5.960594e-03	0.381000	1.480720e+00	0.260000	1.249231e+00	0.070000	1.124905e-02	0.263000	3.790616e+00	0.274000	5.490459e-01	0.000405	0.000000	0.000000	0.000025	0.000001	0.004323	0.251000	1.682746e+00	0.076000	0.288000	0.017000	0.000000	0.001000	0.551000	9.942841e-01	0.223000	5.993964e-03	0.251000	9.347544e-01	0.160000	9.827359e-03	0.160000
155000000	0.245000	1.649425e+00	0.081000	0.268000	0.010000	0.008000	0.008000	0.583000	9.942841e-01	0.239000	6.301281e-03	0.257000	9.925564e-01	0.143000	8.892162e-03	0.250000	5.960594e-03	0.226000	1.510633e+00	0.235000	1.236801e+00	0.067000	1.124905e-02	0.252000	3.790616e+00	0.237000	5.381740e-01	0.000404	0.000000	0.000000	0.000024	0.000001	0.004310	0.249000	1.666002e+00	0.073000	0.272000	0.010000	0.008000	0.008000	0.544000	9.942841e-01	0.319000	5.993964e-03	0.257000	9.826803e-01	0.341000	9.255058e-03	0.189000
155500000	0.283000	1.666002e+00	0.069000	0.244000	0.008000	0.002000	0.002000	0.580000	9.942841e-01	0.215000	6.238582e-03	0.234000	9.826803e-01	0.261000	8.981529e-03	0.215000	6.020499e-03	0.347000	1.588084e+00	0.257000	1.287276e+00	0.058000	1.124905e-02	0.312000	3.790616e+00	0.257000	5.545639e-01	0.000403	0.000000	0.000000	0.000024	0.000001	0.004299	0.263000	1.649425e+00	0.059000	0.253000	0.013000	0.002000	0.001000	0.523000	9.942841e-01	0.313000	6.301281e-03	0.255000	9.441488e-01	0.193000	9.162968e-03	0.199000
156000000	0.256000	1.682746e+00	0.070000	0.275000	0.014000	0.001000	0.001000	0.542000	9.942841e-01	0.282000	6.238582e-03	0.242000	9.632219e-01	0.233000	8.629359e-03	0.163000	5.669893e-03	0.342000	1.620166e+00	0.247000	1.212311e+00	0.056000	1.124905e-02	0.272000	3.790616e+00	0.229000	5.601373e-01	0.000402	0.000000	0.000000	0.000024	0.000001	0.004294	0.245000	1.666002e+00	0.082000	0.354000	0.012000	0.005000	0.002000	0.560000	9.942841e-01	0.304000	6.301281e-03	0.247000	9.729024e-01	0.281000	8.803683e-03	0.310000
156500000	0.232000	1.666002e+00	0.092000	0.275000	0.008000	0.004000	0.004000	0.544000	9.942841e-01	0.250000	6.624355e-03	0.270000	9.632219e-01	0.134000	8.716085e-03	0.264000	5.960594e-03	0.261000	1.703234e+00	0.257000	1.274468e+00	0.078000	1.124905e-02	0.280000	3.790616e+00	0.255000	5.490459e-01	0.000400	0.000000	0.000000	0.000024	0.000001	0.004291	0.252000	1.716739e+00	0.065000	0.326000	0.012000	0.003000	0.002000	0.537000	9.942841e-01	0.273000	6.493184e-03	0.265000	9.729024e-01	0.402000	8.290997e-03	0.305000
157000000	0.282000	1.666002e+00	0.057000	0.205000	0.016000	0.006000	0.006000	0.521000	9.942841e-01	0.291000	6.558441e-03	0.227000	9.729024e-01	0.214000	8.208500e-03	0.307000	6.081006e-03	0.332000	1.737641e+00	0.252000	1.249231e+00	0.041000	1.124905e-02	0.269000	3.790616e+00	0.223000	5.435828e-01	0.000399	0.000000	0.000000	0.000024	0.000001	0.004278	0.239000	1.682746e+00	0.066000	0.301000	0.009000	0.002000	0.004000	0.551000	9.942841e-01	0.245000	6.115050e-03	0.265000	9.536377e-01	0.349000	8.716085e-03	0.226000
157500000	0.254000	1.649425e+00	0.046000	0.255000	0.012000	0.002000	0.002000	0.508000	9.942841e-01	0.199000	6.558441e-03	0.246000	9.729024e-01	0.454000	8.716085e-03	0.422000	6.203851e-03	0.173000	1.737641e+00	0.271000	1.261786e+00	0.072000	1.124905e-02	0.199000	3.790616e+00	0.275000	5.601373e-01	0.000398	0.000000	0.000000	0.000024	0.000001	0.004268	0.253000	1.666002e+00	0.069000	0.236000	0.017000	0.005000	0.004000	0.553000	9.942841e-01	0.221000	5.993964e-03	0.243000	9.826803e-01	0.418000	8.543495e-03	0.347000
158000000	0.283000	1.633013e+00	0.072000	0.280000	0.013000	0.006000	0.006000	0.540000	9.942841e-01	0.270000	6.364610e-03	0.250000	9.632219e-01	0.112000	8.458486e-03	0.208000	6.020499e-03	0.294000	1.826732e+00	0.232000	1.236801e+00	0.060000	1.124905e-02	0.276000	3.790616e+00	0.226000	5.601373e-01	0.000396	0.000000	0.000000	0.000024	0.000001	0.004260	0.270000	1.649425e+00	0.068000	0.243000	0.017000	0.003000	0.002000	0.589000	9.942841e-01	0.247000	6.176508e-03	0.242000	9.441488e-01	0.149000	8.458486e-03	0.215000
158500000	0.242000	1.616764e+00	0.068000	0.273000	0.007000	0.007000	0.006000	0.565000	9.942841e-01	0.171000	6.115050e-03	0.263000	9.632219e-01	0.416000	8.629359e-03	0.293000	6.392786e-03	0.268000	1.939691e+00	0.255000	1.261786e+00	0.063000	1.124905e-02	0.280000	3.790616e+00	0.250000	5.435828e-01	0.000395	0.000000	0.000000	0.000024	0.000001	0.004281	0.227000	1.666002e+00	0.062000	0.286000	0.009000	0.005000	0.004000	0.524000	9.942841e-01	0.193000	5.934323e-03	0.261000	9.536377e-01	0.221000	8.629359e-03	0.325000
159000000	0.261000	1.633013e+00	0.062000	0.260000	0.011000	0.003000	0.003000	0.522000	9.942841e-01	0.275000	6.301281e-03	0.248000	9.632219e-01	0.315000	8.716085e-03	0.294000	6.587475e-03	0.308000	2.039141e+00	0.264000	1.249231e+00	0.065000	1.124905e-02	0.204000	3.790616e+00	0.239000	5.275175e-01	0.000394	0.000000	0.000000	0.000024	0.000001	0.004285	0.240000	1.649425e+00	0.034000	0.305000	0.008000	0.004000	0.004000	0.516000	9.942841e-01	0.203000	5.644903e-03	0.241000	9.347544e-01	0.362000	8.716085e-03	0.182000
159500000	0.260000	1.633013e+00	0.075000	0.275000	0.016000	0.005000	0.002000	0.534000	9.942841e-01	0.269000	6.301281e-03	0.251000	9.729024e-01	0.323000	8.543495e-03	0.232000	6.329177e-03	0.213000	2.080334e+00	0.239000	1.224495e+00	0.062000	1.124905e-02	0.278000	3.790616e+00	0.234000	5.490459e-01	0.000393	0.000000	0.000000	0.000024	0.000001	0.004515	0.247000	1.633013e+00	0.057000	0.276000	0.010000	0.006000	0.006000	0.524000	9.942841e-01	0.244000	5.758937e-03	0.253000	9.632219e-01	0.367000	8.543495e-03	0.242000
160000000	0.253000	1.649425e+00	0.071000	0.263000	0.011000	0.000000	0.000000	0.538000	9.942841e-01	0.294000	6.364610e-03	0.272000	9.729024e-01	0.261000	8.803683e-03	0.247000	6.266200e-03	0.279000	2.122360e+00	0.249000	1.224495e+00	0.052000	1.124905e-02	0.270000	3.790616e+00	0.238000	5.545639e-01	0.000391	0.000000	0.000000	0.000024	0.000001	0.005421	0.250000	1.616764e+00	0.078000	0.362000	0.018000	0.000000	0.000000	0.543000	9.942841e-01	0.294000	5.934323e-03	0.237000	9.826803e-01	0.317000	8.716085e-03	0.246000
160500000	0.276000	1.666002e+00	0.073000	0.289000	0.013000	0.006000	0.006000	0.558000	9.942841e-01	0.296000	6.493184e-03	0.244000	9.632219e-01	0.247000	8.629359e-03	0.228000	6.392786e-03	0.283000	2.143690e+00	0.259000	1.236801e+00	0.057000	1.124905e-02	0.282000	3.790616e+00	0.268000	5.601373e-01	0.000390	0.000000	0.000000	0.000024	0.000001	0.005420	0.264000	1.649425e+00	0.075000	0.298000	0.010000	0.002000	0.002000	0.517000	9.942841e-01	0.274000	6.176508e-03	0.255000	9.729024e-01	0.198000	8.629359e-03	0.181000
161000000	0.257000	1.682746e+00	0.055000	0.249000	0.008000	0.000000	0.000000	0.577000	9.942841e-01	0.251000	6.558441e-03	0.288000	9.826803e-01	0.172000	8.892162e-03	0.190000	6.266200e-03	0.303000	2.143690e+00	0.253000	1.236801e+00	0.053000	1.124905e-02	0.293000	3.790616e+00	0.251000	5.771961e-01	0.000389	0.000000	0.000000	0.000024	0.000001	0.005403	0.250000	1.633013e+00	0.066000	0.346000	0.009000	0.005000	0.002000	0.590000	9.942841e-01	0.217000	6.238582e-03	0.231000	9.925564e-01	0.209000	8.803683e-03	0.306000
161500000	0.252000	1.699657e+00	0.066000	0.270000	0.009000	0.005000	0.006000	0.528000	9.942841e-01	0.258000	6.428576e-03	0.260000	9.925564e-01	0.349000	8.892162e-03	0.211000	5.960594e-03	0.250000	2.186995e+00	0.249000	1.212311e+00	0.054000	1.124905e-02	0.232000	3.790616e+00	0.268000	5.657668e-01	0.000388	0.000000	0.000000	0.000023	0.000001	0.005387	0.257000	1.649425e+00	0.101000	0.321000	0.017000	0.003000	0.002000	0.559000	9.942841e-01	0.191000	6.238582e-03	0.253000	9.826803e-01	0.365000	8.543495e-03	0.382000
162000000	0.273000	1.716739e+00	0.081000	0.294000	0.022000	0.002000	0.002000	0.560000	9.942841e-01	0.243000	6.364610e-03	0.254000	9.536377e-01	0.239000	8.629359e-03	0.120000	5.960594e-03	0.279000	2.122360e+00	0.254000	1.274468e+00	0.069000	1.124905e-02	0.281000	3.790616e+00	0.251000	5.490459e-01	0.000387	0.000000	0.000000	0.000023	0.000001	0.005372	0.271000	1.666002e+00	0.085000	0.300000	0.010000	0.003000	0.003000	0.551000	9.942841e-01	0.253000	6.301281e-03	0.217000	9.632219e-01	0.140000	8.374323e-03	0.175000
162500000	0.277000	1.716739e+00	0.047000	0.259000	0.006000	0.004000	0.003000	0.546000	9.942841e-01	0.280000	6.624355e-03	0.250000	9.632219e-01	0.371000	9.162968e-03	0.367000	6.203851e-03	0.277000	2.122360e+00	0.239000	1.200248e+00	0.071000	1.124905e-02	0.318000	3.790616e+00	0.235000	5.435828e-01	0.000385	0.000000	0.000000	0.000023	0.000001	0.005406	0.255000	1.716739e+00	0.062000	0.252000	0.015000	0.006000	0.004000	0.558000	9.942841e-01	0.190000	6.054204e-03	0.230000	9.536377e-01	0.374000	8.290997e-03	0.320000
163000000	0.285000	1.699657e+00	0.061000	0.284000	0.011000	0.002000	0.006000	0.501000	9.942841e-01	0.204000	6.176508e-03	0.236000	9.826803e-01	0.340000	9.632764e-03	0.354000	6.392786e-03	0.269000	2.165234e+00	0.296000	1.224495e+00	0.058000	1.124905e-02	0.194000	3.790616e+00	0.264000	5.601373e-01	0.000384	0.000000	0.000000	0.000023	0.000001	0.005415	0.256000	1.751420e+00	0.063000	0.274000	0.011000	0.004000	0.000000	0.525000	9.942841e-01	0.248000	6.054204e-03	0.250000	9.925564e-01	0.143000	7.808167e-03	0.397000
163500000	0.253000	1.682746e+00	0.066000	0.278000	0.009000	0.004000	0.003000	0.552000	9.942841e-01	0.225000	6.176508e-03	0.247000	9.347544e-01	0.265000	9.632764e-03	0.307000	6.925223e-03	0.255000	2.143690e+00	0.247000	1.212311e+00	0.059000	1.124905e-02	0.212000	3.790616e+00	0.258000	5.714529e-01	0.000383	0.000000	0.000000	0.000023	0.000001	0.005401	0.245000	1.733993e+00	0.077000	0.317000	0.005000	0.008000	0.005000	0.543000	9.942841e-01	0.406000	5.875276e-03	0.256000	9.729024e-01	0.340000	8.045961e-03	0.321000
164000000	0.225000	1.699657e+00	0.060000	0.273000	0.009000	0.007000	0.003000	0.560000	9.942841e-01	0.296000	6.364610e-03	0.264000	9.347544e-01	0.288000	9.729575e-03	0.309000	7.280286e-03	0.283000	2.101242e+00	0.233000	1.212311e+00	0.066000	1.124905e-02	0.242000	3.790616e+00	0.234000	5.657668e-01	0.000382	0.000000	0.000000	0.000023	0.000001	0.005389	0.263000	1.716739e+00	0.049000	0.258000	0.012000	0.004000	0.001000	0.554000	9.942841e-01	0.316000	6.115050e-03	0.253000	9.632219e-01	0.515000	8.045961e-03	0.410000
164500000	0.255000	1.699657e+00	0.078000	0.320000	0.008000	0.003000	0.003000	0.556000	9.942841e-01	0.156000	6.115050e-03	0.253000	9.632219e-01	0.422000	9.729575e-03	0.372000	7.280286e-03	0.196000	2.059634e+00	0.224000	1.200248e+00	0.053000	1.124905e-02	0.278000	3.790616e+00	0.238000	5.490459e-01	0.000381	0.000000	0.000000	0.000023	0.000001	0.005372	0.234000	1.699657e+00	0.060000	0.271000	0.013000	0.004000	0.002000	0.582000	9.942841e-01	0.254000	5.875276e-03	0.264000	9.632219e-01	0.418000	8.374323e-03	0.416000
165000000	0.273000	1.751420e+00	0.088000	0.318000	0.017000	0.003000	0.003000	0.556000	9.942841e-01	0.261000	6.176508e-03	0.251000	9.826803e-01	0.068000	9.442022e-03	0.265000	7.502004e-03	0.272000	2.122360e+00	0.238000	1.249231e+00	0.063000	1.124905e-02	0.267000	3.790616e+00	0.244000	5.657668e-01	0.000380	0.000000	0.000000	0.000023	0.000001	0.005356	0.221000	1.649425e+00	0.076000	0.283000	0.012000	0.007000	0.005000	0.534000	9.942841e-01	0.319000	5.934323e-03	0.271000	9.536377e-01	0.371000	8.803683e-03	0.332000
165500000	0.235000	1.733993e+00	0.068000	0.304000	0.018000	0.001000	0.001000	0.542000	9.942841e-01	0.197000	6.176508e-03	0.242000	9.729024e-01	0.160000	9.255058e-03	0.145000	7.353454e-03	0.212000	2.122360e+00	0.234000	1.200248e+00	0.065000	1.124905e-02	0.274000	3.790616e+00	0.280000	5.435828e-01	0.000378	0.000000	0.000000	0.000023	0.000001	0.005340	0.236000	1.649425e+00	0.081000	0.312000	0.014000	0.005000	0.007000	0.537000	9.942841e-01	0.305000	6.428576e-03	0.248000	9.347544e-01	0.338000	9.162968e-03	0.209000
166000000	0.228000	1.716739e+00	0.054000	0.346000	0.007000	0.006000	0.006000	0.522000	9.942841e-01	0.216000	6.364610e-03	0.245000	9.536377e-01	0.178000	9.536916e-03	0.212000	7.280286e-03	0.241000	2.101242e+00	0.258000	1.236801e+00	0.060000	1.124905e-02	0.252000	3.790616e+00	0.253000	5.490459e-01	0.000377	0.000000	0.000000	0.000023	0.000001	0.005324	0.254000	1.666002e+00	0.065000	0.233000	0.007000	0.003000	0.003000	0.521000	9.942841e-01	0.286000	6.758176e-03	0.256000	9.729024e-01	0.416000	9.255058e-03	0.383000
166500000	0.271000	1.699657e+00	0.067000	0.293000	0.008000	0.002000	0.003000	0.567000	9.942841e-01	0.249000	6.238582e-03	0.266000	9.826803e-01	0.439000	9.729575e-03	0.430000	7.280286e-03	0.226000	2.101242e+00	0.237000	1.261786e+00	0.061000	1.124905e-02	0.309000	3.790616e+00	0.268000	5.771961e-01	0.000376	0.000000	0.000000	0.000023	0.000001	0.005308	0.245000	1.649425e+00	0.073000	0.268000	0.011000	0.003000	0.002000	0.529000	9.942841e-01	0.258000	6.493184e-03	0.246000	9.632219e-01	0.341000	8.892162e-03	0.391000
167000000	0.258000	1.682746e+00	0.065000	0.317000	0.009000	0.003000	0.002000	0.536000	9.942841e-01	0.238000	6.115050e-03	0.268000	9.826803e-01	0.316000	9.827359e-03	0.245000	6.925223e-03	0.263000	2.186995e+00	0.238000	1.249231e+00	0.040000	1.124905e-02	0.249000	3.790616e+00	0.246000	5.601373e-01	0.000375	0.000000	0.000000	0.000023	0.000001	0.005294	0.278000	1.666002e+00	0.059000	0.259000	0.012000	0.003000	0.005000	0.566000	9.942841e-01	0.320000	6.558441e-03	0.254000	9.632219e-01	0.081000	8.374323e-03	0.140000
167500000	0.254000	1.682746e+00	0.063000	0.257000	0.009000	0.007000	0.006000	0.547000	9.942841e-01	0.268000	6.176508e-03	0.252000	9.729024e-01	0.168000	9.827359e-03	0.267000	7.065121e-03	0.278000	2.208975e+00	0.240000	1.249231e+00	0.062000	1.124905e-02	0.292000	3.790616e+00	0.275000	5.714529e-01	0.000374	0.000000	0.000000	0.000023	0.000001	0.005278	0.269000	1.682746e+00	0.084000	0.315000	0.013000	0.003000	0.003000	0.574000	9.942841e-01	0.247000	6.301281e-03	0.250000	9.729024e-01	0.275000	8.290997e-03	0.289000
168000000	0.240000	1.699657e+00	0.068000	0.329000	0.020000	0.005000	0.002000	0.575000	9.942841e-01	0.266000	6.428576e-03	0.258000	9.925564e-01	0.169000	9.729575e-03	0.211000	6.521929e-03	0.219000	2.165234e+00	0.271000	1.249231e+00	0.054000	1.124905e-02	0.265000	3.790616e+00	0.257000	5.435828e-01	0.000373	0.000000	0.000000	0.000023	0.000001	0.005262	0.237000	1.699657e+00	0.070000	0.295000	0.010000	0.003000	0.003000	0.524000	9.942841e-01	0.293000	5.993964e-03	0.248000	9.536377e-01	0.426000	8.629359e-03	0.515000
168500000	0.246000	1.649425e+00	0.062000	0.296000	0.009000	0.000000	0.000000	0.590000	9.942841e-01	0.199000	6.493184e-03	0.234000	9.347544e-01	0.070000	9.926125e-03	0.145000	6.587475e-03	0.224000	2.039141e+00	0.243000	1.212311e+00	0.037000	1.124905e-02	0.298000	3.790616e+00	0.242000	5.381740e-01	0.000372	0.000000	0.000000	0.000022	0.000001	0.005247	0.271000	1.716739e+00	0.080000	0.256000	0.009000	0.001000	0.002000	0.533000	9.942841e-01	0.368000	5.993964e-03	0.245000	9.254534e-01	0.158000	8.208500e-03	0.113000
169000000	0.257000	1.699657e+00	0.097000	0.266000	0.014000	0.005000	0.004000	0.575000	9.942841e-01	0.184000	6.364610e-03	0.255000	9.826803e-01	0.143000	9.632764e-03	0.187000	6.329177e-03	0.228000	1.978875e+00	0.275000	1.236801e+00	0.065000	1.124905e-02	0.316000	3.790616e+00	0.268000	5.328191e-01	0.000371	0.000000	0.000000	0.000022	0.000001	0.005231	0.247000	1.682746e+00	0.066000	0.312000	0.018000	0.005000	0.003000	0.538000	9.942841e-01	0.283000	6.364610e-03	0.272000	9.441488e-01	0.448000	8.208500e-03	0.323000
169500000	0.235000	1.649425e+00	0.075000	0.306000	0.021000	0.005000	0.003000	0.563000	9.942841e-01	0.196000	6.301281e-03	0.247000	9.826803e-01	0.357000	1.002588e-02	0.279000	6.856315e-03	0.201000	1.901282e+00	0.235000	1.224495e+00	0.080000	1.124905e-02	0.293000	3.790616e+00	0.244000	5.328191e-01	0.000370	0.000000	0.000000	0.000022	0.000001	0.005216	0.256000	1.699657e+00	0.046000	0.246000	0.010000	0.003000	0.006000	0.519000	9.942841e-01	0.308000	6.301281e-03	0.267000	9.536377e-01	0.150000	7.965902e-03	0.151000
170000000	0.267000	1.666002e+00	0.064000	0.246000	0.011000	0.003000	0.003000	0.572000	9.942841e-01	0.248000	6.301281e-03	0.251000	9.632219e-01	0.287000	1.075284e-02	0.265000	7.065121e-03	0.337000	1.939691e+00	0.231000	1.200248e+00	0.080000	1.124905e-02	0.310000	3.790616e+00	0.261000	5.490459e-01	0.000369	0.000000	0.000000	0.000022	0.000001	0.005201	0.241000	1.649425e+00	0.058000	0.251000	0.010000	0.011000	0.006000	0.524000	9.942841e-01	0.258000	6.558441e-03	0.250000	9.536377e-01	0.486000	8.629359e-03	0.370000
170500000	0.264000	1.682746e+00	0.067000	0.243000	0.009000	0.002000	0.004000	0.574000	9.942841e-01	0.304000	6.238582e-03	0.236000	9.925564e-01	0.295000	1.097006e-02	0.366000	7.065121e-03	0.234000	1.959185e+00	0.252000	1.249231e+00	0.080000	1.124905e-02	0.272000	3.790616e+00	0.229000	5.435828e-01	0.000370	0.000000	0.000000	0.000022	0.000001	0.005185	0.264000	1.666002e+00	0.062000	0.304000	0.007000	0.005000	0.004000	0.531000	9.942841e-01	0.228000	6.364610e-03	0.254000	9.826803e-01	0.269000	8.892162e-03	0.214000
171000000	0.243000	1.682746e+00	0.057000	0.274000	0.012000	0.003000	0.003000	0.560000	9.942841e-01	0.297000	6.493184e-03	0.258000	9.536377e-01	0.283000	1.108032e-02	0.288000	7.280286e-03	0.182000	1.845091e+00	0.232000	1.212311e+00	0.072000	1.124905e-02	0.277000	3.790616e+00	0.255000	5.545639e-01	0.000397	0.000000	0.000000	0.000022	0.000001	0.005171	0.258000	1.682746e+00	0.066000	0.274000	0.010000	0.002000	0.001000	0.576000	9.942841e-01	0.225000	6.624355e-03	0.255000	9.826803e-01	0.245000	8.892162e-03	0.295000
171500000	0.245000	1.633013e+00	0.053000	0.295000	0.011000	0.003000	0.005000	0.521000	9.942841e-01	0.307000	6.364610e-03	0.240000	9.254534e-01	0.206000	1.064585e-02	0.203000	7.136127e-03	0.233000	1.772744e+00	0.272000	1.236801e+00	0.068000	1.124905e-02	0.258000	3.790616e+00	0.252000	5.601373e-01	0.000400	0.000000	0.000000	0.000022	0.000001	0.005163	0.242000	1.666002e+00	0.063000	0.333000	0.006000	0.004000	0.004000	0.550000	9.942841e-01	0.234000	6.558441e-03	0.246000	9.826803e-01	0.254000	8.803683e-03	0.233000
172000000	0.254000	1.682746e+00	0.076000	0.284000	0.008000	0.006000	0.006000	0.546000	9.942841e-01	0.298000	6.558441e-03	0.291000	9.441488e-01	0.203000	1.033122e-02	0.208000	7.207846e-03	0.213000	1.686286e+00	0.241000	1.249231e+00	0.072000	1.124905e-02	0.290000	3.790616e+00	0.257000	5.657668e-01	0.000401	0.000000	0.000000	0.000022	0.000001	0.005573	0.233000	1.666002e+00	0.058000	0.282000	0.005000	0.007000	0.002000	0.560000	9.942841e-01	0.227000	6.176508e-03	0.247000	9.729024e-01	0.368000	8.981529e-03	0.124000
172500000	0.251000	1.699657e+00	0.082000	0.264000	0.009000	0.005000	0.008000	0.494000	9.942841e-01	0.213000	6.690931e-03	0.257000	9.925564e-01	0.404000	1.033122e-02	0.267000	7.207846e-03	0.218000	1.588084e+00	0.260000	1.224495e+00	0.082000	1.124905e-02	0.299000	3.790616e+00	0.219000	5.545639e-01	0.000715	0.000000	0.000000	0.000022	0.000001	0.006073	0.254000	1.682746e+00	0.061000	0.338000	0.010000	0.005000	0.009000	0.525000	9.942841e-01	0.203000	6.115050e-03	0.255000	9.729024e-01	0.287000	8.543495e-03	0.248000
173000000	0.260000	1.682746e+00	0.063000	0.259000	0.016000	0.006000	0.007000	0.532000	9.942841e-01	0.238000	6.624355e-03	0.246000	9.536377e-01	0.198000	1.002588e-02	0.250000	7.136127e-03	0.220000	1.495602e+00	0.266000	1.249231e+00	0.110000	1.124905e-02	0.210000	3.790616e+00	0.256000	5.275175e-01	0.001198	0.000000	0.000000	0.000022	0.000001	0.006056	0.241000	1.666002e+00	0.053000	0.300000	0.008000	0.007000	0.008000	0.542000	9.942841e-01	0.299000	6.624355e-03	0.246000	9.536377e-01	0.202000	8.981529e-03	0.244000
173500000	0.217000	1.633013e+00	0.075000	0.306000	0.009000	0.006000	0.010000	0.569000	9.942841e-01	0.285000	6.758176e-03	0.249000	9.441488e-01	0.143000	9.255058e-03	0.062000	6.720551e-03	0.233000	1.422660e+00	0.244000	1.212311e+00	0.126000	1.124905e-02	0.285000	3.790616e+00	0.251000	5.435828e-01	0.001650	0.000000	0.000000	0.000022	0.000001	0.006039	0.258000	1.682746e+00	0.063000	0.282000	0.008000	0.007000	0.007000	0.549000	9.942841e-01	0.263000	6.493184e-03	0.262000	9.826803e-01	0.132000	8.981529e-03	0.302000
174000000	0.248000	1.666002e+00	0.074000	0.305000	0.009000	0.003000	0.005000	0.553000	9.942841e-01	0.209000	6.428576e-03	0.236000	9.826803e-01	0.230000	9.071795e-03	0.220000	6.720551e-03	0.241000	1.366877e+00	0.246000	1.212311e+00	0.104000	1.124905e-02	0.235000	3.790616e+00	0.245000	5.490459e-01	0.002017	0.000000	0.000000	0.000022	0.000001	0.006021	0.246000	1.666002e+00	0.056000	0.255000	0.017000	0.008000	0.011000	0.537000	9.942841e-01	0.280000	6.558441e-03	0.256000	9.729024e-01	0.398000	9.162968e-03	0.282000
174500000	0.249000	1.649425e+00	0.050000	0.235000	0.010000	0.001000	0.001000	0.550000	9.942841e-01	0.385000	6.558441e-03	0.254000	9.632219e-01	0.315000	9.348073e-03	0.325000	7.207846e-03	0.252000	1.394490e+00	0.245000	1.224495e+00	0.054000	1.124905e-02	0.241000	3.790616e+00	0.249000	5.714529e-01	0.002217	0.000000	0.000000	0.000022	0.000001	0.006004	0.217000	1.699657e+00	0.069000	0.265000	0.011000	0.008000	0.008000	0.560000	9.942841e-01	0.270000	6.558441e-03	0.228000	9.925564e-01	0.389000	8.892162e-03	0.356000
175000000	0.247000	1.633013e+00	0.059000	0.218000	0.006000	0.003000	0.003000	0.527000	9.942841e-01	0.299000	6.301281e-03	0.261000	9.925564e-01	0.297000	9.729575e-03	0.238000	7.207846e-03	0.363000	1.495602e+00	0.241000	1.200248e+00	0.055000	1.124905e-02	0.273000	3.790616e+00	0.266000	5.545639e-01	0.002210	0.000000	0.000000	0.000022	0.000001	0.005987	0.224000	1.649425e+00	0.074000	0.316000	0.009000	0.005000	0.005000	0.568000	9.942841e-01	0.233000	6.364610e-03	0.250000	1.002532e+00	0.396000	9.632764e-03	0.303000
175500000	0.249000	1.584750e+00	0.047000	0.298000	0.006000	0.001000	0.004000	0.533000	9.942841e-01	0.295000	6.301281e-03	0.251000	9.536377e-01	0.244000	9.442022e-03	0.235000	7.280286e-03	0.345000	1.588084e+00	0.251000	1.249231e+00	0.073000	1.124905e-02	0.258000	3.790616e+00	0.258000	5.490459e-01	0.002204	0.000000	0.000000	0.000022	0.000001	0.005970	0.233000	1.666002e+00	0.076000	0.292000	0.017000	0.008000	0.006000	0.529000	9.942841e-01	0.243000	6.238582e-03	0.232000	9.632219e-01	0.306000	1.002588e-02	0.156000
176000000	0.259000	1.633013e+00	0.075000	0.288000	0.007000	0.001000	0.002000	0.514000	9.942841e-01	0.267000	6.115050e-03	0.268000	9.826803e-01	0.113000	8.716085e-03	0.152000	6.856315e-03	0.338000	1.669507e+00	0.249000	1.236801e+00	0.070000	1.124905e-02	0.263000	3.790616e+00	0.278000	5.601373e-01	0.002198	0.000000	0.000000	0.000022	0.000001	0.005953	0.243000	1.682746e+00	0.053000	0.262000	0.008000	0.010000	0.008000	0.550000	9.942841e-01	0.250000	6.301281e-03	0.256000	9.925564e-01	0.138000	9.926125e-03	0.205000
176500000	0.256000	1.699657e+00	0.056000	0.306000	0.011000	0.004000	0.004000	0.537000	9.942841e-01	0.272000	6.115050e-03	0.273000	9.826803e-01	0.155000	8.290997e-03	0.269000	6.653681e-03	0.341000	1.703234e+00	0.274000	1.287276e+00	0.057000	1.124905e-02	0.206000	3.790616e+00	0.274000	5.435828e-01	0.002192	0.000000	0.000000	0.000021	0.000001	0.005936	0.240000	1.666002e+00	0.068000	0.292000	0.010000	0.002000	0.002000	0.586000	9.942841e-01	0.262000	6.054204e-03	0.232000	9.536377e-01	0.314000	1.012665e-02	0.353000
177000000	0.277000	1.682746e+00	0.072000	0.383000	0.012000	0.002000	0.002000	0.557000	9.942841e-01	0.242000	6.176508e-03	0.247000	9.536377e-01	0.240000	8.126824e-03	0.382000	6.521929e-03	0.242000	1.737641e+00	0.263000	1.274468e+00	0.061000	1.124905e-02	0.290000	3.790616e+00	0.229000	5.490459e-01	0.002187	0.000000	0.000000	0.000021	0.000001	0.005919	0.274000	1.716739e+00	0.052000	0.231000	0.007000	0.005000	0.005000	0.526000	9.942841e-01	0.247000	6.238582e-03	0.257000	9.826803e-01	0.195000	1.043505e-02	0.219000
177500000	0.269000	1.666002e+00	0.073000	0.323000	0.006000	0.002000	0.002000	0.564000	9.942841e-01	0.192000	5.934323e-03	0.258000	9.536377e-01	0.393000	8.374323e-03	0.320000	6.856315e-03	0.256000	1.826732e+00	0.292000	1.274468e+00	0.079000	1.124905e-02	0.210000	3.790616e+00	0.230000	5.435828e-01	0.002181	0.000000	0.000000	0.000021	0.000001	0.005903	0.246000	1.699657e+00	0.074000	0.261000	0.013000	0.008000	0.008000	0.544000	9.942841e-01	0.238000	6.238582e-03	0.256000	1.002532e+00	0.334000	1.086091e-02	0.386000
178000000	0.243000	1.649425e+00	0.067000	0.297000	0.014000	0.002000	0.001000	0.537000	9.942841e-01	0.249000	5.875276e-03	0.279000	9.632219e-01	0.353000	8.543495e-03	0.246000	6.856315e-03	0.259000	1.826732e+00	0.264000	1.300214e+00	0.056000	1.124905e-02	0.243000	3.790616e+00	0.244000	5.545639e-01	0.002210	0.000000	0.000000	0.000021	0.000001	0.005886	0.267000	1.666002e+00	0.062000	0.246000	0.011000	0.001000	0.001000	0.549000	9.942841e-01	0.253000	6.364610e-03	0.245000	9.536377e-01	0.335000	1.075284e-02	0.262000
178500000	0.247000	1.600677e+00	0.073000	0.268000	0.015000	0.008000	0.012000	0.533000	9.942841e-01	0.176000	5.934323e-03	0.270000	9.441488e-01	0.454000	8.374323e-03	0.354000	6.994822e-03	0.203000	1.720351e+00	0.264000	1.313281e+00	0.096000	1.124905e-02	0.239000	3.790616e+00	0.237000	5.490459e-01	0.002332	0.000000	0.000000	0.000021	0.000001	0.005870	0.267000	1.682746e+00	0.060000	0.248000	0.009000	0.005000	0.002000	0.543000	9.942841e-01	0.241000	5.934323e-03	0.250000	9.729024e-01	0.426000	9.926125e-03	0.253000
179000000	0.263000	1.616764e+00	0.074000	0.313000	0.008000	0.004000	0.003000	0.543000	9.942841e-01	0.246000	6.054204e-03	0.245000	9.441488e-01	0.280000	8.803683e-03	0.253000	6.788094e-03	0.240000	1.604045e+00	0.258000	1.313281e+00	0.103000	1.124905e-02	0.267000	3.790616e+00	0.227000	5.435828e-01	0.002374	0.000000	0.000000	0.000021	0.000001	0.005853	0.244000	1.699657e+00	0.053000	0.294000	0.006000	0.002000	0.002000	0.552000	9.942841e-01	0.215000	5.993964e-03	0.249000	9.254534e-01	0.362000	1.012665e-02	0.344000
179500000	0.265000	1.649425e+00	0.074000	0.336000	0.012000	0.003000	0.004000	0.519000	9.942841e-01	0.257000	6.054204e-03	0.246000	9.536377e-01	0.147000	8.629359e-03	0.192000	6.788094e-03	0.238000	1.510633e+00	0.259000	1.274468e+00	0.129000	1.124905e-02	0.260000	3.790616e+00	0.231000	5.381740e-01	0.002435	0.000000	0.000000	0.000021	0.000001	0.005837	0.245000	1.716739e+00	0.057000	0.259000	0.006000	0.000000	0.002000	0.534000	9.942841e-01	0.248000	6.364610e-03	0.284000	9.441488e-01	0.087000	9.632764e-03	0.063000
180000000	0.242000	1.666002e+00	0.079000	0.275000	0.004000	0.003000	0.002000	0.537000	9.942841e-01	0.256000	6.364610e-03	0.249000	9.347544e-01	0.298000	8.803683e-03	0.241000	6.587475e-03	0.225000	1.451400e+00	0.247000	1.274468e+00	0.113000	1.124905e-02	0.272000	3.790616e+00	0.255000	5.601373e-01	0.002933	0.000000	0.000000	0.000021	0.000001	0.005821	0.249000	1.682746e+00	0.044000	0.259000	0.014000	0.003000	0.003000	0.550000	9.942841e-01	0.206000	6.054204e-03	0.272000	9.826803e-01	0.179000	9.255058e-03	0.221000
180500000	0.253000	1.682746e+00	0.065000	0.223000	0.007000	0.003000	0.007000	0.560000	9.942841e-01	0.214000	6.624355e-03	0.250000	9.826803e-01	0.150000	8.892162e-03	0.142000	6.457035e-03	0.234000	1.408505e+00	0.255000	1.274468e+00	0.118000	1.124905e-02	0.309000	3.790616e+00	0.240000	5.545639e-01	0.003369	0.000000	0.000000	0.000021	0.000001	0.005805	0.270000	1.666002e+00	0.046000	0.245000	0.008000	0.006000	0.006000	0.564000	9.942841e-01	0.357000	5.934323e-03	0.243000	9.536377e-01	0.328000	9.162968e-03	0.269000
181000000	0.263000	1.666002e+00	0.060000	0.260000	0.010000	0.006000	0.003000	0.574000	9.942841e-01	0.262000	6.690931e-03	0.253000	9.632219e-01	0.246000	8.543495e-03	0.227000	6.266200e-03	0.253000	1.408505e+00	0.233000	1.261786e+00	0.116000	1.124905e-02	0.251000	3.790616e+00	0.217000	5.714529e-01	0.003386	0.000000	0.000000	0.000021	0.000001	0.005789	0.244000	1.682746e+00	0.057000	0.302000	0.009000	0.004000	0.004000	0.542000	9.942841e-01	0.297000	6.301281e-03	0.250000	9.729024e-01	0.152000	9.926125e-03	0.128000
181500000	0.277000	1.716739e+00	0.068000	0.315000	0.011000	0.003000	0.002000	0.536000	9.942841e-01	0.255000	6.558441e-03	0.276000	9.347544e-01	0.473000	8.803683e-03	0.297000	6.788094e-03	0.266000	1.436958e+00	0.265000	1.261786e+00	0.113000	1.124905e-02	0.188000	3.790616e+00	0.281000	5.545639e-01	0.003400	0.000000	0.000000	0.000021	0.000001	0.005773	0.276000	1.666002e+00	0.067000	0.308000	0.014000	0.006000	0.006000	0.569000	9.942841e-01	0.234000	5.993964e-03	0.266000	9.632219e-01	0.165000	9.729575e-03	0.192000
182000000	0.235000	1.716739e+00	0.048000	0.221000	0.013000	0.004000	0.005000	0.544000	9.942841e-01	0.223000	6.301281e-03	0.256000	9.925564e-01	0.099000	8.803683e-03	0.119000	6.587475e-03	0.241000	1.366877e+00	0.267000	1.236801e+00	0.157000	1.124905e-02	0.214000	3.790616e+00	0.237000	5.601373e-01	0.003750	0.000000	0.000000	0.000021	0.000001	0.005757	0.248000	1.682746e+00	0.057000	0.254000	0.014000	0.006000	0.006000	0.541000	9.942841e-01	0.295000	6.238582e-03	0.271000	9.826803e-01	0.199000	9.632764e-03	0.299000
182500000	0.266000	1.699657e+00	0.081000	0.272000	0.008000	0.006000	0.012000	0.517000	9.942841e-01	0.318000	6.364610e-03	0.244000	9.632219e-01	0.235000	8.716085e-03	0.324000	6.856315e-03	0.240000	1.366877e+00	0.236000	1.249231e+00	0.129000	1.124905e-02	0.269000	3.790616e+00	0.237000	5.490459e-01	0.003798	0.000000	0.000000	0.000021	0.000001	0.005741	0.229000	1.666002e+00	0.072000	0.357000	0.019000	0.002000	0.002000	0.549000	9.942841e-01	0.413000	6.428576e-03	0.251000	9.729024e-01	0.357000	9.926125e-03	0.233000
183000000	0.231000	1.649425e+00	0.057000	0.289000	0.009000	0.003000	0.003000	0.529000	9.942841e-01	0.250000	6.115050e-03	0.249000	9.632219e-01	0.160000	8.374323e-03	0.131000	6.653681e-03	0.256000	1.408505e+00	0.248000	1.224495e+00	0.174000	1.124905e-02	0.223000	3.790616e+00	0.257000	5.771961e-01	0.004165	0.000000	0.000000	0.000021	0.000001	0.005725	0.259000	1.666002e+00	0.052000	0.288000	0.002000	0.001000	0.001000	0.505000	9.942841e-01	0.200000	6.301281e-03	0.243000	9.729024e-01	0.291000	9.348073e-03	0.307000
183500000	0.230000	1.633013e+00	0.057000	0.264000	0.007000	0.007000	0.006000	0.562000	9.942841e-01	0.258000	6.176508e-03	0.262000	9.536377e-01	0.300000	8.803683e-03	0.291000	6.653681e-03	0.251000	1.408505e+00	0.241000	1.212311e+00	0.174000	1.124905e-02	0.269000	3.790616e+00	0.234000	5.601373e-01	0.004621	0.000000	0.000000	0.000021	0.000001	0.005710	0.242000	1.616764e+00	0.087000	0.272000	0.010000	0.003000	0.006000	0.585000	9.942841e-01	0.214000	6.301281e-03	0.261000	9.826803e-01	0.151000	9.536916e-03	0.179000
184000000	0.262000	1.649425e+00	0.076000	0.264000	0.013000	0.005000	0.006000	0.515000	9.942841e-01	0.190000	6.176508e-03	0.264000	9.729024e-01	0.146000	8.981529e-03	0.087000	6.720551e-03	0.249000	1.353276e+00	0.269000	1.212311e+00	0.152000	1.124905e-02	0.249000	3.790616e+00	0.247000	5.490459e-01	0.005153	0.000000	0.000000	0.000021	0.000001	0.005694	0.236000	1.600677e+00	0.064000	0.318000	0.019000	0.000000	0.001000	0.583000	9.942841e-01	0.227000	6.115050e-03	0.261000	9.826803e-01	0.199000	9.071795e-03	0.104000
184500000	0.248000	1.649425e+00	0.058000	0.262000	0.011000	0.010000	0.020000	0.512000	9.942841e-01	0.206000	6.115050e-03	0.259000	9.826803e-01	0.239000	9.071795e-03	0.248000	6.994822e-03	0.251000	1.366877e+00	0.298000	1.261786e+00	0.190000	1.124905e-02	0.283000	3.790616e+00	0.252000	5.545639e-01	0.005538	0.000000	0.000000	0.000021	0.000001	0.005679	0.258000	1.649425e+00	0.043000	0.301000	0.018000	0.001000	0.002000	0.552000	9.942841e-01	0.220000	6.176508e-03	0.253000	9.925564e-01	0.374000	9.255058e-03	0.281000
185000000	0.236000	1.666002e+00	0.052000	0.261000	0.010000	0.007000	0.009000	0.519000	9.942841e-01	0.294000	6.115050e-03	0.254000	9.632219e-01	0.167000	9.071795e-03	0.305000	7.065121e-03	0.232000	1.366877e+00	0.230000	1.249231e+00	0.126000	1.124905e-02	0.253000	3.790616e+00	0.264000	5.490459e-01	0.005724	0.000000	0.000000	0.000020	0.000001	0.005663	0.245000	1.682746e+00	0.072000	0.264000	0.026000	0.004000	0.003000	0.552000	9.942841e-01	0.222000	6.301281e-03	0.241000	9.729024e-01	0.082000	8.629359e-03	0.159000
185500000	0.253000	1.682746e+00	0.062000	0.335000	0.004000	0.004000	0.005000	0.567000	9.942841e-01	0.196000	6.054204e-03	0.250000	9.729024e-01	0.065000	8.716085e-03	0.130000	6.653681e-03	0.242000	1.339811e+00	0.276000	1.224495e+00	0.096000	1.124905e-02	0.238000	3.790616e+00	0.235000	5.657668e-01	0.005711	0.000000	0.000000	0.000020	0.000001	0.005648	0.239000	1.699657e+00	0.089000	0.333000	0.013000	0.002000	0.000000	0.524000	9.942841e-01	0.190000	6.238582e-03	0.258000	9.925564e-01	0.211000	8.458486e-03	0.287000
186000000	0.265000	1.666002e+00	0.068000	0.270000	0.015000	0.006000	0.006000	0.529000	9.942841e-01	0.197000	6.301281e-03	0.224000	9.925564e-01	0.231000	8.458486e-03	0.323000	6.521929e-03	0.266000	1.353276e+00	0.264000	1.261786e+00	0.156000	1.124905e-02	0.243000	3.790616e+00	0.248000	5.435828e-01	0.005704	0.000000	0.000000	0.000020	0.000001	0.005633	0.246000	1.649425e+00	0.070000	0.297000	0.013000	0.001000	0.002000	0.539000	9.942841e-01	0.209000	6.238582e-03	0.217000	9.826803e-01	0.342000	8.716085e-03	0.151000
186500000	0.278000	1.716739e+00	0.069000	0.279000	0.010000	0.004000	0.004000	0.538000	9.942841e-01	0.284000	6.493184e-03	0.240000	9.826803e-01	0.281000	8.290997e-03	0.303000	6.720551e-03	0.265000	1.353276e+00	0.238000	1.212311e+00	0.135000	1.124905e-02	0.241000	3.790616e+00	0.250000	5.381740e-01	0.005699	0.000000	0.000000	0.000020	0.000001	0.005618	0.250000	1.633013e+00	0.067000	0.262000	0.008000	0.007000	0.008000	0.516000	9.942841e-01	0.260000	6.364610e-03	0.278000	9.632219e-01	0.050000	8.374323e-03	0.265000
187000000	0.263000	1.733993e+00	0.065000	0.319000	0.007000	0.000000	0.000000	0.535000	9.942841e-01	0.230000	6.624355e-03	0.254000	9.826803e-01	0.178000	8.208500e-03	0.239000	6.653681e-03	0.231000	1.366877e+00	0.255000	1.287276e+00	0.088000	1.124905e-02	0.264000	3.790616e+00	0.228000	5.545639e-01	0.005684	0.000000	0.000000	0.000020	0.000001	0.005603	0.243000	1.649425e+00	0.066000	0.232000	0.007000	0.001000	0.004000	0.555000	9.942841e-01	0.336000	6.301281e-03	0.272000	9.925564e-01	0.217000	8.126824e-03	0.194000
187500000	0.268000	1.769022e+00	0.062000	0.259000	0.007000	0.006000	0.004000	0.555000	9.942841e-01	0.193000	6.493184e-03	0.251000	9.925564e-01	0.123000	7.886640e-03	0.367000	6.142121e-03	0.281000	1.394490e+00	0.253000	1.249231e+00	0.072000	1.124905e-02	0.266000	3.790616e+00	0.214000	5.490459e-01	0.005669	0.000000	0.000000	0.000020	0.000001	0.005588	0.256000	1.682746e+00	0.076000	0.245000	0.017000	0.003000	0.003000	0.526000	9.942841e-01	0.248000	6.428576e-03	0.235000	9.925564e-01	0.391000	8.290997e-03	0.299000
188000000	0.233000	1.716739e+00	0.063000	0.246000	0.009000	0.003000	0.004000	0.536000	9.942841e-01	0.325000	6.301281e-03	0.247000	9.925564e-01	0.249000	7.502004e-03	0.259000	6.142121e-03	0.261000	1.451400e+00	0.221000	1.274468e+00	0.066000	1.124905e-02	0.251000	3.790616e+00	0.250000	5.435828e-01	0.005654	0.000000	0.000000	0.000020	0.000001	0.005573	0.294000	1.666002e+00	0.078000	0.314000	0.011000	0.002000	0.001000	0.532000	9.942841e-01	0.214000	6.238582e-03	0.264000	9.632219e-01	0.214000	7.730474e-03	0.282000
188500000	0.242000	1.666002e+00	0.050000	0.214000	0.009000	0.004000	0.004000	0.517000	9.942841e-01	0.259000	6.428576e-03	0.243000	9.826803e-01	0.601000	7.965902e-03	0.489000	6.329177e-03	0.267000	1.465987e+00	0.248000	1.212311e+00	0.069000	1.124905e-02	0.260000	3.790616e+00	0.239000	5.381740e-01	0.005639	0.000000	0.000000	0.000020	0.000001	0.005558	0.249000	1.649425e+00	0.080000	0.255000	0.019000	0.006000	0.004000	0.544000	9.942841e-01	0.253000	6.238582e-03	0.261000	9.632219e-01	0.315000	7.886640e-03	0.314000
189000000	0.282000	1.682746e+00	0.056000	0.240000	0.010000	0.005000	0.004000	0.521000	9.942841e-01	0.253000	6.493184e-03	0.260000	9.826803e-01	0.247000	8.045961e-03	0.247000	6.457035e-03	0.363000	1.525815e+00	0.238000	1.236801e+00	0.064000	1.124905e-02	0.284000	3.790616e+00	0.233000	5.490459e-01	0.005625	0.000000	0.000000	0.000020	0.000001	0.005544	0.259000	1.666002e+00	0.059000	0.274000	0.015000	0.002000	0.002000	0.533000	9.942841e-01	0.289000	6.493184e-03	0.265000	9.729024e-01	0.210000	7.808167e-03	0.236000
189500000	0.253000	1.699657e+00	0.067000	0.271000	0.024000	0.004000	0.006000	0.582000	9.942841e-01	0.240000	6.624355e-03	0.241000	9.925564e-01	0.190000	8.045961e-03	0.179000	6.266200e-03	0.314000	1.620166e+00	0.244000	1.188306e+00	0.066000	1.124905e-02	0.259000	3.790616e+00	0.267000	5.545639e-01	0.005610	0.000000	0.000000	0.000020	0.000001	0.005529	0.241000	1.682746e+00	0.086000	0.278000	0.017000	0.003000	0.006000	0.543000	9.942841e-01	0.217000	6.176508e-03	0.231000	9.536377e-01	0.384000	7.502004e-03	0.212000
190000000	0.267000	1.716739e+00	0.078000	0.307000	0.007000	0.003000	0.004000	0.546000	9.942841e-01	0.218000	6.558441e-03	0.279000	9.729024e-01	0.391000	8.045961e-03	0.305000	6.203851e-03	0.237000	1.636449e+00	0.257000	1.224495e+00	0.045000	1.124905e-02	0.254000	3.790616e+00	0.257000	5.601373e-01	0.005595	0.000000	0.000000	0.000020	0.000001	0.005514	0.235000	1.682746e+00	0.075000	0.299000	0.011000	0.001000	0.000000	0.520000	9.942841e-01	0.200000	5.934323e-03	0.239000	9.826803e-01	0.247000	7.427358e-03	0.206000
190500000	0.238000	1.682746e+00	0.080000	0.347000	0.010000	0.001000	0.001000	0.559000	9.942841e-01	0.213000	6.301281e-03	0.259000	1.012607e+00	0.476000	8.126824e-03	0.371000	6.720551e-03	0.357000	1.669507e+00	0.258000	1.224495e+00	0.057000	1.124905e-02	0.223000	3.790616e+00	0.242000	5.657668e-01	0.005581	0.000000	0.000000	0.000020	0.000001	0.005500	0.249000	1.699657e+00	0.075000	0.322000	0.012000	0.002000	0.002000	0.544000	9.942841e-01	0.280000	6.238582e-03	0.232000	9.632219e-01	0.127000	7.577400e-03	0.230000
191000000	0.253000	1.699657e+00	0.075000	0.286000	0.013000	0.004000	0.005000	0.572000	9.942841e-01	0.258000	6.493184e-03	0.267000	1.002532e+00	0.378000	8.458486e-03	0.345000	6.587475e-03	0.304000	1.720351e+00	0.245000	1.249231e+00	0.057000	1.124905e-02	0.269000	3.790616e+00	0.234000	5.545639e-01	0.005566	0.000000	0.000000	0.000020	0.000001	0.005486	0.240000	1.716739e+00	0.085000	0.307000	0.015000	0.002000	0.002000	0.570000	9.942841e-01	0.359000	6.238582e-03	0.263000	9.729024e-01	0.337000	7.808167e-03	0.183000
191500000	0.231000	1.682746e+00	0.078000	0.308000	0.009000	0.003000	0.004000	0.520000	9.942841e-01	0.318000	6.493184e-03	0.267000	9.441488e-01	0.384000	9.071795e-03	0.419000	6.587475e-03	0.229000	1.755105e+00	0.249000	1.188306e+00	0.046000	1.124905e-02	0.277000	3.790616e+00	0.256000	5.490459e-01	0.005552	0.000000	0.000000	0.000020	0.000001	0.005471	0.255000	1.769022e+00	0.094000	0.335000	0.009000	0.002000	0.002000	0.579000	9.942841e-01	0.258000	6.054204e-03	0.261000	9.729024e-01	0.124000	7.653555e-03	0.190000
192000000	0.235000	1.666002e+00	0.085000	0.335000	0.017000	0.004000	0.002000	0.523000	9.942841e-01	0.217000	6.428576e-03	0.266000	9.729024e-01	0.284000	9.632764e-03	0.157000	6.788094e-03	0.319000	1.882364e+00	0.281000	1.212311e+00	0.062000	1.124905e-02	0.264000	3.790616e+00	0.247000	5.435828e-01	0.005537	0.000000	0.000000	0.000020	0.000001	0.005457	0.249000	1.716739e+00	0.055000	0.291000	0.013000	0.001000	0.001000	0.567000	9.942841e-01	0.211000	6.176508e-03	0.260000	9.826803e-01	0.339000	7.136127e-03	0.313000
192500000	0.251000	1.682746e+00	0.064000	0.250000	0.006000	0.003000	0.002000	0.493000	9.942841e-01	0.249000	6.176508e-03	0.256000	9.925564e-01	0.269000	9.729575e-03	0.242000	6.653681e-03	0.213000	1.959185e+00	0.254000	1.261786e+00	0.056000	1.124905e-02	0.250000	3.790616e+00	0.231000	5.435828e-01	0.005523	0.000000	0.000000	0.000020	0.000001	0.005443	0.235000	1.649425e+00	0.069000	0.396000	0.015000	0.001000	0.001000	0.536000	9.942841e-01	0.272000	6.493184e-03	0.265000	1.002532e+00	0.665000	6.856315e-03	0.626000
193000000	0.229000	1.649425e+00	0.048000	0.220000	0.008000	0.003000	0.002000	0.531000	9.942841e-01	0.352000	6.238582e-03	0.263000	9.729024e-01	0.244000	9.729575e-03	0.329000	6.856315e-03	0.304000	2.039141e+00	0.250000	1.224495e+00	0.068000	1.124905e-02	0.261000	3.790616e+00	0.253000	5.714529e-01	0.005508	0.000000	0.000000	0.000020	0.000001	0.005429	0.245000	1.633013e+00	0.074000	0.321000	0.006000	0.005000	0.003000	0.565000	9.942841e-01	0.273000	6.624355e-03	0.238000	9.254534e-01	0.339000	7.427358e-03	0.249000
193500000	0.241000	1.633013e+00	0.078000	0.247000	0.011000	0.003000	0.004000	0.573000	9.942841e-01	0.349000	6.115050e-03	0.257000	9.826803e-01	0.283000	9.632764e-03	0.278000	6.856315e-03	0.204000	2.018851e+00	0.252000	1.224495e+00	0.059000	1.124905e-02	0.279000	3.790616e+00	0.273000	5.545639e-01	0.005494	0.000000	0.000000	0.000020	0.000001	0.005415	0.264000	1.649425e+00	0.072000	0.318000	0.006000	0.002000	0.001000	0.535000	9.942841e-01	0.229000	6.238582e-03	0.232000	9.536377e-01	0.487000	8.126824e-03	0.345000
194000000	0.247000	1.649425e+00	0.066000	0.284000	0.012000	0.002000	0.002000	0.526000	9.942841e-01	0.213000	6.054204e-03	0.240000	9.632219e-01	0.090000	9.442022e-03	0.150000	6.788094e-03	0.296000	2.059634e+00	0.245000	1.249231e+00	0.070000	1.124905e-02	0.221000	3.790616e+00	0.241000	5.601373e-01	0.005494	0.000000	0.000000	0.000020	0.000001	0.005401	0.261000	1.666002e+00	0.068000	0.272000	0.012000	0.005000	0.007000	0.550000	9.942841e-01	0.184000	6.301281e-03	0.260000	9.729024e-01	0.332000	8.126824e-03	0.230000
194500000	0.264000	1.699657e+00	0.069000	0.283000	0.015000	0.002000	0.003000	0.541000	9.942841e-01	0.253000	5.875276e-03	0.248000	9.536377e-01	0.323000	9.255058e-03	0.265000	6.925223e-03	0.234000	2.039141e+00	0.240000	1.261786e+00	0.076000	1.124905e-02	0.195000	3.790616e+00	0.228000	5.829970e-01	0.005521	0.000000	0.000000	0.000019	0.000001	0.005387	0.245000	1.699657e+00	0.055000	0.336000	0.003000	0.007000	0.005000	0.528000	9.942841e-01	0.390000	6.301281e-03	0.256000	9.632219e-01	0.302000	8.543495e-03	0.293000
195000000	0.229000	1.649425e+00	0.063000	0.255000	0.010000	0.002000	0.002000	0.552000	9.942841e-01	0.357000	5.875276e-03	0.245000	9.536377e-01	0.262000	9.926125e-03	0.271000	6.994822e-03	0.160000	2.080334e+00	0.230000	1.261786e+00	0.088000	1.124905e-02	0.248000	3.790616e+00	0.255000	5.435828e-01	0.005556	0.000000	0.000000	0.000019	0.000001	0.005373	0.286000	1.716739e+00	0.067000	0.267000	0.008000	0.003000	0.002000	0.562000	9.942841e-01	0.284000	6.238582e-03	0.246000	9.441488e-01	0.425000	9.255058e-03	0.421000
195500000	0.226000	1.666002e+00	0.056000	0.202000	0.011000	0.005000	0.004000	0.535000	9.942841e-01	0.277000	6.115050e-03	0.259000	9.632219e-01	0.430000	9.729575e-03	0.363000	6.587475e-03	0.297000	2.165234e+00	0.278000	1.224495e+00	0.075000	1.124905e-02	0.213000	3.790616e+00	0.244000	5.490459e-01	0.005542	0.000000	0.000000	0.000019	0.000001	0.005359	0.263000	1.769022e+00	0.079000	0.312000	0.016000	0.006000	0.004000	0.554000	9.942841e-01	0.239000	6.364610e-03	0.252000	9.925564e-01	0.364000	8.803683e-03	0.455000
196000000	0.244000	1.666002e+00	0.061000	0.233000	0.015000	0.003000	0.004000	0.520000	9.942841e-01	0.133000	5.934323e-03	0.268000	9.826803e-01	0.306000	9.255058e-03	0.329000	6.457035e-03	0.151000	2.059634e+00	0.254000	1.274468e+00	0.071000	1.124905e-02	0.202000	3.790616e+00	0.228000	5.545639e-01	0.005528	0.000000	0.000000	0.000019	0.000001	0.005346	0.230000	1.716739e+00	0.076000	0.305000	0.016000	0.003000	0.005000	0.536000	9.942841e-01	0.235000	6.428576e-03	0.254000	9.925564e-01	0.228000	8.981529e-03	0.229000
196500000	0.267000	1.649425e+00	0.075000	0.263000	0.011000	0.004000	0.004000	0.503000	9.942841e-01	0.183000	5.934323e-03	0.243000	9.925564e-01	0.150000	9.255058e-03	0.226000	6.266200e-03	0.158000	1.939691e+00	0.282000	1.236801e+00	0.131000	1.124905e-02	0.198000	3.790616e+00	0.255000	5.490459e-01	0.005515	0.000000	0.000000	0.000019	0.000001	0.005332	0.246000	1.733993e+00	0.087000	0.332000	0.012000	0.003000	0.001000	0.573000	9.942841e-01	0.262000	6.176508e-03	0.251000	9.925564e-01	0.136000	9.071795e-03	0.090000
197000000	0.240000	1.666002e+00	0.054000	0.312000	0.020000	0.005000	0.005000	0.548000	9.942841e-01	0.245000	5.875276e-03	0.207000	9.729024e-01	0.226000	9.255058e-03	0.239000	6.142121e-03	0.178000	1.826732e+00	0.252000	1.287276e+00	0.107000	1.124905e-02	0.214000	3.790616e+00	0.250000	5.435828e-01	0.005502	0.000000	0.000000	0.000019	0.000001	0.005319	0.230000	1.716739e+00	0.086000	0.266000	0.016000	0.001000	0.002000	0.549000	9.942841e-01	0.211000	6.238582e-03	0.250000	1.002532e+00	0.191000	8.543495e-03	0.298000
197500000	0.232000	1.649425e+00	0.075000	0.258000	0.011000	0.001000	0.001000	0.574000	9.942841e-01	0.232000	5.816816e-03	0.283000	9.162450e-01	0.107000	9.348073e-03	0.288000	6.329177e-03	0.254000	1.808556e+00	0.248000	1.249231e+00	0.065000	1.124905e-02	0.246000	3.790616e+00	0.257000	5.545639e-01	0.005567	0.000000	0.000000	0.000019	0.000001	0.005305	0.242000	1.699657e+00	0.080000	0.280000	0.017000	0.003000	0.003000	0.554000	9.942841e-01	0.307000	6.364610e-03	0.247000	9.826803e-01	0.191000	8.716085e-03	0.204000
198000000	0.250000	1.633013e+00	0.084000	0.309000	0.016000	0.004000	0.003000	0.536000	9.942841e-01	0.279000	6.176508e-03	0.266000	9.441488e-01	0.097000	9.162968e-03	0.220000	6.203851e-03	0.284000	1.845091e+00	0.268000	1.249231e+00	0.066000	1.124905e-02	0.193000	3.790616e+00	0.259000	5.601373e-01	0.005594	0.000000	0.000000	0.000019	0.000001	0.005292	0.248000	1.699657e+00	0.054000	0.275000	0.015000	0.003000	0.003000	0.539000	9.942841e-01	0.272000	6.301281e-03	0.243000	9.729024e-01	0.228000	8.290997e-03	0.195000
198500000	0.276000	1.666002e+00	0.064000	0.267000	0.009000	0.002000	0.005000	0.593000	9.942841e-01	0.355000	5.934323e-03	0.247000	9.826803e-01	0.220000	9.536916e-03	0.255000	6.521929e-03	0.220000	1.772744e+00	0.263000	1.249231e+00	0.104000	1.124905e-02	0.247000	3.790616e+00	0.257000	5.490459e-01	0.005597	0.000000	0.000000	0.000019	0.000001	0.005278	0.269000	1.716739e+00	0.061000	0.270000	0.009000	0.009000	0.009000	0.530000	9.942841e-01	0.253000	6.301281e-03	0.238000	9.925564e-01	0.296000	8.126824e-03	0.223000
199000000	0.245000	1.649425e+00	0.065000	0.337000	0.010000	0.007000	0.008000	0.561000	9.942841e-01	0.237000	5.758937e-03	0.232000	9.826803e-01	0.099000	9.632764e-03	0.181000	6.653681e-03	0.200000	1.652895e+00	0.256000	1.287276e+00	0.090000	1.124905e-02	0.214000	3.790616e+00	0.248000	5.657668e-01	0.005632	0.000000	0.000000	0.000019	0.000001	0.005265	0.228000	1.666002e+00	0.069000	0.307000	0.016000	0.002000	0.002000	0.556000	9.942841e-01	0.256000	6.238582e-03	0.264000	9.826803e-01	0.263000	8.543495e-03	0.409000
199500000	0.271000	1.633013e+00	0.056000	0.241000	0.008000	0.002000	0.003000	0.538000	9.942841e-01	0.239000	5.758937e-03	0.250000	9.925564e-01	0.352000	1.002588e-02	0.404000	6.720551e-03	0.287000	1.588084e+00	0.259000	1.287276e+00	0.082000	1.124905e-02	0.250000	3.790616e+00	0.243000	5.381740e-01	0.005624	0.000000	0.000000	0.000019	0.000001	0.005252	0.244000	1.649425e+00	0.080000	0.310000	0.015000	0.003000	0.003000	0.561000	9.942841e-01	0.296000	6.238582e-03	0.274000	9.826803e-01	0.316000	8.716085e-03	0.225000
200000000	0.265000	1.649425e+00	0.074000	0.292000	0.013000	0.005000	0.006000	0.517000	9.942841e-01	0.305000	5.816816e-03	0.254000	9.729024e-01	0.210000	9.729575e-03	0.222000	6.587475e-03	0.277000	1.604045e+00	0.240000	1.261786e+00	0.071000	1.124905e-02	0.223000	3.790616e+00	0.277000	5.435828e-01	0.005617	0.000000	0.000000	0.000019	0.000001	0.005239	0.250000	1.649425e+00	0.071000	0.253000	0.016000	0.002000	0.004000	0.574000	9.942841e-01	0.292000	6.115050e-03	0.247000	9.729024e-01	0.183000	8.803683e-03	0.227000
200500000	0.235000	1.633013e+00	0.059000	0.333000	0.010000	0.002000	0.002000	0.577000	9.942841e-01	0.231000	5.701635e-03	0.246000	9.441488e-01	0.299000	9.926125e-03	0.245000	6.856315e-03	0.373000	1.669507e+00	0.264000	1.300214e+00	0.087000	1.124905e-02	0.248000	3.790616e+00	0.251000	5.657668e-01	0.005603	0.000000	0.000000	0.000019	0.000001	0.005226	0.242000	1.666002e+00	0.080000	0.266000	0.014000	0.004000	0.005000	0.556000	9.942841e-01	0.243000	6.054204e-03	0.245000	9.925564e-01	0.200000	8.981529e-03	0.184000
201000000	0.255000	1.649425e+00	0.078000	0.340000	0.011000	0.004000	0.006000	0.523000	9.942841e-01	0.251000	5.993964e-03	0.245000	9.826803e-01	0.434000	9.926125e-03	0.329000	6.788094e-03	0.331000	1.772744e+00	0.240000	1.274468e+00	0.059000	1.124905e-02	0.230000	3.790616e+00	0.229000	5.490459e-01	0.005589	0.000000	0.000000	0.000019	0.000001	0.005213	0.236000	1.682746e+00	0.045000	0.247000	0.008000	0.004000	0.003000	0.537000	9.942841e-01	0.308000	5.816816e-03	0.243000	9.632219e-01	0.241000	8.803683e-03	0.146000
201500000	0.255000	1.682746e+00	0.048000	0.286000	0.015000	0.006000	0.004000	0.531000	9.942841e-01	0.317000	6.238582e-03	0.237000	9.925564e-01	0.164000	9.442022e-03	0.252000	6.925223e-03	0.250000	1.863634e+00	0.250000	1.274468e+00	0.066000	1.124905e-02	0.244000	3.790616e+00	0.230000	5.545639e-01	0.005576	0.000000	0.000000	0.000019	0.000001	0.005200	0.233000	1.633013e+00	0.074000	0.237000	0.012000	0.003000	0.003000	0.557000	9.942841e-01	0.285000	5.993964e-03	0.228000	9.632219e-01	0.371000	8.543495e-03	0.249000
202000000	0.248000	1.699657e+00	0.066000	0.322000	0.013000	0.003000	0.002000	0.574000	9.942841e-01	0.224000	6.176508e-03	0.261000	9.925564e-01	0.285000	9.442022e-03	0.309000	7.136127e-03	0.310000	1.978875e+00	0.242000	1.236801e+00	0.051000	1.124905e-02	0.245000	3.790616e+00	0.245000	5.381740e-01	0.005562	0.000000	0.000000	0.000019	0.000001	0.005187	0.285000	1.649425e+00	0.066000	0.333000	0.008000	0.007000	0.006000	0.553000	9.942841e-01	0.218000	6.115050e-03	0.242000	9.536377e-01	0.140000	8.892162e-03	0.245000
202500000	0.254000	1.716739e+00	0.064000	0.311000	0.013000	0.004000	0.004000	0.567000	9.942841e-01	0.331000	6.176508e-03	0.236000	9.729024e-01	0.191000	8.981529e-03	0.218000	6.856315e-03	0.299000	2.018851e+00	0.233000	1.236801e+00	0.075000	1.124905e-02	0.326000	3.790616e+00	0.253000	5.601373e-01	0.005595	0.000000	0.000000	0.000019	0.000001	0.005174	0.259000	1.666002e+00	0.072000	0.276000	0.015000	0.004000	0.005000	0.575000	9.942841e-01	0.222000	6.176508e-03	0.249000	9.536377e-01	0.288000	9.162968e-03	0.321000
203000000	0.249000	1.666002e+00	0.078000	0.272000	0.009000	0.002000	0.002000	0.556000	9.942841e-01	0.204000	6.493184e-03	0.224000	9.826803e-01	0.099000	8.803683e-03	0.164000	6.788094e-03	0.313000	1.998763e+00	0.260000	1.274468e+00	0.049000	1.124905e-02	0.265000	3.790616e+00	0.281000	5.545639e-01	0.005584	0.000000	0.000000	0.000019	0.000001	0.005162	0.269000	1.666002e+00	0.072000	0.328000	0.008000	0.005000	0.004000	0.558000	9.942841e-01	0.237000	6.054204e-03	0.231000	9.826803e-01	0.128000	9.348073e-03	0.182000
203500000	0.252000	1.716739e+00	0.081000	0.320000	0.012000	0.004000	0.006000	0.506000	9.942841e-01	0.274000	6.624355e-03	0.246000	9.441488e-01	0.248000	8.981529e-03	0.123000	6.720551e-03	0.300000	1.959185e+00	0.234000	1.274468e+00	0.079000	1.124905e-02	0.297000	3.790616e+00	0.257000	5.545639e-01	0.006022	0.000000	0.000000	0.000019	0.000001	0.005149	0.257000	1.682746e+00	0.084000	0.244000	0.015000	0.007000	0.007000	0.550000	9.942841e-01	0.246000	5.993964e-03	0.239000	9.826803e-01	0.076000	9.071795e-03	0.094000
204000000	0.263000	1.716739e+00	0.064000	0.310000	0.011000	0.004000	0.003000	0.547000	9.942841e-01	0.291000	6.558441e-03	0.248000	9.162450e-01	0.032000	9.071795e-03	0.177000	6.457035e-03	0.299000	2.059634e+00	0.223000	1.249231e+00	0.065000	1.124905e-02	0.295000	3.790616e+00	0.224000	5.381740e-01	0.006012	0.000000	0.000000	0.000019	0.000001	0.005136	0.236000	1.666002e+00	0.070000	0.272000	0.007000	0.001000	0.001000	0.573000	9.942841e-01	0.209000	6.115050e-03	0.269000	9.925564e-01	0.103000	8.892162e-03	0.135000
204500000	0.247000	1.666002e+00	0.059000	0.270000	0.008000	0.000000	0.004000	0.542000	9.942841e-01	0.226000	6.301281e-03	0.245000	9.536377e-01	0.213000	8.543495e-03	0.257000	6.587475e-03	0.206000	2.018851e+00	0.236000	1.212311e+00	0.055000	1.124905e-02	0.249000	3.790616e+00	0.248000	5.545639e-01	0.006000	0.000000	0.000000	0.000019	0.000001	0.005124	0.255000	1.682746e+00	0.059000	0.277000	0.012000	0.002000	0.006000	0.571000	9.942841e-01	0.300000	6.428576e-03	0.285000	9.729024e-01	0.224000	9.255058e-03	0.228000
205000000	0.273000	1.682746e+00	0.069000	0.340000	0.013000	0.002000	0.002000	0.529000	9.942841e-01	0.308000	6.115050e-03	0.247000	9.632219e-01	0.119000	8.803683e-03	0.217000	6.521929e-03	0.194000	1.978875e+00	0.247000	1.164776e+00	0.054000	1.124905e-02	0.241000	3.790616e+00	0.237000	5.381740e-01	0.005986	0.000000	0.000000	0.000018	0.000001	0.005111	0.246000	1.666002e+00	0.078000	0.285000	0.009000	0.006000	0.007000	0.535000	9.942841e-01	0.258000	6.428576e-03	0.240000	9.826803e-01	0.349000	9.162968e-03	0.325000
205500000	0.245000	1.666002e+00	0.083000	0.263000	0.008000	0.006000	0.006000	0.563000	9.942841e-01	0.320000	6.115050e-03	0.262000	9.632219e-01	0.211000	8.629359e-03	0.247000	6.392786e-03	0.217000	1.920390e+00	0.249000	1.164776e+00	0.056000	1.124905e-02	0.300000	3.790616e+00	0.265000	5.490459e-01	0.005972	0.000000	0.000000	0.000018	0.000001	0.005099	0.246000	1.633013e+00	0.072000	0.271000	0.014000	0.006000	0.008000	0.527000	9.942841e-01	0.229000	6.301281e-03	0.240000	9.632219e-01	0.083000	9.536916e-03	0.254000
206000000	0.255000	1.682746e+00	0.061000	0.303000	0.017000	0.003000	0.002000	0.509000	9.942841e-01	0.237000	6.054204e-03	0.249000	9.826803e-01	0.178000	8.543495e-03	0.272000	6.457035e-03	0.271000	1.920390e+00	0.274000	1.224495e+00	0.063000	1.124905e-02	0.234000	3.790616e+00	0.257000	5.545639e-01	0.005958	0.000000	0.000000	0.000018	0.000001	0.005087	0.257000	1.649425e+00	0.057000	0.268000	0.007000	0.013000	0.004000	0.555000	9.942841e-01	0.248000	6.364610e-03	0.237000	9.632219e-01	0.304000	9.827359e-03	0.302000
206500000	0.259000	1.699657e+00	0.075000	0.323000	0.004000	0.002000	0.005000	0.529000	9.942841e-01	0.210000	6.054204e-03	0.252000	9.729024e-01	0.400000	8.208500e-03	0.292000	6.457035e-03	0.181000	1.901282e+00	0.264000	1.274468e+00	0.048000	1.124905e-02	0.255000	3.790616e+00	0.245000	5.601373e-01	0.005945	0.000000	0.000000	0.000018	0.000001	0.005074	0.229000	1.666002e+00	0.093000	0.300000	0.005000	0.009000	0.008000	0.509000	9.942841e-01	0.205000	6.364610e-03	0.248000	9.536377e-01	0.292000	1.022842e-02	0.262000
207000000	0.229000	1.649425e+00	0.079000	0.266000	0.008000	0.003000	0.004000	0.519000	9.942841e-01	0.236000	6.115050e-03	0.252000	1.012607e+00	0.311000	8.716085e-03	0.264000	6.521929e-03	0.179000	1.863634e+00	0.226000	1.261786e+00	0.058000	1.124905e-02	0.273000	3.790616e+00	0.269000	5.657668e-01	0.005932	0.000000	0.000000	0.000018	0.000001	0.005062	0.238000	1.682746e+00	0.075000	0.296000	0.008000	0.006000	0.003000	0.540000	9.942841e-01	0.203000	6.054204e-03	0.250000	9.536377e-01	0.346000	1.033122e-02	0.243000
207500000	0.257000	1.682746e+00	0.067000	0.303000	0.013000	0.004000	0.005000	0.560000	9.942841e-01	0.338000	6.364610e-03	0.237000	9.632219e-01	0.244000	8.629359e-03	0.200000	6.266200e-03	0.290000	1.978875e+00	0.249000	1.236801e+00	0.051000	1.124905e-02	0.279000	3.790616e+00	0.277000	5.545639e-01	0.006053	0.000000	0.000000	0.000018	0.000001	0.005050	0.251000	1.733993e+00	0.063000	0.256000	0.009000	0.009000	0.013000	0.554000	9.942841e-01	0.281000	6.176508e-03	0.254000	9.536377e-01	0.094000	1.022842e-02	0.178000
208000000	0.242000	1.633013e+00	0.071000	0.265000	0.010000	0.002000	0.001000	0.527000	9.942841e-01	0.209000	6.428576e-03	0.237000	9.441488e-01	0.367000	8.981529e-03	0.272000	6.457035e-03	0.169000	1.959185e+00	0.237000	1.236801e+00	0.040000	1.124905e-02	0.294000	3.790616e+00	0.249000	5.601373e-01	0.006041	0.000000	0.000000	0.000018	0.000001	0.005038	0.239000	1.682746e+00	0.064000	0.216000	0.015000	0.015000	0.004000	0.561000	9.942841e-01	0.318000	6.493184e-03	0.235000	9.826803e-01	0.091000	9.442022e-03	0.166000
208500000	0.251000	1.649425e+00	0.063000	0.268000	0.014000	0.001000	0.002000	0.532000	9.942841e-01	0.206000	6.054204e-03	0.259000	9.729024e-01	0.257000	9.071795e-03	0.222000	6.587475e-03	0.188000	1.998763e+00	0.267000	1.249231e+00	0.063000	1.124905e-02	0.210000	3.790616e+00	0.266000	5.435828e-01	0.006054	0.000000	0.000000	0.000018	0.000001	0.005026	0.259000	1.682746e+00	0.064000	0.269000	0.012000	0.010000	0.010000	0.556000	9.942841e-01	0.196000	6.758176e-03	0.266000	9.826803e-01	0.222000	9.442022e-03	0.244000
209000000	0.251000	1.633013e+00	0.060000	0.281000	0.013000	0.004000	0.004000	0.544000	9.942841e-01	0.298000	6.176508e-03	0.262000	9.925564e-01	0.294000	9.442022e-03	0.193000	6.925223e-03	0.262000	1.978875e+00	0.242000	1.274468e+00	0.061000	1.124905e-02	0.221000	3.790616e+00	0.266000	5.714529e-01	0.006039	0.000000	0.000000	0.000018	0.000001	0.005014	0.229000	1.666002e+00	0.081000	0.317000	0.014000	0.006000	0.006000	0.509000	9.942841e-01	0.246000	6.624355e-03	0.268000	9.729024e-01	0.388000	9.926125e-03	0.275000
209500000	0.226000	1.649425e+00	0.074000	0.173000	0.011000	0.002000	0.002000	0.547000	9.942841e-01	0.197000	6.238582e-03	0.241000	9.632219e-01	0.255000	8.803683e-03	0.179000	6.521929e-03	0.217000	2.059634e+00	0.271000	1.249231e+00	0.046000	1.124905e-02	0.331000	3.790616e+00	0.253000	5.601373e-01	0.006153	0.000000	0.000000	0.000018	0.000001	0.005002	0.238000	1.649425e+00	0.067000	0.294000	0.013000	0.007000	0.006000	0.548000	9.942841e-01	0.250000	6.558441e-03	0.265000	9.536377e-01	0.293000	1.012665e-02	0.246000
210000000	0.254000	1.716739e+00	0.074000	0.266000	0.014000	0.002000	0.004000	0.515000	9.942841e-01	0.209000	6.115050e-03	0.243000	9.826803e-01	0.304000	9.536916e-03	0.169000	6.856315e-03	0.265000	2.080334e+00	0.265000	1.261786e+00	0.068000	1.124905e-02	0.240000	3.790616e+00	0.243000	5.771961e-01	0.006360	0.000000	0.000000	0.000018	0.000001	0.004990	0.256000	1.633013e+00	0.046000	0.284000	0.013000	0.004000	0.006000	0.537000	9.942841e-01	0.242000	6.301281e-03	0.287000	1.002532e+00	0.213000	1.012665e-02	0.270000
210500000	0.269000	1.699657e+00	0.062000	0.305000	0.010000	0.000000	0.000000	0.535000	9.942841e-01	0.189000	5.993964e-03	0.247000	9.536377e-01	0.279000	9.827359e-03	0.180000	6.994822e-03	0.237000	1.959185e+00	0.260000	1.236801e+00	0.063000	1.124905e-02	0.246000	3.790616e+00	0.239000	5.714529e-01	0.006660	0.000000	0.000000	0.000018	0.000001	0.004978	0.241000	1.649425e+00	0.058000	0.245000	0.014000	0.001000	0.003000	0.556000	9.942841e-01	0.226000	5.993964e-03	0.244000	9.632219e-01	0.063000	9.255058e-03	0.135000
211000000	0.250000	1.649425e+00	0.084000	0.335000	0.013000	0.001000	0.001000	0.550000	9.942841e-01	0.186000	6.176508e-03	0.265000	9.925564e-01	0.099000	9.729575e-03	0.313000	7.065121e-03	0.290000	1.959185e+00	0.234000	1.249231e+00	0.060000	1.124905e-02	0.237000	3.790616e+00	0.242000	5.435828e-01	0.006720	0.000000	0.000000	0.000018	0.000001	0.004966	0.257000	1.649425e+00	0.076000	0.275000	0.013000	0.007000	0.008000	0.555000	9.942841e-01	0.254000	6.238582e-03	0.256000	9.729024e-01	0.177000	9.071795e-03	0.132000
211500000	0.273000	1.699657e+00	0.072000	0.288000	0.012000	0.010000	0.003000	0.566000	9.942841e-01	0.276000	6.301281e-03	0.222000	9.441488e-01	0.272000	9.729575e-03	0.160000	7.136127e-03	0.163000	1.863634e+00	0.251000	1.249231e+00	0.059000	1.124905e-02	0.273000	3.790616e+00	0.252000	5.714529e-01	0.006795	0.000000	0.000000	0.000018	0.000001	0.004954	0.234000	1.666002e+00	0.054000	0.240000	0.020000	0.003000	0.005000	0.533000	9.942841e-01	0.162000	6.054204e-03	0.225000	9.536377e-01	0.133000	8.981529e-03	0.238000
212000000	0.255000	1.751420e+00	0.085000	0.325000	0.008000	0.006000	0.005000	0.538000	9.942841e-01	0.264000	6.238582e-03	0.238000	9.632219e-01	0.147000	9.827359e-03	0.169000	6.994822e-03	0.172000	1.826732e+00	0.253000	1.249231e+00	0.056000	1.124905e-02	0.292000	3.790616e+00	0.256000	5.601373e-01	0.006840	0.000000	0.000000	0.000018	0.000001	0.004943	0.234000	1.649425e+00	0.065000	0.231000	0.011000	0.002000	0.004000	0.544000	9.942841e-01	0.182000	5.701635e-03	0.257000	9.536377e-01	0.212000	8.803683e-03	0.145000
212500000	0.274000	1.769022e+00	0.066000	0.269000	0.011000	0.005000	0.005000	0.485000	9.942841e-01	0.232000	5.993964e-03	0.292000	9.536377e-01	0.297000	9.827359e-03	0.283000	7.136127e-03	0.305000	1.920390e+00	0.217000	1.313281e+00	0.051000	1.124905e-02	0.233000	3.790616e+00	0.250000	5.435828e-01	0.006826	0.000000	0.000000	0.000018	0.000001	0.004931	0.262000	1.699657e+00	0.057000	0.297000	0.008000	0.006000	0.004000	0.552000	9.942841e-01	0.317000	5.816816e-03	0.240000	9.826803e-01	0.279000	9.071795e-03	0.251000
213000000	0.254000	1.769022e+00	0.060000	0.286000	0.009000	0.003000	0.004000	0.504000	9.942841e-01	0.247000	6.176508e-03	0.266000	9.536377e-01	0.228000	9.632764e-03	0.259000	7.207846e-03	0.228000	1.882364e+00	0.271000	1.339811e+00	0.061000	1.124905e-02	0.228000	3.790616e+00	0.256000	5.490459e-01	0.006923	0.000000	0.000000	0.000018	0.000001	0.004920	0.256000	1.682746e+00	0.072000	0.268000	0.010000	0.004000	0.004000	0.544000	9.942841e-01	0.309000	5.993964e-03	0.270000	9.441488e-01	0.319000	9.827359e-03	0.356000
213500000	0.222000	1.716739e+00	0.077000	0.323000	0.011000	0.006000	0.003000	0.515000	9.942841e-01	0.270000	6.301281e-03	0.266000	9.729024e-01	0.164000	9.729575e-03	0.212000	7.207846e-03	0.130000	1.790560e+00	0.254000	1.287276e+00	0.046000	1.124905e-02	0.250000	3.790616e+00	0.247000	5.490459e-01	0.006989	0.000000	0.000000	0.000018	0.000001	0.004908	0.245000	1.666002e+00	0.069000	0.316000	0.013000	0.004000	0.003000	0.563000	9.942841e-01	0.223000	6.364610e-03	0.247000	9.536377e-01	0.193000	9.536916e-03	0.119000
214000000	0.231000	1.699657e+00	0.077000	0.289000	0.016000	0.005000	0.005000	0.531000	9.942841e-01	0.233000	6.238582e-03	0.252000	9.826803e-01	0.133000	8.981529e-03	0.184000	6.994822e-03	0.264000	1.863634e+00	0.237000	1.224495e+00	0.060000	1.124905e-02	0.251000	3.790616e+00	0.252000	5.545639e-01	0.007049	0.000000	0.000000	0.000018	0.000001	0.004897	0.281000	1.666002e+00	0.056000	0.283000	0.007000	0.003000	0.002000	0.527000	9.942841e-01	0.268000	6.428576e-03	0.251000	9.729024e-01	0.227000	9.536916e-03	0.293000
214500000	0.233000	1.682746e+00	0.079000	0.226000	0.009000	0.003000	0.001000	0.518000	9.942841e-01	0.242000	6.493184e-03	0.251000	9.632219e-01	0.092000	8.543495e-03	0.239000	6.856315e-03	0.253000	1.826732e+00	0.264000	1.224495e+00	0.054000	1.124905e-02	0.264000	3.790616e+00	0.275000	5.381740e-01	0.007041	0.000000	0.000000	0.000018	0.000001	0.004885	0.260000	1.716739e+00	0.067000	0.243000	0.007000	0.005000	0.003000	0.558000	9.942841e-01	0.260000	6.558441e-03	0.273000	9.441488e-01	0.275000	9.827359e-03	0.270000
215000000	0.275000	1.699657e+00	0.053000	0.237000	0.005000	0.003000	0.001000	0.543000	9.942841e-01	0.263000	6.493184e-03	0.270000	9.536377e-01	0.183000	8.716085e-03	0.151000	6.925223e-03	0.161000	1.772744e+00	0.283000	1.249231e+00	0.040000	1.124905e-02	0.275000	3.790616e+00	0.267000	5.435828e-01	0.007378	0.000000	0.000000	0.000018	0.000001	0.004874	0.260000	1.733993e+00	0.068000	0.278000	0.015000	0.002000	0.001000	0.548000	9.942841e-01	0.186000	6.238582e-03	0.240000	9.632219e-01	0.319000	1.064585e-02	0.288000
215500000	0.240000	1.699657e+00	0.084000	0.304000	0.015000	0.003000	0.003000	0.546000	9.942841e-01	0.180000	6.176508e-03	0.259000	9.925564e-01	0.054000	8.126824e-03	0.185000	6.653681e-03	0.260000	1.808556e+00	0.271000	1.212311e+00	0.064000	1.124905e-02	0.256000	3.790616e+00	0.260000	5.328191e-01	0.007474	0.000000	0.000000	0.000018	0.000001	0.004863	0.228000	1.682746e+00	0.084000	0.313000	0.009000	0.001000	0.002000	0.563000	9.942841e-01	0.270000	6.493184e-03	0.213000	9.826803e-01	0.088000	1.053992e-02	0.289000
216000000	0.237000	1.682746e+00	0.064000	0.249000	0.013000	0.007000	0.008000	0.528000	9.942841e-01	0.268000	6.054204e-03	0.232000	9.441488e-01	0.504000	7.965902e-03	0.429000	6.587475e-03	0.194000	1.790560e+00	0.225000	1.188306e+00	0.100000	1.124905e-02	0.215000	3.790616e+00	0.258000	5.381740e-01	0.007470	0.000000	0.000000	0.000018	0.000001	0.004851	0.268000	1.682746e+00	0.068000	0.260000	0.003000	0.010000	0.010000	0.580000	9.942841e-01	0.256000	6.428576e-03	0.232000	9.729024e-01	0.285000	9.729575e-03	0.319000
216500000	0.254000	1.733993e+00	0.071000	0.256000	0.011000	0.007000	0.009000	0.527000	9.942841e-01	0.247000	5.875276e-03	0.276000	9.441488e-01	0.171000	7.808167e-03	0.165000	6.720551e-03	0.273000	1.826732e+00	0.262000	1.236801e+00	0.081000	1.124905e-02	0.230000	3.790616e+00	0.264000	5.545639e-01	0.007775	0.000000	0.000000	0.000017	0.000001	0.004840	0.251000	1.699657e+00	0.082000	0.333000	0.011000	0.005000	0.006000	0.578000	9.942841e-01	0.253000	6.301281e-03	0.248000	9.925564e-01	0.151000	9.536916e-03	0.170000
217000000	0.229000	1.716739e+00	0.069000	0.263000	0.004000	0.004000	0.005000	0.538000	9.942841e-01	0.272000	6.115050e-03	0.240000	9.729024e-01	0.143000	7.886640e-03	0.218000	6.521929e-03	0.291000	1.808556e+00	0.265000	1.249231e+00	0.066000	1.124905e-02	0.245000	3.790616e+00	0.250000	5.545639e-01	0.007828	0.000000	0.000000	0.000017	0.000001	0.004829	0.242000	1.682746e+00	0.063000	0.257000	0.012000	0.003000	0.008000	0.541000	9.942841e-01	0.173000	6.115050e-03	0.259000	1.002532e+00	0.033000	8.716085e-03	0.160000
217500000	0.270000	1.733993e+00	0.073000	0.289000	0.008000	0.001000	0.001000	0.552000	9.942841e-01	0.245000	5.875276e-03	0.263000	9.729024e-01	0.260000	7.886640e-03	0.219000	6.392786e-03	0.283000	1.882364e+00	0.252000	1.224495e+00	0.062000	1.124905e-02	0.250000	3.790616e+00	0.257000	5.490459e-01	0.007882	0.000000	0.000000	0.000017	0.000001	0.004818	0.259000	1.699657e+00	0.071000	0.317000	0.013000	0.003000	0.003000	0.560000	9.942841e-01	0.202000	6.493184e-03	0.286000	9.826803e-01	0.201000	7.886640e-03	0.194000
218000000	0.240000	1.666002e+00	0.041000	0.271000	0.012000	0.003000	0.000000	0.532000	9.942841e-01	0.242000	6.054204e-03	0.230000	9.925564e-01	0.173000	7.965902e-03	0.168000	6.457035e-03	0.317000	1.959185e+00	0.255000	1.236801e+00	0.075000	1.124905e-02	0.275000	3.790616e+00	0.247000	5.435828e-01	0.007878	0.000000	0.000000	0.000017	0.000001	0.004807	0.257000	1.682746e+00	0.060000	0.285000	0.009000	0.007000	0.004000	0.569000	9.942841e-01	0.280000	6.493184e-03	0.253000	9.826803e-01	0.125000	7.427358e-03	0.192000
218500000	0.237000	1.682746e+00	0.055000	0.288000	0.018000	0.001000	0.002000	0.577000	9.942841e-01	0.239000	6.054204e-03	0.251000	9.632219e-01	0.286000	8.126824e-03	0.190000	6.329177e-03	0.170000	1.978875e+00	0.251000	1.287276e+00	0.091000	1.124905e-02	0.240000	3.790616e+00	0.226000	5.601373e-01	0.007872	0.000000	0.000000	0.000017	0.000001	0.004796	0.245000	1.666002e+00	0.058000	0.315000	0.017000	0.007000	0.008000	0.560000	9.942841e-01	0.226000	6.176508e-03	0.251000	9.925564e-01	0.105000	7.207846e-03	0.146000
219000000	0.243000	1.699657e+00	0.077000	0.379000	0.005000	0.000000	0.000000	0.583000	9.942841e-01	0.282000	6.238582e-03	0.246000	9.441488e-01	0.172000	8.045961e-03	0.149000	6.392786e-03	0.291000	2.059634e+00	0.235000	1.287276e+00	0.053000	1.124905e-02	0.217000	3.790616e+00	0.269000	5.601373e-01	0.008056	0.000000	0.000000	0.000017	0.000001	0.004785	0.252000	1.682746e+00	0.071000	0.260000	0.006000	0.004000	0.004000	0.551000	9.942841e-01	0.195000	6.428576e-03	0.256000	9.925564e-01	0.205000	6.925223e-03	0.195000
219500000	0.268000	1.682746e+00	0.063000	0.299000	0.012000	0.001000	0.001000	0.556000	9.942841e-01	0.255000	6.238582e-03	0.256000	9.729024e-01	0.280000	8.374323e-03	0.218000	6.392786e-03	0.265000	2.122360e+00	0.258000	1.261786e+00	0.077000	1.124905e-02	0.258000	3.790616e+00	0.235000	5.435828e-01	0.008044	0.000000	0.000000	0.000017	0.000001	0.004774	0.222000	1.649425e+00	0.059000	0.269000	0.015000	0.011000	0.011000	0.496000	9.942841e-01	0.264000	6.493184e-03	0.223000	9.826803e-01	0.308000	7.136127e-03	0.188000
220000000	0.269000	1.666002e+00	0.067000	0.235000	0.008000	0.003000	0.006000	0.535000	9.942841e-01	0.257000	6.176508e-03	0.257000	9.729024e-01	0.093000	8.290997e-03	0.235000	6.457035e-03	0.177000	2.080334e+00	0.259000	1.249231e+00	0.075000	1.124905e-02	0.259000	3.790616e+00	0.240000	5.490459e-01	0.008279	0.000000	0.000000	0.000017	0.000001	0.004763	0.262000	1.666002e+00	0.079000	0.317000	0.010000	0.009000	0.010000	0.526000	9.942841e-01	0.154000	6.364610e-03	0.245000	9.826803e-01	0.249000	7.577400e-03	0.250000
220500000	0.261000	1.666002e+00	0.057000	0.359000	0.004000	0.002000	0.003000	0.545000	9.942841e-01	0.312000	6.176508e-03	0.206000	9.632219e-01	0.056000	8.126824e-03	0.150000	6.329177e-03	0.230000	2.122360e+00	0.259000	1.249231e+00	0.071000	1.124905e-02	0.249000	3.790616e+00	0.258000	5.657668e-01	0.008288	0.000000	0.000000	0.000017	0.000001	0.004752	0.236000	1.616764e+00	0.082000	0.319000	0.014000	0.002000	0.002000	0.545000	9.942841e-01	0.233000	6.428576e-03	0.248000	9.536377e-01	0.424000	7.353454e-03	0.380000
221000000	0.238000	1.649425e+00	0.071000	0.317000	0.013000	0.005000	0.005000	0.522000	9.942841e-01	0.271000	6.493184e-03	0.249000	9.632219e-01	0.331000	7.886640e-03	0.375000	6.266200e-03	0.249000	2.101242e+00	0.272000	1.261786e+00	0.069000	1.124905e-02	0.241000	3.790616e+00	0.274000	5.435828e-01	0.008372	0.000000	0.000000	0.000017	0.000001	0.004741	0.263000	1.666002e+00	0.061000	0.260000	0.011000	0.014000	0.013000	0.593000	9.942841e-01	0.244000	6.558441e-03	0.262000	9.347544e-01	0.268000	7.502004e-03	0.289000
221500000	0.256000	1.699657e+00	0.068000	0.284000	0.015000	0.004000	0.005000	0.528000	9.942841e-01	0.220000	6.115050e-03	0.240000	9.347544e-01	0.113000	8.045961e-03	0.053000	6.521929e-03	0.245000	2.018851e+00	0.236000	1.212311e+00	0.068000	1.124905e-02	0.239000	3.790616e+00	0.222000	5.490459e-01	0.008465	0.000000	0.000000	0.000017	0.000001	0.004731	0.266000	1.682746e+00	0.073000	0.314000	0.017000	0.001000	0.001000	0.574000	9.942841e-01	0.286000	6.624355e-03	0.276000	9.826803e-01	0.423000	7.730474e-03	0.358000
222000000	0.236000	1.682746e+00	0.088000	0.255000	0.017000	0.002000	0.003000	0.548000	9.942841e-01	0.318000	6.238582e-03	0.220000	9.729024e-01	0.149000	7.730474e-03	0.218000	6.203851e-03	0.232000	1.959185e+00	0.245000	1.212311e+00	0.049000	1.124905e-02	0.277000	3.790616e+00	0.245000	5.545639e-01	0.008726	0.000000	0.000000	0.000017	0.000001	0.004720	0.256000	1.682746e+00	0.057000	0.277000	0.009000	0.004000	0.004000	0.539000	9.942841e-01	0.262000	6.758176e-03	0.237000	9.826803e-01	0.429000	8.045961e-03	0.295000
222500000	0.246000	1.666002e+00	0.074000	0.287000	0.006000	0.005000	0.003000	0.528000	9.942841e-01	0.272000	6.054204e-03	0.256000	9.632219e-01	0.149000	7.965902e-03	0.246000	6.203851e-03	0.303000	2.039141e+00	0.228000	1.224495e+00	0.073000	1.124905e-02	0.263000	3.790616e+00	0.232000	5.490459e-01	0.009095	0.000000	0.000000	0.000017	0.000001	0.004710	0.258000	1.699657e+00	0.065000	0.262000	0.011000	0.004000	0.005000	0.536000	9.942841e-01	0.230000	6.624355e-03	0.247000	9.441488e-01	0.238000	7.808167e-03	0.169000
223000000	0.240000	1.633013e+00	0.057000	0.246000	0.005000	0.002000	0.003000	0.583000	9.942841e-01	0.223000	5.816816e-03	0.244000	9.254534e-01	0.071000	7.965902e-03	0.197000	6.081006e-03	0.229000	2.080334e+00	0.269000	1.249231e+00	0.057000	1.124905e-02	0.221000	3.790616e+00	0.263000	5.490459e-01	0.009473	0.000000	0.000000	0.000017	0.000001	0.004699	0.241000	1.649425e+00	0.065000	0.284000	0.009000	0.008000	0.007000	0.603000	9.942841e-01	0.169000	6.428576e-03	0.260000	9.536377e-01	0.279000	7.502004e-03	0.279000
223500000	0.216000	1.616764e+00	0.067000	0.293000	0.012000	0.005000	0.006000	0.529000	9.942841e-01	0.157000	5.993964e-03	0.265000	9.729024e-01	0.282000	7.653555e-03	0.234000	5.901285e-03	0.240000	2.059634e+00	0.263000	1.224495e+00	0.055000	1.124905e-02	0.212000	3.790616e+00	0.264000	5.771961e-01	0.009592	0.000000	0.000000	0.000017	0.000001	0.004688	0.272000	1.633013e+00	0.065000	0.273000	0.005000	0.006000	0.006000	0.557000	9.942841e-01	0.209000	6.301281e-03	0.272000	9.536377e-01	0.127000	7.730474e-03	0.320000
224000000	0.246000	1.633013e+00	0.070000	0.287000	0.009000	0.004000	0.007000	0.568000	9.942841e-01	0.236000	6.238582e-03	0.273000	9.729024e-01	0.194000	7.427358e-03	0.201000	5.784432e-03	0.250000	1.939691e+00	0.245000	1.236801e+00	0.075000	1.124905e-02	0.292000	3.790616e+00	0.275000	5.714529e-01	0.009656	0.000000	0.000000	0.000017	0.000001	0.004678	0.255000	1.649425e+00	0.055000	0.266000	0.011000	0.004000	0.003000	0.582000	9.942841e-01	0.266000	6.238582e-03	0.271000	9.632219e-01	0.048000	7.577400e-03	0.268000
224500000	0.273000	1.616764e+00	0.066000	0.282000	0.014000	0.002000	0.003000	0.578000	9.942841e-01	0.262000	6.493184e-03	0.270000	9.729024e-01	0.247000	7.427358e-03	0.284000	6.020499e-03	0.301000	2.059634e+00	0.256000	1.212311e+00	0.051000	1.124905e-02	0.266000	3.790616e+00	0.244000	5.657668e-01	0.009695	0.000000	0.000000	0.000017	0.000001	0.004668	0.234000	1.616764e+00	0.063000	0.239000	0.009000	0.008000	0.006000	0.556000	9.942841e-01	0.267000	6.238582e-03	0.250000	9.826803e-01	0.381000	7.502004e-03	0.401000
225000000	0.258000	1.633013e+00	0.062000	0.276000	0.013000	0.005000	0.004000	0.545000	9.942841e-01	0.208000	6.558441e-03	0.251000	9.826803e-01	0.283000	7.808167e-03	0.273000	6.203851e-03	0.285000	2.165234e+00	0.289000	1.236801e+00	0.058000	1.124905e-02	0.253000	3.790616e+00	0.247000	5.381740e-01	0.009685	0.000000	0.000000	0.000017	0.000001	0.004657	0.278000	1.633013e+00	0.061000	0.275000	0.013000	0.003000	0.003000	0.549000	9.942841e-01	0.276000	6.428576e-03	0.256000	9.925564e-01	0.201000	7.653555e-03	0.218000
225500000	0.267000	1.649425e+00	0.077000	0.316000	0.008000	0.002000	0.001000	0.521000	9.942841e-01	0.168000	6.624355e-03	0.245000	9.632219e-01	0.318000	7.965902e-03	0.531000	6.521929e-03	0.259000	2.299125e+00	0.225000	1.274468e+00	0.051000	1.124905e-02	0.198000	3.790616e+00	0.235000	5.490459e-01	0.009850	0.000000	0.000000	0.000017	0.000001	0.004647	0.262000	1.649425e+00	0.051000	0.276000	0.011000	0.002000	0.002000	0.552000	9.942841e-01	0.259000	6.301281e-03	0.241000	9.729024e-01	0.520000	7.730474e-03	0.389000
226000000	0.276000	1.682746e+00	0.067000	0.304000	0.011000	0.004000	0.004000	0.510000	9.942841e-01	0.255000	6.238582e-03	0.258000	9.729024e-01	0.099000	8.374323e-03	0.103000	6.788094e-03	0.225000	2.208975e+00	0.230000	1.224495e+00	0.044000	1.124905e-02	0.256000	3.790616e+00	0.233000	5.545639e-01	0.009834	0.000000	0.000000	0.000017	0.000001	0.004637	0.245000	1.633013e+00	0.066000	0.289000	0.013000	0.000000	0.000000	0.585000	9.942841e-01	0.304000	6.428576e-03	0.264000	9.925564e-01	0.220000	8.045961e-03	0.281000
226500000	0.234000	1.699657e+00	0.068000	0.260000	0.018000	0.003000	0.003000	0.543000	9.942841e-01	0.260000	5.993964e-03	0.273000	9.729024e-01	0.293000	8.543495e-03	0.363000	6.925223e-03	0.206000	2.143690e+00	0.254000	1.212311e+00	0.043000	1.124905e-02	0.216000	3.790616e+00	0.244000	5.381740e-01	0.009823	0.000000	0.000000	0.000017	0.000001	0.004626	0.248000	1.616764e+00	0.065000	0.297000	0.008000	0.014000	0.014000	0.551000	9.942841e-01	0.163000	6.493184e-03	0.282000	9.632219e-01	0.499000	8.126824e-03	0.355000
227000000	0.256000	1.716739e+00	0.047000	0.276000	0.008000	0.005000	0.005000	0.510000	9.942841e-01	0.224000	6.054204e-03	0.275000	9.632219e-01	0.347000	8.892162e-03	0.367000	6.720551e-03	0.197000	2.143690e+00	0.273000	1.236801e+00	0.055000	1.124905e-02	0.240000	3.790616e+00	0.248000	5.435828e-01	0.009885	0.000000	0.000000	0.000017	0.000001	0.004616	0.243000	1.633013e+00	0.073000	0.282000	0.004000	0.005000	0.007000	0.543000	9.942841e-01	0.248000	6.238582e-03	0.236000	9.925564e-01	0.084000	7.965902e-03	0.118000
227500000	0.259000	1.733993e+00	0.077000	0.366000	0.013000	0.003000	0.000000	0.569000	9.942841e-01	0.255000	6.301281e-03	0.274000	9.826803e-01	0.424000	8.981529e-03	0.312000	6.653681e-03	0.298000	2.186995e+00	0.239000	1.236801e+00	0.067000	1.124905e-02	0.203000	3.790616e+00	0.248000	5.435828e-01	0.009914	0.000000	0.000000	0.000017	0.000001	0.004606	0.246000	1.666002e+00	0.076000	0.339000	0.008000	0.003000	0.000000	0.573000	9.942841e-01	0.246000	5.934323e-03	0.283000	9.536377e-01	0.304000	8.208500e-03	0.321000
228000000	0.240000	1.682746e+00	0.072000	0.251000	0.008000	0.003000	0.003000	0.563000	9.942841e-01	0.187000	6.493184e-03	0.252000	9.729024e-01	0.196000	8.981529e-03	0.377000	6.925223e-03	0.252000	2.253599e+00	0.267000	1.274468e+00	0.056000	1.124905e-02	0.273000	3.790616e+00	0.234000	5.381740e-01	0.009940	0.000000	0.000000	0.000017	0.000001	0.004596	0.255000	1.649425e+00	0.055000	0.271000	0.010000	0.004000	0.005000	0.537000	9.942841e-01	0.234000	5.816816e-03	0.262000	9.441488e-01	0.316000	8.045961e-03	0.319000
228500000	0.267000	1.716739e+00	0.051000	0.263000	0.010000	0.003000	0.005000	0.533000	9.942841e-01	0.241000	6.238582e-03	0.281000	9.729024e-01	0.289000	8.892162e-03	0.199000	6.720551e-03	0.274000	2.253599e+00	0.248000	1.249231e+00	0.052000	1.124905e-02	0.249000	3.790616e+00	0.252000	5.657668e-01	0.010134	0.000000	0.000000	0.000017	0.000001	0.004586	0.232000	1.666002e+00	0.076000	0.253000	0.014000	0.003000	0.003000	0.519000	9.942841e-01	0.219000	5.758937e-03	0.276000	9.632219e-01	0.142000	7.730474e-03	0.142000
229000000	0.263000	1.733993e+00	0.074000	0.281000	0.007000	0.001000	0.001000	0.563000	9.942841e-01	0.266000	6.428576e-03	0.252000	9.632219e-01	0.169000	9.348073e-03	0.210000	6.720551e-03	0.251000	2.345570e+00	0.255000	1.249231e+00	0.084000	1.124905e-02	0.263000	3.790616e+00	0.230000	5.657668e-01	0.010448	0.000000	0.000000	0.000017	0.000001	0.004576	0.235000	1.682746e+00	0.078000	0.312000	0.007000	0.002000	0.002000	0.527000	9.942841e-01	0.137000	5.875276e-03	0.245000	9.441488e-01	0.210000	7.353454e-03	0.212000
229500000	0.254000	1.716739e+00	0.066000	0.326000	0.013000	0.001000	0.003000	0.527000	9.942841e-01	0.348000	6.558441e-03	0.218000	9.826803e-01	0.151000	8.629359e-03	0.213000	6.081006e-03	0.265000	2.465830e+00	0.259000	1.236801e+00	0.060000	1.124905e-02	0.322000	3.790616e+00	0.234000	5.601373e-01	0.010635	0.000000	0.000000	0.000016	0.000001	0.004566	0.253000	1.716739e+00	0.071000	0.273000	0.013000	0.003000	0.005000	0.526000	9.942841e-01	0.256000	5.816816e-03	0.253000	9.536377e-01	0.293000	7.353454e-03	0.237000
230000000	0.262000	1.733993e+00	0.057000	0.264000	0.010000	0.000000	0.006000	0.531000	9.942841e-01	0.201000	6.301281e-03	0.258000	1.002532e+00	0.478000	8.716085e-03	0.494000	6.142121e-03	0.186000	2.465830e+00	0.245000	1.212311e+00	0.042000	1.124905e-02	0.234000	3.790616e+00	0.276000	5.657668e-01	0.011042	0.000000	0.000000	0.000016	0.000001	0.004556	0.272000	1.769022e+00	0.045000	0.266000	0.011000	0.003000	0.003000	0.540000	9.942841e-01	0.296000	5.816816e-03	0.220000	9.729024e-01	0.327000	7.886640e-03	0.304000
230500000	0.234000	1.716739e+00	0.056000	0.315000	0.009000	0.002000	0.002000	0.555000	9.942841e-01	0.240000	6.364610e-03	0.269000	9.925564e-01	0.411000	9.071795e-03	0.268000	6.266200e-03	0.145000	2.345570e+00	0.227000	1.224495e+00	0.051000	1.124905e-02	0.239000	3.790616e+00	0.239000	5.545639e-01	0.011045	0.000000	0.000000	0.000016	0.000001	0.004546	0.236000	1.716739e+00	0.063000	0.315000	0.021000	0.000000	0.002000	0.542000	9.942841e-01	0.310000	6.115050e-03	0.239000	9.826803e-01	0.422000	8.208500e-03	0.282000
231000000	0.240000	1.666002e+00	0.062000	0.234000	0.006000	0.002000	0.002000	0.586000	9.942841e-01	0.246000	6.115050e-03	0.256000	9.925564e-01	0.113000	8.892162e-03	0.261000	6.521929e-03	0.128000	2.208975e+00	0.262000	1.224495e+00	0.046000	1.124905e-02	0.263000	3.790616e+00	0.233000	5.381740e-01	0.011029	0.000000	0.000000	0.000016	0.000001	0.004536	0.223000	1.733993e+00	0.051000	0.235000	0.009000	0.001000	0.001000	0.552000	9.942841e-01	0.161000	5.993964e-03	0.244000	9.632219e-01	0.154000	8.716085e-03	0.108000
231500000	0.249000	1.682746e+00	0.070000	0.304000	0.009000	0.002000	0.002000	0.525000	9.942841e-01	0.222000	6.301281e-03	0.224000	9.826803e-01	0.118000	8.458486e-03	0.101000	6.457035e-03	0.238000	2.059634e+00	0.247000	1.224495e+00	0.061000	1.124905e-02	0.234000	3.790616e+00	0.238000	5.435828e-01	0.011112	0.000000	0.000000	0.000016	0.000001	0.004526	0.245000	1.682746e+00	0.082000	0.303000	0.011000	0.005000	0.001000	0.576000	9.942841e-01	0.238000	5.816816e-03	0.263000	9.347544e-01	0.349000	9.536916e-03	0.284000
232000000	0.263000	1.716739e+00	0.052000	0.267000	0.008000	0.004000	0.004000	0.545000	9.942841e-01	0.217000	6.054204e-03	0.275000	9.632219e-01	0.412000	8.629359e-03	0.368000	6.587475e-03	0.124000	2.018851e+00	0.249000	1.224495e+00	0.037000	1.124905e-02	0.257000	3.790616e+00	0.252000	5.714529e-01	0.011376	0.000000	0.000000	0.000016	0.000001	0.004517	0.237000	1.616764e+00	0.074000	0.311000	0.009000	0.001000	0.000000	0.582000	9.942841e-01	0.217000	5.816816e-03	0.247000	9.536377e-01	0.252000	9.536916e-03	0.196000
232500000	0.251000	1.699657e+00	0.085000	0.284000	0.011000	0.001000	0.001000	0.542000	9.942841e-01	0.315000	5.993964e-03	0.264000	9.729024e-01	0.104000	8.981529e-03	0.192000	6.392786e-03	0.124000	1.939691e+00	0.240000	1.261786e+00	0.056000	1.124905e-02	0.251000	3.790616e+00	0.244000	5.601373e-01	0.011355	0.000000	0.000000	0.000016	0.000001	0.004507	0.227000	1.633013e+00	0.068000	0.281000	0.006000	0.002000	0.000000	0.528000	9.942841e-01	0.162000	5.758937e-03	0.260000	9.441488e-01	0.122000	9.632764e-03	0.242000
233000000	0.257000	1.716739e+00	0.069000	0.263000	0.012000	0.007000	0.007000	0.531000	9.942841e-01	0.260000	5.758937e-03	0.281000	9.729024e-01	0.345000	9.442022e-03	0.315000	6.392786e-03	0.295000	1.882364e+00	0.249000	1.287276e+00	0.038000	1.124905e-02	0.206000	3.790616e+00	0.235000	5.435828e-01	0.011333	0.000000	0.000000	0.000016	0.000001	0.004497	0.262000	1.649425e+00	0.071000	0.241000	0.008000	0.002000	0.002000	0.597000	9.942841e-01	0.205000	5.644903e-03	0.260000	9.826803e-01	0.159000	9.827359e-03	0.111000
233500000	0.225000	1.666002e+00	0.084000	0.310000	0.013000	0.002000	0.002000	0.521000	9.942841e-01	0.208000	5.701635e-03	0.235000	9.925564e-01	0.387000	1.043505e-02	0.391000	7.065121e-03	0.230000	1.882364e+00	0.248000	1.261786e+00	0.055000	1.124905e-02	0.235000	3.790616e+00	0.227000	5.490459e-01	0.011337	0.000000	0.000000	0.000016	0.000001	0.004488	0.244000	1.666002e+00	0.052000	0.227000	0.009000	0.004000	0.004000	0.532000	9.942841e-01	0.284000	5.934323e-03	0.253000	9.925564e-01	0.133000	1.033122e-02	0.153000
234000000	0.262000	1.633013e+00	0.074000	0.259000	0.010000	0.000000	0.001000	0.522000	9.942841e-01	0.188000	5.588735e-03	0.253000	9.632219e-01	0.206000	1.053992e-02	0.211000	7.280286e-03	0.303000	1.863634e+00	0.254000	1.249231e+00	0.048000	1.124905e-02	0.209000	3.790616e+00	0.237000	5.657668e-01	0.011336	0.000000	0.000000	0.000016	0.000001	0.004478	0.249000	1.682746e+00	0.063000	0.246000	0.006000	0.001000	0.001000	0.580000	9.942841e-01	0.206000	5.816816e-03	0.230000	9.536377e-01	0.276000	1.053992e-02	0.329000
234500000	0.247000	1.649425e+00	0.075000	0.286000	0.019000	0.004000	0.004000	0.563000	9.942841e-01	0.236000	5.644903e-03	0.267000	9.632219e-01	0.158000	1.053992e-02	0.220000	7.136127e-03	0.175000	1.863634e+00	0.250000	1.224495e+00	0.089000	1.124905e-02	0.236000	3.790616e+00	0.235000	5.435828e-01	0.011580	0.000000	0.000000	0.000016	0.000001	0.004469	0.250000	1.682746e+00	0.065000	0.227000	0.011000	0.006000	0.006000	0.587000	9.942841e-01	0.221000	6.054204e-03	0.246000	9.536377e-01	0.281000	1.064585e-02	0.298000
235000000	0.239000	1.600677e+00	0.077000	0.285000	0.010000	0.005000	0.002000	0.531000	9.942841e-01	0.206000	5.875276e-03	0.262000	1.012607e+00	0.344000	1.086091e-02	0.239000	7.353454e-03	0.293000	1.863634e+00	0.245000	1.224495e+00	0.056000	1.124905e-02	0.255000	3.790616e+00	0.269000	5.601373e-01	0.011640	0.000000	0.000000	0.000016	0.000001	0.004459	0.244000	1.633013e+00	0.062000	0.295000	0.008000	0.002000	0.002000	0.568000	9.942841e-01	0.265000	6.493184e-03	0.248000	9.632219e-01	0.258000	1.086091e-02	0.213000
235500000	0.253000	1.649425e+00	0.075000	0.326000	0.012000	0.004000	0.004000	0.498000	9.942841e-01	0.278000	5.934323e-03	0.256000	9.536377e-01	0.400000	1.108032e-02	0.408000	7.502004e-03	0.330000	1.882364e+00	0.252000	1.261786e+00	0.055000	1.124905e-02	0.229000	3.790616e+00	0.237000	5.545639e-01	0.011641	0.000000	0.000000	0.000016	0.000001	0.004450	0.268000	1.649425e+00	0.069000	0.327000	0.013000	0.005000	0.004000	0.558000	9.942841e-01	0.220000	6.493184e-03	0.263000	9.826803e-01	0.279000	1.119167e-02	0.267000
236000000	0.248000	1.666002e+00	0.079000	0.329000	0.010000	0.005000	0.005000	0.528000	9.942841e-01	0.308000	5.816816e-03	0.231000	9.441488e-01	0.158000	1.053992e-02	0.314000	7.353454e-03	0.247000	1.882364e+00	0.267000	1.261786e+00	0.068000	1.124905e-02	0.238000	3.790616e+00	0.248000	5.601373e-01	0.011619	0.000000	0.000000	0.000016	0.000001	0.004440	0.266000	1.666002e+00	0.073000	0.312000	0.009000	0.002000	0.002000	0.601000	9.942841e-01	0.234000	6.428576e-03	0.282000	9.632219e-01	0.184000	1.053992e-02	0.213000
236500000	0.236000	1.666002e+00	0.062000	0.260000	0.012000	0.001000	0.003000	0.528000	9.942841e-01	0.202000	5.875276e-03	0.250000	9.441488e-01	0.242000	1.075284e-02	0.166000	6.994822e-03	0.195000	1.882364e+00	0.241000	1.274468e+00	0.077000	1.124905e-02	0.253000	3.790616e+00	0.228000	5.601373e-01	0.011776	0.000000	0.000000	0.000016	0.000001	0.004431	0.245000	1.682746e+00	0.082000	0.265000	0.013000	0.005000	0.003000	0.527000	9.942841e-01	0.182000	6.301281e-03	0.265000	9.729024e-01	0.264000	1.053992e-02	0.197000
237000000	0.258000	1.649425e+00	0.057000	0.262000	0.009000	0.003000	0.006000	0.513000	9.942841e-01	0.224000	5.993964e-03	0.253000	9.925564e-01	0.456000	9.926125e-03	0.399000	6.457035e-03	0.188000	1.826732e+00	0.230000	1.274468e+00	0.055000	1.124905e-02	0.248000	3.790616e+00	0.232000	5.435828e-01	0.011841	0.000000	0.000000	0.000016	0.000001	0.004421	0.262000	1.699657e+00	0.081000	0.297000	0.022000	0.001000	0.002000	0.610000	9.942841e-01	0.145000	6.493184e-03	0.258000	9.632219e-01	0.068000	1.064585e-02	0.127000
237500000	0.256000	1.666002e+00	0.084000	0.313000	0.008000	0.002000	0.002000	0.561000	9.942841e-01	0.255000	6.301281e-03	0.249000	9.162450e-01	0.031000	9.827359e-03	0.126000	6.392786e-03	0.224000	1.863634e+00	0.238000	1.224495e+00	0.062000	1.124905e-02	0.273000	3.790616e+00	0.242000	5.381740e-01	0.011883	0.000000	0.000000	0.000016	0.000001	0.004412	0.259000	1.733993e+00	0.088000	0.292000	0.014000	0.006000	0.006000	0.564000	9.942841e-01	0.240000	6.493184e-03	0.246000	9.632219e-01	0.311000	1.086091e-02	0.286000
238000000	0.279000	1.682746e+00	0.061000	0.230000	0.010000	0.005000	0.003000	0.548000	9.942841e-01	0.336000	6.176508e-03	0.255000	9.632219e-01	0.359000	9.442022e-03	0.298000	6.266200e-03	0.220000	1.901282e+00	0.233000	1.236801e+00	0.043000	1.124905e-02	0.290000	3.790616e+00	0.239000	5.381740e-01	0.012033	0.000000	0.000000	0.000016	0.000001	0.004403	0.249000	1.716739e+00	0.049000	0.285000	0.008000	0.005000	0.006000	0.537000	9.942841e-01	0.197000	6.493184e-03	0.222000	9.729024e-01	0.297000	1.053992e-02	0.261000
238500000	0.263000	1.733993e+00	0.079000	0.306000	0.010000	0.006000	0.003000	0.552000	9.942841e-01	0.274000	6.176508e-03	0.234000	9.632219e-01	0.144000	9.536916e-03	0.318000	6.392786e-03	0.287000	1.998763e+00	0.256000	1.236801e+00	0.042000	1.124905e-02	0.309000	3.790616e+00	0.242000	5.545639e-01	0.012060	0.000000	0.000000	0.000016	0.000001	0.004394	0.256000	1.733993e+00	0.066000	0.287000	0.012000	0.000000	0.000000	0.561000	9.942841e-01	0.264000	6.558441e-03	0.265000	9.729024e-01	0.048000	1.012665e-02	0.153000
239000000	0.273000	1.699657e+00	0.079000	0.304000	0.006000	0.004000	0.004000	0.558000	9.942841e-01	0.256000	6.115050e-03	0.257000	9.632219e-01	0.316000	1.012665e-02	0.370000	6.587475e-03	0.176000	1.920390e+00	0.238000	1.236801e+00	0.047000	1.124905e-02	0.297000	3.790616e+00	0.268000	5.490459e-01	0.012078	0.000000	0.000000	0.000016	0.000001	0.004385	0.242000	1.716739e+00	0.077000	0.332000	0.018000	0.004000	0.002000	0.535000	9.942841e-01	0.287000	6.301281e-03	0.274000	9.729024e-01	0.378000	1.022842e-02	0.337000
239500000	0.236000	1.682746e+00	0.082000	0.308000	0.009000	0.003000	0.004000	0.538000	9.942841e-01	0.224000	6.238582e-03	0.222000	9.536377e-01	0.315000	9.926125e-03	0.280000	6.720551e-03	0.268000	1.863634e+00	0.248000	1.153186e+00	0.083000	1.124905e-02	0.259000	3.790616e+00	0.228000	5.490459e-01	0.012167	0.000000	0.000000	0.000016	0.000001	0.004379	0.264000	1.733993e+00	0.057000	0.251000	0.011000	0.011000	0.005000	0.539000	9.942841e-01	0.284000	6.364610e-03	0.251000	1.002532e+00	0.387000	1.002588e-02	0.261000
240000000	0.236000	1.666002e+00	0.060000	0.321000	0.007000	0.001000	0.001000	0.512000	9.942841e-01	0.199000	6.176508e-03	0.227000	9.347544e-01	0.323000	1.022842e-02	0.261000	7.065121e-03	0.180000	1.863634e+00	0.265000	1.224495e+00	0.052000	1.124905e-02	0.222000	3.790616e+00	0.239000	5.328191e-01	0.012157	0.000000	0.000000	0.000016	0.000001	0.004376	0.244000	1.682746e+00	0.074000	0.340000	0.008000	0.007000	0.006000	0.570000	9.942841e-01	0.275000	6.364610e-03	0.244000	9.441488e-01	0.412000	1.002588e-02	0.240000
240500000	0.249000	1.682746e+00	0.080000	0.320000	0.013000	0.000000	0.002000	0.555000	9.942841e-01	0.208000	6.301281e-03	0.266000	9.441488e-01	0.281000	9.536916e-03	0.288000	6.653681e-03	0.256000	1.920390e+00	0.255000	1.249231e+00	0.077000	1.124905e-02	0.243000	3.790616e+00	0.270000	5.601373e-01	0.012365	0.000000	0.000000	0.000016	0.000001	0.004440	0.277000	1.649425e+00	0.060000	0.306000	0.009000	0.005000	0.007000	0.586000	9.942841e-01	0.295000	6.493184e-03	0.274000	9.729024e-01	0.298000	1.033122e-02	0.276000
241000000	0.274000	1.699657e+00	0.073000	0.269000	0.016000	0.004000	0.005000	0.565000	9.942841e-01	0.296000	6.364610e-03	0.253000	9.826803e-01	0.271000	9.536916e-03	0.268000	6.587475e-03	0.199000	1.808556e+00	0.259000	1.261786e+00	0.067000	1.124905e-02	0.266000	3.790616e+00	0.238000	5.435828e-01	0.012478	0.000000	0.000000	0.000016	0.000001	0.004442	0.264000	1.666002e+00	0.064000	0.255000	0.013000	0.001000	0.002000	0.526000	9.942841e-01	0.311000	6.301281e-03	0.261000	1.012607e+00	0.198000	1.033122e-02	0.228000
241500000	0.240000	1.649425e+00	0.050000	0.270000	0.009000	0.000000	0.001000	0.508000	9.942841e-01	0.230000	6.238582e-03	0.265000	9.925564e-01	0.261000	1.022842e-02	0.434000	6.856315e-03	0.290000	1.737641e+00	0.268000	1.236801e+00	0.038000	1.124905e-02	0.248000	3.790616e+00	0.268000	5.771961e-01	0.012896	0.000000	0.000000	0.000016	0.000001	0.004433	0.251000	1.682746e+00	0.090000	0.279000	0.015000	0.005000	0.001000	0.553000	9.942841e-01	0.232000	6.558441e-03	0.258000	1.002532e+00	0.089000	1.075284e-02	0.166000
242000000	0.258000	1.649425e+00	0.058000	0.276000	0.010000	0.001000	0.001000	0.548000	9.942841e-01	0.197000	6.558441e-03	0.256000	9.536377e-01	0.281000	1.002588e-02	0.157000	6.856315e-03	0.344000	1.863634e+00	0.250000	1.236801e+00	0.065000	1.124905e-02	0.292000	3.790616e+00	0.266000	5.601373e-01	0.012901	0.000000	0.000000	0.000016	0.000001	0.004424	0.246000	1.666002e+00	0.047000	0.288000	0.005000	0.004000	0.002000	0.587000	9.942841e-01	0.176000	6.758176e-03	0.256000	9.826803e-01	0.270000	1.086091e-02	0.293000
242500000	0.272000	1.699657e+00	0.082000	0.296000	0.016000	0.003000	0.003000	0.534000	9.942841e-01	0.220000	6.301281e-03	0.248000	9.536377e-01	0.077000	9.632764e-03	0.296000	6.788094e-03	0.268000	1.978875e+00	0.256000	1.261786e+00	0.066000	1.124905e-02	0.250000	3.790616e+00	0.250000	5.545639e-01	0.012907	0.000000	0.000000	0.000016	0.000001	0.004415	0.261000	1.666002e+00	0.065000	0.256000	0.009000	0.006000	0.005000	0.573000	9.942841e-01	0.217000	6.758176e-03	0.237000	9.925564e-01	0.126000	1.064585e-02	0.143000
243000000	0.269000	1.682746e+00	0.047000	0.307000	0.005000	0.005000	0.007000	0.528000	9.942841e-01	0.263000	6.115050e-03	0.242000	9.254534e-01	0.122000	9.348073e-03	0.274000	6.788094e-03	0.292000	2.059634e+00	0.264000	1.249231e+00	0.073000	1.124905e-02	0.269000	3.790616e+00	0.247000	5.657668e-01	0.013063	0.000000	0.000000	0.000016	0.000001	0.004406	0.224000	1.649425e+00	0.065000	0.215000	0.005000	0.003000	0.004000	0.557000	9.942841e-01	0.284000	6.558441e-03	0.235000	9.536377e-01	0.213000	1.053992e-02	0.176000
243500000	0.233000	1.666002e+00	0.067000	0.256000	0.011000	0.007000	0.005000	0.543000	9.942841e-01	0.275000	6.364610e-03	0.250000	9.441488e-01	0.238000	9.348073e-03	0.148000	6.994822e-03	0.191000	2.122360e+00	0.239000	1.224495e+00	0.069000	1.124905e-02	0.298000	3.790616e+00	0.231000	5.601373e-01	0.013199	0.000000	0.000000	0.000016	0.000001	0.004397	0.255000	1.699657e+00	0.084000	0.277000	0.013000	0.003000	0.004000	0.528000	9.942841e-01	0.244000	6.690931e-03	0.238000	9.826803e-01	0.320000	9.926125e-03	0.275000
244000000	0.242000	1.682746e+00	0.060000	0.292000	0.017000	0.002000	0.002000	0.540000	9.942841e-01	0.293000	6.758176e-03	0.249000	9.536377e-01	0.359000	1.022842e-02	0.208000	7.136127e-03	0.174000	1.998763e+00	0.260000	1.176482e+00	0.072000	1.124905e-02	0.251000	3.790616e+00	0.239000	5.714529e-01	0.013541	0.000000	0.000000	0.000016	0.000001	0.004388	0.264000	1.716739e+00	0.059000	0.291000	0.007000	0.004000	0.004000	0.517000	9.942841e-01	0.265000	6.758176e-03	0.245000	9.826803e-01	0.325000	9.926125e-03	0.189000
244500000	0.235000	1.682746e+00	0.062000	0.356000	0.008000	0.006000	0.003000	0.564000	9.942841e-01	0.194000	6.826096e-03	0.247000	9.729024e-01	0.078000	1.002588e-02	0.128000	6.925223e-03	0.222000	1.863634e+00	0.264000	1.188306e+00	0.070000	1.124905e-02	0.242000	3.790616e+00	0.266000	5.328191e-01	0.013723	0.000000	0.000000	0.000015	0.000001	0.004379	0.271000	1.733993e+00	0.080000	0.338000	0.021000	0.004000	0.004000	0.546000	9.942841e-01	0.213000	6.493184e-03	0.237000	9.925564e-01	0.059000	9.442022e-03	0.161000
245000000	0.247000	1.666002e+00	0.062000	0.266000	0.006000	0.003000	0.003000	0.535000	9.942841e-01	0.257000	6.558441e-03	0.246000	9.536377e-01	0.220000	9.255058e-03	0.210000	6.788094e-03	0.295000	1.863634e+00	0.254000	1.212311e+00	0.069000	1.124905e-02	0.221000	3.790616e+00	0.269000	5.490459e-01	0.013812	0.000000	0.000000	0.000015	0.000001	0.004370	0.218000	1.716739e+00	0.068000	0.293000	0.009000	0.003000	0.009000	0.567000	9.942841e-01	0.232000	6.176508e-03	0.264000	9.536377e-01	0.216000	8.543495e-03	0.331000
245500000	0.270000	1.716739e+00	0.054000	0.249000	0.007000	0.004000	0.003000	0.530000	9.942841e-01	0.170000	6.493184e-03	0.258000	9.826803e-01	0.230000	8.803683e-03	0.239000	6.457035e-03	0.203000	1.863634e+00	0.248000	1.236801e+00	0.088000	1.124905e-02	0.269000	3.790616e+00	0.241000	5.328191e-01	0.013957	0.000000	0.000000	0.000015	0.000001	0.004361	0.238000	1.716739e+00	0.061000	0.267000	0.007000	0.003000	0.002000	0.541000	9.942841e-01	0.260000	6.301281e-03	0.264000	9.441488e-01	0.253000	8.803683e-03	0.204000
246000000	0.236000	1.699657e+00	0.063000	0.280000	0.014000	0.003000	0.002000	0.534000	9.942841e-01	0.247000	6.238582e-03	0.258000	1.002532e+00	0.164000	9.162968e-03	0.096000	6.587475e-03	0.204000	1.845091e+00	0.235000	1.200248e+00	0.068000	1.124905e-02	0.255000	3.790616e+00	0.267000	5.275175e-01	0.013996	0.000000	0.000000	0.000015	0.000001	0.004352	0.251000	1.699657e+00	0.065000	0.274000	0.008000	0.004000	0.002000	0.546000	9.942841e-01	0.246000	6.176508e-03	0.233000	9.441488e-01	0.207000	8.458486e-03	0.244000
246500000	0.250000	1.682746e+00	0.052000	0.310000	0.020000	0.007000	0.007000	0.499000	9.942841e-01	0.264000	6.690931e-03	0.243000	9.632219e-01	0.334000	9.071795e-03	0.223000	6.521929e-03	0.337000	1.959185e+00	0.256000	1.224495e+00	0.053000	1.124905e-02	0.189000	3.790616e+00	0.262000	5.490459e-01	0.014038	0.000000	0.000000	0.000015	0.000001	0.004344	0.258000	1.751420e+00	0.083000	0.367000	0.015000	0.005000	0.004000	0.579000	9.942841e-01	0.241000	5.993964e-03	0.233000	9.536377e-01	0.094000	8.374323e-03	0.246000
247000000	0.259000	1.699657e+00	0.062000	0.211000	0.016000	0.004000	0.004000	0.565000	9.942841e-01	0.190000	6.558441e-03	0.260000	9.925564e-01	0.162000	9.071795e-03	0.167000	6.392786e-03	0.231000	1.998763e+00	0.241000	1.224495e+00	0.066000	1.124905e-02	0.235000	3.790616e+00	0.258000	5.657668e-01	0.014415	0.000000	0.000000	0.000015	0.000001	0.004335	0.253000	1.769022e+00	0.068000	0.334000	0.010000	0.005000	0.006000	0.561000	9.942841e-01	0.266000	5.993964e-03	0.253000	9.441488e-01	0.360000	8.374323e-03	0.242000
247500000	0.257000	1.666002e+00	0.065000	0.334000	0.006000	0.004000	0.004000	0.540000	9.942841e-01	0.193000	6.493184e-03	0.260000	9.925564e-01	0.179000	8.803683e-03	0.270000	6.587475e-03	0.210000	2.018851e+00	0.240000	1.236801e+00	0.071000	1.124905e-02	0.229000	3.790616e+00	0.273000	5.490459e-01	0.014647	0.000000	0.000000	0.000015	0.000001	0.004326	0.237000	1.751420e+00	0.062000	0.281000	0.008000	0.002000	0.002000	0.540000	9.942841e-01	0.336000	5.934323e-03	0.266000	9.826803e-01	0.406000	8.716085e-03	0.305000
248000000	0.254000	1.716739e+00	0.065000	0.265000	0.022000	0.002000	0.002000	0.543000	9.942841e-01	0.246000	6.493184e-03	0.268000	9.632219e-01	0.300000	8.981529e-03	0.340000	6.720551e-03	0.180000	1.978875e+00	0.234000	1.212311e+00	0.045000	1.124905e-02	0.264000	3.790616e+00	0.258000	5.435828e-01	0.014727	0.000000	0.000000	0.000015	0.000001	0.004317	0.230000	1.699657e+00	0.050000	0.275000	0.011000	0.006000	0.004000	0.522000	9.942841e-01	0.196000	6.176508e-03	0.250000	9.632219e-01	0.342000	8.629359e-03	0.284000
248500000	0.260000	1.699657e+00	0.064000	0.276000	0.010000	0.000000	0.001000	0.551000	9.942841e-01	0.303000	6.558441e-03	0.266000	9.632219e-01	0.312000	9.071795e-03	0.211000	6.587475e-03	0.252000	1.920390e+00	0.283000	1.200248e+00	0.069000	1.124905e-02	0.268000	3.790616e+00	0.269000	5.381740e-01	0.014817	0.000000	0.000000	0.000015	0.000001	0.004309	0.240000	1.699657e+00	0.064000	0.325000	0.009000	0.002000	0.002000	0.559000	9.942841e-01	0.241000	6.301281e-03	0.270000	9.729024e-01	0.111000	8.803683e-03	0.191000
249000000	0.244000	1.716739e+00	0.072000	0.264000	0.002000	0.006000	0.005000	0.567000	9.942841e-01	0.259000	6.301281e-03	0.262000	9.632219e-01	0.314000	9.442022e-03	0.356000	6.788094e-03	0.332000	1.920390e+00	0.249000	1.224495e+00	0.051000	1.124905e-02	0.296000	3.790616e+00	0.238000	5.601373e-01	0.014982	0.000000	0.000000	0.000015	0.000001	0.004300	0.231000	1.682746e+00	0.049000	0.279000	0.006000	0.002000	0.004000	0.572000	9.942841e-01	0.210000	6.238582e-03	0.242000	9.729024e-01	0.249000	8.716085e-03	0.250000
249500000	0.251000	1.716739e+00	0.059000	0.271000	0.006000	0.002000	0.004000	0.570000	9.942841e-01	0.245000	6.176508e-03	0.236000	9.925564e-01	0.404000	9.536916e-03	0.302000	6.856315e-03	0.253000	1.998763e+00	0.259000	1.212311e+00	0.045000	1.124905e-02	0.245000	3.790616e+00	0.282000	5.435828e-01	0.015445	0.000000	0.000000	0.000015	0.000001	0.004291	0.263000	1.666002e+00	0.088000	0.296000	0.006000	0.004000	0.004000	0.562000	9.942841e-01	0.280000	6.238582e-03	0.245000	9.826803e-01	0.345000	8.892162e-03	0.303000
250000000	0.259000	1.733993e+00	0.060000	0.325000	0.013000	0.003000	0.006000	0.574000	9.942841e-01	0.267000	6.493184e-03	0.216000	9.729024e-01	0.191000	9.348073e-03	0.232000	6.720551e-03	0.190000	2.018851e+00	0.262000	1.236801e+00	0.048000	1.124905e-02	0.267000	3.790616e+00	0.235000	5.381740e-01	0.015752	0.000000	0.000000	0.000015	0.000001	0.004283	0.271000	1.716739e+00	0.057000	0.288000	0.010000	0.004000	0.003000	0.554000	9.942841e-01	0.276000	6.364610e-03	0.238000	9.632219e-01	0.307000	9.162968e-03	0.275000
250500000	0.260000	1.716739e+00	0.083000	0.274000	0.011000	0.002000	0.001000	0.534000	9.942841e-01	0.221000	6.054204e-03	0.250000	9.632219e-01	0.159000	9.536916e-03	0.183000	6.994822e-03	0.281000	1.978875e+00	0.242000	1.236801e+00	0.064000	1.124905e-02	0.254000	3.790616e+00	0.244000	5.435828e-01	0.016068	0.000000	0.000000	0.000015	0.000001	0.004274	0.256000	1.733993e+00	0.075000	0.281000	0.010000	0.005000	0.004000	0.538000	9.942841e-01	0.217000	6.176508e-03	0.252000	9.729024e-01	0.089000	8.458486e-03	0.120000
251000000	0.249000	1.699657e+00	0.048000	0.299000	0.009000	0.008000	0.004000	0.548000	9.942841e-01	0.285000	6.301281e-03	0.240000	9.441488e-01	0.505000	9.255058e-03	0.381000	6.788094e-03	0.271000	1.939691e+00	0.227000	1.224495e+00	0.062000	1.124905e-02	0.283000	3.790616e+00	0.241000	5.771961e-01	0.016394	0.000000	0.000000	0.000015	0.000001	0.004266	0.248000	1.716739e+00	0.056000	0.248000	0.009000	0.002000	0.001000	0.567000	9.942841e-01	0.249000	6.115050e-03	0.263000	9.925564e-01	0.242000	8.374323e-03	0.192000
251500000	0.228000	1.666002e+00	0.055000	0.312000	0.012000	0.001000	0.001000	0.523000	9.942841e-01	0.179000	6.238582e-03	0.217000	9.536377e-01	0.383000	9.348073e-03	0.230000	6.653681e-03	0.250000	1.959185e+00	0.232000	1.224495e+00	0.069000	1.124905e-02	0.220000	3.790616e+00	0.241000	5.601373e-01	0.016414	0.000000	0.000000	0.000015	0.000001	0.004257	0.229000	1.751420e+00	0.072000	0.310000	0.015000	0.003000	0.003000	0.584000	9.942841e-01	0.243000	6.238582e-03	0.231000	9.536377e-01	0.448000	8.208500e-03	0.413000
252000000	0.248000	1.616764e+00	0.068000	0.268000	0.003000	0.005000	0.004000	0.546000	9.942841e-01	0.311000	6.238582e-03	0.221000	9.536377e-01	0.228000	9.348073e-03	0.224000	6.856315e-03	0.271000	1.998763e+00	0.250000	1.224495e+00	0.070000	1.124905e-02	0.260000	3.790616e+00	0.264000	5.545639e-01	0.016526	0.000000	0.000000	0.000015	0.000001	0.004249	0.266000	1.769022e+00	0.071000	0.296000	0.005000	0.007000	0.007000	0.517000	9.942841e-01	0.205000	6.238582e-03	0.264000	1.002532e+00	0.461000	8.126824e-03	0.259000
252500000	0.274000	1.666002e+00	0.071000	0.244000	0.009000	0.000000	0.001000	0.512000	9.942841e-01	0.260000	6.493184e-03	0.289000	9.536377e-01	0.175000	8.892162e-03	0.241000	6.720551e-03	0.273000	2.122360e+00	0.259000	1.212311e+00	0.056000	1.124905e-02	0.317000	3.790616e+00	0.270000	5.381740e-01	0.016658	0.000000	0.000000	0.000015	0.000001	0.004241	0.237000	1.716739e+00	0.074000	0.315000	0.011000	0.003000	0.004000	0.551000	9.942841e-01	0.166000	6.301281e-03	0.263000	1.002532e+00	0.113000	8.458486e-03	0.212000
253000000	0.251000	1.682746e+00	0.060000	0.255000	0.005000	0.004000	0.004000	0.571000	9.942841e-01	0.197000	6.428576e-03	0.267000	9.632219e-01	0.247000	9.071795e-03	0.271000	6.653681e-03	0.311000	2.186995e+00	0.295000	1.212311e+00	0.068000	1.124905e-02	0.283000	3.790616e+00	0.262000	5.435828e-01	0.016944	0.000000	0.000000	0.000015	0.000001	0.004232	0.237000	1.666002e+00	0.079000	0.335000	0.015000	0.004000	0.005000	0.537000	9.942841e-01	0.261000	6.826096e-03	0.223000	9.826803e-01	0.192000	8.290997e-03	0.170000
253500000	0.204000	1.666002e+00	0.064000	0.236000	0.010000	0.000000	0.002000	0.560000	9.942841e-01	0.299000	6.054204e-03	0.228000	9.632219e-01	0.085000	8.543495e-03	0.093000	6.392786e-03	0.217000	2.231175e+00	0.237000	1.224495e+00	0.075000	1.124905e-02	0.230000	3.790616e+00	0.237000	5.381740e-01	0.017213	0.000000	0.000000	0.000015	0.000001	0.004224	0.266000	1.716739e+00	0.065000	0.286000	0.009000	0.002000	0.002000	0.549000	9.942841e-01	0.261000	6.758176e-03	0.237000	9.729024e-01	0.194000	8.045961e-03	0.203000
254000000	0.238000	1.649425e+00	0.056000	0.239000	0.007000	0.002000	0.004000	0.543000	9.942841e-01	0.291000	6.493184e-03	0.274000	9.729024e-01	0.152000	8.803683e-03	0.159000	6.457035e-03	0.279000	2.276248e+00	0.247000	1.200248e+00	0.059000	1.124905e-02	0.275000	3.790616e+00	0.271000	5.601373e-01	0.017461	0.000000	0.000000	0.000015	0.000001	0.004216	0.265000	1.751420e+00	0.058000	0.259000	0.011000	0.002000	0.002000	0.536000	9.942841e-01	0.177000	6.238582e-03	0.271000	9.441488e-01	0.310000	8.126824e-03	0.308000
254500000	0.247000	1.600677e+00	0.075000	0.316000	0.007000	0.006000	0.007000	0.529000	9.942841e-01	0.330000	6.364610e-03	0.225000	9.347544e-01	0.245000	8.290997e-03	0.275000	6.329177e-03	0.278000	2.299125e+00	0.279000	1.212311e+00	0.055000	1.124905e-02	0.205000	3.790616e+00	0.250000	5.545639e-01	0.017901	0.000000	0.000000	0.000015	0.000001	0.004207	0.217000	1.733993e+00	0.081000	0.316000	0.013000	0.004000	0.006000	0.612000	9.942841e-01	0.280000	6.176508e-03	0.254000	9.632219e-01	0.281000	8.629359e-03	0.344000
255000000	0.262000	1.666002e+00	0.054000	0.273000	0.019000	0.006000	0.006000	0.556000	9.942841e-01	0.300000	6.428576e-03	0.268000	9.441488e-01	0.110000	8.045961e-03	0.268000	6.266200e-03	0.222000	2.299125e+00	0.258000	1.287276e+00	0.052000	1.124905e-02	0.283000	3.790616e+00	0.259000	5.545639e-01	0.018045	0.000000	0.000000	0.000015	0.000001	0.004200	0.235000	1.716739e+00	0.059000	0.237000	0.011000	0.003000	0.003000	0.549000	9.942841e-01	0.160000	6.301281e-03	0.256000	9.826803e-01	0.196000	8.892162e-03	0.223000
255500000	0.234000	1.649425e+00	0.071000	0.285000	0.010000	0.009000	0.006000	0.564000	9.942841e-01	0.261000	6.428576e-03	0.238000	9.632219e-01	0.304000	7.886640e-03	0.364000	6.392786e-03	0.197000	2.299125e+00	0.226000	1.236801e+00	0.089000	1.124905e-02	0.250000	3.790616e+00	0.249000	5.490459e-01	0.018329	0.000000	0.000000	0.000015	0.000001	0.004191	0.266000	1.769022e+00	0.051000	0.293000	0.009000	0.003000	0.003000	0.569000	9.942841e-01	0.413000	6.238582e-03	0.233000	9.536377e-01	0.154000	8.716085e-03	0.253000
256000000	0.281000	1.699657e+00	0.077000	0.285000	0.010000	0.005000	0.002000	0.597000	9.942841e-01	0.254000	6.624355e-03	0.249000	9.632219e-01	0.181000	8.045961e-03	0.194000	6.587475e-03	0.281000	2.186995e+00	0.287000	1.200248e+00	0.064000	1.124905e-02	0.278000	3.790616e+00	0.242000	5.545639e-01	0.018479	0.000000	0.000000	0.000015	0.000001	0.004183	0.281000	1.751420e+00	0.069000	0.277000	0.011000	0.002000	0.003000	0.579000	9.942841e-01	0.303000	6.238582e-03	0.236000	9.925564e-01	0.290000	8.892162e-03	0.244000
256500000	0.226000	1.649425e+00	0.062000	0.268000	0.006000	0.006000	0.006000	0.534000	9.942841e-01	0.331000	6.894700e-03	0.263000	9.729024e-01	0.232000	7.808167e-03	0.166000	6.329177e-03	0.297000	2.276248e+00	0.272000	1.274468e+00	0.043000	1.124905e-02	0.270000	3.790616e+00	0.269000	5.657668e-01	0.018640	0.000000	0.000000	0.000015	0.000001	0.004175	0.243000	1.699657e+00	0.082000	0.302000	0.009000	0.005000	0.004000	0.551000	9.942841e-01	0.212000	6.301281e-03	0.236000	9.632219e-01	0.308000	9.348073e-03	0.328000
257000000	0.249000	1.633013e+00	0.059000	0.298000	0.011000	0.007000	0.006000	0.564000	9.942841e-01	0.243000	6.758176e-03	0.263000	9.729024e-01	0.360000	7.808167e-03	0.302000	6.392786e-03	0.181000	2.231175e+00	0.247000	1.224495e+00	0.061000	1.124905e-02	0.289000	3.790616e+00	0.249000	5.714529e-01	0.018729	0.000000	0.000000	0.000015	0.000001	0.004167	0.242000	1.699657e+00	0.073000	0.345000	0.012000	0.002000	0.002000	0.564000	9.942841e-01	0.286000	6.176508e-03	0.244000	9.632219e-01	0.129000	9.536916e-03	0.200000
257500000	0.245000	1.600677e+00	0.076000	0.243000	0.008000	0.003000	0.003000	0.542000	9.942841e-01	0.262000	6.963993e-03	0.244000	9.347544e-01	0.469000	7.577400e-03	0.351000	6.925223e-03	0.283000	2.208975e+00	0.242000	1.164776e+00	0.067000	1.124905e-02	0.298000	3.790616e+00	0.245000	5.435828e-01	0.019076	0.000000	0.000000	0.000015	0.000001	0.004159	0.214000	1.716739e+00	0.059000	0.251000	0.011000	0.002000	0.002000	0.542000	9.942841e-01	0.217000	6.493184e-03	0.276000	9.347544e-01	0.148000	8.716085e-03	0.231000
258000000	0.265000	1.616764e+00	0.066000	0.284000	0.009000	0.003000	0.003000	0.533000	9.942841e-01	0.192000	6.963993e-03	0.227000	9.441488e-01	0.119000	7.730474e-03	0.163000	6.720551e-03	0.285000	2.165234e+00	0.264000	1.188306e+00	0.062000	1.124905e-02	0.252000	3.790616e+00	0.246000	5.490459e-01	0.019185	0.000000	0.000000	0.000015	0.000001	0.004151	0.247000	1.699657e+00	0.057000	0.279000	0.017000	0.001000	0.004000	0.552000	9.942841e-01	0.197000	6.493184e-03	0.263000	9.729024e-01	0.383000	8.045961e-03	0.401000
258500000	0.277000	1.633013e+00	0.054000	0.264000	0.009000	0.008000	0.005000	0.538000	9.942841e-01	0.261000	7.033982e-03	0.247000	9.632219e-01	0.562000	7.808167e-03	0.323000	6.720551e-03	0.234000	2.253599e+00	0.229000	1.224495e+00	0.083000	1.124905e-02	0.280000	3.790616e+00	0.283000	5.545639e-01	0.019584	0.000000	0.000000	0.000015	0.000001	0.004143	0.248000	1.682746e+00	0.057000	0.258000	0.006000	0.002000	0.002000	0.533000	9.942841e-01	0.174000	6.826096e-03	0.256000	9.632219e-01	0.190000	8.126824e-03	0.140000
259000000	0.215000	1.649425e+00	0.060000	0.253000	0.009000	0.006000	0.007000	0.548000	9.942841e-01	0.278000	6.894700e-03	0.246000	9.536377e-01	0.343000	8.458486e-03	0.262000	6.653681e-03	0.259000	2.322231e+00	0.235000	1.249231e+00	0.053000	1.124905e-02	0.216000	3.790616e+00	0.293000	5.771961e-01	0.019857	0.000000	0.000000	0.000015	0.000001	0.004135	0.244000	1.699657e+00	0.075000	0.310000	0.012000	0.001000	0.001000	0.542000	9.942841e-01	0.271000	6.428576e-03	0.274000	9.826803e-01	0.077000	7.965902e-03	0.046000
259500000	0.248000	1.666002e+00	0.055000	0.242000	0.008000	0.005000	0.006000	0.531000	9.942841e-01	0.265000	6.690931e-03	0.239000	9.347544e-01	0.367000	8.374323e-03	0.254000	6.653681e-03	0.262000	2.322231e+00	0.233000	1.249231e+00	0.060000	1.124905e-02	0.292000	3.790616e+00	0.253000	5.714529e-01	0.019981	0.000000	0.000000	0.000015	0.000001	0.004127	0.249000	1.649425e+00	0.089000	0.308000	0.010000	0.004000	0.002000	0.564000	9.942841e-01	0.238000	6.690931e-03	0.237000	9.729024e-01	0.231000	7.886640e-03	0.209000
260000000	0.253000	1.699657e+00	0.071000	0.288000	0.009000	0.006000	0.006000	0.533000	9.942841e-01	0.146000	6.558441e-03	0.250000	9.162450e-01	0.297000	8.374323e-03	0.242000	6.392786e-03	0.246000	2.253599e+00	0.227000	1.236801e+00	0.057000	1.124905e-02	0.287000	3.790616e+00	0.210000	5.545639e-01	0.020279	0.000000	0.000000	0.000015	0.000001	0.004119	0.243000	1.616764e+00	0.057000	0.346000	0.016000	0.004000	0.008000	0.543000	9.942841e-01	0.316000	6.493184e-03	0.242000	9.347544e-01	0.276000	7.730474e-03	0.516000
260500000	0.252000	1.716739e+00	0.070000	0.348000	0.015000	0.006000	0.006000	0.535000	9.942841e-01	0.234000	6.493184e-03	0.255000	9.826803e-01	0.418000	8.803683e-03	0.216000	6.457035e-03	0.182000	2.122360e+00	0.249000	1.188306e+00	0.072000	1.124905e-02	0.220000	3.790616e+00	0.226000	5.490459e-01	0.020244	0.000000	0.000000	0.000015	0.000001	0.004111	0.275000	1.666002e+00	0.094000	0.352000	0.010000	0.005000	0.004000	0.565000	9.942841e-01	0.309000	6.364610e-03	0.243000	9.254534e-01	0.397000	7.653555e-03	0.381000
261000000	0.219000	1.699657e+00	0.070000	0.348000	0.006000	0.002000	0.002000	0.507000	9.942841e-01	0.262000	6.493184e-03	0.260000	1.002532e+00	0.098000	8.629359e-03	0.099000	6.392786e-03	0.187000	2.039141e+00	0.271000	1.188306e+00	0.034000	1.124905e-02	0.265000	3.790616e+00	0.260000	5.714529e-01	0.020227	0.000000	0.000000	0.000015	0.000001	0.004103	0.251000	1.649425e+00	0.060000	0.291000	0.009000	0.006000	0.003000	0.502000	9.942841e-01	0.241000	6.301281e-03	0.252000	9.632219e-01	0.204000	7.808167e-03	0.169000
261500000	0.266000	1.716739e+00	0.062000	0.260000	0.008000	0.004000	0.004000	0.547000	9.942841e-01	0.238000	6.176508e-03	0.233000	9.925564e-01	0.419000	8.892162e-03	0.405000	6.653681e-03	0.179000	1.978875e+00	0.256000	1.224495e+00	0.050000	1.124905e-02	0.263000	3.790616e+00	0.262000	5.545639e-01	0.020212	0.000000	0.000000	0.000014	0.000001	0.004095	0.248000	1.633013e+00	0.064000	0.353000	0.008000	0.007000	0.005000	0.557000	9.942841e-01	0.254000	6.301281e-03	0.257000	9.925564e-01	0.248000	7.965902e-03	0.296000
262000000	0.276000	1.699657e+00	0.063000	0.282000	0.010000	0.003000	0.000000	0.540000	9.942841e-01	0.280000	6.176508e-03	0.248000	9.536377e-01	0.233000	8.892162e-03	0.232000	6.720551e-03	0.283000	2.059634e+00	0.240000	1.249231e+00	0.075000	1.124905e-02	0.309000	3.790616e+00	0.261000	5.829970e-01	0.020447	0.000000	0.000000	0.000014	0.000001	0.004087	0.258000	1.649425e+00	0.063000	0.274000	0.014000	0.003000	0.003000	0.547000	9.942841e-01	0.221000	6.176508e-03	0.260000	9.925564e-01	0.391000	8.045961e-03	0.271000
262500000	0.247000	1.649425e+00	0.074000	0.299000	0.008000	0.004000	0.004000	0.538000	9.942841e-01	0.272000	6.558441e-03	0.261000	9.826803e-01	0.170000	9.071795e-03	0.299000	6.457035e-03	0.313000	2.101242e+00	0.241000	1.236801e+00	0.061000	1.124905e-02	0.303000	3.790616e+00	0.234000	5.545639e-01	0.020493	0.000000	0.000000	0.000014	0.000001	0.004079	0.254000	1.699657e+00	0.072000	0.279000	0.010000	0.009000	0.010000	0.555000	9.942841e-01	0.295000	6.115050e-03	0.256000	1.002532e+00	0.261000	8.045961e-03	0.198000
263000000	0.258000	1.682746e+00	0.070000	0.312000	0.009000	0.001000	0.001000	0.564000	9.942841e-01	0.205000	6.624355e-03	0.253000	9.632219e-01	0.345000	9.536916e-03	0.241000	6.329177e-03	0.234000	2.122360e+00	0.261000	1.261786e+00	0.080000	1.124905e-02	0.278000	3.790616e+00	0.248000	5.328191e-01	0.020646	0.000000	0.000000	0.000014	0.000001	0.004072	0.240000	1.649425e+00	0.066000	0.302000	0.017000	0.004000	0.004000	0.526000	9.942841e-01	0.234000	6.115050e-03	0.242000	9.826803e-01	0.275000	8.629359e-03	0.306000
263500000	0.269000	1.699657e+00	0.061000	0.252000	0.009000	0.007000	0.005000	0.489000	9.942841e-01	0.219000	6.493184e-03	0.258000	1.002532e+00	0.223000	9.536916e-03	0.201000	6.266200e-03	0.205000	2.122360e+00	0.232000	1.236801e+00	0.047000	1.124905e-02	0.320000	3.790616e+00	0.268000	5.275175e-01	0.020809	0.000000	0.000000	0.000014	0.000001	0.004064	0.265000	1.682746e+00	0.069000	0.300000	0.017000	0.001000	0.001000	0.562000	9.942841e-01	0.275000	5.934323e-03	0.259000	1.002532e+00	0.347000	8.629359e-03	0.124000
264000000	0.265000	1.751420e+00	0.066000	0.325000	0.006000	0.004000	0.000000	0.557000	9.942841e-01	0.220000	6.428576e-03	0.256000	9.729024e-01	0.310000	9.442022e-03	0.365000	6.392786e-03	0.204000	2.080334e+00	0.243000	1.176482e+00	0.051000	1.124905e-02	0.250000	3.790616e+00	0.279000	5.657668e-01	0.021291	0.000000	0.000000	0.000014	0.000001	0.004056	0.280000	1.666002e+00	0.062000	0.281000	0.009000	0.002000	0.003000	0.533000	9.942841e-01	0.284000	6.301281e-03	0.253000	9.925564e-01	0.403000	8.543495e-03	0.415000
264500000	0.250000	1.699657e+00	0.054000	0.250000	0.010000	0.002000	0.003000	0.557000	9.942841e-01	0.176000	6.301281e-03	0.249000	9.536377e-01	0.453000	9.442022e-03	0.307000	6.720551e-03	0.160000	1.978875e+00	0.226000	1.176482e+00	0.058000	1.124905e-02	0.254000	3.790616e+00	0.253000	5.601373e-01	0.021539	0.000000	0.000000	0.000014	0.000001	0.004049	0.261000	1.649425e+00	0.082000	0.302000	0.015000	0.002000	0.001000	0.552000	9.942841e-01	0.224000	6.301281e-03	0.258000	9.729024e-01	0.378000	9.071795e-03	0.221000
265000000	0.210000	1.682746e+00	0.056000	0.286000	0.011000	0.002000	0.001000	0.560000	9.942841e-01	0.203000	6.624355e-03	0.249000	9.632219e-01	0.103000	9.162968e-03	0.153000	6.457035e-03	0.167000	1.863634e+00	0.240000	1.200248e+00	0.052000	1.124905e-02	0.301000	3.790616e+00	0.240000	5.601373e-01	0.021739	0.000000	0.000000	0.000014	0.000001	0.004041	0.275000	1.699657e+00	0.074000	0.256000	0.011000	0.009000	0.008000	0.538000	9.942841e-01	0.266000	6.364610e-03	0.256000	1.002532e+00	0.169000	9.162968e-03	0.208000
265500000	0.281000	1.682746e+00	0.066000	0.263000	0.028000	0.001000	0.001000	0.552000	9.942841e-01	0.331000	6.894700e-03	0.258000	1.002532e+00	0.236000	8.981529e-03	0.380000	6.521929e-03	0.149000	1.826732e+00	0.263000	1.261786e+00	0.048000	1.124905e-02	0.229000	3.790616e+00	0.276000	5.545639e-01	0.022056	0.000000	0.000000	0.000014	0.000001	0.004033	0.252000	1.682746e+00	0.088000	0.308000	0.012000	0.003000	0.003000	0.546000	9.942841e-01	0.295000	6.115050e-03	0.272000	9.826803e-01	0.303000	9.162968e-03	0.250000
266000000	0.248000	1.699657e+00	0.085000	0.269000	0.010000	0.001000	0.001000	0.581000	9.942841e-01	0.210000	6.690931e-03	0.245000	9.536377e-01	0.168000	8.892162e-03	0.160000	6.653681e-03	0.210000	1.720351e+00	0.246000	1.287276e+00	0.069000	1.124905e-02	0.259000	3.790616e+00	0.247000	5.381740e-01	0.022074	0.000000	0.000000	0.000014	0.000001	0.004026	0.258000	1.733993e+00	0.086000	0.298000	0.010000	0.004000	0.001000	0.577000	9.942841e-01	0.357000	6.054204e-03	0.245000	9.729024e-01	0.176000	9.071795e-03	0.220000
266500000	0.249000	1.682746e+00	0.063000	0.250000	0.012000	0.001000	0.002000	0.557000	9.942841e-01	0.226000	6.301281e-03	0.234000	9.347544e-01	0.074000	8.543495e-03	0.076000	6.392786e-03	0.333000	1.737641e+00	0.242000	1.212311e+00	0.051000	1.124905e-02	0.330000	3.790616e+00	0.274000	5.545639e-01	0.022309	0.000000	0.000000	0.000014	0.000001	0.004018	0.257000	1.699657e+00	0.054000	0.249000	0.010000	0.004000	0.006000	0.511000	9.942841e-01	0.337000	6.176508e-03	0.254000	9.536377e-01	0.075000	8.208500e-03	0.082000
267000000	0.260000	1.699657e+00	0.062000	0.336000	0.013000	0.002000	0.001000	0.533000	9.942841e-01	0.272000	6.624355e-03	0.269000	9.536377e-01	0.086000	8.208500e-03	0.271000	6.587475e-03	0.226000	1.703234e+00	0.258000	1.224495e+00	0.048000	1.124905e-02	0.209000	3.790616e+00	0.260000	5.545639e-01	0.022478	0.000000	0.000000	0.000014	0.000001	0.004011	0.272000	1.716739e+00	0.080000	0.264000	0.014000	0.005000	0.004000	0.538000	9.942841e-01	0.203000	5.993964e-03	0.260000	9.536377e-01	0.428000	8.045961e-03	0.310000
267500000	0.255000	1.716739e+00	0.070000	0.310000	0.014000	0.002000	0.002000	0.593000	9.942841e-01	0.246000	6.364610e-03	0.244000	9.632219e-01	0.210000	8.126824e-03	0.149000	6.457035e-03	0.271000	1.737641e+00	0.237000	1.249231e+00	0.070000	1.124905e-02	0.241000	3.790616e+00	0.278000	5.490459e-01	0.022548	0.000000	0.000000	0.000014	0.000001	0.004003	0.272000	1.699657e+00	0.046000	0.278000	0.010000	0.004000	0.003000	0.531000	9.942841e-01	0.340000	6.238582e-03	0.245000	9.441488e-01	0.480000	7.808167e-03	0.394000
268000000	0.255000	1.733993e+00	0.060000	0.302000	0.010000	0.006000	0.006000	0.566000	9.942841e-01	0.331000	6.428576e-03	0.269000	9.632219e-01	0.119000	7.965902e-03	0.138000	6.392786e-03	0.197000	1.686286e+00	0.241000	1.236801e+00	0.049000	1.124905e-02	0.313000	3.790616e+00	0.229000	5.545639e-01	0.022536	0.000000	0.000000	0.000014	0.000001	0.003996	0.249000	1.682746e+00	0.056000	0.232000	0.009000	0.003000	0.004000	0.528000	9.942841e-01	0.389000	6.428576e-03	0.251000	9.826803e-01	0.349000	7.653555e-03	0.268000
268500000	0.255000	1.751420e+00	0.068000	0.292000	0.010000	0.004000	0.003000	0.519000	9.942841e-01	0.248000	6.301281e-03	0.265000	9.441488e-01	0.446000	8.045961e-03	0.262000	6.392786e-03	0.222000	1.686286e+00	0.255000	1.212311e+00	0.042000	1.124905e-02	0.266000	3.790616e+00	0.266000	5.490459e-01	0.022587	0.000000	0.000000	0.000014	0.000001	0.003988	0.265000	1.682746e+00	0.095000	0.300000	0.011000	0.001000	0.001000	0.545000	9.942841e-01	0.246000	6.301281e-03	0.258000	9.925564e-01	0.331000	7.730474e-03	0.367000
269000000	0.269000	1.751420e+00	0.067000	0.303000	0.010000	0.002000	0.002000	0.527000	9.942841e-01	0.297000	6.115050e-03	0.250000	9.925564e-01	0.229000	7.886640e-03	0.289000	6.329177e-03	0.265000	1.720351e+00	0.255000	1.188306e+00	0.055000	1.124905e-02	0.267000	3.790616e+00	0.242000	5.490459e-01	0.022930	0.000000	0.000000	0.000014	0.000001	0.003981	0.240000	1.699657e+00	0.091000	0.286000	0.010000	0.001000	0.001000	0.571000	9.942841e-01	0.255000	6.558441e-03	0.276000	9.536377e-01	0.442000	8.208500e-03	0.426000
269500000	0.226000	1.733993e+00	0.067000	0.283000	0.010000	0.002000	0.000000	0.541000	9.942841e-01	0.282000	5.993964e-03	0.235000	9.729024e-01	0.379000	8.629359e-03	0.294000	6.720551e-03	0.259000	1.669507e+00	0.234000	1.224495e+00	0.050000	1.124905e-02	0.242000	3.790616e+00	0.226000	5.545639e-01	0.022960	0.000000	0.000000	0.000014	0.000001	0.003973	0.249000	1.682746e+00	0.056000	0.258000	0.008000	0.005000	0.003000	0.533000	9.942841e-01	0.209000	6.238582e-03	0.241000	9.826803e-01	0.400000	8.374323e-03	0.352000
270000000	0.258000	1.751420e+00	0.065000	0.293000	0.009000	0.000000	0.001000	0.586000	9.942841e-01	0.285000	6.054204e-03	0.252000	9.632219e-01	0.179000	8.803683e-03	0.290000	6.587475e-03	0.331000	1.669507e+00	0.266000	1.200248e+00	0.070000	1.124905e-02	0.239000	3.790616e+00	0.247000	5.490459e-01	0.022948	0.000000	0.000000	0.000014	0.000001	0.003966	0.231000	1.699657e+00	0.069000	0.268000	0.011000	0.004000	0.004000	0.553000	9.942841e-01	0.243000	6.115050e-03	0.250000	9.632219e-01	0.200000	8.981529e-03	0.235000
270500000	0.237000	1.699657e+00	0.062000	0.322000	0.009000	0.003000	0.002000	0.556000	9.942841e-01	0.183000	6.176508e-03	0.291000	9.632219e-01	0.421000	9.162968e-03	0.330000	6.788094e-03	0.291000	1.737641e+00	0.265000	1.274468e+00	0.061000	1.124905e-02	0.281000	3.790616e+00	0.239000	5.435828e-01	0.023143	0.000000	0.000000	0.000014	0.000001	0.003959	0.244000	1.716739e+00	0.063000	0.234000	0.008000	0.003000	0.003000	0.551000	9.942841e-01	0.275000	5.816816e-03	0.265000	9.826803e-01	0.160000	8.803683e-03	0.208000
271000000	0.268000	1.716739e+00	0.060000	0.311000	0.011000	0.005000	0.003000	0.569000	9.942841e-01	0.248000	6.238582e-03	0.235000	9.729024e-01	0.206000	9.071795e-03	0.187000	7.065121e-03	0.258000	1.826732e+00	0.256000	1.287276e+00	0.064000	1.124905e-02	0.263000	3.790616e+00	0.255000	5.657668e-01	0.023434	0.000000	0.000000	0.000014	0.000001	0.003951	0.283000	1.716739e+00	0.081000	0.310000	0.011000	0.007000	0.007000	0.540000	9.942841e-01	0.231000	5.816816e-03	0.242000	9.729024e-01	0.214000	8.803683e-03	0.210000
271500000	0.237000	1.666002e+00	0.071000	0.330000	0.017000	0.004000	0.003000	0.540000	9.942841e-01	0.278000	6.115050e-03	0.254000	9.347544e-01	0.190000	9.071795e-03	0.226000	7.353454e-03	0.267000	1.901282e+00	0.245000	1.212311e+00	0.071000	1.124905e-02	0.323000	3.790616e+00	0.248000	5.601373e-01	0.023577	0.000000	0.000000	0.000014	0.000001	0.003944	0.268000	1.733993e+00	0.057000	0.339000	0.016000	0.005000	0.005000	0.571000	9.942841e-01	0.257000	5.758937e-03	0.246000	9.729024e-01	0.277000	8.892162e-03	0.193000
272000000	0.273000	1.666002e+00	0.068000	0.258000	0.007000	0.003000	0.003000	0.547000	9.942841e-01	0.286000	6.115050e-03	0.262000	9.729024e-01	0.344000	9.162968e-03	0.317000	7.427358e-03	0.220000	1.901282e+00	0.249000	1.249231e+00	0.055000	1.124905e-02	0.244000	3.790616e+00	0.277000	5.657668e-01	0.023831	0.000000	0.000000	0.000014	0.000001	0.003937	0.247000	1.682746e+00	0.076000	0.327000	0.007000	0.001000	0.001000	0.501000	9.942841e-01	0.207000	5.875276e-03	0.242000	9.632219e-01	0.188000	8.543495e-03	0.250000
272500000	0.259000	1.649425e+00	0.067000	0.289000	0.013000	0.004000	0.002000	0.531000	9.942841e-01	0.294000	6.428576e-03	0.241000	9.632219e-01	0.078000	9.162968e-03	0.216000	7.136127e-03	0.202000	1.845091e+00	0.232000	1.249231e+00	0.051000	1.124905e-02	0.302000	3.790616e+00	0.243000	5.657668e-01	0.024293	0.000000	0.000000	0.000014	0.000001	0.003930	0.222000	1.666002e+00	0.058000	0.265000	0.018000	0.004000	0.003000	0.569000	9.942841e-01	0.187000	6.054204e-03	0.252000	1.022784e+00	0.089000	7.965902e-03	0.176000
273000000	0.294000	1.666002e+00	0.066000	0.265000	0.014000	0.000000	0.000000	0.525000	9.942841e-01	0.248000	6.428576e-03	0.257000	9.632219e-01	0.228000	9.071795e-03	0.188000	7.136127e-03	0.235000	1.845091e+00	0.271000	1.224495e+00	0.061000	1.124905e-02	0.222000	3.790616e+00	0.222000	5.601373e-01	0.024657	0.000000	0.000000	0.000014	0.000001	0.003923	0.249000	1.682746e+00	0.056000	0.315000	0.012000	0.004000	0.002000	0.548000	9.942841e-01	0.345000	5.816816e-03	0.253000	9.925564e-01	0.119000	7.653555e-03	0.280000
273500000	0.265000	1.682746e+00	0.066000	0.278000	0.015000	0.001000	0.001000	0.565000	9.942841e-01	0.237000	6.493184e-03	0.246000	9.729024e-01	0.345000	9.071795e-03	0.292000	7.065121e-03	0.198000	1.845091e+00	0.227000	1.261786e+00	0.061000	1.124905e-02	0.273000	3.790616e+00	0.227000	5.545639e-01	0.024945	0.000000	0.000000	0.000014	0.000001	0.003915	0.283000	1.666002e+00	0.071000	0.306000	0.011000	0.005000	0.005000	0.556000	9.942841e-01	0.272000	6.054204e-03	0.246000	9.925564e-01	0.237000	7.207846e-03	0.293000
274000000	0.282000	1.699657e+00	0.067000	0.314000	0.006000	0.004000	0.003000	0.552000	9.942841e-01	0.193000	6.493184e-03	0.253000	9.925564e-01	0.235000	9.255058e-03	0.213000	6.925223e-03	0.313000	1.901282e+00	0.260000	1.261786e+00	0.062000	1.124905e-02	0.226000	3.790616e+00	0.214000	5.545639e-01	0.025165	0.000000	0.000000	0.000014	0.000001	0.003908	0.247000	1.666002e+00	0.078000	0.295000	0.010000	0.004000	0.004000	0.524000	9.942841e-01	0.224000	6.115050e-03	0.246000	9.826803e-01	0.287000	7.427358e-03	0.240000
274500000	0.260000	1.699657e+00	0.052000	0.231000	0.014000	0.003000	0.007000	0.552000	9.942841e-01	0.278000	6.690931e-03	0.255000	9.925564e-01	0.322000	9.348073e-03	0.243000	7.136127e-03	0.305000	1.978875e+00	0.249000	1.224495e+00	0.050000	1.124905e-02	0.265000	3.790616e+00	0.231000	5.714529e-01	0.025473	0.000000	0.000000	0.000014	0.000001	0.003901	0.217000	1.682746e+00	0.059000	0.286000	0.008000	0.003000	0.002000	0.550000	9.942841e-01	0.305000	6.238582e-03	0.260000	9.826803e-01	0.172000	8.045961e-03	0.259000
275000000	0.268000	1.716739e+00	0.055000	0.297000	0.013000	0.002000	0.001000	0.587000	9.942841e-01	0.301000	6.826096e-03	0.245000	9.632219e-01	0.213000	9.348073e-03	0.173000	7.136127e-03	0.292000	2.059634e+00	0.262000	1.249231e+00	0.064000	1.124905e-02	0.223000	3.790616e+00	0.231000	5.771961e-01	0.025548	0.000000	0.000000	0.000014	0.000001	0.003894	0.269000	1.699657e+00	0.051000	0.265000	0.012000	0.003000	0.002000	0.536000	9.942841e-01	0.228000	5.816816e-03	0.274000	9.925564e-01	0.238000	8.374323e-03	0.180000
275500000	0.232000	1.699657e+00	0.072000	0.272000	0.008000	0.007000	0.005000	0.561000	9.942841e-01	0.285000	6.963993e-03	0.254000	1.002532e+00	0.302000	9.442022e-03	0.240000	6.925223e-03	0.296000	2.122360e+00	0.233000	1.249231e+00	0.055000	1.124905e-02	0.312000	3.790616e+00	0.248000	5.490459e-01	0.025752	0.000000	0.000000	0.000014	0.000001	0.003887	0.250000	1.682746e+00	0.064000	0.247000	0.013000	0.001000	0.001000	0.590000	9.942841e-01	0.227000	5.816816e-03	0.261000	9.925564e-01	0.389000	8.126824e-03	0.267000
276000000	0.271000	1.716739e+00	0.060000	0.295000	0.009000	0.001000	0.002000	0.542000	9.942841e-01	0.232000	6.758176e-03	0.238000	9.536377e-01	0.170000	9.632764e-03	0.191000	6.653681e-03	0.255000	2.165234e+00	0.242000	1.188306e+00	0.047000	1.124905e-02	0.253000	3.790616e+00	0.253000	5.381740e-01	0.025865	0.000000	0.000000	0.000014	0.000001	0.003880	0.239000	1.682746e+00	0.067000	0.266000	0.008000	0.005000	0.005000	0.522000	9.942841e-01	0.267000	5.993964e-03	0.245000	9.632219e-01	0.333000	8.126824e-03	0.315000
276500000	0.260000	1.699657e+00	0.064000	0.243000	0.010000	0.004000	0.004000	0.542000	9.942841e-01	0.183000	6.624355e-03	0.246000	9.536377e-01	0.440000	9.348073e-03	0.299000	6.457035e-03	0.186000	2.018851e+00	0.253000	1.236801e+00	0.047000	1.124905e-02	0.319000	3.790616e+00	0.259000	5.657668e-01	0.026007	0.000000	0.000000	0.000014	0.000001	0.003873	0.228000	1.666002e+00	0.077000	0.303000	0.007000	0.003000	0.003000	0.552000	9.942841e-01	0.249000	5.875276e-03	0.270000	9.441488e-01	0.427000	8.045961e-03	0.463000
277000000	0.254000	1.716739e+00	0.084000	0.279000	0.017000	0.002000	0.001000	0.514000	9.942841e-01	0.214000	6.301281e-03	0.254000	9.536377e-01	0.237000	9.536916e-03	0.283000	6.720551e-03	0.251000	1.939691e+00	0.272000	1.249231e+00	0.059000	1.124905e-02	0.278000	3.790616e+00	0.275000	5.381740e-01	0.026213	0.000000	0.000000	0.000014	0.000001	0.003866	0.225000	1.682746e+00	0.063000	0.277000	0.010000	0.004000	0.003000	0.537000	9.942841e-01	0.289000	5.875276e-03	0.264000	9.729024e-01	0.247000	8.045961e-03	0.290000
277500000	0.247000	1.682746e+00	0.051000	0.253000	0.008000	0.005000	0.004000	0.520000	9.942841e-01	0.221000	6.054204e-03	0.252000	9.632219e-01	0.229000	9.255058e-03	0.275000	6.720551e-03	0.256000	2.018851e+00	0.246000	1.224495e+00	0.051000	1.124905e-02	0.343000	3.790616e+00	0.274000	5.657668e-01	0.026350	0.000000	0.000000	0.000014	0.000001	0.003859	0.266000	1.733993e+00	0.063000	0.319000	0.007000	0.004000	0.003000	0.519000	9.942841e-01	0.305000	6.054204e-03	0.255000	9.925564e-01	0.257000	8.290997e-03	0.234000
278000000	0.251000	1.666002e+00	0.075000	0.263000	0.010000	0.001000	0.001000	0.535000	9.942841e-01	0.274000	6.301281e-03	0.267000	9.632219e-01	0.365000	9.632764e-03	0.334000	6.788094e-03	0.199000	1.959185e+00	0.252000	1.249231e+00	0.053000	1.124905e-02	0.230000	3.790616e+00	0.242000	5.545639e-01	0.026617	0.000000	0.000000	0.000014	0.000001	0.003852	0.246000	1.682746e+00	0.069000	0.275000	0.011000	0.004000	0.005000	0.586000	9.942841e-01	0.287000	6.176508e-03	0.237000	9.536377e-01	0.322000	8.981529e-03	0.303000
278500000	0.238000	1.682746e+00	0.064000	0.315000	0.012000	0.005000	0.003000	0.544000	9.942841e-01	0.310000	6.364610e-03	0.252000	9.441488e-01	0.230000	9.632764e-03	0.267000	7.207846e-03	0.136000	1.882364e+00	0.210000	1.236801e+00	0.051000	1.124905e-02	0.235000	3.790616e+00	0.243000	5.490459e-01	0.026801	0.000000	0.000000	0.000014	0.000001	0.003845	0.273000	1.666002e+00	0.071000	0.297000	0.006000	0.003000	0.004000	0.538000	9.942841e-01	0.215000	5.993964e-03	0.250000	9.632219e-01	0.071000	8.716085e-03	0.033000
279000000	0.259000	1.733993e+00	0.062000	0.267000	0.006000	0.006000	0.005000	0.519000	9.942841e-01	0.259000	6.238582e-03	0.239000	9.729024e-01	0.078000	9.162968e-03	0.231000	6.856315e-03	0.205000	1.808556e+00	0.241000	1.261786e+00	0.058000	1.124905e-02	0.232000	3.790616e+00	0.234000	5.435828e-01	0.026979	0.000000	0.000000	0.000014	0.000001	0.003838	0.243000	1.666002e+00	0.055000	0.265000	0.014000	0.004000	0.002000	0.541000	9.942841e-01	0.242000	5.875276e-03	0.240000	9.632219e-01	0.326000	8.543495e-03	0.242000
279500000	0.247000	1.716739e+00	0.066000	0.241000	0.011000	0.004000	0.002000	0.578000	9.942841e-01	0.221000	6.054204e-03	0.238000	9.536377e-01	0.387000	9.348073e-03	0.226000	6.994822e-03	0.232000	1.755105e+00	0.209000	1.249231e+00	0.057000	1.124905e-02	0.337000	3.790616e+00	0.250000	5.490459e-01	0.026947	0.000000	0.000000	0.000014	0.000001	0.003831	0.269000	1.649425e+00	0.066000	0.251000	0.009000	0.005000	0.005000	0.525000	9.942841e-01	0.299000	6.176508e-03	0.229000	9.632219e-01	0.261000	8.290997e-03	0.331000
280000000	0.229000	1.666002e+00	0.064000	0.297000	0.012000	0.004000	0.003000	0.508000	9.942841e-01	0.223000	6.176508e-03	0.247000	9.632219e-01	0.278000	9.442022e-03	0.298000	6.925223e-03	0.286000	1.826732e+00	0.264000	1.249231e+00	0.044000	1.124905e-02	0.269000	3.790616e+00	0.290000	5.545639e-01	0.027070	0.000000	0.000000	0.000014	0.000001	0.003824	0.269000	1.666002e+00	0.066000	0.258000	0.010000	0.007000	0.007000	0.582000	9.942841e-01	0.212000	6.301281e-03	0.241000	9.729024e-01	0.247000	8.629359e-03	0.291000
280500000	0.238000	1.666002e+00	0.086000	0.367000	0.015000	0.004000	0.003000	0.573000	9.942841e-01	0.264000	6.364610e-03	0.249000	9.632219e-01	0.148000	9.442022e-03	0.224000	7.207846e-03	0.192000	1.755105e+00	0.255000	1.224495e+00	0.064000	1.124905e-02	0.285000	3.790616e+00	0.234000	5.714529e-01	0.027255	0.000000	0.000000	0.000013	0.000001	0.003818	0.251000	1.682746e+00	0.082000	0.302000	0.009000	0.001000	0.000000	0.527000	9.942841e-01	0.222000	6.364610e-03	0.252000	1.012607e+00	0.114000	8.290997e-03	0.143000
281000000	0.247000	1.682746e+00	0.063000	0.268000	0.008000	0.004000	0.005000	0.532000	9.942841e-01	0.327000	6.758176e-03	0.245000	9.536377e-01	0.267000	9.926125e-03	0.237000	7.065121e-03	0.315000	1.808556e+00	0.250000	1.212311e+00	0.057000	1.124905e-02	0.282000	3.790616e+00	0.243000	5.601373e-01	0.027497	0.000000	0.000000	0.000013	0.000001	0.003811	0.255000	1.699657e+00	0.075000	0.391000	0.015000	0.005000	0.003000	0.547000	9.942841e-01	0.245000	6.238582e-03	0.238000	1.002532e+00	0.248000	7.886640e-03	0.255000
281500000	0.255000	1.666002e+00	0.066000	0.299000	0.013000	0.000000	0.002000	0.531000	9.942841e-01	0.204000	6.428576e-03	0.280000	9.536377e-01	0.246000	1.033122e-02	0.314000	7.427358e-03	0.277000	1.920390e+00	0.252000	1.261786e+00	0.052000	1.124905e-02	0.222000	3.790616e+00	0.253000	5.545639e-01	0.027669	0.000000	0.000000	0.000013	0.000001	0.003804	0.258000	1.733993e+00	0.065000	0.351000	0.010000	0.006000	0.006000	0.558000	9.942841e-01	0.222000	6.115050e-03	0.235000	9.826803e-01	0.342000	7.886640e-03	0.350000
282000000	0.253000	1.716739e+00	0.065000	0.306000	0.010000	0.002000	0.001000	0.541000	9.942841e-01	0.204000	6.176508e-03	0.249000	9.536377e-01	0.291000	1.043505e-02	0.405000	7.207846e-03	0.136000	1.863634e+00	0.238000	1.249231e+00	0.061000	1.124905e-02	0.221000	3.790616e+00	0.245000	5.601373e-01	0.027994	0.000000	0.000000	0.000013	0.000001	0.003797	0.237000	1.682746e+00	0.063000	0.328000	0.009000	0.000000	0.001000	0.548000	9.942841e-01	0.284000	6.054204e-03	0.243000	9.632219e-01	0.167000	7.965902e-03	0.171000
282500000	0.249000	1.699657e+00	0.066000	0.297000	0.005000	0.006000	0.004000	0.568000	9.942841e-01	0.294000	6.428576e-03	0.263000	9.826803e-01	0.262000	9.827359e-03	0.278000	6.925223e-03	0.264000	1.826732e+00	0.242000	1.224495e+00	0.040000	1.124905e-02	0.289000	3.790616e+00	0.254000	5.490459e-01	0.028300	0.000000	0.000000	0.000013	0.000001	0.003791	0.266000	1.733993e+00	0.068000	0.301000	0.011000	0.001000	0.001000	0.568000	9.942841e-01	0.247000	6.428576e-03	0.256000	9.925564e-01	0.309000	8.126824e-03	0.236000
283000000	0.254000	1.682746e+00	0.099000	0.280000	0.011000	0.002000	0.003000	0.567000	9.942841e-01	0.241000	6.364610e-03	0.252000	1.002532e+00	0.137000	9.536916e-03	0.264000	6.720551e-03	0.327000	1.755105e+00	0.276000	1.249231e+00	0.049000	1.124905e-02	0.290000	3.790616e+00	0.266000	5.545639e-01	0.028498	0.000000	0.000000	0.000013	0.000001	0.003784	0.243000	1.682746e+00	0.068000	0.305000	0.011000	0.004000	0.004000	0.547000	9.942841e-01	0.228000	6.364610e-03	0.267000	9.925564e-01	0.166000	8.208500e-03	0.293000
283500000	0.241000	1.682746e+00	0.083000	0.292000	0.014000	0.000000	0.003000	0.576000	9.942841e-01	0.226000	6.115050e-03	0.258000	9.925564e-01	0.188000	9.348073e-03	0.230000	7.136127e-03	0.240000	1.772744e+00	0.230000	1.236801e+00	0.053000	1.124905e-02	0.271000	3.790616e+00	0.233000	5.490459e-01	0.028835	0.000000	0.000000	0.000013	0.000001	0.003777	0.227000	1.666002e+00	0.073000	0.226000	0.008000	0.002000	0.003000	0.571000	9.942841e-01	0.295000	6.238582e-03	0.242000	9.632219e-01	0.519000	8.458486e-03	0.328000
284000000	0.242000	1.666002e+00	0.048000	0.238000	0.012000	0.003000	0.003000	0.541000	9.942841e-01	0.269000	6.301281e-03	0.260000	9.925564e-01	0.305000	8.803683e-03	0.200000	6.788094e-03	0.211000	1.703234e+00	0.227000	1.188306e+00	0.063000	1.124905e-02	0.259000	3.790616e+00	0.268000	5.435828e-01	0.029178	0.000000	0.000000	0.000013	0.000001	0.003771	0.284000	1.649425e+00	0.075000	0.338000	0.013000	0.000000	0.000000	0.563000	9.942841e-01	0.283000	6.301281e-03	0.270000	9.632219e-01	0.168000	8.803683e-03	0.144000
284500000	0.244000	1.649425e+00	0.068000	0.251000	0.011000	0.002000	0.003000	0.576000	9.942841e-01	0.258000	6.558441e-03	0.222000	9.925564e-01	0.324000	9.071795e-03	0.236000	7.207846e-03	0.310000	1.737641e+00	0.257000	1.200248e+00	0.055000	1.124905e-02	0.265000	3.790616e+00	0.244000	5.545639e-01	0.029593	0.000000	0.000000	0.000013	0.000001	0.003764	0.261000	1.649425e+00	0.060000	0.216000	0.006000	0.005000	0.005000	0.568000	9.942841e-01	0.214000	5.934323e-03	0.244000	9.536377e-01	0.205000	9.255058e-03	0.236000
285000000	0.230000	1.666002e+00	0.072000	0.270000	0.015000	0.003000	0.003000	0.529000	9.942841e-01	0.278000	6.364610e-03	0.271000	9.632219e-01	0.417000	9.071795e-03	0.287000	7.427358e-03	0.286000	1.755105e+00	0.261000	1.249231e+00	0.067000	1.124905e-02	0.280000	3.790616e+00	0.261000	5.490459e-01	0.029647	0.000000	0.000000	0.000013	0.000001	0.003757	0.254000	1.699657e+00	0.057000	0.313000	0.012000	0.003000	0.002000	0.551000	9.942841e-01	0.273000	5.993964e-03	0.264000	9.925564e-01	0.190000	9.071795e-03	0.097000
285500000	0.260000	1.699657e+00	0.068000	0.288000	0.016000	0.006000	0.004000	0.531000	9.942841e-01	0.261000	6.428576e-03	0.253000	9.632219e-01	0.298000	9.536916e-03	0.335000	7.886640e-03	0.325000	1.790560e+00	0.219000	1.200248e+00	0.076000	1.124905e-02	0.250000	3.790616e+00	0.251000	5.545639e-01	0.029663	0.000000	0.000000	0.000013	0.000001	0.003751	0.241000	1.682746e+00	0.073000	0.373000	0.014000	0.001000	0.001000	0.516000	9.942841e-01	0.312000	6.364610e-03	0.232000	9.729024e-01	0.210000	9.255058e-03	0.111000
286000000	0.256000	1.682746e+00	0.063000	0.311000	0.011000	0.002000	0.002000	0.540000	9.942841e-01	0.280000	6.558441e-03	0.256000	9.729024e-01	0.313000	9.348073e-03	0.323000	7.808167e-03	0.314000	1.826732e+00	0.253000	1.212311e+00	0.052000	1.124905e-02	0.275000	3.790616e+00	0.220000	5.545639e-01	0.029639	0.000000	0.000000	0.000013	0.000001	0.003744	0.287000	1.699657e+00	0.067000	0.292000	0.011000	0.004000	0.004000	0.570000	9.942841e-01	0.251000	6.364610e-03	0.252000	9.826803e-01	0.211000	9.536916e-03	0.269000
286500000	0.247000	1.666002e+00	0.058000	0.320000	0.014000	0.005000	0.003000	0.531000	9.942841e-01	0.257000	6.428576e-03	0.246000	9.536377e-01	0.139000	8.716085e-03	0.154000	7.207846e-03	0.358000	1.882364e+00	0.235000	1.236801e+00	0.052000	1.124905e-02	0.245000	3.790616e+00	0.266000	5.490459e-01	0.029785	0.000000	0.000000	0.000013	0.000001	0.003738	0.252000	1.716739e+00	0.061000	0.287000	0.006000	0.005000	0.005000	0.534000	9.942841e-01	0.169000	6.301281e-03	0.242000	9.729024e-01	0.443000	9.162968e-03	0.348000
287000000	0.267000	1.682746e+00	0.068000	0.289000	0.015000	0.002000	0.002000	0.556000	9.942841e-01	0.241000	6.364610e-03	0.240000	9.441488e-01	0.137000	8.892162e-03	0.253000	7.280286e-03	0.295000	1.998763e+00	0.258000	1.261786e+00	0.057000	1.124905e-02	0.305000	3.790616e+00	0.249000	5.545639e-01	0.029809	0.000000	0.000000	0.000013	0.000001	0.003731	0.269000	1.733993e+00	0.072000	0.308000	0.012000	0.003000	0.004000	0.560000	9.942841e-01	0.294000	6.301281e-03	0.272000	9.729024e-01	0.233000	8.543495e-03	0.287000
287500000	0.239000	1.666002e+00	0.074000	0.261000	0.012000	0.006000	0.005000	0.514000	9.942841e-01	0.279000	6.493184e-03	0.232000	9.441488e-01	0.129000	8.458486e-03	0.151000	6.720551e-03	0.269000	2.080334e+00	0.250000	1.249231e+00	0.060000	1.124905e-02	0.252000	3.790616e+00	0.238000	5.545639e-01	0.029762	0.000000	0.000000	0.000013	0.000001	0.003725	0.250000	1.682746e+00	0.078000	0.319000	0.012000	0.004000	0.004000	0.593000	9.942841e-01	0.343000	6.624355e-03	0.255000	9.729024e-01	0.265000	8.892162e-03	0.259000
288000000	0.253000	1.649425e+00	0.051000	0.294000	0.015000	0.001000	0.002000	0.550000	9.942841e-01	0.243000	6.690931e-03	0.251000	9.826803e-01	0.308000	8.629359e-03	0.205000	6.587475e-03	0.263000	2.101242e+00	0.250000	1.249231e+00	0.064000	1.124905e-02	0.224000	3.790616e+00	0.248000	5.381740e-01	0.029950	0.000000	0.000000	0.000013	0.000001	0.003718	0.264000	1.716739e+00	0.053000	0.264000	0.012000	0.002000	0.002000	0.545000	9.942841e-01	0.216000	6.758176e-03	0.257000	9.826803e-01	0.216000	8.981529e-03	0.201000
288500000	0.267000	1.682746e+00	0.077000	0.271000	0.014000	0.001000	0.003000	0.533000	9.942841e-01	0.253000	6.428576e-03	0.216000	9.925564e-01	0.338000	8.543495e-03	0.239000	6.392786e-03	0.248000	2.143690e+00	0.231000	1.249231e+00	0.053000	1.124905e-02	0.246000	3.790616e+00	0.255000	5.545639e-01	0.030184	0.000000	0.000000	0.000013	0.000001	0.003712	0.251000	1.699657e+00	0.080000	0.266000	0.012000	0.003000	0.007000	0.582000	9.942841e-01	0.211000	6.301281e-03	0.262000	9.826803e-01	0.274000	9.348073e-03	0.279000
289000000	0.238000	1.633013e+00	0.067000	0.320000	0.005000	0.004000	0.001000	0.556000	9.942841e-01	0.231000	5.875276e-03	0.243000	9.729024e-01	0.274000	8.716085e-03	0.276000	6.266200e-03	0.181000	2.122360e+00	0.251000	1.287276e+00	0.070000	1.124905e-02	0.250000	3.790616e+00	0.235000	5.601373e-01	0.030313	0.000000	0.000000	0.000013	0.000001	0.003705	0.269000	1.716739e+00	0.052000	0.284000	0.008000	0.003000	0.004000	0.533000	9.942841e-01	0.348000	6.301281e-03	0.248000	9.536377e-01	0.254000	9.632764e-03	0.277000
289500000	0.270000	1.649425e+00	0.085000	0.316000	0.015000	0.002000	0.002000	0.557000	9.942841e-01	0.230000	5.993964e-03	0.253000	9.632219e-01	0.270000	9.162968e-03	0.292000	6.720551e-03	0.192000	2.039141e+00	0.227000	1.212311e+00	0.061000	1.124905e-02	0.346000	3.790616e+00	0.250000	5.435828e-01	0.030498	0.000000	0.000000	0.000013	0.000001	0.003699	0.271000	1.733993e+00	0.051000	0.284000	0.014000	0.008000	0.005000	0.584000	9.942841e-01	0.231000	6.115050e-03	0.244000	9.729024e-01	0.229000	9.255058e-03	0.218000
290000000	0.266000	1.633013e+00	0.089000	0.280000	0.013000	0.002000	0.005000	0.576000	9.942841e-01	0.256000	5.934323e-03	0.261000	9.632219e-01	0.374000	8.803683e-03	0.213000	6.720551e-03	0.287000	2.039141e+00	0.266000	1.200248e+00	0.052000	1.124905e-02	0.233000	3.790616e+00	0.252000	5.601373e-01	0.030877	0.000000	0.000000	0.000013	0.000001	0.003693	0.231000	1.716739e+00	0.074000	0.306000	0.012000	0.007000	0.005000	0.553000	9.942841e-01	0.295000	5.993964e-03	0.250000	9.925564e-01	0.275000	9.729575e-03	0.455000
290500000	0.238000	1.633013e+00	0.068000	0.243000	0.004000	0.001000	0.003000	0.525000	9.942841e-01	0.346000	6.176508e-03	0.262000	9.729024e-01	0.263000	8.290997e-03	0.240000	6.392786e-03	0.180000	1.978875e+00	0.243000	1.200248e+00	0.051000	1.124905e-02	0.260000	3.790616e+00	0.260000	5.601373e-01	0.031173	0.000000	0.000000	0.000013	0.000001	0.003686	0.275000	1.699657e+00	0.088000	0.297000	0.013000	0.003000	0.004000	0.582000	9.942841e-01	0.259000	6.115050e-03	0.254000	9.632219e-01	0.168000	9.348073e-03	0.243000
291000000	0.248000	1.649425e+00	0.063000	0.270000	0.011000	0.000000	0.002000	0.479000	9.942841e-01	0.237000	6.115050e-03	0.281000	9.536377e-01	0.209000	7.886640e-03	0.241000	6.392786e-03	0.184000	1.939691e+00	0.242000	1.249231e+00	0.052000	1.124905e-02	0.312000	3.790616e+00	0.242000	5.435828e-01	0.031383	0.000000	0.000000	0.000013	0.000001	0.003680	0.220000	1.699657e+00	0.069000	0.298000	0.011000	0.005000	0.005000	0.515000	9.942841e-01	0.229000	5.934323e-03	0.250000	9.441488e-01	0.359000	8.981529e-03	0.198000
291500000	0.255000	1.633013e+00	0.071000	0.286000	0.015000	0.002000	0.001000	0.579000	9.942841e-01	0.196000	6.115050e-03	0.241000	9.536377e-01	0.446000	8.045961e-03	0.261000	6.587475e-03	0.271000	1.920390e+00	0.282000	1.236801e+00	0.077000	1.124905e-02	0.251000	3.790616e+00	0.253000	5.490459e-01	0.031729	0.000000	0.000000	0.000013	0.000001	0.003674	0.238000	1.649425e+00	0.057000	0.254000	0.018000	0.002000	0.002000	0.575000	9.942841e-01	0.164000	5.701635e-03	0.251000	9.536377e-01	0.149000	8.374323e-03	0.270000
292000000	0.269000	1.649425e+00	0.083000	0.318000	0.005000	0.005000	0.005000	0.614000	9.942841e-01	0.306000	6.176508e-03	0.253000	9.632219e-01	0.298000	8.803683e-03	0.267000	6.994822e-03	0.272000	1.882364e+00	0.255000	1.212311e+00	0.062000	1.124905e-02	0.279000	3.790616e+00	0.260000	5.490459e-01	0.031859	0.000000	0.000000	0.000013	0.000001	0.003667	0.284000	1.666002e+00	0.068000	0.250000	0.012000	0.003000	0.003000	0.557000	9.942841e-01	0.264000	5.993964e-03	0.247000	9.729024e-01	0.308000	8.892162e-03	0.343000
292500000	0.268000	1.699657e+00	0.051000	0.253000	0.007000	0.001000	0.001000	0.531000	9.942841e-01	0.276000	6.428576e-03	0.252000	9.441488e-01	0.086000	8.458486e-03	0.183000	6.925223e-03	0.248000	1.863634e+00	0.281000	1.236801e+00	0.046000	1.124905e-02	0.275000	3.790616e+00	0.256000	5.545639e-01	0.031980	0.000000	0.000000	0.000013	0.000001	0.003661	0.257000	1.682746e+00	0.087000	0.347000	0.019000	0.005000	0.006000	0.551000	9.942841e-01	0.234000	5.875276e-03	0.250000	9.632219e-01	0.219000	8.803683e-03	0.344000
293000000	0.246000	1.666002e+00	0.058000	0.268000	0.016000	0.002000	0.002000	0.535000	9.942841e-01	0.230000	6.301281e-03	0.252000	9.729024e-01	0.474000	8.716085e-03	0.365000	6.925223e-03	0.270000	1.901282e+00	0.261000	1.249231e+00	0.051000	1.124905e-02	0.201000	3.790616e+00	0.262000	5.601373e-01	0.032101	0.000000	0.000000	0.000013	0.000001	0.003655	0.252000	1.666002e+00	0.069000	0.272000	0.012000	0.002000	0.002000	0.568000	9.942841e-01	0.325000	5.934323e-03	0.244000	9.632219e-01	0.091000	8.629359e-03	0.116000
293500000	0.239000	1.649425e+00	0.044000	0.233000	0.013000	0.006000	0.008000	0.535000	9.942841e-01	0.183000	6.364610e-03	0.258000	9.729024e-01	0.152000	8.716085e-03	0.294000	7.136127e-03	0.257000	1.939691e+00	0.255000	1.249231e+00	0.060000	1.124905e-02	0.311000	3.790616e+00	0.258000	5.657668e-01	0.032143	0.000000	0.000000	0.000013	0.000001	0.003649	0.238000	1.633013e+00	0.057000	0.349000	0.007000	0.002000	0.006000	0.531000	9.942841e-01	0.218000	5.701635e-03	0.248000	9.925564e-01	0.356000	9.162968e-03	0.349000
294000000	0.240000	1.666002e+00	0.055000	0.297000	0.010000	0.003000	0.002000	0.528000	9.942841e-01	0.223000	6.364610e-03	0.264000	9.729024e-01	0.394000	8.803683e-03	0.263000	7.280286e-03	0.304000	2.039141e+00	0.233000	1.224495e+00	0.068000	1.124905e-02	0.292000	3.790616e+00	0.275000	5.657668e-01	0.032407	0.000000	0.000000	0.000013	0.000001	0.003642	0.253000	1.682746e+00	0.070000	0.316000	0.008000	0.005000	0.004000	0.543000	9.942841e-01	0.297000	5.758937e-03	0.233000	9.536377e-01	0.192000	8.374323e-03	0.250000
294500000	0.271000	1.682746e+00	0.083000	0.306000	0.017000	0.000000	0.000000	0.555000	9.942841e-01	0.267000	6.428576e-03	0.237000	9.441488e-01	0.166000	8.981529e-03	0.160000	6.994822e-03	0.219000	2.080334e+00	0.263000	1.261786e+00	0.062000	1.124905e-02	0.200000	3.790616e+00	0.252000	5.601373e-01	0.032649	0.000000	0.000000	0.000013	0.000001	0.003636	0.254000	1.666002e+00	0.058000	0.265000	0.014000	0.004000	0.005000	0.545000	9.942841e-01	0.371000	5.758937e-03	0.237000	9.441488e-01	0.420000	8.374323e-03	0.418000
295000000	0.235000	1.666002e+00	0.072000	0.284000	0.013000	0.005000	0.005000	0.560000	9.942841e-01	0.212000	6.558441e-03	0.246000	9.632219e-01	0.147000	9.071795e-03	0.126000	7.207846e-03	0.228000	2.122360e+00	0.233000	1.261786e+00	0.057000	1.124905e-02	0.261000	3.790616e+00	0.255000	5.771961e-01	0.032740	0.000000	0.000000	0.000013	0.000001	0.003630	0.230000	1.649425e+00	0.071000	0.252000	0.015000	0.004000	0.004000	0.544000	9.942841e-01	0.303000	5.934323e-03	0.241000	9.441488e-01	0.387000	8.629359e-03	0.362000
295500000	0.235000	1.666002e+00	0.066000	0.266000	0.004000	0.000000	0.000000	0.543000	9.942841e-01	0.185000	6.364610e-03	0.246000	9.536377e-01	0.111000	8.716085e-03	0.161000	7.065121e-03	0.177000	2.143690e+00	0.261000	1.287276e+00	0.073000	1.124905e-02	0.312000	3.790616e+00	0.244000	5.490459e-01	0.032872	0.000000	0.000000	0.000013	0.000001	0.003624	0.223000	1.682746e+00	0.071000	0.256000	0.010000	0.003000	0.005000	0.518000	9.942841e-01	0.335000	6.176508e-03	0.273000	9.729024e-01	0.274000	8.981529e-03	0.298000
296000000	0.236000	1.649425e+00	0.075000	0.350000	0.007000	0.000000	0.002000	0.543000	9.942841e-01	0.184000	6.493184e-03	0.259000	9.729024e-01	0.321000	9.162968e-03	0.339000	7.280286e-03	0.272000	2.143690e+00	0.245000	1.224495e+00	0.064000	1.124905e-02	0.298000	3.790616e+00	0.251000	5.601373e-01	0.033101	0.000000	0.000000	0.000013	0.000001	0.003618	0.215000	1.699657e+00	0.061000	0.257000	0.018000	0.001000	0.001000	0.561000	9.942841e-01	0.164000	6.115050e-03	0.254000	9.729024e-01	0.381000	9.255058e-03	0.302000
296500000	0.274000	1.633013e+00	0.074000	0.266000	0.012000	0.003000	0.002000	0.539000	9.942841e-01	0.284000	6.428576e-03	0.272000	9.826803e-01	0.329000	9.536916e-03	0.266000	7.427358e-03	0.272000	2.165234e+00	0.261000	1.224495e+00	0.061000	1.124905e-02	0.277000	3.790616e+00	0.240000	5.545639e-01	0.033323	0.000000	0.000000	0.000013	0.000001	0.003612	0.276000	1.716739e+00	0.069000	0.321000	0.010000	0.006000	0.004000	0.583000	9.942841e-01	0.259000	6.238582e-03	0.272000	9.632219e-01	0.329000	9.255058e-03	0.425000
297000000	0.251000	1.682746e+00	0.068000	0.329000	0.017000	0.003000	0.003000	0.550000	9.942841e-01	0.273000	6.428576e-03	0.240000	9.632219e-01	0.355000	1.002588e-02	0.361000	7.353454e-03	0.295000	2.253599e+00	0.235000	1.212311e+00	0.055000	1.124905e-02	0.253000	3.790616e+00	0.214000	5.490459e-01	0.033374	0.000000	0.000000	0.000013	0.000001	0.003606	0.250000	1.699657e+00	0.061000	0.264000	0.011000	0.012000	0.009000	0.582000	9.942841e-01	0.227000	6.115050e-03	0.229000	9.632219e-01	0.104000	9.348073e-03	0.178000
297500000	0.237000	1.699657e+00	0.080000	0.329000	0.011000	0.005000	0.005000	0.541000	9.942841e-01	0.199000	6.364610e-03	0.286000	9.729024e-01	0.276000	1.002588e-02	0.235000	7.353454e-03	0.266000	2.392954e+00	0.232000	1.212311e+00	0.071000	1.124905e-02	0.270000	3.790616e+00	0.258000	5.601373e-01	0.033442	0.000000	0.000000	0.000013	0.000001	0.003600	0.242000	1.682746e+00	0.075000	0.368000	0.015000	0.001000	0.002000	0.546000	9.942841e-01	0.165000	6.054204e-03	0.265000	9.729024e-01	0.153000	9.162968e-03	0.231000
298000000	0.257000	1.751420e+00	0.075000	0.257000	0.007000	0.001000	0.000000	0.555000	9.942841e-01	0.267000	6.364610e-03	0.238000	9.729024e-01	0.335000	1.012665e-02	0.286000	7.577400e-03	0.251000	2.276248e+00	0.242000	1.212311e+00	0.060000	1.124905e-02	0.230000	3.790616e+00	0.254000	5.657668e-01	0.033716	0.000000	0.000000	0.000013	0.000001	0.003594	0.259000	1.699657e+00	0.070000	0.334000	0.013000	0.003000	0.007000	0.557000	9.942841e-01	0.263000	6.176508e-03	0.224000	9.536377e-01	0.298000	8.458486e-03	0.181000
298500000	0.239000	1.733993e+00	0.071000	0.267000	0.014000	0.002000	0.002000	0.577000	9.942841e-01	0.230000	6.558441e-03	0.239000	9.441488e-01	0.441000	1.053992e-02	0.288000	7.886640e-03	0.264000	2.231175e+00	0.260000	1.249231e+00	0.050000	1.124905e-02	0.324000	3.790616e+00	0.270000	5.381740e-01	0.033790	0.000000	0.000000	0.000013	0.000001	0.003588	0.245000	1.716739e+00	0.062000	0.250000	0.006000	0.006000	0.003000	0.545000	9.942841e-01	0.283000	5.993964e-03	0.260000	9.826803e-01	0.288000	8.892162e-03	0.205000
299000000	0.247000	1.716739e+00	0.051000	0.244000	0.017000	0.004000	0.003000	0.529000	9.942841e-01	0.218000	6.558441e-03	0.249000	9.632219e-01	0.379000	1.043505e-02	0.332000	8.290997e-03	0.241000	2.231175e+00	0.274000	1.249231e+00	0.050000	1.124905e-02	0.240000	3.790616e+00	0.236000	5.435828e-01	0.034022	0.000000	0.000000	0.000013	0.000001	0.003582	0.251000	1.716739e+00	0.051000	0.259000	0.011000	0.001000	0.001000	0.556000	9.942841e-01	0.195000	6.238582e-03	0.248000	9.826803e-01	0.321000	9.632764e-03	0.261000
299500000	0.252000	1.716739e+00	0.074000	0.269000	0.011000	0.002000	0.001000	0.529000	9.942841e-01	0.180000	6.238582e-03	0.237000	9.536377e-01	0.139000	1.022842e-02	0.173000	8.126824e-03	0.155000	2.122360e+00	0.228000	1.212311e+00	0.046000	1.124905e-02	0.270000	3.790616e+00	0.248000	5.490459e-01	0.034305	0.000000	0.000000	0.000013	0.000001	0.003576	0.240000	1.733993e+00	0.085000	0.279000	0.007000	0.001000	0.001000	0.551000	9.942841e-01	0.275000	6.054204e-03	0.245000	9.536377e-01	0.349000	9.729575e-03	0.235000
300000000	0.223000	1.699657e+00	0.073000	0.330000	0.015000	0.001000	0.001000	0.543000	9.942841e-01	0.291000	5.993964e-03	0.278000	9.347544e-01	0.233000	9.729575e-03	0.267000	8.045961e-03	0.283000	2.080334e+00	0.253000	1.287276e+00	0.068000	1.124905e-02	0.254000	3.790616e+00	0.255000	5.601373e-01	0.034500	0.000000	0.000000	0.000013	0.000001	0.003570	0.260000	1.716739e+00	0.065000	0.246000	0.012000	0.004000	0.001000	0.541000	9.942841e-01	0.262000	6.176508e-03	0.259000	9.536377e-01	0.232000	1.012665e-02	0.282000
300500000	0.228000	1.682746e+00	0.081000	0.282000	0.021000	0.004000	0.004000	0.566000	9.942841e-01	0.346000	5.875276e-03	0.260000	9.632219e-01	0.396000	8.981529e-03	0.308000	7.427358e-03	0.151000	2.039141e+00	0.261000	1.261786e+00	0.055000	1.124905e-02	0.286000	3.790616e+00	0.257000	5.435828e-01	0.034499	0.000000	0.000000	0.000013	0.000001	0.003564	0.248000	1.666002e+00	0.071000	0.301000	0.014000	0.002000	0.001000	0.532000	9.942841e-01	0.209000	5.993964e-03	0.249000	9.632219e-01	0.103000	9.442022e-03	0.085000
301000000	0.238000	1.633013e+00	0.083000	0.298000	0.012000	0.001000	0.001000	0.600000	9.942841e-01	0.249000	5.875276e-03	0.251000	1.002532e+00	0.425000	9.348073e-03	0.396000	7.730474e-03	0.229000	2.018851e+00	0.232000	1.249231e+00	0.070000	1.124905e-02	0.291000	3.790616e+00	0.258000	5.601373e-01	0.034483	0.000000	0.000000	0.000013	0.000001	0.003558	0.265000	1.682746e+00	0.071000	0.294000	0.009000	0.010000	0.005000	0.544000	9.942841e-01	0.314000	5.993964e-03	0.277000	9.632219e-01	0.361000	9.071795e-03	0.238000
301500000	0.303000	1.649425e+00	0.062000	0.287000	0.014000	0.002000	0.005000	0.555000	9.942841e-01	0.260000	6.054204e-03	0.219000	9.347544e-01	0.194000	8.716085e-03	0.194000	7.065121e-03	0.291000	2.018851e+00	0.263000	1.274468e+00	0.058000	1.124905e-02	0.222000	3.790616e+00	0.269000	5.490459e-01	0.034551	0.000000	0.000000	0.000013	0.000001	0.003552	0.249000	1.699657e+00	0.068000	0.287000	0.014000	0.001000	0.002000	0.582000	9.942841e-01	0.223000	5.934323e-03	0.247000	9.347544e-01	0.167000	9.536916e-03	0.141000
302000000	0.225000	1.649425e+00	0.071000	0.268000	0.011000	0.002000	0.002000	0.541000	9.942841e-01	0.325000	6.428576e-03	0.253000	9.729024e-01	0.327000	8.543495e-03	0.339000	6.788094e-03	0.204000	1.920390e+00	0.205000	1.249231e+00	0.062000	1.124905e-02	0.343000	3.790616e+00	0.246000	5.545639e-01	0.034532	0.000000	0.000000	0.000013	0.000001	0.003546	0.259000	1.699657e+00	0.053000	0.310000	0.017000	0.004000	0.008000	0.571000	9.942841e-01	0.344000	6.054204e-03	0.226000	9.536377e-01	0.322000	9.348073e-03	0.281000
302500000	0.263000	1.666002e+00	0.067000	0.292000	0.009000	0.003000	0.003000	0.563000	9.942841e-01	0.230000	6.364610e-03	0.264000	9.925564e-01	0.206000	7.808167e-03	0.233000	6.521929e-03	0.281000	1.920390e+00	0.254000	1.212311e+00	0.066000	1.124905e-02	0.263000	3.790616e+00	0.260000	5.601373e-01	0.034690	0.000000	0.000000	0.000013	0.000001	0.003540	0.261000	1.682746e+00	0.072000	0.270000	0.006000	0.000000	0.001000	0.557000	9.942841e-01	0.230000	5.993964e-03	0.245000	9.536377e-01	0.275000	1.002588e-02	0.111000
303000000	0.245000	1.649425e+00	0.067000	0.232000	0.009000	0.004000	0.005000	0.592000	9.942841e-01	0.245000	5.875276e-03	0.234000	9.826803e-01	0.167000	7.653555e-03	0.392000	6.720551e-03	0.265000	2.018851e+00	0.246000	1.261786e+00	0.064000	1.124905e-02	0.299000	3.790616e+00	0.233000	5.490459e-01	0.034821	0.000000	0.000000	0.000012	0.000001	0.003534	0.237000	1.699657e+00	0.080000	0.289000	0.014000	0.005000	0.001000	0.549000	9.942841e-01	0.273000	5.875276e-03	0.267000	9.826803e-01	0.341000	9.632764e-03	0.244000
303500000	0.228000	1.666002e+00	0.071000	0.330000	0.013000	0.002000	0.005000	0.570000	9.942841e-01	0.235000	5.701635e-03	0.242000	9.632219e-01	0.298000	7.886640e-03	0.263000	6.720551e-03	0.255000	2.018851e+00	0.274000	1.261786e+00	0.070000	1.124905e-02	0.264000	3.790616e+00	0.258000	5.771961e-01	0.035079	0.000000	0.000000	0.000012	0.000001	0.003528	0.263000	1.716739e+00	0.053000	0.262000	0.013000	0.005000	0.006000	0.535000	9.942841e-01	0.367000	6.176508e-03	0.248000	9.632219e-01	0.275000	1.002588e-02	0.286000
304000000	0.279000	1.649425e+00	0.083000	0.273000	0.014000	0.005000	0.006000	0.564000	9.942841e-01	0.258000	5.934323e-03	0.227000	9.729024e-01	0.268000	8.543495e-03	0.360000	6.925223e-03	0.170000	2.018851e+00	0.233000	1.249231e+00	0.050000	1.124905e-02	0.296000	3.790616e+00	0.214000	5.490459e-01	0.035123	0.000000	0.000000	0.000012	0.000001	0.003523	0.209000	1.751420e+00	0.066000	0.287000	0.014000	0.002000	0.002000	0.548000	9.942841e-01	0.224000	6.301281e-03	0.246000	9.441488e-01	0.234000	9.926125e-03	0.236000
304500000	0.257000	1.666002e+00	0.074000	0.261000	0.013000	0.000000	0.001000	0.519000	9.942841e-01	0.197000	5.993964e-03	0.274000	9.729024e-01	0.358000	8.126824e-03	0.388000	6.521929e-03	0.215000	1.920390e+00	0.235000	1.249231e+00	0.051000	1.124905e-02	0.251000	3.790616e+00	0.253000	5.545639e-01	0.035272	0.000000	0.000000	0.000012	0.000001	0.003517	0.229000	1.699657e+00	0.045000	0.293000	0.006000	0.004000	0.006000	0.529000	9.942841e-01	0.227000	6.493184e-03	0.227000	9.536377e-01	0.278000	9.729575e-03	0.332000
305000000	0.269000	1.716739e+00	0.053000	0.243000	0.016000	0.002000	0.002000	0.564000	9.942841e-01	0.388000	6.364610e-03	0.244000	9.536377e-01	0.345000	8.803683e-03	0.306000	6.856315e-03	0.206000	1.845091e+00	0.243000	1.249231e+00	0.051000	1.124905e-02	0.251000	3.790616e+00	0.271000	5.657668e-01	0.035426	0.000000	0.000000	0.000012	0.000001	0.003511	0.272000	1.751420e+00	0.066000	0.261000	0.011000	0.005000	0.005000	0.568000	9.942841e-01	0.187000	6.624355e-03	0.255000	9.729024e-01	0.315000	9.442022e-03	0.288000
305500000	0.245000	1.682746e+00	0.076000	0.233000	0.008000	0.000000	0.001000	0.528000	9.942841e-01	0.240000	6.115050e-03	0.230000	9.826803e-01	0.282000	8.716085e-03	0.306000	6.720551e-03	0.222000	1.882364e+00	0.234000	1.236801e+00	0.050000	1.124905e-02	0.316000	3.790616e+00	0.241000	5.601373e-01	0.035698	0.000000	0.000000	0.000012	0.000001	0.003505	0.243000	1.733993e+00	0.065000	0.301000	0.007000	0.003000	0.003000	0.556000	9.942841e-01	0.200000	6.301281e-03	0.277000	9.826803e-01	0.312000	9.827359e-03	0.357000
306000000	0.216000	1.666002e+00	0.061000	0.250000	0.010000	0.006000	0.004000	0.555000	9.942841e-01	0.278000	6.054204e-03	0.240000	9.441488e-01	0.544000	8.374323e-03	0.446000	6.457035e-03	0.298000	1.826732e+00	0.267000	1.261786e+00	0.061000	1.124905e-02	0.234000	3.790616e+00	0.249000	5.657668e-01	0.035728	0.000000	0.000000	0.000012	0.000001	0.003500	0.276000	1.751420e+00	0.052000	0.260000	0.020000	0.004000	0.001000	0.573000	9.942841e-01	0.278000	6.176508e-03	0.265000	9.826803e-01	0.197000	9.926125e-03	0.171000
306500000	0.255000	1.716739e+00	0.079000	0.291000	0.011000	0.006000	0.006000	0.566000	9.942841e-01	0.253000	6.176508e-03	0.268000	9.729024e-01	0.236000	8.126824e-03	0.266000	6.392786e-03	0.336000	1.826732e+00	0.264000	1.236801e+00	0.052000	1.124905e-02	0.274000	3.790616e+00	0.242000	5.435828e-01	0.035921	0.000000	0.000000	0.000012	0.000001	0.003494	0.242000	1.769022e+00	0.083000	0.329000	0.017000	0.004000	0.006000	0.565000	9.942841e-01	0.173000	5.875276e-03	0.259000	9.729024e-01	0.376000	1.012665e-02	0.363000
307000000	0.242000	1.699657e+00	0.090000	0.320000	0.012000	0.003000	0.004000	0.536000	9.942841e-01	0.257000	6.493184e-03	0.241000	9.729024e-01	0.317000	7.965902e-03	0.333000	6.266200e-03	0.314000	1.939691e+00	0.260000	1.249231e+00	0.058000	1.124905e-02	0.289000	3.790616e+00	0.237000	5.601373e-01	0.036317	0.000000	0.000000	0.000012	0.000001	0.003488	0.241000	1.699657e+00	0.065000	0.312000	0.007000	0.006000	0.006000	0.557000	9.942841e-01	0.213000	5.993964e-03	0.239000	9.729024e-01	0.340000	1.053992e-02	0.246000
307500000	0.236000	1.649425e+00	0.066000	0.289000	0.015000	0.002000	0.002000	0.536000	9.942841e-01	0.212000	6.238582e-03	0.275000	9.826803e-01	0.463000	8.045961e-03	0.342000	6.203851e-03	0.338000	1.998763e+00	0.244000	1.249231e+00	0.065000	1.124905e-02	0.325000	3.790616e+00	0.266000	5.657668e-01	0.036418	0.000000	0.000000	0.000012	0.000001	0.003483	0.241000	1.682746e+00	0.088000	0.300000	0.009000	0.004000	0.004000	0.572000	9.942841e-01	0.235000	5.816816e-03	0.262000	9.441488e-01	0.198000	1.043505e-02	0.404000
308000000	0.249000	1.633013e+00	0.057000	0.301000	0.014000	0.000000	0.002000	0.535000	9.942841e-01	0.179000	6.364610e-03	0.243000	9.441488e-01	0.366000	8.208500e-03	0.268000	6.329177e-03	0.286000	1.920390e+00	0.258000	1.261786e+00	0.044000	1.124905e-02	0.260000	3.790616e+00	0.256000	5.657668e-01	0.036658	0.000000	0.000000	0.000012	0.000001	0.003477	0.255000	1.699657e+00	0.066000	0.299000	0.012000	0.001000	0.001000	0.553000	9.942841e-01	0.196000	6.054204e-03	0.249000	9.441488e-01	0.163000	1.002588e-02	0.093000
308500000	0.241000	1.633013e+00	0.077000	0.260000	0.012000	0.001000	0.001000	0.492000	9.942841e-01	0.255000	6.176508e-03	0.273000	9.632219e-01	0.443000	8.716085e-03	0.308000	6.653681e-03	0.266000	1.959185e+00	0.235000	1.212311e+00	0.056000	1.124905e-02	0.215000	3.790616e+00	0.261000	5.490459e-01	0.036867	0.000000	0.000000	0.000012	0.000001	0.003471	0.230000	1.716739e+00	0.073000	0.305000	0.004000	0.003000	0.002000	0.564000	9.942841e-01	0.225000	6.115050e-03	0.269000	9.729024e-01	0.158000	9.442022e-03	0.191000
309000000	0.266000	1.649425e+00	0.063000	0.291000	0.010000	0.003000	0.001000	0.557000	9.942841e-01	0.269000	6.301281e-03	0.260000	9.536377e-01	0.131000	8.126824e-03	0.174000	6.521929e-03	0.267000	2.059634e+00	0.273000	1.261786e+00	0.054000	1.124905e-02	0.314000	3.790616e+00	0.272000	5.435828e-01	0.036902	0.000000	0.000000	0.000012	0.000001	0.003466	0.255000	1.699657e+00	0.069000	0.250000	0.010000	0.003000	0.002000	0.501000	9.942841e-01	0.224000	6.115050e-03	0.251000	9.729024e-01	0.366000	9.348073e-03	0.327000
309500000	0.282000	1.633013e+00	0.064000	0.319000	0.018000	0.004000	0.004000	0.537000	9.942841e-01	0.163000	6.115050e-03	0.250000	9.729024e-01	0.395000	8.629359e-03	0.405000	6.587475e-03	0.187000	2.018851e+00	0.231000	1.249231e+00	0.064000	1.124905e-02	0.284000	3.790616e+00	0.243000	5.601373e-01	0.036846	0.000000	0.000000	0.000012	0.000001	0.003460	0.255000	1.716739e+00	0.052000	0.272000	0.004000	0.000000	0.000000	0.566000	9.942841e-01	0.279000	6.364610e-03	0.244000	9.632219e-01	0.082000	9.162968e-03	0.145000
310000000	0.247000	1.616764e+00	0.065000	0.251000	0.005000	0.002000	0.001000	0.548000	9.942841e-01	0.285000	6.364610e-03	0.239000	9.826803e-01	0.305000	8.374323e-03	0.196000	6.329177e-03	0.292000	1.998763e+00	0.239000	1.224495e+00	0.049000	1.124905e-02	0.282000	3.790616e+00	0.251000	5.714529e-01	0.036799	0.000000	0.000000	0.000012	0.000001	0.003455	0.248000	1.682746e+00	0.061000	0.295000	0.012000	0.003000	0.003000	0.565000	9.942841e-01	0.212000	6.558441e-03	0.265000	9.441488e-01	0.257000	9.162968e-03	0.195000
310500000	0.264000	1.666002e+00	0.070000	0.329000	0.012000	0.008000	0.005000	0.523000	9.942841e-01	0.263000	6.826096e-03	0.259000	9.826803e-01	0.154000	8.543495e-03	0.229000	6.329177e-03	0.225000	1.920390e+00	0.253000	1.236801e+00	0.063000	1.124905e-02	0.265000	3.790616e+00	0.252000	5.545639e-01	0.036828	0.000000	0.000000	0.000012	0.000001	0.003449	0.294000	1.666002e+00	0.081000	0.267000	0.016000	0.002000	0.002000	0.550000	9.942841e-01	0.234000	6.176508e-03	0.244000	9.729024e-01	0.268000	9.071795e-03	0.279000
311000000	0.303000	1.716739e+00	0.064000	0.317000	0.011000	0.002000	0.004000	0.546000	9.942841e-01	0.205000	6.826096e-03	0.246000	9.826803e-01	0.090000	8.803683e-03	0.049000	6.521929e-03	0.273000	1.882364e+00	0.249000	1.212311e+00	0.046000	1.124905e-02	0.277000	3.790616e+00	0.249000	5.490459e-01	0.036842	0.000000	0.000000	0.000012	0.000001	0.003443	0.254000	1.682746e+00	0.065000	0.294000	0.009000	0.005000	0.005000	0.562000	9.942841e-01	0.274000	6.364610e-03	0.247000	9.536377e-01	0.188000	8.892162e-03	0.256000
311500000	0.276000	1.699657e+00	0.063000	0.291000	0.013000	0.000000	0.001000	0.553000	9.942841e-01	0.219000	6.493184e-03	0.223000	1.012607e+00	0.454000	8.803683e-03	0.369000	6.653681e-03	0.239000	1.863634e+00	0.246000	1.224495e+00	0.056000	1.124905e-02	0.294000	3.790616e+00	0.257000	5.771961e-01	0.037054	0.000000	0.000000	0.000012	0.000001	0.003438	0.285000	1.699657e+00	0.065000	0.235000	0.011000	0.001000	0.003000	0.525000	9.942841e-01	0.314000	6.624355e-03	0.247000	9.536377e-01	0.365000	8.981529e-03	0.300000
312000000	0.233000	1.682746e+00	0.064000	0.238000	0.011000	0.002000	0.006000	0.568000	9.942841e-01	0.118000	6.493184e-03	0.278000	9.729024e-01	0.249000	8.803683e-03	0.236000	6.329177e-03	0.316000	1.901282e+00	0.272000	1.224495e+00	0.061000	1.124905e-02	0.247000	3.790616e+00	0.238000	5.490459e-01	0.037026	0.000000	0.000000	0.000012	0.000001	0.003432	0.253000	1.682746e+00	0.055000	0.268000	0.007000	0.000000	0.001000	0.557000	9.942841e-01	0.313000	6.758176e-03	0.251000	9.826803e-01	0.439000	9.071795e-03	0.310000
312500000	0.234000	1.649425e+00	0.085000	0.347000	0.019000	0.006000	0.005000	0.548000	9.942841e-01	0.287000	6.176508e-03	0.226000	9.441488e-01	0.278000	9.442022e-03	0.259000	6.457035e-03	0.320000	1.959185e+00	0.225000	1.249231e+00	0.071000	1.124905e-02	0.271000	3.790616e+00	0.242000	5.490459e-01	0.037090	0.000000	0.000000	0.000012	0.000001	0.003427	0.224000	1.716739e+00	0.069000	0.300000	0.015000	0.002000	0.004000	0.559000	9.942841e-01	0.226000	6.826096e-03	0.277000	9.441488e-01	0.213000	9.632764e-03	0.267000
313000000	0.268000	1.633013e+00	0.063000	0.258000	0.011000	0.001000	0.003000	0.527000	9.942841e-01	0.319000	6.558441e-03	0.259000	9.632219e-01	0.302000	9.071795e-03	0.400000	6.266200e-03	0.326000	2.039141e+00	0.264000	1.236801e+00	0.061000	1.124905e-02	0.288000	3.790616e+00	0.234000	5.771961e-01	0.037502	0.000000	0.000000	0.000012	0.000001	0.003421	0.246000	1.699657e+00	0.064000	0.255000	0.010000	0.003000	0.002000	0.528000	9.942841e-01	0.312000	6.428576e-03	0.248000	9.536377e-01	0.243000	9.632764e-03	0.246000
313500000	0.253000	1.682746e+00	0.051000	0.298000	0.014000	0.000000	0.000000	0.528000	9.942841e-01	0.278000	6.826096e-03	0.275000	9.536377e-01	0.158000	8.803683e-03	0.256000	6.142121e-03	0.194000	1.998763e+00	0.252000	1.236801e+00	0.059000	1.124905e-02	0.214000	3.790616e+00	0.250000	5.381740e-01	0.037610	0.000000	0.000000	0.000012	0.000001	0.003416	0.255000	1.751420e+00	0.057000	0.306000	0.009000	0.008000	0.008000	0.507000	9.942841e-01	0.226000	6.115050e-03	0.242000	9.729024e-01	0.306000	1.012665e-02	0.239000
314000000	0.290000	1.699657e+00	0.075000	0.275000	0.007000	0.004000	0.005000	0.515000	9.942841e-01	0.208000	6.493184e-03	0.259000	9.925564e-01	0.278000	9.348073e-03	0.317000	6.203851e-03	0.266000	1.978875e+00	0.276000	1.300214e+00	0.056000	1.124905e-02	0.209000	3.790616e+00	0.268000	5.328191e-01	0.037674	0.000000	0.000000	0.000012	0.000001	0.003410	0.228000	1.769022e+00	0.072000	0.274000	0.006000	0.003000	0.003000	0.538000	9.942841e-01	0.221000	5.993964e-03	0.247000	9.254534e-01	0.032000	9.926125e-03	0.072000
314500000	0.255000	1.682746e+00	0.071000	0.270000	0.009000	0.000000	0.002000	0.537000	9.942841e-01	0.216000	6.493184e-03	0.256000	1.002532e+00	0.079000	8.892162e-03	0.178000	6.081006e-03	0.294000	1.939691e+00	0.223000	1.300214e+00	0.066000	1.124905e-02	0.261000	3.790616e+00	0.248000	5.490459e-01	0.037638	0.000000	0.000000	0.000012	0.000001	0.003405	0.229000	1.751420e+00	0.075000	0.300000	0.012000	0.001000	0.001000	0.600000	9.942841e-01	0.218000	6.364610e-03	0.256000	9.441488e-01	0.244000	9.632764e-03	0.185000
315000000	0.245000	1.682746e+00	0.077000	0.325000	0.011000	0.004000	0.004000	0.561000	9.942841e-01	0.289000	6.558441e-03	0.245000	9.632219e-01	0.424000	9.071795e-03	0.438000	6.081006e-03	0.286000	1.882364e+00	0.247000	1.236801e+00	0.075000	1.124905e-02	0.291000	3.790616e+00	0.276000	5.381740e-01	0.037620	0.000000	0.000000	0.000012	0.000001	0.003400	0.229000	1.699657e+00	0.065000	0.307000	0.013000	0.005000	0.003000	0.551000	9.942841e-01	0.252000	6.428576e-03	0.260000	9.925564e-01	0.270000	9.729575e-03	0.212000
315500000	0.245000	1.666002e+00	0.069000	0.297000	0.005000	0.005000	0.005000	0.554000	9.942841e-01	0.254000	6.428576e-03	0.231000	9.536377e-01	0.430000	9.632764e-03	0.280000	6.521929e-03	0.206000	1.845091e+00	0.232000	1.188306e+00	0.061000	1.124905e-02	0.315000	3.790616e+00	0.253000	5.328191e-01	0.037720	0.000000	0.000000	0.000012	0.000001	0.003394	0.275000	1.751420e+00	0.085000	0.357000	0.012000	0.003000	0.003000	0.561000	9.942841e-01	0.157000	6.558441e-03	0.257000	9.729024e-01	0.337000	9.536916e-03	0.197000
316000000	0.270000	1.716739e+00	0.068000	0.276000	0.010000	0.003000	0.003000	0.519000	9.942841e-01	0.281000	6.428576e-03	0.239000	9.162450e-01	0.287000	9.348073e-03	0.178000	6.521929e-03	0.332000	1.920390e+00	0.265000	1.212311e+00	0.064000	1.124905e-02	0.279000	3.790616e+00	0.265000	5.601373e-01	0.037989	0.000000	0.000000	0.000012	0.000001	0.003389	0.245000	1.682746e+00	0.073000	0.300000	0.011000	0.007000	0.007000	0.537000	9.942841e-01	0.229000	6.624355e-03	0.261000	9.632219e-01	0.221000	9.632764e-03	0.174000
316500000	0.258000	1.733993e+00	0.065000	0.263000	0.009000	0.002000	0.001000	0.575000	9.942841e-01	0.322000	6.758176e-03	0.254000	9.441488e-01	0.106000	8.543495e-03	0.232000	6.081006e-03	0.229000	1.845091e+00	0.250000	1.176482e+00	0.077000	1.124905e-02	0.332000	3.790616e+00	0.286000	5.545639e-01	0.037976	0.000000	0.000000	0.000012	0.000001	0.003383	0.282000	1.733993e+00	0.054000	0.229000	0.016000	0.005000	0.005000	0.546000	9.942841e-01	0.301000	6.364610e-03	0.267000	9.632219e-01	0.248000	9.442022e-03	0.328000
317000000	0.262000	1.751420e+00	0.056000	0.319000	0.011000	0.005000	0.004000	0.516000	9.942841e-01	0.259000	6.624355e-03	0.254000	1.002532e+00	0.265000	8.374323e-03	0.168000	5.960594e-03	0.320000	1.939691e+00	0.246000	1.224495e+00	0.062000	1.124905e-02	0.266000	3.790616e+00	0.224000	5.490459e-01	0.037950	0.000000	0.000000	0.000012	0.000001	0.003378	0.238000	1.682746e+00	0.062000	0.243000	0.007000	0.003000	0.003000	0.542000	9.942841e-01	0.284000	6.364610e-03	0.268000	9.632219e-01	0.280000	9.255058e-03	0.360000
317500000	0.238000	1.682746e+00	0.054000	0.251000	0.007000	0.002000	0.002000	0.543000	9.942841e-01	0.260000	6.493184e-03	0.244000	9.729024e-01	0.395000	8.045961e-03	0.266000	6.142121e-03	0.247000	2.018851e+00	0.297000	1.236801e+00	0.072000	1.124905e-02	0.230000	3.790616e+00	0.272000	5.490459e-01	0.037969	0.000000	0.000000	0.000012	0.000001	0.003373	0.252000	1.666002e+00	0.069000	0.263000	0.012000	0.005000	0.006000	0.532000	9.942841e-01	0.289000	6.558441e-03	0.264000	1.033063e+00	0.484000	9.348073e-03	0.433000
318000000	0.277000	1.733993e+00	0.066000	0.302000	0.014000	0.000000	0.000000	0.574000	9.942841e-01	0.203000	6.301281e-03	0.269000	9.536377e-01	0.260000	8.290997e-03	0.390000	6.521929e-03	0.236000	2.059634e+00	0.268000	1.236801e+00	0.071000	1.124905e-02	0.275000	3.790616e+00	0.266000	5.545639e-01	0.038132	0.000000	0.000000	0.000012	0.000001	0.003368	0.258000	1.716739e+00	0.067000	0.256000	0.014000	0.006000	0.006000	0.582000	9.942841e-01	0.218000	6.301281e-03	0.242000	9.729024e-01	0.208000	8.981529e-03	0.151000
318500000	0.244000	1.716739e+00	0.058000	0.310000	0.013000	0.004000	0.003000	0.525000	9.942841e-01	0.298000	6.558441e-03	0.262000	9.826803e-01	0.346000	8.981529e-03	0.391000	6.856315e-03	0.241000	2.122360e+00	0.232000	1.224495e+00	0.050000	1.124905e-02	0.302000	3.790616e+00	0.263000	5.328191e-01	0.038462	0.000000	0.000000	0.000012	0.000001	0.003362	0.245000	1.649425e+00	0.051000	0.241000	0.009000	0.012000	0.011000	0.523000	9.942841e-01	0.279000	6.115050e-03	0.254000	9.826803e-01	0.548000	9.348073e-03	0.352000
319000000	0.252000	1.733993e+00	0.071000	0.280000	0.003000	0.005000	0.006000	0.540000	9.942841e-01	0.227000	6.758176e-03	0.259000	9.826803e-01	0.226000	9.442022e-03	0.336000	7.136127e-03	0.301000	2.122360e+00	0.248000	1.249231e+00	0.058000	1.124905e-02	0.277000	3.790616e+00	0.247000	5.275175e-01	0.038654	0.000000	0.000000	0.000012	0.000001	0.003357	0.257000	1.699657e+00	0.065000	0.229000	0.007000	0.005000	0.005000	0.548000	9.942841e-01	0.211000	6.364610e-03	0.254000	9.826803e-01	0.100000	9.071795e-03	0.128000
319500000	0.221000	1.716739e+00	0.055000	0.231000	0.012000	0.003000	0.007000	0.543000	9.942841e-01	0.260000	6.624355e-03	0.222000	9.826803e-01	0.283000	9.255058e-03	0.118000	6.925223e-03	0.286000	2.143690e+00	0.255000	1.249231e+00	0.079000	1.124905e-02	0.273000	3.790616e+00	0.276000	5.435828e-01	0.038632	0.000000	0.000000	0.000012	0.000001	0.003352	0.259000	1.682746e+00	0.083000	0.370000	0.008000	0.003000	0.003000	0.509000	9.942841e-01	0.220000	6.428576e-03	0.241000	9.729024e-01	0.099000	8.892162e-03	0.128000
320000000	0.269000	1.751420e+00	0.072000	0.265000	0.011000	0.002000	0.003000	0.543000	9.942841e-01	0.193000	6.826096e-03	0.227000	9.729024e-01	0.204000	8.803683e-03	0.245000	6.788094e-03	0.210000	2.101242e+00	0.263000	1.212311e+00	0.062000	1.124905e-02	0.319000	3.790616e+00	0.266000	5.490459e-01	0.038749	0.000000	0.000000	0.000012	0.000001	0.003346	0.263000	1.666002e+00	0.056000	0.263000	0.006000	0.006000	0.006000	0.561000	9.942841e-01	0.228000	6.054204e-03	0.231000	9.729024e-01	0.072000	8.981529e-03	0.147000
320500000	0.231000	1.699657e+00	0.056000	0.240000	0.006000	0.005000	0.005000	0.558000	9.942841e-01	0.221000	6.690931e-03	0.229000	9.729024e-01	0.369000	9.162968e-03	0.389000	7.136127e-03	0.279000	2.186995e+00	0.252000	1.236801e+00	0.056000	1.124905e-02	0.279000	3.790616e+00	0.250000	5.545639e-01	0.038842	0.000000	0.000000	0.000012	0.000001	0.003341	0.258000	1.682746e+00	0.077000	0.342000	0.017000	0.007000	0.007000	0.527000	9.942841e-01	0.256000	6.493184e-03	0.252000	9.925564e-01	0.183000	9.162968e-03	0.238000
321000000	0.243000	1.649425e+00	0.047000	0.260000	0.003000	0.002000	0.005000	0.564000	9.942841e-01	0.271000	6.558441e-03	0.246000	9.826803e-01	0.212000	8.981529e-03	0.227000	6.994822e-03	0.288000	2.345570e+00	0.234000	1.224495e+00	0.055000	1.124905e-02	0.236000	3.790616e+00	0.262000	5.435828e-01	0.038863	0.000000	0.000000	0.000012	0.000001	0.003336	0.247000	1.682746e+00	0.083000	0.325000	0.012000	0.001000	0.001000	0.526000	9.942841e-01	0.277000	6.624355e-03	0.234000	9.632219e-01	0.256000	8.892162e-03	0.231000
321500000	0.265000	1.666002e+00	0.052000	0.239000	0.011000	0.005000	0.006000	0.538000	9.942841e-01	0.221000	6.364610e-03	0.237000	1.002532e+00	0.289000	8.892162e-03	0.315000	6.856315e-03	0.215000	2.299125e+00	0.232000	1.249231e+00	0.073000	1.124905e-02	0.346000	3.790616e+00	0.254000	5.601373e-01	0.039064	0.000000	0.000000	0.000012	0.000001	0.003331	0.244000	1.699657e+00	0.087000	0.341000	0.017000	0.004000	0.004000	0.564000	9.942841e-01	0.168000	6.238582e-03	0.211000	9.632219e-01	0.263000	8.892162e-03	0.232000
322000000	0.236000	1.666002e+00	0.080000	0.282000	0.009000	0.004000	0.004000	0.572000	9.942841e-01	0.227000	6.493184e-03	0.245000	9.632219e-01	0.315000	8.981529e-03	0.458000	7.065121e-03	0.225000	2.322231e+00	0.249000	1.200248e+00	0.057000	1.124905e-02	0.279000	3.790616e+00	0.248000	5.435828e-01	0.039293	0.000000	0.000000	0.000012	0.000001	0.003326	0.256000	1.682746e+00	0.074000	0.356000	0.013000	0.001000	0.001000	0.570000	9.942841e-01	0.412000	6.054204e-03	0.257000	9.925564e-01	0.179000	8.716085e-03	0.200000
322500000	0.259000	1.682746e+00	0.069000	0.279000	0.010000	0.004000	0.000000	0.562000	9.942841e-01	0.258000	6.301281e-03	0.258000	9.729024e-01	0.223000	8.803683e-03	0.224000	6.653681e-03	0.236000	2.276248e+00	0.256000	1.261786e+00	0.065000	1.124905e-02	0.290000	3.790616e+00	0.228000	5.435828e-01	0.039307	0.000000	0.000000	0.000012	0.000001	0.003320	0.251000	1.699657e+00	0.051000	0.233000	0.012000	0.004000	0.005000	0.592000	9.942841e-01	0.222000	5.816816e-03	0.246000	9.536377e-01	0.202000	7.965902e-03	0.402000
323000000	0.236000	1.666002e+00	0.061000	0.270000	0.008000	0.006000	0.003000	0.549000	9.942841e-01	0.184000	6.558441e-03	0.243000	9.536377e-01	0.375000	9.071795e-03	0.309000	6.720551e-03	0.252000	2.369144e+00	0.272000	1.236801e+00	0.047000	1.124905e-02	0.248000	3.790616e+00	0.250000	5.490459e-01	0.039503	0.000000	0.000000	0.000012	0.000001	0.003315	0.241000	1.682746e+00	0.064000	0.247000	0.013000	0.005000	0.002000	0.532000	9.942841e-01	0.250000	5.758937e-03	0.278000	9.729024e-01	0.312000	8.126824e-03	0.358000
323500000	0.228000	1.649425e+00	0.081000	0.320000	0.003000	0.002000	0.001000	0.539000	9.942841e-01	0.210000	6.364610e-03	0.232000	9.441488e-01	0.465000	9.442022e-03	0.369000	7.427358e-03	0.288000	2.392954e+00	0.261000	1.249231e+00	0.068000	1.124905e-02	0.250000	3.790616e+00	0.238000	5.435828e-01	0.039711	0.000000	0.000000	0.000012	0.000001	0.003310	0.241000	1.666002e+00	0.059000	0.301000	0.012000	0.003000	0.000000	0.564000	9.942841e-01	0.340000	5.758937e-03	0.223000	9.826803e-01	0.277000	8.374323e-03	0.261000
324000000	0.246000	1.600677e+00	0.066000	0.282000	0.015000	0.000000	0.000000	0.561000	9.942841e-01	0.252000	6.115050e-03	0.226000	9.632219e-01	0.343000	9.255058e-03	0.275000	7.353454e-03	0.188000	2.345570e+00	0.239000	1.249231e+00	0.057000	1.124905e-02	0.283000	3.790616e+00	0.254000	5.490459e-01	0.039654	0.000000	0.000000	0.000012	0.000001	0.003305	0.241000	1.666002e+00	0.056000	0.325000	0.013000	0.005000	0.006000	0.544000	9.942841e-01	0.248000	5.816816e-03	0.224000	9.632219e-01	0.403000	8.716085e-03	0.449000
324500000	0.288000	1.600677e+00	0.045000	0.301000	0.010000	0.006000	0.003000	0.562000	9.942841e-01	0.178000	6.176508e-03	0.242000	9.826803e-01	0.212000	9.162968e-03	0.154000	7.207846e-03	0.242000	2.345570e+00	0.262000	1.249231e+00	0.055000	1.124905e-02	0.266000	3.790616e+00	0.253000	5.601373e-01	0.040008	0.000000	0.000000	0.000012	0.000001	0.003300	0.267000	1.716739e+00	0.090000	0.321000	0.013000	0.002000	0.002000	0.566000	9.942841e-01	0.294000	6.054204e-03	0.255000	9.925564e-01	0.193000	8.803683e-03	0.197000
325000000	0.274000	1.649425e+00	0.061000	0.310000	0.012000	0.004000	0.004000	0.560000	9.942841e-01	0.272000	6.301281e-03	0.244000	9.536377e-01	0.259000	8.981529e-03	0.203000	6.856315e-03	0.223000	2.231175e+00	0.260000	1.261786e+00	0.066000	1.124905e-02	0.301000	3.790616e+00	0.269000	5.545639e-01	0.040040	0.000000	0.000000	0.000012	0.000001	0.003295	0.262000	1.733993e+00	0.063000	0.314000	0.010000	0.003000	0.004000	0.522000	9.942841e-01	0.245000	5.934323e-03	0.268000	9.632219e-01	0.317000	8.981529e-03	0.292000
325500000	0.263000	1.666002e+00	0.078000	0.309000	0.011000	0.003000	0.004000	0.505000	9.942841e-01	0.234000	6.364610e-03	0.230000	9.536377e-01	0.405000	9.255058e-03	0.274000	7.136127e-03	0.265000	2.276248e+00	0.234000	1.236801e+00	0.044000	1.124905e-02	0.256000	3.790616e+00	0.240000	5.601373e-01	0.040026	0.000000	0.000000	0.000012	0.000001	0.003290	0.235000	1.682746e+00	0.068000	0.292000	0.010000	0.004000	0.004000	0.547000	9.942841e-01	0.292000	6.364610e-03	0.235000	9.826803e-01	0.292000	9.162968e-03	0.208000
326000000	0.230000	1.616764e+00	0.077000	0.336000	0.006000	0.002000	0.001000	0.537000	9.942841e-01	0.312000	6.493184e-03	0.259000	9.632219e-01	0.190000	9.632764e-03	0.277000	7.280286e-03	0.257000	2.345570e+00	0.291000	1.261786e+00	0.057000	1.124905e-02	0.283000	3.790616e+00	0.267000	5.714529e-01	0.039985	0.000000	0.000000	0.000012	0.000001	0.003285	0.265000	1.682746e+00	0.066000	0.270000	0.011000	0.008000	0.004000	0.564000	9.942841e-01	0.254000	6.493184e-03	0.259000	9.925564e-01	0.059000	8.892162e-03	0.159000
326500000	0.271000	1.633013e+00	0.070000	0.288000	0.011000	0.006000	0.006000	0.568000	9.942841e-01	0.258000	6.364610e-03	0.248000	9.441488e-01	0.257000	9.536916e-03	0.452000	7.353454e-03	0.191000	2.299125e+00	0.266000	1.249231e+00	0.060000	1.124905e-02	0.248000	3.790616e+00	0.239000	5.545639e-01	0.039989	0.000000	0.000000	0.000012	0.000001	0.003280	0.251000	1.666002e+00	0.071000	0.268000	0.014000	0.011000	0.012000	0.559000	9.942841e-01	0.228000	6.054204e-03	0.206000	9.729024e-01	0.316000	9.255058e-03	0.271000
327000000	0.242000	1.600677e+00	0.064000	0.308000	0.010000	0.003000	0.001000	0.559000	9.942841e-01	0.206000	6.428576e-03	0.263000	9.632219e-01	0.271000	9.536916e-03	0.354000	7.065121e-03	0.233000	2.345570e+00	0.284000	1.274468e+00	0.060000	1.124905e-02	0.208000	3.790616e+00	0.276000	5.490459e-01	0.040065	0.000000	0.000000	0.000012	0.000001	0.003275	0.240000	1.649425e+00	0.068000	0.300000	0.007000	0.008000	0.007000	0.528000	9.942841e-01	0.347000	6.054204e-03	0.250000	9.632219e-01	0.148000	9.926125e-03	0.278000
327500000	0.283000	1.649425e+00	0.051000	0.227000	0.013000	0.006000	0.003000	0.507000	9.942841e-01	0.256000	6.558441e-03	0.265000	9.729024e-01	0.431000	9.729575e-03	0.252000	7.136127e-03	0.212000	2.369144e+00	0.271000	1.249231e+00	0.064000	1.124905e-02	0.276000	3.790616e+00	0.242000	5.435828e-01	0.040206	0.000000	0.000000	0.000012	0.000001	0.003270	0.238000	1.633013e+00	0.072000	0.316000	0.008000	0.008000	0.010000	0.541000	9.942841e-01	0.240000	6.054204e-03	0.248000	9.632219e-01	0.157000	9.348073e-03	0.235000
328000000	0.252000	1.666002e+00	0.082000	0.303000	0.018000	0.001000	0.004000	0.540000	9.942841e-01	0.256000	6.493184e-03	0.230000	9.536377e-01	0.066000	9.632764e-03	0.151000	6.856315e-03	0.267000	2.465830e+00	0.236000	1.212311e+00	0.060000	1.124905e-02	0.279000	3.790616e+00	0.233000	5.435828e-01	0.040239	0.000000	0.000000	0.000012	0.000001	0.003265	0.235000	1.649425e+00	0.066000	0.310000	0.008000	0.011000	0.003000	0.566000	9.942841e-01	0.279000	5.993964e-03	0.256000	9.925564e-01	0.141000	9.162968e-03	0.201000
328500000	0.259000	1.649425e+00	0.071000	0.308000	0.015000	0.004000	0.004000	0.562000	9.942841e-01	0.263000	6.624355e-03	0.259000	9.441488e-01	0.297000	9.827359e-03	0.241000	6.653681e-03	0.183000	2.515643e+00	0.249000	1.212311e+00	0.060000	1.124905e-02	0.288000	3.790616e+00	0.248000	5.490459e-01	0.040242	0.000000	0.000000	0.000012	0.000001	0.003260	0.272000	1.699657e+00	0.083000	0.226000	0.010000	0.009000	0.008000	0.566000	9.942841e-01	0.240000	5.875276e-03	0.253000	9.729024e-01	0.078000	9.255058e-03	0.204000
329000000	0.250000	1.600677e+00	0.074000	0.252000	0.013000	0.006000	0.004000	0.529000	9.942841e-01	0.252000	6.364610e-03	0.260000	9.632219e-01	0.359000	9.348073e-03	0.436000	6.653681e-03	0.174000	2.392954e+00	0.237000	1.236801e+00	0.049000	1.124905e-02	0.260000	3.790616e+00	0.241000	5.435828e-01	0.040222	0.000000	0.000000	0.000012	0.000001	0.003255	0.224000	1.699657e+00	0.095000	0.313000	0.010000	0.005000	0.003000	0.576000	9.942841e-01	0.161000	5.816816e-03	0.234000	9.441488e-01	0.320000	9.632764e-03	0.255000
329500000	0.284000	1.633013e+00	0.071000	0.322000	0.012000	0.002000	0.003000	0.558000	9.942841e-01	0.272000	6.558441e-03	0.249000	9.729024e-01	0.354000	9.162968e-03	0.405000	6.587475e-03	0.258000	2.392954e+00	0.243000	1.224495e+00	0.070000	1.124905e-02	0.220000	3.790616e+00	0.249000	5.435828e-01	0.040371	0.000000	0.000000	0.000011	0.000001	0.003250	0.258000	1.682746e+00	0.075000	0.281000	0.015000	0.001000	0.000000	0.538000	9.942841e-01	0.361000	5.816816e-03	0.266000	9.441488e-01	0.223000	9.729575e-03	0.221000
330000000	0.273000	1.649425e+00	0.062000	0.315000	0.011000	0.003000	0.002000	0.548000	9.942841e-01	0.264000	6.301281e-03	0.270000	9.729024e-01	0.115000	8.892162e-03	0.263000	6.587475e-03	0.242000	2.276248e+00	0.238000	1.249231e+00	0.056000	1.124905e-02	0.284000	3.790616e+00	0.266000	5.601373e-01	0.040578	0.000000	0.000000	0.000011	0.000001	0.003245	0.256000	1.666002e+00	0.070000	0.283000	0.017000	0.005000	0.005000	0.576000	9.942841e-01	0.275000	5.993964e-03	0.252000	9.729024e-01	0.267000	9.348073e-03	0.297000
330500000	0.259000	1.666002e+00	0.079000	0.284000	0.008000	0.005000	0.002000	0.549000	9.942841e-01	0.238000	6.238582e-03	0.269000	1.002532e+00	0.228000	9.255058e-03	0.308000	6.925223e-03	0.285000	2.276248e+00	0.253000	1.249231e+00	0.065000	1.124905e-02	0.232000	3.790616e+00	0.264000	5.657668e-01	0.040666	0.000000	0.000000	0.000011	0.000001	0.003240	0.262000	1.682746e+00	0.057000	0.270000	0.006000	0.002000	0.003000	0.518000	9.942841e-01	0.330000	5.993964e-03	0.249000	9.347544e-01	0.314000	9.926125e-03	0.391000
331000000	0.247000	1.682746e+00	0.085000	0.297000	0.018000	0.002000	0.002000	0.578000	9.942841e-01	0.281000	6.493184e-03	0.225000	9.826803e-01	0.302000	9.827359e-03	0.277000	7.207846e-03	0.227000	2.276248e+00	0.245000	1.236801e+00	0.047000	1.124905e-02	0.262000	3.790616e+00	0.273000	5.601373e-01	0.040903	0.000000	0.000000	0.000011	0.000001	0.003235	0.235000	1.699657e+00	0.064000	0.250000	0.011000	0.007000	0.005000	0.559000	9.942841e-01	0.272000	6.301281e-03	0.246000	9.441488e-01	0.209000	1.002588e-02	0.352000
331500000	0.242000	1.666002e+00	0.072000	0.305000	0.009000	0.004000	0.007000	0.529000	9.942841e-01	0.311000	6.826096e-03	0.244000	9.441488e-01	0.089000	9.536916e-03	0.140000	6.788094e-03	0.201000	2.165234e+00	0.255000	1.236801e+00	0.051000	1.124905e-02	0.255000	3.790616e+00	0.257000	5.545639e-01	0.041038	0.000000	0.000000	0.000011	0.000001	0.003230	0.251000	1.716739e+00	0.078000	0.298000	0.019000	0.001000	0.003000	0.535000	9.942841e-01	0.252000	6.301281e-03	0.250000	9.254534e-01	0.281000	9.827359e-03	0.229000
332000000	0.251000	1.699657e+00	0.085000	0.343000	0.014000	0.002000	0.002000	0.530000	9.942841e-01	0.301000	6.963993e-03	0.263000	9.925564e-01	0.078000	1.012665e-02	0.266000	7.427358e-03	0.201000	2.122360e+00	0.249000	1.236801e+00	0.050000	1.124905e-02	0.274000	3.790616e+00	0.250000	5.435828e-01	0.041000	0.000000	0.000000	0.000011	0.000001	0.003225	0.231000	1.716739e+00	0.078000	0.287000	0.012000	0.001000	0.003000	0.570000	9.942841e-01	0.269000	6.054204e-03	0.261000	9.632219e-01	0.080000	8.981529e-03	0.294000
332500000	0.238000	1.649425e+00	0.049000	0.257000	0.013000	0.001000	0.002000	0.547000	9.942841e-01	0.259000	6.758176e-03	0.259000	9.925564e-01	0.192000	1.002588e-02	0.226000	7.427358e-03	0.201000	2.039141e+00	0.260000	1.224495e+00	0.039000	1.124905e-02	0.220000	3.790616e+00	0.260000	5.601373e-01	0.041189	0.000000	0.000000	0.000011	0.000001	0.003221	0.265000	1.699657e+00	0.061000	0.273000	0.011000	0.007000	0.004000	0.551000	9.942841e-01	0.214000	6.115050e-03	0.235000	9.536377e-01	0.258000	9.162968e-03	0.274000
333000000	0.266000	1.666002e+00	0.073000	0.330000	0.016000	0.001000	0.002000	0.564000	9.942841e-01	0.210000	6.364610e-03	0.252000	9.826803e-01	0.330000	1.002588e-02	0.295000	7.207846e-03	0.212000	1.901282e+00	0.262000	1.249231e+00	0.062000	1.124905e-02	0.222000	3.790616e+00	0.253000	5.601373e-01	0.041210	0.000000	0.000000	0.000011	0.000001	0.003216	0.268000	1.682746e+00	0.069000	0.318000	0.025000	0.005000	0.005000	0.545000	9.942841e-01	0.246000	6.493184e-03	0.265000	9.925564e-01	0.339000	8.716085e-03	0.303000
333500000	0.254000	1.649425e+00	0.072000	0.283000	0.010000	0.003000	0.003000	0.566000	9.942841e-01	0.253000	6.428576e-03	0.251000	9.826803e-01	0.313000	1.053992e-02	0.283000	7.502004e-03	0.226000	1.863634e+00	0.240000	1.236801e+00	0.058000	1.124905e-02	0.298000	3.790616e+00	0.269000	5.545639e-01	0.041379	0.000000	0.000000	0.000011	0.000001	0.003211	0.278000	1.699657e+00	0.072000	0.287000	0.007000	0.003000	0.005000	0.577000	9.942841e-01	0.275000	6.428576e-03	0.244000	9.536377e-01	0.229000	8.892162e-03	0.240000
334000000	0.223000	1.666002e+00	0.058000	0.244000	0.018000	0.004000	0.008000	0.532000	9.942841e-01	0.234000	6.054204e-03	0.249000	9.632219e-01	0.278000	9.926125e-03	0.248000	7.280286e-03	0.284000	1.901282e+00	0.241000	1.212311e+00	0.058000	1.124905e-02	0.319000	3.790616e+00	0.244000	5.601373e-01	0.041672	0.000000	0.000000	0.000011	0.000001	0.003206	0.281000	1.682746e+00	0.056000	0.279000	0.005000	0.007000	0.002000	0.522000	9.942841e-01	0.247000	6.558441e-03	0.255000	9.632219e-01	0.247000	8.543495e-03	0.259000
334500000	0.250000	1.682746e+00	0.061000	0.305000	0.010000	0.002000	0.002000	0.538000	9.942841e-01	0.295000	6.176508e-03	0.252000	9.729024e-01	0.317000	9.632764e-03	0.233000	7.280286e-03	0.230000	1.959185e+00	0.305000	1.200248e+00	0.074000	1.124905e-02	0.263000	3.790616e+00	0.257000	5.714529e-01	0.041961	0.000000	0.000000	0.000011	0.000001	0.003201	0.253000	1.649425e+00	0.081000	0.310000	0.013000	0.005000	0.005000	0.546000	9.942841e-01	0.181000	6.238582e-03	0.234000	9.632219e-01	0.208000	8.458486e-03	0.192000
335000000	0.251000	1.682746e+00	0.069000	0.241000	0.011000	0.001000	0.002000	0.546000	9.942841e-01	0.189000	5.875276e-03	0.247000	9.347544e-01	0.113000	9.632764e-03	0.175000	6.925223e-03	0.221000	2.039141e+00	0.233000	1.200248e+00	0.066000	1.124905e-02	0.269000	3.790616e+00	0.230000	5.657668e-01	0.042126	0.000000	0.000000	0.000011	0.000001	0.003197	0.262000	1.699657e+00	0.077000	0.335000	0.011000	0.005000	0.003000	0.562000	9.942841e-01	0.281000	6.364610e-03	0.270000	9.347544e-01	0.164000	8.126824e-03	0.282000
335500000	0.247000	1.633013e+00	0.058000	0.341000	0.013000	0.003000	0.003000	0.578000	9.942841e-01	0.225000	5.993964e-03	0.243000	9.254534e-01	0.132000	9.442022e-03	0.225000	6.521929e-03	0.280000	2.080334e+00	0.308000	1.224495e+00	0.058000	1.124905e-02	0.200000	3.790616e+00	0.236000	5.601373e-01	0.042140	0.000000	0.000000	0.000011	0.000001	0.003192	0.268000	1.751420e+00	0.077000	0.342000	0.010000	0.004000	0.002000	0.556000	9.942841e-01	0.239000	6.176508e-03	0.225000	9.536377e-01	0.280000	8.208500e-03	0.336000
336000000	0.244000	1.649425e+00	0.067000	0.305000	0.007000	0.002000	0.005000	0.525000	9.942841e-01	0.308000	5.934323e-03	0.272000	9.826803e-01	0.272000	9.348073e-03	0.261000	6.653681e-03	0.302000	2.059634e+00	0.265000	1.236801e+00	0.058000	1.124905e-02	0.289000	3.790616e+00	0.250000	5.601373e-01	0.042158	0.000000	0.000000	0.000011	0.000001	0.003187	0.255000	1.733993e+00	0.064000	0.237000	0.008000	0.002000	0.003000	0.543000	9.942841e-01	0.237000	5.816816e-03	0.239000	9.441488e-01	0.386000	8.543495e-03	0.364000
336500000	0.258000	1.666002e+00	0.072000	0.276000	0.008000	0.001000	0.002000	0.533000	9.942841e-01	0.259000	6.176508e-03	0.284000	9.925564e-01	0.166000	9.729575e-03	0.242000	6.994822e-03	0.260000	2.143690e+00	0.269000	1.261786e+00	0.066000	1.124905e-02	0.239000	3.790616e+00	0.247000	5.435828e-01	0.042263	0.000000	0.000000	0.000011	0.000001	0.003182	0.260000	1.716739e+00	0.061000	0.239000	0.006000	0.002000	0.003000	0.515000	9.942841e-01	0.193000	5.816816e-03	0.250000	9.441488e-01	0.404000	8.981529e-03	0.254000
337000000	0.246000	1.649425e+00	0.080000	0.247000	0.010000	0.005000	0.006000	0.562000	9.942841e-01	0.326000	6.238582e-03	0.237000	9.925564e-01	0.222000	1.002588e-02	0.367000	7.136127e-03	0.181000	2.080334e+00	0.238000	1.224495e+00	0.046000	1.124905e-02	0.247000	3.790616e+00	0.238000	5.601373e-01	0.042325	0.000000	0.000000	0.000011	0.000001	0.003178	0.282000	1.733993e+00	0.045000	0.287000	0.014000	0.001000	0.001000	0.538000	9.942841e-01	0.306000	5.758937e-03	0.226000	9.347544e-01	0.250000	8.803683e-03	0.287000
337500000	0.265000	1.682746e+00	0.059000	0.270000	0.011000	0.000000	0.000000	0.584000	9.942841e-01	0.310000	5.993964e-03	0.242000	9.536377e-01	0.126000	1.002588e-02	0.159000	6.856315e-03	0.251000	2.039141e+00	0.259000	1.249231e+00	0.067000	1.124905e-02	0.232000	3.790616e+00	0.225000	5.601373e-01	0.042471	0.000000	0.000000	0.000011	0.000001	0.003173	0.265000	1.699657e+00	0.070000	0.281000	0.009000	0.002000	0.002000	0.547000	9.942841e-01	0.278000	5.875276e-03	0.267000	9.347544e-01	0.196000	8.803683e-03	0.228000
338000000	0.300000	1.666002e+00	0.063000	0.262000	0.014000	0.003000	0.002000	0.542000	9.942841e-01	0.346000	6.176508e-03	0.247000	9.826803e-01	0.173000	9.536916e-03	0.153000	6.788094e-03	0.257000	2.080334e+00	0.241000	1.249231e+00	0.064000	1.124905e-02	0.285000	3.790616e+00	0.254000	5.657668e-01	0.042738	0.000000	0.000000	0.000011	0.000001	0.003168	0.248000	1.716739e+00	0.064000	0.324000	0.008000	0.000000	0.000000	0.581000	9.942841e-01	0.256000	6.176508e-03	0.266000	9.826803e-01	0.259000	9.255058e-03	0.229000
338500000	0.240000	1.649425e+00	0.075000	0.258000	0.015000	0.004000	0.004000	0.536000	9.942841e-01	0.300000	6.301281e-03	0.252000	1.002532e+00	0.484000	9.348073e-03	0.367000	6.925223e-03	0.195000	2.059634e+00	0.236000	1.236801e+00	0.056000	1.124905e-02	0.238000	3.790616e+00	0.257000	5.829970e-01	0.043032	0.000000	0.000000	0.000011	0.000001	0.003164	0.251000	1.733993e+00	0.066000	0.296000	0.013000	0.009000	0.008000	0.502000	9.942841e-01	0.327000	5.934323e-03	0.271000	9.632219e-01	0.234000	8.543495e-03	0.188000
339000000	0.242000	1.666002e+00	0.056000	0.299000	0.007000	0.004000	0.002000	0.542000	9.942841e-01	0.236000	6.558441e-03	0.248000	9.729024e-01	0.445000	9.348073e-03	0.425000	6.994822e-03	0.205000	1.939691e+00	0.250000	1.261786e+00	0.058000	1.124905e-02	0.323000	3.790616e+00	0.236000	5.657668e-01	0.043017	0.000000	0.000000	0.000011	0.000001	0.003159	0.239000	1.682746e+00	0.069000	0.305000	0.007000	0.002000	0.002000	0.539000	9.942841e-01	0.261000	5.875276e-03	0.224000	9.826803e-01	0.209000	8.458486e-03	0.206000
339500000	0.253000	1.716739e+00	0.052000	0.249000	0.008000	0.005000	0.005000	0.542000	9.942841e-01	0.232000	6.364610e-03	0.285000	9.925564e-01	0.215000	9.442022e-03	0.246000	6.994822e-03	0.214000	1.939691e+00	0.256000	1.236801e+00	0.070000	1.124905e-02	0.269000	3.790616e+00	0.257000	5.601373e-01	0.043085	0.000000	0.000000	0.000011	0.000001	0.003154	0.258000	1.716739e+00	0.068000	0.275000	0.012000	0.006000	0.007000	0.577000	9.942841e-01	0.314000	5.875276e-03	0.225000	9.536377e-01	0.317000	8.981529e-03	0.269000
340000000	0.242000	1.699657e+00	0.071000	0.280000	0.014000	0.001000	0.001000	0.564000	9.942841e-01	0.255000	6.493184e-03	0.232000	9.536377e-01	0.090000	9.632764e-03	0.183000	7.065121e-03	0.144000	1.882364e+00	0.243000	1.176482e+00	0.053000	1.124905e-02	0.315000	3.790616e+00	0.217000	5.829970e-01	0.043201	0.000000	0.000000	0.000011	0.000001	0.003150	0.250000	1.733993e+00	0.067000	0.262000	0.008000	0.006000	0.008000	0.585000	9.942841e-01	0.302000	6.301281e-03	0.256000	9.729024e-01	0.393000	9.071795e-03	0.275000
340500000	0.252000	1.699657e+00	0.066000	0.253000	0.017000	0.003000	0.005000	0.532000	9.942841e-01	0.212000	6.558441e-03	0.273000	1.002532e+00	0.094000	9.827359e-03	0.274000	7.207846e-03	0.201000	1.772744e+00	0.256000	1.249231e+00	0.036000	1.124905e-02	0.254000	3.790616e+00	0.246000	5.771961e-01	0.043232	0.000000	0.000000	0.000011	0.000001	0.003145	0.217000	1.682746e+00	0.077000	0.352000	0.011000	0.007000	0.007000	0.553000	9.942841e-01	0.296000	5.934323e-03	0.239000	9.254534e-01	0.375000	9.442022e-03	0.407000
341000000	0.246000	1.682746e+00	0.077000	0.287000	0.016000	0.003000	0.000000	0.563000	9.942841e-01	0.231000	6.301281e-03	0.253000	1.022784e+00	0.104000	8.981529e-03	0.260000	6.788094e-03	0.258000	1.845091e+00	0.246000	1.249231e+00	0.060000	1.124905e-02	0.246000	3.790616e+00	0.263000	5.601373e-01	0.043319	0.000000	0.000000	0.000011	0.000001	0.003140	0.220000	1.666002e+00	0.061000	0.314000	0.012000	0.003000	0.004000	0.558000	9.942841e-01	0.188000	5.934323e-03	0.251000	9.826803e-01	0.084000	9.348073e-03	0.195000
341500000	0.267000	1.699657e+00	0.064000	0.326000	0.010000	0.005000	0.003000	0.545000	9.942841e-01	0.280000	5.993964e-03	0.246000	9.729024e-01	0.396000	9.071795e-03	0.354000	6.856315e-03	0.320000	1.901282e+00	0.260000	1.249231e+00	0.052000	1.124905e-02	0.205000	3.790616e+00	0.250000	5.490459e-01	0.043380	0.000000	0.000000	0.000011	0.000001	0.003136	0.221000	1.682746e+00	0.062000	0.228000	0.012000	0.007000	0.003000	0.541000	9.942841e-01	0.227000	5.875276e-03	0.256000	9.632219e-01	0.242000	9.162968e-03	0.320000
342000000	0.238000	1.716739e+00	0.060000	0.308000	0.006000	0.003000	0.003000	0.552000	9.942841e-01	0.294000	5.993964e-03	0.246000	9.347544e-01	0.246000	8.716085e-03	0.241000	6.587475e-03	0.287000	1.901282e+00	0.238000	1.212311e+00	0.085000	1.124905e-02	0.242000	3.790616e+00	0.251000	5.545639e-01	0.043595	0.000000	0.000000	0.000011	0.000001	0.003131	0.250000	1.699657e+00	0.048000	0.242000	0.006000	0.002000	0.002000	0.579000	9.942841e-01	0.274000	5.993964e-03	0.253000	9.729024e-01	0.268000	9.827359e-03	0.277000
342500000	0.256000	1.716739e+00	0.075000	0.262000	0.012000	0.004000	0.004000	0.507000	9.942841e-01	0.249000	5.993964e-03	0.257000	9.632219e-01	0.200000	8.803683e-03	0.148000	6.653681e-03	0.294000	1.939691e+00	0.257000	1.261786e+00	0.064000	1.124905e-02	0.283000	3.790616e+00	0.239000	5.381740e-01	0.043644	0.000000	0.000000	0.000011	0.000001	0.003127	0.258000	1.699657e+00	0.075000	0.257000	0.011000	0.003000	0.004000	0.540000	9.942841e-01	0.289000	6.301281e-03	0.263000	9.729024e-01	0.305000	1.002588e-02	0.280000
343000000	0.249000	1.666002e+00	0.068000	0.317000	0.014000	0.001000	0.000000	0.560000	9.942841e-01	0.283000	6.054204e-03	0.267000	9.826803e-01	0.075000	8.803683e-03	0.055000	6.653681e-03	0.262000	1.998763e+00	0.263000	1.249231e+00	0.052000	1.124905e-02	0.289000	3.790616e+00	0.230000	5.545639e-01	0.043931	0.000000	0.000000	0.000011	0.000001	0.003122	0.254000	1.716739e+00	0.081000	0.270000	0.006000	0.006000	0.005000	0.536000	9.942841e-01	0.181000	6.558441e-03	0.236000	9.826803e-01	0.173000	1.043505e-02	0.306000
343500000	0.275000	1.682746e+00	0.061000	0.313000	0.009000	0.002000	0.004000	0.561000	9.942841e-01	0.321000	6.054204e-03	0.250000	9.632219e-01	0.388000	8.981529e-03	0.337000	6.653681e-03	0.239000	1.959185e+00	0.222000	1.249231e+00	0.051000	1.124905e-02	0.252000	3.790616e+00	0.259000	5.601373e-01	0.044239	0.000000	0.000000	0.000011	0.000001	0.003117	0.278000	1.699657e+00	0.055000	0.328000	0.003000	0.005000	0.006000	0.502000	9.942841e-01	0.260000	6.493184e-03	0.252000	9.826803e-01	0.264000	1.012665e-02	0.192000
344000000	0.266000	1.699657e+00	0.068000	0.309000	0.012000	0.003000	0.005000	0.553000	9.942841e-01	0.230000	6.115050e-03	0.253000	9.536377e-01	0.224000	8.716085e-03	0.232000	6.329177e-03	0.251000	1.882364e+00	0.254000	1.261786e+00	0.060000	1.124905e-02	0.278000	3.790616e+00	0.260000	5.601373e-01	0.044402	0.000000	0.000000	0.000011	0.000001	0.003113	0.266000	1.682746e+00	0.074000	0.254000	0.005000	0.001000	0.002000	0.519000	9.942841e-01	0.251000	6.493184e-03	0.248000	9.632219e-01	0.171000	9.926125e-03	0.224000
344500000	0.266000	1.751420e+00	0.054000	0.293000	0.021000	0.001000	0.002000	0.546000	9.942841e-01	0.253000	6.115050e-03	0.278000	9.632219e-01	0.394000	8.716085e-03	0.378000	6.587475e-03	0.227000	1.826732e+00	0.264000	1.261786e+00	0.053000	1.124905e-02	0.238000	3.790616e+00	0.251000	5.545639e-01	0.044542	0.000000	0.000000	0.000011	0.000001	0.003108	0.245000	1.666002e+00	0.053000	0.231000	0.009000	0.005000	0.004000	0.533000	9.942841e-01	0.174000	6.301281e-03	0.261000	9.729024e-01	0.185000	9.255058e-03	0.261000
345000000	0.264000	1.733993e+00	0.062000	0.261000	0.010000	0.005000	0.006000	0.533000	9.942841e-01	0.237000	6.176508e-03	0.245000	9.632219e-01	0.085000	8.543495e-03	0.165000	6.266200e-03	0.279000	1.755105e+00	0.228000	1.287276e+00	0.065000	1.124905e-02	0.275000	3.790616e+00	0.249000	5.381740e-01	0.044673	0.000000	0.000000	0.000011	0.000001	0.003104	0.248000	1.682746e+00	0.072000	0.342000	0.010000	0.002000	0.001000	0.542000	9.942841e-01	0.261000	6.690931e-03	0.291000	9.441488e-01	0.160000	8.716085e-03	0.209000
345500000	0.238000	1.699657e+00	0.069000	0.315000	0.015000	0.005000	0.005000	0.547000	9.942841e-01	0.260000	6.176508e-03	0.264000	9.826803e-01	0.319000	8.981529e-03	0.234000	6.521929e-03	0.202000	1.826732e+00	0.217000	1.236801e+00	0.045000	1.124905e-02	0.254000	3.790616e+00	0.256000	5.545639e-01	0.044960	0.000000	0.000000	0.000011	0.000001	0.003099	0.227000	1.682746e+00	0.083000	0.284000	0.015000	0.007000	0.003000	0.586000	9.942841e-01	0.284000	6.624355e-03	0.268000	9.632219e-01	0.294000	8.716085e-03	0.162000
346000000	0.269000	1.716739e+00	0.073000	0.287000	0.016000	0.002000	0.002000	0.556000	9.942841e-01	0.280000	6.364610e-03	0.270000	9.925564e-01	0.385000	9.348073e-03	0.263000	6.720551e-03	0.313000	1.808556e+00	0.241000	1.249231e+00	0.043000	1.124905e-02	0.261000	3.790616e+00	0.278000	5.657668e-01	0.045092	0.000000	0.000000	0.000011	0.000001	0.003095	0.247000	1.666002e+00	0.076000	0.309000	0.019000	0.003000	0.002000	0.536000	9.942841e-01	0.273000	6.364610e-03	0.247000	9.632219e-01	0.357000	8.803683e-03	0.272000
346500000	0.245000	1.666002e+00	0.081000	0.316000	0.017000	0.001000	0.001000	0.577000	9.942841e-01	0.252000	6.364610e-03	0.256000	9.925564e-01	0.209000	1.002588e-02	0.190000	6.994822e-03	0.169000	1.772744e+00	0.267000	1.249231e+00	0.048000	1.124905e-02	0.247000	3.790616e+00	0.259000	5.601373e-01	0.045362	0.000000	0.000000	0.000011	0.000001	0.003090	0.259000	1.716739e+00	0.062000	0.250000	0.014000	0.000000	0.002000	0.521000	9.942841e-01	0.214000	6.176508e-03	0.261000	9.925564e-01	0.343000	9.348073e-03	0.323000
347000000	0.222000	1.649425e+00	0.078000	0.253000	0.012000	0.001000	0.002000	0.533000	9.942841e-01	0.266000	6.624355e-03	0.233000	9.632219e-01	0.230000	9.632764e-03	0.269000	7.065121e-03	0.270000	1.720351e+00	0.266000	1.249231e+00	0.049000	1.124905e-02	0.279000	3.790616e+00	0.234000	5.328191e-01	0.045456	0.000000	0.000000	0.000011	0.000001	0.003086	0.220000	1.699657e+00	0.061000	0.271000	0.014000	0.003000	0.002000	0.567000	9.942841e-01	0.233000	6.054204e-03	0.213000	9.925564e-01	0.189000	9.632764e-03	0.181000
347500000	0.245000	1.633013e+00	0.063000	0.292000	0.005000	0.002000	0.001000	0.578000	9.942841e-01	0.241000	6.826096e-03	0.254000	9.632219e-01	0.343000	9.729575e-03	0.229000	6.925223e-03	0.247000	1.686286e+00	0.249000	1.249231e+00	0.049000	1.124905e-02	0.279000	3.790616e+00	0.233000	5.490459e-01	0.045745	0.000000	0.000000	0.000011	0.000001	0.003082	0.247000	1.649425e+00	0.084000	0.348000	0.015000	0.003000	0.004000	0.585000	9.942841e-01	0.300000	6.176508e-03	0.242000	9.441488e-01	0.250000	9.071795e-03	0.347000
348000000	0.241000	1.600677e+00	0.043000	0.268000	0.009000	0.002000	0.003000	0.522000	9.942841e-01	0.219000	6.428576e-03	0.260000	9.729024e-01	0.451000	9.729575e-03	0.262000	7.136127e-03	0.368000	1.755105e+00	0.259000	1.287276e+00	0.061000	1.124905e-02	0.286000	3.790616e+00	0.250000	5.601373e-01	0.045909	0.000000	0.000000	0.000011	0.000001	0.003077	0.260000	1.682746e+00	0.070000	0.325000	0.007000	0.002000	0.002000	0.581000	9.942841e-01	0.244000	6.115050e-03	0.300000	9.441488e-01	0.147000	9.348073e-03	0.212000
348500000	0.257000	1.649425e+00	0.063000	0.268000	0.012000	0.005000	0.004000	0.557000	9.942841e-01	0.241000	6.493184e-03	0.254000	9.536377e-01	0.215000	1.012665e-02	0.199000	7.577400e-03	0.282000	1.808556e+00	0.250000	1.212311e+00	0.061000	1.124905e-02	0.266000	3.790616e+00	0.240000	5.328191e-01	0.046080	0.000000	0.000000	0.000011	0.000001	0.003073	0.270000	1.699657e+00	0.056000	0.294000	0.008000	0.004000	0.004000	0.550000	9.942841e-01	0.355000	6.493184e-03	0.222000	9.729024e-01	0.398000	9.536916e-03	0.253000
349000000	0.232000	1.633013e+00	0.048000	0.329000	0.008000	0.001000	0.003000	0.554000	9.942841e-01	0.232000	6.364610e-03	0.225000	9.925564e-01	0.286000	1.002588e-02	0.237000	7.065121e-03	0.278000	1.920390e+00	0.246000	1.224495e+00	0.059000	1.124905e-02	0.326000	3.790616e+00	0.254000	5.601373e-01	0.046188	0.000000	0.000000	0.000011	0.000001	0.003068	0.231000	1.716739e+00	0.047000	0.322000	0.012000	0.002000	0.004000	0.527000	9.942841e-01	0.235000	6.428576e-03	0.275000	9.347544e-01	0.210000	9.255058e-03	0.258000
349500000	0.254000	1.682746e+00	0.045000	0.266000	0.010000	0.002000	0.002000	0.531000	9.942841e-01	0.215000	6.176508e-03	0.232000	1.002532e+00	0.156000	9.827359e-03	0.312000	6.925223e-03	0.272000	1.959185e+00	0.255000	1.249231e+00	0.059000	1.124905e-02	0.261000	3.790616e+00	0.260000	5.601373e-01	0.046243	0.000000	0.000000	0.000011	0.000001	0.003064	0.261000	1.769022e+00	0.053000	0.198000	0.006000	0.001000	0.004000	0.554000	9.942841e-01	0.172000	6.176508e-03	0.258000	9.729024e-01	0.211000	9.071795e-03	0.192000
350000000	0.221000	1.699657e+00	0.072000	0.244000	0.012000	0.004000	0.003000	0.542000	9.942841e-01	0.253000	5.934323e-03	0.225000	9.729024e-01	0.194000	9.536916e-03	0.265000	7.207846e-03	0.240000	1.939691e+00	0.271000	1.249231e+00	0.067000	1.124905e-02	0.255000	3.790616e+00	0.229000	5.657668e-01	0.046400	0.000000	0.000000	0.000011	0.000001	0.003060	0.228000	1.751420e+00	0.063000	0.321000	0.007000	0.001000	0.002000	0.550000	9.942841e-01	0.263000	6.115050e-03	0.258000	9.632219e-01	0.228000	8.892162e-03	0.181000
350500000	0.244000	1.682746e+00	0.051000	0.273000	0.013000	0.004000	0.002000	0.544000	9.942841e-01	0.276000	6.238582e-03	0.225000	9.347544e-01	0.097000	9.162968e-03	0.189000	6.994822e-03	0.154000	1.901282e+00	0.240000	1.212311e+00	0.046000	1.124905e-02	0.254000	3.790616e+00	0.240000	5.714529e-01	0.046455	0.000000	0.000000	0.000011	0.000001	0.003055	0.246000	1.716739e+00	0.076000	0.343000	0.017000	0.007000	0.007000	0.559000	9.942841e-01	0.316000	6.238582e-03	0.249000	9.632219e-01	0.389000	8.981529e-03	0.309000
351000000	0.256000	1.716739e+00	0.071000	0.285000	0.011000	0.004000	0.007000	0.509000	9.942841e-01	0.262000	6.115050e-03	0.226000	9.441488e-01	0.086000	9.348073e-03	0.235000	6.856315e-03	0.242000	1.882364e+00	0.291000	1.236801e+00	0.065000	1.124905e-02	0.265000	3.790616e+00	0.235000	5.771961e-01	0.046491	0.000000	0.000000	0.000011	0.000001	0.003051	0.266000	1.699657e+00	0.062000	0.297000	0.008000	0.001000	0.001000	0.549000	9.942841e-01	0.321000	6.054204e-03	0.260000	9.536377e-01	0.264000	9.348073e-03	0.185000
351500000	0.241000	1.666002e+00	0.066000	0.287000	0.010000	0.004000	0.006000	0.561000	9.942841e-01	0.240000	6.054204e-03	0.243000	9.632219e-01	0.149000	9.071795e-03	0.188000	6.653681e-03	0.199000	1.845091e+00	0.250000	1.224495e+00	0.065000	1.124905e-02	0.298000	3.790616e+00	0.240000	5.601373e-01	0.046495	0.000000	0.000000	0.000011	0.000001	0.003047	0.271000	1.682746e+00	0.068000	0.313000	0.007000	0.004000	0.004000	0.542000	9.942841e-01	0.245000	5.934323e-03	0.252000	9.925564e-01	0.149000	9.632764e-03	0.206000
352000000	0.250000	1.682746e+00	0.066000	0.294000	0.017000	0.004000	0.007000	0.538000	9.942841e-01	0.210000	5.934323e-03	0.258000	9.729024e-01	0.210000	9.071795e-03	0.210000	6.521929e-03	0.242000	1.845091e+00	0.247000	1.200248e+00	0.070000	1.124905e-02	0.266000	3.790616e+00	0.247000	5.328191e-01	0.046472	0.000000	0.000000	0.000011	0.000001	0.003042	0.265000	1.666002e+00	0.073000	0.233000	0.005000	0.002000	0.002000	0.561000	9.942841e-01	0.198000	5.758937e-03	0.237000	9.826803e-01	0.217000	8.716085e-03	0.276000
352500000	0.261000	1.699657e+00	0.055000	0.270000	0.011000	0.006000	0.004000	0.549000	9.942841e-01	0.245000	5.875276e-03	0.251000	9.729024e-01	0.363000	8.981529e-03	0.224000	6.457035e-03	0.321000	1.939691e+00	0.228000	1.200248e+00	0.071000	1.124905e-02	0.281000	3.790616e+00	0.266000	5.435828e-01	0.046538	0.000000	0.000000	0.000011	0.000001	0.003039	0.210000	1.682746e+00	0.063000	0.262000	0.013000	0.002000	0.001000	0.518000	9.942841e-01	0.400000	5.758937e-03	0.254000	9.826803e-01	0.225000	8.716085e-03	0.284000
353000000	0.240000	1.649425e+00	0.091000	0.311000	0.019000	0.002000	0.002000	0.568000	9.942841e-01	0.281000	6.115050e-03	0.233000	9.536377e-01	0.237000	9.536916e-03	0.060000	6.457035e-03	0.281000	1.978875e+00	0.251000	1.212311e+00	0.065000	1.124905e-02	0.259000	3.790616e+00	0.248000	5.601373e-01	0.046630	0.000000	0.000000	0.000011	0.000001	0.003034	0.260000	1.733993e+00	0.052000	0.301000	0.005000	0.005000	0.003000	0.544000	9.942841e-01	0.353000	6.176508e-03	0.268000	9.729024e-01	0.395000	8.629359e-03	0.365000
353500000	0.256000	1.699657e+00	0.062000	0.319000	0.009000	0.003000	0.003000	0.529000	9.942841e-01	0.273000	5.993964e-03	0.245000	9.632219e-01	0.316000	9.729575e-03	0.241000	6.392786e-03	0.291000	1.978875e+00	0.268000	1.261786e+00	0.077000	1.124905e-02	0.291000	3.790616e+00	0.245000	5.435828e-01	0.046587	0.000000	0.000000	0.000011	0.000001	0.003030	0.223000	1.666002e+00	0.081000	0.309000	0.010000	0.007000	0.009000	0.566000	9.942841e-01	0.152000	6.301281e-03	0.253000	9.729024e-01	0.233000	8.716085e-03	0.338000
354000000	0.256000	1.666002e+00	0.083000	0.287000	0.010000	0.006000	0.004000	0.567000	9.942841e-01	0.214000	5.701635e-03	0.263000	9.632219e-01	0.317000	9.632764e-03	0.227000	6.653681e-03	0.182000	1.959185e+00	0.237000	1.236801e+00	0.063000	1.124905e-02	0.247000	3.790616e+00	0.237000	5.490459e-01	0.046532	0.000000	0.000000	0.000011	0.000001	0.003026	0.231000	1.682746e+00	0.090000	0.298000	0.020000	0.003000	0.002000	0.533000	9.942841e-01	0.225000	5.934323e-03	0.269000	9.441488e-01	0.297000	9.442022e-03	0.219000
354500000	0.269000	1.682746e+00	0.072000	0.337000	0.020000	0.004000	0.005000	0.586000	9.942841e-01	0.241000	5.816816e-03	0.249000	9.441488e-01	0.333000	9.632764e-03	0.207000	6.856315e-03	0.266000	1.998763e+00	0.238000	1.249231e+00	0.076000	1.124905e-02	0.222000	3.790616e+00	0.264000	5.657668e-01	0.046485	0.000000	0.000000	0.000011	0.000001	0.003022	0.281000	1.666002e+00	0.061000	0.302000	0.016000	0.005000	0.005000	0.554000	9.942841e-01	0.231000	5.993964e-03	0.250000	9.632219e-01	0.278000	9.632764e-03	0.234000
355000000	0.225000	1.666002e+00	0.059000	0.330000	0.011000	0.006000	0.003000	0.541000	9.942841e-01	0.274000	5.993964e-03	0.273000	9.536377e-01	0.239000	9.536916e-03	0.226000	6.720551e-03	0.325000	2.101242e+00	0.239000	1.200248e+00	0.055000	1.124905e-02	0.301000	3.790616e+00	0.273000	5.601373e-01	0.046802	0.000000	0.000000	0.000011	0.000001	0.003018	0.266000	1.716739e+00	0.069000	0.332000	0.009000	0.002000	0.002000	0.559000	9.942841e-01	0.223000	6.115050e-03	0.229000	9.441488e-01	0.340000	1.012665e-02	0.208000
355500000	0.255000	1.682746e+00	0.062000	0.275000	0.013000	0.008000	0.009000	0.577000	9.942841e-01	0.276000	5.875276e-03	0.261000	9.347544e-01	0.303000	9.536916e-03	0.380000	6.788094e-03	0.293000	2.143690e+00	0.262000	1.224495e+00	0.053000	1.124905e-02	0.257000	3.790616e+00	0.255000	5.490459e-01	0.046801	0.000000	0.000000	0.000011	0.000001	0.003013	0.270000	1.699657e+00	0.052000	0.312000	0.007000	0.006000	0.005000	0.522000	9.942841e-01	0.285000	6.301281e-03	0.248000	9.347544e-01	0.232000	9.926125e-03	0.234000
356000000	0.258000	1.733993e+00	0.087000	0.266000	0.010000	0.001000	0.001000	0.562000	9.942841e-01	0.266000	5.993964e-03	0.241000	9.826803e-01	0.119000	9.632764e-03	0.090000	6.788094e-03	0.186000	2.143690e+00	0.250000	1.261786e+00	0.072000	1.124905e-02	0.255000	3.790616e+00	0.256000	5.435828e-01	0.046971	0.000000	0.000000	0.000011	0.000001	0.003009	0.267000	1.699657e+00	0.063000	0.301000	0.010000	0.003000	0.003000	0.558000	9.942841e-01	0.348000	6.690931e-03	0.245000	9.536377e-01	0.220000	9.827359e-03	0.320000
356500000	0.235000	1.751420e+00	0.080000	0.329000	0.005000	0.004000	0.003000	0.530000	9.942841e-01	0.302000	6.054204e-03	0.243000	9.826803e-01	0.425000	9.071795e-03	0.320000	6.587475e-03	0.185000	1.998763e+00	0.274000	1.287276e+00	0.076000	1.124905e-02	0.288000	3.790616e+00	0.242000	5.490459e-01	0.047105	0.000000	0.000000	0.000011	0.000001	0.003007	0.250000	1.682746e+00	0.062000	0.256000	0.009000	0.003000	0.005000	0.503000	9.942841e-01	0.240000	6.624355e-03	0.239000	9.632219e-01	0.087000	9.255058e-03	0.267000
357000000	0.211000	1.682746e+00	0.086000	0.283000	0.010000	0.002000	0.001000	0.590000	9.942841e-01	0.321000	6.176508e-03	0.269000	9.729024e-01	0.104000	8.892162e-03	0.174000	6.457035e-03	0.256000	2.039141e+00	0.269000	1.287276e+00	0.066000	1.124905e-02	0.290000	3.790616e+00	0.257000	5.829970e-01	0.047104	0.000000	0.000000	0.000011	0.000001	0.003003	0.265000	1.699657e+00	0.074000	0.297000	0.010000	0.003000	0.004000	0.525000	9.942841e-01	0.256000	6.758176e-03	0.239000	9.254534e-01	0.160000	8.803683e-03	0.350000
357500000	0.262000	1.666002e+00	0.042000	0.246000	0.009000	0.005000	0.006000	0.546000	9.942841e-01	0.371000	6.115050e-03	0.245000	9.729024e-01	0.208000	8.629359e-03	0.226000	6.521929e-03	0.187000	1.998763e+00	0.244000	1.249231e+00	0.059000	1.124905e-02	0.253000	3.790616e+00	0.231000	5.771961e-01	0.047088	0.000000	0.000000	0.000011	0.000001	0.002999	0.238000	1.682746e+00	0.096000	0.337000	0.010000	0.001000	0.001000	0.519000	9.942841e-01	0.298000	6.963993e-03	0.250000	9.536377e-01	0.097000	8.629359e-03	0.034000
358000000	0.260000	1.682746e+00	0.079000	0.298000	0.014000	0.001000	0.001000	0.551000	9.942841e-01	0.276000	5.993964e-03	0.274000	9.729024e-01	0.215000	8.629359e-03	0.230000	6.521929e-03	0.315000	2.059634e+00	0.270000	1.249231e+00	0.056000	1.124905e-02	0.209000	3.790616e+00	0.260000	5.947743e-01	0.047043	0.000000	0.000000	0.000011	0.000001	0.002994	0.249000	1.633013e+00	0.060000	0.329000	0.011000	0.004000	0.003000	0.521000	9.942841e-01	0.241000	6.963993e-03	0.245000	9.347544e-01	0.413000	8.803683e-03	0.395000
358500000	0.242000	1.699657e+00	0.083000	0.289000	0.010000	0.000000	0.000000	0.545000	9.942841e-01	0.190000	6.301281e-03	0.273000	9.632219e-01	0.178000	8.543495e-03	0.134000	6.521929e-03	0.283000	2.018851e+00	0.239000	1.274468e+00	0.066000	1.124905e-02	0.260000	3.790616e+00	0.241000	5.714529e-01	0.046978	0.000000	0.000000	0.000011	0.000001	0.002990	0.243000	1.616764e+00	0.058000	0.268000	0.012000	0.007000	0.004000	0.575000	9.942841e-01	0.193000	6.826096e-03	0.259000	9.826803e-01	0.313000	9.442022e-03	0.232000
359000000	0.244000	1.649425e+00	0.055000	0.267000	0.008000	0.003000	0.004000	0.544000	9.942841e-01	0.239000	6.176508e-03	0.269000	9.632219e-01	0.264000	9.255058e-03	0.359000	6.994822e-03	0.232000	2.059634e+00	0.256000	1.287276e+00	0.059000	1.124905e-02	0.239000	3.790616e+00	0.255000	5.771961e-01	0.046920	0.000000	0.000000	0.000011	0.000001	0.002986	0.229000	1.633013e+00	0.074000	0.306000	0.015000	0.006000	0.005000	0.540000	9.942841e-01	0.224000	6.493184e-03	0.270000	9.632219e-01	0.308000	9.255058e-03	0.326000
359500000	0.260000	1.649425e+00	0.062000	0.289000	0.009000	0.005000	0.006000	0.533000	9.942841e-01	0.284000	5.934323e-03	0.246000	9.925564e-01	0.131000	9.162968e-03	0.213000	7.136127e-03	0.182000	2.143690e+00	0.241000	1.287276e+00	0.094000	1.124905e-02	0.216000	3.790616e+00	0.262000	5.601373e-01	0.046898	0.000000	0.000000	0.000011	0.000001	0.002982	0.284000	1.666002e+00	0.051000	0.328000	0.017000	0.005000	0.005000	0.538000	9.942841e-01	0.224000	6.238582e-03	0.230000	1.002532e+00	0.310000	9.536916e-03	0.322000
360000000	0.254000	1.666002e+00	0.069000	0.261000	0.015000	0.004000	0.005000	0.517000	9.942841e-01	0.227000	6.115050e-03	0.249000	9.347544e-01	0.195000	9.348073e-03	0.237000	7.502004e-03	0.169000	2.039141e+00	0.275000	1.274468e+00	0.064000	1.124905e-02	0.277000	3.790616e+00	0.262000	5.657668e-01	0.046961	0.000000	0.000000	0.000011	0.000001	0.002978	0.254000	1.649425e+00	0.073000	0.289000	0.008000	0.009000	0.008000	0.489000	9.942841e-01	0.304000	6.558441e-03	0.272000	1.012607e+00	0.381000	9.926125e-03	0.343000
360500000	0.265000	1.716739e+00	0.071000	0.294000	0.007000	0.001000	0.000000	0.562000	9.942841e-01	0.359000	6.115050e-03	0.239000	9.441488e-01	0.248000	9.442022e-03	0.190000	7.353454e-03	0.234000	2.080334e+00	0.252000	1.274468e+00	0.071000	1.124905e-02	0.277000	3.790616e+00	0.224000	5.545639e-01	0.047277	0.000000	0.000000	0.000011	0.000000	0.002974	0.260000	1.699657e+00	0.070000	0.241000	0.011000	0.002000	0.001000	0.543000	9.942841e-01	0.201000	6.301281e-03	0.245000	9.925564e-01	0.265000	1.043505e-02	0.272000
361000000	0.258000	1.733993e+00	0.086000	0.252000	0.005000	0.002000	0.004000	0.543000	9.942841e-01	0.257000	6.238582e-03	0.254000	9.826803e-01	0.132000	9.442022e-03	0.133000	7.280286e-03	0.190000	2.018851e+00	0.264000	1.261786e+00	0.064000	1.124905e-02	0.196000	3.790616e+00	0.270000	5.601373e-01	0.047438	0.000000	0.000000	0.000010	0.000000	0.002969	0.243000	1.682746e+00	0.071000	0.333000	0.015000	0.003000	0.003000	0.563000	9.942841e-01	0.245000	5.993964e-03	0.239000	9.826803e-01	0.156000	1.002588e-02	0.348000
361500000	0.249000	1.682746e+00	0.058000	0.334000	0.010000	0.000000	0.003000	0.550000	9.942841e-01	0.263000	6.176508e-03	0.246000	9.536377e-01	0.231000	9.729575e-03	0.209000	7.280286e-03	0.233000	2.018851e+00	0.247000	1.261786e+00	0.058000	1.124905e-02	0.242000	3.790616e+00	0.264000	5.771961e-01	0.047595	0.000000	0.000000	0.000010	0.000000	0.002965	0.254000	1.699657e+00	0.073000	0.341000	0.013000	0.003000	0.004000	0.533000	9.942841e-01	0.163000	5.993964e-03	0.217000	9.632219e-01	0.339000	1.075284e-02	0.279000
362000000	0.231000	1.633013e+00	0.062000	0.316000	0.008000	0.003000	0.006000	0.557000	9.942841e-01	0.287000	6.115050e-03	0.243000	9.729024e-01	0.212000	9.729575e-03	0.208000	7.065121e-03	0.268000	1.978875e+00	0.237000	1.249231e+00	0.058000	1.124905e-02	0.219000	3.790616e+00	0.276000	5.381740e-01	0.047841	0.000000	0.000000	0.000010	0.000000	0.002961	0.205000	1.716739e+00	0.069000	0.327000	0.014000	0.005000	0.002000	0.562000	9.942841e-01	0.183000	5.816816e-03	0.253000	1.012607e+00	0.120000	9.926125e-03	0.129000
362500000	0.230000	1.649425e+00	0.071000	0.281000	0.008000	0.005000	0.004000	0.557000	9.942841e-01	0.232000	6.364610e-03	0.260000	9.729024e-01	0.081000	9.827359e-03	0.227000	7.065121e-03	0.278000	2.122360e+00	0.241000	1.224495e+00	0.057000	1.124905e-02	0.292000	3.790616e+00	0.250000	5.490459e-01	0.048115	0.000000	0.000000	0.000010	0.000000	0.002957	0.257000	1.682746e+00	0.082000	0.331000	0.008000	0.005000	0.005000	0.566000	9.942841e-01	0.299000	5.934323e-03	0.256000	9.925564e-01	0.138000	9.632764e-03	0.218000
363000000	0.246000	1.682746e+00	0.070000	0.270000	0.012000	0.001000	0.002000	0.589000	9.942841e-01	0.346000	6.493184e-03	0.268000	9.826803e-01	0.126000	9.071795e-03	0.183000	6.856315e-03	0.207000	2.080334e+00	0.256000	1.224495e+00	0.058000	1.124905e-02	0.303000	3.790616e+00	0.241000	5.545639e-01	0.048280	0.000000	0.000000	0.000010	0.000000	0.002953	0.245000	1.666002e+00	0.061000	0.269000	0.007000	0.005000	0.005000	0.556000	9.942841e-01	0.239000	6.054204e-03	0.212000	9.441488e-01	0.253000	9.442022e-03	0.224000
363500000	0.251000	1.699657e+00	0.075000	0.249000	0.010000	0.002000	0.003000	0.537000	9.942841e-01	0.176000	6.558441e-03	0.225000	9.632219e-01	0.171000	8.803683e-03	0.205000	6.856315e-03	0.181000	2.080334e+00	0.250000	1.212311e+00	0.054000	1.124905e-02	0.256000	3.790616e+00	0.240000	5.490459e-01	0.048352	0.000000	0.000000	0.000010	0.000000	0.002949	0.255000	1.716739e+00	0.050000	0.212000	0.009000	0.002000	0.002000	0.554000	9.942841e-01	0.216000	6.115050e-03	0.252000	9.826803e-01	0.309000	1.002588e-02	0.301000
364000000	0.209000	1.682746e+00	0.056000	0.253000	0.008000	0.003000	0.002000	0.522000	9.942841e-01	0.259000	6.301281e-03	0.238000	9.729024e-01	0.287000	8.458486e-03	0.260000	7.065121e-03	0.286000	2.101242e+00	0.260000	1.212311e+00	0.068000	1.124905e-02	0.213000	3.790616e+00	0.255000	5.657668e-01	0.048534	0.000000	0.000000	0.000010	0.000000	0.002945	0.208000	1.699657e+00	0.062000	0.249000	0.007000	0.004000	0.002000	0.573000	9.942841e-01	0.259000	5.875276e-03	0.254000	9.925564e-01	0.279000	1.033122e-02	0.339000
364500000	0.248000	1.633013e+00	0.069000	0.306000	0.011000	0.000000	0.000000	0.552000	9.942841e-01	0.236000	6.364610e-03	0.245000	9.729024e-01	0.346000	9.162968e-03	0.242000	7.207846e-03	0.208000	1.978875e+00	0.247000	1.212311e+00	0.068000	1.124905e-02	0.252000	3.790616e+00	0.244000	5.601373e-01	0.048601	0.000000	0.000000	0.000010	0.000000	0.002941	0.248000	1.633013e+00	0.076000	0.297000	0.012000	0.007000	0.011000	0.534000	9.942841e-01	0.325000	5.934323e-03	0.241000	9.925564e-01	0.308000	1.053992e-02	0.250000
365000000	0.268000	1.616764e+00	0.044000	0.258000	0.011000	0.000000	0.001000	0.544000	9.942841e-01	0.273000	6.115050e-03	0.272000	9.826803e-01	0.111000	9.442022e-03	0.148000	7.280286e-03	0.236000	1.959185e+00	0.245000	1.249231e+00	0.068000	1.124905e-02	0.295000	3.790616e+00	0.238000	5.601373e-01	0.048721	0.000000	0.000000	0.000010	0.000000	0.002937	0.241000	1.584750e+00	0.070000	0.282000	0.009000	0.009000	0.010000	0.567000	9.942841e-01	0.196000	5.816816e-03	0.267000	9.729024e-01	0.205000	1.043505e-02	0.271000
365500000	0.257000	1.616764e+00	0.049000	0.254000	0.009000	0.001000	0.001000	0.537000	9.942841e-01	0.255000	6.054204e-03	0.234000	9.632219e-01	0.343000	9.827359e-03	0.260000	7.427358e-03	0.181000	1.845091e+00	0.246000	1.224495e+00	0.036000	1.124905e-02	0.244000	3.790616e+00	0.236000	5.545639e-01	0.048780	0.000000	0.000000	0.000010	0.000000	0.002933	0.268000	1.600677e+00	0.075000	0.324000	0.010000	0.002000	0.004000	0.547000	9.942841e-01	0.236000	5.644903e-03	0.229000	9.632219e-01	0.229000	1.002588e-02	0.200000
366000000	0.292000	1.633013e+00	0.078000	0.289000	0.023000	0.003000	0.005000	0.524000	9.942841e-01	0.231000	5.934323e-03	0.237000	9.729024e-01	0.253000	9.827359e-03	0.322000	7.502004e-03	0.303000	1.882364e+00	0.255000	1.212311e+00	0.051000	1.124905e-02	0.263000	3.790616e+00	0.263000	5.490459e-01	0.048909	0.000000	0.000000	0.000010	0.000000	0.002929	0.255000	1.616764e+00	0.068000	0.316000	0.005000	0.007000	0.010000	0.562000	9.942841e-01	0.284000	5.758937e-03	0.243000	9.632219e-01	0.264000	1.012665e-02	0.225000
366500000	0.277000	1.649425e+00	0.059000	0.278000	0.006000	0.004000	0.003000	0.512000	9.942841e-01	0.216000	5.993964e-03	0.253000	9.925564e-01	0.263000	9.729575e-03	0.279000	7.207846e-03	0.254000	1.901282e+00	0.247000	1.212311e+00	0.056000	1.124905e-02	0.223000	3.790616e+00	0.234000	5.657668e-01	0.048891	0.000000	0.000000	0.000010	0.000000	0.002925	0.219000	1.600677e+00	0.055000	0.246000	0.011000	0.006000	0.006000	0.545000	9.942841e-01	0.327000	5.533126e-03	0.262000	1.012607e+00	0.153000	9.926125e-03	0.232000
367000000	0.282000	1.699657e+00	0.085000	0.298000	0.016000	0.004000	0.001000	0.549000	9.942841e-01	0.200000	5.875276e-03	0.228000	1.002532e+00	0.098000	9.926125e-03	0.186000	7.065121e-03	0.205000	1.863634e+00	0.233000	1.249231e+00	0.056000	1.124905e-02	0.284000	3.790616e+00	0.245000	5.657668e-01	0.048901	0.000000	0.000000	0.000010	0.000000	0.002921	0.252000	1.616764e+00	0.065000	0.352000	0.014000	0.009000	0.008000	0.553000	9.942841e-01	0.259000	5.701635e-03	0.263000	9.925564e-01	0.293000	9.632764e-03	0.357000
367500000	0.224000	1.649425e+00	0.067000	0.302000	0.016000	0.004000	0.003000	0.564000	9.942841e-01	0.204000	6.054204e-03	0.266000	9.826803e-01	0.258000	9.827359e-03	0.174000	6.856315e-03	0.188000	1.755105e+00	0.255000	1.249231e+00	0.059000	1.124905e-02	0.253000	3.790616e+00	0.268000	5.601373e-01	0.048859	0.000000	0.000000	0.000010	0.000000	0.002917	0.248000	1.616764e+00	0.078000	0.246000	0.007000	0.004000	0.005000	0.530000	9.942841e-01	0.227000	5.701635e-03	0.237000	9.826803e-01	0.239000	9.442022e-03	0.140000
368000000	0.232000	1.649425e+00	0.068000	0.360000	0.011000	0.011000	0.010000	0.575000	9.942841e-01	0.281000	6.301281e-03	0.220000	9.632219e-01	0.230000	9.729575e-03	0.269000	6.925223e-03	0.252000	1.772744e+00	0.233000	1.274468e+00	0.050000	1.124905e-02	0.255000	3.790616e+00	0.251000	5.888562e-01	0.048969	0.000000	0.000000	0.000010	0.000000	0.002913	0.238000	1.633013e+00	0.062000	0.266000	0.010000	0.007000	0.007000	0.547000	9.942841e-01	0.361000	5.758937e-03	0.265000	9.632219e-01	0.290000	1.012665e-02	0.223000
368500000	0.253000	1.666002e+00	0.048000	0.257000	0.008000	0.002000	0.004000	0.548000	9.942841e-01	0.225000	6.176508e-03	0.240000	9.536377e-01	0.163000	9.348073e-03	0.208000	6.788094e-03	0.290000	1.808556e+00	0.256000	1.212311e+00	0.064000	1.124905e-02	0.294000	3.790616e+00	0.260000	5.771961e-01	0.049034	0.000000	0.000000	0.000010	0.000000	0.002909	0.255000	1.649425e+00	0.050000	0.249000	0.010000	0.002000	0.002000	0.579000	9.942841e-01	0.302000	5.875276e-03	0.229000	9.536377e-01	0.310000	9.926125e-03	0.324000
369000000	0.232000	1.649425e+00	0.061000	0.267000	0.008000	0.004000	0.006000	0.548000	9.942841e-01	0.215000	6.115050e-03	0.250000	9.632219e-01	0.094000	8.803683e-03	0.255000	6.521929e-03	0.276000	1.920390e+00	0.265000	1.212311e+00	0.069000	1.124905e-02	0.274000	3.790616e+00	0.248000	5.490459e-01	0.049160	0.000000	0.000000	0.000010	0.000000	0.002905	0.287000	1.666002e+00	0.057000	0.339000	0.019000	0.002000	0.002000	0.556000	9.942841e-01	0.242000	6.176508e-03	0.229000	9.925564e-01	0.343000	1.043505e-02	0.276000
369500000	0.251000	1.666002e+00	0.049000	0.271000	0.008000	0.000000	0.004000	0.555000	9.942841e-01	0.242000	5.993964e-03	0.256000	9.632219e-01	0.265000	8.716085e-03	0.273000	6.329177e-03	0.256000	1.863634e+00	0.245000	1.249231e+00	0.064000	1.124905e-02	0.276000	3.790616e+00	0.259000	5.657668e-01	0.049290	0.000000	0.000000	0.000010	0.000000	0.002901	0.218000	1.649425e+00	0.067000	0.282000	0.015000	0.002000	0.002000	0.550000	9.942841e-01	0.267000	6.054204e-03	0.261000	9.729024e-01	0.172000	9.827359e-03	0.210000
370000000	0.250000	1.649425e+00	0.078000	0.300000	0.011000	0.003000	0.003000	0.540000	9.942841e-01	0.200000	5.701635e-03	0.252000	9.826803e-01	0.261000	9.255058e-03	0.267000	6.587475e-03	0.217000	1.790560e+00	0.235000	1.224495e+00	0.081000	1.124905e-02	0.218000	3.790616e+00	0.248000	5.601373e-01	0.049471	0.000000	0.000000	0.000010	0.000000	0.002897	0.242000	1.633013e+00	0.075000	0.252000	0.011000	0.005000	0.006000	0.599000	9.942841e-01	0.309000	5.993964e-03	0.250000	9.632219e-01	0.335000	9.348073e-03	0.370000
370500000	0.214000	1.649425e+00	0.063000	0.287000	0.010000	0.002000	0.002000	0.579000	9.942841e-01	0.266000	5.588735e-03	0.278000	9.729024e-01	0.273000	9.348073e-03	0.291000	6.653681e-03	0.320000	1.772744e+00	0.252000	1.287276e+00	0.031000	1.124905e-02	0.279000	3.790616e+00	0.263000	5.490459e-01	0.049555	0.000000	0.000000	0.000010	0.000000	0.002893	0.266000	1.682746e+00	0.068000	0.339000	0.014000	0.005000	0.005000	0.526000	9.942841e-01	0.285000	6.115050e-03	0.250000	9.441488e-01	0.142000	8.981529e-03	0.101000
371000000	0.230000	1.633013e+00	0.061000	0.282000	0.012000	0.003000	0.005000	0.543000	9.942841e-01	0.292000	5.758937e-03	0.276000	9.536377e-01	0.202000	9.729575e-03	0.241000	6.925223e-03	0.246000	1.845091e+00	0.248000	1.212311e+00	0.079000	1.124905e-02	0.232000	3.790616e+00	0.239000	5.657668e-01	0.049787	0.000000	0.000000	0.000010	0.000000	0.002889	0.256000	1.649425e+00	0.069000	0.276000	0.007000	0.003000	0.004000	0.570000	9.942841e-01	0.273000	6.301281e-03	0.244000	9.536377e-01	0.252000	9.255058e-03	0.224000
371500000	0.256000	1.682746e+00	0.070000	0.288000	0.010000	0.001000	0.002000	0.560000	9.942841e-01	0.299000	5.758937e-03	0.254000	1.002532e+00	0.363000	9.827359e-03	0.250000	6.925223e-03	0.190000	1.845091e+00	0.236000	1.261786e+00	0.062000	1.124905e-02	0.224000	3.790616e+00	0.251000	5.490459e-01	0.049914	0.000000	0.000000	0.000010	0.000000	0.002886	0.264000	1.699657e+00	0.062000	0.263000	0.008000	0.005000	0.005000	0.568000	9.942841e-01	0.225000	6.176508e-03	0.265000	9.536377e-01	0.366000	9.632764e-03	0.317000
372000000	0.260000	1.733993e+00	0.065000	0.284000	0.007000	0.003000	0.003000	0.518000	9.942841e-01	0.198000	5.993964e-03	0.224000	9.925564e-01	0.283000	9.632764e-03	0.312000	6.720551e-03	0.259000	1.939691e+00	0.280000	1.313281e+00	0.052000	1.124905e-02	0.196000	3.790616e+00	0.257000	5.657668e-01	0.049972	0.000000	0.000000	0.000010	0.000000	0.002882	0.254000	1.716739e+00	0.072000	0.283000	0.012000	0.005000	0.007000	0.509000	9.942841e-01	0.188000	6.115050e-03	0.278000	9.826803e-01	0.312000	9.162968e-03	0.221000
372500000	0.262000	1.716739e+00	0.087000	0.283000	0.008000	0.010000	0.003000	0.493000	9.942841e-01	0.316000	6.054204e-03	0.250000	9.347544e-01	0.131000	9.442022e-03	0.250000	6.788094e-03	0.288000	2.059634e+00	0.262000	1.300214e+00	0.053000	1.124905e-02	0.209000	3.790616e+00	0.242000	5.545639e-01	0.050066	0.000000	0.000000	0.000010	0.000000	0.002878	0.272000	1.733993e+00	0.053000	0.254000	0.016000	0.005000	0.004000	0.559000	9.942841e-01	0.246000	6.115050e-03	0.250000	9.441488e-01	0.161000	8.629359e-03	0.226000
373000000	0.258000	1.699657e+00	0.091000	0.284000	0.011000	0.001000	0.002000	0.553000	9.942841e-01	0.142000	6.176508e-03	0.232000	9.536377e-01	0.364000	9.536916e-03	0.286000	7.065121e-03	0.259000	2.101242e+00	0.248000	1.326480e+00	0.063000	1.124905e-02	0.186000	3.790616e+00	0.240000	5.601373e-01	0.050064	0.000000	0.000000	0.000010	0.000000	0.002874	0.257000	1.751420e+00	0.063000	0.309000	0.009000	0.001000	0.001000	0.576000	9.942841e-01	0.295000	5.934323e-03	0.217000	9.536377e-01	0.203000	8.543495e-03	0.266000
373500000	0.255000	1.733993e+00	0.090000	0.301000	0.008000	0.004000	0.004000	0.524000	9.942841e-01	0.289000	6.493184e-03	0.235000	9.441488e-01	0.296000	8.981529e-03	0.347000	6.788094e-03	0.307000	2.165234e+00	0.240000	1.287276e+00	0.067000	1.124905e-02	0.242000	3.790616e+00	0.256000	5.545639e-01	0.050082	0.000000	0.000000	0.000010	0.000000	0.002870	0.248000	1.699657e+00	0.056000	0.255000	0.013000	0.002000	0.002000	0.551000	9.942841e-01	0.203000	6.301281e-03	0.233000	9.347544e-01	0.112000	8.374323e-03	0.232000
374000000	0.256000	1.751420e+00	0.058000	0.309000	0.012000	0.003000	0.004000	0.559000	9.942841e-01	0.260000	6.115050e-03	0.253000	9.925564e-01	0.392000	9.255058e-03	0.253000	6.994822e-03	0.193000	2.208975e+00	0.251000	1.313281e+00	0.060000	1.124905e-02	0.224000	3.790616e+00	0.249000	5.328191e-01	0.050120	0.000000	0.000000	0.000010	0.000000	0.002866	0.237000	1.733993e+00	0.078000	0.263000	0.009000	0.002000	0.002000	0.573000	9.942841e-01	0.268000	6.493184e-03	0.234000	9.347544e-01	0.393000	7.886640e-03	0.390000
374500000	0.255000	1.733993e+00	0.055000	0.300000	0.008000	0.004000	0.005000	0.546000	9.942841e-01	0.272000	6.558441e-03	0.236000	9.536377e-01	0.481000	8.892162e-03	0.327000	6.925223e-03	0.214000	2.208975e+00	0.228000	1.274468e+00	0.047000	1.124905e-02	0.288000	3.790616e+00	0.260000	5.601373e-01	0.050361	0.000000	0.000000	0.000010	0.000000	0.002862	0.255000	1.716739e+00	0.048000	0.243000	0.016000	0.004000	0.004000	0.503000	9.942841e-01	0.234000	6.493184e-03	0.245000	9.826803e-01	0.094000	7.808167e-03	0.142000
375000000	0.244000	1.716739e+00	0.085000	0.276000	0.011000	0.003000	0.001000	0.540000	9.942841e-01	0.203000	6.364610e-03	0.265000	9.925564e-01	0.264000	9.071795e-03	0.308000	7.065121e-03	0.198000	2.231175e+00	0.255000	1.274468e+00	0.056000	1.124905e-02	0.273000	3.790616e+00	0.219000	5.545639e-01	0.050392	0.000000	0.000000	0.000010	0.000000	0.002859	0.244000	1.666002e+00	0.066000	0.294000	0.009000	0.005000	0.005000	0.579000	9.942841e-01	0.276000	6.301281e-03	0.242000	9.826803e-01	0.219000	7.808167e-03	0.410000
375500000	0.266000	1.699657e+00	0.072000	0.273000	0.012000	0.003000	0.003000	0.553000	9.942841e-01	0.256000	6.624355e-03	0.232000	9.441488e-01	0.374000	8.981529e-03	0.242000	6.788094e-03	0.286000	2.231175e+00	0.226000	1.249231e+00	0.060000	1.124905e-02	0.231000	3.790616e+00	0.215000	5.545639e-01	0.050471	0.000000	0.000000	0.000010	0.000000	0.002855	0.243000	1.616764e+00	0.073000	0.313000	0.009000	0.005000	0.001000	0.530000	9.942841e-01	0.309000	6.428576e-03	0.243000	9.729024e-01	0.367000	7.886640e-03	0.353000
376000000	0.274000	1.699657e+00	0.070000	0.283000	0.011000	0.003000	0.003000	0.518000	9.942841e-01	0.290000	6.826096e-03	0.238000	9.632219e-01	0.140000	9.071795e-03	0.371000	6.856315e-03	0.141000	2.299125e+00	0.268000	1.249231e+00	0.061000	1.124905e-02	0.255000	3.790616e+00	0.259000	5.601373e-01	0.050563	0.000000	0.000000	0.000010	0.000000	0.002851	0.265000	1.666002e+00	0.075000	0.291000	0.014000	0.004000	0.003000	0.549000	9.942841e-01	0.237000	5.993964e-03	0.257000	9.826803e-01	0.260000	8.374323e-03	0.149000
376500000	0.270000	1.716739e+00	0.068000	0.314000	0.016000	0.003000	0.000000	0.541000	9.942841e-01	0.314000	7.104675e-03	0.270000	9.729024e-01	0.239000	8.716085e-03	0.229000	6.720551e-03	0.243000	2.165234e+00	0.238000	1.261786e+00	0.034000	1.124905e-02	0.271000	3.790616e+00	0.239000	5.545639e-01	0.050630	0.000000	0.000000	0.000010	0.000000	0.002847	0.264000	1.716739e+00	0.071000	0.281000	0.016000	0.004000	0.005000	0.559000	9.942841e-01	0.254000	5.758937e-03	0.253000	9.632219e-01	0.331000	8.290997e-03	0.430000
377000000	0.257000	1.699657e+00	0.061000	0.259000	0.013000	0.005000	0.002000	0.543000	9.942841e-01	0.257000	6.690931e-03	0.248000	9.925564e-01	0.337000	8.374323e-03	0.159000	6.392786e-03	0.162000	2.080334e+00	0.246000	1.261786e+00	0.042000	1.124905e-02	0.280000	3.790616e+00	0.264000	5.435828e-01	0.050603	0.000000	0.000000	0.000010	0.000000	0.002843	0.243000	1.699657e+00	0.066000	0.272000	0.016000	0.003000	0.003000	0.578000	9.942841e-01	0.178000	5.816816e-03	0.263000	9.826803e-01	0.267000	8.126824e-03	0.242000
377500000	0.252000	1.716739e+00	0.047000	0.224000	0.015000	0.002000	0.002000	0.543000	9.942841e-01	0.243000	6.758176e-03	0.245000	9.729024e-01	0.413000	9.162968e-03	0.285000	6.788094e-03	0.250000	2.018851e+00	0.263000	1.274468e+00	0.049000	1.124905e-02	0.246000	3.790616e+00	0.236000	5.601373e-01	0.050701	0.000000	0.000000	0.000010	0.000000	0.002840	0.258000	1.699657e+00	0.071000	0.280000	0.010000	0.004000	0.004000	0.549000	9.942841e-01	0.343000	6.176508e-03	0.252000	9.729024e-01	0.076000	8.458486e-03	0.214000
378000000	0.273000	1.699657e+00	0.055000	0.247000	0.007000	0.001000	0.001000	0.507000	9.942841e-01	0.251000	6.493184e-03	0.268000	9.632219e-01	0.230000	9.348073e-03	0.358000	6.994822e-03	0.266000	2.059634e+00	0.267000	1.274468e+00	0.056000	1.124905e-02	0.241000	3.790616e+00	0.267000	5.657668e-01	0.050833	0.000000	0.000000	0.000010	0.000000	0.002836	0.245000	1.682746e+00	0.075000	0.291000	0.011000	0.005000	0.005000	0.559000	9.942841e-01	0.227000	6.115050e-03	0.264000	9.347544e-01	0.146000	8.374323e-03	0.253000
378500000	0.252000	1.716739e+00	0.070000	0.252000	0.014000	0.002000	0.002000	0.549000	9.942841e-01	0.314000	6.558441e-03	0.244000	9.441488e-01	0.214000	9.632764e-03	0.284000	6.856315e-03	0.131000	1.959185e+00	0.248000	1.224495e+00	0.054000	1.124905e-02	0.300000	3.790616e+00	0.232000	5.490459e-01	0.050847	0.000000	0.000000	0.000010	0.000000	0.002832	0.250000	1.633013e+00	0.061000	0.265000	0.008000	0.002000	0.001000	0.560000	9.942841e-01	0.202000	6.115050e-03	0.257000	9.826803e-01	0.224000	8.208500e-03	0.051000
379000000	0.272000	1.699657e+00	0.058000	0.273000	0.007000	0.004000	0.006000	0.525000	9.942841e-01	0.228000	6.558441e-03	0.249000	9.536377e-01	0.348000	9.255058e-03	0.237000	6.653681e-03	0.301000	1.920390e+00	0.261000	1.212311e+00	0.058000	1.124905e-02	0.278000	3.790616e+00	0.246000	5.275175e-01	0.050976	0.000000	0.000000	0.000010	0.000000	0.002828	0.254000	1.649425e+00	0.079000	0.269000	0.011000	0.000000	0.002000	0.564000	9.942841e-01	0.235000	6.054204e-03	0.224000	9.632219e-01	0.533000	8.126824e-03	0.310000
379500000	0.245000	1.699657e+00	0.062000	0.225000	0.011000	0.005000	0.006000	0.525000	9.942841e-01	0.274000	6.624355e-03	0.251000	9.729024e-01	0.085000	8.716085e-03	0.211000	6.266200e-03	0.273000	1.959185e+00	0.266000	1.236801e+00	0.064000	1.124905e-02	0.235000	3.790616e+00	0.234000	5.328191e-01	0.050925	0.000000	0.000000	0.000010	0.000000	0.002825	0.262000	1.633013e+00	0.082000	0.308000	0.010000	0.004000	0.005000	0.522000	9.942841e-01	0.256000	6.054204e-03	0.253000	9.729024e-01	0.433000	8.126824e-03	0.320000
380000000	0.259000	1.716739e+00	0.071000	0.247000	0.021000	0.000000	0.001000	0.544000	9.942841e-01	0.204000	6.238582e-03	0.247000	1.002532e+00	0.382000	9.162968e-03	0.280000	6.266200e-03	0.198000	2.018851e+00	0.252000	1.249231e+00	0.057000	1.124905e-02	0.239000	3.790616e+00	0.229000	5.381740e-01	0.050973	0.000000	0.000000	0.000010	0.000000	0.002821	0.266000	1.633013e+00	0.061000	0.336000	0.010000	0.000000	0.001000	0.542000	9.942841e-01	0.276000	6.115050e-03	0.252000	9.729024e-01	0.121000	8.543495e-03	0.171000
380500000	0.229000	1.733993e+00	0.063000	0.236000	0.012000	0.003000	0.003000	0.546000	9.942841e-01	0.211000	6.176508e-03	0.235000	9.826803e-01	0.418000	9.348073e-03	0.510000	6.329177e-03	0.224000	1.901282e+00	0.274000	1.300214e+00	0.060000	1.124905e-02	0.182000	3.790616e+00	0.272000	5.435828e-01	0.051107	0.000000	0.000000	0.000010	0.000000	0.002817	0.240000	1.649425e+00	0.065000	0.258000	0.005000	0.004000	0.003000	0.571000	9.942841e-01	0.227000	6.115050e-03	0.263000	9.729024e-01	0.287000	8.543495e-03	0.249000
381000000	0.275000	1.716739e+00	0.056000	0.253000	0.007000	0.003000	0.005000	0.560000	9.942841e-01	0.230000	6.176508e-03	0.254000	9.925564e-01	0.230000	9.926125e-03	0.175000	6.720551e-03	0.226000	1.863634e+00	0.248000	1.274468e+00	0.056000	1.124905e-02	0.254000	3.790616e+00	0.272000	5.657668e-01	0.051258	0.000000	0.000000	0.000010	0.000000	0.002814	0.254000	1.699657e+00	0.073000	0.271000	0.017000	0.003000	0.003000	0.565000	9.942841e-01	0.234000	6.301281e-03	0.225000	9.441488e-01	0.188000	8.208500e-03	0.136000
381500000	0.256000	1.716739e+00	0.070000	0.293000	0.009000	0.004000	0.004000	0.540000	9.942841e-01	0.184000	5.875276e-03	0.259000	9.925564e-01	0.399000	1.022842e-02	0.386000	7.065121e-03	0.185000	1.772744e+00	0.256000	1.287276e+00	0.057000	1.124905e-02	0.284000	3.790616e+00	0.249000	5.490459e-01	0.051532	0.000000	0.000000	0.000010	0.000000	0.002810	0.225000	1.716739e+00	0.063000	0.279000	0.004000	0.004000	0.003000	0.555000	9.942841e-01	0.210000	6.176508e-03	0.262000	9.632219e-01	0.197000	7.502004e-03	0.249000
382000000	0.261000	1.699657e+00	0.063000	0.298000	0.010000	0.002000	0.002000	0.571000	9.942841e-01	0.204000	6.364610e-03	0.222000	1.002532e+00	0.285000	1.022842e-02	0.367000	7.353454e-03	0.275000	1.737641e+00	0.255000	1.261786e+00	0.053000	1.124905e-02	0.253000	3.790616e+00	0.258000	5.771961e-01	0.051590	0.000000	0.000000	0.000010	0.000000	0.002806	0.246000	1.733993e+00	0.067000	0.311000	0.014000	0.005000	0.006000	0.604000	9.942841e-01	0.336000	6.054204e-03	0.280000	9.729024e-01	0.460000	7.965902e-03	0.444000
382500000	0.249000	1.649425e+00	0.065000	0.262000	0.004000	0.001000	0.003000	0.551000	9.942841e-01	0.241000	6.176508e-03	0.274000	9.632219e-01	0.227000	9.926125e-03	0.223000	6.994822e-03	0.278000	1.772744e+00	0.228000	1.249231e+00	0.056000	1.124905e-02	0.340000	3.790616e+00	0.234000	5.545639e-01	0.051663	0.000000	0.000000	0.000010	0.000000	0.002802	0.260000	1.716739e+00	0.066000	0.245000	0.013000	0.002000	0.002000	0.542000	9.942841e-01	0.282000	6.115050e-03	0.279000	9.729024e-01	0.325000	7.886640e-03	0.212000
[truncated: 35 more rows]
[truncated: 18 more columns]
