# Supplementary material for: The rapid evolution of lungfish durophagy
Source: Nat Commun. 2022 May 2;13:2390. doi: 10.1038/s41467-022-30091-3 (PMC9061808; doi:10.1038/s41467-022-30091-3)
Supplement: Supplementary file 5 — Supplementary Software [file 41467_2022_30091_MOESM5_ESM.zip › Supplementary Software/MrBayes_tip_dating_analyses/2_partitions_without_constraint_TK02_(not_converged)/Cui_2021_strict.trprobs]

#NEXUS
[ID: 9537836538]
[This file contains the trees that were found during the MCMC
search, sorted by posterior probability. "p" indicates the
posterior probability of the tree whereas "P" indicates the
cumulative posterior probability.]

begin trees;
   translate
    1 Guiyu_oneris,
    2 Adololopas_moyasmithae,
    3 Adelargo_schultzei,
    4 Amadeodipterus_kencampbelli,
    5 Andreyevichthys_epitomus,
    6 Archaeonectes_pertusus,
    7 Asthenorhynchus_meemannae,
    8 Barwickia_downunda,
    9 Chirodipterus_australis,
   10 Chirodipterus_onawayensis,
   11 Dipterus_valenciennesi,
   12 Chirodipterus_wildungensis,
   13 Chirodipterus_liangchengi,
   14 Dipnorhynchus_cathlesae,
   15 Dipnorhynchus_sussmilchi,
   16 Dipnorhynchus_kiandrensis,
   17 Dipnorhynchus_kurikae,
   18 Eoctenodus_microsoma,
   19 Fleurantia_denticulata,
   20 Gogodipterus_paddyensis,
   21 Griphognathus_minutidens,
   22 Griphognathus_sculpta,
   23 Griphognathus_whitei,
   24 Grossipterus_crassus,
   25 Holodipterus_elderae,
   26 Holodipterus_gogoensis,
   27 Howidipterus_donnae,
   28 Ichnomylax_kurnai,
   29 Iowadipterus_halli,
   30 Jarvikia_arctica,
   31 Jessenia_concentrica,
   32 Melanognathus_canadensis,
   33 Nielsenia_nordica,
   34 Oervigia_nordica,
   35 Orlovichthys_limnatis,
   36 Palaeodaphus_insignis,
   37 Pentlandia_macroptera,
   38 Phaneropleuron_andersoni,
   39 Pillararhynchus_longi,
   40 Robinsondipterus_longi,
   41 Scaumenacia_curta,
   42 Soederberghia_groenlandica,
   43 Sorbitorhynchus_deleaskitus,
   44 Speonesydrion_iani,
   45 Stomiahykus_thlaodus,
   46 Tarachomylax_oepiki,
   47 Uranolophus_wyomingensis,
   48 Conchopoma_gadiforme,
   49 Delatitia_breviceps,
   50 Uronemus_splendens,
   51 Gnathorhiza_serrata,
   52 Megapleuron_zangerli,
   53 Palaeophichthys_parvulus,
   54 Parasagenodus_sibiricus,
   55 Sagenodus_inaequalis,
   56 Straitonia_waterstoni,
   57 Tranodis_castrensis,
   58 Ctenodus,
   59 Xylognathus_macrustenus,
   60 Limanichthys_fraseri,
   61 Apatorhynchus_opistheretmus,
   62 Erikia_jarviki,
   63 Dipnotuberculus_gnathodus,
   64 Cathlorhynchus_trismodipterus,
   65 Harajicadipterus_youngi,
   66 Xeradipterus_hatcheri,
   67 Rhinodipterus_ulrichi,
   68 Rhinodipterus_kimberleyensis,
   69 Rhinodipterus_secans,
   70 Westollrhynchus_lehmanni,
   71 Rhynchodipterus_elginensis,
   72 Persephonichthys,
   73 Celsiodon,
   74 Sinodipterus_beibei,
   75 Porolepis,
   76 Durialepis,
   77 Glyptolepis,
   78 Holoptychius,
   79 Laccognathus,
   80 Nasogaluakus_chorni,
   81 Quebecius_quebecensis,
   82 Psarolepis,
   83 Youngolepis,
   84 Powichthys,
   85 Diabolepis_speratus,
   86 Meemannia,
   87 Raynerius_splendens,
   88 Cheirolepis;
   tree tree_1 [p = 0.000, P = 0.000] = [&W 0.000033] (1,(82,(((88,87),86),((84,(76,((80,((81,(79,78)),77)),75))),(83,(85,(70,(47,((28,(((64,63),15),(44,(17,((16,14),(10,6)))))),((62,(45,31)),(46,(32,((43,4),(((68,(69,67)),((37,(((71,42),19),(27,8))),(((65,35),18),((61,(((73,(59,49)),(60,(58,((57,56),(50,(55,((53,(72,51)),(52,48)))))))),41)),(33,((54,5),(30,3))))))),(((24,(29,((36,34),20))),(((25,(23,22)),21),(40,(66,(26,7))))),(74,((39,11),(((38,13),9),(12,2)))))))))))))))))));
   tree tree_2 [p = 0.000, P = 0.000] = [&W 0.000033] (1,(82,(((88,87),86),((84,(((80,(((81,79),78),77)),76),75)),(83,(85,(70,(47,(((28,(63,(64,15))),(44,(17,((16,14),(10,6))))),(((62,45),31),(32,(46,(43,(4,(((36,(38,(54,34))),(29,20)),(65,(((((69,67),(68,35)),24),(30,((27,8),(37,(18,(25,((((73,(61,(49,(60,(58,((57,56),(50,(55,(52,(53,(72,(51,48)))))))))))),41),(33,5)),((59,19),3)))))))),((74,(66,(((71,42),((23,22),21)),(40,(26,7))))),(11,(39,((13,9),(12,2))))))))))))))))))))));
   tree tree_3 [p = 0.000, P = 0.000] = [&W 0.000033] (1,(82,(((88,87),86),((84,(76,((80,((81,(79,78)),77)),75))),(83,(85,(70,(47,((44,(((64,63),15),(28,(17,((16,14),(10,6)))))),((62,(31,(45,4))),(46,(32,((43,(34,29)),(((67,(69,(68,35))),(((27,18),8),(37,((((73,61),(49,(60,(58,((57,56),(50,(55,(52,(53,(72,(51,48))))))))))),41),(19,(((59,54),(30,(33,5))),3)))))),((65,(25,(((23,22),((71,42),21)),((66,40),(26,(38,7)))))),(74,((39,11),(((24,(36,20)),(13,9)),(12,2)))))))))))))))))));
   tree tree_4 [p = 0.000, P = 0.000] = [&W 0.000033] (1,(82,(((88,87),86),((84,((80,(((81,79),78),77)),(76,75))),(83,(85,(70,((44,((45,((64,63),15)),(28,(17,((16,14),(10,6)))))),(47,((62,31),(32,(46,(43,(4,(65,(((69,(67,(68,35))),((27,(((61,(71,42)),19),8)),(37,(18,(41,((30,(((73,49),(60,(58,((57,56),(50,(55,(52,((53,(72,51)),48)))))))),((59,54),5))),3)))))),((((66,40),((33,(25,(23,22))),21)),(26,7)),(74,((((38,34),29),11),(((36,24),20),(39,((13,9),(12,2)))))))))))))))))))))));
   tree tree_5 [p = 0.000, P = 0.000] = [&W 0.000033] (1,(82,((((88,87),86),(83,(84,(((80,((81,(79,78)),77)),76),75)))),(85,(70,((28,(45,((64,(63,15)),(44,((16,14),(17,(31,(62,(10,6))))))))),(47,(32,((46,(((38,34),29),4)),(43,((((69,68),67),((35,(65,18)),((37,(27,((61,((71,42),19)),8))),(41,((73,(49,(60,(58,((57,56),(50,((55,52),((72,51),(53,48))))))))),((54,30),(5,((59,33),3)))))))),((((23,22),21),((66,40),(26,(25,7)))),((24,(36,20)),(74,((39,11),((13,9),(12,2)))))))))))))))));
   tree tree_6 [p = 0.000, P = 0.000] = [&W 0.000033] (1,(82,(((88,87),86),((83,(84,(((80,(((81,79),78),77)),76),75))),(85,((70,47),((44,((28,(64,(63,15))),(17,((16,14),(10,6))))),(((62,32),31),(46,((45,4),(43,((74,((67,(69,(68,(65,35)))),((37,(27,8)),((18,(41,(((73,(61,(49,(60,(58,(57,(56,(50,(55,(52,((53,(72,51)),48))))))))))),33),(30,(54,5))))),(((71,42),(59,19)),3))))),(((66,40),(((25,(23,22)),21),(26,7))),((39,11),((24,(36,(((38,34),29),20))),((13,9),(12,2)))))))))))))))));
   tree tree_7 [p = 0.000, P = 0.000] = [&W 0.000033] (1,(82,(((88,87),86),((83,(84,((((81,79),78),77),(80,(76,75))))),(85,(70,((((45,44),(28,((64,63),15))),(17,((16,14),(10,6)))),(47,((62,31),(32,(46,(29,((43,4),((((69,(68,67)),38),((65,35),(37,(((27,18),8),(19,((61,((73,49),((60,59),(58,(56,(57,(50,(55,(52,(53,(72,(51,48)))))))))))),(41,((54,5),((33,30),3))))))))),((((23,(34,22)),((71,42),21)),((40,(66,25)),(26,7))),((74,(24,(36,20))),((39,11),((13,9),(12,2)))))))))))))))))));
   tree tree_8 [p = 0.000, P = 0.000] = [&W 0.000033] (1,(82,((83,(84,(76,((80,((81,(79,78)),77)),75)))),(((88,87),86),(85,(47,((((62,31),28),((64,(63,15)),(45,(44,((16,14),(17,(10,6))))))),(70,(46,((43,32),((29,(65,4)),(((68,(69,(67,(35,18)))),(((37,(54,34)),(27,8)),(19,(((73,59),38),((((60,(49,(50,((58,(57,56)),(55,(52,(53,((72,51),48)))))))),41),33),(5,(30,3))))))),((((25,(23,22)),((71,42),21)),(40,(66,((61,26),7)))),(((74,39),11),((24,(36,20)),((13,9),(12,2)))))))))))))))));
   tree tree_9 [p = 0.000, P = 0.000] = [&W 0.000033] (1,(82,(((88,87),86),((83,(84,(80,((((81,79),78),77),(76,75))))),(85,(70,(47,(((((62,45),31),28),(44,(((64,63),15),((16,14),(17,(10,6)))))),((46,32),((29,4),(43,((65,(((73,38),((69,67),(68,35))),((37,18),((27,8),((61,59),(19,(25,(41,((((60,(49,(58,(57,(56,(50,(55,(52,((53,(72,51)),48))))))))),33),5),((54,30),3)))))))))),(((34,((23,22),((71,42),21))),(40,(66,(26,7)))),(74,(11,(39,((24,(36,20)),((13,9),(12,2)))))))))))))))))));
   tree tree_10 [p = 0.000, P = 0.000] = [&W 0.000033] (1,(82,(((88,87),86),((84,((80,((81,(79,78)),77)),(76,75))),(83,(85,((44,((64,(63,15)),(28,((16,14),(17,(10,6)))))),((70,47),((45,31),(62,(32,(29,(46,((43,4),(((67,(69,(68,35))),(18,((27,((24,19),8)),(37,(41,((73,(49,(60,(58,((57,56),(50,(55,(52,((53,(72,51)),48))))))))),(5,(30,3)))))))),((65,(((59,(54,38)),34),((33,((23,22),((61,(71,42)),21))),((66,40),(25,(26,7)))))),(74,((39,11),((13,9),((36,20),(12,2)))))))))))))))))))));
   tree tree_11 [p = 0.000, P = 0.000] = [&W 0.000033] (1,(82,(((88,87),86),((84,(((80,((81,(79,78)),77)),76),75)),(83,(85,((28,(((64,63),15),(44,((16,14),(17,(10,6)))))),(70,(47,(((62,31),(45,4)),(46,(32,(43,(((68,(69,67)),((35,(65,18)),((27,8),(37,(19,(((73,(61,(((60,59),49),(58,((57,56),(50,((55,52),(53,(72,(51,48)))))))))),((54,30),5)),(41,3))))))),(74,(((34,29),(((25,(23,22)),((71,42),21)),(40,(66,(26,((38,33),7)))))),(11,((24,(36,20)),(39,((13,9),(12,2)))))))))))))))))))));
   tree tree_12 [p = 0.000, P = 0.000] = [&W 0.000033] (1,(82,((((88,87),86),(83,(84,(((80,(((81,79),78),77)),76),75)))),(85,((62,(45,31)),((70,(44,((28,(64,(63,15))),((16,14),(17,(10,6)))))),(47,(32,(46,((43,4),((65,(((68,67),(69,35)),((29,(25,(34,((59,38),18)))),(37,((27,8),(19,(((61,((73,49),(58,(60,((57,56),((55,50),(52,(53,(72,(51,48)))))))))),41),(33,(30,((54,5),3)))))))))),((((23,22),((71,42),21)),((66,40),(26,7))),(24,(74,((39,11),((36,20),((13,9),(12,2))))))))))))))))));
   tree tree_13 [p = 0.000, P = 0.000] = [&W 0.000033] (1,(82,(((88,87),86),((83,(84,(((80,(((81,79),78),77)),76),75))),(85,(47,(70,(((44,(28,(64,(63,15)))),(17,((16,14),(10,6)))),((62,((45,18),(31,4))),(29,((46,32),(43,((((69,67),(68,35)),(65,(37,((27,8),(19,((41,(((73,49),(60,(58,((57,56),(50,(55,(52,(53,(72,(51,48)))))))))),(30,5))),((61,59),3))))))),(((38,(34,25)),(((23,22),((42,(71,33)),21)),((66,40),(26,7)))),(74,((39,11),((24,((54,36),20)),((13,9),(12,2)))))))))))))))))));
   tree tree_14 [p = 0.000, P = 0.000] = [&W 0.000033] (1,(82,(((88,87),86),((83,(84,(80,(((81,(79,78)),77),(76,75))))),(85,(70,((((44,28),(64,(63,15))),((62,31),((16,14),(17,(10,6))))),(47,((45,4),(46,((32,(43,((54,38),29))),(((69,67),((68,(35,18)),(37,(8,(27,(19,(41,(((49,((73,59),(60,(58,((57,56),(50,(55,(52,(53,(72,(51,48))))))))))),(30,(33,5))),3)))))))),((((34,(25,(23,22))),((71,42),21)),(40,((66,61),(26,7)))),((24,(36,20)),(74,(11,(39,((13,9),(65,(12,2))))))))))))))))))));
   tree tree_15 [p = 0.000, P = 0.000] = [&W 0.000033] (1,((((88,87),86),82),((83,(84,(76,((80,(((81,79),78),77)),75)))),(85,((((44,28),((64,63),15)),((16,14),(17,(10,6)))),(70,(47,((45,(62,31)),(32,(46,(29,((65,4),(((69,(67,(68,35))),((27,8),(37,((33,18),(((42,(71,30)),19),((41,(((73,60),(61,(49,(58,((57,56),(50,(55,(52,((53,(72,51)),48))))))))),5)),((59,54),3))))))),(43,((38,34),((((25,(23,22)),21),((66,40),(26,7))),((39,11),(74,((24,(36,20)),((13,9),(12,2)))))))))))))))))))));
   tree tree_16 [p = 0.000, P = 0.001] = [&W 0.000033] (1,(82,((84,(76,((80,(((81,79),78),77)),75))),(83,(((88,87),86),(85,(((62,(45,31)),((28,(44,((64,63),15))),(17,((16,14),(10,6))))),(47,(70,(4,(46,(32,(43,(((34,(29,((38,33),18))),((69,(67,(68,35))),((19,(37,(27,8))),(41,((30,5),((54,((73,49),(60,(59,(58,((57,56),(50,(55,(52,(53,(72,(51,48)))))))))))),(61,3))))))),((((25,(23,22)),((71,42),21)),((66,40),(26,7))),(74,((65,(39,11)),(((24,(36,20)),(13,9)),(12,2)))))))))))))))))));
   tree tree_17 [p = 0.000, P = 0.001] = [&W 0.000033] (1,(82,(((88,87),86),((84,(((80,((81,(79,78)),77)),76),75)),(83,(85,(70,((((62,44),(64,(63,15))),(28,(17,((16,14),(10,6))))),(47,((45,31),(46,(29,(32,((43,4),((((69,68),(67,(34,(38,(73,33))))),((65,35),(37,((27,8),(18,(((71,42),19),(((((60,59),(49,(58,((57,56),(50,(55,(52,(53,(72,(51,48)))))))))),41),((54,30),5)),3))))))),((((61,(23,22)),21),((40,(66,25)),(26,7))),(74,((39,11),((24,(36,20)),((13,9),(12,2)))))))))))))))))))));
   tree tree_18 [p = 0.000, P = 0.001] = [&W 0.000033] (1,(82,(((88,87),86),((83,(84,(76,((80,(((81,79),78),77)),75)))),(85,((((44,28),((64,63),15)),(70,(17,((16,14),(10,6))))),(47,((62,(45,31)),(32,(46,(43,((65,4),(((38,34),29),((((69,67),(68,35)),((27,8),(37,(((42,(71,30)),19),((33,18),(41,(((59,(((73,61),60),(49,(58,((57,56),(50,((55,52),(53,((72,51),48))))))))),(54,5)),3))))))),(((25,(23,22)),(21,((66,40),(26,7)))),(74,((24,(36,20)),(11,(39,((13,9),(12,2)))))))))))))))))))));
   tree tree_19 [p = 0.000, P = 0.001] = [&W 0.000033] (1,(82,(((88,87),86),((83,(84,(((80,(((81,79),78),77)),76),75))),(85,(70,(47,((62,(44,(((64,63),15),(28,(17,((16,14),(10,6))))))),((45,31),(46,(4,((43,32),(((69,67),(68,((65,(35,18)),(37,((27,((61,19),8)),(41,((54,(30,5)),((73,(59,(49,(60,(58,((57,56),(50,(55,(52,(53,(72,(51,48)))))))))))),3)))))))),((24,((34,(38,33)),((36,29),20))),((((25,(23,22)),((71,42),21)),((66,40),(26,7))),(74,(11,(39,((13,9),(12,2))))))))))))))))))));
   tree tree_20 [p = 0.000, P = 0.001] = [&W 0.000033] (1,(82,(((88,87),86),((83,(84,(((80,((81,(79,78)),77)),76),75))),(85,(70,(47,((44,(((64,63),15),(28,((17,(16,14)),(10,6))))),((45,(62,(31,4))),(46,(32,(43,((24,(((69,67),(68,35)),((37,((27,19),8)),(41,((59,((60,(49,(58,((57,56),(50,(55,(52,(72,(53,(51,48)))))))))),((73,61),33))),(18,((30,5),3))))))),((74,((65,(((54,38),34),29)),(25,(((66,40),((71,42),((23,22),21))),(26,7))))),((39,11),((36,20),((13,9),(12,2))))))))))))))))));
   tree tree_21 [p = 0.000, P = 0.001] = [&W 0.000033] (1,(82,(((88,87),86),((84,(76,(((80,(81,(79,78))),77),75))),(83,(85,(70,((47,((44,(64,(63,15))),(28,((17,(16,14)),(10,6))))),((62,(45,(31,18))),(32,(46,((43,4),(((69,(67,(68,35))),(37,(27,(8,(19,((41,(54,((73,((59,49),(60,(58,((57,56),(50,((55,52),(72,(53,(51,48)))))))))),33))),(30,(5,3)))))))),((74,65),(((36,(24,20)),((66,40),((((71,61),42),((23,22),21)),(26,(((38,34),25),7))))),(29,((39,11),((13,9),(12,2)))))))))))))))))));
   tree tree_22 [p = 0.000, P = 0.001] = [&W 0.000033] (1,(82,(((88,87),86),((84,((80,(((81,79),78),77)),(76,75))),(83,(85,(70,(47,((28,(((64,63),15),(44,((17,(16,14)),(10,6))))),(((62,31),(45,4)),(32,(46,(43,(((68,((69,67),(73,38))),((18,(((((54,(49,(60,(58,((57,56),(50,(55,(52,((72,51),(53,48)))))))))),41),(61,33)),19),(37,(27,8)))),((35,((65,34),5)),(30,(59,(25,3)))))),(74,((66,(((23,22),((71,42),21)),(40,(26,7)))),((39,11),((24,((36,29),20)),((13,9),(12,2))))))))))))))))))));
   tree tree_23 [p = 0.000, P = 0.001] = [&W 0.000033] (1,((82,(((88,87),86),((85,83),(84,(76,((80,(((81,79),78),77)),75)))))),(70,((47,(44,(((64,63),15),(28,(17,((16,14),(10,6))))))),((62,31),((45,4),(46,(32,(43,((((65,(67,(69,(68,35)))),((34,(54,(38,33))),29)),(37,((24,(27,8)),(18,(((71,42),19),(61,(41,(((73,(49,((60,59),(58,((57,56),(50,((53,(72,51)),(55,(52,48))))))))),(30,5)),3)))))))),((66,(((25,(23,22)),21),(40,(26,7)))),(74,((39,11),((36,20),((13,9),(12,2))))))))))))))));
   tree tree_24 [p = 0.000, P = 0.001] = [&W 0.000033] (1,(82,(((88,87),86),((84,(76,((80,(((81,79),78),77)),75))),(83,(85,((44,((31,28),(((64,63),15),((62,17),((16,14),(10,6)))))),((70,47),(46,(4,(45,(32,(43,(((69,67),((68,35),((27,8),(37,((((61,(71,42)),19),18),(41,((73,(60,(49,(58,(50,((57,56),(55,(52,(53,(72,(51,48))))))))))),((54,(59,33)),((30,5),3))))))))),((((25,(23,22)),21),((66,40),(26,7))),(74,(((65,(39,(38,(34,29)))),11),(((24,(36,20)),(13,9)),(12,2)))))))))))))))))));
   tree tree_25 [p = 0.000, P = 0.001] = [&W 0.000033] (1,(82,(((88,87),86),((84,(((80,(((81,79),78),77)),76),75)),(83,(85,(70,(47,((((44,28),(63,(64,15))),(17,((16,14),(10,6)))),((62,(45,(31,4))),(46,(32,(43,((74,(((67,((69,68),35)),((73,38),29)),(65,(37,((27,8),((19,18),(41,((49,((60,58),((57,56),(50,(55,(52,(53,((72,51),48)))))))),((30,5),((61,((59,54),33)),3)))))))))),(24,((((25,(23,22)),((71,42),21)),(34,(66,(40,(26,7))))),((36,20),((39,11),((13,9),(12,2))))))))))))))))))));
   tree tree_26 [p = 0.000, P = 0.001] = [&W 0.000033] (1,(82,((83,(84,(((80,(((81,79),78),77)),76),75))),(((88,87),86),(85,(70,(47,((44,((28,((62,45),(64,(63,15)))),(17,((16,14),(10,6))))),(31,((46,4),(32,(43,(((34,((38,(73,33)),29)),(((69,67),(68,35)),((37,(27,8)),((19,18),(41,((54,(60,(49,(56,(58,(57,(50,(55,(52,(53,(72,(51,48)))))))))))),(61,((59,30),(5,3))))))))),((74,65),(((66,40),(((23,22),((71,42),21)),((26,25),7))),((24,(36,20)),(11,(39,((13,9),(12,2))))))))))))))))))));
   tree tree_27 [p = 0.000, P = 0.001] = [&W 0.000033] (1,(82,(((88,87),86),((83,(84,(((80,(((81,79),78),77)),76),75))),(85,(70,((47,(44,((45,(64,(63,15))),(28,(17,((16,14),(10,6))))))),(31,(62,(32,((46,((38,34),29)),(4,(43,(((67,(69,(68,35))),(65,(37,(27,(8,(19,(18,((33,25),(41,((73,(49,(59,(60,(58,((57,56),(50,(55,((53,(72,51)),(52,48)))))))))),(30,(5,(54,3))))))))))))),((((23,22),((71,(61,42)),21)),(40,(66,(26,7)))),((74,((36,24),20)),(39,(11,((13,9),(12,2))))))))))))))))))));
   tree tree_28 [p = 0.000, P = 0.001] = [&W 0.000033] (1,(82,(((88,87),86),((83,(84,((80,(((81,79),78),77)),(76,75)))),(85,(62,((70,31),(47,(((28,((64,63),15)),(44,(17,((16,14),(10,6))))),((46,45),(32,(4,(((38,34),29),(43,((65,(((69,67),(68,35)),((27,8),(37,(((71,42),19),(18,((73,(60,(61,(49,(59,(58,((57,56),(50,(55,(52,(53,((72,51),48)))))))))))),(41,(((54,30),(33,5)),3))))))))),((((23,22),21),((66,25),(40,(26,7)))),(((36,24),20),(74,(11,(39,((13,9),(12,2))))))))))))))))))))));
   tree tree_29 [p = 0.000, P = 0.001] = [&W 0.000033] (1,(82,(((88,87),86),((83,(84,((80,(((81,79),78),77)),(76,75)))),(85,((44,(28,((64,(63,15)),(17,((16,14),(10,6)))))),((70,(62,47)),((45,(31,4)),(46,(29,(43,(32,((24,(36,20)),(((74,((54,38),((69,67),((68,(65,35)),34)))),(37,((27,8),(((61,(71,42)),19),(((73,(59,(49,(60,((58,(57,56)),(50,(55,(52,((72,53),(51,48)))))))))),18),(41,(30,(5,3)))))))),((((25,(23,22)),21),(40,(66,((33,26),7)))),((39,11),((13,9),(12,2))))))))))))))))));
   tree tree_30 [p = 0.000, P = 0.001] = [&W 0.000033] (1,(82,(((88,87),86),((83,(84,(76,((80,((81,(79,78)),77)),75)))),(85,(70,(47,(((28,((64,63),15)),(44,(62,((16,14),(17,(10,6)))))),(31,((46,(45,4)),(32,(43,((((69,67),(68,(65,35))),(37,((27,8),((((71,42),(61,19)),(41,(((59,(73,(49,(54,(60,(58,(56,(57,(50,(55,(52,((53,(72,51)),48)))))))))))),18),(30,(33,5))))),3)))),((74,(((23,22),21),(40,((66,(29,(38,(34,25)))),(26,7))))),((24,(36,20)),(11,(39,((13,9),(12,2)))))))))))))))))));
   tree tree_31 [p = 0.000, P = 0.001] = [&W 0.000033] (1,(82,(((88,87),86),((83,(84,((80,(((81,79),78),77)),(76,75)))),(85,(70,(47,(((62,(45,31)),(44,(((64,63),15),(28,((16,14),(17,(10,6))))))),(32,(46,((43,4),(((67,(68,(69,38))),((65,35),((37,(27,(19,8))),(41,(33,((49,((73,61),(60,(58,((57,56),(50,(55,(52,(53,(72,(51,48))))))))))),((30,((59,54),5)),3))))))),((((71,42),(21,((23,22),(25,18)))),((66,40),(26,7))),(((34,29),(24,(36,20))),(74,(11,(39,((13,9),(12,2)))))))))))))))))));
   tree tree_32 [p = 0.000, P = 0.001] = [&W 0.000033] (1,(82,((((88,87),86),(83,(84,(76,((80,(((81,79),78),77)),75))))),(85,(70,(((44,((64,63),15)),((45,28),(((17,16),14),(10,6)))),(47,(31,(62,(32,((43,29),(4,(46,(65,(((69,((68,35),(67,(((73,59),38),(34,33))))),(((27,18),(((71,42),(61,19)),8)),(37,(41,((60,(49,(50,((58,(57,56)),(55,(52,(53,((72,51),48)))))))),((30,5),(54,3))))))),((((23,22),21),((66,40),((26,25),7))),((24,(36,20)),(74,((39,11),((13,9),(12,2)))))))))))))))))))));
   tree tree_33 [p = 0.000, P = 0.001] = [&W 0.000033] (1,(82,((((88,87),86),(84,(((80,(((81,79),78),77)),76),75))),(83,(85,((70,47),((44,((64,(63,15)),(28,((16,14),(17,(10,6)))))),((45,(62,31)),(46,(32,((29,(43,4)),((65,(((69,68),67),(37,((18,(19,(27,8))),((41,(((73,(59,54)),(60,(49,((58,(57,56)),(50,((55,52),(53,(72,(51,48))))))))),(38,(30,(35,5))))),3))))),(((66,40),(((23,22),((61,(71,42)),21)),((26,25),(34,7)))),(74,((33,(24,(36,20))),(11,(39,((13,9),(12,2)))))))))))))))))));
   tree tree_34 [p = 0.000, P = 0.001] = [&W 0.000033] (1,((((88,87),86),82),((83,(84,(((80,(((81,79),78),77)),76),75))),(85,((70,47),((28,((44,(64,(63,15))),((16,14),(17,(10,6))))),(((62,45),(31,4)),(32,(46,(((38,34),29),(43,(((69,(67,(68,35))),((37,((19,18),(27,8))),(41,((73,(49,(60,(58,(56,(57,(50,(55,(52,(53,(72,(51,48)))))))))))),(30,(5,((54,(59,33)),3))))))),((65,(((25,(23,22)),((71,(61,42)),21)),(40,(66,(26,7))))),(74,((39,11),((24,((36,20),(13,9))),(12,2)))))))))))))))));
   tree tree_35 [p = 0.000, P = 0.001] = [&W 0.000033] (1,(82,(((88,87),86),((84,(((80,(((81,79),78),77)),76),75)),(83,(85,((44,(28,((64,(63,15)),((16,14),(17,(10,6)))))),(47,(70,(((62,31),(45,18)),(46,(32,(4,(43,(((67,(69,(68,35))),((19,(27,8)),(37,(41,((73,((49,(60,(58,((57,56),(50,(55,(52,(72,(53,(51,48)))))))))),(59,33))),((30,(54,5)),3)))))),((65,((24,(36,(29,20))),(74,(((23,22),((61,(71,42)),21)),((66,40),(26,(((38,34),25),7))))))),(11,(39,((13,9),(12,2))))))))))))))))))));
   tree tree_36 [p = 0.000, P = 0.001] = [&W 0.000033] (1,(82,((((88,87),86),(83,(84,(((80,((79,(81,78)),77)),76),75)))),(85,(47,((70,(((45,44),(28,((64,63),15))),((16,14),(17,(10,6))))),((62,31),(32,(46,((43,(((38,34),29),(65,4))),(((69,(67,(68,35))),(37,(8,(27,((19,18),(41,(((54,30),5),((61,(73,(49,((60,59),(58,(57,(56,(50,(55,(52,(53,((72,51),48)))))))))))),3)))))))),((74,((25,(((42,(71,33)),(23,22)),21)),((66,40),(26,7)))),(11,((24,(36,20)),(39,((13,9),(12,2)))))))))))))))));
   tree tree_37 [p = 0.000, P = 0.001] = [&W 0.000033] (1,(82,(((88,87),86),((83,(84,(76,((80,(((81,79),78),77)),75)))),(85,(47,(70,((28,(((62,31),((64,63),15)),(44,(((17,16),14),(10,6))))),((46,(45,4)),(32,(43,(((67,(69,((73,(59,38)),(68,35)))),(74,(65,(37,((27,8),(19,(18,((54,(60,(49,(50,(((58,57),56),(55,(52,(53,(51,(72,48)))))))))),(41,((33,5),3)))))))))),((((25,(23,22)),((((71,61),42),30),21)),(66,(40,(26,7)))),(((39,(34,29)),11),((24,(36,20)),((13,9),(12,2)))))))))))))))));
   tree tree_38 [p = 0.000, P = 0.001] = [&W 0.000033] (1,(82,(((88,87),86),((83,(84,((80,(((81,79),78),77)),(76,75)))),(85,(70,(((44,(28,(64,(63,15)))),((62,31),(((17,16),14),(10,6)))),(47,(32,((46,(45,4)),(43,(((69,(67,(68,35))),((37,(27,8)),((65,(59,18)),(19,((61,(73,(49,((60,58),((57,56),(50,(55,(52,(53,(72,(51,48))))))))))),(41,(((54,30),5),3))))))),((74,(((25,(23,22)),((71,42),21)),(((66,40),(38,34)),(26,7)))),(((29,(24,(33,(36,20)))),11),(39,((13,9),(12,2)))))))))))))))));
   tree tree_39 [p = 0.000, P = 0.001] = [&W 0.000033] (1,(((88,87),86),(82,((83,(84,(((80,(((81,79),78),77)),76),75))),(85,(70,((47,(44,(((64,63),15),(28,(45,(((17,16),14),(31,(10,6)))))))),(62,(32,(46,(43,(4,((65,29),(((69,(67,(68,35))),((37,(27,8)),(18,(((61,(71,42)),19),(41,((30,(((73,(59,49)),(60,(58,(57,(56,(50,(55,((53,(72,51)),(52,48))))))))),5)),3)))))),(((((54,38),(34,33)),25),(((23,22),21),((66,40),(26,7)))),(11,(74,((36,(24,20)),(39,((13,9),(12,2)))))))))))))))))))));
   tree tree_40 [p = 0.000, P = 0.001] = [&W 0.000033] (1,((((88,87),86),82),((83,(84,(((80,(((81,79),78),77)),76),75))),(85,((47,((31,(45,18)),(44,((28,(64,(63,15))),(((17,16),14),(10,6)))))),(70,(62,(32,(46,(4,(43,(((69,(67,(68,35))),(65,((37,24),((27,8),(19,(30,(41,(33,((73,(54,((60,59),(49,(58,((57,56),(50,(55,(52,((53,(72,51)),48)))))))))),(5,3)))))))))),((74,(((71,(61,42)),((23,22),21)),(66,(40,(26,(38,(25,7))))))),((39,11),(((36,(34,29)),20),((13,9),(12,2)))))))))))))))));
   tree tree_41 [p = 0.000, P = 0.001] = [&W 0.000033] (1,(82,(((88,87),86),((83,(84,(((80,(((81,79),78),77)),76),75))),(85,(70,(47,((((44,28),(64,(63,15))),(((17,16),14),(10,6))),((62,31),(((46,45),4),(32,(43,((((67,(69,(68,35))),29),((65,38),(37,((27,8),((((71,42),30),19),(18,(41,((33,5),(((73,61),(((59,54),(60,49)),(58,(56,(57,(50,(55,(52,(53,(72,(51,48))))))))))),3))))))))),((((23,22),21),((66,40),(26,(25,7)))),((74,(39,11)),((24,(36,20)),((13,9),(12,(34,2)))))))))))))))))));
   tree tree_42 [p = 0.000, P = 0.001] = [&W 0.000033] (1,(82,(((88,87),86),((83,(84,(((80,((81,(79,78)),77)),76),75))),(85,(70,(47,((44,(28,((64,(63,15)),((62,45),((31,((17,16),14)),(10,6)))))),(46,(32,(4,(43,(65,((((69,68),(67,(35,(((59,(73,38)),34),18)))),((27,(((71,42),19),8)),(37,(((49,(61,(60,(58,((57,56),(50,(55,(52,((72,51),(53,48)))))))))),41),(((54,33),5),(30,3)))))),((24,(36,(29,20))),(((66,(40,((23,(25,22)),21))),(26,7)),(74,(11,(39,((13,9),(12,2)))))))))))))))))))));
   tree tree_43 [p = 0.000, P = 0.001] = [&W 0.000033] (1,(82,((83,(84,(76,((80,(((81,79),78),77)),75)))),(((88,87),86),(85,(70,((47,(28,(((45,44),(64,(63,15))),(31,(((17,16),14),(10,6)))))),(62,(32,(46,(4,((43,(38,29)),((65,(((69,67),(68,((35,34),18))),(37,((27,8),((61,(33,19)),(41,((73,(49,(60,(58,((57,56),(50,(55,(52,(53,(72,(51,48))))))))))),(5,(((59,54),30),3))))))))),(74,(((((71,42),(23,22)),21),(40,(25,(66,(26,7))))),((24,(36,20)),((39,11),((13,9),(12,2)))))))))))))))))));
   tree tree_44 [p = 0.000, P = 0.001] = [&W 0.000033] (1,(82,(((88,87),86),((83,(84,(((80,((81,(79,78)),77)),76),75))),(85,(70,(((45,(44,(28,((64,63),15)))),(31,((16,14),(17,(10,6))))),(47,(62,(32,(43,((46,4),((29,(24,(36,20))),(((68,(69,67)),((65,(38,35)),(37,((27,8),(18,(19,((41,(((73,61),(60,(49,(58,((57,56),(50,(55,(52,(53,(72,(51,48))))))))))),33)),((59,(54,5)),(30,3))))))))),((((((71,42),34),(23,22)),21),(((66,40),25),(26,7))),(11,(74,(39,((13,9),(12,2))))))))))))))))))));
   tree tree_45 [p = 0.000, P = 0.001] = [&W 0.000033] (1,(82,(((88,87),86),((83,(84,(((80,(((81,79),78),77)),76),75))),(85,(70,(47,((44,((28,((64,63),15)),((16,14),(17,(10,6))))),(((62,32),(31,4)),(29,((46,45),(43,(((68,(69,67)),((65,35),((37,(27,8)),(((((73,61),(49,(60,((58,(57,56)),(50,(55,(52,(53,(72,(51,48)))))))))),41),((33,30),5)),(19,3))))),(((54,(59,38)),18),((74,((40,(((71,42),(23,22)),21)),(66,(26,(25,7))))),((24,(36,20)),((39,11),(((34,13),9),(12,2)))))))))))))))))));
   tree tree_46 [p = 0.000, P = 0.002] = [&W 0.000033] (1,(82,(((88,87),86),((83,(84,(((80,(((81,79),78),77)),76),75))),(85,(70,((47,((64,(63,15)),(44,(28,((16,14),(17,(10,6))))))),((62,31),((46,45),(32,((43,(29,4)),(((67,(69,(68,35))),(37,(8,(27,(((61,(71,42)),19),((41,18),(((49,((73,60),(58,(59,(57,(56,(50,(55,(52,((72,(53,51)),48)))))))))),(30,(54,5))),3))))))),(((65,((38,34),33)),((((66,40),25),((23,22),21)),(26,7))),((74,(36,(24,20))),((39,11),((13,9),(12,2)))))))))))))))));
   tree tree_47 [p = 0.000, P = 0.002] = [&W 0.000033] (1,(82,(((88,87),86),((84,((80,(((81,79),78),77)),(76,75))),(83,(85,((70,47),((((62,28),((45,31),(63,(64,15)))),(44,((16,14),(17,(10,6))))),(32,(46,((43,4),(((67,(69,(68,35))),(37,((27,8),(18,(19,((59,33),(41,((((54,(73,(49,(60,(58,((57,56),(50,((55,52),(53,((72,51),48)))))))))),30),5),3)))))))),((((38,34),29),(((25,(23,22)),((71,42),21)),(40,((66,61),(26,7))))),((24,(36,20)),((65,11),(74,(39,((13,9),(12,2)))))))))))))))))));
   tree tree_48 [p = 0.000, P = 0.002] = [&W 0.000033] (1,(82,((83,(84,(((80,(((81,79),78),77)),76),75))),(((88,87),86),(85,((70,(62,47)),((44,((28,((64,63),15)),((16,14),(17,(10,6))))),((46,(45,(31,4))),(32,(43,(((69,67),((65,(35,18)),(68,((27,(19,8)),((54,37),(41,((73,(59,(60,(49,(50,(((58,57),56),(55,(52,((72,53),(51,48)))))))))),((30,5),3)))))))),(((((71,42),(23,22)),21),(40,((((61,33),26),(66,((38,34),25))),7))),(74,((24,(36,(29,20))),(11,(39,((13,9),(12,2))))))))))))))))));
   tree tree_49 [p = 0.000, P = 0.002] = [&W 0.000033] (1,(82,(((88,87),86),((84,(((80,(((81,79),78),77)),76),75)),(83,(85,(70,((31,(28,((64,(63,15)),(44,(62,((16,14),(17,(10,6)))))))),(47,((46,(45,(29,4))),(32,(43,((74,((67,(69,(68,35))),((65,18),((27,8),(37,(19,(41,(((33,30),5),((61,((60,54),((73,49),(59,(58,(57,(56,(50,(55,(52,((72,53),(51,48)))))))))))),3))))))))),((((66,40),((23,22),((71,42),21))),(26,(((38,34),25),7))),((39,11),((36,(24,20)),((13,9),(12,2))))))))))))))))));
   tree tree_50 [p = 0.000, P = 0.002] = [&W 0.000033] (1,(82,(((88,87),86),((83,(84,(((80,((81,(79,78)),77)),76),75))),(85,(70,((47,(((62,31),(((45,44),28),(64,(63,15)))),((16,14),(17,(10,6))))),(46,(32,((43,4),((74,((69,67),((68,(35,(65,18))),((24,(37,(27,(19,8)))),(((73,(49,(60,(58,((57,56),(50,(55,(52,(((72,53),51),48))))))))),41),(((54,(59,33)),(30,5)),3)))))),((((25,(23,22)),((61,(71,42)),21)),((40,(66,34)),(26,(38,7)))),((29,(36,20)),(11,(39,((13,9),(12,2)))))))))))))))));
   tree tree_51 [p = 0.000, P = 0.002] = [&W 0.000033] (1,(82,(((88,87),86),((84,(((((81,79),78),77),(80,76)),75)),((85,83),(70,(((28,((64,63),15)),(44,((16,14),(17,(10,6))))),(47,((62,(45,31)),(32,((46,4),(43,(29,(65,((37,(27,(8,(((71,42),19),(((61,(49,(60,(59,(58,(57,(56,(50,(55,(52,(53,(72,(51,48))))))))))))),((73,54),18)),(41,((30,(33,5)),3))))))),((69,(67,(68,35))),(((66,25),(((23,22),21),((40,34),(26,7)))),((38,(24,(36,20))),(74,((39,11),((13,9),(12,2))))))))))))))))))))));
   tree tree_52 [p = 0.000, P = 0.002] = [&W 0.000033] (1,(82,(((88,87),86),((83,(84,((80,(((81,79),78),77)),(76,75)))),(85,(70,(47,(((31,28),(((64,63),15),(44,(62,((16,14),(17,(10,6))))))),(46,(45,(32,(29,(4,(43,((((69,68),(67,38)),((65,(73,35)),(37,((27,8),(18,((((61,(60,(49,(58,((57,56),(50,(55,(52,((53,(72,51)),48))))))))),41),19),((33,5),(30,((59,54),3))))))))),((((25,(23,22)),((71,42),21)),((66,40),(26,7))),(74,(11,((24,(36,20)),(39,((13,9),((34,12),2))))))))))))))))))))));
   tree tree_53 [p = 0.000, P = 0.002] = [&W 0.000033] (1,(82,((83,(84,(76,((80,((81,(79,78)),77)),75)))),(((88,87),86),(85,((70,62),((31,(45,(28,((44,((64,63),15)),((16,14),(17,(10,6))))))),(47,(32,(46,(43,((65,4),((((69,67),(68,35)),(37,((27,8),(18,((24,(61,19)),(41,(((59,(73,(49,(60,(58,(57,(56,(50,(55,(52,(72,(53,(51,48))))))))))))),((54,33),(30,5))),3))))))),(74,((((25,(23,22)),((71,42),21)),((66,40),(26,7))),((29,(36,(34,20))),((39,(38,11)),((13,9),(12,2)))))))))))))))))));
   tree tree_54 [p = 0.000, P = 0.002] = [&W 0.000033] (1,(82,(((85,83),(84,((80,(((81,79),78),77)),(76,75)))),(((88,87),86),(70,(47,((28,((64,(63,15)),((62,31),((16,14),(17,(10,6)))))),(44,(45,((32,(46,4)),(43,((29,(36,20)),(((67,(69,(68,(65,35)))),(37,((27,8),(24,(18,(19,(((61,(73,49)),((59,(60,58)),((57,56),(50,(55,(52,((53,(72,51)),48))))))),(41,((54,((33,30),5)),3))))))))),((((25,(23,22)),((71,42),21)),(66,(40,(((38,34),26),7)))),(74,((39,11),((13,9),(12,2))))))))))))))))));
   tree tree_55 [p = 0.000, P = 0.002] = [&W 0.000033] (1,(82,(((88,87),86),((83,(84,(((80,(((81,79),78),77)),76),75))),(85,(70,((((31,28),((45,44),((64,63),15))),((16,14),(17,(10,6)))),(47,(62,(32,((46,4),(43,(29,(((65,((69,68),(67,35))),(37,((27,8),(19,((38,((59,33),(34,18))),(41,(((54,(73,(60,(49,(58,((57,56),(50,(55,((53,(72,51)),(52,48)))))))))),(30,5)),(61,3)))))))),(((66,40),(((25,(23,22)),((71,42),21)),(26,7))),((74,(39,11)),(((36,24),20),((13,9),(12,2)))))))))))))))))));
   tree tree_56 [p = 0.000, P = 0.002] = [&W 0.000033] (1,(82,((((88,87),86),(84,(76,((80,(((81,79),78),77)),75)))),(83,(85,(70,(((44,((64,63),15)),(28,((16,14),(17,(10,6))))),(47,(62,(46,(((31,29),(45,4)),(32,(43,(((65,((68,35),(67,(69,((73,38),34))))),(37,(8,(27,(19,((33,18),(((61,(60,(49,((58,(57,56)),(50,(55,(52,(53,(72,(51,48)))))))))),41),(5,(30,((59,54),3)))))))))),((((23,22),((71,42),21)),((66,(40,25)),(26,7))),((74,(36,(24,20))),((39,11),((13,9),(12,2)))))))))))))))))));
   tree tree_57 [p = 0.000, P = 0.002] = [&W 0.000033] (1,(82,((((88,87),86),(83,(84,(((80,(((81,79),78),77)),76),75)))),(85,(47,(70,((28,(44,(((45,31),(64,(63,15))),((16,14),(17,(10,6)))))),((62,4),(46,((32,29),(43,((74,((69,67),(68,(((65,35),34),((37,(27,8)),(19,(((38,33),18),((41,((61,(73,(49,(59,(60,(58,((57,56),(50,(55,(52,((72,51),(53,48)))))))))))),((54,30),5))),3)))))))),((36,(24,20)),((((25,(23,22)),((71,42),21)),((66,40),(26,7))),(11,(39,((13,9),(12,2))))))))))))))))));
   tree tree_58 [p = 0.000, P = 0.002] = [&W 0.000033] (1,(82,(((88,87),86),((83,(84,((80,((81,(79,78)),77)),(76,75)))),(85,(70,(47,(((44,(63,(64,15))),(28,((16,14),(17,(10,6))))),(62,((45,31),(32,(46,((43,4),((65,(37,((27,8),(((71,(61,42)),19),(18,(41,((73,(59,(49,(60,(58,((57,56),(50,(52,(55,((72,51),(53,48))))))))))),((30,(33,5)),(54,3))))))))),((67,(69,(68,35))),((74,(39,(((25,(23,22)),21),((66,40),(26,7))))),(11,((24,((36,34),(29,20))),(((38,13),9),(12,2))))))))))))))))))));
   tree tree_59 [p = 0.000, P = 0.002] = [&W 0.000033] (1,(82,((83,(84,(((80,(((81,79),78),77)),76),75))),(((88,87),86),(85,((44,(((64,63),15),(28,((17,(16,14)),(62,(10,6)))))),(70,(31,(47,((46,45),(4,((43,29),(32,(((69,(67,((68,35),((73,38),34)))),(65,(37,((27,8),((19,18),((((60,(49,((57,(58,56)),(50,(55,(52,(53,(72,(51,48))))))))),41),(61,(59,33))),(54,((30,5),3)))))))),(((24,(36,20)),(((25,(23,22)),((71,42),21)),((66,40),(26,7)))),(74,((39,11),((13,9),(12,2)))))))))))))))))));
   tree tree_60 [p = 0.000, P = 0.002] = [&W 0.000033] (1,(82,((((88,87),86),(83,(84,(((80,(((81,79),78),77)),76),75)))),(85,((70,(((28,((44,17),16)),(64,(63,15))),(31,(14,(10,6))))),(47,((62,32),(46,((45,4),(43,((((69,67),(68,35)),((27,8),(37,(18,((25,(((73,49),((60,59),(58,((57,56),(50,(55,(52,(53,((72,51),48))))))))),(30,5))),((41,(33,19)),(54,(61,3)))))))),((74,(((23,22),((71,42),21)),((66,40),(26,7)))),(((39,(65,((38,34),29))),11),(24,((36,20),((13,9),(12,2)))))))))))))))));
   tree tree_61 [p = 0.000, P = 0.002] = [&W 0.000033] (1,(82,(((88,87),86),((84,(76,((80,(((81,79),78),77)),75))),(83,(85,((70,47),((44,(((17,16),(64,(63,15))),(28,(31,(14,(10,6)))))),((62,32),(46,(45,((29,18),((43,4),(74,((((69,68),67),(65,((27,8),(37,(41,(19,(((((73,(60,(49,(50,((58,(57,56)),(55,((52,(53,(72,51))),48))))))),(54,(59,38))),34),(35,(30,5))),3))))))),((((25,(23,22)),((61,(71,42)),21)),((66,40),(26,7))),((39,11),(((33,24),(36,20)),((13,9),(12,2))))))))))))))))))));
   tree tree_62 [p = 0.000, P = 0.002] = [&W 0.000033] (1,((((88,87),86),82),((84,((80,(((81,79),78),77)),(76,75))),(83,(85,(70,(47,((((44,(17,(28,16))),((64,63),15)),(14,(10,6))),(62,((31,(45,4)),((32,((38,34),29)),(46,(43,((74,(((69,67),(68,35)),(65,((27,((19,18),8)),(37,(54,(41,((30,((73,(49,((60,59),(58,(56,(57,(50,(55,(52,(53,(72,(51,48)))))))))))),5)),(33,3))))))))),((((25,(23,22)),((61,(71,42)),21)),((66,40),(26,7))),(((36,24),20),(11,(39,((13,9),(12,2))))))))))))))))))));
   tree tree_63 [p = 0.000, P = 0.002] = [&W 0.000033] (1,(82,(((88,87),86),((84,((80,(((81,79),78),77)),(76,75))),(83,(85,(70,((44,(((28,(17,16)),((64,63),15)),(14,(31,(10,6))))),((62,47),(45,(32,(46,(4,((43,((38,34),29)),(((67,(69,(68,35))),(65,((37,(18,(27,8))),((33,((59,(71,42)),19)),(41,((73,(61,(60,(49,(58,((57,56),(50,(55,(52,(53,(72,(51,48)))))))))))),(5,((54,30),3)))))))),((((66,40),(25,(23,22))),(21,(26,7))),((39,11),(74,(((24,(36,20)),(13,9)),(12,2))))))))))))))))))));
   tree tree_64 [p = 0.000, P = 0.002] = [&W 0.000033] (1,(82,((83,(84,(76,((80,(((81,79),78),77)),75)))),(((88,87),86),(85,(70,(47,((28,((44,((17,16),((64,63),15))),(45,(14,(10,6))))),(((62,32),31),(46,((43,(29,4)),(((69,(67,(68,35))),(((37,18),(27,8)),(19,(41,(((73,(59,54)),(61,(49,(60,(58,((57,56),(50,(55,(52,(53,(72,(51,48)))))))))))),(30,(5,3))))))),((65,((((34,(38,33)),(25,(23,22))),((71,42),21)),((66,40),(26,7)))),((24,(36,20)),((39,11),(74,((13,9),(12,2))))))))))))))))));
   tree tree_65 [p = 0.000, P = 0.002] = [&W 0.000033] (1,(82,(((88,87),86),((85,83),((84,(((80,(((81,79),78),77)),76),75)),(70,(47,((28,(((17,((64,63),16)),15),((45,44),(14,(31,(10,6)))))),(62,(32,(46,(((54,38),29),((43,4),((((69,68),67),((65,35),(37,((27,8),(18,((41,(((61,(73,(49,(60,(58,(57,(56,(50,(55,(52,(53,(72,(51,48))))))))))))),(59,34)),(30,5))),(19,3))))))),((74,(((23,22),((71,42),21)),(((66,40),25),(26,7)))),((24,(36,(33,20))),(11,(39,((13,9),(12,2))))))))))))))))))));
   tree tree_66 [p = 0.000, P = 0.002] = [&W 0.000033] (1,(82,((83,(((88,87),86),(84,(((80,((79,(81,78)),77)),76),75)))),(85,(70,((47,(45,(62,31))),(((((28,17),16),(64,(63,15))),(44,(14,(10,6)))),((46,32),(43,(4,(29,(((65,((69,67),(68,35))),((37,(27,8)),(25,((59,(54,18)),((41,((((73,49),(60,(58,((57,56),(50,(55,(52,((72,53),(51,48))))))))),30),5)),(((71,42),19),(61,3))))))),((74,(((23,22),21),(40,((66,((38,34),33)),(26,7))))),((24,(36,20)),(11,(39,((13,9),(12,2))))))))))))))))));
   tree tree_67 [p = 0.000, P = 0.002] = [&W 0.000033] (1,(82,(((88,87),86),((84,(((80,((81,(79,78)),77)),76),75)),(83,(85,(70,(47,((((62,(45,31)),((17,16),(64,(63,15)))),((44,28),(14,(10,6)))),(32,(46,(4,(43,(((68,(69,67)),((65,35),(37,((27,8),(19,(41,((59,5),((((73,(61,(60,(49,((58,(57,56)),(50,(55,(52,(53,((72,51),48)))))))))),33),(54,30)),3)))))))),(((29,24),(36,20)),(74,(((40,(((71,42),21),(23,(22,18)))),(66,(26,(((38,34),25),7)))),(11,(39,((13,9),(12,2)))))))))))))))))))));
   tree tree_68 [p = 0.000, P = 0.002] = [&W 0.000033] (1,(82,(((88,87),86),((83,(84,(76,((80,((81,(79,78)),77)),75)))),(85,(70,(((62,31),(44,((28,((17,16),((64,63),15))),(14,(10,6))))),(47,(32,(46,(45,((43,4),(((67,(69,(68,35))),((73,38),(37,((27,8),(19,(((49,(60,(58,((57,56),(55,(50,(52,(53,(72,(51,48)))))))))),41),(59,((30,5),(33,(18,3)))))))))),(((74,65),(((61,(71,42)),((25,(23,22)),21)),((66,40),(26,7)))),((54,(24,(36,20))),((34,29),(11,((13,9),((39,12),2)))))))))))))))))));
   tree tree_69 [p = 0.000, P = 0.002] = [&W 0.000033] (1,((((88,87),86),82),((84,(76,((80,(((81,79),78),77)),75))),(83,(85,((47,(70,(((28,(17,16)),(44,((64,63),15))),(45,((31,14),(10,6)))))),(62,(32,(46,(43,((65,29),(4,((74,(((68,67),(69,24)),((27,8),((37,((((49,(60,(58,((57,56),(50,(55,(52,((72,53),(51,48))))))))),41),((59,54),(73,33))),(18,(35,(30,5))))),(19,3))))),((((66,40),((23,22),(((71,61),42),21))),(25,((38,26),7))),((36,20),((39,11),((13,9),(12,(34,2)))))))))))))))))));
   tree tree_70 [p = 0.000, P = 0.002] = [&W 0.000033] (1,(82,((((88,87),86),(84,(76,((80,(((81,79),78),77)),75)))),(83,(85,(70,(47,(((44,(64,((17,(28,16)),((63,62),15)))),(31,(14,(10,6)))),((45,4),((46,32),(43,(((67,(69,24)),((65,(68,35)),(37,((27,8),((61,19),(41,(((59,33),(30,5)),((73,(60,(49,(58,((57,56),(50,(55,(52,(53,(72,(51,48))))))))))),3)))))))),(((((71,42),21),(25,(23,(22,18)))),(40,(66,(26,7)))),(74,((39,11),((13,((36,((54,38),((34,29),20))),9)),(12,2)))))))))))))))));
   tree tree_71 [p = 0.000, P = 0.002] = [&W 0.000033] (1,(82,(((88,87),86),((84,(((80,((81,(79,78)),77)),76),75)),(83,(85,(47,(70,((44,(((28,(17,16)),(64,((63,62),15))),(45,(31,(14,(10,6)))))),(46,((29,4),(32,(43,(((67,(69,(68,35))),(37,((27,(18,8)),(19,(41,((30,((73,(49,(60,(58,((57,56),(50,(55,(52,(53,(72,(51,48))))))))))),5)),((59,33),3))))))),(65,(74,((25,((40,((54,(38,34)),((23,22),((61,(71,42)),21)))),(66,(26,7)))),(11,((24,(36,20)),(39,((13,9),(12,2))))))))))))))))))))));
   tree tree_72 [p = 0.000, P = 0.002] = [&W 0.000033] (1,(82,(((85,83),(84,(((80,(((81,79),78),77)),76),75))),(((88,87),86),(70,((((45,44),(28,((17,16),(63,(64,15))))),(31,(14,(10,6)))),(47,(62,(32,((46,(43,4)),(29,((((54,38),(68,(69,(67,34)))),((65,35),(((59,18),(27,8)),(37,((41,(((49,((60,58),((57,56),(50,(55,((53,(72,51)),(52,48))))))),(73,33)),(30,5))),((61,19),3)))))),((74,((66,40),(((25,(23,22)),((71,42),21)),(26,7)))),((39,11),((24,(13,((36,20),9))),(12,2))))))))))))))));
   tree tree_73 [p = 0.000, P = 0.002] = [&W 0.000033] (1,(82,(((88,87),86),((83,(84,(76,((80,(((81,79),78),77)),75)))),(85,(62,(70,(47,((28,(44,((45,((17,16),(64,(63,15)))),(14,(31,(10,6)))))),(32,(46,((43,29),(4,((((69,68),67),(((65,37),(18,(27,((61,19),8)))),(41,((73,(49,(60,(58,((57,56),(50,(55,(52,(53,(72,(51,48))))))))))),((35,(30,5)),((59,54),3)))))),((25,((((71,42),(23,22)),21),((66,40),(((38,34),26),7)))),(74,((39,11),(((33,24),(36,20)),((13,9),(12,2))))))))))))))))))));
   tree tree_74 [p = 0.000, P = 0.002] = [&W 0.000033] (1,(82,(((88,87),86),((84,(76,((80,((79,(81,78)),77)),75))),(83,(85,(62,((44,((28,((17,((64,63),16)),15)),(31,(14,(10,6))))),(70,(47,(32,(45,(46,((43,4),(((69,(67,(68,35))),((((38,34),29),24),((37,(27,8)),(18,((19,(((61,(73,(59,(49,(60,(58,(56,(57,(50,(55,(52,(53,(72,(51,48)))))))))))))),41),(33,((54,30),5)))),(25,3)))))),((65,(((23,22),((71,42),21)),((66,40),(26,7)))),(74,((39,11),((36,20),((13,9),(12,2)))))))))))))))))))));
   tree tree_75 [p = 0.000, P = 0.002] = [&W 0.000033] (1,(82,(((88,87),86),((83,(84,(((80,((81,(79,78)),77)),76),75))),(85,((70,(((62,44),((17,16),((64,63),15))),(28,(31,(14,(10,6)))))),(47,(32,((46,45),((43,4),(((29,((69,(73,38)),(68,(67,24)))),((65,35),(37,(8,(27,(18,(19,(41,(33,((49,(60,(58,(56,(57,(50,((55,52),((53,(72,51)),48)))))))),((54,30),(5,(59,3))))))))))))),((74,((66,40),(((23,22),((42,(71,34)),21)),((61,25),(26,7))))),(((39,(36,20)),11),((13,9),(12,2)))))))))))))));
   tree tree_76 [p = 0.000, P = 0.003] = [&W 0.000033] (1,(82,(((88,87),86),((84,(((80,(((81,79),78),77)),76),75)),(83,(85,((70,47),(62,((((17,(28,16)),((64,63),15)),((45,44),(14,(31,(10,6))))),(32,(46,((43,(((38,34),29),4)),((((69,67),(68,35)),(65,((37,(27,8)),(18,(19,(41,(((61,(60,59)),(73,(49,(58,((57,56),(50,(55,(52,(53,(72,(51,48))))))))))),(((33,30),5),(54,3))))))))),((66,((40,((71,42),((23,22),21))),(26,(25,7)))),(74,(((24,(36,20)),(39,11)),((13,9),(12,2))))))))))))))))));
   tree tree_77 [p = 0.000, P = 0.003] = [&W 0.000033] (1,(82,(((88,87),86),((83,(84,(76,(80,((((81,79),78),77),75))))),(85,((70,(45,(((28,(17,16)),((64,63),15)),(44,(14,(31,(10,6))))))),((62,47),(32,(46,((43,4),(((67,(69,(68,35))),(37,((27,8),((38,18),(19,(41,((59,(73,(49,((60,58),((57,56),(50,(55,(52,(53,((72,51),48)))))))))),((30,(54,5)),(33,3))))))))),((65,(((23,22),(((71,61),42),21)),(40,(66,(26,(25,7)))))),(74,((39,11),(((24,(36,13)),((29,(34,20)),9)),(12,2))))))))))))))));
   tree tree_78 [p = 0.000, P = 0.003] = [&W 0.000033] (1,(82,(((88,87),86),((83,(84,(((80,(((81,79),78),77)),76),75))),(85,(70,(((28,((17,16),((64,63),15))),(45,(44,(14,(10,6))))),(47,(31,((62,32),(46,((38,29),(4,(43,((((69,67),(68,35)),((27,8),(37,(18,(((71,42),19),(((61,(73,(49,(60,(58,(56,(57,(50,(55,(52,((72,51),(53,48)))))))))))),41),((30,((59,54),5)),3))))))),((65,((((34,33),(25,(23,22))),21),((66,40),(26,7)))),(((74,(24,(36,20))),(39,11)),((13,9),(12,2)))))))))))))))))));
   tree tree_79 [p = 0.000, P = 0.003] = [&W 0.000033] (1,(82,(((88,87),86),((83,(84,(((80,((81,(79,78)),77)),76),75))),(85,((47,((44,28),((64,(((63,62),(17,16)),15)),(31,(14,(10,6)))))),(70,(45,(46,(32,(((65,29),(43,4)),(((69,(67,(68,35))),(37,((27,(19,8)),(((38,33),(34,18)),(41,(((54,30),5),((61,((60,59),((73,49),(58,(56,(57,(50,(55,(52,(53,(72,(51,48)))))))))))),3))))))),((74,((66,40),((((71,42),(25,(23,22))),21),(26,7)))),((39,11),((24,(36,20)),((13,9),(12,2)))))))))))))))));
   tree tree_80 [p = 0.000, P = 0.003] = [&W 0.000033] (1,(82,((83,(84,(76,((80,((81,(79,78)),77)),75)))),(((88,87),86),(85,(70,(47,((44,(((17,(28,16)),(63,(64,15))),(62,((31,14),(10,6))))),((46,(45,4)),((32,29),(43,((74,((69,(67,(68,(73,38)))),((65,35),((37,24),((27,8),((19,18),(59,(41,(33,((61,(49,(60,(58,(57,(56,(50,(55,(52,(53,(72,(51,48)))))))))))),(((54,30),5),3))))))))))),((((71,42),((23,22),21)),(66,(40,((34,25),(26,7))))),((36,20),(11,(39,((13,9),(12,2))))))))))))))))));
   tree tree_81 [p = 0.000, P = 0.003] = [&W 0.000033] (1,(82,(((88,87),86),((83,(84,((80,(((81,79),78),77)),(76,75)))),(85,(70,((45,(28,((44,((17,((64,63),16)),15)),(14,(10,6))))),(47,(31,(62,(32,(46,(43,((35,29),(4,((((68,67),(69,(73,(59,38)))),((65,37),((27,8),(18,((61,((71,42),19)),(41,(33,(5,((54,((60,(49,(58,((57,56),(50,(55,(52,(53,(72,(51,48)))))))))),30)),3))))))))),((74,(((23,22),21),(25,((40,(66,34)),(26,7))))),(((24,(36,20)),11),(39,((13,9),(12,2)))))))))))))))))))));
   tree tree_82 [p = 0.000, P = 0.003] = [&W 0.000033] (1,(82,((((88,87),86),(83,(84,(76,((80,((81,(79,78)),77)),75))))),(85,(47,(70,((44,(28,(((17,16),((64,63),15)),(14,(10,6))))),(31,((62,32),((46,45),(29,((43,4),((65,(((69,67),((73,59),38)),(68,(((49,(60,(58,(56,(57,(50,(55,((53,(72,51)),(52,48))))))))),41),((37,((27,19),8)),((35,18),((54,5),(30,3)))))))),(((33,(34,25)),((((66,61),40),(((71,42),(23,22)),21)),(26,7))),(74,((39,11),((36,(24,20)),((13,9),(12,2)))))))))))))))))));
   tree tree_83 [p = 0.000, P = 0.003] = [&W 0.000033] (1,(((88,87),86),(82,((84,(((80,(((81,79),78),77)),76),75)),(83,(85,((70,47),((44,(((28,(17,16)),((64,63),15)),(62,(14,(31,(10,6)))))),((45,4),(46,(32,(43,(((69,(67,(68,35))),(65,(37,((27,8),(41,((33,((61,(71,42)),19)),(((49,(73,(59,(60,(58,((57,56),(50,(55,(52,((72,53),(51,48))))))))))),(30,(54,5))),(18,3)))))))),(74,(((24,(36,(29,20))),((40,((23,22),21)),(66,(25,(26,7))))),((39,11),(38,((13,9),(34,(12,2))))))))))))))))))));
   tree tree_84 [p = 0.000, P = 0.003] = [&W 0.000033] (1,(82,(((88,87),86),((84,(76,((80,(((81,79),78),77)),75))),(83,(85,(70,((((17,16),((62,28),((64,63),15))),(14,(44,(31,(10,6))))),(47,(32,((46,45),((43,4),(((67,(69,(68,35))),(37,((18,(27,8)),(24,(((61,(59,(71,42))),19),(41,(((73,(49,(60,(58,((57,56),(50,(55,(52,((72,51),(53,48)))))))))),(33,(30,(54,5)))),3))))))),((((25,(23,22)),21),(40,(66,(26,7)))),(74,(((39,(65,(34,29))),(38,11)),((36,20),((13,9),(12,2)))))))))))))))))));
   tree tree_85 [p = 0.000, P = 0.003] = [&W 0.000033] (1,(82,(((88,87),86),((83,(84,(76,((80,(((81,79),78),77)),75)))),(85,(70,(47,((44,((28,((17,16),((64,63),15))),(14,(10,6)))),((62,31),(46,((45,4),(32,(43,(((((69,68),67),(65,(35,29))),((27,(((71,42),19),8)),((37,(34,((59,38),18))),(41,(61,((73,33),(((49,(60,(58,(56,(57,(50,(55,((53,(72,51)),(52,48))))))))),30),(5,(54,3))))))))),(74,((24,(36,20)),((((23,22),21),(25,(40,(66,(26,7))))),((39,11),((13,9),(12,2))))))))))))))))))));
   tree tree_86 [p = 0.000, P = 0.003] = [&W 0.000033] (1,((((88,87),86),82),((84,(((80,((81,(79,78)),77)),76),75)),(83,(85,(70,((62,47),((44,(((45,28),(((64,(63,17)),16),15)),(14,(31,(10,6))))),(32,(46,(43,(4,(29,((65,(((68,35),(69,(67,34))),(37,((27,8),(18,((33,19),(41,((73,(49,(59,(60,(58,((57,56),(50,((55,52),((53,(72,51)),48))))))))),(((54,30),5),3))))))))),((74,(40,(((25,(23,22)),((61,(71,42)),21)),(66,(26,7))))),(24,(11,((39,38),((13,((36,20),9)),(12,2))))))))))))))))))));
   tree tree_87 [p = 0.000, P = 0.003] = [&W 0.000033] (1,(82,(((88,87),86),((83,(84,((80,(((81,79),78),77)),(76,75)))),(85,((70,((44,((28,(17,16)),(64,(63,15)))),(14,(10,6)))),(47,(62,((32,31),(((46,45),4),(43,((((69,68),67),((65,35),(37,(24,((27,8),((19,(61,(59,18))),(41,((((73,49),((60,54),(58,(56,(57,(50,(55,(52,((72,53),(51,48)))))))))),(33,(30,5))),3)))))))),((((25,(23,22)),((71,42),21)),(40,(66,(26,7)))),(((38,34),29),(74,((36,20),(11,(39,((13,9),(12,2))))))))))))))))))));
   tree tree_88 [p = 0.000, P = 0.003] = [&W 0.000033] (1,(82,(((88,87),86),((83,(84,(((80,(((81,79),78),77)),76),75))),(85,(70,(47,((((17,16),((64,63),15)),(((45,44),28),(14,(10,6)))),(31,((62,32),(4,(46,((38,29),((65,43),(((69,(67,(68,35))),((37,(27,8)),((((71,42),19),18),((61,((73,49),(60,(58,(56,(57,(50,(55,(52,(53,(51,(72,48)))))))))))),(41,(30,(((59,54),5),3))))))),(((33,25),(((66,40),((23,22),21)),(26,7))),(74,((39,11),((24,(36,20)),((13,9),((34,12),2)))))))))))))))))))));
   tree tree_89 [p = 0.000, P = 0.003] = [&W 0.000033] (1,(82,(((88,87),86),((83,(84,(76,((80,((79,(81,78)),77)),75)))),(85,(70,(((62,(45,31)),(44,((64,(63,15)),(28,((17,(16,14)),(10,6)))))),(47,(32,(46,((43,(38,4)),((65,(((69,67),(68,35)),((27,8),(37,(18,(19,(41,(((60,(49,(58,((57,56),(50,(55,(52,((72,53),(51,48))))))))),(59,33)),((73,(30,5)),(54,3)))))))))),((((25,(23,22)),((71,42),21)),(34,(40,((66,61),(26,7))))),((74,11),((24,(36,20)),((39,29),((13,9),(12,2))))))))))))))))));
   tree tree_90 [p = 0.000, P = 0.003] = [&W 0.000033] (1,(82,(((88,87),86),((84,(((80,((81,(79,78)),77)),76),75)),(83,(85,((70,47),(((62,(45,31)),(44,((28,(64,(63,15))),((17,(16,14)),(10,6))))),(32,(46,(43,((34,29),(4,(((65,35),((37,24),((27,8),(18,(19,(41,(((73,(61,(49,(59,(60,(58,(56,(57,((55,50),(52,((53,(72,51)),48))))))))))),33),(((54,30),5),3)))))))),((((23,22),((71,42),21)),(40,((66,25),(26,7)))),((68,(69,(67,38))),(74,((39,11),((13,((36,20),9)),(12,2))))))))))))))))))));
   tree tree_91 [p = 0.000, P = 0.003] = [&W 0.000033] (1,(82,((((88,87),86),(84,(((80,((79,(81,78)),77)),76),75))),(83,(85,(47,(70,((28,((44,((64,63),15)),((17,(16,14)),(10,6)))),(((62,45),31),(46,(32,(43,(((65,(38,29)),4),((((69,68),(67,35)),(37,(27,(8,(18,(19,(61,(41,(((73,(49,(60,(58,(57,(56,(50,(55,(52,(53,((72,51),48))))))))))),(33,((59,30),(54,5)))),3))))))))),((((23,22),((71,42),21)),(66,(40,(34,(26,(25,7)))))),(74,((39,11),((24,(36,20)),((13,9),(12,2))))))))))))))))))));
   tree tree_92 [p = 0.000, P = 0.003] = [&W 0.000033] (1,(82,(((88,87),86),((84,(((80,(((81,79),78),77)),76),75)),(83,(85,((70,(28,(44,((64,(63,15)),((17,(16,14)),(10,6)))))),(47,((62,(45,31)),(46,(32,((43,29),((65,4),((((69,67),(68,35)),((27,8),(37,((25,18),(((71,42),19),(41,(5,((73,(61,(49,(60,(58,(56,(57,(50,(55,(52,((53,(72,51)),48))))))))))),((54,30),(59,3)))))))))),(74,((((23,22),21),((66,40),((33,26),((38,34),7)))),((24,(36,20)),((39,11),((13,9),(12,2))))))))))))))))))));
   tree tree_93 [p = 0.000, P = 0.003] = [&W 0.000033] (1,((((88,87),86),82),((83,(84,(((80,(((81,79),78),77)),76),75))),(85,((70,(62,(45,31))),((((44,28),((64,63),15)),((17,(16,14)),(10,6))),(47,(46,(4,(32,(43,(((69,(67,(68,(65,35)))),((27,8),((37,18),(((71,42),19),(41,(33,(((73,(49,(60,(58,(56,(57,(50,(55,(52,((72,53),(51,48))))))))))),(30,5)),(61,3)))))))),((((((59,54),38),34),25),(((23,22),21),((66,40),(26,7)))),((24,((36,29),20)),(74,(11,(39,((13,9),(12,2)))))))))))))))))));
   tree tree_94 [p = 0.000, P = 0.003] = [&W 0.000033] (1,(82,((((88,87),86),(83,(84,(76,((80,((79,(81,78)),77)),75))))),(85,(70,(47,(((44,(28,((64,63),15))),((17,(16,14)),(10,6))),(62,((45,31),(32,(46,((38,29),((43,4),(65,(((69,(68,(67,35))),(37,((27,8),(((59,54),18),(41,(((71,42),19),(((61,((73,(49,(60,(58,((57,56),(50,(55,(52,(53,((72,51),48)))))))))),33)),(30,5)),3))))))),((34,(25,(((23,22),21),((66,40),(26,7))))),(((36,24),20),(74,(11,(39,((13,9),(12,2))))))))))))))))))))));
   tree tree_95 [p = 0.000, P = 0.003] = [&W 0.000033] (1,(82,(((88,87),86),((83,(84,(76,((80,(((81,79),78),77)),75)))),(85,(70,((47,((44,(28,(64,(63,15)))),((17,(16,14)),(10,6)))),(((62,45),31),(46,(32,(43,(4,(((67,(69,(68,35))),(37,((27,8),(18,(19,((61,((73,(49,(60,(58,(56,(57,(50,(55,((53,(72,51)),(52,48)))))))))),(41,33))),(((54,30),5),3))))))),((65,(25,(((23,22),((71,42),21)),((66,40),(26,7))))),((24,(36,((34,29),20))),(74,((39,11),(((59,38),(13,9)),(12,2)))))))))))))))))));
   tree tree_96 [p = 0.000, P = 0.003] = [&W 0.000033] (1,(82,((((88,87),86),(83,(84,((80,((81,(79,78)),77)),(76,75))))),(85,(((44,((64,63),15)),((28,17),((16,14),(10,6)))),(70,(47,((62,(31,(45,4))),(46,(32,(43,(((68,(69,67)),((35,(65,18)),(((54,37),(27,8)),((((61,(73,(49,(60,(58,((57,56),(50,((55,52),(53,(72,(51,48))))))))))),41),(30,5)),(((59,33),((71,42),19)),3))))),((66,(((25,(23,22)),21),(40,(26,7)))),((24,(((36,34),29),20)),(((39,38),11),(74,((13,9),(12,2))))))))))))))))));
   tree tree_97 [p = 0.000, P = 0.003] = [&W 0.000033] (1,((((88,87),86),82),(((85,83),(84,(((80,(((81,79),78),77)),76),75))),(70,((((44,28),(63,(64,15))),((17,(16,14)),(10,6))),((62,31),(47,(32,(45,(46,(43,(4,(65,((((69,67),(68,35)),(((27,18),8),(37,((24,(61,19)),(41,(33,(((49,(60,(58,(((57,56),50),(55,((53,52),((72,51),48))))))),30),(54,(5,3))))))))),(((29,(36,20)),(66,(((25,(23,22)),((71,42),21)),(40,(26,7))))),(74,(((39,((73,59),38)),11),(((34,13),9),(12,2)))))))))))))))))));
   tree tree_98 [p = 0.000, P = 0.003] = [&W 0.000033] (1,(82,(((88,87),86),((83,(84,((80,(((81,79),78),77)),(76,75)))),(85,(70,((44,(((64,63),15),(28,((17,(16,14)),(10,6))))),((62,47),((45,31),((43,4),(46,((32,((38,34),29)),((74,((69,(67,(68,(65,35)))),(37,((27,8),(18,((61,(41,((73,((59,54),(49,(60,(58,(56,(57,(50,(55,(52,(51,((72,53),48)))))))))))),(30,5)))),(19,3))))))),((25,(((66,40),((42,(71,33)),((23,22),21))),(26,7))),((24,(36,20)),(11,(39,((13,9),(12,2)))))))))))))))))));
   tree tree_99 [p = 0.000, P = 0.003] = [&W 0.000033] (1,(82,(((88,87),86),((84,(76,((80,(((81,79),78),77)),75))),(83,(85,(47,(70,((44,((28,((64,63),15)),((16,14),(17,(10,6))))),((45,(62,31)),(46,(32,(4,(43,(((65,(38,34)),((69,67),((68,35),(37,(((59,54),(27,8)),((19,18),(33,(41,(((73,(49,(60,(58,((57,56),(50,(55,(52,(53,(72,(51,48))))))))))),(30,5)),3))))))))),((74,((40,((25,(23,22)),((61,(71,42)),21))),(66,(26,7)))),((39,11),((24,(36,(29,20))),((13,9),(12,2))))))))))))))))))));
   tree tree_100 [p = 0.000, P = 0.003] = [&W 0.000033] (1,(82,(((88,87),86),((83,(84,(76,((80,(((81,79),78),77)),75)))),(85,((44,((16,(28,(17,(14,10)))),(15,(64,(63,6))))),(70,(47,((62,31),(32,(46,((45,(43,4)),(((67,(69,(68,35))),(24,(37,((27,8),(19,(18,(41,(((61,(59,(73,(49,(60,(58,(56,(57,(50,((55,52),((72,51),(53,48)))))))))))),((54,(33,30)),5)),3)))))))),((((23,22),((71,42),21)),(40,(66,(26,(25,7))))),(74,(((65,39),11),((((38,34),(29,(36,20))),(13,9)),(12,2))))))))))))))))));
   tree tree_101 [p = 0.000, P = 0.003] = [&W 0.000033] (1,(82,((((88,87),86),(83,(84,(((80,((81,(79,78)),77)),76),75)))),(85,(70,(47,(((44,(28,((64,63),15))),((16,(17,14)),(10,6))),((62,(32,31)),((46,4),((45,(36,(29,20))),((43,((65,(35,18)),((37,(27,8)),(24,(19,(41,(30,(33,(5,((49,(60,(58,((57,56),(50,(55,(52,((53,(72,51)),48)))))))),(59,(54,3)))))))))))),((74,(67,(68,(69,((73,38),34))))),((((25,(23,22)),((71,(61,42)),21)),((66,40),(26,7))),(11,(39,((13,9),(12,2)))))))))))))))));
   tree tree_102 [p = 0.000, P = 0.003] = [&W 0.000033] (1,(82,(((88,87),86),((83,(84,((80,((81,(79,78)),77)),(76,75)))),(85,(47,((70,((28,(64,(62,(63,15)))),(44,((16,14),(17,(10,6)))))),((45,31),(32,(46,((43,((34,29),4)),(((65,((67,(69,(73,38))),(68,35))),(37,((18,(19,(27,8))),(41,(((59,(49,(60,(58,((57,56),(50,(55,(52,((72,51),(53,48)))))))))),5),((54,33),(30,3))))))),((((25,(23,22)),((61,(71,42)),21)),((66,40),(26,7))),(74,(((24,(36,20)),(39,11)),((13,9),(12,2)))))))))))))))));
   tree tree_103 [p = 0.000, P = 0.003] = [&W 0.000033] (1,(82,(((88,87),86),((83,(84,(((80,((81,(79,78)),77)),76),75))),(85,(70,(((44,((64,63),15)),((17,(16,14)),((31,28),(10,6)))),(47,((62,32),((46,45),(4,(43,(((69,(67,(68,35))),(65,(37,((27,8),(18,(59,((((71,61),42),19),((((60,58),((73,49),(50,((57,56),(55,(52,(53,(72,(51,48))))))))),41),((54,(30,5)),3))))))))),((74,((33,(34,(38,29))),(((23,22),21),(25,(40,(66,(26,7))))))),((36,(24,20)),(11,(39,((13,9),(12,2)))))))))))))))))));
   tree tree_104 [p = 0.000, P = 0.003] = [&W 0.000033] (1,(82,((((88,87),86),(84,(76,((80,(((81,79),78),77)),75)))),(83,(85,(70,(((44,28),(((63,(64,(17,16))),15),(14,(10,6)))),(47,((62,((45,31),4)),(32,(46,(43,(((67,(69,(68,35))),(65,(37,((27,8),((41,(((49,(73,(60,(58,((57,56),(50,(55,(52,(53,(72,(51,48))))))))))),(54,30)),5)),((((61,59),((71,42),19)),18),3)))))),(((66,((38,34),29)),(((25,(23,22)),21),(40,(26,7)))),(((36,(24,20)),(74,11)),((39,33),((13,9),(12,2))))))))))))))))));
   tree tree_105 [p = 0.000, P = 0.003] = [&W 0.000033] (1,(82,(((88,87),86),((84,(((80,((81,(79,78)),77)),76),75)),(83,(85,(70,(47,(((16,((64,63),15)),(44,(28,((17,14),(10,6))))),(((62,45),31),((46,4),(32,(43,((36,(29,20)),((65,((37,24),((54,8),(27,((19,18),((61,(59,(49,(60,(58,((57,56),(50,(55,(52,((72,53),(51,48))))))))))),(41,(33,(5,(30,3)))))))))),((74,((69,((67,(68,(73,38))),35)),((34,((23,22),((71,42),21))),((66,40),(26,(25,7)))))),(11,(39,((13,9),(12,2))))))))))))))))))));
   tree tree_106 [p = 0.000, P = 0.004] = [&W 0.000033] (1,(82,(((88,87),86),((83,(84,(76,((80,(((81,79),78),77)),75)))),(85,((28,((44,(64,(63,15))),((17,(16,14)),(62,(31,(10,6)))))),(70,(47,(((45,29),4),(46,(32,(43,(((67,(69,(68,35))),((65,18),(37,(27,(8,(19,((((73,49),(59,(54,(60,(58,(56,(57,(50,((55,52),(53,(72,(51,48)))))))))))),41),(((33,30),(61,5)),3)))))))),(74,((((23,22),((71,42),21)),((66,40),(26,((38,(34,25)),7)))),((24,(36,20)),((39,11),((13,9),(12,2)))))))))))))))))));
   tree tree_107 [p = 0.000, P = 0.004] = [&W 0.000033] (1,(82,((((88,87),86),(84,(((80,((81,(79,78)),77)),76),75))),(83,(85,(70,((((28,(17,16)),(44,(63,(64,15)))),(14,(10,6))),(47,(((62,45),(31,4)),(46,(43,(32,((74,((69,68),67)),(((65,25),((27,8),(37,(((41,(54,33)),(((49,(73,(60,(58,((57,56),(50,(55,(52,((53,(72,51)),48))))))))),34),(30,5))),((35,18),(19,(59,3))))))),((((23,22),((61,(71,42)),21)),((66,40),(26,7))),((29,(24,(36,20))),((39,11),(((38,13),9),(12,2)))))))))))))))))));
   tree tree_108 [p = 0.000, P = 0.004] = [&W 0.000033] (1,(82,(((88,87),86),((83,(84,(80,((((79,(81,78)),77),76),75)))),(85,(70,(((44,((28,(17,16)),((64,63),15))),(31,(14,(10,6)))),(47,(62,(32,(4,(45,(46,(43,(29,(65,(((67,(69,(68,35))),(24,((38,36),((37,(27,(19,8))),(41,(((34,30),((54,(73,(60,(49,(58,(56,(57,(50,(55,(52,((53,(72,51)),48))))))))))),(33,5))),3)))))),(((((71,(61,(59,42))),21),(25,((23,22),18))),((66,40),(26,7))),(74,(11,((13,(20,9)),(39,(12,2)))))))))))))))))))))));
   tree tree_109 [p = 0.000, P = 0.004] = [&W 0.000033] (1,(82,((((88,87),86),(84,(((80,(((81,79),78),77)),76),75))),(83,(85,(70,(((44,((28,(17,16)),((64,63),15))),(31,(14,(10,6)))),((62,47),(46,((45,4),(32,(43,((((69,67),(68,((73,38),35))),(65,(37,((27,8),(19,(((61,(60,(49,(((58,57),56),(50,(55,(52,(53,(72,(51,48)))))))))),(41,(54,(30,5)))),(((59,33),18),3))))))),((((25,(23,22)),((71,42),21)),(66,(40,(26,7)))),((74,11),((36,(24,(34,(29,20)))),((13,9),((39,12),2))))))))))))))))));
   tree tree_110 [p = 0.000, P = 0.004] = [&W 0.000033] (1,(82,(((88,87),86),((83,(84,(76,((80,((81,(79,78)),77)),75)))),(85,(70,((((44,16),((28,17),(64,(63,15)))),(31,(14,(10,6)))),(47,(62,(32,((46,45),(4,(43,((((69,(67,(68,35))),(65,((38,34),29))),(37,(8,(27,(((71,42),19),(((((73,(59,(61,(49,(60,(58,(57,(56,(50,((55,52),(53,(72,(51,48))))))))))))),41),18),(30,(54,5))),(33,3))))))),((((23,22),21),(((66,40),25),(26,7))),((24,(36,20)),(74,(11,(39,((13,9),(12,2)))))))))))))))))))));
   tree tree_111 [p = 0.000, P = 0.004] = [&W 0.000033] (1,(82,(((88,87),86),((84,(((80,((81,(79,78)),77)),76),75)),(83,(85,((47,(70,(44,((31,(64,(63,15))),(28,((17,(16,14)),(10,6))))))),((62,32),((46,45),((43,4),((((69,67),(68,35)),(65,(37,(8,(27,(18,(((61,((71,59),42)),19),((((73,49),((60,58),((57,56),(50,(55,(52,(53,((72,51),48)))))))),41),(54,(5,(30,3))))))))))),(74,((((38,33),(34,29)),(25,(((23,22),21),((66,40),(26,7))))),((24,(36,20)),(39,(11,((13,9),(12,2))))))))))))))))));
   tree tree_112 [p = 0.000, P = 0.004] = [&W 0.000033] (1,(82,((83,(84,(((80,(((81,79),78),77)),76),75))),(((88,87),86),(85,(70,(47,((44,((64,(63,15)),(28,((17,(16,14)),(10,6))))),(62,((31,4),(45,(46,(32,(43,(((68,(69,67)),(24,((65,35),(37,((27,8),(((71,42),19),(18,((61,((73,(60,49)),(58,(56,(57,(50,(55,(52,(53,(72,(51,48))))))))))),(41,(30,(33,(((59,54),5),3)))))))))))),((((66,29),((40,34),((25,(23,22)),21))),(26,7)),(74,((38,11),(39,(((36,13),(20,9)),(12,2)))))))))))))))))))));
   tree tree_113 [p = 0.000, P = 0.004] = [&W 0.000033] (1,(82,(((88,87),86),((83,(84,(((80,(((81,79),78),77)),76),75))),(85,((28,(((45,44),(64,(63,15))),((62,(17,(16,14))),(31,(10,6))))),(70,(47,(32,((46,4),((43,(29,24)),((((69,67),(68,((65,35),34))),(37,((27,8),(18,(19,(41,(33,((61,(73,(49,(60,(58,((57,56),(50,(55,(52,(53,(72,(51,48)))))))))))),((((59,54),30),5),3))))))))),(((((71,42),(25,(23,22))),21),((66,40),(26,7))),(74,(11,((39,38),((13,((36,20),9)),(12,2))))))))))))))))));
   tree tree_114 [p = 0.000, P = 0.004] = [&W 0.000033] (1,(82,((83,(84,(((80,(((81,79),78),77)),76),75))),(((88,87),86),(85,(((70,47),((44,(28,(64,(63,15)))),((62,31),((17,(16,14)),(10,6))))),((46,45),(32,(43,((29,4),(((69,67),(68,((65,(35,(34,25))),((27,8),(37,(19,(18,(((61,(73,(49,(60,(58,((57,56),(50,(55,(52,(53,(72,(51,48)))))))))))),33),(41,((30,5),((59,54),3))))))))))),((74,(((66,40),((23,22),((71,42),21))),(26,(38,7)))),((39,11),((24,(36,20)),((13,9),(12,2))))))))))))))));
   tree tree_115 [p = 0.000, P = 0.004] = [&W 0.000033] (1,(82,((83,(84,(((80,((81,(79,78)),77)),76),75))),(((88,87),86),(85,(47,(((44,(64,(63,15))),(28,((17,(16,14)),(10,6)))),(70,((62,31),((46,45),((32,4),((43,29),((((68,((69,67),(59,38))),(65,35)),(37,((27,8),(19,(18,((73,(61,(60,(49,(58,(57,(56,(50,(55,(52,((72,51),(53,48)))))))))))),(((41,33),(30,5)),(54,3)))))))),((74,(((71,42),21),((66,(25,(34,(23,22)))),(40,(26,7))))),((39,11),((36,20),((24,(13,9)),(12,2))))))))))))))))));
   tree tree_116 [p = 0.000, P = 0.004] = [&W 0.000033] (1,((((88,87),86),82),((83,(84,((80,(((81,79),78),77)),(76,75)))),(85,((70,47),((((31,28),(44,(64,(63,15)))),(((62,17),(16,14)),(10,6))),((46,(45,4)),(32,(43,((65,(37,((27,8),(19,(((73,(61,(49,(60,(58,((57,56),(50,(55,(52,(53,(51,(72,48)))))))))))),41),(18,(5,(30,((59,54),3))))))))),((((68,35),(69,(67,((34,(38,33)),29)))),(((25,(23,22)),((71,42),21)),((66,40),(26,7)))),((39,11),(74,((24,(36,20)),((13,9),(12,2))))))))))))))));
   tree tree_117 [p = 0.000, P = 0.004] = [&W 0.000033] (1,(82,(((88,87),86),((83,(84,(76,((80,(((81,79),78),77)),75)))),(85,(70,(47,(((31,(62,28)),((64,(63,15)),((45,44),((17,(16,14)),(10,6))))),((46,4),(32,(43,((((69,68),67),((65,35),(25,(37,((27,8),(19,(((61,59),18),((41,(((73,54),(60,(49,(58,((57,56),(50,(55,(52,((72,51),(53,48)))))))))),(30,5))),3)))))))),((((23,22),((71,42),21)),((66,40),(26,(38,7)))),((74,((33,24),(36,(29,(34,20))))),((39,11),((13,9),(12,2)))))))))))))))));
   tree tree_118 [p = 0.000, P = 0.004] = [&W 0.000033] (1,(82,(((88,87),86),((83,(84,(76,((80,(((81,79),78),77)),75)))),(85,(70,(47,((28,((45,44),(((64,63),(17,16)),15))),(31,((32,(62,(14,(10,6)))),((46,((38,34),29)),((43,4),(((69,((67,(68,35)),24)),(65,(37,((27,8),(((61,59),19),(18,(41,(((73,(49,(60,(58,(56,(57,(50,(55,(52,(53,(72,(51,48)))))))))))),30),((54,5),3))))))))),((((25,(23,22)),((71,42),21)),(40,(66,(26,(33,7))))),(((74,(36,20)),11),(39,((13,9),(12,2))))))))))))))))));
   tree tree_119 [p = 0.000, P = 0.004] = [&W 0.000033] (1,(82,(((88,87),86),((83,(84,(76,((80,((81,(79,78)),77)),75)))),(85,(70,((28,((17,16),(44,((64,63),15)))),(47,((62,31),((14,(10,6)),(46,((45,32),((43,4),((29,(24,(36,20))),((((69,68),67),((65,35),(37,((27,8),(25,(19,(41,((54,18),((33,(30,((59,(49,(60,(58,(56,(57,(50,(55,(52,(53,(72,(51,48)))))))))))),5))),(61,3)))))))))),((((23,22),((71,42),21)),((66,40),(26,7))),((74,(39,11)),(((73,38),34),((13,9),(12,2))))))))))))))))))));
   tree tree_120 [p = 0.000, P = 0.004] = [&W 0.000033] (1,(82,((((88,87),86),(83,(84,(((80,((81,(79,78)),77)),76),75)))),(85,(70,(47,((45,(44,(62,((28,(17,16)),(64,(63,15)))))),(((31,14),(10,6)),(46,((43,4),(32,(((67,(69,(68,35))),(65,(37,((27,8),(19,(41,((61,(59,(73,(49,(60,(58,(56,(57,(50,((55,52),((53,(72,51)),48))))))))))),(18,((54,5),3))))))))),((((66,40),25),(((23,22),(30,((42,(71,33)),21))),(26,7))),(74,(((24,20),(39,11)),(((38,36),(34,29)),((13,9),(12,2))))))))))))))))));
   tree tree_121 [p = 0.000, P = 0.004] = [&W 0.000033] (1,(82,(((88,87),86),((83,(84,(76,((80,(((81,79),78),77)),75)))),(85,(((44,(28,(17,16))),(63,(64,15))),(47,(70,((31,(14,(10,6))),(62,((46,45),(4,(32,(43,((65,(24,(37,((27,8),(((71,42),19),(18,(((61,(60,(49,(58,(56,(57,(((55,52),50),(72,(53,(51,48)))))))))),41),((33,(30,(54,5))),3)))))))),((((67,(69,(68,35))),((73,(59,38)),29)),(((25,(23,22)),21),(66,(34,(40,(26,7)))))),((74,(39,11)),((13,((36,20),9)),(12,2)))))))))))))))))));
   tree tree_122 [p = 0.000, P = 0.004] = [&W 0.000033] (1,(82,(((88,87),86),((83,(84,(76,((80,(((81,79),78),77)),75)))),(85,(70,(47,((28,(44,(64,((63,(17,16)),15)))),((14,(31,(10,6))),(62,(46,((29,(45,4)),(32,(43,(65,((((69,68),67),((37,(27,8)),(19,(18,(41,(35,((54,(((73,(59,(60,(49,(58,((57,56),(50,((55,52),((72,51),(53,48)))))))))),30),5)),(33,3)))))))),((66,(((23,22),((71,42),21)),(40,((26,(61,25)),(38,7))))),(74,((39,11),((24,(36,20)),((34,(13,9)),(12,2))))))))))))))))))))));
   tree tree_123 [p = 0.000, P = 0.004] = [&W 0.000033] (1,(82,((((88,87),86),(83,(84,(76,((80,(((81,79),78),77)),75))))),(85,(70,(47,((44,((17,(28,16)),(64,(63,15)))),((31,(14,(62,(10,6)))),((46,(45,4)),(32,(43,((((69,(67,((73,59),38))),(68,35)),(65,((27,8),((37,24),(18,(19,(41,(30,(((61,(49,(60,(58,((57,56),(50,(55,(52,(53,(72,(51,48))))))))))),33),(5,(54,3))))))))))),(((74,29),(((23,22),((71,42),21)),(40,(34,(66,(26,(25,7))))))),((39,11),((36,20),((13,9),(12,2)))))))))))))))));
   tree tree_124 [p = 0.000, P = 0.004] = [&W 0.000033] (1,(82,((((88,87),86),(84,(76,((80,(((81,79),78),77)),75)))),(83,(85,(70,((44,(28,((17,(62,16)),((64,63),15)))),(47,((31,(14,(10,6))),((46,32),((45,4),(43,((((69,67),(68,35)),(((73,38),(59,33)),((27,8),((37,24),(18,(19,(((54,30),5),(41,((61,(49,(60,(58,((57,56),(50,(55,(52,(72,(53,(51,48))))))))))),3))))))))),((74,(((23,22),((71,42),21)),(((66,40),25),(34,(26,7))))),((29,(36,20)),((65,(39,11)),((13,9),(12,2))))))))))))))))));
   tree tree_125 [p = 0.000, P = 0.004] = [&W 0.000033] (1,(82,(((88,87),86),((83,(84,(76,((80,(((81,79),78),77)),75)))),(85,(70,(47,(((28,(17,16)),((45,44),((64,63),15))),((62,(14,(31,(10,6)))),((29,4),(32,(46,(43,((74,(65,(((69,67),(68,35)),(37,(8,(27,((((71,42),19),18),(41,((73,(60,(49,(58,((57,56),(50,(55,(52,(53,(72,(51,48))))))))))),(30,((59,33),((54,5),3)))))))))))),(((38,34),(((25,(23,22)),21),(40,((66,61),(26,7))))),(11,((24,(36,20)),((13,9),(39,(12,2))))))))))))))))))));
   tree tree_126 [p = 0.000, P = 0.004] = [&W 0.000033] (1,(82,((((88,87),86),(84,(((80,((81,(79,78)),77)),76),75))),(83,(85,(62,(70,(47,((44,(28,((64,63),((17,16),15)))),((45,31),((14,(10,6)),(46,(32,(43,((29,4),((65,(37,((27,8),((((71,42),19),((61,59),18)),((41,((73,(49,(60,(58,((57,56),(50,(55,(52,(53,((72,51),48)))))))))),(30,(54,5)))),3))))),((69,(67,(68,35))),((66,((40,((25,(23,22)),21)),(26,((38,33),7)))),(74,((24,(36,20)),(((39,34),11),((13,9),(12,2)))))))))))))))))))))));
   tree tree_127 [p = 0.000, P = 0.004] = [&W 0.000033] (1,(82,(((88,87),86),((84,(((80,(((81,79),78),77)),76),75)),(83,(85,(70,(47,(((62,44),((17,(28,16)),((64,63),15))),((14,(31,(10,6))),((46,45),((32,4),(43,(((69,(67,(68,35))),((38,((73,59),33)),(24,((37,(27,8)),(19,((41,((61,(49,(60,(58,((57,56),(50,(55,(52,((53,(72,51)),48))))))))),((54,30),5))),(18,3))))))),((74,(((36,29),20),(((71,42),((23,22),21)),((66,(40,34)),(25,(26,7)))))),((39,11),(65,((13,9),(12,2)))))))))))))))))));
   tree tree_128 [p = 0.000, P = 0.004] = [&W 0.000033] (1,(82,(((88,87),86),((83,(84,(((80,(((81,79),78),77)),76),75))),(85,(70,(47,((28,(44,((17,(62,16)),((64,63),15)))),(((31,14),(10,6)),(((46,45),4),((43,32),(29,(((((69,68),67),(65,35)),(37,((27,8),(18,(((71,(61,42)),19),(41,(((54,(73,(60,(49,(58,((57,56),(50,((55,(52,(53,(72,51)))),48)))))))),(59,33)),(5,(30,3))))))))),((((23,22),21),((66,40),(25,(26,7)))),((39,11),((74,(38,34)),((24,(36,20)),((13,9),(12,2)))))))))))))))))));
   tree tree_129 [p = 0.000, P = 0.004] = [&W 0.000033] (1,((((88,87),86),82),((84,(((80,(((81,79),78),77)),76),75)),(83,(85,(((70,62),31),(47,((44,(28,(((64,63),(17,16)),15))),(45,((14,(10,6)),(46,(32,((29,4),(43,(((67,(69,(68,35))),((73,(59,38)),(37,((27,8),(18,(((71,42),19),(41,((30,(54,5)),((61,33),((49,(60,(58,((57,56),(50,(55,(52,((53,(72,51)),48)))))))),3)))))))))),(((34,((25,(23,22)),21)),((66,40),(26,7))),((74,(24,(36,20))),(65,(11,(39,((13,9),(12,2))))))))))))))))))))));
   tree tree_130 [p = 0.000, P = 0.004] = [&W 0.000033] (1,(82,(((88,87),86),((83,(84,((80,(((81,79),78),77)),(76,75)))),(85,(70,(47,((44,((45,28),((64,(63,(17,16))),15))),(((62,31),(14,(10,6))),((32,(46,29)),(4,(43,((((68,(69,67)),(65,35)),(37,((27,8),(18,(19,(41,((((73,(59,(54,(49,(60,(58,((57,56),(50,(55,(52,(53,(72,(51,48))))))))))))),33),5),(30,3)))))))),((74,((40,((23,22),((71,42),21))),(((66,61),25),(26,7)))),((24,(36,20)),(39,(11,((38,34),((13,9),(12,2))))))))))))))))))));
   tree tree_131 [p = 0.000, P = 0.004] = [&W 0.000033] (1,(82,(((88,87),86),((83,(84,((80,(((81,79),78),77)),(76,75)))),(85,(70,(47,((((28,17),16),((45,44),((64,63),15))),(62,((31,(14,(10,6))),(((46,29),4),(32,(43,((((67,(68,35)),(69,24)),(65,(37,((27,8),(18,(((71,42),19),(41,((73,(49,(60,(58,((57,56),(50,(55,(52,(53,(72,(51,48))))))))))),(5,(33,((54,30),(59,3)))))))))))),((74,(((25,(23,22)),21),(((66,61),40),(26,7)))),(((36,20),(39,11)),((38,34),((13,9),(12,2)))))))))))))))))));
   tree tree_132 [p = 0.000, P = 0.004] = [&W 0.000033] (1,(82,(((88,87),86),((84,(((80,(((81,79),78),77)),76),75)),(83,(85,(62,(47,(70,(28,((64,(63,((17,16),15))),((31,(14,(10,6))),(44,((45,4),((46,32),((43,29),(((67,(69,(68,((73,38),35)))),(65,(37,(24,((27,8),(((71,42),19),(18,(41,((((61,59),(49,(60,(58,(57,(56,(50,((55,52),(53,(72,(51,48))))))))))),33),((30,(54,5)),3)))))))))),((74,(((66,(40,34)),((25,(23,22)),21)),(26,7))),((39,11),((36,20),((13,9),(12,2))))))))))))))))))))));
   tree tree_133 [p = 0.000, P = 0.004] = [&W 0.000033] (1,(82,(((88,87),86),((84,(80,(((((81,79),78),77),76),75))),(83,(85,(28,(70,(47,((64,(63,15)),((44,(14,((17,16),(10,6)))),((62,31),(45,((46,4),(32,(43,((((69,68),67),((65,(35,18)),((37,24),((27,8),(19,((30,5),(41,((60,(73,(49,(58,((57,56),(50,((55,52),((53,(72,51)),48)))))))),(59,(54,3)))))))))),(((29,(34,(36,20))),((66,33),(40,(((25,(23,22)),((61,(71,42)),21)),(26,7))))),(39,(11,(74,(38,((13,9),(12,2))))))))))))))))))))))));
   tree tree_134 [p = 0.000, P = 0.004] = [&W 0.000033] (1,(82,(((88,87),86),((83,(84,(((80,(((81,79),78),77)),76),75))),(85,(70,((47,((17,(28,16)),(44,(45,((64,63),15))))),((62,(31,(14,(10,6)))),(4,(32,(43,(46,(((69,(67,(68,35))),(65,(37,((27,8),(((42,(71,33)),19),(18,(41,(((61,((73,49),(60,(59,(58,(56,(57,(50,(55,(52,(72,(53,(51,48))))))))))))),((54,30),5)),3)))))))),((38,(40,(((23,22),21),(66,(25,(26,7)))))),(74,((39,11),((24,(36,((34,29),20))),((13,9),(12,2)))))))))))))))))));
   tree tree_135 [p = 0.000, P = 0.004] = [&W 0.000033] (1,(82,(((88,87),86),((83,(84,(76,((80,(((81,79),78),77)),75)))),(85,((70,47),(((44,28),(64,(63,15))),(((17,14),(16,(10,6))),(62,(31,((46,45),(32,(29,((43,4),(((69,(67,(68,35))),(37,((27,8),(((71,42),19),(18,(41,((61,(49,(73,(59,(60,(58,((57,56),(50,((55,52),(53,(72,(51,48)))))))))))),((54,(33,30)),(5,3))))))))),(74,((65,(((38,34),((23,22),21)),(66,(40,(25,(26,7)))))),((39,11),(((36,24),(13,(20,9))),(12,2))))))))))))))))))));
   tree tree_136 [p = 0.000, P = 0.005] = [&W 0.000033] (1,(82,(((88,87),86),((83,(84,(76,((80,((79,(81,78)),77)),75)))),(85,(47,(((62,31),(44,((45,28),((64,63),15)))),((14,(16,(17,(10,6)))),(70,(46,((32,24),((43,4),(((38,34),29),((((69,68),67),((65,35),(37,((27,8),(((54,18),(((71,42),19),(41,(((73,61),(49,(60,(58,(56,(57,(50,(55,(52,(53,((72,51),48))))))))))),(33,(30,5)))))),(59,3)))))),((((23,22),21),((66,40),(25,(26,7)))),(74,((39,11),((13,((36,20),9)),(12,2)))))))))))))))))));
   tree tree_137 [p = 0.000, P = 0.005] = [&W 0.000033] (1,(82,((((88,87),86),(83,(84,(((80,((79,(81,78)),77)),76),75)))),(85,(((62,31),(28,(44,(64,(63,15))))),((14,((17,16),(10,6))),((70,47),(((46,45),4),(32,(43,(((69,68),(67,((65,35),((38,18),(((37,33),(27,8)),(((71,42),19),(41,((54,(61,(49,(73,(59,(60,(58,((57,56),(50,(55,(52,(53,(72,(51,48)))))))))))))),(30,(5,3)))))))))),((21,(66,((40,(25,(23,22))),(26,7)))),(74,((((34,29),24),(36,20)),(11,(39,((13,9),(12,2))))))))))))))))));
   tree tree_138 [p = 0.000, P = 0.005] = [&W 0.000033] (1,(82,((((88,87),86),(83,(84,(((80,((79,(81,78)),77)),76),75)))),(85,((((45,44),28),((64,63),15)),((70,(14,(16,(17,(10,6))))),(47,(31,(62,(32,(46,((43,(29,4)),(((67,(68,35)),((69,(73,38)),(37,((27,8),((19,((61,59),18)),(41,(((49,(58,(60,((57,56),(50,(55,((53,(72,51)),(52,48)))))))),((54,30),(33,5))),3))))))),((((71,42),((23,22),21)),((66,40),(25,(26,7)))),((74,65),((39,11),((24,(36,20)),((13,9),(12,(34,2))))))))))))))))))));
   tree tree_139 [p = 0.000, P = 0.005] = [&W 0.000033] (1,((((88,87),86),82),((83,(84,(((80,(((81,79),78),77)),76),75))),(85,(70,(47,((44,(28,((64,63),15))),(((62,31),(14,(16,(17,(10,6))))),((46,45),(32,(43,(4,((65,29),((((69,68),67),(37,((27,8),(25,((18,((59,19),(41,((61,(73,((60,49),(58,((57,56),(50,(55,(52,((53,(72,51)),48))))))))),(35,(30,5)))))),3))))),(74,((((23,22),((71,42),21)),((66,40),(26,((34,((54,38),33)),7)))),((24,(36,20)),((39,11),((13,9),(12,2))))))))))))))))))));
   tree tree_140 [p = 0.000, P = 0.005] = [&W 0.000033] (1,(82,(((88,87),86),((83,(84,((80,76),((((81,79),78),77),75)))),(85,(28,((70,47),((64,((63,(17,16)),15)),(62,((31,(14,(10,6))),(44,((45,(29,4)),(46,((43,32),(((67,(69,(68,(35,18)))),(65,(37,((27,8),(((71,(61,42)),19),(41,(30,((((73,59),(49,(60,(58,((57,56),(50,(55,(52,((53,(72,51)),48))))))))),33),((54,5),3))))))))),((74,((66,40),(((23,22),21),(26,(((38,34),25),7))))),(11,((24,(36,20)),((13,9),((39,12),2))))))))))))))))))));
   tree tree_141 [p = 0.000, P = 0.005] = [&W 0.000033] (1,((((88,87),86),82),((83,(84,(76,((80,((81,(79,78)),77)),75)))),(85,(70,(47,((28,((64,63),15)),(((17,14),((62,31),(10,6))),(16,(44,(45,((46,32),((29,(43,4)),((((69,67),(68,(65,35))),((37,((((71,42),19),18),(27,8))),(41,(((61,49),((73,60),(58,(59,((57,56),(50,(55,(52,((72,51),(53,48)))))))))),((((54,33),30),5),3))))),(74,((((23,22),21),((66,40),(((38,34),25),(26,7)))),(11,((24,(36,20)),(39,((13,9),(12,2)))))))))))))))))))));
   tree tree_142 [p = 0.000, P = 0.005] = [&W 0.000033] (1,(82,((83,(84,(76,((80,(((81,79),78),77)),75)))),(((88,87),86),(85,(70,(62,(47,((44,(45,((17,(28,16)),((64,63),15)))),((14,(10,6)),(31,(46,(32,((43,4),((24,((36,29),20)),(((67,(35,(68,(69,(((73,59),38),18))))),((27,8),(37,(19,(((49,(60,(58,(57,(56,(50,(55,(52,(53,(72,(51,48))))))))))),41),(((61,30),(33,(54,5))),3)))))),((((23,22),((71,42),21)),((66,40),(26,(25,(34,7))))),((74,65),(11,(39,((13,9),(12,2))))))))))))))))))))));
   tree tree_143 [p = 0.000, P = 0.005] = [&W 0.000033] (1,(82,(((88,87),86),((83,(84,(((80,(((81,79),78),77)),76),75))),(85,((70,(((45,44),(62,28)),(63,(64,((17,16),15))))),(47,((31,18),((14,(10,6)),((46,32),((43,4),(((67,(69,(68,(59,35)))),(37,((27,(((71,42),19),8)),(41,(33,((54,(30,5)),((73,(49,(60,(58,((57,56),(50,(55,((53,(72,51)),(52,48))))))))),3))))))),(65,(((((66,61),40),(((34,(38,25)),(23,22)),21)),(26,7)),((24,((36,29),20)),(74,((39,11),((13,9),(12,2)))))))))))))))))));
   tree tree_144 [p = 0.000, P = 0.005] = [&W 0.000033] (1,(82,(((88,87),86),((84,(76,((80,(((81,79),78),77)),75))),(83,(85,(70,(47,((44,(28,(64,(63,15)))),(((17,14),(16,(10,6))),(62,((45,31),(46,(32,(((43,((38,34),29)),4),((((69,67),(68,35)),((37,18),(((59,54),(19,(27,8))),(((73,(49,(60,(58,((57,(56,((55,52),50))),(72,(53,(51,48)))))))),(33,(30,5))),(41,3))))),(65,((((23,22),((61,(71,42)),21)),(40,(66,(25,(26,7))))),(74,((39,11),((24,(36,20)),((13,9),(12,2)))))))))))))))))))))));
   tree tree_145 [p = 0.000, P = 0.005] = [&W 0.000033] (1,(82,(((88,87),86),((83,(84,((80,((79,(81,78)),77)),(76,75)))),(85,((70,47),((44,((64,63),(28,15))),((62,31),(((17,14),(16,(10,6))),((46,45),((32,(43,4)),(((69,(67,(68,(65,35)))),((37,(27,(((61,(71,42)),19),8))),(18,(41,(((73,59),(49,((60,58),((57,56),(50,(55,(52,(53,(72,(51,48)))))))))),(30,(33,((54,5),3)))))))),(((38,(34,29)),(((25,(23,22)),21),((66,40),(26,7)))),(74,((24,(36,20)),(11,(39,((13,9),(12,2)))))))))))))))))));
   tree tree_146 [p = 0.000, P = 0.005] = [&W 0.000033] (1,(((88,87),86),(82,((83,(84,(76,((80,(((81,79),78),77)),75)))),(85,(70,(47,(28,(((64,63),((62,(17,16)),15)),(44,((14,(31,(10,6))),(45,((46,32),((29,4),(43,((74,((67,((69,68),35)),(65,(37,((27,8),(((71,(61,42)),19),(((38,34),18),(41,((33,(((60,59),(73,(49,(58,(56,(57,(50,(55,(52,(53,((72,51),48))))))))))),((54,30),5))),3))))))))),((((23,22),21),((66,40),(25,(26,7)))),((39,11),((24,(36,20)),((13,9),(12,2)))))))))))))))))))));
   tree tree_147 [p = 0.000, P = 0.005] = [&W 0.000033] (1,((((88,87),86),82),((83,(84,(((80,(((81,79),78),77)),76),75))),(85,((70,47),((17,((16,14),(10,6))),((44,(28,((64,63),15))),(((62,31),4),((46,45),((43,32),(29,(38,((((69,68),67),((65,35),((27,(34,8)),(37,(18,(19,(25,(41,(((61,((73,49),(59,(58,(60,(56,(57,(50,(55,(52,(53,(72,(51,48))))))))))))),(33,(54,(30,5)))),3))))))))),(((((71,42),(23,22)),21),(40,(66,(26,7)))),(74,((24,(36,20)),((39,11),((13,9),(12,2)))))))))))))))))));
   tree tree_148 [p = 0.000, P = 0.005] = [&W 0.000033] (1,(82,(((88,87),86),((84,(((80,(((81,79),78),77)),76),75)),(83,(85,(((70,47),(28,(((44,((64,63),15)),(16,(17,14))),(62,(31,(10,6)))))),(45,(46,(4,(32,(43,(((69,(67,(68,35))),(65,(37,((27,8),((((61,59),((71,42),19)),((73,33),18)),(41,((49,(60,(58,((57,56),(50,((55,52),((72,51),(53,48)))))))),(((54,30),5),3)))))))),(74,((25,(((23,22),21),((66,40),(26,7)))),((39,((38,34),29)),(11,((13,((36,20),9)),(24,(12,2))))))))))))))))))));
   tree tree_149 [p = 0.000, P = 0.005] = [&W 0.000033] (1,(82,(((88,87),86),((83,(84,((80,(((81,79),78),77)),(76,75)))),(85,(((70,47),(((64,(63,15)),(28,(45,(44,((17,16),14))))),(62,(31,(10,6))))),(32,((46,(43,4)),(29,((((69,67),(68,(65,35))),(37,((27,8),(((71,42),19),((33,18),(41,(((61,(73,(60,59))),(49,(58,((57,56),(50,(55,((53,(72,51)),(52,48)))))))),(((54,30),5),3)))))))),((((23,22),21),((66,40),(26,(((38,34),25),7)))),(74,((24,(36,20)),(11,(39,((13,9),(12,2)))))))))))))))));
   tree tree_150 [p = 0.000, P = 0.005] = [&W 0.000033] (1,(82,((83,(84,((80,76),((((81,79),78),77),75)))),(((88,87),86),(85,((14,(16,(17,(10,6)))),(70,((28,(44,((64,63),15))),(47,((45,31),(62,(32,(46,(43,((65,4),((29,(36,20)),(((69,(67,(68,35))),((24,(27,8)),((37,18),((61,19),(((59,49),(60,(((58,57),56),(50,(55,(52,(53,(72,(51,48))))))))),(41,(((34,(38,33)),((54,(73,30)),5)),3))))))),((((71,42),(((25,23),22),21)),(40,(66,(26,7)))),((39,(74,11)),((13,9),(12,2)))))))))))))))))))));
   tree tree_151 [p = 0.000, P = 0.005] = [&W 0.000033] (1,(82,(((88,87),86),((83,(84,(((80,((81,(79,78)),77)),76),75))),(85,((16,((17,14),(10,6))),((70,(28,(44,(64,(63,15))))),((47,(45,(62,31))),((46,32),((43,4),((65,29),((((69,68),67),((25,(34,(38,18))),((59,35),((37,(27,8)),(19,(41,((30,5),(33,((61,(54,(49,(73,(60,(58,(56,(57,(50,((55,52),(53,(72,(51,48))))))))))))),3))))))))),(74,((((23,22),((71,42),21)),(66,(40,(26,7)))),(11,((24,(36,20)),(39,((13,9),(12,2)))))))))))))))))));
   tree tree_152 [p = 0.000, P = 0.005] = [&W 0.000033] (1,(82,(((88,87),86),((84,((80,(((81,79),78),77)),(76,75))),(83,(85,((70,47),((28,((17,16),(31,(14,(10,6))))),((62,(64,(63,15))),(44,((46,32),(45,((29,(43,4)),(((65,35),((68,(67,(69,(73,38)))),(37,((18,(27,8)),(((61,(71,42)),19),(((49,(60,(58,(57,(56,(50,(55,(52,((53,(72,51)),48))))))))),41),((33,(54,5)),((59,30),3)))))))),(74,(((34,((23,22),21)),((66,40),((26,25),7))),((39,11),((24,(36,20)),((13,9),(12,2))))))))))))))))))));
   tree tree_153 [p = 0.000, P = 0.005] = [&W 0.000033] (1,(82,(((88,87),86),((83,(84,(((80,(((81,79),78),77)),76),75))),(85,(47,((70,(44,((62,(45,31)),(63,(64,15))))),(28,(((16,14),(17,(10,6))),(32,(46,((43,4),((38,18),(((((69,67),(65,(68,35))),(34,29)),((27,8),(37,((41,33),(19,(61,((((60,(49,(58,((57,56),(50,(55,(52,(72,(53,(51,48)))))))))),(73,30)),((59,54),5)),3))))))),((((25,(23,22)),((71,42),21)),((66,40),(26,7))),(74,((39,11),((36,20),(24,((13,9),(12,2)))))))))))))))))))));
   tree tree_154 [p = 0.000, P = 0.005] = [&W 0.000033] (1,(82,((((88,87),86),(83,(84,((((80,(81,(79,78))),77),76),75)))),(85,(70,(47,((44,(((17,16),14),((28,10),(((64,63),15),6)))),(((62,45),31),((46,4),(32,(43,(((67,(69,(68,35))),(65,((37,(18,(27,8))),(54,((61,((59,(71,42)),19)),(41,((((73,(60,(49,(58,(56,(57,(50,(55,(52,(53,((72,51),48))))))))))),33),(30,5)),3))))))),((((25,(23,22)),21),((66,40),(26,7))),((24,(((38,36),29),20)),(74,(39,(11,((13,9),(12,(34,2))))))))))))))))))));
   tree tree_155 [p = 0.000, P = 0.005] = [&W 0.000033] (1,(82,((((88,87),86),(83,(84,((80,(((81,79),78),77)),(76,75))))),(85,((62,47),(70,((44,(((28,17),16),(31,(45,(14,(10,(15,(64,(63,6))))))))),(32,(46,((43,4),(29,((65,(37,((27,8),(18,((25,19),(41,((((61,(49,(60,(58,((57,56),(50,(55,(52,(53,(72,(51,48))))))))))),(73,33)),5),((54,30),3)))))))),((69,((68,35),(67,((59,38),34)))),((74,(((23,22),((71,42),21)),((66,40),(26,7)))),((36,11),(39,((13,(20,(24,9))),(12,2))))))))))))))))));
   tree tree_156 [p = 0.000, P = 0.005] = [&W 0.000033] (1,(82,(((88,87),86),((83,(84,(76,((80,((81,(79,78)),77)),75)))),(85,(14,(70,((44,((17,16),((64,(63,15)),(28,(62,(31,(10,6))))))),(47,(32,((46,45),((43,4),((65,((67,(69,((73,38),(68,35)))),(37,((18,(27,8)),(19,((49,(60,(58,(57,(56,(55,(50,(52,(53,((72,51),48)))))))))),(41,(33,((30,((59,54),5)),3))))))))),((74,((((71,42),(25,(23,22))),21),((66,61),(40,(26,7))))),((24,((36,29),20)),(11,((39,34),((13,9),(12,2)))))))))))))))))));
   tree tree_157 [p = 0.000, P = 0.005] = [&W 0.000033] (1,(82,(((88,87),86),((84,(((80,((81,(79,78)),77)),76),75)),(83,(85,(70,(47,(14,(((45,44),(((64,63),15),((17,(28,16)),(10,6)))),((62,31),(4,((46,29),(32,(43,((((69,67),(68,24)),(25,((65,(35,18)),((27,8),(37,(19,(((((61,(73,49)),(60,(59,((57,(58,56)),(50,(55,(52,(72,(53,(51,48)))))))))),(41,33)),(30,(54,5))),3))))))),((74,(((66,40),(34,((23,22),((71,42),21)))),(26,7))),(11,((39,38),((13,((36,20),9)),(12,2)))))))))))))))))))));
   tree tree_158 [p = 0.000, P = 0.005] = [&W 0.000033] (1,(82,(((88,87),86),((83,(84,((80,((79,(81,78)),77)),(76,75)))),(85,(70,(((44,((64,63),(15,14))),((62,28),((17,16),(10,6)))),(47,((45,31),(32,((46,4),(43,((65,((69,(67,(68,35))),(37,((27,8),((((71,42),19),18),(41,((59,(73,(61,(60,(49,(58,(56,(57,(50,(55,((53,(72,51)),(52,48)))))))))))),(30,(5,(54,3)))))))))),(((34,(38,33)),(25,(((66,40),((23,22),21)),(26,7)))),((74,(24,(29,(36,20)))),(39,(11,((13,9),(12,2)))))))))))))))))));
   tree tree_159 [p = 0.000, P = 0.005] = [&W 0.000033] (1,(82,(((88,87),86),((83,(84,(76,((80,(((81,79),78),77)),75)))),(85,((((17,16),14),(62,(10,6))),(70,((44,(28,(64,(63,15)))),(47,(31,(32,((46,45),(43,((65,4),(((67,((68,35),(69,(38,18)))),((27,(((71,42),(59,19)),8)),(37,(41,(((60,(49,((57,(58,56)),(50,(55,(52,((53,(72,51)),48))))))),(73,33)),(30,(5,(54,3)))))))),((34,((25,((23,22),21)),(40,((66,61),(26,7))))),((74,(24,((36,29),20))),(11,(39,((13,9),(12,2)))))))))))))))))))));
   tree tree_160 [p = 0.000, P = 0.005] = [&W 0.000033] (1,((((88,87),86),82),((84,(76,((80,((81,(79,78)),77)),75))),(83,(85,(70,((47,(((44,((64,63),15)),((28,16),(17,14))),(62,(31,(10,6))))),(((46,45),32),((43,(29,4)),(((67,((68,35),(69,((73,38),(34,(59,18)))))),(65,(37,((27,8),(((71,(61,42)),19),(41,(33,((30,5),((49,((60,58),((57,56),(50,(55,(52,((53,(72,51)),48))))))),(54,3)))))))))),((74,(((25,(23,22)),21),((66,40),(26,7)))),(((36,24),20),((39,11),((13,9),(12,2)))))))))))))));
   tree tree_161 [p = 0.000, P = 0.005] = [&W 0.000033] (1,(82,(((88,87),86),((83,(84,(((80,(((81,79),78),77)),76),75))),(85,((47,(70,(14,(16,(17,(10,6)))))),((28,(44,((64,63),15))),((62,45),(31,(46,(4,(32,(43,(((34,29),((65,35),(((69,68),67),(37,(8,(27,(19,(18,(((54,30),5),(41,((61,(73,(49,(59,(60,(58,(57,(56,(50,((55,52),(53,(72,(51,48))))))))))))),3))))))))))),((((25,(23,22)),((71,42),21)),((66,40),((38,33),(26,7)))),(74,(11,((39,(24,(36,20))),((13,9),(12,2))))))))))))))))))));
   tree tree_162 [p = 0.000, P = 0.005] = [&W 0.000033] (1,(82,(((88,87),86),((83,(84,((80,(((81,(79,78)),77),76)),75))),(85,(70,((47,(44,(28,((63,(17,16)),(64,15))))),((62,31),((14,(10,6)),(32,(((46,45),4),(43,((((34,29),25),(((67,(73,38)),(69,(68,35))),(65,(37,((19,(27,8)),((((((61,59),(60,(49,(58,((57,56),(50,(55,(52,(53,(72,(51,48))))))))))),(54,33)),18),(41,(30,5))),3)))))),((((66,40),((23,22),((71,42),21))),(26,7)),(74,((39,11),((24,(36,20)),((13,9),(12,2)))))))))))))))))));
   tree tree_163 [p = 0.000, P = 0.005] = [&W 0.000033] (1,(82,((((88,87),86),(83,(84,(76,((80,(((81,79),78),77)),75))))),(85,(70,(47,((45,(44,((28,(17,16)),(64,((63,62),15))))),((14,(31,(10,6))),(46,(32,(43,((29,4),(((67,(69,(68,(65,35)))),(37,((27,8),(19,((((61,((73,59),(60,(49,(58,((57,56),(50,(55,(52,(53,(72,(51,48)))))))))))),18),(33,(30,5))),(54,(41,3))))))),((((23,22),((71,42),21)),((66,40),(26,(25,((38,34),7))))),(74,((39,11),((24,(36,20)),((13,9),(12,2)))))))))))))))))));
   tree tree_164 [p = 0.000, P = 0.005] = [&W 0.000033] (1,(82,(((88,87),86),((83,(84,((80,(((81,79),78),77)),(76,75)))),(85,((47,(70,(44,((17,(28,16)),((64,63),15))))),(((62,45),(31,(14,(10,6)))),(46,(32,((43,4),(((68,(69,67)),((27,(24,(((59,54),19),8))),(37,(41,((61,(73,((60,49),(58,((57,56),(50,(55,(52,(53,(72,(51,48))))))))))),(35,(33,(5,3)))))))),(((66,40),(((((71,42),30),21),(23,(22,18))),(25,(26,7)))),(((38,(34,29)),11),((74,65),(39,((13,((36,20),9)),(12,2)))))))))))))))));
   tree tree_165 [p = 0.000, P = 0.005] = [&W 0.000033] (1,((((88,87),86),82),((83,(84,(((80,(((81,79),78),77)),76),75))),(85,(70,(47,((44,(28,(63,((17,16),(64,15))))),(62,((31,(14,(10,6))),((46,(45,18)),(4,(32,(43,(((69,67),((68,((73,38),(65,35))),((54,37),((27,8),((((59,33),25),19),(41,(((49,(61,(60,(58,((57,56),((55,52),(50,(53,(72,(51,48)))))))))),(30,5)),3))))))),(((74,(24,(36,20))),((34,29),((((71,42),(23,22)),21),((66,40),(26,7))))),(11,(39,((13,9),(12,2)))))))))))))))))));
   tree tree_166 [p = 0.000, P = 0.006] = [&W 0.000033] (1,(82,(((88,87),86),((83,(84,(((80,(((81,79),78),77)),76),75))),(85,(62,(70,(47,((44,(28,((64,((63,17),16)),15))),((14,(10,6)),((31,(45,18)),(46,(4,((43,32),(((68,((69,67),(73,38))),((65,35),((54,37),((27,8),(19,((59,33),(25,((30,((60,(49,((58,(57,56)),(50,(55,((53,(72,51)),(52,48))))))),5)),(41,(61,3)))))))))),(((34,29),(74,((((71,42),(23,22)),21),((66,40),(26,7))))),((39,11),((24,(36,20)),((13,9),(12,2))))))))))))))))))));
   tree tree_167 [p = 0.000, P = 0.006] = [&W 0.000033] (1,(82,(((88,87),86),((83,(84,(76,((80,((81,(79,78)),77)),75)))),(85,(70,(47,(((44,(17,16)),(28,((64,63),15))),(((62,31),(14,(10,6))),((46,(45,4)),(32,(43,((74,((67,(69,(68,35))),(65,((37,(27,8)),(18,((41,(((73,(60,59)),((49,(((58,57),56),(50,(55,(52,(53,(72,(51,48)))))))),33)),((54,30),5))),(19,3))))))),(((24,(29,(36,20))),((((66,61),40),(((71,42),(23,22)),21)),(((38,34),25),(26,7)))),(11,(39,((13,9),(12,2))))))))))))))))));
   tree tree_168 [p = 0.000, P = 0.006] = [&W 0.000033] (1,(82,(((88,87),86),((83,(84,(76,((80,((81,(79,78)),77)),75)))),(85,((70,(44,((17,(28,16)),(64,(63,15))))),(47,((14,(10,6)),((45,(62,31)),(46,(32,((43,4),(((69,67),(68,((27,8),(37,((35,18),(41,(((((73,49),((60,58),((57,56),(55,(50,(52,((53,(72,51)),48))))))),(54,30)),5),(19,(59,3))))))))),((65,((((34,(38,33)),29),25),(((23,22),((61,(71,42)),21)),(40,(66,(26,7)))))),(74,((24,(36,20)),(39,(11,((13,9),(12,2))))))))))))))))))));
   tree tree_169 [p = 0.000, P = 0.006] = [&W 0.000033] (1,(82,(((88,87),86),((84,(((80,(((81,79),78),77)),76),75)),(83,(85,(47,((62,((16,14),(17,(10,6)))),((31,(44,(28,(64,(63,15))))),(70,((46,45),(32,((43,4),(((67,(69,(68,(35,((73,38),30))))),((37,(27,8)),(19,(((61,(49,(60,(58,((57,56),(50,(55,(52,((53,(72,51)),48))))))))),(((59,33),18),(41,(54,5)))),3)))),(((24,(36,20)),((66,40),((25,((23,22),((71,42),21))),(26,7)))),((74,(((65,39),(34,29)),11)),((13,9),(12,2))))))))))))))))));
   tree tree_170 [p = 0.000, P = 0.006] = [&W 0.000033] (1,(82,((((88,87),86),(83,(84,((80,(((81,79),78),77)),(76,75))))),(85,(70,(47,(44,((28,((17,(16,14)),(10,6))),((62,(64,(63,15))),(45,(31,(46,(32,(((43,29),4),(((68,(69,67)),((65,35),((59,38),(37,((27,8),(((33,19),(61,18)),((73,(49,(60,(58,(57,(56,(50,(55,((52,(53,(72,51))),48))))))))),(41,(5,(30,(54,3))))))))))),((34,(((66,40),((23,22),((71,42),21))),(25,(26,7)))),(74,(11,(((36,24),20),(39,((13,9),(12,2))))))))))))))))))))));
   tree tree_171 [p = 0.000, P = 0.006] = [&W 0.000033] (1,(82,(((88,87),86),((83,(84,(76,((80,(((81,79),78),77)),75)))),(85,(70,(((17,14),(16,(10,6))),(47,((44,(28,(63,(64,15)))),((62,31),((46,45),((32,(29,4)),(43,(((68,(69,67)),(((59,38),(65,(35,18))),((27,8),(37,(((71,42),19),(41,((54,(30,5)),((61,(73,((60,49),(58,(57,(56,((55,50),(52,(72,(53,(51,48))))))))))),3)))))))),((74,(((66,40),((25,(23,22)),21)),(26,7))),((24,(33,(36,20))),(((39,34),11),((13,9),(12,2)))))))))))))))))));
   tree tree_172 [p = 0.000, P = 0.006] = [&W 0.000033] (1,((((88,87),86),82),((84,(((80,(((81,79),78),77)),76),75)),(83,(85,(70,((62,47),(((28,16),(44,(45,((64,63),15)))),(31,(((17,14),(10,6)),(4,(46,((43,32),((38,29),((((69,(68,67)),35),(65,((37,(27,8)),(19,(18,(41,((((60,58),(73,(61,(49,((57,56),(50,((55,52),(53,((72,51),48))))))))),(59,33)),(54,(5,(30,3)))))))))),(74,((((66,(40,34)),((23,22),((71,42),21))),(25,(26,7))),(24,((36,20),(11,(39,((13,9),(12,2)))))))))))))))))))))));
   tree tree_173 [p = 0.000, P = 0.006] = [&W 0.000033] (1,(82,((83,(84,(76,((80,(((81,79),78),77)),75)))),(((88,87),86),(85,(70,((44,((28,(17,16)),(64,(63,15)))),(47,(((62,45),31),(46,((32,(14,(10,6))),((43,4),(((68,(69,67)),((27,8),(37,((18,(35,(30,((54,(73,(49,(60,(58,((57,56),(50,(55,((53,(72,51)),(52,48)))))))))),5)))),(41,(19,(59,3))))))),(((65,(38,(34,(33,(29,25))))),(((23,22),((61,(71,42)),21)),(40,(66,(26,7))))),((24,(36,20)),((39,11),(74,((13,9),(12,2)))))))))))))))))));
   tree tree_174 [p = 0.000, P = 0.006] = [&W 0.000033] (1,(82,(((88,87),86),((83,(84,(((80,((81,(79,78)),77)),76),75))),(85,(70,(47,(((62,45),((44,28),((64,63),15))),(((17,(16,14)),(31,(10,6))),(32,(46,((29,4),(43,(((74,(67,(69,(68,35)))),(65,(37,((((71,42),19),(27,8)),(((73,33),((54,30),5)),(((61,(60,(49,(59,(58,((57,56),(50,(55,((53,(72,51)),(52,48)))))))))),41),(18,3))))))),((((23,22),21),((66,40),(((38,34),25),(26,7)))),((24,(36,20)),((39,11),((13,9),(12,2)))))))))))))))))));
   tree tree_175 [p = 0.000, P = 0.006] = [&W 0.000033] (1,(((88,87),86),(82,((83,(84,(76,((80,(((81,79),78),77)),75)))),(85,(70,((47,((45,44),(28,(64,(63,15))))),(((17,(16,14)),(10,6)),(31,(62,(32,(46,((43,4),(29,(((68,(69,67)),(65,((37,(27,8)),((((73,33),18),((((61,(59,54)),(49,(60,(58,((57,56),(50,(55,(52,(53,(72,(51,48))))))))))),41),((35,30),5))),(19,3))))),((((23,22),((71,42),21)),(40,(66,(26,(((38,34),25),7))))),(74,((39,11),((13,(20,9)),(36,(12,(24,2))))))))))))))))))))));
   tree tree_176 [p = 0.000, P = 0.006] = [&W 0.000033] (1,(82,(((88,87),86),((83,(84,((80,(((81,79),78),77)),(76,75)))),(85,(70,(47,((44,((45,28),((64,63),15))),((62,31),((14,((17,16),(10,6))),(46,(32,((43,4),(29,((((69,68),67),((27,8),((35,(65,18)),(37,(19,(41,((73,(61,((60,59),(49,(58,(56,(57,(50,(55,(52,(53,((72,51),48)))))))))))),((33,(54,30)),(5,3))))))))),(((25,(((71,42),(23,22)),21)),((66,40),(26,((38,34),7)))),((74,(24,(36,20))),((39,11),((13,9),(12,2))))))))))))))))))));
   tree tree_177 [p = 0.000, P = 0.006] = [&W 0.000033] (1,(82,(((88,87),86),((83,(84,(((80,((81,(79,78)),77)),76),75))),(85,(70,(47,((((64,63),15),((44,28),((16,(17,14)),(10,6)))),(((62,45),31),(32,((46,4),(43,((((69,67),((73,38),(68,35))),((37,((54,18),(27,8))),((((59,33),25),19),(41,((61,(49,(60,(58,((57,56),(50,(55,(52,(53,((72,51),48)))))))))),(5,(30,3))))))),((74,((34,29),((66,40),((((71,42),(23,22)),21),(26,7))))),((24,(36,20)),((39,(65,11)),((13,9),(12,2))))))))))))))))));
   tree tree_178 [p = 0.000, P = 0.006] = [&W 0.000033] (1,(82,(((88,87),86),((83,(84,(76,((80,((81,(79,78)),77)),75)))),(85,(47,(((64,(63,15)),(70,(44,((16,(17,14)),(10,6))))),(((62,31),28),((46,(45,4)),(32,(43,((74,(((69,67),(68,((73,(59,38)),35))),(65,((37,(19,(27,8))),(18,(((60,(49,(50,((57,(58,56)),(55,(52,((53,(72,51)),48))))))),41),(5,(54,3)))))))),((((25,(23,22)),((71,((61,42),30)),21)),(40,(66,(26,7)))),(((33,(24,((36,(34,29)),20))),(39,11)),((13,9),(12,2))))))))))))))));
   tree tree_179 [p = 0.000, P = 0.006] = [&W 0.000033] (1,(82,(((88,87),86),((84,((80,(((81,79),78),77)),(76,75))),(83,(85,(70,(47,(((28,(64,(63,15))),((45,44),((16,(17,14)),(10,6)))),(62,(31,(32,((46,4),(43,((24,(29,(36,20))),(((69,(67,(68,(35,(38,(73,34)))))),(30,((27,8),(37,(18,(19,((33,((49,((59,54),(60,(58,(56,(57,(50,(55,(52,(72,(53,(51,48)))))))))))),5)),(41,3)))))))),((74,(65,(((25,(23,22)),((71,(61,42)),21)),((66,40),(26,7))))),((39,11),((13,9),(12,2))))))))))))))))))));
   tree tree_180 [p = 0.000, P = 0.006] = [&W 0.000033] (1,(82,(((88,87),86),((83,(84,(((80,(((81,79),78),77)),76),75))),(85,(((64,(63,15)),(44,(28,((16,(17,14)),(10,6))))),(47,(70,(((62,45),31),(46,(32,((43,4),((((69,67),(68,35)),(24,((37,(27,8)),(((33,18),(41,(54,(((73,(59,49)),(61,(60,(58,(56,(57,(50,(55,(52,((53,(72,51)),48)))))))))),(30,5))))),(((71,42),19),3))))),((((25,(23,22)),21),(40,(66,(26,(38,7))))),((65,(39,(34,29))),(11,(74,((36,20),((13,9),(12,2))))))))))))))))))));
   tree tree_181 [p = 0.000, P = 0.006] = [&W 0.000033] (1,((((88,87),86),82),((84,(76,((80,((81,(79,78)),77)),75))),(83,(85,((70,47),((31,((44,(64,(63,15))),(62,(28,((16,(17,14)),(10,6)))))),((45,4),(46,(32,(43,(((67,(69,(65,(68,35)))),((27,8),(24,(37,(25,(19,((33,18),((41,(((61,(49,(73,(60,(50,((58,(57,56)),(55,(52,((53,(72,51)),48))))))))),(54,30)),5)),(59,3))))))))),((74,(34,((((71,42),(23,22)),21),((66,40),(26,7))))),(11,(((36,29),20),(38,(39,((13,9),(12,2)))))))))))))))))));
   tree tree_182 [p = 0.000, P = 0.006] = [&W 0.000033] (1,(82,((((88,87),86),(83,(84,(((80,(((81,79),78),77)),76),75)))),(85,((((44,28),((64,63),15)),((16,(17,14)),(10,6))),(70,(47,(((62,45),31),(32,((46,4),((43,(65,29)),((((69,67),((68,(73,38)),35)),(37,((27,8),(18,(25,(19,((61,59),(41,((49,(60,(58,((57,56),(50,(55,(52,(53,((72,51),48))))))))),((30,(33,5)),(54,3))))))))))),(((34,((23,22),((71,42),21))),((66,40),(26,7))),(74,((36,(24,20)),((39,11),((13,9),(12,2))))))))))))))))));
   tree tree_183 [p = 0.000, P = 0.006] = [&W 0.000033] (1,(82,((((88,87),86),(84,(76,((80,(((81,79),78),77)),75)))),(83,(85,((70,47),((28,(((64,63),15),(44,((16,(17,14)),(10,6))))),((45,31),(62,(32,((46,(43,4)),(((67,(69,(68,(35,34)))),((38,29),(25,(37,((27,8),(18,(((61,(71,42)),19),(41,((73,(49,(59,(60,(58,(56,(57,(50,(55,(52,(72,(53,(51,48))))))))))))),((33,(54,30)),(5,3))))))))))),((((23,22),21),(40,(66,(26,7)))),(65,(74,(11,(39,((36,(24,20)),((13,9),(12,2))))))))))))))))))));
   tree tree_184 [p = 0.000, P = 0.006] = [&W 0.000033] (1,((((88,87),86),82),((83,(84,(((80,(((81,79),78),77)),76),75))),(85,(70,((14,((17,16),((64,(63,15)),(44,(28,(10,6)))))),(47,((62,(45,31)),(46,(4,((43,32),((65,29),((37,((27,8),(((((71,59),42),19),18),(61,(((60,(49,(50,((58,(57,56)),(55,(52,(53,((72,51),48)))))))),41),((54,30),(5,(33,3)))))))),(((67,((69,(73,38)),(68,35))),((((34,25),(23,22)),21),((66,40),(26,7)))),((74,(39,11)),(((36,24),20),((13,9),(12,2))))))))))))))))));
   tree tree_185 [p = 0.000, P = 0.006] = [&W 0.000033] (1,(82,(((88,87),86),((84,(76,((80,((81,(79,78)),77)),75))),(83,(85,((70,47),((44,(((64,63),15),(28,((16,(17,14)),(10,6))))),((62,31),((46,45),(32,((43,4),((67,((69,(68,((73,38),35))),(37,((27,8),(59,(19,(((49,(60,(58,(57,(56,(50,(55,((53,(72,51)),(52,48))))))))),41),(((33,30),5),(18,3))))))))),(65,((((71,(61,42)),((25,(23,22)),21)),(66,(40,(26,7)))),((24,((34,29),(36,20))),(74,((54,11),(39,((13,9),(12,2)))))))))))))))))))));
   tree tree_186 [p = 0.000, P = 0.006] = [&W 0.000033] (1,(82,((((88,87),86),(84,(((80,(((81,79),78),77)),76),75))),(83,(85,(70,((14,(44,((28,(17,16)),(((64,63),15),(10,6))))),(47,((62,31),((46,(45,32)),((43,4),((37,((27,8),((((61,(49,(60,(58,((57,56),(50,(55,((72,53),(52,(51,48)))))))))),41),(18,(54,((33,30),5)))),(19,3)))),(65,(((24,(36,20)),(((67,((69,68),35)),((73,38),(34,29))),(66,((40,(((25,23),22),((59,(71,42)),21))),(26,7))))),(74,(11,(39,((13,9),(12,2)))))))))))))))))));
   tree tree_187 [p = 0.000, P = 0.006] = [&W 0.000033] (1,(82,(((88,87),86),((83,(84,(76,((80,(((81,79),78),77)),75)))),(85,(70,((47,(14,(44,((31,(62,28)),(((64,63),15),((17,16),(10,6))))))),(32,((29,4),(45,(46,(43,((74,(((67,(69,(73,38))),(65,(68,35))),(37,((27,8),(18,(19,((59,33),(((61,(49,((60,58),((57,56),(50,(55,(52,((72,53),(51,48))))))))),41),(((54,30),5),3))))))))),((25,(((23,22),((42,(71,34)),21)),(40,(66,(26,7))))),((39,11),((24,(36,20)),((13,9),(12,2))))))))))))))))));
   tree tree_188 [p = 0.000, P = 0.006] = [&W 0.000033] (1,(82,(((88,87),86),((83,(84,(((80,(((81,79),78),77)),76),75))),(85,(70,((31,((64,(62,(63,15))),((45,44),(28,((16,(17,14)),(10,6)))))),(47,(46,((29,4),(32,(43,((((68,(69,67)),65),(37,((27,8),((19,((73,33),18)),((35,(30,5)),(41,(61,((49,((60,54),(59,(58,(57,(56,((55,52),(50,(72,(53,(51,48))))))))))),3)))))))),((74,(((71,42),((23,22),21)),((66,40),((26,((38,34),25)),7)))),((39,11),((24,(36,20)),((13,9),(12,2))))))))))))))))));
   tree tree_189 [p = 0.000, P = 0.006] = [&W 0.000033] (1,(82,(((88,87),86),((83,(84,(((80,(((81,79),78),77)),76),75))),(85,((70,(((64,63),15),(44,(62,(28,((16,(17,14)),(10,6))))))),(31,(47,(32,((46,(45,4)),(43,(((74,((69,68),(67,35))),(65,(37,(24,(27,(8,((19,18),(41,((73,(60,(49,((58,(57,56)),(50,(55,(52,((72,51),(53,48))))))))),(59,((54,30),(5,3)))))))))))),((((25,(23,22)),((61,(42,(71,33))),21)),(66,(40,(26,7)))),(((36,29),(34,20)),((39,11),(((38,13),9),(12,2)))))))))))))))));
   tree tree_190 [p = 0.000, P = 0.006] = [&W 0.000033] (1,(82,(((88,87),86),((83,(84,(76,((80,(((81,79),78),77)),75)))),(85,((28,(((64,63),15),(44,((16,(17,14)),(10,6))))),(70,(47,((45,(31,(62,4))),(32,(46,(43,(((67,(69,((73,59),38))),((68,35),((18,((54,37),(27,8))),(19,(((61,(49,(60,(58,(56,(57,(50,(55,(52,((72,53),(51,48))))))))))),41),((30,5),3)))))),((((71,42),((25,(23,22)),21)),((40,(66,(34,29))),(26,7))),(65,((24,(36,(33,20))),(74,(11,(39,((13,9),(12,2)))))))))))))))))))));
   tree tree_191 [p = 0.000, P = 0.006] = [&W 0.000033] (1,(82,((84,(76,((80,(((81,79),78),77)),75))),(((88,87),86),(83,(85,(70,(47,(((62,31),(28,((64,(63,15)),(44,((16,(17,14)),(10,6)))))),((29,(46,(45,4))),(32,(43,(((65,(73,38)),(74,((67,(69,(68,35))),((37,33),(24,((27,8),(18,(19,(((61,(49,(60,(58,(56,(57,(50,(55,(52,(72,(53,(51,48)))))))))))),41),((((59,54),30),5),3)))))))))),((((23,22),((71,42),21)),(34,((66,40),(26,(25,7))))),(20,((36,(39,11)),((13,9),(12,2))))))))))))))))));
   tree tree_192 [p = 0.000, P = 0.006] = [&W 0.000033] (1,(82,((((88,87),86),(84,(((80,(((81,79),78),77)),76),75))),(83,(85,(((31,(62,28)),((64,(63,15)),(44,((16,(17,14)),(10,6))))),(70,(47,(32,((46,(45,4)),(43,((((34,29),((59,38),18)),(((69,67),(68,35)),((27,8),(37,(19,(41,(((73,49),((60,58),((57,56),(50,(55,(52,(53,((72,51),48)))))))),((33,5),(30,(54,3)))))))))),(65,((74,(((25,(23,22)),((61,(71,42)),21)),((66,40),(26,7)))),((24,(36,20)),(11,(39,((13,9),(12,2)))))))))))))))))));
   tree tree_193 [p = 0.000, P = 0.006] = [&W 0.000033] (1,(82,(((88,87),86),((83,(84,(76,((80,(((81,79),78),77)),75)))),(85,(70,(((28,((45,44),(64,(63,15)))),((16,(17,14)),(10,6))),(47,(62,(31,(4,((46,32),(43,(29,((((69,68),67),((35,(65,18)),((37,(27,8)),(((71,42),19),((((59,54),30),(33,5)),(((61,(73,(49,(60,(58,(57,(56,(50,((55,(52,(72,(53,51)))),48))))))))),41),3)))))),((((66,40),((23,(25,22)),21)),(26,7)),(74,(((34,24),(36,20)),(11,((39,38),((13,9),(12,2))))))))))))))))))))));
   tree tree_194 [p = 0.000, P = 0.006] = [&W 0.000033] (1,(82,(((88,87),86),(83,((84,(76,((80,(((81,79),78),77)),75))),(85,((70,14),(47,(((64,(63,15)),(28,((17,16),(10,6)))),(44,((45,31),((62,32),((46,4),((29,(36,20)),(43,(((67,(69,(68,((73,38),34)))),(((27,(24,19)),8),(37,(((65,35),18),(41,(((54,30),(((59,49),(60,(58,(56,(57,(50,(55,(52,((53,(72,51)),48))))))))),5)),(33,3))))))),(74,((((66,40),((23,22),((61,(71,42)),21))),(25,(26,7))),((39,11),((13,9),(12,2)))))))))))))))))))));
   tree tree_195 [p = 0.000, P = 0.006] = [&W 0.000033] (1,(82,(((88,87),86),((83,(84,(((80,(((81,79),78),77)),76),75))),(85,(47,((45,(44,(((64,63),15),(28,((16,(17,14)),(10,6)))))),(70,(31,((62,32),(46,((43,4),(65,((((69,67),(68,35)),((19,(27,8)),(37,(41,(73,(((61,((60,59),(49,(50,(((58,57),56),((55,52),(53,((72,51),48)))))))),(54,5)),3)))))),((((23,22),((42,(71,30)),21)),((66,40),(25,((33,26),7)))),((((38,34),29),18),(74,((24,(36,20)),(11,(39,((13,9),(12,2))))))))))))))))))))));
   tree tree_196 [p = 0.000, P = 0.007] = [&W 0.000033] (1,(82,(((88,87),86),((83,(84,((80,(((81,79),78),77)),(76,75)))),(85,(70,(47,(((45,31),(28,(44,((62,((64,63),15)),(((17,16),14),(10,6)))))),((46,4),(32,(29,(43,((((69,67),(68,35)),((65,(38,34)),(24,(37,(8,(27,(18,(19,(41,((61,(((73,(60,49)),(59,(58,(57,(56,(50,(55,(52,(72,(53,(51,48))))))))))),((33,(54,30)),5))),3)))))))))),((25,(((23,22),((71,42),21)),((66,40),(26,7)))),(74,(((36,20),(39,11)),((13,9),(12,2))))))))))))))))));
   tree tree_197 [p = 0.000, P = 0.007] = [&W 0.000033] (1,(82,((((88,87),86),(84,(80,(((81,(79,78)),77),(76,75))))),(83,(85,(70,(((28,(44,((64,63),15))),(((17,16),14),(10,6))),(47,((62,(45,31)),(32,(46,((43,4),(((74,(69,(68,67))),(((65,35),25),(37,((24,(27,8)),(18,(((41,((73,(61,(49,(60,(58,((57,56),(50,(55,(52,(53,(72,(51,48)))))))))))),(59,33))),(54,(30,5))),(((71,42),19),3))))))),((((23,22),21),(40,(66,(26,7)))),(((36,((38,34),29)),20),((39,11),((13,9),(12,2))))))))))))))))));
   tree tree_198 [p = 0.000, P = 0.007] = [&W 0.000033] (1,(82,((((88,87),86),(84,(76,((80,(((81,79),78),77)),75)))),(83,(85,((44,((28,((64,63),15)),(31,((16,(17,14)),(62,(10,6)))))),(47,(70,(45,(32,(46,(43,(4,((((67,(68,35)),(69,18)),((27,8),(37,(((71,((61,59),42)),19),(24,(41,(((73,33),((60,(49,(58,((57,56),(50,(55,(52,((53,(72,51)),48)))))))),(30,(54,5)))),3))))))),((65,(((25,(23,22)),21),(40,(66,(26,7))))),(74,((36,20),(((39,(34,29)),(38,11)),((13,9),(12,2))))))))))))))))))));
   tree tree_199 [p = 0.000, P = 0.007] = [&W 0.000033] (1,(82,(((88,87),86),((83,(84,(76,((80,(((81,79),78),77)),75)))),(85,(70,(47,(((28,(64,(63,15))),(44,((16,(17,14)),(10,6)))),((62,(45,31)),((46,32),(((43,(((54,38),(34,33)),29)),4),(((69,(67,(68,35))),(65,(37,((27,8),(25,(((71,42),19),(18,(41,((((49,(61,(73,(59,(60,(58,((57,56),(50,(55,(52,(53,((72,51),48)))))))))))),30),5),3))))))))),((((66,40),((23,22),21)),(26,7)),(74,((24,(36,20)),(11,(39,((13,9),(12,2)))))))))))))))))));
   tree tree_200 [p = 0.000, P = 0.007] = [&W 0.000033] (1,(82,((((88,87),86),(83,(84,(76,((80,(((81,79),78),77)),75))))),(85,(47,(70,((44,((64,(63,15)),(28,((16,(17,14)),(10,6))))),((62,(45,31)),(46,(32,((43,4),((24,(29,(36,20))),((34,(65,(((69,(73,38)),(67,(68,35))),(37,(18,((27,8),(19,(41,((59,54),(33,(((61,(60,(49,(58,((57,56),(50,(55,((53,(72,51)),(52,48))))))))),(30,5)),3))))))))))),(74,((((25,(23,22)),((71,42),21)),((66,40),(26,7))),(11,(39,((13,9),(12,2)))))))))))))))))));
   tree tree_201 [p = 0.000, P = 0.007] = [&W 0.000033] (1,(82,((((88,87),86),(83,(84,((((81,(79,78)),77),(80,76)),75)))),(85,((28,(44,((64,(63,15)),((16,(17,14)),(10,6))))),(47,(70,((62,(45,31)),(((46,32),(43,4)),(29,((65,(((69,68),(67,35)),(38,(37,((27,8),(((33,25),18),(19,(54,((41,((73,(49,(58,(60,(((57,56),(53,(72,51))),(50,(55,(52,48)))))))),(30,5))),((61,59),3)))))))))),((((23,22),((71,42),21)),(66,(40,(26,7)))),((24,(36,20)),(74,(11,(39,((13,9),(12,(34,2)))))))))))))))))));
   tree tree_202 [p = 0.000, P = 0.007] = [&W 0.000033] (1,(82,(((88,87),86),((84,(((80,(((81,79),78),77)),76),75)),(83,(85,(70,((47,(28,((44,(31,(64,(63,15)))),(45,((16,(17,14)),(10,6)))))),(62,(32,(46,((43,4),(((68,((69,67),35)),(65,((37,(27,8)),(19,(((34,(38,33)),25),(18,(41,(((73,59),(49,(60,(58,((57,56),(50,(55,(52,(53,(72,(51,48))))))))))),((30,(54,5)),3))))))))),((((23,22),((61,(71,42)),21)),(40,(66,(26,7)))),(74,((24,(36,(29,20))),(39,(11,((13,9),(12,2))))))))))))))))))));
   tree tree_203 [p = 0.000, P = 0.007] = [&W 0.000033] (1,(82,(((88,87),86),((83,(84,(((80,(((81,79),78),77)),76),75))),(85,(70,(47,(((44,(45,28)),(64,(62,(63,15)))),((31,((16,14),(17,(10,6)))),((46,32),((43,4),((34,29),(((((69,67),65),((73,38),(68,35))),((37,(27,8)),(19,(18,(41,((((54,((59,49),(60,((57,(58,56)),(50,(55,(52,((53,(72,51)),48)))))))),30),(33,5)),3)))))),((((((71,61),42),(25,(23,22))),21),(40,(66,(26,7)))),(74,((39,11),((24,(36,20)),((13,9),(12,2)))))))))))))))))));
   tree tree_204 [p = 0.000, P = 0.007] = [&W 0.000033] (1,(82,((((88,87),86),(84,(76,((80,(((81,79),78),77)),75)))),(83,(85,(70,((47,((17,(16,14)),((44,28),((45,31),(((64,63),15),(10,6)))))),(62,(32,((43,4),(46,(29,(((68,(69,67)),(25,((38,(65,(35,34))),((37,(27,8)),(18,(19,((41,(61,(59,33))),((((73,(60,(49,(58,((57,56),(50,(55,(52,((72,53),(51,48)))))))))),30),(54,5)),3)))))))),((74,((((71,42),(23,22)),21),((66,40),(26,7)))),(24,((39,11),((36,20),((13,9),(12,2)))))))))))))))))));
   tree tree_205 [p = 0.000, P = 0.007] = [&W 0.000033] (1,(82,(((88,87),86),((84,(((80,(((81,79),78),77)),76),75)),(83,(85,(70,((47,(((62,45),31),(28,((64,(63,15)),(44,((16,(17,14)),(10,6))))))),(46,(4,((43,32),((65,29),(((69,(67,(68,35))),((27,8),((37,((73,(59,38)),34)),(18,(19,((61,(49,(60,(58,((57,56),(50,(55,(52,(53,(72,(51,48))))))))))),(41,(30,(5,((54,33),3)))))))))),((((23,22),((71,42),21)),((66,40),(26,(25,7)))),(74,((24,(39,11)),((36,20),((13,9),(12,2)))))))))))))))))));
   tree tree_206 [p = 0.000, P = 0.007] = [&W 0.000033] (1,((((88,87),86),82),((83,(84,(((80,(((81,79),78),77)),76),75))),(85,(47,(((45,(62,31)),((64,63),15)),(70,(28,(44,((16,(14,(17,(10,6)))),(46,((32,(43,4)),((((69,67),(34,29)),((38,((65,35),(68,18))),((37,(27,8)),((41,(33,(((73,(59,54)),((49,(60,(58,((57,56),(50,(55,(52,(53,(72,(51,48)))))))))),30)),5))),(19,(61,3)))))),((((25,(23,22)),((71,42),21)),((66,40),(26,7))),(74,((39,11),(24,((36,20),((13,9),(12,2))))))))))))))))))));
   tree tree_207 [p = 0.000, P = 0.007] = [&W 0.000033] (1,(82,((((88,87),86),(84,(76,((80,(((81,79),78),77)),75)))),(83,(85,(70,((47,((44,28),(64,(63,15)))),((62,(31,(16,(17,(14,(10,6)))))),((45,4),((46,32),(43,(29,((74,((67,(69,(35,(68,(38,34))))),(65,(37,((27,8),(19,(18,(41,((30,(33,5)),((73,((60,(59,54)),(49,(58,((57,56),(50,(55,(52,(53,(72,(51,48))))))))))),3)))))))))),((((23,22),(((71,61),42),21)),((66,40),(25,(26,7)))),((24,(36,20)),(11,(39,((13,9),(12,2)))))))))))))))))));
   tree tree_208 [p = 0.000, P = 0.007] = [&W 0.000033] (1,(82,((((88,87),86),(84,(((80,((81,(79,78)),77)),76),75))),(83,(85,(70,(47,((28,(31,(44,(64,(63,15))))),((14,(17,(16,(10,6)))),(62,((46,(45,4)),(32,(43,((((68,(69,67)),35),(65,(37,(((24,((71,42),19)),(18,(27,8))),((41,((59,33),((61,(49,(73,(60,(58,(57,(56,(50,(55,(52,((53,(72,51)),48))))))))))),(30,(54,5))))),3))))),((((23,22),21),(66,(40,(26,((38,25),7))))),(74,((((36,34),29),20),(11,(39,((13,9),(12,2)))))))))))))))))))));
   tree tree_209 [p = 0.000, P = 0.007] = [&W 0.000033] (1,(82,((83,(84,(((((81,79),78),77),(80,76)),75))),(((88,87),86),(85,(62,((70,47),((28,(64,(63,15))),(44,((16,(14,(17,(10,6)))),(31,(((45,29),4),((46,32),(43,((((69,(67,((68,(73,38)),35))),24),((27,8),(37,(18,((((71,42),(59,30)),19),(41,((61,33),((60,(49,(50,((57,(58,56)),(55,(52,((72,51),(53,48)))))))),((54,5),3))))))))),(((34,((66,40),((25,(23,22)),21))),(26,7)),(65,(74,((39,11),((36,20),((13,9),(12,2))))))))))))))))))))));
   tree tree_210 [p = 0.000, P = 0.007] = [&W 0.000033] (1,(82,(((88,87),86),((83,(84,(((80,(((81,79),78),77)),76),75))),(85,((70,47),((44,((64,63),15)),(28,((62,31),((16,(14,(17,(10,6)))),((46,(45,32)),((43,4),((29,((36,24),20)),(65,((((69,67),((68,35),33)),(37,((((73,(59,38)),18),(19,(27,8))),((61,((49,((60,58),(50,((57,56),(55,(52,((53,(72,51)),48))))))),34)),(41,(((54,30),5),3)))))),((((25,(23,22)),((71,42),21)),((66,40),(26,7))),(74,((39,11),((13,9),(12,2))))))))))))))))))));
   tree tree_211 [p = 0.000, P = 0.007] = [&W 0.000033] (1,(82,(((88,87),86),((83,(84,(76,((80,(((81,79),78),77)),75)))),(85,(70,(47,((44,((64,63),15)),(28,((16,(17,(14,(10,6)))),((62,31),(29,(((46,45),4),(32,(43,((((69,67),(68,(30,(35,18)))),((37,(27,8)),(((71,42),19),((41,(73,((49,(60,(59,(58,((57,56),(50,(55,(52,((72,51),(53,48)))))))))),33))),(5,(61,3)))))),(65,(24,((74,((66,(40,((23,22),21))),(25,(26,(((54,38),34),7))))),(11,(39,((36,20),((13,9),(12,2))))))))))))))))))))))));
   tree tree_212 [p = 0.000, P = 0.007] = [&W 0.000033] (1,(82,((((88,87),86),(84,(76,((80,(((81,79),78),77)),75)))),(83,(85,(70,(47,((44,((62,(16,(17,14))),((28,(45,(64,(63,15)))),(31,(10,6))))),(46,(32,((43,4),(((67,(69,(68,(65,35)))),((27,(18,(((61,(71,42)),19),8))),(37,(24,(41,((73,(49,((60,58),((57,56),(50,(55,(52,((72,51),(53,48))))))))),(59,(5,(54,(30,3)))))))))),((((23,22),21),(((66,40),25),(26,(38,7)))),(74,((39,11),((36,(29,(34,20))),(33,((13,9),(12,2)))))))))))))))))));
   tree tree_213 [p = 0.000, P = 0.007] = [&W 0.000033] (1,((((88,87),86),82),((83,(84,(76,((80,((81,(79,78)),77)),75)))),(85,(70,((62,47),(((64,63),15),((28,((17,16),((31,14),(10,6)))),(44,((32,(46,(45,4))),(29,(43,((((69,67),(65,(68,((73,38),35)))),(24,(37,((27,8),(((71,42),19),(18,(41,(((61,(49,(59,(60,(58,(56,(57,(50,(55,(52,((53,(72,51)),48))))))))))),33),(5,((54,30),3)))))))))),((74,(((40,(66,34)),((25,(23,22)),21)),(26,7))),((36,20),(11,(39,((13,9),(12,2)))))))))))))))))));
   tree tree_214 [p = 0.000, P = 0.007] = [&W 0.000033] (1,(82,(((88,87),86),((83,(84,(76,((80,(((81,79),78),77)),75)))),(85,(70,(47,((28,((64,63),15)),((45,31),(44,((16,((17,14),(10,6))),((62,32),(4,(46,(43,(29,((((73,38),((69,67),(68,(65,35)))),((37,(24,(27,8))),(18,((61,19),(25,((41,33),((30,5),((49,(60,(58,(56,(57,(50,(55,(52,(53,((72,51),48)))))))))),(59,3))))))))),(39,((74,((((66,54),40),((34,(23,22)),((71,42),21))),(26,7))),(11,((36,20),((13,9),(12,2)))))))))))))))))))))));
   tree tree_215 [p = 0.000, P = 0.007] = [&W 0.000033] (1,((((88,87),86),82),((83,(84,(((80,(((81,79),78),77)),76),75))),(85,(70,(47,((44,(28,(64,(63,15)))),((14,(17,(16,(10,6)))),((62,31),(45,(46,(32,(4,(43,(65,(((((69,68),67),35),(37,(8,(27,(19,((33,18),(((73,(61,(60,((59,49),(58,(56,(57,(50,(55,(52,((53,(72,51)),48))))))))))),41),(5,((54,30),3))))))))),((((23,22),((71,42),21)),(25,((66,40),(26,7)))),(((74,((38,34),29)),(39,11)),((24,(36,20)),((13,9),(12,2)))))))))))))))))))));
   tree tree_216 [p = 0.000, P = 0.007] = [&W 0.000033] (1,(82,((((88,87),86),(83,(84,((80,((81,(79,78)),77)),(76,75))))),(85,(70,(47,(((44,28),((64,63),15)),(((17,16),(14,(10,6))),((62,(45,(31,4))),(46,(32,(43,((((69,67),(68,((35,34),(65,18)))),(37,((27,8),(((71,42),19),((61,(73,(49,(59,(60,(58,(56,(57,(50,(55,((52,(53,(72,51))),48))))))))))),((41,33),(30,(5,(54,3))))))))),(74,(((40,((23,(25,22)),21)),(66,(26,7))),((24,(36,20)),(((38,29),(39,11)),((13,9),(12,2)))))))))))))))))));
   tree tree_217 [p = 0.000, P = 0.007] = [&W 0.000033] (1,(82,(((88,87),86),((83,(84,(((80,((81,(79,78)),77)),76),75))),(85,(70,(47,((28,((45,31),(44,((64,63),15)))),((16,((17,14),(10,6))),(62,(32,(46,(((43,((54,38),29)),4),((((69,68),67),((65,(35,18)),((27,8),(37,(((71,42),19),(41,(((61,((73,59),(49,(60,(58,(57,(56,(50,(55,(52,(53,(72,(51,48))))))))))))),(33,(30,5))),3))))))),(74,((66,(((40,(34,25)),((23,22),21)),(26,7))),((39,11),((13,9),((24,(36,20)),(12,2))))))))))))))))))));
   tree tree_218 [p = 0.000, P = 0.007] = [&W 0.000033] (1,(82,(((88,87),86),((84,(((80,(((81,79),78),77)),76),75)),(83,(85,(70,(47,((28,(64,((63,62),15))),(44,(((17,16),(14,(31,(10,6)))),((46,45),(32,((43,(34,29)),(4,(65,((((69,67),((68,(73,(59,38))),35)),((27,8),(37,((54,18),(19,((41,((49,(60,(58,((57,56),(50,(55,(52,((72,53),(51,48))))))))),5)),3)))))),((74,((((71,42),(61,30)),21),((25,(23,22)),((66,40),(26,7))))),((24,(33,(36,20))),((39,11),((13,9),(12,2))))))))))))))))))))));
   tree tree_219 [p = 0.000, P = 0.007] = [&W 0.000033] (1,((((88,87),86),82),((83,(84,(((80,(((81,79),78),77)),76),75))),(85,(70,(47,(((31,28),(44,((64,63),15))),((62,((17,16),(14,(10,6)))),(46,(45,(4,(((38,34),29),(32,(43,((((69,68),67),(((65,35),18),((27,8),(37,(((71,(61,42)),19),(41,((((73,49),(60,(58,((57,56),(50,(55,(52,(53,(72,(51,48)))))))))),(30,((54,33),5))),(59,3)))))))),((74,(((23,22),21),((66,40),(25,(26,7))))),((39,11),((24,(36,20)),((13,9),(12,2))))))))))))))))))));
   tree tree_220 [p = 0.000, P = 0.007] = [&W 0.000033] (1,(82,((83,(84,(((80,(((81,79),78),77)),76),75))),(((88,87),86),(85,((47,28),((70,(45,(44,((16,(17,14)),((64,(63,15)),(10,6)))))),((62,31),(32,(46,(4,(29,(43,((65,((((69,68),67),(35,30)),((37,(38,((((59,54),34),33),18))),((27,8),(19,(41,((61,((73,60),(49,(58,(57,(56,(50,(55,(52,((53,(72,51)),48)))))))))),(5,3)))))))),(((66,40),(((23,22),((71,42),21)),(26,(25,7)))),((74,(39,11)),((24,(36,20)),((13,9),(12,2)))))))))))))))))));
   tree tree_221 [p = 0.000, P = 0.007] = [&W 0.000033] (1,(82,(((88,87),86),((83,(84,(80,(76,((((81,79),78),77),75))))),(85,(70,(47,((14,(44,(28,(((64,63),15),((17,16),(10,6)))))),(((62,45),31),((46,32),(((29,(36,(24,20))),4),(43,(((69,(67,(68,35))),(65,(37,((27,8),(19,(41,(((61,((73,49),((60,59),(58,((57,56),(50,(55,(52,((72,53),(51,48)))))))))),18),(5,((54,30),(33,3)))))))))),((74,((((71,42),(23,22)),21),((66,40),((38,(34,25)),(26,7))))),(39,(11,((13,9),(12,2))))))))))))))))));
   tree tree_222 [p = 0.000, P = 0.007] = [&W 0.000033] (1,(82,(((88,87),86),((83,(84,(((80,(((81,79),78),77)),76),75))),(85,(47,((70,(44,((17,(16,14)),((64,(63,15)),(28,(10,6)))))),((62,(45,31)),((46,4),(32,(43,(29,((((69,67),(65,(68,35))),((27,8),((59,18),(37,(19,(61,(((73,49),(60,(50,(((58,57),56),(55,(52,(53,((72,51),48)))))))),(41,((33,5),((54,30),3)))))))))),((((25,(23,22)),((71,42),21)),((66,40),(26,7))),(74,((36,(24,20)),((39,11),(((38,34),(13,9)),(12,2)))))))))))))))))));
   tree tree_223 [p = 0.000, P = 0.007] = [&W 0.000033] (1,(82,(((88,87),86),((84,(76,((80,(((81,79),78),77)),75))),(83,(85,(70,(47,(((17,(16,14)),((45,(64,(63,15))),(44,(28,(10,6))))),((62,(31,4)),(46,(32,(43,(((69,(67,(68,35))),(24,(65,((37,(27,8)),(18,(19,(41,((30,5),((61,(54,(73,((60,49),(58,((57,56),(50,(55,(52,((72,51),(53,48))))))))))),(59,3)))))))))),(74,(((((71,42),(23,22)),21),(40,(66,((26,((38,33),25)),7)))),(((34,29),(36,20)),(11,(39,((13,9),(12,2)))))))))))))))))))));
   tree tree_224 [p = 0.000, P = 0.007] = [&W 0.000033] (1,(82,(((88,87),86),((83,(84,(76,((80,(((81,79),78),77)),75)))),(85,((70,47),((14,(44,(28,(((64,63),15),(16,(17,(10,6))))))),((45,(62,31)),(46,(32,(4,((29,(36,20)),(43,(65,((74,(((73,38),((69,67),(68,35))),((24,(54,(27,8))),(37,(((33,19),18),((59,41),(((49,(60,(58,(56,(57,(50,(55,(52,((72,51),(53,48)))))))))),(30,5)),(61,3)))))))),((((23,22),((42,(71,34)),21)),((66,40),(25,(26,7)))),(11,(39,((13,9),(12,2))))))))))))))))))));
   tree tree_225 [p = 0.000, P = 0.007] = [&W 0.000033] (1,(82,(((88,87),86),((83,(84,(((80,(((81,79),78),77)),76),75))),(85,(47,(70,((14,(44,(45,(((64,63),(62,15)),((17,(28,16)),(10,6)))))),(31,(46,(4,(32,(43,(29,((65,(24,(((68,35),(67,(69,(38,18)))),(37,((27,8),(19,(41,((61,(73,(49,((60,59),(58,((57,56),(50,(55,(52,((53,(72,51)),48)))))))))),((30,(((54,34),33),5)),3))))))))),((74,((66,40),((25,((23,22),((71,42),21))),(26,7)))),((39,11),((36,20),((13,9),(12,2))))))))))))))))))));
   tree tree_226 [p = 0.000, P = 0.008] = [&W 0.000033] (1,((((88,87),86),82),((83,(84,(((((81,79),78),77),(80,76)),75))),(85,((14,((44,(45,31)),(28,((64,(63,15)),(17,(16,(10,6))))))),(47,(62,(70,(32,(46,(((38,34),29),(43,(4,(65,(((((69,68),67),35),(37,((27,8),(19,((61,(73,(49,(60,(58,((57,56),(50,(55,(52,(53,(51,(72,48)))))))))))),(((54,18),(30,(33,5))),(41,(25,(59,3))))))))),((((23,22),((71,42),21)),((66,40),(26,7))),((24,(36,20)),(74,((39,11),((13,9),(12,2)))))))))))))))))))));
   tree tree_227 [p = 0.000, P = 0.008] = [&W 0.000033] (1,(82,(((88,87),86),((83,(84,(((80,(((81,79),78),77)),76),75))),(85,(70,(((17,16),((28,(44,14)),((64,(63,15)),(31,(10,6))))),(47,(62,(32,((29,4),((46,45),(43,((74,((65,35),((68,(67,(69,((73,38),34)))),(37,((27,8),(((25,19),18),(((61,(49,(60,(58,((57,56),(50,(55,(52,(53,(72,(51,48))))))))))),41),((59,(54,30)),((33,5),3))))))))),(24,((((23,22),((71,42),21)),(40,(66,(26,7)))),((39,11),((13,((36,20),9)),(12,2)))))))))))))))))));
   tree tree_228 [p = 0.000, P = 0.008] = [&W 0.000033] (1,(82,(((88,87),86),((83,(84,(((80,((81,(79,78)),77)),76),75))),(85,(70,(((44,(62,28)),((17,(16,14)),((64,(63,15)),(10,6)))),(47,(4,((45,31),(46,(32,(43,(((68,(69,67)),((65,35),(37,(((27,18),(((71,(61,42)),19),8)),(41,(((73,(49,(58,(60,((57,56),(50,(55,(52,((72,51),(53,48)))))))))),((54,30),5)),(59,3))))))),((74,((24,(33,(29,((36,34),20)))),(((23,22),21),(66,(25,(40,(38,(26,7)))))))),(11,((13,9),(39,(12,2)))))))))))))))))));
   tree tree_229 [p = 0.000, P = 0.008] = [&W 0.000033] (1,(((88,87),86),(82,((83,(84,(((80,(((81,79),78),77)),76),75))),(85,(70,(47,(((44,28),(64,(63,15))),(((17,14),(16,(10,6))),(((62,45),31),(46,((32,((54,38),(43,4))),(((36,29),(24,20)),((((69,67),(68,35)),(65,((37,18),((27,8),(((71,42),19),(41,(((59,((73,(61,49)),(60,(58,((57,56),(50,(55,((53,(72,51)),(52,48))))))))),5),((33,30),3)))))))),(74,((((25,(23,22)),(34,21)),((66,40),(26,7))),(11,(39,((13,9),(12,2))))))))))))))))))));
   tree tree_230 [p = 0.000, P = 0.008] = [&W 0.000033] (1,(82,(((88,87),86),((83,(84,(76,((80,(((81,79),78),77)),75)))),(85,(70,(((44,(16,(17,14))),((63,15),(64,((62,28),(45,(31,(10,6))))))),(47,(46,(32,(43,((65,4),((74,((69,(67,(68,((73,38),35)))),((37,(27,8)),((((61,(71,42)),19),18),(41,(((60,(49,(58,((57,56),(50,(55,(52,(72,(53,(51,48)))))))))),(33,(30,(54,5)))),(59,3))))))),((24,(((25,(23,22)),21),((66,40),(26,7)))),(((((36,34),29),20),(39,11)),((13,9),(12,2)))))))))))))))));
   tree tree_231 [p = 0.000, P = 0.008] = [&W 0.000033] (1,(82,(((88,87),86),((83,(84,(((80,((81,(79,78)),77)),76),75))),(85,((70,62),((47,(31,((28,(17,(16,14))),(((64,63),15),(44,(10,6)))))),(((46,45),4),(32,(43,(((69,(67,(68,35))),((37,(27,8)),((((71,42),19),18),((((73,(61,((60,58),(49,(50,((57,56),(55,(52,(53,(72,(51,48))))))))))),41),(30,((59,54),5))),3)))),((((66,40),((23,22),21)),(25,(26,7))),(74,(((39,(65,29)),((38,(34,33)),11)),((24,(36,20)),((13,9),(12,2)))))))))))))))));
   tree tree_232 [p = 0.000, P = 0.008] = [&W 0.000033] (1,(82,(((88,87),86),((83,(84,(76,((80,(((81,79),78),77)),75)))),(85,(47,(70,((44,(28,(45,((17,16),((64,63),15))))),(62,((31,(14,(10,6))),(32,(46,((43,4),(((((69,68),67),((34,33),((73,(59,38)),29))),((65,35),(37,((27,(19,8)),(18,(((61,(49,(60,(58,(56,(57,(50,(55,(52,((72,53),(51,48))))))))))),41),(((54,30),5),3))))))),((((23,22),((71,42),21)),((66,40),(26,(25,7)))),((74,(24,(36,20))),(11,(39,((13,9),(12,2))))))))))))))))))));
   tree tree_233 [p = 0.000, P = 0.008] = [&W 0.000033] (1,((((88,87),86),82),((84,(80,(76,((((81,79),78),77),75)))),(83,(85,(47,(70,(62,((45,(((17,16),14),(((64,63),15),(44,(28,(10,6)))))),(31,(46,(32,((43,4),((74,(((69,68),67),((65,35),((73,38),(37,((27,8),(19,(18,(41,((59,(61,((49,(60,(58,(56,(57,(50,(55,(52,(51,(53,(72,48))))))))))),33))),(5,(54,(30,3))))))))))))),((((25,(23,22)),((71,42),21)),((66,40),(26,7))),(11,((39,(34,(36,29))),((24,20),((13,9),(12,2))))))))))))))))))));
   tree tree_234 [p = 0.000, P = 0.008] = [&W 0.000033] (1,(82,((((88,87),86),(84,((80,(((81,79),78),77)),(76,75)))),(83,(85,((70,((44,(17,(16,14))),((64,(63,15)),((62,45),(28,(31,(10,6))))))),(47,(32,(46,((29,(43,4)),((65,((69,(67,(68,35))),(37,((19,(27,8)),((59,18),(41,((((73,(61,(49,(60,(58,((57,56),(50,(55,(52,(53,(72,(51,48)))))))))))),(54,30)),(33,5)),(34,3)))))))),((((25,(23,22)),((71,42),21)),((66,40),(26,7))),(74,((24,(36,20)),(11,((39,38),((13,9),(12,2))))))))))))))))));
   tree tree_235 [p = 0.000, P = 0.008] = [&W 0.000033] (1,((((88,87),86),82),((84,(((80,(((81,79),78),77)),76),75)),(83,(85,(70,((47,((28,(64,(63,15))),(44,(17,(14,(16,(10,6))))))),((45,(62,31)),(32,(46,((43,4),((34,29),((((68,(73,38)),(69,(67,35))),(37,((27,8),(18,((25,19),((((60,49),(58,((57,56),(50,(55,(52,(53,(72,(51,48))))))))),(54,5)),(41,(30,3)))))))),(((((71,42),(59,(23,22))),21),(((66,61),40),(26,7))),(74,((39,(24,(36,(33,20)))),((65,11),((13,9),(12,2)))))))))))))))))));
   tree tree_236 [p = 0.000, P = 0.008] = [&W 0.000033] (1,((((88,87),86),82),((83,(84,(((80,(((81,79),78),77)),76),75))),(85,(47,(70,(((64,((63,62),15)),((44,28),(17,(14,(16,(10,6)))))),(45,(31,(46,((29,4),(32,(43,((74,((65,35),((69,67),(68,(24,(37,(27,(8,(18,(19,(41,(((54,30),5),(((61,(73,((60,59),(49,(58,((57,56),(50,(55,((53,(72,51)),(52,48)))))))))),33),3))))))))))))),(((36,20),(((23,22),((71,42),21)),(40,(66,(26,(((38,34),25),7)))))),((39,11),((13,9),(12,2))))))))))))))))));
   tree tree_237 [p = 0.000, P = 0.008] = [&W 0.000033] (1,(82,(((88,87),86),((83,(84,(((80,(((81,79),78),77)),76),75))),(85,(70,(47,((45,(44,((28,((64,63),15)),(17,(14,(16,(10,6))))))),(62,(31,(32,(43,(((65,(38,34)),29),(46,(4,(((67,((69,68),35)),(37,((27,8),(18,((61,((71,42),19)),(41,((((73,49),(60,(58,(57,(56,(50,(55,(52,((72,53),(51,48)))))))))),(30,(54,5))),((59,33),3)))))))),((74,(((66,40),((23,22),21)),((26,25),7))),((39,11),((13,(24,((36,20),9))),(12,2))))))))))))))))))));
   tree tree_238 [p = 0.000, P = 0.008] = [&W 0.000033] (1,(82,(((88,87),86),((83,(84,(76,((80,((79,(81,78)),77)),75)))),(85,(70,(47,((44,(45,((28,((64,63),15)),(17,(14,(16,(10,6))))))),(62,(31,(32,((46,4),(43,((((34,((73,38),33)),29),(((69,67),(68,35)),(37,((27,8),(18,(19,(41,((61,(54,(59,(49,(60,(58,(56,(57,(50,(55,(52,((72,51),(53,48))))))))))))),((30,5),3))))))))),((66,((40,((23,22),((71,42),21))),(25,(26,7)))),((74,65),((39,11),((24,(36,20)),((13,9),(12,2))))))))))))))))))));
   tree tree_239 [p = 0.000, P = 0.008] = [&W 0.000033] (1,(82,(((88,87),86),((83,(84,(76,((80,(((81,79),78),77)),75)))),(85,(70,(47,(((44,(64,(63,15))),(28,(17,(14,(16,(10,6)))))),((62,31),(45,(32,((46,(29,4)),(43,(((69,67),(68,(((73,38),(65,35)),(37,((27,8),(18,((61,19),(41,(30,(((49,(60,(58,(56,(57,(50,(55,(52,(53,(72,(51,48))))))))))),5),(33,((59,54),3)))))))))))),((74,(((66,40),((25,(23,22)),((71,42),21))),(26,(34,7)))),((24,(36,20)),((39,11),((13,9),(12,2)))))))))))))))))));
   tree tree_240 [p = 0.000, P = 0.008] = [&W 0.000033] (1,((((88,87),86),82),((83,(84,((80,(((81,79),78),77)),(76,75)))),(85,((70,47),((((44,28),(64,(63,15))),(17,(14,(16,(10,6))))),(((62,45),(31,4)),(46,(32,(43,(((((69,67),(68,35)),24),((27,8),(37,(18,(19,(41,((30,5),(((73,(61,54)),(60,(49,(58,((57,56),(50,(55,(52,(53,((72,51),48)))))))))),(59,3))))))))),((74,((40,((23,22),((71,42),21))),(66,((26,((38,33),25)),7)))),(65,((36,(34,(29,20))),(11,(39,((13,9),(12,2))))))))))))))))));
   tree tree_241 [p = 0.000, P = 0.008] = [&W 0.000033] (1,(82,((((88,87),86),(83,(84,(76,((80,(((81,79),78),77)),75))))),(85,(70,(47,((((62,31),(44,(28,(45,((64,63),15))))),(17,(14,(16,(10,6))))),((29,4),(46,(32,(43,((74,(((69,67),(68,35)),(65,(37,(8,(27,((19,18),(((73,(61,(49,(60,(58,((57,56),(50,(55,(52,((72,51),(53,48))))))))))),41),((59,(54,(30,5))),3))))))))),(((38,34),(((25,(23,22)),((71,42),21)),((66,40),(26,7)))),((24,(36,(33,20))),((39,11),((13,9),(12,2)))))))))))))))));
   tree tree_242 [p = 0.000, P = 0.008] = [&W 0.000033] (1,(82,(((88,87),86),((83,(84,(((80,((81,(79,78)),77)),76),75))),(85,(70,(47,(((62,(45,31)),((44,(28,(64,(63,15)))),(17,(14,(16,(10,6)))))),(46,(32,((43,4),((((69,67),(36,(68,35))),(37,(((27,18),8),((24,((71,42),19)),(41,(5,(33,(((61,((73,49),(60,(58,((57,56),(50,(55,(52,((53,(72,51)),48))))))))),(54,(59,30))),3)))))))),((65,(((25,(23,22)),21),(66,(40,(26,7))))),(74,((38,29),((39,11),(20,((13,9),(12,(34,2))))))))))))))))))));
   tree tree_243 [p = 0.000, P = 0.008] = [&W 0.000033] (1,(82,((84,(76,(80,((((81,79),78),77),75)))),(((88,87),86),(83,(85,((70,47),(((44,(64,(63,15))),(28,(17,(14,(16,(10,6)))))),((31,((62,45),4)),(46,((43,32),(29,(((69,(68,(67,35))),(65,(37,((27,8),(((73,(49,(59,(60,(58,(57,(56,(50,(55,(52,(53,(72,(51,48))))))))))))),18),((41,(30,(54,5))),(19,(61,3)))))))),((74,(((38,34),((25,(23,22)),((42,(71,33)),21))),(40,(66,(26,7))))),((39,11),((36,(24,20)),((13,9),(12,2))))))))))))))))));
   tree tree_244 [p = 0.000, P = 0.008] = [&W 0.000033] (1,((((88,87),86),82),((83,(84,(((80,(((81,79),78),77)),76),75))),(85,(70,(47,((((44,28),(64,(63,15))),(14,(16,(17,(10,6))))),(((62,45),31),((46,(29,4)),(32,(43,(((68,(69,67)),((65,35),(37,((27,8),(19,((((61,(49,(60,(58,((57,56),(50,(55,(52,(53,(72,(51,48))))))))))),41),(((73,38),34),((59,33),18))),(30,((54,5),3)))))))),((((23,22),((71,42),21)),(40,((66,25),(26,7)))),(((24,(36,20)),11),(74,(39,((13,9),(12,2))))))))))))))))));
   tree tree_245 [p = 0.000, P = 0.008] = [&W 0.000033] (1,(82,((83,(84,(76,((80,(((81,79),78),77)),75)))),(((88,87),86),(85,(70,(((44,(28,((64,63),15))),(47,(17,(14,(16,(10,6)))))),(31,(62,((46,45),(32,((65,4),(43,(((67,((68,35),(69,24))),(37,(((27,18),8),(19,(41,((73,((61,59),(49,(60,((58,(57,56)),(50,((55,52),(72,(53,(51,48)))))))))),(30,(((54,33),5),3)))))))),(((34,(29,(36,20))),(((23,22),((71,42),21)),(40,(66,((38,25),(26,7)))))),(74,((39,11),((13,9),(12,2)))))))))))))))))));
   tree tree_246 [p = 0.000, P = 0.008] = [&W 0.000033] (1,((((88,87),86),82),((84,(76,((80,(((81,79),78),77)),75))),(83,(85,(70,(47,(((44,(45,(28,((64,63),15)))),(17,(14,(16,(10,6))))),((62,31),(32,(46,(29,((43,4),((24,((69,(68,((73,38),35))),(67,(65,(37,((27,8),(18,(19,((54,30),(41,((59,(49,(60,(58,((57,56),(50,(55,(52,(53,(72,(51,48))))))))))),(5,(34,3))))))))))))),((((23,22),((71,42),21)),(40,(25,((66,61),(26,(33,7)))))),((74,(39,11)),((13,((36,20),9)),(12,2))))))))))))))))));
   tree tree_247 [p = 0.000, P = 0.008] = [&W 0.000033] (1,(82,(((88,87),86),((84,(((80,((81,(79,78)),77)),76),75)),(83,(85,(70,(47,((((45,28),((64,63),15)),(44,(17,(14,(16,(10,6)))))),((62,31),(32,(46,((43,4),(29,((65,((69,(67,(68,35))),((37,(27,8)),((19,18),(41,((30,5),((60,(73,(49,(50,((58,(57,56)),(55,((53,(72,51)),(52,48)))))))),((61,59),3)))))))),((74,(((42,(71,33)),((23,22),21)),((66,40),(26,((((54,38),34),25),7))))),((39,11),(((36,24),20),((13,9),(12,2))))))))))))))))))));
   tree tree_248 [p = 0.000, P = 0.008] = [&W 0.000033] (1,(82,(((88,87),86),(83,((84,(76,((80,(((81,79),78),77)),75))),(85,(70,(47,(((64,(63,15)),(28,(44,(17,(14,(16,(10,6))))))),((62,(45,31)),((46,32),((43,4),((74,((((69,68),(67,(73,38))),(65,35)),(37,((27,8),(((61,(59,33)),(((71,42),19),(24,18))),(((49,(60,(56,(58,(57,(50,((55,52),(53,(72,(51,48)))))))))),41),((54,30),(5,3)))))))),((((36,29),20),((34,((23,22),21)),(40,(66,(26,(25,7)))))),(11,(39,((13,9),(12,2))))))))))))))))));
   tree tree_249 [p = 0.000, P = 0.008] = [&W 0.000033] (1,(82,(((88,87),86),((83,(84,(76,((80,(((81,79),78),77)),75)))),(85,(70,((31,(28,(((64,63),15),(44,(17,(14,(16,(10,6)))))))),(47,((62,32),(46,(45,((43,4),((((69,67),(68,35)),((27,8),(37,(18,(41,(((61,34),19),((30,((((59,49),(60,((58,(57,56)),(50,((53,(72,51)),(55,(52,48))))))),(73,33)),5)),(54,3)))))))),(74,((((25,(23,22)),((71,42),21)),((66,40),(26,7))),((((39,38),(65,29)),(24,(36,20))),(11,((13,9),(12,2)))))))))))))))))));
   tree tree_250 [p = 0.000, P = 0.008] = [&W 0.000033] (1,(82,(((88,87),86),((83,(84,(((80,(((81,79),78),77)),76),75))),(85,((((62,44),((31,28),(64,(63,15)))),(17,(14,(16,(10,6))))),(70,(47,(32,(46,((45,4),(43,(74,(((65,((59,38),(29,(34,18)))),((68,(69,(67,35))),(37,((27,8),(19,(41,(33,(30,((73,(49,(60,(58,((57,56),(50,(55,(52,(72,(53,(51,48))))))))))),(54,(5,3))))))))))),(((25,((23,22),((61,(71,42)),21))),(40,(66,(26,7)))),(11,((36,(24,20)),(39,((13,9),(12,2))))))))))))))))))));
   tree tree_251 [p = 0.000, P = 0.008] = [&W 0.000033] (1,(82,((((88,87),86),(84,(((80,(((81,79),78),77)),76),75))),(83,(85,((70,47),((((45,(62,31)),((64,63),15)),(28,(44,(17,(14,(16,(10,6))))))),(32,(43,((46,4),(29,((((69,67),(68,35)),(65,((37,(27,8)),(19,(18,((61,((59,33),(((73,49),(60,(58,(56,(57,(50,(55,(52,(53,(72,(51,48))))))))))),(30,5)))),(41,3))))))),((74,(((23,22),((71,42),21)),(25,((66,40),(26,(((54,38),34),7)))))),((39,11),(((36,20),(13,9)),(24,(12,2)))))))))))))))));
   tree tree_252 [p = 0.000, P = 0.008] = [&W 0.000033] (1,(82,((83,(84,(((80,(((81,79),78),77)),76),75))),(((88,87),86),(85,(70,(((28,((64,63),15)),(44,(17,(14,(16,(10,6)))))),((47,(62,(31,(45,4)))),(46,(32,(43,((((69,67),(68,(65,35))),((38,18),((54,37),((27,8),(73,(19,(((61,59),33),(41,(((60,49),((58,(57,56)),(50,(55,(52,(53,(72,(51,48)))))))),(5,(30,3))))))))))),((29,((((71,42),(23,22)),21),((66,40),(26,(25,7))))),(74,(11,((24,(36,20)),(39,((13,9),(12,(34,2))))))))))))))))))));
   tree tree_253 [p = 0.000, P = 0.008] = [&W 0.000033] (1,(82,(((88,87),86),((83,(84,(((80,((81,(79,78)),77)),76),75))),(85,((70,47),(((44,(28,((64,63),15))),(17,(14,(16,(10,6))))),(((62,45),31),(32,(46,((43,(29,4)),((35,((69,(68,67)),((34,((59,38),18)),((27,8),(37,(19,(61,(41,((33,(((73,(49,(58,(60,((57,56),(50,(55,(52,(53,(72,(51,48))))))))))),30),5)),(54,3)))))))))),((65,(((23,22),((71,42),21)),(((66,40),25),(26,7)))),(74,((24,(36,20)),((39,11),((13,9),(12,2))))))))))))))))));
   tree tree_254 [p = 0.000, P = 0.008] = [&W 0.000033] (1,(82,((((88,87),86),(84,(((80,((81,(79,78)),77)),76),75))),(83,(85,(70,(47,((62,31),(((28,(44,(63,(64,15)))),(17,(14,(16,(10,6))))),(46,((45,4),(32,(43,(((67,(69,(68,35))),((25,(65,(38,18))),(37,(((59,54),8),(27,((61,19),(41,(((73,((60,49),(58,((57,56),(50,(55,(52,(53,(72,(51,48)))))))))),30),(5,3))))))))),((((23,22),((71,42),21)),((66,40),(26,7))),(24,(74,((33,(34,(36,(29,20)))),((39,11),((13,9),(12,2)))))))))))))))))))));
   tree tree_255 [p = 0.000, P = 0.008] = [&W 0.000033] (1,(82,(((88,87),86),((83,(84,(((80,(((81,79),78),77)),76),75))),(85,(((45,31),(47,((64,((63,62),15)),(28,(44,(17,(14,(16,(10,6))))))))),(70,((32,(43,4)),(46,((((69,68),67),((65,35),((37,(27,8)),(((61,(73,(49,(60,(58,((57,56),(50,(55,((53,(72,51)),(52,48)))))))))),41),(19,(18,(((33,(59,30)),(54,5)),3))))))),(((66,((38,34),29)),((40,((25,(23,22)),((71,42),21))),(26,7))),((24,(36,20)),(11,(74,(39,((13,9),(12,2)))))))))))))))));
   tree tree_256 [p = 0.000, P = 0.009] = [&W 0.000033] (1,((((88,87),86),82),((83,(84,(((80,((81,(79,78)),77)),76),75))),(85,((70,((((62,31),(44,28)),((64,63),15)),(17,(14,(16,(10,6)))))),(47,((45,4),(46,(32,(43,((65,((68,(69,67)),((35,18),((37,(27,8)),(19,(41,(((73,61),((60,59),(49,(58,((57,56),(50,(55,(52,((72,51),(53,48)))))))))),((30,(54,5)),3)))))))),((74,((40,((25,(23,22)),((71,42),21))),(66,((38,33),(26,7))))),(((39,(34,29)),11),((24,(36,20)),((13,9),(12,2))))))))))))))));
   tree tree_257 [p = 0.000, P = 0.009] = [&W 0.000033] (1,(82,(((88,87),86),((83,(84,(((80,(((81,79),78),77)),76),75))),(85,((28,(((64,63),15),(44,(17,(14,(16,(10,6))))))),(70,(47,((62,31),((45,4),(46,(32,(43,(65,(((67,(69,(68,35))),(((38,34),29),(37,((27,8),(18,(((71,42),19),(((73,((60,59),(49,(58,((57,56),(50,(55,((53,(72,51)),(52,48))))))))),41),((30,(54,5)),(33,3))))))))),(74,((((23,22),21),(25,(((66,61),40),(26,7)))),((39,11),((13,9),(((36,24),20),(12,2)))))))))))))))))))));
   tree tree_258 [p = 0.000, P = 0.009] = [&W 0.000033] (1,(82,(((88,87),86),((84,((80,(((81,79),78),77)),(76,75))),(83,(85,(70,(47,(((62,31),(((44,28),((64,63),15)),(17,(14,(16,(10,6)))))),((45,4),(46,(32,(43,((74,(((69,(73,38)),(67,(68,35))),((27,8),(19,(65,((37,18),((60,(49,(((58,57),56),(50,(55,(52,(53,((72,51),48)))))))),(41,(30,(5,((59,54),3))))))))))),((((23,22),((61,(71,42)),21)),((66,40),(26,(25,7)))),((39,11),((((36,33),24),(34,(29,20))),((13,9),(12,2)))))))))))))))))));
   tree tree_259 [p = 0.000, P = 0.009] = [&W 0.000033] (1,(82,((84,(76,((80,((81,(79,78)),77)),75))),(((88,87),86),(83,(85,((47,(((62,45),31),((28,(64,(63,15))),(44,(17,(14,(16,(10,6)))))))),(70,((43,32),(29,(4,(46,(65,((((69,67),(68,35)),(24,((37,(27,8)),(19,(18,(41,((73,(49,(60,(58,(56,(57,(50,(55,(52,(53,(72,(51,48)))))))))))),((30,5),((59,54),3))))))))),(74,(((40,((23,22),((71,(61,42)),21))),(26,(66,(((34,33),(38,25)),7)))),(11,(39,((13,((36,20),9)),(12,2))))))))))))))))))));
   tree tree_260 [p = 0.000, P = 0.009] = [&W 0.000033] (1,(82,((84,(((80,(((81,79),78),77)),76),75)),(((88,87),86),((85,83),(70,(47,(((28,(44,((64,63),15))),(17,(14,(16,(10,6))))),(((62,(45,31)),4),(46,(32,(43,((((73,38),(69,(67,(68,35)))),(65,((24,(37,(27,8))),(19,(18,((41,(33,5)),((49,((60,59),(58,((57,56),(50,(55,(52,(53,((72,51),48))))))))),(((61,54),30),3)))))))),(74,(((40,((23,22),((71,42),21))),(66,(25,(26,7)))),(((34,(36,29)),20),((39,11),((13,9),(12,2)))))))))))))))))));
   tree tree_261 [p = 0.000, P = 0.009] = [&W 0.000033] (1,(82,((((88,87),86),(83,(84,(((80,(((81,79),78),77)),76),75)))),(85,((70,(44,((62,(28,((64,63),15))),(17,(14,(16,(10,6))))))),(47,((45,31),(32,(46,((38,29),(43,(4,((24,((68,(69,67)),((65,(35,18)),((19,(27,8)),(37,(41,((((73,49),(60,(58,(57,(56,(50,(55,(52,((53,(72,51)),48))))))))),((61,59),33)),((30,5),(54,3))))))))),((((23,22),((71,42),21)),((40,(66,34)),(26,(25,7)))),(74,(39,(11,((13,((36,20),9)),(12,2)))))))))))))))))));
   tree tree_262 [p = 0.000, P = 0.009] = [&W 0.000033] (1,(82,(((88,87),86),((83,(84,(((80,(((81,79),78),77)),76),75))),(85,((((44,28),(45,((64,63),15))),(17,(14,(16,(10,6))))),(70,(47,((62,31),(32,((46,(29,4)),(43,((65,((67,(69,(68,35))),(37,((27,8),(((71,42),19),((((54,38),34),18),(41,(((73,(59,(49,(61,(60,(58,(57,(56,(50,((55,52),((72,51),(53,48)))))))))))),(30,5)),(33,3))))))))),((((23,(25,22)),21),((66,40),(26,7))),(74,((24,(36,20)),((39,11),((13,9),(12,2)))))))))))))))))));
   tree tree_263 [p = 0.000, P = 0.009] = [&W 0.000033] (1,(82,((((88,87),86),(83,(84,((80,(((81,79),78),77)),(76,75))))),(85,(70,(((44,(28,(64,(63,15)))),(17,(14,(16,(10,6))))),(47,(31,((62,32),((46,45),((43,4),((65,(((69,67),(68,35)),((59,(73,38)),((27,8),(37,(19,(18,((61,(49,(60,(58,((57,56),(50,(55,(52,(53,((72,51),48)))))))))),(41,((54,30),(5,3))))))))))),((((25,(23,22)),((71,42),21)),((40,(66,33)),(26,7))),(74,(((39,(34,29)),11),(24,((36,20),((13,9),(12,2)))))))))))))))))));
   tree tree_264 [p = 0.000, P = 0.009] = [&W 0.000033] (1,(82,(((88,87),86),((83,(84,(76,((80,(((81,79),78),77)),75)))),(85,(70,(((28,((64,63),15)),(44,(14,(16,(17,(10,6)))))),(47,((62,31),(45,(46,(32,((43,4),(29,(((69,67),((68,(65,35)),((73,38),((27,8),(((59,54),37),((25,(34,18)),(19,(30,((((49,(60,(58,((57,56),(50,(55,(52,(53,(72,(51,48)))))))))),41),(33,5)),3))))))))),((((66,40),((23,22),(((71,61),42),21))),(26,7)),(((36,(24,20)),11),(74,(39,((13,9),(12,2)))))))))))))))))))));
   tree tree_265 [p = 0.000, P = 0.009] = [&W 0.000033] (1,(82,((((88,87),86),(84,(((80,(((81,79),78),77)),76),75))),(83,(85,((70,47),(((28,((45,44),((64,63),15))),((17,(16,14)),(62,(31,(10,6))))),(46,((38,29),(32,((43,4),((65,(24,((67,(69,(68,35))),((37,34),((27,8),(25,(((61,19),18),((41,33),((30,5),(((73,49),(54,(59,(58,(60,((57,56),(50,((55,52),(51,(53,(72,48))))))))))),3)))))))))),(74,((((66,40),(((71,42),(23,22)),21)),(26,7)),((36,20),(39,(11,((13,9),(12,2)))))))))))))))))));
   tree tree_266 [p = 0.000, P = 0.009] = [&W 0.000033] (1,(82,(((88,87),86),((83,(84,(76,((80,(((81,79),78),77)),75)))),(85,(70,(((44,(28,((64,63),15))),((17,14),(16,(10,6)))),((47,((62,45),31)),(32,((46,4),(43,((((68,(67,(69,(73,38)))),24),(((65,35),25),(37,((27,8),(19,((61,(54,18)),(41,((33,(30,(((59,49),(60,(58,((57,56),(50,(55,(52,((53,(72,51)),48)))))))),5))),3)))))))),((((66,40),((23,22),((71,42),21))),(26,7)),(74,(((39,((36,(34,29)),20)),11),((13,9),(12,2)))))))))))))))));
   tree tree_267 [p = 0.000, P = 0.009] = [&W 0.000033] (1,(82,((((88,87),86),(83,(84,(76,((80,(((81,79),78),77)),75))))),(85,(((44,(28,((64,63),15))),(14,(16,(17,(10,6))))),(70,(47,(((62,45),31),(46,(32,((43,4),((29,(36,(34,20))),((((69,67),((73,38),(68,35))),((65,24),(37,((27,8),(18,(19,(33,(((54,30),5),(((61,(60,(49,(58,((57,56),(50,(55,(52,(53,(72,(51,48))))))))))),41),3))))))))),((74,((66,((25,(23,22)),(((71,59),42),21))),(40,(26,7)))),(11,(39,((13,9),(12,2))))))))))))))))));
   tree tree_268 [p = 0.000, P = 0.009] = [&W 0.000033] (1,(82,((((88,87),86),(84,(76,((80,(((81,79),78),77)),75)))),(83,(85,((62,((64,(63,15)),((44,28),(14,(16,(17,(10,6))))))),(70,(47,(31,((46,(45,4)),(32,(43,(((69,(67,(68,(35,((73,38),34))))),(24,(37,((27,8),(18,((61,19),(((60,(49,(50,((58,(57,56)),(55,((52,(53,(72,51))),48)))))),41),((((59,54),30),5),3)))))))),((65,(((25,(23,22)),((42,(71,33)),21)),((66,40),(26,7)))),(74,((36,(29,20)),(11,(39,((13,9),(12,2))))))))))))))))))));
   tree tree_269 [p = 0.000, P = 0.009] = [&W 0.000033] (1,(82,((83,(84,(76,((80,(((81,79),78),77)),75)))),(((88,87),86),(85,(70,((47,((64,(63,15)),(28,(44,(14,(16,(17,(10,6)))))))),((62,31),((45,(29,4)),(46,(32,(43,((65,(((69,67),(68,35)),((27,8),(37,(((61,(71,42)),19),(18,((((38,34),25),(41,(33,(((73,((60,59),(49,(58,(56,(57,(50,(55,(52,(53,(72,(51,48)))))))))))),(54,30)),5)))),3))))))),(74,(((36,(24,20)),(((23,22),21),((66,40),(26,7)))),(11,(39,((13,9),(12,2)))))))))))))))))));
   tree tree_270 [p = 0.000, P = 0.009] = [&W 0.000033] (1,(82,(((88,87),86),((83,(84,((80,(((81,79),78),77)),(76,75)))),(85,((((44,(45,31)),((64,63),15)),(28,(14,(16,(17,(10,6)))))),(70,(47,(46,((62,32),(((38,29),4),(43,(((35,(68,((69,67),34))),(65,(37,((27,8),(25,(((73,(59,33)),(54,18)),(19,(41,((30,5),((49,(60,(58,((57,56),(50,(55,(52,((72,51),(53,48))))))))),3)))))))))),((((23,22),((61,(71,42)),21)),(40,(66,(26,7)))),(74,((39,11),((24,(36,20)),((13,9),(12,2)))))))))))))))))));
   tree tree_271 [p = 0.000, P = 0.009] = [&W 0.000033] (1,(((88,87),86),(82,((83,(84,(76,((80,(((81,79),78),77)),75)))),(85,(70,((47,((28,((64,63),15)),(44,(14,(16,(17,(10,6))))))),((45,(62,(31,4))),(32,(46,(43,((((69,67),(68,35)),(65,((27,((24,(42,19)),8)),((37,18),(41,(((49,((61,59),(73,(60,(58,(56,(57,(50,((55,52),(72,(53,(51,48)))))))))))),5),((54,30),3))))))),((66,(((23,22),21),(40,(25,(26,7))))),((39,(((71,(34,(38,33))),(29,(36,20))),11)),(74,((13,9),(12,2)))))))))))))))));
   tree tree_272 [p = 0.000, P = 0.009] = [&W 0.000033] (1,(82,(((88,87),86),((83,(84,(((80,((81,(79,78)),77)),76),75))),(85,((47,((44,31),(28,((62,45),(((64,63),15),(14,(16,(17,(10,6))))))))),(70,(32,(46,((43,4),(((69,((73,38),(((68,67),35),24))),(37,((27,8),((19,(59,18)),((((60,49),(50,((58,(57,56)),(55,(52,(53,(72,(51,48)))))))),(41,(54,(30,(33,5))))),(61,3)))))),((65,((36,(29,(34,20))),(25,(((23,22),((71,42),21)),((66,40),(26,7)))))),(11,(39,(74,((13,9),(12,2)))))))))))))))));
   tree tree_273 [p = 0.000, P = 0.009] = [&W 0.000033] (1,(82,(((88,87),86),((83,(84,((80,((81,(79,78)),77)),(76,75)))),(85,(47,(70,((44,((28,((64,63),15)),(14,(16,(17,(10,6)))))),(((62,45),31),(46,((32,4),(43,((29,(36,20)),((24,((69,(67,(68,(65,35)))),(37,((27,8),(((59,19),18),(41,((73,(61,(49,(60,(58,((57,56),(50,(55,(52,((72,53),(51,48))))))))))),((30,(54,5)),3)))))))),((((71,42),((23,22),21)),((66,40),(26,(((34,(38,33)),25),7)))),(74,((39,11),((13,9),(12,2)))))))))))))))))));
   tree tree_274 [p = 0.000, P = 0.009] = [&W 0.000033] (1,(82,(((88,87),86),((83,(84,(((80,((79,(81,78)),77)),76),75))),(85,(47,((70,(28,((44,(63,(64,15))),(14,(16,(17,(10,6))))))),((62,31),(46,(45,(32,((43,4),(29,(((67,(69,(68,35))),(37,((((71,42),19),((27,((73,59),18)),8)),((30,5),(41,((49,(60,(58,((57,56),(50,(55,(52,((72,51),(53,48))))))))),(61,(54,3)))))))),((65,(((23,22),21),((66,40),((38,(34,25)),(26,7))))),((39,11),(74,((24,(36,(33,20))),((13,9),(12,2))))))))))))))))))));
   tree tree_275 [p = 0.000, P = 0.009] = [&W 0.000033] (1,(82,((((88,87),86),(84,(76,((80,((81,(79,78)),77)),75)))),(83,(85,((70,((44,(28,((64,63),15))),(14,(16,(17,(10,6)))))),(47,((45,(62,31)),(32,(46,(43,(4,((((69,67),(68,(65,35))),((37,(27,8)),(((((71,61),42),19),(((49,(60,(58,((57,56),(50,(55,(52,(53,(72,(51,48)))))))))),41),(33,5))),((((73,59),38),(54,30)),(18,3))))),((24,(((36,34),29),20)),((74,(((23,22),21),((66,40),((26,25),7)))),((39,11),((13,9),(12,2))))))))))))))))));
   tree tree_276 [p = 0.000, P = 0.009] = [&W 0.000033] (1,(82,(((88,87),86),((83,(84,(76,((80,(((81,79),78),77)),75)))),(85,(70,(47,(((44,(28,((64,63),15))),(14,(16,(17,(10,6))))),(((62,45),31),(32,(46,((29,(43,4)),((65,((67,(69,(68,35))),(((38,34),(73,33)),(37,((18,(27,8)),(((71,42),19),(41,((54,30),((59,((60,49),(58,((57,56),(50,(55,(52,(53,(72,(51,48)))))))))),(5,3)))))))))),((25,(((66,40),((23,22),(61,21))),(26,7))),((39,11),(74,((24,(36,20)),((13,9),(12,2)))))))))))))))))));
   tree tree_277 [p = 0.000, P = 0.009] = [&W 0.000033] (1,(82,((((88,87),86),(84,((80,(((81,79),78),77)),(76,75)))),(83,(85,(70,((47,((44,((64,63),15)),(28,(14,(16,(17,(10,6))))))),(((62,31),(45,4)),((46,32),((43,29),((65,((69,(67,(68,35))),((37,(27,8)),((61,(19,18)),((54,((73,49),((60,59),(58,((57,56),(50,(55,(52,((53,(72,51)),48))))))))),(41,(33,(30,(5,3))))))))),((((23,22),((71,42),21)),(66,(((40,34),25),(26,(38,7))))),(74,((39,11),((24,(36,20)),((13,9),(12,2)))))))))))))))));
   tree tree_278 [p = 0.000, P = 0.009] = [&W 0.000033] (1,(82,((((88,87),86),(83,(84,(76,((80,(((81,79),78),77)),75))))),(85,(47,((28,((44,(64,(63,15))),(14,(16,(17,(10,6)))))),(70,(62,(31,(4,(((46,45),32),(43,(((68,(69,67)),(65,((37,(27,8)),(35,(18,(((61,(71,42)),19),(41,((33,5),((((73,59),54),(60,(49,(58,((57,56),(((53,(72,51)),50),(55,(52,48)))))))),(30,3)))))))))),((((25,(23,22)),21),((66,40),(26,7))),(((39,(38,(34,29))),11),((24,(36,20)),(74,((13,9),(12,2)))))))))))))))))));
   tree tree_279 [p = 0.000, P = 0.009] = [&W 0.000033] (1,(82,(((88,87),86),((83,(84,(76,((80,(((81,79),78),77)),75)))),(85,(70,(47,((44,(((62,28),(64,(63,15))),(17,(14,(16,(10,6)))))),((46,((31,(34,29)),((45,18),4))),(32,(43,((((67,(68,(69,(73,38)))),(65,35)),(37,((27,8),(((71,42),19),(41,(((61,59),(60,(49,(50,((58,(57,56)),((55,52),(72,(53,(51,48))))))))),((54,30),(5,3)))))))),((((25,(23,22)),21),((66,40),(26,7))),((24,(33,(36,20))),(74,((39,11),((13,9),(12,2))))))))))))))))));
   tree tree_280 [p = 0.000, P = 0.009] = [&W 0.000033] (1,((((88,87),86),82),((84,((80,(((81,79),78),77)),(76,75))),(83,(85,(70,(47,((44,(((64,63),15),(28,(14,(16,(17,(10,6))))))),(((62,45),(31,4)),(46,(43,(29,(32,((65,(74,((69,(67,(68,35))),(37,((27,8),(19,((61,18),((54,41),((30,(33,5)),((49,(73,(59,(60,(58,(57,(56,(50,(55,((52,(53,(72,51))),48)))))))))),3)))))))))),(((40,((23,22),((71,42),21))),(66,(26,(((38,34),25),7)))),(((36,24),20),(11,(39,((13,9),(12,2))))))))))))))))))));
   tree tree_281 [p = 0.000, P = 0.009] = [&W 0.000033] (1,(82,(((88,87),86),((84,(76,(80,(((81,(79,78)),77),75)))),(83,(85,(70,(47,((((62,45),28),(((64,63),15),(44,(14,(16,(17,(10,6))))))),(31,(46,(4,(32,(43,(((65,35),(((69,68),67),(37,(18,((27,8),((25,19),(41,(((54,((73,49),(60,(58,(57,(56,(50,((53,(72,51)),(52,(55,48)))))))))),(30,5)),(33,(59,3)))))))))),(24,((((61,(71,42)),((23,22),21)),((66,40),(26,7))),(74,((39,(((38,34),29),11)),((36,20),((13,9),(12,2))))))))))))))))))))));
   tree tree_282 [p = 0.000, P = 0.009] = [&W 0.000033] (1,(82,(((88,87),86),((84,(((80,(((81,79),78),77)),76),75)),(83,(85,(47,(70,(((44,((45,28),(63,(64,15)))),(17,(14,(16,(10,6))))),((62,31),(46,(32,(43,(4,((((69,67),((68,(65,35)),((73,38),(34,29)))),(37,((27,8),(19,(41,(((61,(49,(60,(50,(58,(56,(57,((55,52),(72,(53,(51,48))))))))))),(54,30)),(5,3))))))),(((((71,(59,42)),21),(25,((23,22),18))),((66,40),(26,(33,7)))),(74,(39,(11,(((36,20),(24,(13,9))),(12,2)))))))))))))))))))));
   tree tree_283 [p = 0.000, P = 0.009] = [&W 0.000033] (1,(82,(((88,87),86),((83,(84,(((80,(((81,79),78),77)),76),75))),(85,(70,((44,((64,(63,15)),(28,(14,(16,(17,(10,6))))))),(47,((45,(62,31)),(32,(43,(4,(46,((74,((((69,67),35),(68,(38,34))),(65,(37,((27,8),((59,19),((33,18),(41,((49,(73,(60,(58,(56,(57,(50,(55,(52,(53,(72,(51,48)))))))))))),(5,((54,30),3))))))))))),((((66,40),((23,22),((61,(71,42)),21))),(25,(26,7))),((24,(36,(29,20))),((39,11),((13,9),(12,2)))))))))))))))))));
   tree tree_284 [p = 0.000, P = 0.009] = [&W 0.000033] (1,(82,(((88,87),86),((83,(84,(((80,((81,(79,78)),77)),76),75))),(85,((70,62),(47,(((45,31),((44,(28,(64,(63,15)))),(14,(16,(17,(10,6)))))),(46,(43,((32,29),(4,((65,(((73,38),(67,((69,68),35))),(18,((27,8),(37,(((71,42),19),(41,(54,((59,(49,(60,(58,(56,(57,(50,(55,(52,((53,(72,51)),48)))))))))),((33,5),(30,(61,3)))))))))))),((74,(34,(((25,(23,22)),21),((66,40),(26,7))))),((24,(36,20)),((39,11),((13,9),(12,2))))))))))))))))));
   tree tree_285 [p = 0.000, P = 0.009] = [&W 0.000033] (1,(82,(((88,87),86),((83,(84,(76,((80,(((81,79),78),77)),75)))),(85,(70,(47,((31,(62,(45,((44,(28,((64,63),15))),(17,(14,(16,(10,6)))))))),(((32,(38,29)),(43,4)),(46,((65,(((69,67),(68,35)),(((19,(27,((59,54),18))),8),(37,(((73,(49,(60,(58,((57,56),(((55,52),50),((72,51),(53,48)))))))),41),(((61,33),5),(30,3))))))),((74,((((42,(71,34)),(23,22)),21),((66,40),(26,(25,7))))),((39,11),((24,(36,20)),((13,9),(12,2))))))))))))))));
   tree tree_286 [p = 0.000, P = 0.010] = [&W 0.000033] (1,(82,((((88,87),86),(83,(84,((80,(((81,79),78),77)),(76,75))))),(85,(70,(47,((45,31),((44,((28,(64,((63,62),15))),(14,(16,(17,(10,6)))))),(46,(4,((32,29),(43,((74,((((69,68),67),(65,35)),(37,((27,8),((24,19),(18,(((61,((73,49),(59,(60,(58,((57,56),(50,(55,(52,(53,(72,(51,48)))))))))))),(30,(54,5))),(41,(33,3))))))))),((((23,22),((71,42),21)),(40,(26,((66,(38,(34,25))),7)))),((36,20),((39,11),((13,9),(12,2))))))))))))))))));
   tree tree_287 [p = 0.000, P = 0.010] = [&W 0.000033] (1,((((88,87),86),82),((84,(76,((80,((79,(81,78)),77)),75))),(83,(85,(((44,((64,63),15)),(28,(14,(16,(17,(10,6)))))),(47,(70,(((62,45),31),(46,((43,32),(4,(((((69,68),67),(35,((34,(38,33)),29))),(65,(37,((27,8),(19,(((61,(73,(49,(59,(60,(58,((57,56),(50,(55,(52,(53,(72,(51,48))))))))))))),18),((41,((54,30),5)),3))))))),((((25,(23,22)),((71,42),21)),(40,(66,(26,7)))),(74,((39,11),((24,(36,20)),((13,9),(12,2)))))))))))))))))));
   tree tree_288 [p = 0.000, P = 0.010] = [&W 0.000033] (1,(82,(((88,87),86),((83,(84,((80,(((81,79),78),77)),(76,75)))),(85,(70,(47,(((44,(28,((64,63),15))),(14,(16,(17,(10,6))))),(((62,45),(31,4)),(46,(32,(43,((65,((69,(67,((73,38),(68,35)))),(37,((27,8),(24,(19,(41,(18,(5,(((61,(49,(59,(60,(58,((57,56),(50,(55,(52,((53,(72,51)),48)))))))))),(33,(54,30))),3)))))))))),((((66,40),((71,42),((23,22),21))),((26,25),7)),((74,(39,11)),(((36,34),(29,20)),((13,9),(12,2))))))))))))))))));
   tree tree_289 [p = 0.000, P = 0.010] = [&W 0.000033] (1,(82,(((88,87),86),((83,(84,(((((81,79),78),(80,77)),76),75))),(85,((44,((28,((64,63),15)),(14,(16,(17,(10,6)))))),(70,(47,(((62,45),31),(46,(32,((43,4),((65,((38,34),29)),(((67,(69,(68,35))),(37,((27,8),(19,(41,(18,((((61,59),(73,(49,(60,((58,(57,56)),(50,((55,52),((53,(72,51)),48)))))))),(54,(30,5))),(33,3)))))))),(((66,25),(((23,22),((71,42),21)),(40,(26,7)))),(74,((36,(24,20)),(11,(39,((13,9),(12,2)))))))))))))))))))));
   tree tree_290 [p = 0.000, P = 0.010] = [&W 0.000033] (1,(82,(((88,87),86),((83,(84,(((80,(((81,79),78),77)),76),75))),(85,(70,(47,((62,31),(((44,(28,(45,((64,63),15)))),(14,(16,(17,(10,6))))),(46,(32,((43,4),(((67,(68,(69,(38,18)))),((65,35),(37,((27,8),(19,(41,(((73,(61,59)),(49,(60,(58,((57,56),(50,(55,(52,(53,(51,(72,48))))))))))),(54,((30,5),3))))))))),((((66,40),((25,(23,22)),((71,42),21))),(26,7)),(74,(((33,(36,24)),(34,(29,20))),((39,11),((13,9),(12,2)))))))))))))))))));
   tree tree_291 [p = 0.000, P = 0.010] = [&W 0.000033] (1,(82,((84,(76,((80,((81,(79,78)),77)),75))),(((88,87),86),(83,(85,(31,((70,62),(47,(((44,(28,((64,63),15))),(14,(16,(17,(10,6))))),((45,4),(46,(32,(43,(((68,(69,67)),((25,(65,(35,18))),((27,8),(37,(19,((((73,(49,(60,((57,(58,56)),(50,(55,(52,(53,(72,(51,48)))))))))),41),33),((59,(54,(30,5))),((61,38),3)))))))),((((66,40),((23,22),((71,42),21))),(26,7)),((24,((34,29),(36,20))),(74,(11,(39,((13,9),(12,2))))))))))))))))))))));
   tree tree_292 [p = 0.000, P = 0.010] = [&W 0.000033] (1,(82,((83,(((88,87),86),(84,(((80,(((81,79),78),77)),76),75)))),(85,((62,31),((70,(47,((64,(63,15)),(28,(44,(14,(16,(17,(10,6))))))))),(((46,45),4),(32,(43,(((65,35),(((69,68),67),(24,(((54,37),(27,8)),(((71,42),19),(18,(41,(30,((61,(73,(49,(59,(60,(58,(57,(56,(50,(55,((53,(72,51)),(52,48)))))))))))),((33,5),3)))))))))),((((23,22),21),((66,40),(26,(((38,34),25),7)))),(74,(((36,29),20),((39,11),((13,9),(12,2))))))))))))))));
   tree tree_293 [p = 0.000, P = 0.010] = [&W 0.000033] (1,(82,(((88,87),86),((83,(84,(((80,(((81,79),78),77)),76),75))),(85,(62,(((28,(44,(64,(63,15)))),(17,(14,(16,(10,6))))),((70,47),(46,((45,31),(32,((43,4),(((65,34),29),(((69,(67,(68,35))),(18,((27,8),(37,(19,(41,(5,(33,(((73,61),(49,(60,(58,((57,56),(50,(55,(52,(72,(53,(51,48))))))))))),((54,30),3)))))))))),((((23,22),((71,42),21)),(25,((66,40),(26,7)))),((24,(36,20)),(74,(11,((39,(59,38)),((13,9),(12,2)))))))))))))))))))));
   tree tree_294 [p = 0.000, P = 0.010] = [&W 0.000033] (1,(82,(((88,87),86),((83,(84,(76,((80,(((81,79),78),77)),75)))),(85,((70,47),((((62,(45,31)),(28,(44,((64,63),15)))),(14,(17,(16,(10,6))))),(32,(46,(4,(43,((((73,38),((69,67),(68,35))),(37,((27,8),(((61,(71,42)),19),(18,(41,(((49,(60,(58,((57,56),(50,(55,(52,(53,((72,51),48))))))))),((59,33),(30,(54,5)))),3))))))),((65,29),((74,((((34,25),(23,22)),21),((66,40),(26,7)))),((39,11),((24,(36,20)),((13,9),(12,2))))))))))))))))));
   tree tree_295 [p = 0.000, P = 0.010] = [&W 0.000033] (1,(82,(((88,87),86),((84,(((80,(((81,79),78),77)),76),75)),(83,(85,(((44,28),((64,(63,15)),(14,(17,(16,(10,6)))))),(47,(70,((62,31),(45,(32,(46,((43,4),((65,(34,29)),((((69,67),(68,35)),((38,18),((37,(27,(54,8))),(59,((41,(33,(((73,49),(60,(58,((57,56),(50,(55,(52,(53,(72,(51,48)))))))))),(30,5)))),(19,((71,42),(61,3)))))))),((((25,(23,22)),21),(40,(66,(26,7)))),(74,((24,(36,20)),((39,11),((13,9),(12,2))))))))))))))))))))));
   tree tree_296 [p = 0.000, P = 0.010] = [&W 0.000033] (1,(82,(((88,87),86),(((85,83),(84,(((80,(((81,79),78),77)),76),75))),(70,((47,((44,28),(((64,63),15),(14,(17,(16,(10,6))))))),((45,(62,31)),(((46,32),(43,4)),((74,((69,(67,(68,35))),((65,38),(37,(18,((27,8),(((59,(71,42)),19),(41,((49,(73,(60,(58,((57,56),(50,(55,(52,((53,(72,51)),48))))))))),(33,(((54,30),5),3))))))))))),((21,(((66,(61,34)),(40,(25,(23,22)))),(26,7))),((24,((36,29),20)),((39,11),((13,9),(12,2))))))))))))));
   tree tree_297 [p = 0.000, P = 0.010] = [&W 0.000033] (1,((((88,87),86),82),((83,(84,(((80,(((81,79),78),77)),76),75))),(85,(70,((47,(((64,63),15),(44,(28,(14,(17,(16,(10,6)))))))),((45,(62,31)),(46,((32,29),((43,4),((65,((69,((68,35),(67,(34,((73,38),33))))),((27,(37,8)),(((71,42),19),(18,(41,(((54,30),5),((49,(60,(59,(58,((57,56),(50,(55,(52,((72,53),(51,48)))))))))),3)))))))),((((23,22),21),(40,((66,61),(26,(25,7))))),(74,((39,11),((24,(36,20)),((13,9),(12,2)))))))))))))))));
   tree tree_298 [p = 0.000, P = 0.010] = [&W 0.000033] (1,(82,(((88,87),86),((84,((80,(((81,79),78),77)),(76,75))),(83,(85,(70,((47,(44,(28,(((64,63),15),(16,((17,14),(10,6))))))),((62,31),(32,(45,(46,(((38,29),(43,4)),(((69,67),((65,(68,35)),(37,(27,(8,(19,(((49,(73,(60,(58,((57,56),(50,((53,(72,51)),(55,(52,48))))))))),41),((30,((59,54),5)),3)))))))),(((((61,(71,42)),21),(25,((23,22),18))),((66,40),(26,7))),((74,24),(11,((39,(34,33)),((13,((36,20),9)),(12,2))))))))))))))))))));
   tree tree_299 [p = 0.000, P = 0.010] = [&W 0.000033] (1,(82,((((88,87),86),(84,((80,(((81,79),78),77)),(76,75)))),(83,(85,(70,(47,(((63,(64,15)),((44,28),(16,((17,14),(10,6))))),(62,(31,((45,4),(32,(46,(43,(29,((74,(((65,35),34),(((69,68),67),((54,38),(37,((27,8),(((61,(71,42)),19),((41,(18,((73,(49,(59,(60,(58,((57,56),(50,(55,(52,((72,53),(51,48))))))))))),(30,5)))),3)))))))),((((25,(23,22)),21),((66,40),((33,26),7))),((24,(36,20)),((39,11),((13,9),(12,2)))))))))))))))))))));
   tree tree_300 [p = 0.000, P = 0.010] = [&W 0.000033] (1,((((88,87),86),82),((83,(84,(((80,(((81,79),78),77)),76),75))),(85,(70,((47,(44,(((64,63),15),(28,(16,((17,14),(10,6))))))),(((62,32),31),(4,(45,(46,(43,((((69,67),(65,35)),(68,(38,((37,(27,8)),(((61,(71,42)),19),(41,((18,(((73,((60,54),(49,(50,((57,(58,56)),(55,(52,(53,(72,(51,48)))))))))),((59,33),30)),(34,5))),3))))))),((74,(((66,40),((23,22),21)),(25,(26,7)))),((24,((36,29),20)),(39,(11,((13,9),(12,2))))))))))))))))));
   tree tree_301 [p = 0.000, P = 0.010] = [&W 0.000033] (1,(82,(((88,87),86),((84,(76,((80,(((81,79),78),77)),75))),(83,(85,(70,(47,(((((62,31),(45,28)),((64,63),15)),(44,(14,(17,(16,(10,6)))))),(32,(46,((43,4),(((68,(69,67)),(((38,25),(65,(35,18))),(37,((27,8),(19,((33,(41,((61,(73,(59,(49,(60,(58,((57,56),(50,(55,(52,(53,(72,(51,48))))))))))))),(30,(54,5))))),3)))))),((((71,42),((23,22),21)),((66,40),(26,7))),(74,((24,((36,34),(29,20))),((39,11),((13,9),(12,2)))))))))))))))))));
   tree tree_302 [p = 0.000, P = 0.010] = [&W 0.000033] (1,(82,(((85,83),(84,(((80,(((81,79),78),77)),76),75))),(((88,87),86),(70,((47,((44,(45,(64,(63,15)))),((31,28),(14,(17,(16,(10,6))))))),(62,(46,(32,((43,4),(((67,(69,(68,35))),((65,38),(18,(37,((27,8),((((71,59),42),19),(41,((((49,(60,(58,((57,56),(50,(55,(52,(53,((72,51),48))))))))),(73,33)),30),((54,5),3))))))))),((21,(((66,61),(40,(34,(25,(23,22))))),(26,7))),((74,(24,(29,(36,20)))),(11,((13,9),((39,12),2))))))))))))))));
   tree tree_303 [p = 0.000, P = 0.010] = [&W 0.000033] (1,(82,(((88,87),86),((83,(84,((80,(((81,79),78),77)),(76,75)))),(85,((70,(47,((64,(63,15)),(28,((45,44),(14,(17,(16,(10,6))))))))),(62,(31,((46,4),(43,(32,(((38,29),(((69,68),67),((65,35),(18,(37,((27,8),((61,19),(41,((((54,((73,49),(59,(60,(58,((57,56),(50,((55,52),(53,(72,(51,48))))))))))),30),5),(34,3)))))))))),(((40,((42,(71,33)),((23,22),21))),(66,(26,(25,7)))),(74,((39,11),((36,(24,20)),((13,9),(12,2))))))))))))))))));
   tree tree_304 [p = 0.000, P = 0.010] = [&W 0.000033] (1,(82,(((88,87),86),((83,(84,((80,(((81,79),78),77)),(76,75)))),(85,(70,(47,(((62,45),31),((((64,63),15),(44,(28,(14,(17,(16,(10,6))))))),(46,((43,(29,4)),(32,((74,((69,(68,67)),((65,35),((37,18),((27,(59,8)),((25,19),(41,((54,(30,5)),((73,(49,(60,(58,((57,56),(50,((55,52),(53,(72,(51,48)))))))))),(61,3)))))))))),((40,(((23,22),((71,42),21)),(66,(((38,34),33),(26,7))))),((24,(36,20)),(11,(39,((13,9),(12,2)))))))))))))))))));
   tree tree_305 [p = 0.000, P = 0.010] = [&W 0.000033] (1,(82,(((88,87),86),((83,(84,(((80,(((81,79),78),77)),76),75))),(85,(70,(((47,31),(28,(44,(((64,63),15),(16,((17,(45,14)),(10,6))))))),(62,((32,29),(43,((46,4),(((69,67),((68,35),((37,(27,8)),((41,(((73,60),(49,(58,((57,56),(50,(55,(52,(53,(72,(51,48)))))))))),(30,5))),(18,(61,(((59,54),19),3))))))),(65,((74,(((23,22),((71,42),21)),(40,(66,((26,(34,25)),(33,7)))))),(38,((39,11),((24,(36,20)),((13,9),(12,2)))))))))))))))))));
   tree tree_306 [p = 0.000, P = 0.010] = [&W 0.000033] (1,(82,(((88,87),86),((84,(80,(76,((((81,79),78),77),75)))),(83,(85,(70,(47,((((62,45),31),(44,(28,(((64,63),15),(16,((17,14),(10,6))))))),(46,((32,4),(43,(((74,((69,68),67)),(((65,35),25),(37,(8,(27,(((71,42),19),(((41,(59,((49,(60,(58,(57,(56,(50,((55,52),(53,(72,(51,48)))))))))),((73,61),33)))),((54,30),5)),(18,3)))))))),((((23,22),21),(40,(66,(26,7)))),((39,11),((24,((36,((38,34),29)),20)),((13,9),(12,2))))))))))))))))));
   tree tree_307 [p = 0.000, P = 0.010] = [&W 0.000033] (1,(82,(((88,87),86),((83,(84,((80,(((81,79),78),77)),(76,75)))),(85,((47,(70,(44,(28,((64,(63,15)),(16,((17,14),(10,6)))))))),((45,(62,31)),((46,32),(((36,24),(29,20)),((43,(65,4)),((((69,67),(68,((73,35),30))),(37,((27,8),(19,((41,(61,((59,(60,(49,(58,((57,56),(50,(55,(52,((72,51),(53,48)))))))))),(34,(33,5))))),(18,(54,3))))))),((74,(((25,(23,22)),((71,42),21)),((66,40),(26,7)))),(11,(39,((13,(38,9)),(12,2))))))))))))))));
   tree tree_308 [p = 0.000, P = 0.010] = [&W 0.000033] (1,(82,(((88,87),86),((84,(((80,((81,(79,78)),77)),76),75)),(83,(85,(70,((47,31),((44,(((64,63),15),(16,(28,((17,14),(10,6)))))),(62,(32,((46,45),(4,(43,(((68,(69,67)),((65,35),(38,(37,((27,8),(((61,(71,42)),19),(41,((18,((54,((59,((73,60),(49,(50,((58,(57,56)),(55,(52,(53,(72,(51,48)))))))))),33)),(34,(30,5)))),3)))))))),((((66,40),((23,22),21)),((26,25),7)),(74,((24,(36,(29,20))),(39,(11,((13,9),(12,2))))))))))))))))))))));
   tree tree_309 [p = 0.000, P = 0.010] = [&W 0.000033] (1,(82,((84,(76,((80,((81,(79,78)),77)),75))),(((88,87),86),(83,(85,(70,(47,((((44,28),(64,(63,15))),(16,((17,14),(10,6)))),((62,31),((46,45),((43,4),(32,(((69,67),((68,(65,35)),((37,(27,8)),(18,(59,((41,(((60,(73,(49,(58,((57,56),(50,(55,(52,(72,(53,(51,48))))))))))),(54,30)),5)),(19,3))))))),((((25,(23,22)),((71,42),21)),(40,((66,61),(26,7)))),((74,((34,29),((39,38),11))),(((36,24),(33,20)),((13,9),(12,2)))))))))))))))))));
   tree tree_310 [p = 0.000, P = 0.010] = [&W 0.000033] (1,(82,(((88,87),86),((84,(((80,(((81,79),78),77)),76),75)),(83,(85,(70,((47,((44,(64,(63,15))),(28,(16,((17,14),(10,6)))))),((62,31),((46,45),((29,4),((43,32),((65,(((69,67),(68,35)),((37,(19,(27,8))),(18,((54,(30,5)),((41,(((73,61),((60,59),(49,(50,((57,(58,56)),(55,(52,(53,(72,(51,48)))))))))),34)),3)))))),(((74,(24,((36,33),20))),((((71,42),(23,22)),21),(66,(40,(25,(26,7)))))),(38,((39,11),((13,9),(12,2))))))))))))))))));
   tree tree_311 [p = 0.000, P = 0.010] = [&W 0.000033] (1,(82,(((88,87),86),((83,(84,(((80,(((81,79),78),77)),76),75))),(85,(70,(47,(((62,(31,28)),(44,((64,(63,15)),(45,(16,((17,14),(10,6))))))),(32,(46,((43,4),(((69,67),((65,(68,35)),(37,((27,8),(18,((41,((73,(49,(60,(58,((57,56),(55,(50,(52,((72,53),(51,48)))))))))),((54,30),(33,5)))),(19,(25,(59,3))))))))),((((23,22),(((71,61),42),21)),(40,(66,(26,7)))),(74,((38,(24,((34,(36,29)),20))),((39,11),((13,9),(12,2))))))))))))))))));
   tree tree_312 [p = 0.000, P = 0.010] = [&W 0.000033] (1,(82,((83,(84,(76,((80,(((81,79),78),77)),75)))),(((88,87),86),(85,(70,((28,(44,(((64,(63,62)),15),(16,((17,14),(10,6)))))),(47,(31,(32,((46,45),(((((59,38),34),29),18),((43,4),(65,((((69,67),(68,35)),(37,(8,(27,(((71,42),19),(41,((33,(30,5)),(61,((73,(49,(60,(58,(56,(57,(50,(55,(52,((53,(72,51)),48)))))))))),(54,3)))))))))),(((66,40),(((25,(23,22)),21),(26,7))),((74,(24,(36,20))),(39,(11,((13,9),(12,2)))))))))))))))))))));
   tree tree_313 [p = 0.000, P = 0.010] = [&W 0.000033] (1,(82,(((88,87),86),((83,(84,((((80,((81,79),78)),77),76),75))),(85,(70,((47,(28,((44,(64,(63,15))),(16,((17,14),(10,6)))))),(62,((29,((45,(38,18)),(31,4))),(46,(32,(43,(((67,(69,(73,(68,35)))),(65,(37,((27,8),(((71,42),19),((59,((61,(49,(60,((58,(57,56)),(50,(55,(52,((53,(72,51)),48)))))))),41)),((54,30),((33,5),3)))))))),((74,(((25,(23,22)),21),((40,(66,34)),(26,7)))),((39,11),(((36,24),20),((13,9),(12,2))))))))))))))))));
   tree tree_314 [p = 0.000, P = 0.010] = [&W 0.000033] (1,(82,((((88,87),86),(84,(((80,((81,(79,78)),77)),76),75))),(83,(85,(((64,(63,15)),(28,(44,(16,((17,14),(10,6)))))),(47,(70,((62,(45,31)),(46,((29,4),((43,32),(((68,(69,(67,(34,((73,38),33))))),((65,35),(24,(37,((27,8),((18,(41,((49,(54,(59,(60,(58,(57,(56,((55,50),(52,(53,((72,51),48))))))))))),(30,5)))),(((71,42),19),3))))))),((((23,22),21),((40,((66,61),25)),(26,7))),((36,20),(74,(11,(39,((13,9),(12,2))))))))))))))))))));
   tree tree_315 [p = 0.000, P = 0.010] = [&W 0.000033] (1,(82,(((88,87),86),((83,(84,(76,((80,(((81,79),78),77)),75)))),(85,(70,(47,((((63,(64,62)),15),((44,28),(16,((17,14),(10,6))))),(31,(45,(46,(((((59,38),34),29),18),(32,((43,4),((65,(((69,68),(67,35)),(37,((27,8),(((71,42),19),(41,(((33,30),5),((61,(54,(73,(49,((60,58),(56,(57,(50,(55,(52,((72,51),(53,48)))))))))))),3)))))))),(74,(((24,(36,20)),(21,((66,40),((25,(23,22)),(26,7))))),((39,11),((13,9),(12,2))))))))))))))))))));
   tree tree_316 [p = 0.000, P = 0.011] = [&W 0.000033] (1,(82,(((88,87),86),((83,(84,(76,((80,((81,(79,78)),77)),75)))),(85,((70,(44,(((64,63),15),(28,(16,((17,14),(10,6))))))),(47,((62,31),(32,((46,45),((43,4),((34,29),((((68,(69,67)),(59,(54,38))),(37,((27,8),(19,(((49,(73,(60,(58,(56,(57,(50,((55,52),(53,((72,51),48)))))))))),33),((41,(35,(30,5))),3)))))),((74,((((71,61),42),(21,(23,(22,18)))),(40,(25,(66,(26,7)))))),(((24,(36,20)),11),(39,((65,(13,9)),(12,2))))))))))))))))));
   tree tree_317 [p = 0.000, P = 0.011] = [&W 0.000033] (1,(82,(((88,87),86),((84,(((80,(((81,79),78),77)),76),75)),(83,(85,(70,(47,(31,(((28,(44,(63,(64,15)))),(16,((17,14),(10,6)))),((62,32),(46,((43,(45,4)),(((68,(69,67)),((65,35),(37,((18,(27,8)),((41,(((73,49),((60,59),(58,(56,(57,(50,((55,52),((72,51),(53,48))))))))),((54,30),5))),(19,3)))))),((((25,(23,22)),((71,42),21)),(((66,61),40),(26,7))),(74,((((34,(38,33)),29),((36,24),20)),((39,11),((13,9),(12,2))))))))))))))))))));
   tree tree_318 [p = 0.000, P = 0.011] = [&W 0.000033] (1,(82,((83,(84,(80,(76,((((81,79),78),77),75))))),(((88,87),86),(85,(70,(47,((44,(((64,63),15),(28,(16,((17,14),(10,6)))))),(31,((62,32),((46,45),((43,(29,4)),(((67,(69,((59,38),34))),((68,(65,35)),((18,(27,(19,8))),(37,(41,((61,(49,(73,(60,(58,((57,56),(50,(55,(52,(53,((72,51),48))))))))))),(33,(5,(30,(54,3)))))))))),((((66,40),((25,(23,22)),((71,42),21))),(26,7)),((39,11),(74,((24,(36,20)),((13,9),(12,2)))))))))))))))))));
   tree tree_319 [p = 0.000, P = 0.011] = [&W 0.000033] (1,(82,((((88,87),86),(83,(84,(((80,(((81,79),78),77)),76),75)))),(85,(70,((28,((64,(63,15)),(44,(16,((17,14),(10,6)))))),(47,((45,(62,31)),((46,4),(32,(43,(((69,(67,(68,35))),(65,(37,((27,8),(19,(41,((((61,(54,(73,(49,(60,(58,((57,56),(50,(55,(52,((53,(72,51)),48))))))))))),(33,18)),(30,5)),3))))))),((((38,34),29),(((23,22),(((71,59),42),21)),((66,40),(25,(26,7))))),(74,(39,(11,((24,(36,20)),((13,9),(12,2)))))))))))))))))));
   tree tree_320 [p = 0.000, P = 0.011] = [&W 0.000033] (1,(82,(((88,87),86),((83,(84,((80,(((81,79),78),77)),(76,75)))),(85,(70,(47,(((44,((64,45),(63,15))),(28,(16,((17,14),(10,6))))),((62,31),((46,(29,4)),(32,(43,((65,((69,(67,(68,35))),((73,38),((27,8),(37,(30,(18,((41,((60,(49,(58,((57,56),(50,(55,(52,((72,53),(51,48))))))))),((59,54),5))),(((61,33),19),3))))))))),(74,((((25,(23,22)),((71,42),21)),((40,(66,34)),(26,7))),((24,(36,20)),(11,(39,((13,9),(12,2))))))))))))))))))));
   tree tree_321 [p = 0.000, P = 0.011] = [&W 0.000033] (1,(82,((((88,87),86),(84,(80,(76,((((81,79),78),77),75))))),(83,(85,((31,((28,(64,(63,15))),(44,(16,((17,14),(10,6)))))),(47,(70,(62,((45,4),(32,(46,(29,(43,(((67,(69,(68,(65,35)))),((37,((27,18),(19,8))),(41,(((73,61),(59,((60,58),(49,((57,56),(50,(55,(52,((53,(72,51)),48))))))))),(33,(((54,30),5),3)))))),((74,(((66,40),((25,(23,22)),((71,42),21))),(26,((38,34),7)))),((24,(36,20)),((39,11),((13,9),(12,2))))))))))))))))))));
   tree tree_322 [p = 0.000, P = 0.011] = [&W 0.000033] (1,((((88,87),86),82),((83,(84,((80,(((81,79),78),77)),(76,75)))),(85,(70,(47,(((44,(28,((64,63),15))),(16,((17,14),(10,6)))),((62,(31,(45,4))),(46,(32,(43,(((((69,68),67),((38,34),(65,(35,29)))),(37,(((27,18),8),((((61,59),(71,42)),19),((33,((73,(49,(60,(54,(58,((57,56),(50,(55,(52,((53,51),(72,48))))))))))),(30,5))),(41,3)))))),((74,(((66,40),(25,((23,22),21))),(26,7))),((39,11),(((36,24),20),((13,9),(12,2)))))))))))))))));
   tree tree_323 [p = 0.000, P = 0.011] = [&W 0.000033] (1,(82,(((88,87),86),((83,(84,(76,((80,((81,(79,78)),77)),75)))),(85,(70,(47,(((63,(64,15)),(28,(44,(14,(17,(16,(10,6))))))),((45,(62,31)),(46,((38,29),((32,(43,4)),((((68,(69,67)),(65,35)),((27,8),((37,18),((((73,(60,(49,(58,((57,56),(50,(55,(52,((53,(72,51)),48))))))))),41),(30,(33,(54,5)))),(19,(((71,59),(61,42)),3)))))),((74,(66,((25,((23,22),21)),(40,(26,7))))),((39,11),(((24,(36,20)),((34,13),9)),(12,2)))))))))))))))));
   tree tree_324 [p = 0.000, P = 0.011] = [&W 0.000033] (1,(((88,87),86),(82,((83,(84,(((80,(((81,79),78),77)),76),75))),(85,(70,((((44,28),((64,63),15)),(14,(17,(16,(10,6))))),(47,((31,((62,45),4)),(32,(((46,43),(38,29)),((((69,68),67),((65,35),((37,(27,8)),(18,(((71,42),19),(24,(59,(61,(((73,(49,(60,((58,(57,56)),(50,(55,(52,((72,51),(53,48))))))))),(41,((54,30),5))),(33,3)))))))))),(34,((((23,22),21),((66,40),(26,(25,7)))),(74,(((36,20),(39,11)),((13,9),(12,2))))))))))))))))));
   tree tree_325 [p = 0.000, P = 0.011] = [&W 0.000033] (1,(82,((83,(84,((80,(((81,79),78),77)),(76,75)))),(((88,87),86),(85,(70,(47,(28,(44,((((64,63),15),(14,(17,(16,(10,6))))),((62,31),((45,(46,4)),(32,(43,(74,(((67,(69,(68,35))),(37,((27,8),((19,18),(41,(54,((59,(73,(49,(60,(58,((57,56),(50,(55,(52,(53,(72,(51,48)))))))))))),((33,(30,5)),3)))))))),((((71,42),21),((66,40),((25,(23,22)),((61,26),7)))),((24,(36,20)),(((65,(39,((38,34),29))),11),((13,9),(12,2)))))))))))))))))))));
   tree tree_326 [p = 0.000, P = 0.011] = [&W 0.000033] (1,(82,(((88,87),86),((83,(84,(((80,((81,(79,78)),77)),76),75))),(85,(70,(47,((28,((63,(64,15)),((45,44),(14,(17,(16,(10,6))))))),((62,31),(46,(32,(4,((43,29),(38,(((67,(69,(68,35))),(65,(37,(((27,18),8),(((59,33),((61,(71,42)),19)),(30,(((73,(60,(49,(58,((57,56),(50,(55,(52,((53,(72,51)),48))))))))),(54,5)),(41,3)))))))),((((66,40),((23,22),21)),(34,(25,(26,7)))),(74,((39,11),((24,(36,20)),((13,9),(12,2)))))))))))))))))))));
   tree tree_327 [p = 0.000, P = 0.011] = [&W 0.000033] (1,(82,((((88,87),86),(84,(76,((80,(((81,79),78),77)),75)))),(83,(85,(47,(70,((31,(44,(((62,28),((64,63),15)),(45,(17,(14,(16,(10,6)))))))),((46,32),((43,4),((65,29),((((73,38),(67,(69,(68,35)))),(37,((27,8),(((59,54),18),(25,(19,((41,((49,(60,(58,(56,(57,(50,((55,52),(72,(53,(51,48)))))))))),5)),3))))))),((((23,22),(((71,42),(61,30)),21)),((66,40),(26,7))),(74,((33,(24,(36,20))),(11,((39,34),((13,9),(12,2)))))))))))))))))));
   tree tree_328 [p = 0.000, P = 0.011] = [&W 0.000033] (1,(82,((((88,87),86),(83,(84,(76,((80,(((81,79),78),77)),75))))),(85,((47,((45,(64,(63,15))),((44,28),(17,(14,(16,(10,6))))))),(70,((62,31),(46,(32,((43,4),(((((69,67),(68,35)),((73,38),34)),(65,((27,8),(37,(59,(19,(18,(((61,(60,(49,((58,(57,56)),(50,(55,(52,(53,(72,(51,48)))))))))),((54,30),(33,5))),(41,3))))))))),((74,(((25,(23,22)),((71,42),21)),((66,40),(26,7)))),(((39,29),11),((24,(36,20)),((13,9),(12,2))))))))))))))));
   tree tree_329 [p = 0.000, P = 0.011] = [&W 0.000033] (1,(82,(((88,87),86),((83,(84,((80,(((81,79),78),77)),(76,75)))),(85,(70,(47,((44,((64,(63,15)),(28,(14,(17,(16,(10,6))))))),((62,31),(45,((29,4),(32,(46,(43,((((69,67),(68,35)),(65,((((61,(71,42)),19),(27,8)),(37,((41,((((73,60),(49,(50,((57,(58,56)),(55,(52,(53,((72,51),48)))))))),33),(30,5))),((59,(54,18)),3)))))),((((23,22),21),((66,40),((34,(38,25)),(26,7)))),((74,(36,(24,20))),(11,(39,((13,9),(12,2)))))))))))))))))))));
   tree tree_330 [p = 0.000, P = 0.011] = [&W 0.000033] (1,((((88,87),86),82),((83,(84,(76,((80,(((81,79),78),77)),75)))),(85,((70,62),((31,(28,((44,((64,63),15)),(17,(14,(16,(10,6))))))),(47,(45,(46,(32,(4,(43,((((69,68),67),(((65,35),18),((37,(27,8)),((((61,42),(71,30)),19),(41,(((73,49),(60,(58,(59,((57,56),(50,(55,(52,(53,(72,(51,48))))))))))),((54,5),3))))))),(((66,40),(((23,22),21),(26,(25,7)))),(74,(((39,(34,((38,33),29))),11),((36,(20,(13,9))),(12,(24,2)))))))))))))))))));
   tree tree_331 [p = 0.000, P = 0.011] = [&W 0.000033] (1,(82,((((88,87),86),(83,(84,(((80,(((81,79),78),77)),76),75)))),(85,(70,(47,(62,((44,(28,(17,(((64,63),15),(14,(16,(10,6))))))),((45,(31,4)),(46,(32,(43,(((67,(69,(68,35))),((27,8),(37,((73,((61,49),(60,(58,(56,(57,(50,(55,(52,(53,(72,(51,48)))))))))))),(41,(((71,42),19),((54,30),(5,(33,3))))))))),(((40,(66,((23,22),21))),(((59,38),(34,25)),(26,7))),(74,((24,(36,(29,20))),((39,((65,18),11)),((13,9),(12,2)))))))))))))))))));
   tree tree_332 [p = 0.000, P = 0.011] = [&W 0.000033] (1,(82,(((88,87),86),((83,(84,(76,((80,(((81,79),78),77)),75)))),(85,(62,(((44,(28,(64,(63,15)))),(70,(17,(14,(16,(10,6)))))),(47,((46,(45,(31,4))),(32,(43,((((69,68),67),((65,(35,18)),(37,((27,8),(19,((54,(59,38)),(41,(((73,60),(61,(49,(50,((57,(58,56)),(55,(52,((72,51),(53,48))))))))),((30,5),3))))))))),(((((71,42),(23,22)),21),(40,(25,(34,((33,26),(66,7)))))),((24,(36,(29,20))),(74,(11,(39,((13,9),(12,2)))))))))))))))))));
   tree tree_333 [p = 0.000, P = 0.011] = [&W 0.000033] (1,(82,((83,(84,(76,((80,((81,(79,78)),77)),75)))),(((88,87),86),(85,(70,(47,((((44,28),(64,(63,15))),(14,(17,(16,(10,6))))),(62,(46,((45,(31,4)),((43,32),((38,29),(((67,(69,(68,35))),(65,((((61,((71,42),19)),18),(27,8)),(37,((41,(((49,(59,(60,(58,((57,56),(50,(55,(52,(53,(72,(51,48))))))))))),(73,33)),(30,(54,5)))),(34,(25,3))))))),((((23,22),21),((66,40),(26,7))),((24,(36,20)),(11,(74,(39,((13,9),(12,2)))))))))))))))))))));
   tree tree_334 [p = 0.000, P = 0.011] = [&W 0.000033] (1,(82,(((88,87),86),((83,(84,((80,(((81,79),78),77)),(76,75)))),(85,(70,((31,((44,(28,((62,45),((64,63),15)))),(14,(17,(16,(10,6)))))),(47,(32,(46,((43,4),((((69,67),(68,35)),(((38,33),24),(65,(37,((27,8),((((71,42),19),(59,(61,18))),(41,(5,(30,((54,(73,(49,(60,(58,((57,56),((72,(53,51)),(50,(55,(52,48)))))))))),3)))))))))),((((23,22),21),(25,((66,40),(26,7)))),((36,20),(74,((39,11),((34,29),((13,9),(12,2)))))))))))))))))));
   tree tree_335 [p = 0.000, P = 0.011] = [&W 0.000033] (1,(82,(((88,87),86),((83,(84,(76,((80,(((81,79),78),77)),75)))),(85,((70,(31,((((45,44),28),((64,63),15)),(14,(17,(16,(10,6))))))),(47,(62,(4,(46,(32,(43,((((73,69),((68,67),35)),((37,24),((27,((59,54),8)),((19,18),(((60,(49,(50,(((58,57),56),(55,((53,(72,51)),(52,48))))))),41),((30,(33,5)),(61,3))))))),((65,29),((66,((40,((23,22),((71,42),21))),(((38,34),25),(26,7)))),(((36,20),11),(74,(39,((13,9),(12,2))))))))))))))))))));
   tree tree_336 [p = 0.000, P = 0.011] = [&W 0.000033] (1,(82,((((88,87),86),(84,((80,(((81,79),78),77)),(76,75)))),((85,83),(70,((47,(((62,28),(44,((64,63),15))),(14,(17,(16,(10,6)))))),(46,((45,(31,4)),(32,(43,((((69,(73,38)),(67,(68,35))),(65,(24,((27,8),(37,((19,18),(41,((61,(49,((60,59),(58,((57,56),(50,(55,(52,(53,((72,51),48)))))))))),((33,30),((54,5),3)))))))))),((((66,40),((71,42),((23,22),21))),(26,(25,7))),((74,11),(((34,29),(36,20)),(39,((13,9),(12,2)))))))))))))))));
   tree tree_337 [p = 0.000, P = 0.011] = [&W 0.000033] (1,(82,(((88,87),86),((84,(76,((80,(((81,79),78),77)),75))),(83,(85,(70,(47,((62,31),((44,(((64,63),15),(28,((45,14),(17,(16,(10,6))))))),(46,(32,((43,4),(29,((65,((68,(69,67)),(37,((27,8),(19,((34,((38,(59,33)),18)),(41,(((54,30),(35,5)),((73,(60,(49,(58,(56,(57,(50,(55,(52,((72,51),(53,48))))))))))),3))))))))),((((36,24),20),((((61,(71,42)),(23,22)),21),(25,((66,40),(26,7))))),(74,(11,(39,((13,9),(12,2)))))))))))))))))))));
   tree tree_338 [p = 0.000, P = 0.011] = [&W 0.000033] (1,((((88,87),86),82),((83,(84,(((80,((79,(81,78)),77)),76),75))),(85,((70,47),(((62,(64,(63,15))),(44,(28,(14,(17,(16,(10,6))))))),((45,31),(46,(32,(43,(((38,29),4),((65,((67,(69,(68,(35,18)))),((27,(19,8)),(37,(((60,(73,59)),41),((61,(49,(50,((58,(57,56)),(55,(52,((72,51),(53,48)))))))),(33,(30,((54,5),3))))))))),((66,(((25,(23,22)),((71,42),21)),(40,(26,(34,7))))),((24,(36,20)),(74,(11,(39,((13,9),(12,2)))))))))))))))))));
   tree tree_339 [p = 0.000, P = 0.011] = [&W 0.000033] (1,((((88,87),86),82),((83,(84,((80,76),((((81,79),78),77),75)))),(85,(70,((47,((64,(63,15)),((44,(62,31)),(28,(14,(17,(16,(10,6)))))))),(((46,45),4),((43,32),(((65,(34,(((59,38),29),18))),(((69,67),(68,35)),((37,(27,(19,8))),(41,((61,((73,49),(60,(58,((57,56),(50,(55,((53,(72,51)),(52,48))))))))),(((54,33),30),(5,3))))))),(((24,(36,20)),(66,(40,((((71,42),(25,(23,22))),21),(26,7))))),(74,((39,11),((13,9),(12,2))))))))))))));
   tree tree_340 [p = 0.000, P = 0.011] = [&W 0.000033] (1,(82,((((88,87),86),((85,83),(84,(76,((80,(((81,79),78),77)),75))))),(70,(((28,(44,(64,(63,15)))),(14,(17,(16,(10,6))))),(((62,45),31),(47,(46,(32,((43,(((38,34),29),4)),(((((69,68),67),(65,35)),(18,(37,((27,8),((41,(((59,33),30),((73,(54,(49,(60,(58,((57,56),(50,(55,(52,(72,(53,(51,48)))))))))))),5))),(((61,(71,42)),19),3)))))),((74,(((23,22),21),((66,40),(26,(25,7))))),(11,(39,((36,(24,20)),((13,9),(12,2)))))))))))))))));
   tree tree_341 [p = 0.000, P = 0.011] = [&W 0.000033] (1,((((88,87),86),82),((83,(84,((80,((79,(81,78)),77)),(76,75)))),(85,(70,(47,((62,31),(45,(((28,(44,((64,63),15))),(14,(17,(16,(10,6))))),(32,(4,(46,(43,(29,((((69,67),(68,(35,18))),((27,(19,8)),(37,(41,(((54,30),5),((61,((73,(60,59)),(49,(58,((57,56),(50,(55,(52,(53,(72,(51,48))))))))))),3)))))),((65,(((23,22),((71,42),21)),(25,((40,(66,34)),(38,(26,7)))))),(74,(((39,((36,24),(33,20))),11),((13,9),(12,2))))))))))))))))))));
   tree tree_342 [p = 0.000, P = 0.011] = [&W 0.000033] (1,((((88,87),86),82),((83,(84,(76,((((81,79),78),77),(80,75))))),(85,((47,(31,(28,(((64,63),15),((45,44),(14,(17,(16,(10,6))))))))),(70,(62,(((46,38),32),((43,4),(29,((((69,67),(68,(65,35))),(37,(18,(8,(27,(61,(19,(41,(((((73,(60,59)),49),(58,(56,(57,(50,((52,(72,(53,51))),(55,48))))))),(30,(54,5))),3))))))))),(74,((((34,(25,(23,22))),((71,42),21)),((66,40),(26,7))),((39,11),((24,((36,33),20)),((13,9),(12,2)))))))))))))))));
   tree tree_343 [p = 0.000, P = 0.011] = [&W 0.000033] (1,(82,(((88,87),86),((84,(76,((80,((81,(79,78)),77)),75))),(83,(85,(70,(47,((((44,28),(64,(63,15))),(14,(17,(16,(10,6))))),((62,31),((46,45),(4,(32,(43,(((67,((68,35),(69,((73,38),18)))),(65,((27,(37,8)),(19,((61,33),(41,(5,(30,((59,((60,54),(49,(58,((57,56),(50,(55,(52,((53,(72,51)),48))))))))),3))))))))),(74,(((25,(23,22)),(((71,42),21),((66,40),(26,7)))),(24,((((36,(34,29)),20),(39,11)),((13,9),(12,2)))))))))))))))))))));
   tree tree_344 [p = 0.000, P = 0.011] = [&W 0.000033] (1,(82,(((88,87),86),((84,(76,((80,((79,(81,78)),77)),75))),(83,(85,(70,((44,(28,((64,(63,15)),(14,(17,(16,(10,6))))))),(47,((62,(45,31)),(32,(46,((43,4),(((36,29),(((54,38),34),20)),(65,(((68,(69,67)),((35,(30,24)),((37,18),((27,8),(19,(25,((((61,(73,(49,(59,(60,(58,(56,(57,(50,(55,(52,(53,(72,(51,48)))))))))))))),41),(33,5)),3))))))),((74,(((23,22),((71,42),21)),((66,40),(26,7)))),((39,11),((13,9),(12,2))))))))))))))))))));
   tree tree_345 [p = 0.000, P = 0.011] = [&W 0.000033] (1,(82,(((88,87),86),((84,(((80,(((81,79),78),77)),76),75)),(83,(85,(70,(((44,(28,(63,(64,15)))),((31,14),(17,(16,(10,6))))),(47,(62,(32,(45,(46,((43,4),(((69,(67,(68,35))),(37,((27,8),(19,(18,(41,((73,(59,(60,(49,(58,((57,56),(50,(55,(52,(53,((72,51),48))))))))))),(((54,30),(33,5)),3)))))))),((74,((66,40),(((25,(23,22)),((71,42),21)),(61,(26,7))))),(((39,(65,((38,34),29))),11),((24,(36,20)),((13,9),(12,2))))))))))))))))))));
   tree tree_346 [p = 0.000, P = 0.012] = [&W 0.000033] (1,(82,(((88,87),86),((83,(84,(76,((80,((81,(79,78)),77)),75)))),(85,(70,((47,((44,28),(((64,63),15),(14,(17,(16,(10,6))))))),((62,32),(31,((46,45),((43,(38,4)),(29,(((69,(67,(68,35))),(65,(37,((27,8),(((71,42),19),(18,(41,(((73,49),((60,59),(58,((57,56),(50,(55,(52,((53,(72,51)),48)))))))),(61,(((54,30),5),3)))))))))),((((23,22),21),((((66,40),34),25),(26,7))),((39,11),(74,((36,(24,(33,20))),((13,9),(12,2)))))))))))))))))));
   tree tree_347 [p = 0.000, P = 0.012] = [&W 0.000033] (1,(82,(((88,87),86),((83,(84,(((80,(((81,79),78),77)),76),75))),(85,(62,(70,((47,((45,(44,((64,63),15))),(28,(14,(17,(16,(10,6))))))),(31,(46,(32,((29,(43,4)),((((68,(65,35)),(67,(69,24))),((27,8),(37,(18,(19,(41,(((((73,61),49),(60,(58,((57,56),(50,(55,(52,((53,(72,51)),48)))))))),((59,33),(30,5))),3))))))),(((40,(((71,42),(23,22)),21)),(66,(26,(((38,(54,34)),25),7)))),(11,((74,(39,(36,20))),((13,9),(12,2))))))))))))))))));
   tree tree_348 [p = 0.000, P = 0.012] = [&W 0.000033] (1,(82,((((88,87),86),(84,(76,((80,(((81,79),78),77)),75)))),(83,(85,(70,(62,(47,((31,(45,(((64,63),15),(28,(44,(14,(17,(16,(10,6))))))))),(32,(46,(29,((43,4),((((69,68),67),((65,35),(37,((27,8),(((59,(61,(71,42))),19),((25,18),(41,(54,((33,((73,(49,(60,(58,((57,56),(50,((55,52),(53,(72,(51,48)))))))))),(30,5))),3))))))))),(((40,((23,22),21)),(66,(26,((38,34),7)))),(74,(((36,24),20),(11,((13,9),(39,(12,2)))))))))))))))))))));
   tree tree_349 [p = 0.000, P = 0.012] = [&W 0.000033] (1,(82,((((88,87),86),(84,(76,((80,((81,(79,78)),77)),75)))),(83,(85,(70,((44,((64,(63,15)),(28,(14,(17,(16,(10,6))))))),(47,(((62,(45,31)),4),(32,(46,(43,((((69,68),67),((25,(35,(65,18))),(((37,24),(27,8)),((61,((59,((73,(49,(60,(58,((57,56),(50,(55,(52,((53,(72,51)),48))))))))),41)),(30,(54,5)))),(((71,42),19),3))))),((66,(((23,22),21),(40,(26,7)))),((74,(38,((33,((36,34),29)),20))),(11,(39,((13,9),(12,2)))))))))))))))))));
   tree tree_350 [p = 0.000, P = 0.012] = [&W 0.000033] (1,(82,(((88,87),86),((84,(((80,((81,(79,78)),77)),76),75)),(83,(85,((44,(28,((62,(45,31)),(((64,63),15),(14,(17,(16,(10,6)))))))),(70,(47,(32,(46,((43,4),((74,((69,(67,(68,35))),((65,((73,59),38)),(37,(8,(27,(19,(18,((((61,49),(60,(58,(56,(57,(50,(55,(52,(53,(72,(51,48))))))))))),41),(33,(((54,30),5),3))))))))))),(((66,40),(((25,(23,22)),((71,42),21)),(26,7))),(11,(39,((24,((36,(34,29)),20)),((13,9),(12,2)))))))))))))))))));
   tree tree_351 [p = 0.000, P = 0.012] = [&W 0.000033] (1,((((88,87),86),82),((84,(76,((80,(((81,79),78),77)),75))),(83,(85,(62,(((64,(63,15)),(44,(28,(14,(17,(16,(10,6))))))),(70,(47,(((46,45),(31,4)),(32,(43,(((69,(68,(67,24))),(35,(65,(37,((27,8),(((71,42),19),((((61,59),((73,49),(60,(58,(56,(57,(50,(55,(52,((53,(72,51)),48)))))))))),(54,18)),((41,(30,(33,5))),3)))))))),((74,(((66,40),((25,(23,22)),21)),(26,7))),((36,(34,(29,20))),(11,((39,38),((13,9),(12,2)))))))))))))))))));
   tree tree_352 [p = 0.000, P = 0.012] = [&W 0.000033] (1,(82,(((88,87),86),((83,(84,((80,(((81,79),78),77)),(76,75)))),(85,(70,(((44,(28,((17,16),((64,63),15)))),(14,(31,(10,6)))),(47,((62,32),((46,45),((43,4),(29,((((69,(59,38)),(67,(68,35))),(65,(37,((27,8),(((61,(71,42)),19),(18,(((73,(49,(60,(58,(56,(57,(50,(55,(52,(53,((72,51),48))))))))))),41),(33,(5,(54,(30,3))))))))))),(((((34,25),(23,22)),21),(40,(66,(26,7)))),((74,(39,11)),(24,((36,20),((13,9),(12,2)))))))))))))))))));
   tree tree_353 [p = 0.000, P = 0.012] = [&W 0.000033] (1,(((88,87),86),(82,((83,(84,(((80,(((81,79),78),77)),76),75))),(85,((44,(28,(((17,16),(64,(62,(63,15)))),(31,(14,(10,6)))))),(70,(47,((46,(45,4)),(32,(43,(((67,(69,(68,35))),(18,((((71,42),(61,19)),(27,8)),(37,(41,((((73,59),(49,(60,(58,(56,(57,((55,52),(50,(53,(72,(51,48))))))))))),((54,30),(33,5))),3)))))),((24,(36,20)),(((40,((23,22),21)),(((66,(34,(38,29))),25),(26,7))),(((65,39),11),(74,((13,9),(12,2))))))))))))))))));
   tree tree_354 [p = 0.000, P = 0.012] = [&W 0.000033] (1,(82,(((88,87),86),((83,(84,(76,(((80,((81,79),78)),77),75)))),(85,((70,47),(((44,(28,((17,16),((64,63),15)))),(45,(14,(10,6)))),((62,31),((46,(29,4)),(32,(43,(((69,(67,(68,35))),(65,(37,(18,((27,8),(((42,(71,(61,30))),19),(41,((((73,(54,((60,59),(49,(((58,57),56),(50,(55,(52,(53,(72,(51,48))))))))))),33),5),3)))))))),((((25,(23,22)),21),((66,40),(26,7))),(74,((39,(38,11)),((24,(36,20)),((13,9),((34,12),2))))))))))))))))));
   tree tree_355 [p = 0.000, P = 0.012] = [&W 0.000033] (1,(82,((84,(76,((80,((81,(79,78)),77)),75))),(((88,87),86),(83,(85,(70,((44,(((17,(28,16)),((64,63),15)),(31,(14,(10,6))))),(47,(62,(32,((((46,45),29),4),(43,((74,(65,((67,(69,(68,(((59,(73,38)),34),(35,18))))),((27,8),(37,(((61,(71,42)),19),((49,(60,(58,((57,56),(50,(55,(52,(53,((72,51),48))))))))),(((33,(54,30)),5),(41,3))))))))),((((25,(23,22)),21),((66,40),(26,7))),((36,(24,20)),((39,11),((13,9),(12,2)))))))))))))))))));
   tree tree_356 [p = 0.000, P = 0.012] = [&W 0.000033] (1,(82,((((88,87),86),(83,(84,(76,(80,((((81,79),78),77),75)))))),(85,((70,47),((((64,63),15),(28,(44,((17,14),(16,(10,6)))))),(((62,45),31),(4,(46,(32,(43,(((74,(67,(69,(68,35)))),(25,((19,(27,8)),(37,(((61,((73,49),(60,(58,((57,56),(50,(55,((53,(72,51)),(52,48))))))))),41),(5,((30,(54,18)),((59,33),3)))))))),((65,(((23,22),((71,42),21)),((66,40),(26,7)))),((24,(29,((36,(38,34)),20))),((39,11),((13,9),(12,2)))))))))))))))));
   tree tree_357 [p = 0.000, P = 0.012] = [&W 0.000033] (1,(82,(((88,87),86),((83,(84,(((((81,79),78),77),(80,76)),75))),(85,(70,(((64,(63,((62,(17,16)),15))),(28,(44,(45,(14,(31,(10,6))))))),(47,(46,(32,((43,4),(29,((((69,68),67),(24,((65,(35,18)),(8,(27,((37,34),(19,(41,(((61,33),((59,30),((73,(49,(60,(58,((57,56),(50,(55,(52,(53,(72,(51,48))))))))))),5))),3))))))))),((((54,38),((23,22),((71,42),21))),(((66,40),25),(26,7))),(74,((36,20),((39,11),((13,9),(12,2)))))))))))))))))));
   tree tree_358 [p = 0.000, P = 0.012] = [&W 0.000033] (1,(82,(((88,87),86),((83,(84,(76,((80,(((81,79),78),77)),75)))),(85,(70,(47,((((63,(64,(17,16))),15),(28,(44,(14,(10,6))))),((62,31),((46,45),((32,4),(43,(((38,24),((65,((69,67),(68,(35,18)))),((37,(27,8)),((((73,61),30),19),(33,(41,((49,(60,(((58,57),56),(50,(55,((52,(53,(72,51))),48)))))),((54,5),3)))))))),(((66,25),((((71,(59,42)),(23,22)),21),(40,(26,7)))),((74,(34,(29,(36,20)))),((39,11),((13,9),(12,2))))))))))))))))));
   tree tree_359 [p = 0.000, P = 0.012] = [&W 0.000033] (1,(82,((84,(76,((80,(((81,79),78),77)),75))),(((88,87),86),(83,(85,(47,(((28,(44,((17,16),(45,((64,63),15))))),(14,(31,(10,6)))),(70,(62,(32,(46,(4,(43,((((74,(68,(69,67))),((38,(59,33)),18)),((65,35),((37,(19,(27,8))),(41,((61,(73,(60,(49,(58,((57,56),(50,(55,(((72,53),51),(52,48)))))))))),((54,30),(5,3))))))),((((71,42),((23,22),21)),(40,(25,(66,(26,7))))),(((34,29),(24,(36,20))),((39,11),((13,9),(12,2))))))))))))))))))));
   tree tree_360 [p = 0.000, P = 0.012] = [&W 0.000033] (1,(82,(((88,87),86),((84,(((80,((81,(79,78)),77)),76),75)),(83,(85,((70,(((28,(17,16)),((45,44),((64,63),15))),(31,(14,(10,6))))),((62,47),(32,(46,(43,(4,((((69,67),(68,35)),(((59,38),18),((37,(27,(19,8))),((61,41),(((60,(73,(49,(58,((57,56),(50,(55,(52,(53,(72,(51,48))))))))))),(30,5)),(33,(54,3))))))),(74,((((66,40),(((71,42),(25,(23,22))),21)),(26,7)),((24,((36,34),(29,20))),((65,11),(39,((13,9),(12,2))))))))))))))))))));
   tree tree_361 [p = 0.000, P = 0.012] = [&W 0.000033] (1,(82,((((88,87),86),(83,(84,(((80,(((81,79),78),77)),76),75)))),(85,(((44,((62,28),((17,16),((64,63),15)))),(31,(14,(10,6)))),(70,(47,(32,((46,45),((29,(43,4)),(((69,(67,(68,(35,18)))),((73,38),((37,(27,8)),((61,((71,42),19)),(41,(5,(((59,(54,(49,(60,(58,((57,56),(50,((53,(72,51)),(55,(52,48)))))))))),30),3))))))),((((23,22),21),((66,40),(25,(26,7)))),(((65,34),11),(39,(74,((24,(33,(36,20))),((13,9),(12,2))))))))))))))))));
   tree tree_362 [p = 0.000, P = 0.012] = [&W 0.000033] (1,((((88,87),86),82),((83,(84,(((80,((81,(79,78)),77)),76),75))),(85,(47,(70,(62,((28,((31,((17,16),(64,(63,15)))),(44,(14,(10,6))))),(45,(46,((32,29),((43,4),((65,(((69,(68,(73,38))),(67,35)),(37,(18,(8,(27,(19,(((60,(49,(58,((57,56),(((55,52),50),(53,(72,(51,48)))))))),41),(33,((59,54),(5,(30,3)))))))))))),((24,(74,(((23,22),((42,(71,34)),21)),((66,40),(26,(61,(25,7))))))),((39,11),((36,20),((13,9),(12,2))))))))))))))))));
   tree tree_363 [p = 0.000, P = 0.012] = [&W 0.000033] (1,(82,((((88,87),86),(84,(76,((80,(((81,79),78),77)),75)))),(83,(85,(70,((28,(((64,(63,(17,16))),15),((45,44),(62,(14,(31,(10,6))))))),(47,(46,(32,(43,(4,(29,((((69,68),67),((25,((65,35),18)),(37,(8,(27,(19,((73,(59,(54,30))),(41,(((49,(60,(58,((57,56),(50,(55,(52,(53,(72,(51,48)))))))))),5),3))))))))),(((38,34),(((23,22),((61,(71,42)),21)),((66,40),(26,(33,7))))),(74,((36,(24,20)),(11,(39,((13,9),(12,2)))))))))))))))))))));
   tree tree_364 [p = 0.000, P = 0.012] = [&W 0.000033] (1,(82,(((88,87),86),((83,(84,(76,((80,((79,(81,78)),77)),75)))),(85,(70,((44,((28,((17,16),(64,(63,15)))),(14,(10,6)))),((62,(45,31)),(47,(32,(46,((43,4),((((69,67),(68,35)),(65,((37,18),(8,(27,(25,(19,((59,33),(((73,(49,(60,(58,((57,56),(50,(55,(52,(53,(72,(51,48))))))))))),41),(30,((54,5),3))))))))))),(((74,38),(((23,22),((71,42),21)),(((66,61),40),(26,7)))),((24,(29,((36,34),20))),((39,11),((13,9),(12,2))))))))))))))))));
   tree tree_365 [p = 0.000, P = 0.012] = [&W 0.000033] (1,(82,((((88,87),86),(83,(84,(((80,(((81,79),78),77)),76),75)))),(85,((70,((28,((64,((63,17),16)),15)),(44,(14,(10,6))))),(47,(((62,45),31),(46,(32,((43,4),((((69,68),67),((65,35),((38,18),(37,((27,8),(19,((73,(61,((60,49),(58,((57,56),(50,(55,(52,(53,(72,(51,48))))))))))),(41,((54,5),(30,3)))))))))),(74,((((23,22),(((71,59),42),21)),(40,(66,(25,(26,7))))),(((36,24),(29,(34,20))),((39,11),((33,(13,9)),(12,2)))))))))))))))));
   tree tree_366 [p = 0.000, P = 0.012] = [&W 0.000033] (1,(82,(((88,87),86),((83,(84,(((80,(((81,79),78),77)),76),75))),(85,((70,(44,((17,((28,16),((64,63),15))),(14,(10,6))))),(47,((62,45),(31,(46,(32,((43,(29,4)),((((69,68),67),((65,35),(37,(((59,27),8),(18,(((((73,61),(54,(49,(60,(58,((57,56),(50,(55,(52,(53,((72,51),48))))))))))),41),(30,5)),(19,3))))))),(((((71,42),(23,22)),21),((38,34),(25,((66,40),(26,(33,7)))))),((39,11),(74,((24,(36,20)),((13,9),(12,2)))))))))))))))))));
   tree tree_367 [p = 0.000, P = 0.012] = [&W 0.000033] (1,(82,(((88,87),86),((83,(84,(((80,((81,(79,78)),77)),76),75))),(85,(70,(47,(((31,((45,44),((64,63),15))),(28,((17,14),(16,(10,6))))),(62,((46,32),((29,(43,4)),(((67,(69,(68,35))),(37,((27,8),((25,(19,(((38,34),(59,33)),18))),(41,(((54,30),5),(((61,(73,60)),(49,((58,(57,56)),(50,(55,((53,(72,51)),(52,48))))))),3))))))),((65,(((23,22),((71,42),21)),(66,(40,(26,7))))),((39,11),(74,(((36,24),20),((13,9),(12,2))))))))))))))))));
   tree tree_368 [p = 0.000, P = 0.012] = [&W 0.000033] (1,(82,(((88,87),86),((84,(((80,(((81,79),78),77)),76),75)),(83,(85,(70,(47,((((44,28),((64,63),15)),((17,14),(16,(10,6)))),((45,((62,31),4)),(46,(32,(43,((((69,67),(68,35)),(37,((27,8),((((71,42),19),18),(41,(((((59,54),(73,(61,(49,(60,(58,((57,56),(50,(55,(52,((53,(72,51)),48))))))))))),30),5),3)))))),(65,((((25,(23,22)),21),((66,40),(26,7))),((74,(39,11)),((33,(24,((34,29),((38,36),20)))),((13,9),(12,2))))))))))))))))))));
   tree tree_369 [p = 0.000, P = 0.012] = [&W 0.000033] (1,(82,((83,(84,(((80,(((81,79),78),77)),76),75))),(((88,87),86),(85,((70,47),(((28,(64,(63,15))),(44,((17,14),(16,(10,6))))),((62,31),((45,(24,4)),(46,(32,(43,(((67,(69,(68,(65,35)))),(37,(((27,18),8),(19,(41,(((61,59),(73,(49,(60,(58,(56,(57,(50,(55,((53,(72,51)),(52,48))))))))))),(5,(54,(30,3))))))))),((74,(((25,(23,22)),((42,(71,33)),21)),((66,40),(26,7)))),(((38,29),(36,11)),(39,((13,((34,20),9)),(12,2))))))))))))))))));
   tree tree_370 [p = 0.000, P = 0.012] = [&W 0.000033] (1,(82,((((88,87),86),(83,(84,(((80,(((81,79),78),77)),76),75)))),(85,(70,((28,((44,(64,(63,15))),((17,14),(16,(10,6))))),(47,((62,31),(32,(46,((45,4),(43,((((68,(69,67)),(65,35)),(37,((27,8),((19,18),(41,(((73,(49,(60,(59,(58,((57,56),(50,(55,(52,((53,51),(72,48))))))))))),(54,(33,5))),(30,3))))))),((74,(((23,22),((61,(71,42)),21)),((66,40),(25,(26,((38,34),7)))))),(11,((24,(36,(29,20))),(39,((13,9),(12,2)))))))))))))))))));
   tree tree_371 [p = 0.000, P = 0.012] = [&W 0.000033] (1,(82,(((88,87),86),((84,(76,((80,(((81,79),78),77)),75))),(83,(85,(70,(47,((44,(28,((64,(63,15)),((17,14),(16,(10,6)))))),(((62,45),31),(32,((43,(38,(34,29))),((46,4),((65,((69,(67,(68,35))),(37,((27,8),((19,18),((61,(60,(59,(73,(49,(58,(57,(56,(50,((55,52),(72,(53,(51,48))))))))))))),(41,((33,((54,30),5)),3)))))))),(((66,40),(((25,(23,22)),((71,42),21)),(26,7))),((74,(24,(36,20))),((39,11),((13,9),(12,2)))))))))))))))))));
   tree tree_372 [p = 0.000, P = 0.012] = [&W 0.000033] (1,((((88,87),86),82),((83,(84,(((80,(((81,79),78),77)),76),75))),(85,((70,(62,31)),((44,(28,((64,(63,15)),((17,14),(16,(10,6)))))),(47,((45,((38,34),29)),(46,(32,((43,4),((((69,68),(67,35)),(65,((((71,42),19),(18,(27,8))),(37,(41,(((49,(59,((60,58),((57,56),(55,(50,(52,(53,(72,(51,48)))))))))),(73,33)),((54,30),(5,3)))))))),(74,(((61,((23,22),21)),(40,((66,25),(26,7)))),(((24,(36,20)),(39,11)),((13,9),(12,2)))))))))))))))));
   tree tree_373 [p = 0.000, P = 0.012] = [&W 0.000033] (1,(82,(((88,87),86),((83,(84,(((80,(((81,79),78),77)),76),75))),(85,(((64,(63,15)),((45,44),(28,((17,14),(16,(10,6)))))),((47,(62,31)),(70,(46,(32,((43,4),(((68,(69,67)),((65,35),(37,((27,8),((19,18),(((73,60),(49,(58,((57,56),(50,(55,(52,(53,((72,51),48))))))))),(41,(((54,30),5),(59,3))))))))),((74,(25,(((23,22),((71,(61,42)),21)),((66,40),(26,(33,7)))))),(((39,((38,34),29)),((24,(36,20)),11)),((13,9),(12,2))))))))))))))));
   tree tree_374 [p = 0.000, P = 0.012] = [&W 0.000033] (1,(82,(((88,87),86),((83,(84,(76,((80,((81,(79,78)),77)),75)))),(85,(31,((70,47),((((64,63),(((62,17),16),15)),(28,(44,((45,18),(14,(10,6)))))),(32,(46,(65,(43,(4,(((69,(67,(59,(68,35)))),(37,((27,8),(((71,42),19),((((73,49),(60,(58,((57,56),(50,((55,52),((72,51),(53,48)))))))),41),((30,(54,5)),3)))))),((((25,(23,22)),21),(40,(66,(61,(26,7))))),(74,((34,(24,(29,(36,20)))),(((38,33),11),(39,((13,9),(12,2)))))))))))))))))))));
   tree tree_375 [p = 0.000, P = 0.012] = [&W 0.000033] (1,(82,(((88,87),86),((83,(84,(((80,((81,(79,78)),77)),76),75))),(85,(70,((((44,16),(64,(63,15))),(28,(17,(14,(31,(10,6)))))),(47,(32,(62,(46,(45,(4,(43,(((((69,67),(68,35)),(65,((38,34),29))),(37,((27,8),(((71,42),19),((30,(54,(33,5))),(18,(41,((73,(61,(60,(49,(59,(58,((57,56),(50,(55,(52,((72,51),(53,48)))))))))))),3)))))))),((74,(((66,(40,25)),((23,22),21)),(26,7))),((39,11),((24,(36,20)),((13,9),(12,2))))))))))))))))))));
   tree tree_376 [p = 0.000, P = 0.013] = [&W 0.000033] (1,(82,((((88,87),86),(83,(84,(76,((80,(((81,79),78),77)),75))))),(85,(70,(((((62,28),17),(16,((64,63),15))),(44,(31,(14,(10,6))))),(47,(32,(46,((45,4),(43,((74,((67,(69,(68,((73,38),35)))),(65,(37,(8,(27,((18,((41,((49,((60,58),((57,56),(50,(55,(52,(53,(72,(51,48))))))))),33)),((54,30),5))),(19,(59,3))))))))),((((25,(23,22)),((71,42),21)),(40,((66,61),(26,7)))),((((39,34),(24,(29,(36,20)))),11),((13,9),(12,2))))))))))))))));
   tree tree_377 [p = 0.000, P = 0.013] = [&W 0.000033] (1,(82,((((88,87),86),(84,((80,(((81,79),78),77)),(76,75)))),(83,(85,(47,((((17,(28,16)),(((64,63),(62,45)),15)),(44,(31,(14,(10,6))))),(70,(32,(46,((43,4),(((68,(69,67)),(((65,35),18),(37,((27,8),((61,59),((54,((71,42),19)),(41,((33,(30,((73,(60,(49,(58,(56,(57,((55,50),(52,(53,(72,(51,48))))))))))),5))),3)))))))),((25,(((23,22),21),((66,40),(26,7)))),((24,(36,20)),((74,((39,((38,34),29)),11)),((13,9),(12,2)))))))))))))))));
   tree tree_378 [p = 0.000, P = 0.013] = [&W 0.000033] (1,(82,(((88,87),86),((83,(84,(76,((80,(((81,79),78),77)),75)))),(85,((70,47),((31,(44,((64,(63,15)),(28,((17,14),(16,(10,6))))))),(62,((45,(18,4)),(46,(32,(43,(((67,(69,(68,35))),((38,29),(65,(37,((27,8),(19,(41,((33,(((59,(73,49)),(58,(60,((57,56),(50,(55,((52,(53,(72,51))),48))))))),(61,((54,30),5)))),3)))))))),((((25,(23,22)),(((71,42),34),21)),(40,(66,(26,7)))),(74,(11,((36,(24,20)),(39,((13,9),(12,2))))))))))))))))))));
   tree tree_379 [p = 0.000, P = 0.013] = [&W 0.000033] (1,(82,(((88,87),86),((83,(84,((80,(((81,79),78),77)),(76,75)))),(85,((47,(70,(((64,63),15),((44,(45,((62,31),28))),((17,14),(16,(10,6))))))),(32,(46,((43,4),((74,(((69,67),(68,35)),(65,(37,((27,8),(73,(19,((41,((49,(60,(58,(50,((57,56),(55,(52,(53,((72,51),48))))))))),5)),((59,54),(18,((33,(61,30)),3))))))))))),((((25,(23,22)),((71,42),21)),((66,40),(26,7))),((24,((34,29),(36,20))),((39,11),(38,((13,9),(12,2))))))))))))))));
   tree tree_380 [p = 0.000, P = 0.013] = [&W 0.000033] (1,(82,(((88,87),86),((83,(84,(((80,(((81,79),78),77)),76),75))),(85,(70,(47,(((44,((17,16),(28,((64,63),15)))),(62,(31,(14,(10,6))))),((45,4),(46,(32,(43,(((69,(67,(68,35))),((73,(59,38)),((27,8),((37,24),(19,(18,(((61,49),(60,(58,((57,56),(50,(55,(52,(53,((72,51),48))))))))),(41,((33,5),(30,(54,3))))))))))),(74,(((40,((23,22),((71,42),21))),((34,25),(66,(26,7)))),(((39,(65,29)),11),((36,20),((13,9),(12,2)))))))))))))))))));
   tree tree_381 [p = 0.000, P = 0.013] = [&W 0.000033] (1,(82,(((88,87),86),((83,(84,(76,((80,(((81,79),78),77)),75)))),(85,((47,((((62,45),31),(28,(44,((17,16),((64,63),15))))),(14,(10,6)))),(70,((46,32),((43,4),((65,((67,((69,68),((73,38),35))),24)),((37,((27,8),(18,(19,(41,(33,(30,((54,5),((59,(49,(60,(58,(57,(56,(50,(55,(52,((53,(72,51)),48)))))))))),3))))))))),((74,(((34,25),((23,22),((61,(71,42)),21))),((66,40),(26,7)))),(((36,29),20),((39,11),((13,9),(12,2))))))))))))))));
   tree tree_382 [p = 0.000, P = 0.013] = [&W 0.000033] (1,(82,(((88,87),86),((83,(84,(((((81,79),78),77),(80,76)),75))),(85,(((44,((62,28),((17,16),((64,63),15)))),((31,14),(10,6))),(47,(70,(32,((45,(46,(24,4))),(43,(((65,(38,(34,29))),((68,35),((69,67),(37,((27,8),(19,((33,18),(41,((30,(54,5)),((59,(73,(49,(60,(58,(56,(57,(55,(50,(52,(53,(72,(51,48))))))))))))),3)))))))))),((((66,40),((25,(23,22)),(((71,61),42),21))),(26,7)),(74,((39,11),((13,((36,20),9)),(12,2)))))))))))))))));
   tree tree_383 [p = 0.000, P = 0.013] = [&W 0.000033] (1,(82,(((88,87),86),((83,(84,(((80,(((81,79),78),77)),76),75))),(85,(70,(((28,(44,((17,16),((63,62),(64,15))))),(31,(14,(10,6)))),(47,((46,(45,4)),(32,(43,((((69,(67,(68,((59,(73,38)),35)))),(65,(34,29))),(37,((27,8),(18,(19,(41,(((49,(60,(58,((57,56),(50,(55,(52,(53,(72,(51,48)))))))))),5),(54,3)))))))),((((25,(23,22)),(((71,42),(61,30)),21)),((66,40),(26,7))),((39,11),(74,(((36,33),(24,20)),((13,9),(12,2))))))))))))))))));
   tree tree_384 [p = 0.000, P = 0.013] = [&W 0.000033] (1,(82,((((88,87),86),(83,(84,(((80,((81,(79,78)),77)),76),75)))),(85,((70,47),((44,(28,(((64,(63,(17,16))),15),((62,45),(14,(31,(10,6))))))),(43,(32,(4,(46,((24,(((36,(38,34)),29),20)),((37,((27,8),(19,(41,((((61,(73,49)),(60,(58,((57,56),(50,(55,((53,(72,51)),(52,48)))))))),(59,18)),((54,5),3)))))),(65,((67,(69,(68,35))),((((23,22),(((71,33),(42,30)),21)),(25,((66,40),(26,7)))),(74,(11,(39,((13,9),(12,2))))))))))))))))))));
   tree tree_385 [p = 0.000, P = 0.013] = [&W 0.000033] (1,(82,((((88,87),86),(83,(84,(76,((80,(((81,79),78),77)),75))))),(85,((70,((28,(44,(((64,63),(17,16)),15))),(45,(14,(31,(10,6)))))),(47,(62,(46,(32,((43,4),(29,(((69,(67,(68,35))),(8,(27,(37,(19,(18,(41,((61,30),(((73,(60,(49,(58,(57,(56,(50,(55,((53,(72,51)),(52,48)))))))))),5),((59,54),3)))))))))),((24,(36,20)),((65,((((34,(38,33)),25),(((71,42),(23,22)),21)),(40,(66,(26,7))))),(74,(11,(39,((13,9),(12,2)))))))))))))))))));
   tree tree_386 [p = 0.000, P = 0.013] = [&W 0.000033] (1,(82,(((88,87),86),((83,(84,(((80,(((81,79),78),77)),76),75))),(85,(70,((44,((((64,17),16),(63,15)),(28,(14,(31,(10,6)))))),(47,((62,45),(32,(46,(((43,((38,34),29)),4),(65,(((69,(67,(68,35))),(37,((27,8),(((61,30),24),(19,((54,((73,59),18)),((33,5),((60,(49,(58,((57,56),(50,(55,(52,(53,(72,(51,48)))))))))),(41,3))))))))),((74,(((66,40),((25,(23,22)),((71,42),21))),(26,7))),(39,(11,((13,((36,20),9)),(12,2)))))))))))))))))));
   tree tree_387 [p = 0.000, P = 0.013] = [&W 0.000033] (1,(82,(((88,87),86),((84,(76,((80,(((81,79),78),77)),75))),(83,(85,((70,((28,(44,(45,((64,63),((17,16),15))))),(31,(14,(10,6))))),(47,(62,(32,((46,4),(43,(29,((((69,(67,(35,(68,34)))),24),(37,((27,8),(19,(18,((41,33),((59,(73,(49,((60,58),((57,56),(50,(55,((53,(72,51)),(52,48))))))))),((54,5),(30,3))))))))),((65,(74,(66,(((61,(71,42)),((25,(23,22)),21)),(40,(26,7)))))),((39,11),(38,((((36,20),13),9),(12,2)))))))))))))))))));
   tree tree_388 [p = 0.000, P = 0.013] = [&W 0.000033] (1,((((88,87),86),82),((83,(84,(76,((80,(((81,79),78),77)),75)))),(85,((((28,((62,17),16)),((64,63),15)),(44,(31,(45,(14,(10,6)))))),((70,47),(32,(46,((43,4),((((73,38),(67,(69,(68,35)))),((37,(27,8)),(18,(19,(41,((54,(30,5)),((61,((60,59),(49,(58,((57,56),(50,((55,52),(53,(72,(51,48)))))))))),(34,3)))))))),((65,(((25,(23,22)),((42,(71,33)),21)),(40,(66,(26,7))))),((74,(39,11)),((24,((36,29),20)),((13,9),(12,2)))))))))))))));
   tree tree_389 [p = 0.000, P = 0.013] = [&W 0.000033] (1,(82,((83,(84,(((80,(((81,79),78),77)),76),75))),(((88,87),86),(85,(70,(47,((((17,16),(63,(64,15))),(44,(28,(31,(14,(10,6)))))),((62,32),((46,45),((43,4),(29,((((69,(67,(73,38))),((68,35),24)),(65,(37,(8,(27,(18,(19,(41,(((49,(60,(58,((57,56),(50,((55,52),(53,(72,(51,48))))))))),33),(((59,54),30),(5,3))))))))))),(74,(((40,((23,22),(((71,42),34),21))),(66,((26,(61,25)),7))),(39,(11,((36,20),((13,9),(12,2))))))))))))))))))));
   tree tree_390 [p = 0.000, P = 0.013] = [&W 0.000033] (1,(82,((83,(84,(76,((80,((79,(81,78)),77)),75)))),(((88,87),86),(85,((70,(44,(28,(((17,16),((64,63),15)),(14,(10,6)))))),(47,((62,31),(32,((46,45),((43,(29,(38,4))),(((67,((69,68),(73,35))),(37,((27,(((61,(71,42)),19),8)),(18,(33,(((60,(49,(58,((57,56),(50,(55,(52,((53,(72,51)),48)))))))),41),(5,((34,((59,54),30)),3)))))))),(((24,(36,20)),(74,(65,(((25,(23,22)),21),((66,40),(26,7)))))),(11,(39,((13,9),(12,2)))))))))))))))));
   tree tree_391 [p = 0.000, P = 0.013] = [&W 0.000033] (1,(82,((83,(84,(((80,(((81,79),78),77)),76),75))),(((88,87),86),(85,(70,(47,(((64,((17,(63,16)),15)),(28,((45,44),(31,(14,(10,6)))))),(62,(32,(46,((43,4),(((67,(69,(68,((73,38),35)))),(27,(37,(8,(18,(19,(((54,30),((59,(60,(49,(50,(58,((57,56),(55,(52,(53,(72,(51,48))))))))))),(61,(33,5)))),(41,3)))))))),((65,(((25,(23,22)),((71,42),21)),(40,((66,34),(26,7))))),((74,(24,(29,(36,20)))),((39,11),((13,9),(12,2))))))))))))))))));
   tree tree_392 [p = 0.000, P = 0.013] = [&W 0.000033] (1,(82,(((88,87),86),((83,(84,(76,((80,(((81,79),78),77)),75)))),(85,(((70,47),((((28,17),16),(64,(63,15))),((45,44),(14,(10,6))))),((62,31),((46,32),((43,4),(((67,(69,((68,65),35))),(37,((27,8),(18,(19,((((60,(73,59)),(49,(58,((57,56),(50,(55,(52,((53,(72,51)),48)))))))),41),((54,30),(5,3)))))))),((((23,22),((61,(71,42)),21)),((66,40),(26,((33,25),7)))),(74,((24,(36,20)),(11,(39,((38,(34,29)),((13,9),(12,2))))))))))))))))));
   tree tree_393 [p = 0.000, P = 0.013] = [&W 0.000033] (1,(82,(((85,83),(84,((80,(((81,79),78),77)),(76,75)))),(((88,87),86),(70,(47,(45,((62,(28,(44,((64,((17,16),(63,15))),(14,(31,(10,6))))))),(32,(46,((43,(((54,38),29),4)),((((69,68),67),((65,35),(37,((27,8),(18,((61,19),((((73,(49,(60,(58,((57,56),(50,(52,(55,(53,((72,51),48)))))))))),41),(34,((59,30),5))),3))))))),((((40,(66,25)),((23,22),((71,42),21))),(26,7)),(74,((24,((36,33),20)),(11,(39,((13,9),(12,2)))))))))))))))))));
   tree tree_394 [p = 0.000, P = 0.013] = [&W 0.000033] (1,(82,((83,(84,(((80,(((81,79),78),77)),76),75))),(((88,87),86),(85,((70,(28,(((17,16),((64,63),15)),(44,(45,(14,(10,6))))))),(47,(31,((62,32),((46,((38,29),4)),(43,(((67,(69,(68,35))),((37,(27,8)),(18,(((71,42),19),(41,((61,(49,((73,60),(58,((57,56),(50,((55,52),(53,(72,(51,48)))))))))),(((54,30),5),(59,3)))))))),(((((34,33),(25,(23,22))),21),(40,(66,(26,7)))),((24,(36,20)),(74,((65,(39,11)),((13,9),(12,2))))))))))))))))));
   tree tree_395 [p = 0.000, P = 0.013] = [&W 0.000033] (1,(82,(((88,87),86),((83,(84,(((80,(((81,79),78),77)),76),75))),(85,(70,(62,(47,((44,(31,(((17,16),(64,(63,15))),(28,(45,(14,(10,6))))))),(32,(46,(4,(43,(29,(65,(((68,(67,(69,35))),(37,((27,8),(34,((61,((71,42),19)),(41,(18,((((73,60),59),(49,(58,(56,(57,((55,52),(50,(53,(72,(51,48)))))))))),(((54,30),5),3))))))))),((74,(((66,40),((23,(25,22)),21)),(26,((38,33),7)))),((39,11),((24,(36,20)),((13,9),(12,2)))))))))))))))))))));
   tree tree_396 [p = 0.000, P = 0.013] = [&W 0.000033] (1,(82,((((88,87),86),(83,(84,(((80,(((81,79),78),77)),76),75)))),(85,(70,(47,(((64,((63,(62,(17,16))),15)),(28,(44,(45,(31,(14,(10,6))))))),(46,(32,(43,(29,(4,((((69,68),(67,34)),((35,(65,18)),(((27,19),8),(37,(41,((61,(59,(49,(58,(60,((57,56),(50,(55,(52,(53,((72,51),48))))))))))),((30,((73,33),5)),3))))))),((74,(66,((40,((23,22),((71,42),21))),(26,(((54,38),25),7))))),(39,((24,(36,20)),(11,((13,9),(12,2)))))))))))))))))));
   tree tree_397 [p = 0.000, P = 0.013] = [&W 0.000033] (1,(82,(((88,87),86),((83,(84,(76,((80,((81,(79,78)),77)),75)))),(85,((47,(70,(((17,16),(64,((63,62),15))),(28,(44,(14,(45,(31,(10,6))))))))),(46,(((43,29),4),(32,((65,(((69,67),(68,(35,18))),((27,(19,8)),(37,(41,((73,(49,(60,(58,((57,56),(50,(55,(52,((53,(72,51)),48))))))))),(33,(5,((59,30),3))))))))),((((23,22),((61,(71,42)),21)),(40,(66,(26,((((54,38),34),25),7))))),(74,((39,11),((24,(36,20)),((13,9),(12,2))))))))))))))));
   tree tree_398 [p = 0.000, P = 0.013] = [&W 0.000033] (1,(82,(((88,87),86),((84,(76,((80,(((81,79),78),77)),75))),(83,(85,(70,((((44,(17,16)),(28,(31,(64,(63,15))))),(14,(10,6))),(47,(62,((46,45),(32,(((34,29),(43,4)),((((69,68),67),(((73,38),(65,35)),(37,(18,((27,(19,8)),(33,((61,41),((59,((60,49),((58,(57,56)),(50,(55,(52,(53,((72,51),48)))))))),((54,(30,5)),3))))))))),((((25,(23,22)),((71,42),21)),((66,40),(26,7))),(74,((39,11),(((36,24),20),((13,9),(12,2))))))))))))))))))));
   tree tree_399 [p = 0.000, P = 0.013] = [&W 0.000033] (1,(82,(((88,87),86),((83,(84,(((80,((81,(79,78)),77)),76),75))),(85,(70,(47,(((28,(64,((17,16),((63,62),15)))),(44,(14,(45,(31,(10,6)))))),(46,(32,((29,4),(43,((((69,68),67),((35,18),(65,((27,(19,8)),(37,(41,((73,(61,((60,58),(49,((57,56),(50,(55,(52,((53,(72,51)),48))))))))),(33,(((59,30),5),3))))))))),(74,((((66,40),((23,22),((71,42),21))),((34,((54,38),25)),(26,7))),(39,((24,(36,20)),(11,((13,9),(12,2))))))))))))))))))));
   tree tree_400 [p = 0.000, P = 0.013] = [&W 0.000033] (1,(82,(((85,83),(84,(((80,(((81,79),78),77)),76),75))),(((88,87),86),(70,(47,(62,((44,((28,(45,((((64,63),17),16),15))),(14,(31,(10,6))))),((46,32),((43,4),((((69,68),67),(((65,35),18),(37,((27,8),(((71,42),19),(((73,((59,49),(60,(58,(56,(57,(((55,52),50),(53,(72,(51,48)))))))))),41),(((54,30),(33,5)),3))))))),((((23,22),21),(61,((66,40),((26,(38,25)),7)))),(74,((39,11),((24,((36,29),(34,20))),((13,9),(12,2)))))))))))))))));
   tree tree_401 [p = 0.000, P = 0.013] = [&W 0.000033] (1,(82,(((88,87),86),((83,(84,(76,((80,(((81,79),78),77)),75)))),(85,(70,(47,(((44,((17,16),(28,((64,63),15)))),(31,(14,(10,6)))),((62,32),((46,45),(4,(43,(((67,(69,(68,((65,35),18)))),(37,((24,(27,8)),(((71,42),19),(41,((73,(49,(59,(60,(58,((57,56),(50,((53,(72,51)),(55,(52,48)))))))))),(((54,30),(33,5)),3))))))),((74,((34,29),(36,20))),((((66,40),((23,22),21)),((38,25),((61,26),7))),(11,(39,((13,9),(12,2)))))))))))))))))));
   tree tree_402 [p = 0.000, P = 0.013] = [&W 0.000033] (1,((((88,87),86),82),((84,(76,((80,(((81,79),78),77)),75))),(83,(85,((70,((28,(64,(((63,62),(17,16)),15))),(44,((45,31),(14,(10,6)))))),(47,(32,((24,(46,4)),(65,(43,(((69,(67,(68,35))),((37,18),((27,8),(((73,(61,(49,(59,(60,(58,(56,(57,(50,(55,(52,(53,(72,(51,48)))))))))))))),19),(41,((54,5),3)))))),(74,((((66,(40,25)),((23,22),((42,(33,(71,30))),21))),(26,7)),(((36,(29,((38,34),20))),(39,11)),((13,9),(12,2)))))))))))))))));
   tree tree_403 [p = 0.000, P = 0.013] = [&W 0.000033] (1,(82,(((88,87),86),((83,(84,(((80,((81,(79,78)),77)),76),75))),(85,((((64,63),((17,16),15)),((44,28),(62,(31,(14,(10,6)))))),(70,(47,((45,4),(46,(32,(43,(((65,((69,68),(67,35))),(37,((27,8),(((71,42),19),(41,(((59,33),18),((((73,61),(60,(49,(58,((57,56),(50,(55,(52,(53,(72,(51,48))))))))))),(54,(30,5))),3))))))),((74,(((38,34),(40,((25,(23,22)),21))),((66,29),(26,7)))),((39,11),((24,(36,20)),((13,9),(12,2))))))))))))))))));
   tree tree_404 [p = 0.000, P = 0.013] = [&W 0.000033] (1,(82,(((88,87),86),((83,(84,(((80,(((81,79),78),77)),76),75))),(85,(70,((((28,(17,16)),(44,(64,(63,15)))),((31,14),(10,6))),(47,(62,((32,4),(46,(45,(43,(((67,(69,(68,35))),(37,((27,8),(((71,42),19),(((73,59),18),(30,(((54,(61,(49,(60,(58,(56,(57,(55,(50,(52,((53,(72,51)),48))))))))))),(41,(33,5))),3))))))),((65,((66,(34,29)),(((25,(23,22)),21),(40,((38,26),7))))),(74,((39,11),((13,((24,(36,20)),9)),(12,2)))))))))))))))))));
   tree tree_405 [p = 0.000, P = 0.013] = [&W 0.000033] (1,((((88,87),86),82),((83,(84,(76,((80,(((81,79),78),77)),75)))),(85,(70,(((62,(45,31)),((28,((17,16),((64,63),15))),(44,(14,(10,6))))),(47,(32,(46,((43,4),((74,((65,(((69,(73,38)),(67,(68,35))),24)),(37,((27,8),(19,(18,(41,((33,(30,((49,((60,59),(58,((57,56),(50,(55,(52,(53,((72,51),48))))))))),(54,5)))),3)))))))),((((61,(71,42)),21),((25,(34,(23,22))),((66,40),(26,7)))),(11,(39,((36,(29,20)),((13,9),(12,2)))))))))))))))));
   tree tree_406 [p = 0.000, P = 0.014] = [&W 0.000033] (1,((((88,87),86),82),((83,(84,(((80,(((81,79),78),77)),76),75))),(85,((((17,16),((64,63),15)),(28,((45,44),(14,(10,6))))),(70,(47,(31,(62,(32,(46,(((38,29),4),(43,(65,((((69,67),(68,35)),(37,((27,8),(((71,42),19),(41,(((61,(60,(49,(73,(58,(56,(57,(50,(55,(52,((72,51),(53,48)))))))))))),18),((30,5),((59,54),3)))))))),((66,(40,(((23,22),21),(26,((33,25),7))))),(74,((24,(36,20)),(11,(39,((13,9),(12,(34,2)))))))))))))))))))))));
   tree tree_407 [p = 0.000, P = 0.014] = [&W 0.000033] (1,((((88,87),86),82),((83,(84,(((80,((79,(81,78)),77)),76),75))),(85,(70,(47,(((28,(64,(((63,17),16),(62,15)))),(44,(45,(14,(31,(10,6)))))),(46,(32,(43,(4,(29,((((69,68),(67,34)),((65,(35,18)),((19,(27,8)),(37,(41,((73,(61,(49,(58,(60,(50,((57,56),(55,(52,(53,((72,51),48))))))))))),((30,5),(33,(59,3))))))))),((((23,22),((71,42),21)),((66,40),(((54,38),25),(26,7)))),(74,((39,11),((24,(36,20)),((13,9),(12,2)))))))))))))))))));
   tree tree_408 [p = 0.000, P = 0.014] = [&W 0.000033] (1,(82,(((88,87),86),((83,(84,((80,(((81,79),78),77)),(76,75)))),(85,(70,(((47,((45,44),((28,(17,16)),(64,((63,62),15))))),(14,(31,(10,6)))),(32,(46,((43,4),(29,(((68,(69,67)),((65,35),(37,((27,8),(19,((41,((54,((61,(73,59)),(60,(49,(58,(56,(57,(50,(55,(52,((72,51),(53,48)))))))))))),18)),(30,(5,(33,3))))))))),((((23,22),((71,42),21)),((66,40),(26,(((38,34),25),7)))),(74,((24,(36,20)),(11,(39,((13,9),(12,2)))))))))))))))))));
   tree tree_409 [p = 0.000, P = 0.014] = [&W 0.000033] (1,(((88,87),86),(82,((83,(84,(80,((((81,79),78),77),(76,75))))),(85,(70,((47,(((44,(28,(17,16))),(62,((64,63),15))),((31,14),(10,6)))),(32,(45,(46,((43,4),((((69,(67,(68,35))),24),(37,(8,(27,(19,((73,((60,49),(58,(56,(57,(50,(55,(52,((72,51),(53,48)))))))))),((41,(33,18)),(((54,(59,30)),5),3)))))))),((65,(38,(34,29))),(74,((((66,40),((25,(23,22)),(((71,61),42),21))),(26,7)),(11,(39,(((36,20),(13,9)),(12,2)))))))))))))))))));
   tree tree_410 [p = 0.000, P = 0.014] = [&W 0.000033] (1,(82,((((88,87),86),(83,(84,(76,((80,((81,(79,78)),77)),75))))),(85,(47,(70,((((44,28),((64,63),15)),((17,(62,14)),(16,(10,6)))),(31,((46,(45,4)),(32,(43,(((69,(68,67)),(37,((27,8),((19,((65,35),18)),(((73,(61,(49,(60,(58,(57,(56,(50,(55,(52,((53,(72,51)),48))))))))))),41),(((59,54),30),(5,3))))))),((((25,(23,22)),((71,42),21)),(40,(66,(26,7)))),((74,((38,(34,29)),(33,(24,(36,20))))),((39,11),((13,9),(12,2)))))))))))))))));
   tree tree_411 [p = 0.000, P = 0.014] = [&W 0.000033] (1,(82,(((85,83),(84,(((80,(((81,79),78),77)),76),75))),(((88,87),86),(70,((((44,28),(64,((63,62),15))),((17,14),(16,(10,6)))),(47,(31,((46,45),((32,4),(43,(((69,(67,(68,(38,(35,18))))),((65,24),(37,((27,8),(19,(41,((((73,(60,54)),(49,(59,(58,((57,56),(50,(55,((53,(72,51)),(52,48))))))))),(30,5)),(33,3)))))))),((((66,40),((71,(61,42)),((23,22),21))),(25,(26,7))),(74,((39,11),(((36,34),(29,20)),((13,9),(12,2))))))))))))))))));
   tree tree_412 [p = 0.000, P = 0.014] = [&W 0.000033] (1,(82,(((88,87),86),((83,(84,(((((81,79),78),77),(80,76)),75))),(85,(((62,(44,(28,(64,(63,15))))),((31,14),((17,16),(10,6)))),(70,(47,(32,(45,(46,(43,((65,4),((29,(24,(36,20))),(((69,(67,(68,35))),(37,((27,8),((19,18),((((61,(73,((60,59),(49,(58,(57,(56,(55,(50,(52,(53,(72,(51,48))))))))))))),33),((54,30),5)),(41,3)))))),(((40,(66,34)),(((23,22),((71,42),21)),((38,25),(26,7)))),(74,(11,(39,((13,9),(12,2)))))))))))))))))))));
   tree tree_413 [p = 0.000, P = 0.014] = [&W 0.000033] (1,(82,((83,(84,(76,((80,((79,(81,78)),77)),75)))),(((88,87),86),(85,(47,((70,(44,((64,(63,15)),(14,((17,(28,16)),(10,6)))))),(((62,45),31),(46,(32,(43,((((38,34),29),4),((((69,67),(68,35)),(65,(37,((27,8),((((71,42),19),((59,33),18)),((73,(49,(61,(60,(58,(56,(57,((55,52),(50,(53,(72,(51,48)))))))))))),(41,((30,(54,5)),3)))))))),((((25,(23,22)),21),((66,40),(26,7))),((24,(36,20)),((74,(39,11)),((13,9),(12,2))))))))))))))))));
   tree tree_414 [p = 0.000, P = 0.014] = [&W 0.000033] (1,((((88,87),86),82),((83,(84,(76,((80,(((81,79),78),77)),75)))),(85,(70,((62,31),(47,(((28,(44,(64,(63,15)))),(14,((17,16),(10,6)))),((46,45),(32,((((38,34),29),(43,4)),((65,((69,(68,(67,35))),(37,(8,(27,((54,((71,42),19)),(18,(((73,49),(60,(58,(56,(57,(50,((53,(72,51)),(55,(52,48))))))))),(41,((61,(59,33)),(30,(5,3)))))))))))),((((25,(23,22)),21),((66,40),(26,7))),(74,((39,11),((24,(36,20)),((13,9),(12,2))))))))))))))))));
   tree tree_415 [p = 0.000, P = 0.014] = [&W 0.000033] (1,(82,(((88,87),86),((84,(80,(76,((((81,79),78),77),75)))),(83,(85,((70,(44,(((64,63),(45,15)),(28,((17,14),(16,(10,6))))))),(47,((62,31),(32,(46,(4,(43,((((69,68),67),((65,35),(37,((27,8),((41,((71,42),19)),(((73,(60,(49,(58,(((55,52),50),((57,56),(72,(53,(51,48))))))))),18),(((33,30),((59,54),5)),(61,3)))))))),((66,(((23,22),21),((40,34),(26,(25,7))))),(74,((39,11),(((36,24),(29,20)),((13,9),((38,12),2))))))))))))))))))));
   tree tree_416 [p = 0.000, P = 0.014] = [&W 0.000033] (1,(82,(((88,87),86),((83,(84,(76,((80,(((81,79),78),77)),75)))),(85,((31,(62,28)),((70,(((45,44),(64,(63,15))),((17,14),(16,(10,6))))),(47,(32,(46,((43,(29,4)),(((67,(69,((68,35),(38,34)))),(65,(37,(27,(8,(19,(18,(((61,((73,49),(59,(60,(58,(56,(57,(50,(55,(52,(72,(53,(51,48))))))))))))),(41,((54,30),5))),3)))))))),((((25,(23,22)),((71,42),21)),((66,40),(26,7))),(74,((24,(33,(36,20))),((39,11),((13,9),(12,2))))))))))))))))));
   tree tree_417 [p = 0.000, P = 0.014] = [&W 0.000033] (1,(82,((((88,87),86),(84,(76,((80,(((81,79),78),77)),75)))),(83,(85,(70,(((44,31),(28,((64,(63,15)),(14,((17,16),(10,6)))))),(47,(62,(32,(45,(46,((43,4),(((69,(67,(68,35))),(37,((27,8),(19,(18,(41,((61,(59,33)),(((54,30),5),((60,((73,49),(58,(57,(56,(50,(55,((53,(72,51)),(52,48))))))))),3))))))))),(74,((((25,(23,22)),((71,42),21)),((66,40),(26,7))),(((65,(39,((38,34),29))),11),((24,(36,20)),((13,9),(12,2))))))))))))))))))));
   tree tree_418 [p = 0.000, P = 0.014] = [&W 0.000033] (1,(82,(((88,87),86),((84,(((80,(((81,79),78),77)),76),75)),(83,(85,(70,(47,((45,(31,((62,28),((44,(64,(63,15))),(14,((17,16),(10,6))))))),(46,((32,4),(43,((((68,(69,67)),((65,38),35)),(24,(37,(8,(27,((19,(59,(33,18))),((54,30),((((73,49),(60,(58,(56,(57,(50,(55,(52,((72,53),(51,48)))))))))),5),(41,3))))))))),((74,(((61,(71,42)),((23,22),21)),((66,40),(25,(26,7))))),(((36,29),20),(11,(39,((13,9),(12,(34,2))))))))))))))))))));
   tree tree_419 [p = 0.000, P = 0.014] = [&W 0.000033] (1,(82,(((88,87),86),((83,(84,(((80,((81,(79,78)),77)),76),75))),(85,(70,((44,((64,(63,15)),(28,(14,((17,16),(10,6)))))),(47,((45,(62,31)),(32,((46,4),(43,(29,(((69,(68,67)),((65,35),((54,37),((27,8),(25,(((38,33),18),((((61,((73,49),(60,(58,((57,56),(50,(55,(52,((72,51),(53,48)))))))))),30),(59,19)),(41,(5,3))))))))),((74,((66,40),(((23,22),((71,42),21)),(34,(26,7))))),(39,(11,((24,(36,20)),((13,9),(12,2))))))))))))))))))));
   tree tree_420 [p = 0.000, P = 0.014] = [&W 0.000033] (1,(82,(((88,87),86),((83,(84,((80,(((81,79),78),77)),(76,75)))),(85,(70,(47,((62,(45,31)),((28,((64,(63,15)),(44,(14,((17,16),(10,6)))))),(32,(46,(((((36,(38,(54,34))),29),20),(43,4)),((74,((67,((69,(68,35)),(30,24))),(65,(37,((27,8),(18,(19,(((61,((73,49),(59,(60,(58,((57,56),(50,(55,(52,(53,((72,51),48))))))))))),((41,33),5)),(25,3))))))))),((((23,22),((71,42),21)),(40,(66,(26,7)))),(11,(39,((13,9),(12,2))))))))))))))))));
   tree tree_421 [p = 0.000, P = 0.014] = [&W 0.000033] (1,((((88,87),86),82),((83,(84,(((80,(((81,79),78),77)),76),75))),(85,((62,47),((70,(31,(28,(44,((64,(63,15)),(14,((17,16),(10,6)))))))),(((46,45),32),((29,4),(43,((((69,(68,67)),38),(((65,35),33),(37,(27,(8,(((59,54),18),(19,(41,(((73,61),(49,(58,(60,((57,56),(50,(55,(52,((72,51),(53,48)))))))))),(5,(30,3))))))))))),((74,(((23,22),((71,42),21)),(((66,40),25),(26,(34,7))))),((36,(24,20)),((39,11),((13,9),(12,2)))))))))))))));
   tree tree_422 [p = 0.000, P = 0.014] = [&W 0.000033] (1,(82,(((88,87),86),((83,(84,((80,(((81,79),78),77)),(76,75)))),(85,(47,(((44,((45,28),(64,(63,15)))),(14,((17,16),(10,6)))),(70,((62,31),(32,((43,4),(((38,34),29),(46,(65,((((69,67),(68,35)),(37,(8,(27,(54,(((61,(59,33)),18),(((71,42),19),(((60,((73,49),(58,((57,56),(((72,(53,51)),50),(55,(52,48))))))),41),(5,(30,3)))))))))),((((25,(23,22)),21),((66,40),(26,7))),(74,((39,11),((24,(36,20)),((13,9),(12,2)))))))))))))))))))));
   tree tree_423 [p = 0.000, P = 0.014] = [&W 0.000033] (1,((((88,87),86),82),((83,(84,((80,(((81,79),78),77)),(76,75)))),(85,((44,((28,(64,(63,15))),((62,31),(14,((17,16),(10,6)))))),(47,(70,((46,(45,4)),(32,(43,((((69,67),(68,35)),(65,(37,((27,8),(((61,(71,42)),19),((59,18),(41,((73,(49,(60,(58,((57,56),(50,(55,(52,((72,53),(51,48)))))))))),(5,((54,30),3)))))))))),((((25,(23,22)),21),(40,(66,(26,7)))),((39,(((38,34),29),11)),((74,(24,((36,33),20))),((13,9),(12,2))))))))))))))));
   tree tree_424 [p = 0.000, P = 0.014] = [&W 0.000033] (1,((((88,87),86),82),((83,(84,(((80,(((81,79),78),77)),76),75))),(85,(70,(47,(((63,(64,15)),(28,(44,(14,((17,16),(10,6)))))),(62,((45,(31,4)),(46,(32,(43,((((69,68),67),((65,(35,29)),(25,(37,((27,8),(18,((59,((71,42),(61,19))),((41,(34,33)),(((54,((73,49),(60,(58,((57,56),(50,(55,(52,(53,(72,(51,48))))))))))),30),(5,3)))))))))),((((66,40),((23,22),21)),(26,(38,7))),(74,((24,(36,20)),(11,(39,((13,9),(12,2))))))))))))))))))));
   tree tree_425 [p = 0.000, P = 0.014] = [&W 0.000033] (1,(82,(((88,87),86),((84,(((80,((81,(79,78)),77)),76),75)),(83,(85,(70,(47,((44,(((64,63),15),(28,(14,((17,16),(10,6)))))),((45,(62,31)),(32,(46,(4,(43,(((38,(65,(35,18))),(((69,68),67),((37,(((71,42),19),(27,8))),((41,(((73,59),(61,(49,(60,(58,((57,56),(50,(55,(52,(53,((72,51),48))))))))))),33)),(30,((54,5),3)))))),(74,((((25,(23,22)),21),((66,40),(26,7))),((39,11),(24,((29,(36,(34,20))),((13,9),(12,2))))))))))))))))))))));
   tree tree_426 [p = 0.000, P = 0.014] = [&W 0.000033] (1,(82,(((85,83),(84,((80,(((81,79),78),77)),(76,75)))),(((88,87),86),(70,(47,(((64,(63,15)),(44,(28,(14,(16,(17,(10,6))))))),((45,(62,31)),(46,((32,(43,4)),((((69,(67,(68,35))),(65,24)),((54,30),(37,((27,(18,8)),((61,19),((41,((59,((73,49),(60,(58,(56,(57,(((55,52),50),(53,((72,51),48))))))))),(33,5))),3)))))),((36,(29,20)),(((34,(38,25)),(66,((((71,42),(23,22)),21),(40,(26,7))))),(74,(11,(39,((13,9),(12,2))))))))))))))))));
   tree tree_427 [p = 0.000, P = 0.014] = [&W 0.000033] (1,(82,((((88,87),86),(83,(84,(76,((80,(((81,79),78),77)),75))))),(85,(70,(47,((28,(44,(((64,63),15),(14,(16,(17,(10,6))))))),(31,((62,32),(46,((45,4),(43,(((38,34),29),((((69,67),(65,(68,35))),((37,24),((27,8),((((61,(71,42)),19),(41,(33,((73,(60,(49,(58,(56,(57,(50,(55,(52,(53,((72,51),48))))))))))),(30,(54,5)))))),(18,(59,3)))))),((((25,(23,22)),21),((66,40),(26,7))),((74,(39,11)),((36,20),((13,9),(12,2)))))))))))))))))));
   tree tree_428 [p = 0.000, P = 0.014] = [&W 0.000033] (1,(82,(((88,87),86),((83,(84,(76,((80,(((81,79),78),77)),75)))),(85,(47,((70,((28,(44,(64,(63,15)))),(14,((17,16),(10,6))))),(((62,32),31),((46,45),(4,(43,(((65,((38,34),29)),((69,(67,(68,35))),((37,(27,8)),(((61,24),(((71,59),42),19)),(18,(41,(((73,(49,(60,(58,(56,(57,(50,(55,(52,((72,53),(51,48))))))))))),((54,30),5)),(33,3)))))))),((74,((40,((23,22),21)),((66,25),(26,7)))),((39,11),(((36,20),(13,9)),(12,2))))))))))))))));
   tree tree_429 [p = 0.000, P = 0.014] = [&W 0.000033] (1,((((88,87),86),82),((83,(84,(((80,(((81,79),78),77)),76),75))),(85,((((45,44),((64,63),15)),(28,(14,(16,(17,(10,6)))))),(47,(70,(31,(62,(32,(46,((43,4),(29,(((68,(69,67)),((65,35),(((37,18),(27,(19,8))),((59,33),(41,((61,(73,(49,(60,(58,((57,56),(50,(55,(52,(53,(72,(51,48)))))))))))),(54,((30,5),3)))))))),((25,(((23,22),((42,(71,34)),21)),((66,40),(26,7)))),(74,((24,(38,(36,20))),((39,11),((13,9),(12,2))))))))))))))))))));
   tree tree_430 [p = 0.000, P = 0.014] = [&W 0.000033] (1,(82,(((88,87),86),((84,(76,((80,((81,(79,78)),77)),75))),(83,(85,((70,(62,31)),((47,((28,((64,63),15)),(44,(14,(16,(17,(10,6))))))),((46,(45,4)),(32,(43,((65,((68,(67,(69,(73,38)))),((37,(27,8)),((35,18),((59,(((60,(49,(((55,52),50),((57,56),(58,(72,(53,(51,48)))))))),41),((54,30),5))),((33,19),3)))))),(((66,40),((((71,42),(25,(23,22))),(61,21)),(26,7))),(74,((24,((36,(34,29)),20)),((39,11),((13,9),(12,2))))))))))))))))));
   tree tree_431 [p = 0.000, P = 0.014] = [&W 0.000033] (1,(82,(((88,87),86),((83,(84,(((80,(((81,79),78),77)),76),75))),(85,(70,(47,(((44,(64,(63,15))),(28,(14,(16,(17,(10,6)))))),((62,31),((46,4),(45,(32,(43,(((67,((69,68),35)),(24,((37,(18,(27,8))),(((71,42),19),(41,((49,((73,54),(60,(59,(58,(56,(57,(50,(55,(52,((53,(72,51)),48))))))))))),((33,(30,5)),(61,3)))))))),((((25,(23,22)),21),((66,40),(26,7))),(74,((39,(65,(38,29))),(11,((((36,34),20),(13,9)),(12,2))))))))))))))))))));
   tree tree_432 [p = 0.000, P = 0.014] = [&W 0.000033] (1,(82,(((88,87),86),((83,(84,(76,((80,(((81,79),78),77)),75)))),(85,(47,(70,((28,(((64,63),15),((45,44),(14,(16,(17,(10,6))))))),((62,31),(32,(46,((43,4),((((68,(69,67)),(65,35)),(37,(8,(27,(19,(41,((59,((73,61),(49,(60,(58,(56,(57,(50,(55,(52,(53,(72,(51,48))))))))))))),(5,(30,(54,3)))))))))),(((74,(38,18)),(66,((((71,42),(23,22)),21),(25,(40,(26,7)))))),(11,((24,(39,(29,((36,34),20)))),((13,(33,9)),(12,2))))))))))))))))));
   tree tree_433 [p = 0.000, P = 0.014] = [&W 0.000033] (1,(82,(((88,87),86),((83,(84,(80,((((81,(79,78)),77),76),75)))),(85,(70,(47,((44,((63,(64,15)),(28,(14,((17,16),(10,6)))))),((45,(62,(31,4))),(46,((43,32),((((69,68),67),(25,((65,(35,18)),((27,8),((37,24),(((59,(71,42)),19),(61,(((54,(73,((60,49),(58,((57,56),(50,(55,(52,((72,53),(51,48)))))))))),(30,5)),(41,3))))))))),(((40,((23,22),21)),(66,(26,7))),((29,((36,(34,33)),20)),(74,(((39,38),11),((13,9),(12,2))))))))))))))))));
   tree tree_434 [p = 0.000, P = 0.014] = [&W 0.000033] (1,(82,(((88,87),86),((83,(84,(76,((80,((79,(81,78)),77)),75)))),(85,(70,(62,(47,((31,(28,((64,(63,15)),(45,(44,(14,((17,16),(10,6)))))))),(46,(32,(43,((((38,34),29),4),((74,((67,(69,((65,25),(35,18)))),(68,(37,((27,8),(19,(41,(33,(((54,30),5),(((73,61),(49,((60,59),(58,(56,(57,(50,(55,(52,(53,(72,(51,48)))))))))))),3)))))))))),((((71,42),((23,22),21)),(66,(40,(26,7)))),((24,(36,20)),((39,11),((13,9),(12,2)))))))))))))))))));
   tree tree_435 [p = 0.000, P = 0.014] = [&W 0.000033] (1,(82,(((88,87),86),((83,(84,(80,((((81,(79,78)),77),76),75)))),(85,(70,(47,((44,((28,(64,(63,15))),(14,((17,16),(10,6))))),((45,((62,31),4)),(46,(32,(43,(((68,(69,67)),(((65,35),18),(25,(((37,24),(27,8)),(((71,42),19),(41,((33,((73,(60,(49,(58,((57,56),(50,(55,(52,(53,(72,(51,48))))))))))),(30,(54,5)))),((61,59),3)))))))),((74,(((23,22),21),((66,40),(26,7)))),(((34,(36,(29,20))),11),((39,38),((13,9),(12,2))))))))))))))))));
   tree tree_436 [p = 0.000, P = 0.015] = [&W 0.000033] (1,(82,(((88,87),86),((83,(84,(((80,(((81,79),78),77)),76),75))),(85,(70,(((44,(45,(31,18))),(((64,63),15),(28,(14,((17,16),(10,6)))))),(47,(62,(46,((32,4),(43,(((65,(67,((69,68),35))),(37,(27,((24,8),(19,(41,((33,(30,5)),(((73,49),(54,(59,(60,(58,((57,56),(50,(55,(52,((72,51),(53,48))))))))))),3)))))))),((74,(((23,22),((61,(71,42)),21)),((40,(66,25)),(38,(26,7))))),((39,11),(((36,(34,29)),20),((13,9),(12,2))))))))))))))))));
   tree tree_437 [p = 0.000, P = 0.015] = [&W 0.000033] (1,(82,(((88,87),86),((84,(80,(76,((((81,79),78),77),75)))),(83,(85,(70,(47,((62,31),(((28,((64,63),15)),(44,(14,((17,16),(10,6))))),(((46,45),(29,4)),(32,((65,43),((74,((67,(69,(68,35))),(((73,38),18),((27,(19,8)),(37,(((60,((50,49),((58,(57,56)),(55,(52,((53,(72,51)),48)))))),41),(33,((54,(30,(59,5))),3)))))))),((34,(((23,22),((71,42),21)),((((66,61),40),25),(26,7)))),((24,(36,20)),(11,(39,((13,9),(12,2))))))))))))))))))));
   tree tree_438 [p = 0.000, P = 0.015] = [&W 0.000033] (1,(82,((((88,87),86),(83,(84,(((80,(((81,79),78),77)),76),75)))),(85,((((44,28),((64,63),15)),((62,45),((31,14),((17,16),(10,6))))),(47,(70,((46,32),((43,(((38,34),29),4)),(65,((((69,67),(68,35)),(18,((37,(27,8)),(59,((61,19),(41,((((73,(49,(60,(58,((57,56),((55,52),(50,((72,51),(53,48))))))))),30),(33,5)),(54,3)))))))),((25,(((23,22),((71,42),21)),((66,40),(26,7)))),(74,((39,11),((24,(36,20)),((13,9),(12,2)))))))))))))))));
   tree tree_439 [p = 0.000, P = 0.015] = [&W 0.000033] (1,((((88,87),86),82),((84,(((80,(((81,79),78),77)),76),75)),(83,(85,(70,((47,((62,(45,31)),((28,(64,(63,15))),(44,(14,(16,(17,(10,6)))))))),(46,(32,(4,(43,((((68,(73,38)),(65,35)),((69,67),((37,24),((27,8),(((59,33),(((71,42),19),((61,54),(41,((49,(60,(58,((57,56),(50,(55,(52,((53,(72,51)),48)))))))),(30,5)))))),(18,3)))))),((74,((66,40),(((25,(23,22)),21),(26,7)))),(((34,(29,(36,20))),11),(39,((13,9),(12,2)))))))))))))))));
   tree tree_440 [p = 0.000, P = 0.015] = [&W 0.000033] (1,(82,(((88,87),86),((83,(84,((80,(((81,79),78),77)),(76,75)))),(85,(47,(70,((44,((28,(63,(64,15))),((62,31),((17,14),(16,(10,6)))))),(45,(46,((32,(43,4)),(((69,(67,(68,35))),(37,(8,(27,(18,(19,((54,25),(41,((((49,(73,(59,(60,(58,((57,56),(50,((55,52),(53,((72,51),48)))))))))),(61,30)),5),3))))))))),((((23,22),((71,42),21)),((66,40),(26,7))),((24,((36,33),20)),(74,((((38,34),(65,29)),11),(39,((13,9),(12,2)))))))))))))))))));
   tree tree_441 [p = 0.000, P = 0.015] = [&W 0.000033] (1,(82,(((88,87),86),((83,(84,(((80,((81,(79,78)),77)),76),75))),(85,((70,62),(47,((44,(45,((28,((64,63),15)),((17,14),(16,(10,6)))))),(31,(46,(32,((43,4),((65,(37,(24,(27,(8,(((71,42),(61,19)),(18,(41,(30,(((73,((59,54),(49,(60,(58,((57,56),(50,(55,(52,(53,(72,(51,48)))))))))))),5),(33,3))))))))))),((67,(69,(68,35))),(((29,((38,34),(36,20))),(((25,(23,22)),21),((66,40),(26,7)))),(74,(11,(39,((13,9),(12,2))))))))))))))))))));
   tree tree_442 [p = 0.000, P = 0.015] = [&W 0.000033] (1,(82,((((88,87),86),((85,83),(84,(76,((80,(((81,79),78),77)),75))))),(70,(47,((((44,28),(62,((64,63),15))),((17,14),(16,(10,6)))),((31,(45,4)),(32,(46,(43,((((69,(73,38)),((67,(68,35)),24)),(65,(37,((27,8),(18,(19,(41,(33,((49,(59,(60,(58,((57,56),(50,(55,(52,((72,51),(53,48)))))))))),((30,(54,5)),3)))))))))),((74,(((23,22),((71,42),21)),(40,(66,((61,26),(25,7)))))),(((34,29),(36,20)),((39,11),((13,9),(12,2))))))))))))))));
   tree tree_443 [p = 0.000, P = 0.015] = [&W 0.000033] (1,(82,((((88,87),86),(84,(((80,((81,(79,78)),77)),76),75))),(83,(85,(((62,45),31),((44,(((64,63),15),(28,((17,14),(16,(10,6)))))),(70,(47,(32,(46,((43,4),(((38,34),29),(((65,35),((68,(69,67)),(37,(8,(27,(18,(((71,42),19),(41,((59,((73,((60,58),(49,((57,56),(50,(55,(52,(53,((72,51),48))))))))),33)),(5,((54,30),3))))))))))),((((25,(23,22)),21),(((66,61),40),(26,7))),(((24,(36,20)),(74,(39,11))),((13,9),(12,2))))))))))))))))));
   tree tree_444 [p = 0.000, P = 0.015] = [&W 0.000033] (1,(82,(((88,87),86),((83,(84,(((80,(((81,79),78),77)),76),75))),(85,(70,((((17,16),((63,(62,45)),(64,15))),(44,(28,((31,14),(10,6))))),(47,(46,(32,((43,4),((((73,38),(65,(34,29))),((67,(69,(68,35))),(37,((27,8),(18,(((71,42),19),(((49,(60,(58,(56,(57,(50,(55,(52,(53,(72,(51,48))))))))))),41),(((61,59),5),(30,(54,3)))))))))),((((23,22),21),((66,40),(26,(25,7)))),(74,((39,11),((24,((36,33),20)),((13,9),(12,2))))))))))))))))));
   tree tree_445 [p = 0.000, P = 0.015] = [&W 0.000033] (1,((((88,87),86),82),((83,(84,((80,(((81,79),78),77)),(76,75)))),(85,(70,((47,(28,((45,44),(((64,63),15),((17,14),(16,(10,6))))))),(31,(62,(32,((43,4),((46,(65,29)),(((69,(67,((73,38),(68,35)))),(37,((27,8),(((71,42),19),(41,((((61,59),(49,(60,(((58,57),56),(50,(55,(52,(53,((72,51),48))))))))),((33,30),(54,5))),(18,3))))))),((((25,(23,22)),21),((40,(66,34)),(26,7))),((74,(39,11)),((24,(36,20)),((13,9),(12,2)))))))))))))))));
   tree tree_446 [p = 0.000, P = 0.015] = [&W 0.000033] (1,(82,(((88,87),86),((84,(76,((80,(((81,79),78),77)),75))),(83,(85,(70,(47,((44,(28,(62,(((64,63),15),((17,14),(16,(10,6))))))),((45,31),(32,(46,((43,4),(((69,67),(((68,35),(65,((73,38),34))),((37,(27,8)),((59,18),(41,((61,(60,(49,(50,(((58,57),56),(55,(52,(53,((72,51),48))))))))),(19,(((54,30),(33,5)),3)))))))),(((29,(36,(24,20))),(74,(((66,40),((25,(23,22)),((71,42),21))),(26,7)))),(11,(39,((13,9),(12,2)))))))))))))))))));
   tree tree_447 [p = 0.000, P = 0.015] = [&W 0.000033] (1,(82,(((88,87),86),((84,(76,((80,((81,(79,78)),77)),75))),(83,(85,((70,((63,(64,15)),(44,(28,((62,(17,14)),(16,(10,6))))))),(47,(31,(32,((45,(46,(29,4))),(43,(((68,(69,67)),((65,35),(37,((27,8),(18,(((71,42),19),((73,(59,(60,(49,(58,((57,56),(50,(55,(52,(53,((72,51),48))))))))))),(61,(41,(33,((54,(30,5)),3))))))))))),((38,34),((74,((((66,40),25),((23,22),21)),(26,7))),(((36,(24,20)),(39,11)),((13,9),(12,2))))))))))))))))));
   tree tree_448 [p = 0.000, P = 0.015] = [&W 0.000033] (1,(82,((83,(84,(((80,((81,(79,78)),77)),76),75))),(((88,87),86),(85,(70,(((62,31),(28,((44,(64,(63,15))),((17,14),(16,(10,6)))))),(47,(32,(46,((45,4),(43,((((69,67),(68,35)),((27,8),(37,((19,(33,18)),(41,((73,(60,(49,(58,((57,56),(50,(55,(52,((72,51),(53,48)))))))))),((30,5),(61,(59,3))))))))),(24,((74,(25,(((71,42),((23,22),21)),(66,(40,(26,7)))))),(((36,29),(34,20)),(65,(11,(39,((54,38),((13,9),(12,2))))))))))))))))))))));
   tree tree_449 [p = 0.000, P = 0.015] = [&W 0.000033] (1,((((88,87),86),82),((84,(((80,((81,(79,78)),77)),76),75)),(83,(85,(((44,((64,63),15)),(28,((17,14),(16,(10,6))))),(47,(70,(((62,45),31),(32,((46,(43,4)),((((69,(67,(68,(73,38)))),35),((37,(27,8)),(((((59,33),25),19),(54,18)),(41,(((49,(60,(58,((57,56),(50,(55,(52,(53,(72,(51,48)))))))))),(30,5)),(61,3)))))),(74,(((66,40),(((23,22),((71,42),21)),(26,7))),((34,29),((65,(24,(36,20))),(11,(39,((13,9),(12,2))))))))))))))))))));
   tree tree_450 [p = 0.000, P = 0.015] = [&W 0.000033] (1,(82,(((88,87),86),((84,((80,76),((((81,79),78),77),75))),(83,(85,(70,(47,((44,(((64,63),15),((17,14),((28,16),(10,6))))),((45,(62,31)),(4,(46,(29,(32,(43,((65,(((69,68),(67,35)),(37,((27,8),((54,18),((59,((71,42),19)),(41,((61,(73,(60,(49,(58,(56,(57,(50,(55,(52,(53,(72,(51,48))))))))))))),((30,5),(33,3)))))))))),((74,(25,((34,((23,22),21)),((66,40),(26,(38,7)))))),((39,11),((24,(36,20)),((13,9),(12,2)))))))))))))))))))));
   tree tree_451 [p = 0.000, P = 0.015] = [&W 0.000033] (1,(82,((83,(84,(76,((80,(((81,79),78),77)),75)))),(((88,87),86),(85,((28,((31,((64,63),15)),((45,44),((17,14),(16,(10,6)))))),(70,(47,(62,(32,(46,(((38,34),29),((43,4),(((69,(67,(68,35))),(65,(37,((27,8),(18,((61,19),((41,(((60,59),(73,(49,(58,((57,56),(50,(55,(52,(72,(53,(51,48))))))))))),(30,(54,5)))),3))))))),((74,(((23,22),((71,42),21)),((66,40),(25,(26,7))))),((24,((36,33),20)),((39,11),((13,9),(12,2)))))))))))))))))));
   tree tree_452 [p = 0.000, P = 0.015] = [&W 0.000033] (1,(82,(((88,87),86),((83,(84,(76,((80,(((81,79),78),77)),75)))),(85,(70,((44,(((64,(63,45)),15),(28,((17,14),(16,(10,6)))))),(47,(31,(62,(32,(43,((46,(29,4)),(74,(((67,(69,(68,35))),(65,(37,((27,8),(18,(19,(30,(((73,((61,(59,49)),(54,(60,(58,(56,(57,(50,(55,(52,((72,53),(51,48)))))))))))),5),(41,3))))))))),((((71,42),((23,22),21)),(40,(66,(26,(((38,34),25),7))))),(((36,33),(24,20)),((39,11),((13,9),(12,2))))))))))))))))))));
   tree tree_453 [p = 0.000, P = 0.015] = [&W 0.000033] (1,((((88,87),86),82),((83,(84,((80,(((81,79),78),77)),(76,75)))),(85,(70,(47,(((44,28),((64,(63,15)),((17,14),(16,(10,6))))),(((62,45),31),(32,(43,(46,(4,(((38,34),29),((((69,67),(68,(65,35))),(37,(8,(27,(18,(19,(41,((54,(30,5)),(((61,(49,(73,(60,(58,(56,(57,((55,50),(52,((72,51),(53,48))))))))))),(59,33)),3))))))))),((((71,42),21),((25,(23,22)),((66,40),(26,7)))),((36,(24,20)),((74,11),(39,((13,9),(12,2))))))))))))))))))));
   tree tree_454 [p = 0.000, P = 0.015] = [&W 0.000033] (1,(82,(((88,87),86),((83,(84,(((80,((81,(79,78)),77)),76),75))),(85,(70,(47,((((45,44),(28,((64,63),15))),((17,(16,14)),(62,(31,(10,6))))),(46,(32,((29,4),(43,((((67,(65,35)),(68,(69,18))),(37,((27,8),(((61,(71,42)),19),((41,(((73,49),(60,(59,(58,((57,56),(50,(55,(52,(53,((72,51),48)))))))))),(30,5))),3))))),(74,((((25,(23,22)),21),(66,(40,(26,(((54,38),34),7))))),((39,11),((24,(36,(33,20))),((13,9),(12,2)))))))))))))))))));
   tree tree_455 [p = 0.000, P = 0.015] = [&W 0.000033] (1,((((88,87),86),82),((83,(84,(76,((80,(((81,79),78),77)),75)))),(85,(70,(47,((((64,63),15),(((62,31),28),(44,((17,14),(16,(10,6)))))),((45,(46,(29,4))),(32,(43,(((74,(69,(67,(((73,38),(68,35)),34)))),((65,25),((37,18),((27,8),(24,(19,((((49,(60,(58,((57,56),(50,(55,(52,(53,(72,(51,48)))))))))),41),((54,(59,30)),5)),(33,3)))))))),((((66,40),((23,22),((61,(71,42)),21))),(26,7)),((39,11),((36,20),((13,9),(12,2))))))))))))))));
   tree tree_456 [p = 0.000, P = 0.015] = [&W 0.000033] (1,(82,(((88,87),86),((83,(84,(((80,((79,(81,78)),77)),76),75))),(85,(70,(47,(((44,(28,(64,((63,62),15)))),((17,14),(16,(10,6)))),((46,(45,(31,4))),(32,(43,((74,(((69,68),67),((24,((38,(34,33)),(65,(29,(35,18))))),((37,(27,(19,8))),(41,(((73,(49,(60,(58,((57,56),(50,(55,(52,(72,(53,(51,48))))))))))),5),(30,((59,54),3)))))))),((((23,22),((71,42),21)),(25,(40,((66,61),(26,7))))),((39,((36,20),11)),((13,9),(12,2))))))))))))))));
   tree tree_457 [p = 0.000, P = 0.015] = [&W 0.000033] (1,(82,(((88,87),86),((83,(84,((80,(((81,79),78),77)),(76,75)))),(85,(70,(47,(((28,((45,44),((64,63),15))),((17,14),(16,(10,6)))),((62,31),(46,(32,((43,4),(29,((((69,68),67),((65,(35,18)),((27,8),(37,(19,(((73,(61,59)),(60,(49,(58,((57,56),(50,(55,(52,(53,((72,51),48)))))))))),(41,((33,(30,(54,5))),3)))))))),((74,(((66,40),((25,(23,(34,22))),((71,42),21))),(26,(38,7)))),(11,(39,((24,(36,20)),((13,9),(12,2))))))))))))))))))));
   tree tree_458 [p = 0.000, P = 0.015] = [&W 0.000033] (1,(82,(((88,87),86),((83,(84,(((80,((81,79),(78,77))),76),75))),(85,((70,((44,((31,(45,28)),((64,63),15))),(14,((17,16),(10,6))))),(47,(62,((46,32),(43,((38,29),((65,4),(((69,67),((68,35),(37,((27,(18,8)),(19,(((60,((61,49),(73,(58,((57,56),(50,(55,(52,((72,53),(51,48)))))))))),41),(30,((33,5),((59,54),3))))))))),(74,(((40,((23,22),((71,42),21))),(25,((66,34),(26,7)))),((24,(36,20)),(11,(39,((13,9),(12,2))))))))))))))))))));
   tree tree_459 [p = 0.000, P = 0.015] = [&W 0.000033] (1,(82,(((88,87),86),((84,(76,((80,(((81,79),78),77)),75))),(83,(85,(70,((47,(44,((28,((64,63),15)),((62,(31,(45,18))),((17,14),(16,(10,6))))))),((46,32),(4,(43,(((69,(67,(68,35))),(37,((27,8),(19,(41,(((54,(49,(60,(58,(56,(57,(50,(55,(52,(72,(53,(51,48)))))))))))),((73,59),33)),(30,(5,3)))))))),((74,65),((((23,22),((71,(61,42)),21)),((66,40),((34,(38,25)),(26,7)))),(((39,(24,(29,(36,20)))),11),((13,9),(12,2)))))))))))))))));
   tree tree_460 [p = 0.000, P = 0.015] = [&W 0.000033] (1,(82,((((88,87),86),(83,(84,(((80,(((81,79),78),77)),76),75)))),(85,(70,(47,(((62,(31,28)),(45,((44,((64,63),15)),(14,((17,16),(10,6)))))),((((38,34),29),4),(46,((43,32),(((((69,68),67),(65,35)),(37,((27,8),(25,((18,((61,59),(33,(41,(((73,49),(60,(58,((57,56),(50,(55,(52,(53,((72,51),48))))))))),(30,(54,5))))))),(((71,42),19),3)))))),(((40,((23,22),21)),(66,(26,7))),((74,(39,11)),((24,(36,20)),((13,9),(12,2))))))))))))))));
   tree tree_461 [p = 0.000, P = 0.015] = [&W 0.000033] (1,(82,(((88,87),86),((83,(84,((80,(((81,79),78),77)),(76,75)))),(85,(70,(47,((44,((28,((64,63),15)),(14,((17,16),(10,6))))),(((62,45),31),(32,(46,(43,((65,4),((((69,67),(68,35)),(((19,18),(27,8)),(37,(41,(((73,61),(60,(49,(58,(56,(57,(50,(55,(52,(53,(72,(51,48)))))))))))),(54,((33,(59,(30,5))),3))))))),(74,((66,(((23,22),((71,42),21)),(40,(26,(((38,(34,29)),25),7))))),((39,11),((24,(36,20)),((13,9),(12,2))))))))))))))))))));
   tree tree_462 [p = 0.000, P = 0.015] = [&W 0.000033] (1,(82,((83,(84,(((80,(((81,79),78),77)),76),75))),(((88,87),86),(85,(62,(47,((31,(70,((28,((45,44),((64,63),15))),((17,14),(16,(10,6)))))),(32,(46,(43,(4,(29,(65,(((((69,68),(73,38)),(67,35)),(37,((27,8),(19,(((61,59),18),(41,(((60,(49,(58,(56,(57,(50,(55,(52,(53,(72,(51,48))))))))))),((33,(54,30)),5)),3))))))),((66,(((40,25),((23,22),((71,42),21))),(26,7))),(74,((24,(36,20)),(11,((39,34),((13,9),(12,2))))))))))))))))))))));
   tree tree_463 [p = 0.000, P = 0.015] = [&W 0.000033] (1,(82,((((88,87),86),(84,(((80,(((81,79),78),77)),76),75))),(83,(85,(70,(47,(((28,((64,63),15)),(44,((17,14),(16,(10,6))))),((62,(45,31)),((46,32),(43,((65,4),(((67,((69,(73,38)),(68,35))),(37,((27,8),(19,(18,(41,(33,(((54,30),5),((61,(59,(49,(60,(58,((57,56),(50,(55,(52,(53,((72,51),48))))))))))),3))))))))),(((25,((23,22),((71,42),21))),(((66,40),34),(26,7))),((74,(24,(36,(29,20)))),(11,(39,((13,9),(12,2)))))))))))))))))));
   tree tree_464 [p = 0.000, P = 0.015] = [&W 0.000033] (1,((((88,87),86),82),((83,(84,(((80,((81,(79,78)),77)),76),75))),(85,((28,(44,(((64,62),(63,15)),((17,(16,14)),(10,6))))),(47,(70,((45,31),((46,32),(29,((43,4),(((69,(67,(68,35))),((38,(73,33)),(37,((27,8),(18,(19,((((60,(49,(58,((57,56),(52,(55,(50,((53,(72,51)),48)))))))),41),(30,((59,54),5))),3))))))),((25,(((61,(71,42)),((23,22),21)),(40,(66,(26,7))))),(65,((74,(24,(36,20))),(((39,34),11),((13,9),(12,2))))))))))))))))));
   tree tree_465 [p = 0.000, P = 0.015] = [&W 0.000033] (1,(82,(((88,87),86),((83,(84,(((80,(((81,79),78),77)),76),75))),(85,(70,((31,((64,(63,15)),((44,28),((17,14),(16,(10,6)))))),(47,(62,(32,((46,45),((43,4),(((69,67),(68,((35,(65,18)),(((24,19),(27,8)),(37,(((49,((73,60),(58,((57,56),(50,((53,(72,51)),(55,(52,48)))))))),41),(((54,(59,30)),5),3))))))),((74,38),(((33,(((61,(71,42)),(25,(23,22))),21)),(66,(40,(26,7)))),((39,11),((34,((36,29),20)),((13,9),(12,2)))))))))))))))))));
   tree tree_466 [p = 0.000, P = 0.016] = [&W 0.000033] (1,(82,(((88,87),86),((83,(84,(76,((80,(((81,79),78),77)),75)))),(85,(70,(47,(((28,(63,(64,15))),(44,((17,14),(16,(10,6))))),(((62,45),31),(46,((29,(43,4)),(32,((((69,68),67),(((65,35),((38,34),18)),((27,8),(37,((59,30),(19,(41,((((61,(73,(49,(60,(58,((57,56),(50,(55,(52,(53,(72,(51,48)))))))))))),33),5),3)))))))),(74,(((54,((25,(23,22)),((71,42),21))),((66,40),(26,7))),(39,(11,((24,(36,20)),((13,9),(12,2))))))))))))))))))));
   tree tree_467 [p = 0.000, P = 0.016] = [&W 0.000033] (1,(82,(((88,87),86),((84,(((80,((81,(79,78)),77)),76),75)),(83,(85,(70,(47,((44,(((64,63),15),(28,((17,14),(16,(10,6)))))),((62,31),((46,(45,4)),(32,(29,(43,(((38,(69,((68,67),35))),(65,((37,18),((27,8),(19,((61,((73,49),(60,(58,(56,(57,(50,(55,((52,(53,(72,51))),48))))))))),(((54,30),5),(41,(59,3))))))))),((74,((40,((34,(23,22)),((71,42),21))),(66,(26,(25,7))))),((39,11),((24,((36,33),20)),((13,9),(12,2))))))))))))))))))));
   tree tree_468 [p = 0.000, P = 0.016] = [&W 0.000033] (1,(82,(((88,87),86),((83,(84,(76,((80,(((81,79),78),77)),75)))),(85,(70,(47,((28,((64,(63,15)),(44,((17,14),(16,(10,6)))))),((62,31),(((46,45),32),((43,4),(((68,(69,67)),(((65,35),18),(((24,19),(27,8)),(37,(41,(((73,60),(49,(58,((57,56),(50,(55,(52,(53,((72,51),48))))))))),((30,5),(54,(59,3))))))))),(((((33,25),(23,22)),((61,(71,42)),21)),(40,(66,(26,7)))),(74,((38,(((36,34),29),20)),((39,11),((13,9),(12,2))))))))))))))))));
   tree tree_469 [p = 0.000, P = 0.016] = [&W 0.000033] (1,(82,(((88,87),86),((84,(76,((80,(((81,79),78),77)),75))),(83,(85,(70,(47,((44,(28,((17,(16,(14,10))),(64,(15,(63,6)))))),((62,31),(4,(45,(46,(32,(43,(((67,(69,(68,((73,38),34)))),(24,(37,((27,8),(((65,35),18),(19,(41,(33,(30,((59,(54,(49,(60,(58,((57,56),(50,(55,(52,(72,(53,(51,48)))))))))))),(5,3))))))))))),((((23,22),(((71,61),42),21)),(66,(40,((26,25),7)))),(74,((36,(29,20)),(11,(39,((13,9),(12,2)))))))))))))))))))))));
   tree tree_470 [p = 0.000, P = 0.016] = [&W 0.000033] (1,(82,((((88,87),86),((85,83),(84,(((80,((81,(79,78)),77)),76),75)))),(70,(((28,((64,63),15)),(44,(16,(17,(14,(10,6)))))),(47,(((62,45),31),((46,32),((43,4),(((((69,68),67),(35,18)),((27,8),(37,((19,(41,(33,((73,(59,(49,(60,(58,((57,56),(50,(55,(52,((53,(72,51)),48)))))))))),(54,(30,5)))))),3)))),(((65,29),(((((38,34),25),(23,22)),((71,42),21)),((66,40),(26,(61,7))))),(((74,(36,(24,20))),(39,11)),(9,(12,(13,2)))))))))))))));
   tree tree_471 [p = 0.000, P = 0.016] = [&W 0.000033] (1,((((88,87),86),82),((84,(76,((80,(((81,79),78),77)),75))),(83,(85,(70,((47,((((45,(62,31)),28),((64,63),15)),(44,(16,(17,(14,(10,6))))))),((46,32),(43,((65,4),(((69,(67,(68,35))),((59,(38,18)),((19,(37,(27,8))),(25,(41,(61,(((49,(60,(58,(56,(57,(50,(55,(52,(53,(72,(51,48))))))))))),(73,33)),(5,((54,30),3))))))))),((24,((34,29),(36,20))),((((23,22),((71,42),21)),((66,40),(26,7))),(74,(11,(39,(9,(12,(13,2)))))))))))))))))));
   tree tree_472 [p = 0.000, P = 0.016] = [&W 0.000033] (1,((((88,87),86),82),((83,(84,(((80,(((81,79),78),77)),76),75))),(85,((70,(31,((64,((63,62),15)),(28,(45,(44,(16,(17,(14,(10,6)))))))))),(47,(32,(46,(43,(4,(((34,29),(36,20)),(((38,18),(((65,25),24),((69,(67,(68,(35,30)))),(((27,19),8),(37,((54,33),(41,((61,(49,(73,(60,(59,(58,((57,56),(50,(55,(52,((53,(72,51)),48))))))))))),(5,3))))))))),((74,(((23,22),((71,42),21)),((66,40),(26,7)))),(11,(39,(9,(12,(13,2))))))))))))))))));
   tree tree_473 [p = 0.000, P = 0.016] = [&W 0.000033] (1,(82,((83,((88,87),(84,((80,(((81,79),78),77)),(76,75))))),(86,(85,(70,((44,((64,(63,15)),((45,28),(16,(17,(14,(10,6))))))),(47,(62,(31,(32,(46,(4,((65,43),(((69,(67,(68,35))),(37,((27,8),(((71,42),19),(((61,(59,33)),18),(41,(((73,49),(60,(58,((57,56),(50,(55,(52,(51,(72,(53,48)))))))))),(5,(30,(54,3)))))))))),((74,(24,(((25,(23,22)),21),((66,40),(26,7))))),((39,11),((36,(29,20)),(38,((34,9),(12,(13,2))))))))))))))))))))));
   tree tree_474 [p = 0.000, P = 0.016] = [&W 0.000033] (1,(82,(((88,87),86),((83,(84,(((80,(((81,79),78),77)),76),75))),(85,((70,(44,((45,(64,(63,15))),(62,((28,16),((17,14),(10,6))))))),(47,((31,(46,4)),(32,(43,((65,((38,34),29)),(((69,(67,(68,35))),((27,8),(37,(((41,((73,(49,(60,(58,((57,56),(50,(55,(52,(53,(72,(51,48))))))))))),(59,(61,33)))),(30,(54,5))),(18,(19,(25,3))))))),((74,(66,((40,((71,42),((23,22),21))),(26,7)))),(11,((24,((36,20),9)),((39,12),(13,2)))))))))))))))));
   tree tree_475 [p = 0.000, P = 0.016] = [&W 0.000033] (1,(82,((83,(84,(((80,((79,(81,78)),77)),76),75))),(((88,87),86),(85,((70,47),((((64,45),(63,15)),(44,(28,(16,(17,(14,(10,6))))))),((62,31),(32,(46,((43,4),((36,(65,29)),((((69,67),((73,38),(68,35))),(25,((37,(27,8)),((61,19),(((59,33),18),((30,5),((60,(49,(58,((57,56),(50,(55,(52,(53,(72,(51,48)))))))))),(41,3)))))))),((66,((((71,42),(23,22)),21),((54,40),(26,7)))),(74,((39,11),((24,(20,9)),(12,((34,13),2)))))))))))))))))));
   tree tree_476 [p = 0.000, P = 0.016] = [&W 0.000033] (1,((((88,87),86),82),((84,(76,((80,(((81,79),78),77)),75))),(83,(85,(70,(((62,31),(28,(44,((63,(64,15)),(16,(17,(14,(10,6)))))))),(47,((46,45),(32,(43,(4,((((69,68),(67,35)),(65,((38,34),(37,((27,8),(19,(18,(41,((((54,(73,(60,(49,(58,((57,56),(50,(55,(52,(53,(72,(51,48)))))))))))),30),5),(33,(59,3))))))))))),((((25,(23,22)),((61,(71,42)),21)),((66,40),(26,7))),(74,((39,11),(24,((36,(29,20)),(9,(12,(13,2)))))))))))))))))))));
   tree tree_477 [p = 0.000, P = 0.016] = [&W 0.000033] (1,(82,(((88,87),86),((83,(84,(76,((80,((81,(79,78)),77)),75)))),(85,(70,(47,(((44,((64,63),15)),(28,(16,(17,(14,(10,6)))))),((62,(45,31)),(32,(46,(29,(4,(43,(((((69,68),67),(65,35)),(37,((27,8),(19,(41,((54,(73,(61,(49,(60,(58,((57,56),(50,((55,52),(72,(53,(51,48)))))))))))),(18,(((59,30),(33,5)),3)))))))),(74,((((71,42),((23,22),21)),(((66,40),25),(26,((38,34),7)))),(((36,24),20),((39,11),(9,(12,(13,2))))))))))))))))))))));
   tree tree_478 [p = 0.000, P = 0.016] = [&W 0.000033] (1,(82,(((88,87),86),((84,(76,((80,((81,(79,78)),77)),75))),(83,(85,(70,(47,((((64,63),15),(44,(16,((28,17),(14,(10,6)))))),(62,(31,(4,((46,45),(32,(43,(((((69,67),(68,35)),24),(37,((((71,42),19),(27,8)),(((61,(73,(60,(49,(58,(56,(57,(50,(55,(52,(53,(72,(51,48))))))))))))),41),((54,30),(((59,33),5),3)))))),((65,18),(((66,((38,34),29)),((25,((23,22),21)),(40,(26,7)))),(74,(11,(39,(((36,20),9),(12,(13,2))))))))))))))))))))))));
   tree tree_479 [p = 0.000, P = 0.016] = [&W 0.000033] (1,(82,(((88,87),86),((83,(84,(((80,(((81,79),78),77)),76),75))),(85,(70,(((44,((64,63),15)),((28,16),(17,(14,(10,6))))),(47,(32,((62,31),(46,((45,4),(43,((((69,(67,(68,35))),(34,(38,29))),(74,((65,18),(37,((27,8),((((((73,61),49),(60,(58,((57,56),(50,(55,(52,(53,(72,(51,48)))))))))),41),((59,30),(33,(54,5)))),(19,3))))))),((((25,(23,22)),((71,42),21)),(66,(40,(26,7)))),((39,11),(((36,24),(20,9)),(12,(13,2)))))))))))))))))));
   tree tree_480 [p = 0.000, P = 0.016] = [&W 0.000033] (1,(82,(((88,87),86),((83,(84,(((81,(79,78)),77),((80,76),75)))),(85,((47,(28,(44,(((64,63),15),(16,(17,(14,(10,6)))))))),(70,(((62,45),31),((46,32),((43,4),((74,(((69,67),(68,(35,((73,38),(59,33))))),(18,(37,((27,8),((((54,30),19),(41,(((61,49),(60,(58,((57,56),(50,(55,(52,((53,(72,51)),48)))))))),5))),3)))))),((65,(66,(((25,(23,22)),((71,42),21)),(40,(26,7))))),(11,((24,(29,(36,20))),(39,(9,(12,(13,(34,2)))))))))))))))))));
   tree tree_481 [p = 0.000, P = 0.016] = [&W 0.000033] (1,(82,(((88,87),86),((83,(84,((80,(((81,79),78),77)),(76,75)))),(85,((62,31),(70,(47,(((44,(28,((64,45),(63,15)))),(16,(17,(14,(10,6))))),((46,4),(32,(43,(((69,67),((24,(68,(65,((59,35),18)))),(38,((37,(27,(19,8))),(33,(41,(((61,49),(73,(60,(58,((57,56),(50,(55,(52,(53,(72,(51,48))))))))))),((30,(54,5)),3)))))))),(((((71,42),(23,22)),21),((66,40),(26,(25,7)))),(74,((39,11),(((36,((34,29),20)),9),(12,(13,2)))))))))))))))))));
   tree tree_482 [p = 0.000, P = 0.016] = [&W 0.000033] (1,(82,(((88,87),86),((84,(((80,(((81,79),78),77)),76),75)),(83,(85,(70,(47,(((62,31),((44,(28,((64,63),15))),(16,(17,(14,(10,6)))))),((29,(45,4)),((46,32),(43,(((69,67),(74,(68,((65,35),(((73,38),(34,18)),((((59,(71,42)),(61,19)),(27,8)),(37,(41,(54,(33,(5,(((49,((60,58),((57,56),(50,(72,(55,(52,(53,(51,48))))))))),30),3)))))))))))),((((25,(23,22)),21),(40,(66,(26,7)))),(((24,(36,20)),(39,11)),(9,(12,(13,2))))))))))))))))));
   tree tree_483 [p = 0.000, P = 0.016] = [&W 0.000033] (1,(82,(((88,87),86),((84,(76,((80,((81,(79,78)),77)),75))),(83,(85,(70,(47,((44,(28,((64,(63,15)),(16,(17,(14,(10,6))))))),((62,31),((46,(45,(29,4))),((43,32),((((69,(67,(68,35))),18),((37,(19,(27,8))),(41,(((73,59),(61,(60,(49,(50,((58,(57,56)),(55,(52,(53,((72,51),48)))))))))),((33,((54,30),5)),3))))),(((74,65),(((23,22),((71,42),21)),((66,40),(26,((38,(34,25)),7))))),(11,(39,((20,9),(24,(12,(36,(13,2)))))))))))))))))))));
   tree tree_484 [p = 0.000, P = 0.016] = [&W 0.000033] (1,(((88,87),86),(82,((83,(84,(76,((80,(((81,79),78),77)),75)))),(85,((70,(((64,63),15),((44,28),(16,(17,(14,(10,6))))))),(47,((62,31),((45,4),(46,(32,(43,(((69,67),((68,(65,(25,(35,18)))),(((27,19),8),(37,(41,((((49,(60,(58,((57,56),(50,(55,(52,((72,51),(53,48))))))))),(73,30)),5),(33,3))))))),((74,(((23,22),((71,(61,42)),21)),(66,(40,(26,7))))),(11,(((54,24),(29,(34,(36,20)))),((39,(59,38)),(9,(12,(13,2))))))))))))))))))));
   tree tree_485 [p = 0.000, P = 0.016] = [&W 0.000033] (1,(82,(((88,87),86),((83,(84,(76,((80,(((81,79),78),77)),75)))),(85,(70,((62,31),(47,((28,((44,((64,63),15)),(16,(17,(14,(10,6)))))),(46,((45,4),(32,(43,(((69,(68,67)),(((65,((59,38),25)),(35,18)),((37,(27,8)),((((71,61),42),19),(41,((33,((73,(60,(49,(58,((57,56),(50,(55,((52,(53,(72,51))),48)))))))),(30,(54,5)))),3)))))),(74,((((23,22),21),(((66,40),26),7)),((39,11),((24,(36,(29,(34,20)))),(9,(12,(13,2)))))))))))))))))))));
   tree tree_486 [p = 0.000, P = 0.016] = [&W 0.000033] (1,(82,((((88,87),86),(83,(84,(((80,(((81,79),78),77)),76),75)))),(85,(70,(31,(47,((((64,63),15),(44,((28,16),(17,(14,(10,6)))))),((62,32),(46,(45,(43,((((38,34),29),4),(((68,(69,67)),((65,35),(18,((37,(27,8)),(((61,(71,42)),19),(41,(33,((30,5),(54,((49,(73,(60,(58,(56,(57,(50,(55,(52,(53,(72,(51,48)))))))))))),(59,3))))))))))),((74,(((66,40),((23,22),21)),(25,(26,7)))),(11,(39,((24,(36,20)),(9,(12,(13,2)))))))))))))))))))));
   tree tree_487 [p = 0.000, P = 0.016] = [&W 0.000033] (1,(82,((84,(76,((80,((79,(81,78)),77)),75))),(((88,87),86),(83,(85,(62,(47,((((44,28),(64,(63,15))),(16,(17,(14,(10,6))))),(70,((45,31),(46,(32,(((43,29),4),(((65,((69,67),(68,35))),(38,((25,(24,18)),((37,(27,8)),(19,(41,(((73,(49,(60,(58,(56,(57,(50,(55,(52,(53,(72,(51,48)))))))))))),(30,(54,5))),((59,33),(34,3))))))))),((74,(((23,22),((61,(71,42)),21)),((66,40),(26,7)))),((39,11),(((36,20),9),(12,(13,2))))))))))))))))))));
   tree tree_488 [p = 0.000, P = 0.016] = [&W 0.000033] (1,((((88,87),86),82),((83,(84,((80,(((81,79),78),77)),(76,75)))),(85,(70,(47,((44,(28,((64,(63,15)),(16,(17,(14,(10,6))))))),((62,(45,31)),(46,(32,(((43,29),4),(65,(((67,((68,35),(69,((73,38),34)))),((37,18),((27,8),(((61,(71,42)),19),(41,(5,(((60,59),(49,(58,((57,56),(50,(55,(52,(53,(72,(51,48)))))))))),((54,30),3)))))))),((((23,22),21),(25,((66,40),(26,7)))),(74,((39,11),(((36,33),(24,20)),(9,(12,(13,2))))))))))))))))))));
   tree tree_489 [p = 0.000, P = 0.016] = [&W 0.000033] (1,(82,((((88,87),86),(83,(84,(((80,((79,(81,78)),77)),76),75)))),(85,((70,47),(((44,(28,(64,(63,15)))),(16,(17,(14,(10,6))))),(31,((62,32),(45,(43,(29,(46,((65,4),(((68,((73,(67,35)),(69,(38,18)))),(37,(8,(27,((59,19),(((61,(49,(60,(58,(57,(56,(50,(55,(52,(53,(72,(51,48)))))))))))),41),((33,5),((54,30),3)))))))),(((66,34),((40,((25,(23,22)),((71,42),21))),(26,7))),((39,11),(74,(((36,24),20),(9,(12,(13,2)))))))))))))))))))));
   tree tree_490 [p = 0.000, P = 0.016] = [&W 0.000033] (1,(82,((((88,87),86),(84,((80,(((81,79),78),77)),(76,75)))),(83,(85,(70,(((64,(63,15)),((45,44),(28,(16,(17,(14,(10,6))))))),(47,(31,(62,(32,(43,((46,4),(((((69,68),67),24),(((38,34),(65,(35,18))),((((61,(71,42)),19),(27,8)),(37,(41,((((73,(49,((60,59),(58,(56,(57,(50,(55,(52,(72,(53,(51,48)))))))))))),33),30),((54,5),3))))))),(((74,29),(66,((40,((23,22),21)),(25,(26,7))))),(39,(11,((36,20),(9,(12,(13,2)))))))))))))))))))));
   tree tree_491 [p = 0.000, P = 0.016] = [&W 0.000033] (1,(82,((((88,87),86),(83,(84,((80,(((81,79),78),77)),(76,75))))),(85,(47,(70,(((28,(44,((64,45),(63,15)))),(16,(17,(14,(10,6))))),((62,31),(32,(46,(43,(4,(29,(((((69,68),67),35),(65,(37,(18,(27,(8,((61,((71,42),19)),((((73,60),(59,(49,(58,((57,56),(50,(55,(52,(53,(72,(51,48))))))))))),41),(33,((30,5),(54,3))))))))))),((74,(21,(66,((40,(25,(34,(23,22)))),(26,7))))),((39,(38,11)),((24,(36,20)),(9,(12,(13,2))))))))))))))))))));
   tree tree_492 [p = 0.000, P = 0.016] = [&W 0.000033] (1,(82,((((88,87),86),(83,(84,((80,(((81,79),78),77)),(76,75))))),(85,(70,(47,(((44,((64,63),15)),((28,16),(17,(14,(10,6))))),((62,31),((46,(45,4)),(32,(43,((74,((68,(69,67)),((35,(25,(65,((59,38),18)))),((37,(27,(19,8))),(41,((33,5),(((73,49),((60,58),((57,56),(50,(55,(52,((53,(72,51)),48))))))),(30,3)))))))),((66,(((71,42),((61,(23,22)),21)),(40,(26,7)))),(((54,36),(24,((34,29),20))),((39,11),(9,(12,(13,2))))))))))))))))));
   tree tree_493 [p = 0.000, P = 0.016] = [&W 0.000033] (1,(82,(((88,87),86),((83,(84,(((80,(((81,79),78),77)),76),75))),(85,(70,(47,((44,((28,((64,63),15)),(16,(17,(14,(10,6)))))),(31,(62,(45,((32,(46,4)),(43,(((68,(69,67)),((((59,38),25),(65,(35,18))),((27,(19,8)),(37,(41,(30,(((49,(73,((60,58),((57,56),(50,(55,(52,(53,(72,(51,48)))))))))),5),(61,3)))))))),((74,((66,33),((40,(((71,42),(23,22)),21)),(26,7)))),(((54,(34,29)),(36,(24,20))),((39,11),(9,(12,(13,2))))))))))))))))))));
   tree tree_494 [p = 0.000, P = 0.016] = [&W 0.000033] (1,((((88,87),86),82),((83,(84,((80,76),((((81,79),78),77),75)))),(85,(70,(47,(((28,(45,((64,63),15))),(44,(16,(17,(14,(10,6)))))),((62,31),(46,(32,((29,4),(43,((((69,68),(35,(67,30))),((65,(73,38)),(18,((27,(19,8)),((41,(((61,60),(49,(50,((58,(57,56)),(55,(52,(53,(72,(51,48))))))))),33)),(37,(5,(54,3)))))))),(74,(((25,(((71,59),42),((23,22),21))),((66,40),(26,7))),((39,11),(((36,24),20),(9,(12,((34,13),2))))))))))))))))))));
   tree tree_495 [p = 0.000, P = 0.016] = [&W 0.000033] (1,(82,(86,(((88,87),(83,(84,(76,((80,(((81,79),78),77)),75))))),(85,(70,(47,((((44,28),((64,63),15)),(16,(17,(14,(10,6))))),((62,(31,4)),(45,(32,(46,(43,(((59,38),((68,(69,67)),((35,(65,18)),(37,((27,8),(73,(19,(61,(41,(5,(((49,(60,(58,((57,56),(50,(55,(52,(53,(72,(51,48)))))))))),30),3))))))))))),((74,(25,((40,((71,42),((23,22),21))),((66,54),(26,7))))),((39,11),(((29,(34,(36,20))),9),(((33,24),12),(13,2)))))))))))))))))));
   tree tree_496 [p = 0.000, P = 0.017] = [&W 0.000033] (1,(82,((((88,87),86),((85,83),(84,(((80,((81,(79,78)),77)),76),75)))),(70,(47,(((28,(((64,63),62),15)),(44,(16,(17,(14,(10,6)))))),(31,((46,(45,4)),(32,(43,((65,((67,((68,35),(69,18))),(37,(27,(8,(19,((30,5),((((73,(59,(60,54))),(49,(58,((57,56),(50,(55,(52,((53,(72,51)),48)))))))),41),(33,3))))))))),(24,(74,((25,((40,((23,22),((61,(71,42)),21))),(66,(26,7)))),((39,11),((38,((29,(36,20)),9)),(12,((34,13),2))))))))))))))))));
   tree tree_497 [p = 0.000, P = 0.017] = [&W 0.000033] (1,(82,(((88,87),86),((83,(84,(76,((80,(((81,79),78),77)),75)))),(85,((70,(((45,44),(31,28)),(((64,63),15),(16,(17,(14,(10,6))))))),(47,(62,(32,(46,((43,4),((38,29),(24,(((65,18),((37,25),((27,8),(19,(41,(5,(((60,(49,(73,(58,((57,56),(50,(55,(52,((72,51),(53,48)))))))))),(54,30)),((59,33),3)))))))),(((74,((69,(68,35)),(67,34))),(((71,(61,42)),((23,22),21)),((66,40),(26,7)))),((39,11),(((36,20),9),(12,(13,2)))))))))))))))))));
   tree tree_498 [p = 0.000, P = 0.017] = [&W 0.000033] (1,(82,(((88,87),86),((84,(76,((80,(((81,79),78),77)),75))),(83,(85,(70,(((28,(44,(64,(63,15)))),(16,(17,(14,(10,6))))),(47,((45,(62,31)),(32,(46,(43,(((29,(36,20)),4),(((69,(68,67)),((24,((65,35),((59,38),18))),(37,(8,(27,((54,19),((30,5),(41,((61,(49,(73,(60,(58,((57,56),(50,(55,(52,((72,51),(53,48))))))))))),3))))))))),((74,(((25,(23,22)),((42,(71,(34,33))),21)),((66,40),(26,7)))),(11,(39,(9,(12,(13,2)))))))))))))))))))));
   tree tree_499 [p = 0.000, P = 0.017] = [&W 0.000033] (1,(82,(((88,87),86),((83,(84,(((80,(((81,79),78),77)),76),75))),(85,(70,((47,(((44,28),((64,63),15)),(16,((17,14),(10,6))))),(((62,45),31),((46,32),((43,4),((65,(36,29)),((74,((67,((69,(68,(73,38))),35)),(18,(37,((27,8),((25,19),(30,(((59,33),(((61,(49,(60,(58,((57,56),(50,(55,(52,(53,(72,(51,48))))))))))),41),(54,5))),3)))))))),((((23,22),((71,42),21)),((66,40),(26,7))),(11,(39,((20,9),(24,(12,((34,13),2)))))))))))))))))));
   tree tree_500 [p = 0.000, P = 0.017] = [&W 0.000033] (1,((((88,87),86),82),((84,((80,(((81,79),78),77)),(76,75))),(83,(85,(47,(70,((44,((28,((64,63),15)),((17,16),(14,(10,6))))),((62,31),((46,45),(32,(4,(43,(((((69,68),67),(38,34)),(((65,25),(35,18)),((37,((24,19),(27,8))),((41,33),((59,(73,(61,(60,(49,(58,(56,(57,(50,(55,(52,(53,(72,(51,48)))))))))))))),(5,((54,30),3))))))),((((66,40),((23,22),((71,42),21))),(26,7)),(((36,29),20),(11,(74,(39,(9,(12,(13,2))))))))))))))))))))));
   tree tree_501 [p = 0.000, P = 0.017] = [&W 0.000033] (1,(82,(((88,87),86),((83,(84,(((80,(((81,79),78),77)),76),75))),(85,((70,47),((28,((45,(62,31)),(44,(((64,63),15),(16,(14,(17,(10,6)))))))),(46,(32,(43,(4,((34,29),(65,((((69,67),(68,35)),((27,8),(37,(19,(18,(((73,(60,(49,(50,(58,(57,(56,(55,(52,((53,(72,51)),48)))))))))),41),(33,((54,((59,30),5)),3)))))))),((((25,(23,22)),((61,(71,42)),21)),((66,40),(26,7))),(39,(74,((38,11),(24,((36,20),(9,(12,(13,2)))))))))))))))))))))));
   tree tree_502 [p = 0.000, P = 0.017] = [&W 0.000033] (1,(82,(((88,87),86),((83,(84,(((80,(((81,79),78),77)),76),75))),(85,(70,((44,((28,((64,63),15)),(16,(17,(14,(10,6)))))),(47,((62,(31,4)),((45,29),(46,(32,(43,((74,((((69,68),67),(65,35)),((((73,59),38),34),(37,((27,8),(18,(19,(41,(33,((30,5),((49,(60,(58,((57,56),(50,(55,(52,(53,((72,51),48))))))))),(54,3)))))))))))),((66,((40,((25,(23,22)),(((71,61),42),21))),(26,7))),((36,(24,20)),(39,(11,(9,(12,(13,2)))))))))))))))))))));
   tree tree_503 [p = 0.000, P = 0.017] = [&W 0.000033] (1,(82,((((88,87),86),(83,(84,(((80,((81,(79,78)),77)),76),75)))),(85,(70,((45,(44,((28,((64,63),15)),(16,(17,(14,(10,6))))))),(47,((62,31),(46,(32,((43,4),(((54,38),29),((((69,67),(68,(65,35))),(37,((27,8),(19,(18,(41,(5,((59,30),((73,(49,(60,(58,((57,56),(50,((55,52),((72,51),(53,48))))))))),3))))))))),(((40,(((34,25),(23,22)),((71,42),21))),((66,61),(26,7))),(74,((39,11),(((24,(36,20)),(33,9)),(12,(13,2)))))))))))))))))));
   tree tree_504 [p = 0.000, P = 0.017] = [&W 0.000033] (1,(82,(((88,87),86),((84,(((80,(((81,79),78),77)),76),75)),(83,(85,(70,(47,((44,(28,((64,(63,15)),(16,(17,(14,(10,6))))))),((62,31),((46,(45,(29,4))),(32,(43,(((69,(67,(68,35))),(65,((73,38),(37,(8,(27,(((71,42),19),((33,18),(((61,(49,(60,(58,(57,(56,(50,(55,(52,((53,(72,51)),48)))))))))),41),((59,((54,30),5)),3)))))))))),((74,((((34,25),(23,22)),21),((66,40),(26,7)))),((39,11),(((36,20),(24,9)),(12,(13,2)))))))))))))))))));
   tree tree_505 [p = 0.000, P = 0.017] = [&W 0.000033] (1,(82,(((88,87),86),((83,(84,(((80,(((81,79),78),77)),76),75))),(85,((44,((45,((64,63),15)),(28,(16,(17,(14,(10,6))))))),(70,(47,((62,31),((46,4),(32,((43,((38,34),29)),(((67,(68,(69,35))),(74,((27,8),(37,((24,19),(((73,(60,(49,(58,((57,56),(50,(55,(52,((72,53),(51,48)))))))))),41),(((59,33),18),(5,((54,30),3))))))))),((((25,(23,22)),((71,42),21)),(61,((66,40),(26,7)))),((65,(39,11)),(((36,20),9),(12,(13,2))))))))))))))))));
   tree tree_506 [p = 0.000, P = 0.017] = [&W 0.000033] (1,(82,((((88,87),86),((85,83),(84,(((80,((81,(79,78)),77)),76),75)))),(70,((47,(((64,63),15),(28,(44,(16,((62,17),(14,(10,6)))))))),(46,((31,(45,(29,4))),(32,(43,(((68,(69,67)),((65,35),(37,((27,8),(18,(19,(41,(5,(30,(((73,59),(61,(60,(49,(58,((57,56),(50,(55,(52,(53,((72,51),48))))))))))),3)))))))))),((((23,22),((71,42),21)),((66,40),(((34,(54,(38,33))),25),(26,7)))),((36,(24,20)),(74,(11,(39,(9,(12,(13,2))))))))))))))))));
   tree tree_507 [p = 0.000, P = 0.017] = [&W 0.000033] (1,(82,(((88,87),86),((83,(84,(80,(76,((((81,79),78),77),75))))),(85,(70,(47,(((((45,44),28),((64,63),15)),(16,(17,(14,(10,6))))),(62,(31,(32,(((46,29),4),(43,(((69,67),((68,(65,35)),(37,((27,8),((38,18),(19,(41,((61,(73,(60,(49,(58,(59,(56,(57,(50,((55,52),(53,(72,(51,48))))))))))))),((33,5),(54,(30,3))))))))))),((66,((((71,42),(23,(25,22))),21),((40,34),(26,7)))),((74,(24,(36,20))),(11,(39,(9,(12,(13,2)))))))))))))))))))));
   tree tree_508 [p = 0.000, P = 0.017] = [&W 0.000033] (1,(82,(((88,87),86),((84,(((80,(((81,79),78),77)),76),75)),(83,(85,(70,(62,(((28,((64,63),15)),(44,(16,(17,(14,(10,6)))))),(47,((45,31),(46,(4,(32,(43,((((69,68),67),((65,35),(37,((27,8),(18,(((59,(33,25)),19),(((73,(61,(60,(49,(58,((57,56),(50,(55,(52,((72,51),(53,48))))))))))),41),((30,(54,5)),3)))))))),((((23,22),((71,42),21)),(40,(66,(26,7)))),(74,((24,(((36,(38,34)),29),20)),(11,(39,(9,(12,(13,2))))))))))))))))))))))));
   tree tree_509 [p = 0.000, P = 0.017] = [&W 0.000033] (1,(82,(((88,87),86),((83,(84,(80,(76,((((81,79),78),77),75))))),(85,(47,(70,((44,((28,(64,(63,15))),(16,(17,(14,(10,6)))))),(((62,45),31),((46,4),(32,(43,(((74,(33,24)),(((68,(69,67)),(65,35)),((37,(27,8)),(18,(((71,(61,42)),19),(41,((73,(49,(60,(59,(58,(56,(57,(50,(55,(52,(53,((72,51),48)))))))))))),(((54,30),5),3)))))))),((((23,22),21),((66,40),(26,(25,(38,7))))),((39,11),(((36,29),20),(9,(12,(34,(13,2))))))))))))))))))));
   tree tree_510 [p = 0.000, P = 0.017] = [&W 0.000033] (1,(82,(((88,87),86),((83,(84,(((80,(((81,79),78),77)),76),75))),(85,(70,(47,((((44,28),((64,63),15)),(16,(17,(14,(10,6))))),((62,31),(45,((46,32),((43,4),(((68,(69,67)),(65,((37,(27,8)),(((41,((54,(61,(73,((59,49),(60,(58,(56,(57,(50,(55,(52,(53,(72,(51,48)))))))))))))),(33,18))),(35,(30,5))),(19,(25,3)))))),((((23,22),((71,42),21)),(40,(66,(38,(26,7))))),((74,(34,29)),((39,11),((((36,24),20),9),(12,(13,2)))))))))))))))))));
   tree tree_511 [p = 0.000, P = 0.017] = [&W 0.000033] (1,(82,((83,(84,((80,(((81,(79,78)),77),76)),75))),(((88,87),86),(85,(47,(70,(((((64,63),62),15),(44,(16,(17,(14,(10,6)))))),(28,((45,31),((46,32),(((43,29),4),(((67,(69,(38,(68,(35,30))))),((27,8),(37,(18,((41,((73,(60,(49,((58,(57,56)),(50,(55,((52,(53,(72,51))),48))))))),5)),((((61,59),(71,42)),19),(54,3))))))),((74,(66,((34,((25,(23,22)),21)),(40,(26,7))))),((33,(24,(36,20))),(((65,39),11),(9,(12,(13,2)))))))))))))))))));
   tree tree_512 [p = 0.000, P = 0.017] = [&W 0.000033] (1,(82,((83,(84,(76,((80,(((81,79),78),77)),75)))),(((88,87),86),(85,(70,(47,((44,(((64,63),15),(28,(16,(17,(14,(10,6))))))),((45,31),(62,(46,(32,((43,4),(((65,((67,(69,(68,35))),(((73,38),33),(34,29)))),((27,8),(37,(24,((19,18),(41,(30,(((60,49),(((58,57),56),(50,(55,(52,(53,(72,(51,48)))))))),(59,((54,5),(61,3))))))))))),((74,(((23,22),((71,42),21)),((66,40),(25,(26,7))))),((39,11),(((36,20),9),(12,(13,2)))))))))))))))))));
   tree tree_513 [p = 0.000, P = 0.017] = [&W 0.000033] (1,((((88,87),86),82),((84,((80,(((81,79),78),77)),(76,75))),(83,(85,((70,(28,(((64,63),15),(44,(16,(17,(14,(10,6)))))))),(47,(((62,45),31),(46,(32,(29,((43,4),(((((69,68),67),(65,35)),(37,((27,8),((59,19),(18,(41,(((54,30),(33,5)),((61,(73,(49,(60,(58,(57,(56,(50,(55,(52,((72,51),(53,48)))))))))))),3)))))))),(((((71,42),(23,(25,22))),21),(((66,40),34),(26,7))),(74,(11,((39,38),(24,(((36,20),9),(12,(13,2)))))))))))))))))))));
   tree tree_514 [p = 0.000, P = 0.017] = [&W 0.000033] (1,(82,(((88,87),86),((83,(84,(76,((80,(((81,79),78),77)),75)))),(85,((47,((28,(64,(63,15))),(44,(16,(17,(14,(10,6))))))),(70,((62,(45,31)),(32,(46,((38,4),(43,((65,(37,((27,8),(((71,42),19),((61,(((60,59),54),(73,(49,(58,(56,(57,(50,(55,((53,(72,51)),(52,48))))))))))),(41,(18,((30,(33,5)),3)))))))),((69,(67,(68,35))),((((23,22),21),(40,((66,25),(26,7)))),(74,((39,11),(((36,29),(34,20)),(24,(9,(12,(13,2))))))))))))))))))))));
   tree tree_515 [p = 0.000, P = 0.017] = [&W 0.000033] (1,(82,((((88,87),86),((85,83),(84,(((80,((79,(81,78)),77)),76),75)))),(70,(47,((((62,45),31),((44,(64,(63,15))),(16,(28,(17,(14,(10,6))))))),((43,32),((29,(46,4)),((((69,67),(68,(65,35))),(37,(8,(27,(((61,(71,42)),19),(((38,(59,34)),18),(((73,60),(49,(58,((57,56),(50,(55,(52,((72,53),(51,48))))))))),(41,((33,((54,30),5)),3))))))))),((74,(((66,40),((23,22),21)),(26,(25,7)))),((39,11),((24,(36,20)),(9,(12,(13,2)))))))))))))));
   tree tree_516 [p = 0.000, P = 0.017] = [&W 0.000033] (1,((((88,87),86),82),((83,(84,(76,((80,(((81,79),78),77)),75)))),(85,((28,((44,(64,(63,15))),(16,(17,(14,(10,6)))))),(47,(70,(((62,45),(31,4)),(46,(32,(29,(43,(((67,(69,(68,35))),(74,(((59,(73,38)),34),(37,((27,8),(19,(18,(41,((61,(60,(49,(58,((57,56),(50,((55,52),(72,(53,(51,48)))))))))),(5,(33,((54,30),3)))))))))))),(65,((((25,(23,22)),((71,42),21)),(66,(40,(26,7)))),((39,11),((24,(36,20)),(9,(12,(13,2))))))))))))))))))));
   tree tree_517 [p = 0.000, P = 0.017] = [&W 0.000033] (1,(82,(((88,87),86),((83,(84,(((80,(((81,79),78),77)),76),75))),(85,(70,(47,((44,((28,(64,(63,15))),(16,(17,(14,(10,6)))))),((62,31),((45,4),(46,(32,(43,((24,((67,(69,(35,(68,34)))),(65,(37,((27,8),(((61,((71,59),42)),19),((38,18),(41,(54,(((73,(49,(60,(58,((57,56),(((55,52),50),(72,(51,(53,48))))))))),33),(5,(30,3)))))))))))),((74,(((25,(23,22)),21),((66,40),(26,7)))),(11,(39,((36,(29,20)),(9,(12,(13,2)))))))))))))))))))));
   tree tree_518 [p = 0.000, P = 0.017] = [&W 0.000033] (1,(82,(((88,87),86),((83,(84,(((80,((81,(79,78)),77)),76),75))),(85,(70,(((31,28),(((45,44),((64,63),15)),(16,(17,(14,(10,6)))))),(47,(62,(32,(46,(43,(((65,(34,29)),4),((((69,67),((68,35),24)),((25,(38,18)),((37,(27,8)),((19,(41,(((49,(59,(60,(58,(57,(56,(50,(55,(52,(53,(72,(51,48)))))))))))),(73,33)),(54,(30,5))))),3)))),((74,(((23,22),((71,42),21)),(40,((66,61),(26,7))))),((39,11),(((36,20),9),(12,(13,2)))))))))))))))))));
   tree tree_519 [p = 0.000, P = 0.017] = [&W 0.000033] (1,(82,((84,(((80,(((81,79),78),77)),76),75)),(((88,87),86),(83,(85,((70,((64,(63,15)),(44,(16,(28,(17,(14,(10,6)))))))),(47,(((62,45),31),(46,(32,(4,(43,((((69,68),67),(((65,35),18),((37,(27,8)),((41,(33,(((60,(73,49)),(61,(58,(57,(56,(((55,52),50),(53,(72,(51,48))))))))),(30,(54,5))))),(59,(((71,42),19),3)))))),((74,(((25,(23,22)),21),(66,(40,(26,7))))),((39,(38,11)),((24,((34,29),(36,20))),(9,(12,(13,2))))))))))))))))))));
   tree tree_520 [p = 0.000, P = 0.017] = [&W 0.000033] (1,(82,(((85,83),(84,(76,((80,(((81,79),78),77)),75)))),(((88,87),86),((70,47),(((28,((45,44),((64,63),15))),(16,(17,(14,(10,6))))),(((62,32),31),((43,(46,4)),((((68,67),(69,35)),(37,((27,8),(((71,42),(61,19)),(18,(41,((((59,(73,(49,(60,(58,((57,56),((55,50),(52,(72,(53,(51,48))))))))))),(33,30)),(54,5)),3))))))),(((40,((25,(23,22)),21)),(66,(26,7))),(((65,(39,((38,34),29))),(74,11)),(9,((24,(36,20)),(12,(13,2)))))))))))))));
   tree tree_521 [p = 0.000, P = 0.017] = [&W 0.000033] (1,(82,(((88,87),86),((83,(84,((80,((81,(79,78)),77)),(76,75)))),(85,(70,((47,((28,(44,((64,63),15))),(16,(17,(14,(10,6)))))),(((62,45),31),(46,((43,4),(32,(((65,29),((67,(69,((54,38),(68,35)))),((27,8),(37,(19,(18,(41,((((73,49),(60,(58,(56,(57,(50,(55,((53,52),(72,(51,48)))))))))),(33,(30,5))),(59,3))))))))),((74,(((71,42),((25,(23,22)),21)),((((66,61),40),34),(26,7)))),(11,(39,(24,(((36,20),9),(12,(13,2)))))))))))))))))));
   tree tree_522 [p = 0.000, P = 0.017] = [&W 0.000033] (1,(82,(((88,87),86),((84,(((80,(((81,79),78),77)),76),75)),(83,(85,((44,(28,((31,(45,(64,(63,15)))),(16,(17,(14,(10,6))))))),(70,(47,(62,(32,(46,(4,(43,((34,29),(65,((((67,(73,38)),(68,(69,35))),(37,((27,8),(19,(18,(((49,(60,(58,(56,(57,(50,(55,((53,(72,51)),(52,48))))))))),25),(41,((30,5),(54,3))))))))),((((71,42),((59,(23,22)),21)),(((66,61),40),(26,7))),(39,(11,(74,((20,9),((36,(33,24)),(12,(13,2)))))))))))))))))))))))));
   tree tree_523 [p = 0.000, P = 0.017] = [&W 0.000033] (1,(82,((((88,87),86),(83,(84,((80,((81,(79,78)),77)),(76,75))))),(85,(((44,28),(((64,63),15),(16,(17,(14,(10,6)))))),(47,(70,(62,((31,4),((46,45),((32,29),(43,(((68,(65,35)),((69,67),(37,((27,8),((((61,42),(71,30)),19),((59,(33,18)),(41,(((73,54),(49,(60,(58,((57,56),(50,((55,52),(53,(72,(51,48)))))))))),(5,3))))))))),(((40,((23,22),21)),(66,(26,(25,((38,34),7))))),(74,((39,11),(((24,(36,20)),9),(12,(13,2)))))))))))))))))));
   tree tree_524 [p = 0.000, P = 0.017] = [&W 0.000033] (1,(82,(((88,87),86),((83,(84,(((80,((81,(79,78)),77)),76),75))),(85,(70,((28,(44,(((64,63),15),(16,(17,(14,(10,6))))))),(47,(62,((45,(31,4)),(46,(43,(((69,(67,(68,35))),((27,8),(18,(37,(19,(54,(((73,(61,(60,(49,(50,((57,(58,56)),(55,(52,(53,((72,51),48)))))))))),41),(33,((30,5),(59,3)))))))))),((32,(((25,(23,22)),((71,42),21)),((66,40),(26,7)))),(74,((24,(36,20)),(((39,(38,((65,34),29))),11),(9,(12,(13,2))))))))))))))))))));
   tree tree_525 [p = 0.000, P = 0.017] = [&W 0.000033] (1,(82,((84,(((80,(((81,79),78),77)),76),75)),(((88,87),86),(83,(85,((70,(44,(28,(((64,63),15),(16,(17,(14,(10,6)))))))),(47,((62,(45,31)),(46,(32,((43,4),((38,29),(65,(((67,(69,(68,35))),(37,((27,8),(19,(18,(61,((41,33),(((73,49),(60,(58,(56,(57,(50,(55,(52,((53,(72,51)),48))))))))),((59,30),(5,(54,3))))))))))),((((23,22),((71,42),21)),((34,(40,(66,25))),(26,7))),(74,(((24,(36,20)),(39,11)),(9,(12,(13,2)))))))))))))))))))));
   tree tree_526 [p = 0.000, P = 0.018] = [&W 0.000033] (1,(82,(((88,87),86),((83,(84,(((80,((81,(79,78)),77)),76),75))),(85,(70,((47,(45,((28,(64,(63,15))),(44,(16,(17,(14,(10,6)))))))),((62,31),(46,(32,((43,4),(((73,38),((67,(69,(68,35))),(25,((27,8),(37,((61,((49,(60,(58,((57,56),(50,(55,(52,((72,53),(51,48))))))))),41)),((59,33),(18,(19,((30,5),3)))))))))),(((65,(36,29)),(((23,22),((71,42),21)),(54,((66,40),(26,7))))),((74,(24,20)),((39,11),(9,((34,12),(13,2))))))))))))))))));
   tree tree_527 [p = 0.000, P = 0.018] = [&W 0.000033] (1,(82,((((88,87),86),(83,(84,(((80,(((81,79),78),77)),76),75)))),(85,(70,(47,((((62,45),(64,(63,15))),(44,(28,(16,(17,(14,(10,6))))))),(31,(46,(4,(32,(43,((((69,67),(68,35)),((27,8),(24,(37,(((71,42),19),(18,(33,(41,((54,30),((((60,59),(49,((73,61),(58,((57,56),(50,(55,(52,(53,(72,(51,48))))))))))),5),3)))))))))),((66,(((23,22),21),(40,(26,((38,25),7))))),(74,(11,(39,((((34,29),(36,20)),9),(12,((65,13),2))))))))))))))))))));
   tree tree_528 [p = 0.000, P = 0.018] = [&W 0.000033] (1,(82,(((88,87),86),((84,((80,(((81,79),78),77)),(76,75))),(83,(85,(70,(47,((62,((44,28),(((64,63),15),(16,(17,(14,(10,6))))))),((31,(45,4)),((46,32),(((54,38),29),(43,(((67,(69,(68,(35,18)))),(37,((27,8),(19,(((41,((73,(61,(49,((60,59),(58,((57,56),(50,(55,((53,(72,51)),(52,48)))))))))),33)),(30,5)),3))))),((((25,(23,22)),(((71,42),34),21)),(40,(66,(26,7)))),((65,36),(74,(11,(39,((24,20),(9,(12,(13,2)))))))))))))))))))))));
   tree tree_529 [p = 0.000, P = 0.018] = [&W 0.000033] (1,(82,((84,(76,((80,((79,(81,78)),77)),75))),(((88,87),86),(83,(85,(70,((44,((28,((64,63),15)),(17,(16,(14,(10,6)))))),(47,((62,31),(((46,(45,29)),4),(32,(43,(((67,((69,(68,59)),(65,35))),(37,((27,8),(18,(19,(61,((30,(54,5)),((((73,(58,(60,49))),(50,((57,56),(52,(55,((53,(72,51)),48)))))),41),3)))))))),((((23,22),((71,42),21)),((66,40),(26,(25,7)))),(74,(((34,(38,33)),11),(39,((20,9),((24,(36,12)),(13,2)))))))))))))))))))));
   tree tree_530 [p = 0.000, P = 0.018] = [&W 0.000033] (1,(82,(((88,87),86),((83,(84,(((80,(((81,79),78),77)),76),75))),(85,(70,(47,((((45,44),(28,((64,63),15))),(17,(16,(14,(10,6))))),((62,31),(46,(32,((((38,34),29),(43,4)),(((68,((69,67),35)),(65,((37,(27,8)),(18,(19,(41,(((73,(61,(59,(49,(60,(58,(56,(57,(50,(55,(52,((53,(72,51)),48)))))))))))),((54,30),5)),(33,3)))))))),(((((71,42),(23,22)),21),((40,25),(66,(26,7)))),(74,((39,11),(((24,(36,20)),9),(12,(13,2)))))))))))))))))));
   tree tree_531 [p = 0.000, P = 0.018] = [&W 0.000033] (1,(82,(((88,87),86),((83,(84,(((80,(((81,79),78),77)),76),75))),(85,((47,((45,((64,63),15)),(44,(28,(17,(16,(14,(10,6)))))))),(70,(31,((62,32),(46,(29,((43,4),((((69,68),67),(65,(37,((27,8),(18,(19,((35,(54,(30,5))),(41,(((73,49),(59,(60,(58,(56,(57,(50,(55,(52,(53,(72,(51,48)))))))))))),(61,3)))))))))),((74,((33,(40,((23,22),((71,42),21)))),(66,(26,(25,7))))),((39,11),((((36,(38,34)),20),(24,9)),(12,(13,2))))))))))))))))));
   tree tree_532 [p = 0.000, P = 0.018] = [&W 0.000033] (1,((((88,87),86),82),((83,(84,(((((81,79),78),77),(80,76)),75))),(85,(47,(70,(((28,((64,63),15)),(44,(17,(16,(14,(10,6)))))),((45,(62,31)),(32,(46,(((43,29),4),((((69,68),67),((65,35),(37,((27,8),(18,(19,((61,(73,(49,(60,(58,(56,(57,(50,(55,(52,(53,((72,51),48)))))))))))),((59,41),((33,5),(30,(54,3))))))))))),((34,(((25,(23,22)),((71,42),21)),((66,40),(26,7)))),(74,((24,((39,38),11)),(((36,20),9),(12,(13,2))))))))))))))))));
   tree tree_533 [p = 0.000, P = 0.018] = [&W 0.000033] (1,(82,(((88,87),86),((83,(84,(((80,((81,(79,78)),77)),76),75))),(85,(70,((47,((64,(63,15)),(28,((45,44),(31,(17,(16,(14,(10,6))))))))),(62,((46,32),((43,4),(65,(((67,(69,(68,35))),((27,8),((37,18),(19,(((73,(60,(49,(50,((57,(58,56)),(55,((53,(72,51)),(52,48)))))))),41),((((59,54),30),5),(61,3))))))),((((23,22),((71,42),21)),(66,(40,(25,(((38,33),26),7))))),(39,((74,11),((24,((36,(29,20)),9)),(12,((34,13),2))))))))))))))))));
   tree tree_534 [p = 0.000, P = 0.018] = [&W 0.000033] (1,(82,(((88,87),86),((83,(84,(80,(76,((((81,79),78),77),75))))),(85,((70,47),((44,(28,((64,(63,15)),(17,(16,(14,(36,(10,6)))))))),((45,(31,(62,4))),(46,(32,((43,(((69,67),((68,(73,38)),35)),(65,((37,24),((27,8),(18,((((71,42),(54,30)),19),(41,(((61,(((60,59),49),(58,(57,(56,(50,(55,(52,((72,51),(53,48)))))))))),(33,5)),3))))))))),((74,(66,(((23,22),21),(40,(25,(26,7)))))),(11,(39,((((34,29),20),9),(12,(13,2)))))))))))))))));
   tree tree_535 [p = 0.000, P = 0.018] = [&W 0.000033] (1,((((88,87),86),82),((83,(84,((80,((81,(79,78)),77)),(76,75)))),(85,(47,((31,(28,(((64,63),15),((45,44),(17,(16,(14,(10,6)))))))),(70,(62,(32,(46,((43,4),((65,29),((((69,(67,(73,(38,34)))),((68,35),24)),(37,((27,8),(18,((25,19),(41,((((59,(60,(49,(50,((58,(57,56)),(55,(52,(53,(72,(51,48)))))))))),30),(33,(54,5))),3))))))),((((23,22),((71,42),21)),(40,((66,61),(26,7)))),(74,((39,11),(((36,20),9),(12,(13,2)))))))))))))))))));
   tree tree_536 [p = 0.000, P = 0.018] = [&W 0.000033] (1,(82,((((88,87),86),(83,(84,(((80,(((81,79),78),77)),76),75)))),(85,(62,(47,(70,((44,(((31,28),(64,(63,15))),(17,(16,(14,(10,6)))))),((45,4),(46,(32,(43,(((74,65),(((38,34),29),((67,((69,68),35)),(37,((27,8),((((59,(71,42)),19),(61,18)),(41,(((33,(54,30)),((73,(49,(60,(58,(57,(56,(50,(55,(52,(53,(72,(51,48)))))))))))),5)),3)))))))),((((23,22),21),(40,((66,25),(26,7)))),((24,(36,20)),((39,11),(9,(12,(13,2)))))))))))))))))));
   tree tree_537 [p = 0.000, P = 0.018] = [&W 0.000033] (1,(82,((((88,87),86),(83,(84,(((80,(((81,79),78),77)),76),75)))),(85,(70,((47,((28,(44,((64,63),15))),(31,(17,(16,(14,(10,6))))))),(62,(((46,45),(32,4)),(43,((((69,67),(68,35)),(37,((27,8),((((71,42),19),18),((((61,(73,(60,(49,(58,(50,((57,56),(55,(52,(72,(53,(51,48)))))))))))),41),(((59,54),30),5)),3))))),((((66,40),((23,22),21)),(25,(26,7))),(74,((39,((65,(38,((34,33),29))),11)),((24,(36,20)),(9,(12,(13,2)))))))))))))))));
   tree tree_538 [p = 0.000, P = 0.018] = [&W 0.000033] (1,((((88,87),86),82),((83,(84,(76,((80,((81,(79,78)),77)),75)))),(85,(47,(70,(((44,(64,(63,15))),(28,(17,(16,(14,(10,6)))))),((62,(45,31)),((46,32),((43,4),(74,(((69,(67,(68,35))),(65,(37,((18,(27,8)),(19,((41,33),((73,((61,59),(49,(60,(58,((57,56),(50,(55,(52,(53,((72,51),48))))))))))),(25,(((54,30),5),3))))))))),((24,(((23,22),((71,42),21)),((40,(66,(34,29))),(26,(38,7))))),((36,20),((39,11),(9,(12,(13,2))))))))))))))))));
   tree tree_539 [p = 0.000, P = 0.018] = [&W 0.000033] (1,(82,(((88,87),86),((83,(84,(((80,(((81,79),78),77)),76),75))),(85,(70,(47,(((28,(44,((64,63),15))),(17,(16,(14,(10,6))))),((32,(62,31)),(45,(46,((43,4),(((74,((69,68),67)),(37,((27,8),((19,18),((((61,(49,(73,(60,(58,(56,(57,(50,(55,((53,(72,51)),(52,48))))))))))),41),(65,35)),((((59,54),30),5),3)))))),((((23,22),((71,42),21)),(40,((38,(66,((34,29),25))),(26,7)))),(39,(((36,24),(33,20)),(11,(9,(12,(13,2))))))))))))))))))));
   tree tree_540 [p = 0.000, P = 0.018] = [&W 0.000033] (1,(82,(((88,87),86),((83,(84,(76,((80,(((81,79),78),77)),75)))),(85,(70,(((47,(62,31)),(28,(((64,63),15),(44,(17,(16,(14,(10,6)))))))),((46,(45,4)),(32,(43,((((69,(73,38)),(67,(68,35))),(37,((27,8),((19,(61,18)),(41,((59,(49,(60,(58,(56,(57,(50,((55,52),(53,((72,51),48)))))))))),((30,(33,(54,5))),3))))))),((((65,34),29),(74,((((71,42),(23,22)),21),((66,40),(26,(25,7)))))),((24,(36,20)),((39,11),(9,(12,(13,2)))))))))))))))));
   tree tree_541 [p = 0.000, P = 0.018] = [&W 0.000033] (1,((((88,87),86),82),((84,(76,((80,(((81,79),78),77)),75))),(83,(85,(70,(47,((28,((44,((64,63),15)),(17,(16,(14,(10,6)))))),(((62,45),31),(46,((43,(29,4)),(32,((38,((68,(69,(67,(35,34)))),((37,(18,(27,8))),(((71,42),19),(41,(33,((30,(54,5)),((61,((59,(73,49)),(60,(58,(56,(57,(50,((55,52),(53,(72,(51,48))))))))))),3)))))))),((65,(66,((40,((23,22),21)),(25,(26,7))))),(74,((24,(36,20)),((39,11),(9,(12,(13,2))))))))))))))))))));
   tree tree_542 [p = 0.000, P = 0.018] = [&W 0.000033] (1,(82,(((85,83),(84,(76,((80,(((81,79),78),77)),75)))),(((88,87),86),(70,(47,((44,((28,((64,63),15)),(17,(16,(14,(10,6)))))),((45,(62,31)),((46,32),((43,4),(29,((((69,68),67),((65,35),(38,((37,(27,8)),((((71,42),19),(61,18)),((((73,(49,(59,(60,(58,(56,(57,(50,(55,(52,((72,51),(53,48)))))))))))),33),((54,30),5)),(41,3))))))),((74,(25,(((40,(66,34)),((23,22),21)),(26,7)))),((39,11),(((36,24),20),(9,(12,(13,2))))))))))))))))));
   tree tree_543 [p = 0.000, P = 0.018] = [&W 0.000033] (1,(82,(((88,87),86),((83,(84,(((80,(((81,79),78),77)),76),75))),(85,((70,(31,(45,(44,((28,(64,(63,15))),(17,(16,(14,(10,6))))))))),((62,47),(46,(32,(4,(43,((74,((69,(67,(68,35))),(36,(37,((27,8),(18,(24,(((71,42),19),(41,(33,(((61,(73,(49,(60,(58,((57,56),(50,(55,(52,(53,(72,(51,48)))))))))))),((59,54),30)),(5,3)))))))))))),(((65,(38,29)),(((25,(23,22)),21),(40,(66,(26,7))))),((39,11),((20,9),((34,12),(13,2)))))))))))))))));
   tree tree_544 [p = 0.000, P = 0.018] = [&W 0.000033] (1,(82,(((88,87),86),((83,(84,(((80,(((81,79),78),77)),76),75))),(85,((70,47),(((28,(44,((64,63),15))),(17,(16,(14,(10,6))))),(((62,45),31),((46,32),((43,4),((((69,67),(68,35)),((65,38),(37,(8,(27,(18,(((71,42),19),((41,33),((61,((73,49),((60,59),(58,(56,(57,(50,(55,(52,((53,(72,51)),48)))))))))),((54,5),(30,3))))))))))),((((25,(23,22)),21),((66,40),(26,7))),((74,(24,(29,(36,20)))),(11,((39,34),(9,(12,(13,2))))))))))))))))));
   tree tree_545 [p = 0.000, P = 0.018] = [&W 0.000033] (1,(82,(((88,87),86),((83,(84,(((80,(((81,79),78),77)),76),75))),(85,((47,((62,31),(((64,45),(63,15)),(44,((28,17),(16,(14,(10,6)))))))),(70,(32,(46,((43,4),((((69,68),67),((65,35),(37,(27,(8,(18,(19,(41,((61,(73,(49,(60,(58,(57,(56,(50,(55,(52,(72,((53,51),48)))))))))))),(33,((30,5),((59,54),3)))))))))))),((((25,(23,22)),((71,42),21)),((66,40),(26,((38,34),7)))),(74,(11,(((36,24),(29,20)),(39,(9,(12,(13,2)))))))))))))))))));
   tree tree_546 [p = 0.000, P = 0.018] = [&W 0.000033] (1,((((88,87),86),82),((83,(84,(((80,(((81,79),78),77)),76),75))),(85,(70,(47,((44,((28,((64,63),15)),(17,(16,(14,(10,6)))))),(((62,45),31),(46,((32,((38,34),29)),((43,4),((((69,67),(68,35)),(65,(37,((27,8),(18,(19,(41,((59,(61,(73,(60,(49,(50,((58,(57,56)),(55,(52,(53,(72,(51,48)))))))))))),(((54,30),5),3))))))))),(((((42,(71,33)),(23,22)),21),(25,((66,40),(26,7)))),(74,((24,(36,20)),(11,(39,(9,(12,(13,2))))))))))))))))))));
   tree tree_547 [p = 0.000, P = 0.018] = [&W 0.000033] (1,(82,((((88,87),86),(84,((80,(((81,79),78),77)),(76,75)))),(83,(85,(70,(47,(((45,(62,31)),((44,((64,63),15)),(28,(17,(16,(14,(10,6))))))),(46,(32,(43,((65,4),(((68,(69,67)),(37,((27,8),(18,(((61,(71,42)),19),(41,((35,5),(((49,(73,(59,(60,(58,(56,(57,(50,(55,(52,(53,((72,51),48)))))))))))),33),(54,(30,3)))))))))),(((34,(38,29)),(((25,(23,22)),21),(40,(66,(26,7))))),(74,((39,11),((24,(36,20)),(9,(12,(13,2))))))))))))))))))));
   tree tree_548 [p = 0.000, P = 0.018] = [&W 0.000033] (1,(82,((((88,87),86),(84,(((80,((81,(79,78)),77)),76),75))),(83,(85,(47,(((28,(44,((64,63),15))),(17,(16,(14,(10,6))))),(70,(31,(62,(32,(4,((46,45),(29,(43,((37,(24,((27,8),(19,((25,18),((41,(((61,59),(49,(58,(60,((57,56),(50,(55,(52,(72,(53,(51,48))))))))))),33)),(((54,30),5),3))))))),(((69,67),(68,((73,38),(65,35)))),((((23,22),(((71,42),34),21)),(66,(40,(26,7)))),(74,(11,(((36,20),9),((39,12),(13,2)))))))))))))))))))))));
   tree tree_549 [p = 0.000, P = 0.018] = [&W 0.000033] (1,(82,(((88,87),86),((84,(((80,((79,(81,78)),77)),76),75)),(83,(85,(70,((28,((64,(63,15)),(44,(17,(16,(14,(10,6))))))),(47,((62,(45,31)),(32,(46,(43,(((34,29),4),(((74,((69,67),(68,35))),(65,(37,((27,8),(((61,(59,33)),((71,42),19)),(41,(18,((54,((73,49),(58,(60,((57,56),(50,((55,52),((72,53),(51,48))))))))),((30,5),3))))))))),((38,(((25,(23,22)),21),((66,40),(26,7)))),(11,(((24,(36,20)),9),((39,12),(13,2))))))))))))))))))));
   tree tree_550 [p = 0.000, P = 0.018] = [&W 0.000033] (1,(82,((83,(84,(76,((80,(((81,79),78),77)),75)))),(((88,87),86),(85,(70,(47,((((45,44),28),((64,(62,(63,15))),(17,(16,(14,(10,6)))))),(31,(4,((46,32),(43,(((69,(67,(68,35))),(((37,24),(27,8)),(19,((41,18),(((59,((73,61),(49,(60,(58,((57,56),(50,(55,(52,(53,((72,51),48))))))))))),33),((30,5),3)))))),((74,((((66,40),25),((23,22),((71,42),21))),(26,7))),((65,(((54,38),34),29)),((39,11),(((36,20),9),(12,(13,2)))))))))))))))))));
   tree tree_551 [p = 0.000, P = 0.018] = [&W 0.000033] (1,((((88,87),86),82),((83,(84,(((80,(((81,79),78),77)),76),75))),(85,(70,((47,(44,(((62,31),((64,63),15)),(28,(17,(16,(14,(10,6)))))))),(((46,45),4),(32,(43,((24,(((69,67),(68,35)),((27,8),((37,18),(59,(19,(((73,30),(54,5)),(((60,(49,(50,((57,(58,56)),(55,((72,53),(52,(51,48)))))))),41),3)))))))),((((25,(23,22)),(((71,61),42),21)),((66,40),(26,7))),(74,(((39,((34,(38,33)),(65,29))),11),(20,(9,((36,12),(13,2)))))))))))))))));
   tree tree_552 [p = 0.000, P = 0.018] = [&W 0.000033] (1,(82,(((88,87),86),((83,(84,(((80,(((81,79),78),77)),76),75))),(85,((70,(28,((44,(45,((64,63),15))),((62,31),(17,(16,(14,(10,6)))))))),(47,((46,32),((65,(43,4)),((((67,(69,(68,35))),(34,(38,29))),(37,((27,8),(18,((((71,(59,42)),33),19),(41,(54,((61,(73,(49,(60,(58,((53,(72,51)),((57,56),(50,(55,(52,48)))))))))),((30,5),3))))))))),((74,(((23,22),21),((66,40),(26,(25,7))))),((39,11),((24,(36,20)),(9,(12,(13,2))))))))))))))));
   tree tree_553 [p = 0.000, P = 0.018] = [&W 0.000033] (1,(82,(((88,87),86),((83,(84,(((80,(((81,79),78),77)),76),75))),(85,(((31,28),((64,(63,15)),(44,(62,(17,(16,(14,(10,6)))))))),(70,(47,(4,(46,(45,(32,(43,(((68,(69,67)),((65,35),(37,((27,8),(18,(((61,(71,42)),19),(41,((30,(((73,(49,(59,(60,(58,((57,56),(50,(55,(52,((53,(72,51)),48)))))))))),(54,33)),5)),3)))))))),((((25,(23,22)),21),((66,40),(26,7))),(74,(((39,(38,(34,29))),11),((24,(36,20)),(9,(12,(13,2)))))))))))))))))))));
   tree tree_554 [p = 0.000, P = 0.018] = [&W 0.000033] (1,(82,(((88,87),86),((84,((80,76),((((81,79),78),77),75))),(83,(85,(70,((((62,45),31),((44,(28,(64,(63,15)))),(17,(16,(14,(10,6)))))),(47,(46,((43,4),(32,(((68,(69,67)),((65,35),((73,38),(((37,24),(27,8)),(((59,33),18),(((61,(71,42)),19),(41,(((49,(60,(58,((57,56),(50,(55,(52,(53,(72,(51,48)))))))))),(30,(54,5))),3)))))))),((21,(((66,34),(40,(25,(23,22)))),(26,7))),((74,(29,(36,20))),((39,11),(9,(12,(13,2)))))))))))))))))));
   tree tree_555 [p = 0.000, P = 0.018] = [&W 0.000033] (1,(82,(((88,87),86),((83,(84,(76,((80,((79,(81,78)),77)),75)))),(85,(((64,(63,15)),(44,(28,(17,(16,(14,(10,6))))))),(47,(70,(((62,45),31),(46,(32,((43,4),((((69,68),67),((65,35),(37,((27,8),(18,(25,(19,((((60,49),((73,59),(58,((57,56),(50,((55,52),((72,51),(53,48)))))))),41),((30,5),(61,(54,3))))))))))),((((23,22),((71,42),21)),(40,((66,((34,33),(38,29))),(26,7)))),((24,(36,20)),(74,((39,11),(9,(12,(13,2))))))))))))))))))));
   tree tree_556 [p = 0.000, P = 0.019] = [&W 0.000033] (1,(82,(((88,87),86),((83,(84,(((80,((81,(79,78)),77)),76),75))),(85,(70,(47,(((44,((64,63),15)),(28,(17,(16,(14,(10,6)))))),((62,31),(45,(46,(32,((43,4),((((69,67),(65,(68,35))),(74,(37,((27,8),(18,((((71,61),42),19),(41,(((73,(49,((60,59),(58,(56,(57,(50,(55,(52,(53,(72,(51,48)))))))))))),33),(((54,30),5),3))))))))),(38,((((23,22),21),(40,(66,((26,25),7)))),((29,(24,(36,20))),((39,11),(9,(12,(34,(13,2))))))))))))))))))))));
   tree tree_557 [p = 0.000, P = 0.019] = [&W 0.000033] (1,(82,(((88,87),86),((84,(((80,(((81,79),78),77)),76),75)),(83,(85,(70,(47,(((44,28),(((64,63),15),(17,(16,(14,(10,6)))))),((62,31),(46,((32,29),((45,4),(43,((74,((68,((69,67),(73,38))),((65,35),(37,((27,8),(18,(19,((33,25),(((61,((60,49),(58,((57,56),(50,(55,(52,((72,53),(51,48))))))))),41),(5,(30,(54,(59,3))))))))))))),((((23,22),((42,(71,34)),21)),(40,(66,(26,7)))),((36,(24,20)),((39,11),(9,(12,(13,2)))))))))))))))))))));
   tree tree_558 [p = 0.000, P = 0.019] = [&W 0.000033] (1,((((88,87),86),82),((84,(76,((80,(((81,79),78),77)),75))),(83,(85,((70,(44,(((64,63),15),(28,(16,(17,(14,(10,6)))))))),(47,((62,31),(32,((46,45),((43,4),(29,(((67,(69,(68,35))),((38,18),((27,8),(37,(19,(41,((((73,(59,54)),(((60,58),49),((57,56),(50,(55,(52,((53,(72,51)),48))))))),33),(30,(5,3))))))))),((((25,(23,22)),((61,(71,42)),21)),((66,40),(26,7))),(65,(74,((39,11),(9,((36,(24,20)),(12,((34,13),2)))))))))))))))))))));
   tree tree_559 [p = 0.000, P = 0.019] = [&W 0.000033] (1,(82,(((88,87),86),((83,(84,((80,(((81,79),78),77)),(76,75)))),(85,(70,(47,((44,(28,(17,(((64,63),15),(16,(14,(10,6))))))),((62,31),((46,(45,4)),(32,(43,((((34,(38,33)),29),(((69,68),67),((65,35),(37,((27,8),(19,((((61,(73,59)),(49,(60,(58,((57,56),(50,(55,(52,(72,(53,(51,48))))))))))),18),(41,((30,(54,5)),3))))))))),((((25,(23,22)),((71,42),21)),((66,40),(26,7))),((74,11),(((36,(24,20)),9),((39,12),(13,2))))))))))))))))));
   tree tree_560 [p = 0.000, P = 0.019] = [&W 0.000033] (1,(82,(((88,87),86),((83,(84,(76,((80,(((81,79),78),77)),75)))),(85,(70,((44,((45,18),(((64,63),15),(28,(16,(17,(14,(10,6)))))))),(47,((62,31),(46,(32,((43,4),((74,(((73,38),(69,(67,(68,(35,30))))),(((27,(25,19)),8),((65,37),(((59,(61,(49,(60,(58,((57,56),(50,(55,(52,(53,(72,(51,48)))))))))))),41),((54,5),3)))))),(((((71,42),(23,22)),21),((66,40),((33,26),7))),(((24,((36,34),(29,20))),11),(39,(9,(12,(13,2)))))))))))))))))));
   tree tree_561 [p = 0.000, P = 0.019] = [&W 0.000033] (1,(((88,87),86),(82,((84,(((80,(((81,79),78),77)),76),75)),(83,(85,(47,(70,(31,((62,(((45,44),28),((64,(63,15)),(16,(17,(14,(10,6))))))),(32,(46,(43,(4,((((74,(69,(67,(68,35)))),18),((65,((34,(38,(59,33))),25)),((37,(27,8)),(19,(41,(((((73,60),(49,(58,((57,56),(50,(55,(52,(53,(72,(51,48)))))))))),(54,30)),5),3)))))),((((23,22),(((71,61),42),21)),((66,40),(26,7))),((29,(39,11)),((24,(36,20)),(9,(12,(13,2)))))))))))))))))))));
   tree tree_562 [p = 0.000, P = 0.019] = [&W 0.000033] (1,(82,(((88,87),86),((83,(84,((80,(((81,79),78),77)),(76,75)))),(85,(70,((44,(28,(((64,(63,45)),15),(17,(16,(14,(10,6))))))),(47,((62,31),((46,32),((43,4),((((69,68),(67,35)),(24,(37,((27,8),(((73,61),19),(41,(5,(((59,49),(54,(60,(58,(57,(56,(50,(55,(52,(53,((72,51),48))))))))))),(30,(33,3)))))))))),((65,(((23,22),((71,42),21)),(40,(66,(26,(25,((38,18),7))))))),(74,((39,11),(((34,((36,29),20)),9),(12,(13,2))))))))))))))))));
   tree tree_563 [p = 0.000, P = 0.019] = [&W 0.000033] (1,(82,(((88,87),86),((84,((80,((81,(79,78)),77)),(76,75))),(83,(85,(70,((47,((63,(64,15)),((45,28),(44,(62,(17,(16,(14,(10,6))))))))),(32,(31,(46,(4,(((38,(34,33)),29),(43,((74,((67,(69,(68,35))),(65,(37,((27,8),((((71,42),19),(((61,59),((73,(60,(49,(58,((57,56),(50,(55,(52,(53,((72,51),48)))))))))),18)),(41,((54,30),5)))),3)))))),((21,((25,(23,22)),(40,(66,(26,7))))),((39,11),((24,(36,20)),(9,(12,(13,2)))))))))))))))))))));
   tree tree_564 [p = 0.000, P = 0.019] = [&W 0.000033] (1,(82,((((88,87),86),(83,(84,(76,((80,(((81,79),78),77)),75))))),(85,(47,((70,((44,28),(((64,(63,45)),15),(17,(16,(14,(10,6))))))),((62,31),(46,((32,29),(4,(43,(((69,(67,((73,38),(68,35)))),(37,((27,8),(((61,59),19),((41,((49,(60,(58,((57,56),(50,(55,(52,((72,53),(51,48))))))))),5)),(18,(54,3))))))),((65,(((25,(23,22)),((42,(71,30)),21)),(40,(66,(26,7))))),(74,(11,((24,(33,(36,20))),((39,34),(9,(12,(13,2))))))))))))))))))));
   tree tree_565 [p = 0.000, P = 0.019] = [&W 0.000033] (1,((((88,87),86),82),((83,(84,(((80,((79,(81,78)),77)),76),75))),(85,((28,(((62,(45,31)),(64,(63,15))),(44,(16,(17,(14,(10,6))))))),((70,47),(46,((43,4),(32,(((67,(68,(69,(73,38)))),(((65,35),18),(37,((27,8),(((59,33),19),(61,(41,((54,(30,((60,(49,((58,(57,56)),(50,(55,(52,(53,(72,(51,48))))))))),5))),3)))))))),(74,((((23,22),((71,42),21)),((66,40),(26,(25,7)))),((24,((34,29),(36,20))),((39,11),(9,(12,(13,2)))))))))))))))));
   tree tree_566 [p = 0.000, P = 0.019] = [&W 0.000033] (1,(82,((83,(((88,87),86),(84,(((80,(((81,79),78),77)),76),75)))),(85,(70,((28,(31,(((64,63),15),(62,((45,44),(16,(17,(14,(10,6))))))))),(47,(32,(46,((43,4),(((67,(69,(68,35))),((29,((38,33),18)),(65,(37,((27,8),(19,(41,((61,(73,(59,(60,(49,(58,(57,(56,(50,(55,(52,(53,(72,(51,48)))))))))))))),((54,(30,5)),3))))))))),(((40,(66,25)),(((23,22),((71,42),21)),(26,7))),((39,11),((74,(24,(34,(36,20)))),(9,(12,(13,2)))))))))))))))));
   tree tree_567 [p = 0.000, P = 0.019] = [&W 0.000033] (1,(82,(((88,87),86),((83,(84,(((80,((81,(79,78)),77)),76),75))),(85,(((44,28),(((62,31),(64,(63,15))),(16,(17,(14,(10,6)))))),(70,(47,(32,((46,45),((43,4),((65,29),((((((69,68),67),(73,38)),(35,34)),((37,18),((27,8),((61,((71,42),19)),(41,((60,(49,(58,((57,56),(50,(55,(52,(53,(72,(51,48)))))))))),(5,(((59,54),30),3)))))))),((74,(66,((40,((23,22),21)),(25,(26,7))))),((39,11),(24,((36,33),(20,(9,(12,(13,2)))))))))))))))))))));
   tree tree_568 [p = 0.000, P = 0.019] = [&W 0.000033] (1,(82,((85,83),((84,(((80,(((81,79),78),77)),76),75)),(((88,87),86),(70,(47,((44,((28,((64,63),15)),(16,(17,(14,(10,6)))))),(((62,45),31),(32,((46,4),((43,(65,((38,34),29))),((((69,68),67),(35,(37,(18,(8,(27,(19,(41,((33,(30,5)),((54,(((73,61),59),(49,(60,(58,(56,(57,((55,52),(50,(53,((72,51),48))))))))))),3)))))))))),((24,(((25,(23,22)),((71,42),21)),((66,40),(26,7)))),(74,((39,11),((36,20),(9,(12,(13,2))))))))))))))))))));
   tree tree_569 [p = 0.000, P = 0.019] = [&W 0.000033] (1,((((88,87),86),82),((83,(84,((80,(((81,79),78),77)),(76,75)))),(85,(70,(((31,(64,((63,62),15))),(28,(44,(16,(17,(14,(10,6))))))),(47,(((46,45),32),((43,(38,4)),((((69,68),67),(((65,35),18),((27,8),(37,(((71,42),19),(41,((33,5),((73,(49,(61,(60,(58,(56,(57,(50,(55,(52,((53,(72,51)),48))))))))))),(30,((59,54),3)))))))))),((((23,22),21),(40,(66,(25,(26,7))))),((74,(39,11)),(24,(((34,29),(36,20)),(9,(12,(13,2)))))))))))))))));
   tree tree_570 [p = 0.000, P = 0.019] = [&W 0.000033] (1,(82,(((88,87),86),((83,(84,(((80,(((81,79),78),77)),76),75))),(85,(47,(70,((28,(44,((63,(64,15)),(16,(17,(14,(10,6))))))),((31,(45,(62,4))),((46,32),(43,((((69,68),67),(((((54,38),34),29),(65,(35,18))),(37,((27,8),((61,19),((41,((73,(49,((60,59),(58,(56,(57,(50,((55,52),(72,(53,(51,48))))))))))),(30,(33,5)))),3)))))),((74,(((66,40),((25,(23,22)),((71,42),21))),(26,7))),((36,(24,20)),((39,11),(9,(12,(13,2))))))))))))))))));
   tree tree_571 [p = 0.000, P = 0.019] = [&W 0.000033] (1,(82,(((88,87),86),((83,(84,(76,((80,(((81,79),78),77)),75)))),(85,(70,((47,(44,((64,(63,15)),(16,((28,17),(14,(10,6))))))),((62,(45,31)),((32,4),(46,(43,(((68,(69,(67,35))),((((73,59),38),(65,18)),(8,(27,(37,(19,(((60,(61,(49,(58,((57,56),(((53,(72,51)),50),(55,(52,48)))))))),41),(((54,30),5),3)))))))),((74,((40,((25,(23,22)),((71,42),21))),(66,(26,7)))),(((33,24),((36,29),(34,20))),((39,11),(9,(12,(13,2))))))))))))))))));
   tree tree_572 [p = 0.000, P = 0.019] = [&W 0.000033] (1,(82,(((88,87),86),((83,(84,(((80,((81,(79,78)),77)),76),75))),(85,(70,(((45,(62,31)),(28,(((64,63),15),(44,(17,(16,(14,(10,6)))))))),(47,(32,(46,(43,(4,((74,(((67,(69,(73,38))),(65,(68,35))),((27,8),((18,((61,19),(((60,(49,(58,((57,56),(50,(55,(52,((72,51),(53,48))))))))),41),(30,5)))),(37,(54,(59,3))))))),(((66,(40,(((71,42),(25,(23,22))),21))),(26,7)),((39,11),((24,((36,29),(34,(33,20)))),(9,(12,(13,2)))))))))))))))))));
   tree tree_573 [p = 0.000, P = 0.019] = [&W 0.000033] (1,(82,(((88,87),86),((83,(84,(((80,(((81,79),78),77)),76),75))),(85,((47,((28,(44,((64,63),15))),(17,(16,(14,(10,6)))))),(70,(62,((32,31),((46,45),(43,(4,((((69,67),(68,35)),(((37,24),((27,18),(((71,42),19),8))),((41,(33,((54,30),5))),((61,((73,49),(59,(60,(58,((57,56),(50,(55,(52,(72,(53,(51,48)))))))))))),3)))),((65,(((38,(25,(23,22))),21),((66,40),(26,7)))),((39,(74,11)),(((34,29),(36,20)),(9,(12,(13,2)))))))))))))))))));
   tree tree_574 [p = 0.000, P = 0.019] = [&W 0.000033] (1,(82,(((88,87),86),((84,(((80,(((81,79),78),77)),76),75)),(83,(85,((70,62),(((44,(63,(64,15))),(28,(17,(16,(14,(10,6)))))),(47,((45,31),(32,(46,((43,(65,4)),(((69,67),(68,(((37,(33,18)),(27,8)),(19,(41,((73,(49,((60,59),(58,((57,56),(50,(55,(52,((72,51),(53,48)))))))))),(5,((35,30),(54,3))))))))),((74,(66,(((61,(71,42)),((25,(23,22)),21)),(40,(26,7))))),(((39,(38,29)),11),(((24,20),(36,(34,9))),(12,(13,2)))))))))))))))))));
   tree tree_575 [p = 0.000, P = 0.019] = [&W 0.000033] (1,(82,(((85,83),(84,(((80,(((81,79),78),77)),76),75))),(((88,87),86),(70,(47,((45,(44,(((64,63),15),(17,(28,(16,(14,(10,6)))))))),((62,31),(((38,29),4),(46,(32,(43,((74,((69,67),((68,(65,35)),(37,((27,(18,8)),(19,(61,(41,((33,5),((54,30),((73,(49,(60,(58,(59,((57,56),(50,((53,(72,51)),(55,(52,48)))))))))),3))))))))))),((((23,22),((71,42),21)),((66,40),(25,(26,7)))),((39,11),((24,((34,(36,20)),9)),(12,(13,2))))))))))))))))));
   tree tree_576 [p = 0.000, P = 0.019] = [&W 0.000033] (1,((((88,87),86),82),((83,(84,(((80,(((81,79),78),77)),76),75))),(85,(70,(47,((44,((28,(64,(63,15))),(17,(16,(14,(10,6)))))),((45,(62,31)),(32,(46,((43,(29,4)),(65,(((69,(67,(68,35))),((37,(27,8)),(18,(((41,33),(30,(((59,(60,49)),(73,(58,((57,56),(50,(55,(52,((53,(72,51)),48)))))))),(54,5)))),(25,(((71,(61,42)),19),3)))))),((((66,40),((23,22),21)),((38,34),(26,7))),(74,((39,11),(((24,(36,20)),9),(12,(13,2)))))))))))))))))));
   tree tree_577 [p = 0.000, P = 0.019] = [&W 0.000033] (1,(82,(((88,87),86),((83,(84,(((80,((81,(79,78)),77)),76),75))),(85,(((28,((64,63),15)),(44,(17,(16,(14,(10,6)))))),(47,(70,(31,(62,((46,45),(29,(32,(4,(43,((65,((69,67),(((68,35),34),(37,((27,8),(18,((41,(59,((54,(73,(49,(60,(58,((57,56),(50,(55,(52,(53,(72,(51,48)))))))))))),(33,5)))),(19,((61,30),3))))))))),((74,(25,(((66,40),((23,22),((71,42),21))),(38,(26,7))))),(11,(((24,(36,20)),9),((39,12),(13,2)))))))))))))))))))));
   tree tree_578 [p = 0.000, P = 0.019] = [&W 0.000033] (1,(82,(((88,87),86),((83,(84,(((80,(((81,79),78),77)),76),75))),(85,((70,(47,(((64,63),15),(44,(28,(17,(16,(14,(10,6))))))))),((62,32),(31,((46,45),(4,(43,(((38,34),29),((((69,67),(68,35)),((27,8),((65,18),(37,(24,((41,((54,30),(((73,((60,49),(58,(56,(57,(50,(55,((53,(72,51)),(52,48))))))))),33),5))),(((61,(71,42)),19),(59,3)))))))),(((40,((25,(23,22)),21)),(66,(26,7))),(74,((39,11),((36,20),(9,(12,(13,2))))))))))))))))))));
   tree tree_579 [p = 0.000, P = 0.019] = [&W 0.000033] (1,(((((88,87),86),82),(83,(84,((80,(((81,79),78),77)),(76,75))))),(85,(70,(47,(((44,(28,((64,63),15))),(17,(16,(14,(10,6))))),(((62,45),(31,4)),(46,(32,(43,((((69,67),(68,(65,35))),((37,(27,(54,8))),((((61,59),19),18),(((73,(49,(60,(58,(57,(56,(50,(55,(52,(53,(72,(51,48)))))))))))),(30,5)),(33,(41,3)))))),((((25,(23,22)),((71,42),21)),(40,(66,(26,7)))),(39,(11,(74,(((((38,34),29),24),((36,20),9)),(12,(13,2))))))))))))))))));
   tree tree_580 [p = 0.000, P = 0.019] = [&W 0.000033] (1,(82,((((88,87),86),(84,(76,((80,(((81,79),78),77)),75)))),(83,(85,(70,(47,((62,(45,31)),((44,((28,(64,(63,15))),(17,(16,(14,(10,6)))))),((46,((29,18),4)),(32,(43,((((69,67),(68,(65,35))),(37,(8,(27,(19,(41,(((38,34),(54,(((73,59),(49,(60,((57,(58,56)),(50,((55,52),(53,(72,(51,48))))))))),(30,5)))),(61,3)))))))),((66,((((42,(71,33)),(23,22)),21),(40,(26,(25,7))))),((74,(24,(36,20))),((39,11),(9,(12,(13,2)))))))))))))))))));
   tree tree_581 [p = 0.000, P = 0.019] = [&W 0.000033] (1,((((88,87),86),82),((84,(76,((80,(((81,79),78),77)),75))),(83,(85,(70,((47,((28,((64,63),15)),(44,(17,(16,(14,(10,6))))))),((62,(45,31)),(46,(32,(4,(29,(43,((37,(8,(27,(((61,59),19),(41,(((54,30),5),((73,(49,(60,(58,(56,(57,(50,((55,52),(53,((72,51),48)))))))))),3))))))),((((69,67),(68,35)),((((71,42),21),(22,(23,18))),(66,(40,(26,(((38,34),25),7)))))),(65,((74,24),((39,11),((36,20),(9,(12,((33,13),2))))))))))))))))))))));
   tree tree_582 [p = 0.000, P = 0.019] = [&W 0.000033] (1,(82,(((88,87),86),((83,(84,(((80,(((81,79),78),77)),76),75))),(85,((44,(28,((64,(63,15)),(17,(16,(14,(10,6))))))),(47,(70,(((45,31),4),(62,(32,(46,(43,((((69,67),(68,35)),(65,((24,((27,18),(((61,(71,42)),19),8))),(37,(41,(33,((73,((60,59),(49,(58,(56,(57,(50,(55,(52,(53,(72,(51,48)))))))))))),(5,(30,(54,3)))))))))),(((36,((34,29),20)),(74,(((66,40),((23,(25,22)),21)),(26,(38,7))))),((39,11),(9,(12,(13,2)))))))))))))))))));
   tree tree_583 [p = 0.000, P = 0.019] = [&W 0.000033] (1,(82,((((88,87),86),(83,(84,((80,((81,(79,78)),77)),(76,75))))),(85,((70,(44,(((64,63),15),(28,(17,(16,(14,(10,6)))))))),(47,((62,31),((46,(18,4)),(45,(32,(43,(((67,(69,(68,35))),((27,((61,19),8)),(37,(41,(((60,59),(73,(49,(((58,57),56),(50,(55,(52,((53,(72,51)),48)))))))),(((54,30),5),3)))))),((25,(((66,40),(((71,42),(23,22)),21)),(26,7))),(((74,(34,(65,29))),(24,((38,36),(33,20)))),(11,(39,(9,(12,(13,2)))))))))))))))))));
   tree tree_584 [p = 0.000, P = 0.019] = [&W 0.000033] (1,(82,(((88,87),86),((84,(76,((80,(((81,79),78),77)),75))),(83,(85,(70,(((28,((64,63),15)),(44,(17,(16,(14,(10,6)))))),(47,(((62,45),31),(32,(46,((43,4),(29,(((67,(68,(69,35))),((65,34),((((24,((61,30),19)),18),(27,8)),(37,(((59,(73,(49,(58,(60,((57,56),(50,(55,(52,(53,(72,(51,48)))))))))))),(41,33)),(5,(54,3))))))),(74,((((25,(23,22)),((71,42),21)),(40,(66,(26,7)))),(39,((38,11),(((36,20),9),(12,(13,2))))))))))))))))))))));
   tree tree_585 [p = 0.000, P = 0.019] = [&W 0.000033] (1,(82,((((88,87),86),(83,(84,(76,((80,((81,(79,78)),77)),75))))),(85,((44,(((64,63),15),((28,17),(16,(14,(10,6)))))),(47,((70,(62,31)),(((46,45),4),(32,(43,(((68,(69,(67,35))),(37,((18,(27,8)),((59,54),(((71,42),19),(41,((61,((73,49),(60,(58,(50,((57,56),(55,(52,((72,51),(53,48)))))))))),((30,5),3)))))))),((74,(((23,22),21),((40,(66,25)),(26,7)))),((39,((65,((34,(38,33)),29)),11)),(((24,(36,20)),9),(12,(13,2))))))))))))))));
   tree tree_586 [p = 0.000, P = 0.020] = [&W 0.000033] (1,(82,(((88,87),86),((83,(84,(76,((80,(((81,79),78),77)),75)))),(85,(70,((((45,44),28),((31,((64,63),15)),(17,(16,(14,(10,6)))))),(47,(62,(32,(46,((43,4),((((69,67),(68,35)),(37,((27,8),(54,(19,(((61,(60,(49,(73,(58,((57,56),(50,(55,(52,((53,(72,51)),48)))))))))),41),(((59,33),(30,5)),(18,3)))))))),((74,(((23,22),((71,42),21)),(66,(40,(26,((38,34),(25,7))))))),((24,(39,11)),((36,(29,20)),(9,((65,12),(13,2)))))))))))))))))));
   tree tree_587 [p = 0.000, P = 0.020] = [&W 0.000033] (1,(82,(((88,87),86),((83,(84,((80,(((81,79),78),77)),(76,75)))),(85,(70,(47,((44,((64,(63,15)),(28,(16,(17,(14,(10,6))))))),((62,31),((45,(29,4)),(46,(32,(43,((74,(((69,67),(68,35)),((37,(27,8)),((24,19),(((54,(61,(73,(60,(49,(50,(58,((57,56),(55,(52,(53,(72,(51,48))))))))))))),41),(((59,33),(30,5)),(18,3))))))),((65,((((38,34),(25,(23,22))),((71,42),21)),((66,40),(26,7)))),((39,11),(((36,20),9),(12,(13,2)))))))))))))))))));
   tree tree_588 [p = 0.000, P = 0.020] = [&W 0.000033] (1,(82,((((88,87),86),(84,((((79,(81,78)),77),(80,76)),75))),(83,(85,((70,47),(((((45,44),28),(63,(64,15))),(16,(17,(14,(10,6))))),((62,31),(4,((46,(43,((38,34),29))),(32,((((69,67),(68,35)),(37,((27,8),(19,(41,((30,5),(((73,(61,(49,(60,(58,((57,56),(50,(55,(52,(53,(72,(51,48)))))))))))),18),((59,33),3)))))))),((((23,22),((71,42),21)),((54,25),((66,40),(26,7)))),(65,(74,(11,((((36,24),20),9),((39,12),(13,2)))))))))))))))))));
   tree tree_589 [p = 0.000, P = 0.020] = [&W 0.000033] (1,(82,(((88,87),86),((84,(((80,(((81,79),78),77)),76),75)),(83,(85,((44,((64,((63,45),15)),(28,(16,(17,(14,(10,6))))))),((70,62),((47,31),(46,(4,(32,(43,(((34,29),(24,(((73,(59,38)),(69,(67,(68,35)))),((27,8),((((61,(60,(49,(50,(((58,57),56),(55,(52,((53,51),(72,48))))))))),33),(41,(30,(54,5)))),(37,(65,(18,(19,3))))))))),((((25,(23,22)),((71,42),21)),((66,40),(26,7))),((36,20),(74,(11,(39,(9,(12,(13,2))))))))))))))))))))));
   tree tree_590 [p = 0.000, P = 0.020] = [&W 0.000033] (1,(82,(((88,87),86),((83,(84,(76,((80,(((81,79),78),77)),75)))),(85,(70,(47,((44,((28,(63,(64,15))),(16,(17,(14,(10,6)))))),((62,32),(31,(45,(46,((43,4),((74,(65,((((69,68),67),35),((27,8),(37,((((73,61),(49,(58,(60,((57,56),(50,((55,52),((72,51),(53,48))))))))),(41,(54,(30,5)))),(((33,((71,42),19)),18),(59,3)))))))),((((38,25),((23,22),21)),(40,(26,(66,7)))),((24,(36,((34,29),20))),((39,11),(9,(12,(13,2))))))))))))))))))));
   tree tree_591 [p = 0.000, P = 0.020] = [&W 0.000033] (1,((((88,87),86),82),((84,(((80,((81,(79,78)),77)),76),75)),(83,(85,(47,((70,(44,((64,(63,15)),(28,(16,(17,(14,(10,6)))))))),(62,((45,31),(32,(46,((29,4),(43,((34,(((69,67),(68,((73,38),35))),(65,((27,8),(37,((18,(41,((54,(61,(49,(60,(58,(50,((57,56),(55,(52,(53,(72,(51,48)))))))))))),(33,(30,5))))),(19,(59,3)))))))),(((24,(36,20)),((((71,42),(25,(23,22))),21),((66,40),(26,7)))),((74,(39,11)),(9,(12,(13,2)))))))))))))))))));
   tree tree_592 [p = 0.000, P = 0.020] = [&W 0.000033] (1,(82,(((88,87),86),((83,(84,(((80,(((81,79),78),77)),76),75))),(85,(70,(47,(((44,(28,(64,(63,15)))),(16,(17,(14,(10,6))))),(31,((62,32),(4,(45,(46,(43,((74,(((69,67),(68,(65,35))),(37,((27,8),((41,(((61,(73,(49,(60,(58,((57,56),(50,(55,((53,(72,51)),(52,48)))))))))),33),(30,(54,5)))),(18,((((71,59),42),19),3))))))),((24,(((25,(23,22)),21),((66,40),(26,7)))),((39,11),(((36,(((38,34),29),20)),9),(12,(13,2))))))))))))))))))));
   tree tree_593 [p = 0.000, P = 0.020] = [&W 0.000033] (1,(82,(((88,87),86),((83,(84,((80,(((81,79),78),77)),(76,75)))),(85,(70,((((64,63),15),(44,(28,(16,(17,(14,(10,6))))))),(47,((62,31),(((45,29),4),(46,(32,(43,((65,((69,(68,(67,35))),(37,((27,8),((61,19),((41,((73,((59,49),(58,(60,((57,56),(50,(55,((53,(72,51)),(52,48))))))))),(33,(30,5)))),(((54,38),(34,18)),3))))))),((74,(((25,(23,22)),((71,42),21)),(66,(40,(26,7))))),((39,11),(((24,(36,20)),9),(12,(13,2)))))))))))))))))));
   tree tree_594 [p = 0.000, P = 0.020] = [&W 0.000033] (1,((((88,87),86),82),((83,(84,((80,(((81,79),78),77)),(76,75)))),(85,(47,((70,(44,((28,(64,(63,15))),(16,(14,(17,(10,6))))))),(((62,45),31),(32,(46,((43,4),(((67,(69,(68,35))),((37,18),(8,(27,((59,19),(61,(41,((73,(49,(60,(58,(56,(57,(50,((55,52),(53,((72,51),48)))))))))),(30,((54,5),3)))))))))),((((23,22),((42,(71,33)),21)),((66,40),((26,(38,25)),7))),(((65,39),11),(((34,29),(24,(36,20))),(74,(9,(12,(13,2))))))))))))))))));
   tree tree_595 [p = 0.000, P = 0.020] = [&W 0.000033] (1,(82,(((88,87),86),(((85,83),(84,(((80,(((81,79),78),77)),76),75))),(70,((47,(((44,28),(64,(63,15))),(16,(14,(17,(10,6)))))),((62,31),(32,(45,(46,((43,4),(29,(((74,(67,(69,(68,((59,(73,38)),35))))),((24,18),(65,(37,(8,(27,(61,(19,((41,(33,(30,(54,5)))),((60,(49,(58,((57,56),((55,52),(50,((72,53),(51,48)))))))),3)))))))))),(((66,40),(((42,(71,34)),((25,(23,22)),21)),(26,7))),((39,11),(((36,20),9),(12,(13,2))))))))))))))))));
   tree tree_596 [p = 0.000, P = 0.020] = [&W 0.000033] (1,(82,(((88,87),86),((83,(84,(76,((80,(((81,79),78),77)),75)))),(85,(70,(47,((((64,63),15),((44,28),(16,(14,(17,(10,6)))))),(((62,45),31),((46,32),(4,(43,((((69,68),67),(((65,35),18),((37,24),((27,8),(19,(41,(33,(((49,(59,(73,(61,(60,(58,(56,(57,(50,(55,(52,(53,(72,(51,48)))))))))))))),(30,(54,5))),3)))))))),(((25,(((71,42),(23,22)),21)),((38,(34,29)),(40,(66,(26,7))))),(74,(11,(((36,20),9),(39,(12,(13,2))))))))))))))))))));
   tree tree_597 [p = 0.000, P = 0.020] = [&W 0.000033] (1,(82,(((88,87),86),((83,(84,((80,(((81,79),78),77)),(76,75)))),(85,((70,(28,((44,(64,(63,15))),(16,(14,(17,(10,6))))))),(47,(((62,32),31),(45,((43,(46,4)),((74,((68,(69,67)),((24,(((65,35),25),((59,38),18))),((37,(27,8)),(19,(41,((30,5),(((54,(73,(49,(60,(58,(56,(57,(50,(55,(52,(53,(72,(51,48))))))))))))),33),3)))))))),(((66,(40,((23,22),((71,(61,42)),21)))),(26,7)),((39,11),((36,((34,29),20)),(9,(12,(13,2)))))))))))))))));
   tree tree_598 [p = 0.000, P = 0.020] = [&W 0.000033] (1,(82,((((88,87),86),(84,(80,(76,((((81,79),78),77),75))))),(83,(85,((70,(44,(28,(((64,63),15),(16,(17,(14,(10,6)))))))),(47,((62,(31,(45,4))),(46,(32,(43,((74,(24,(((69,68),67),(65,(37,((27,8),(((25,19),(33,(((73,(49,(60,(58,((57,56),(50,(55,(52,(53,(72,(51,48))))))))))),41),((35,30),5)))),((54,18),(59,3))))))))),((((23,22),((61,(71,42)),21)),((66,40),(26,7))),((36,((34,29),20)),((39,(38,11)),(9,(12,(13,2))))))))))))))))));
   tree tree_599 [p = 0.000, P = 0.020] = [&W 0.000033] (1,(82,(((88,87),86),((83,(84,(((80,(((81,79),78),77)),76),75))),(85,(70,((47,((44,((64,63),15)),(28,(16,(17,(14,(10,6))))))),((62,31),((46,(45,4)),(32,(43,(((((69,68),67),(73,38)),(65,((27,((61,19),8)),(24,(37,(41,((54,(35,(30,5))),(((59,33),18),((60,(49,((58,(57,56)),(50,(55,(52,((72,53),(51,48)))))))),3))))))))),(74,((((23,22),((71,42),21)),(40,(66,(25,(26,7))))),((29,(36,(34,20))),((39,11),(9,(12,(13,2)))))))))))))))))));
   tree tree_600 [p = 0.000, P = 0.020] = [&W 0.000033] (1,(82,(((88,87),86),((84,(76,((80,(((81,79),78),77)),75))),(83,(85,(70,(47,(((45,(62,31)),(44,((64,(63,15)),(28,(16,(14,(17,(10,6)))))))),(32,(46,((43,4),((74,(((69,67),(65,(68,(35,(38,18))))),(24,(37,((27,8),(((71,42),19),((41,((61,(49,(60,(58,((57,56),(50,(55,(52,((72,51),(53,48)))))))))),((73,59),33))),(54,(30,(5,3)))))))))),(((25,(23,22)),(21,((66,40),(26,7)))),((34,((36,29),20)),(11,(39,(9,(12,(13,2))))))))))))))))))));
   tree tree_601 [p = 0.000, P = 0.020] = [&W 0.000033] (1,(82,((((88,87),86),(84,(((80,(((81,79),78),77)),76),75))),(83,(85,(70,(47,((44,((28,(64,(63,15))),(16,(17,(14,(10,6)))))),((62,31),((46,((45,29),(18,4))),(32,(43,((((68,(69,67)),(65,35)),((37,(27,8)),(19,(41,(((73,(49,(60,(58,(56,(57,(50,(55,(52,((72,53),(51,48))))))))))),((54,38),(30,5))),(59,3)))))),((74,((((61,(71,42)),(23,22)),21),(((66,40),(34,25)),(26,7)))),((33,(39,11)),((24,(36,20)),(9,(12,(13,2)))))))))))))))))));
   tree tree_602 [p = 0.000, P = 0.020] = [&W 0.000033] (1,(82,(((88,87),86),((83,(84,(80,(76,((((81,79),78),77),75))))),(85,(70,(((44,28),((63,(64,15)),(16,(17,(14,(10,6)))))),(47,((62,(45,31)),(46,(4,((43,32),((((69,68),67),(37,((27,8),(19,(41,(((73,(((60,59),49),(58,(56,(57,(50,(52,(55,(53,(72,(51,48))))))))))),((35,30),5)),(33,3))))))),((((((71,61),42),21),((23,22),18)),((66,40),(25,(26,7)))),((65,((54,38),(34,29))),(74,((39,11),((24,(36,20)),(9,(12,(13,2)))))))))))))))))))));
   tree tree_603 [p = 0.000, P = 0.020] = [&W 0.000033] (1,(82,(((88,87),86),((83,(84,(((80,((81,(79,78)),77)),76),75))),(85,((70,((44,((64,63),15)),(28,(16,(17,(14,(10,6))))))),(47,(62,(31,((45,(((38,34),29),4)),(46,(32,(43,(((69,67),((68,(65,35)),((18,(27,8)),(37,((41,((((54,(73,(49,(60,(58,((57,56),(((55,52),50),(53,(72,(51,48)))))))))),33),30),5)),(((71,42),19),((61,59),3))))))),((74,(24,(((25,(23,22)),21),((66,40),(26,7))))),((39,11),(((36,20),9),(12,(13,2)))))))))))))))))));
   tree tree_604 [p = 0.000, P = 0.020] = [&W 0.000033] (1,(82,(((88,87),86),((83,(84,((80,(((81,79),78),77)),(76,75)))),(85,(70,(47,((45,(((64,63),15),(44,(28,(16,(17,(14,(10,6)))))))),((62,31),(32,(46,((43,4),((65,29),((((69,67),(68,35)),((((24,(61,19)),18),(27,8)),(37,(41,((((59,33),(54,30)),((73,(49,(60,(58,((57,56),(50,(55,(52,(53,((72,51),48)))))))))),5)),3))))),((74,(((66,40),((23,22),((71,42),21))),((38,(34,25)),(26,7)))),((39,11),(((36,20),9),(12,(13,2)))))))))))))))))));
   tree tree_605 [p = 0.000, P = 0.020] = [&W 0.000033] (1,(82,(((88,87),86),((83,(84,(80,(((81,(79,78)),77),(76,75))))),(85,((47,(44,((45,28),(((64,63),15),(16,(17,(14,(10,6)))))))),(70,((62,31),(43,(32,(29,((46,4),((65,(24,(((73,38),(68,(69,(67,(35,30))))),(37,(27,(8,(((33,18),(((61,(49,(60,(58,((57,56),(50,((55,52),(72,(53,(51,48)))))))))),41),(59,5))),(19,(54,3))))))))),(((((71,42),(23,22)),21),(((40,(66,34)),25),(26,7))),(74,((39,11),(((36,20),9),(12,(13,2)))))))))))))))))));
   tree tree_606 [p = 0.000, P = 0.020] = [&W 0.000033] (1,(82,(((88,87),86),((83,(84,(((80,(((81,79),78),77)),76),75))),(85,((47,(70,(44,((64,(63,15)),((28,16),(17,(14,(10,6)))))))),((62,31),((46,45),(32,(43,((29,4),((((67,(69,(68,35))),24),(37,((18,(27,8)),(19,(41,((61,(((73,49),((60,59),(58,((57,56),(50,(55,((53,(72,51)),(52,48)))))))),33)),(30,((54,5),3)))))))),(((65,34),(38,25)),((((71,42),((23,22),21)),((66,40),(26,7))),(74,(11,(39,(((36,20),9),(12,(13,2))))))))))))))))))));
   tree tree_607 [p = 0.000, P = 0.020] = [&W 0.000033] (1,(82,((((88,87),86),(83,(84,(((80,((81,(79,78)),77)),76),75)))),(85,(62,(70,((47,((45,31),(44,(28,(((64,63),15),(16,(17,(14,(10,6))))))))),(32,(46,((43,(((38,34),29),4)),(((65,(67,(69,(68,35)))),(37,((27,(18,8)),((25,((71,42),19)),((61,(73,(49,(60,(58,((57,56),(50,(55,(52,(53,(72,(51,48)))))))))))),(41,(5,(((59,33),(54,30)),3)))))))),((((23,22),21),(24,((66,40),(26,7)))),(74,(11,(((36,20),9),((39,12),(13,2)))))))))))))))));
   tree tree_608 [p = 0.000, P = 0.020] = [&W 0.000033] (1,(82,(((88,87),86),((83,(84,(76,((80,((81,(79,78)),77)),75)))),(85,(47,((70,(28,((44,((64,63),15)),(16,(17,(14,(10,6))))))),((62,(45,31)),(46,(32,((43,4),((38,29),((65,((67,(69,(68,35))),((27,(((61,((71,42),19)),18),8)),(37,(((41,((49,(60,(58,((57,56),(50,(55,(52,((53,(72,51)),48)))))))),(73,(59,33)))),(30,(54,5))),(25,(34,3))))))),((((23,22),21),((66,40),(26,7))),(74,((24,(36,20)),((39,11),(9,(12,(13,2))))))))))))))))))));
   tree tree_609 [p = 0.000, P = 0.020] = [&W 0.000033] (1,(82,((((88,87),86),(83,(84,(((80,(((81,79),78),77)),76),75)))),(85,(47,((((64,63),15),(28,(44,(16,(17,(14,(10,6))))))),(45,((70,31),(62,((46,32),(43,(4,((34,29),((74,((67,((69,68),35)),(65,(37,(8,(27,(((71,42),19),(41,((((73,(61,(60,(49,(59,(58,(56,(57,(((55,52),50),(53,(72,(51,48)))))))))))),18),((54,30),5)),3))))))))),(((66,(40,((25,(23,22)),21))),((33,26),(38,7))),((24,(36,20)),(11,(39,(9,(12,(13,2)))))))))))))))))))));
   tree tree_610 [p = 0.000, P = 0.020] = [&W 0.000033] (1,(82,(((88,87),86),((84,(80,((((81,(79,78)),77),76),75))),(83,(85,(70,(47,((((62,(45,31)),28),((64,(63,15)),(44,(16,(14,(17,(10,6))))))),(32,(46,((43,4),((29,(36,20)),((65,(((68,(69,67)),(35,24)),(37,(18,((27,8),(((71,42),19),((41,(((61,49),(54,(73,(59,(60,(58,((57,56),(50,(55,(52,((53,(72,51)),48))))))))))),(30,(33,5)))),3))))))),((((25,(23,22)),21),(40,(66,(26,(38,7))))),(74,((39,11),(9,(12,(13,(34,2)))))))))))))))))))));
   tree tree_611 [p = 0.000, P = 0.020] = [&W 0.000033] (1,((((88,87),86),82),((83,(84,(((80,(((81,79),78),77)),76),75))),(85,((70,((44,((64,63),15)),(28,(16,(14,(17,(10,6))))))),(47,(31,(62,(32,((46,45),(4,((65,43),((((38,34),(29,18)),((67,(69,(68,35))),((27,(37,8)),(((41,33),((61,(71,42)),19)),((73,(59,(60,(49,((58,(57,56)),(50,(55,(52,((53,(72,51)),48))))))))),((54,5),(30,3))))))),((74,(((23,22),21),((66,40),((26,25),7)))),((24,(36,20)),(11,(39,(9,(12,(13,2))))))))))))))))))));
   tree tree_612 [p = 0.000, P = 0.020] = [&W 0.000033] (1,(82,((84,(76,((80,((79,(81,78)),77)),75))),(((88,87),86),(83,(85,(70,(47,(((31,(((45,44),28),((64,63),15))),(16,(17,(14,(10,6))))),(62,(32,(46,((29,4),(43,(((67,(68,(69,38))),(65,(37,((27,8),((33,(61,((71,42),19))),((((59,54),18),((73,(49,(60,(58,(56,(57,(50,(55,(52,((53,(72,51)),48)))))))))),(35,(30,5)))),(41,3))))))),(74,(((((40,34),25),((23,22),21)),(66,(26,7))),((39,11),(((36,24),20),(9,(12,(13,2))))))))))))))))))))));
   tree tree_613 [p = 0.000, P = 0.020] = [&W 0.000033] (1,(82,(((88,87),86),((84,(((80,(((81,79),78),77)),76),75)),(83,(85,(70,((45,(62,31)),(47,((((64,63),15),(44,((28,16),(17,(14,(10,6)))))),(4,(46,(32,(43,((((69,(68,67)),((73,38),35)),((74,65),((54,37),((27,8),((24,19),(((41,((61,(60,(49,(((58,57),56),(50,(55,(52,((53,(72,51)),48)))))))),33)),(30,5)),(59,3))))))),(((((71,42),21),((23,22),(25,18))),((66,40),(26,7))),((39,11),((((36,29),20),9),(12,((34,13),2))))))))))))))))))));
   tree tree_614 [p = 0.000, P = 0.020] = [&W 0.000033] (1,(82,(((88,87),86),((84,(((80,(((81,79),78),77)),76),75)),(83,(85,(70,(47,((((62,45),31),(44,(28,(((64,63),15),(16,(17,(14,(10,6)))))))),(32,(46,((43,4),((((69,68),67),((54,38),((37,((24,(59,19)),(27,8))),((35,5),(33,(41,((61,(73,(49,(60,(58,((57,56),(50,(55,(52,((72,51),(53,48))))))))))),3))))))),(74,(((25,((66,40),((((71,42),30),21),((23,22),18)))),(26,7)),(39,((((65,34),29),11),(((36,20),9),(12,(13,2))))))))))))))))))));
   tree tree_615 [p = 0.000, P = 0.020] = [&W 0.000033] (1,((((88,87),86),82),((83,(84,(76,((80,(((81,79),78),77)),75)))),(85,(47,(((28,(44,((64,63),15))),(16,(17,(14,(10,6))))),(70,(62,(31,(((46,45),4),(((38,34),29),(32,(43,((((69,67),(68,35)),(65,((37,(27,8)),((((73,(61,(49,(60,(58,(56,(57,(50,(55,(52,(53,((72,51),48)))))))))))),41),((54,(59,30)),(18,5))),(((71,42),19),3))))),((((25,(23,22)),21),((40,(66,33)),(26,7))),((74,24),((39,11),(((36,20),9),(12,(13,2))))))))))))))))))));
   tree tree_616 [p = 0.000, P = 0.021] = [&W 0.000033] (1,(82,(((88,87),86),((83,(84,(((80,(((81,79),78),77)),76),75))),(85,(47,(70,(((44,(28,((64,63),15))),(16,(14,(17,(10,6))))),((62,31),((45,4),(46,(32,(43,((65,(((69,(73,38)),((68,35),(67,24))),(37,((27,8),(18,(19,(((54,(49,(59,(60,(58,(56,(57,(50,(55,(52,(53,(51,(72,48))))))))))))),(30,(33,5))),(41,(61,3))))))))),((((25,(23,22)),((71,42),21)),(40,(66,(26,7)))),(((36,(34,29)),20),(74,(11,(39,(9,(12,(13,2))))))))))))))))))))));
   tree tree_617 [p = 0.000, P = 0.021] = [&W 0.000033] (1,(82,(((88,87),86),((83,(84,(((80,((81,(79,78)),77)),76),75))),(85,(70,(((31,28),((64,(63,15)),((45,44),(16,(14,(17,(10,6))))))),(47,((62,32),(46,((43,(29,4)),(((69,(67,(68,35))),((38,(34,(73,33))),(((37,18),(27,8)),(((71,42),19),(41,(5,(((49,(60,(58,((57,56),(50,(55,(52,((53,(72,51)),48)))))))),30),(54,(59,3))))))))),((25,(((23,22),21),(((66,61),40),(26,7)))),((65,(39,11)),((24,(36,20)),(74,(9,(12,(13,2)))))))))))))))))));
   tree tree_618 [p = 0.000, P = 0.021] = [&W 0.000033] (1,(82,((((88,87),86),(83,(84,(76,((80,(((81,79),78),77)),75))))),(85,((70,(45,(44,((28,((64,63),15)),(16,(14,(17,(10,6)))))))),(47,((62,31),(46,(4,((43,32),((((65,35),((38,34),29)),((69,67),(68,(37,((24,(27,8)),(18,(((59,(71,42)),19),(41,(((73,(49,(60,(58,((57,56),(50,(55,(52,((72,53),(51,48)))))))))),33),((54,5),(30,3))))))))))),((74,(21,((25,(23,22)),(((66,61),40),(26,7))))),(11,((39,(36,20)),(9,(12,(13,2)))))))))))))))));
   tree tree_619 [p = 0.000, P = 0.021] = [&W 0.000033] (1,(82,((84,(((80,(((81,79),78),77)),76),75)),(((88,87),86),((85,83),(70,((47,((64,(63,15)),(28,(44,(16,(14,(17,(10,6)))))))),((45,31),((62,32),(46,(((38,29),(43,4)),((((68,(69,67)),34),((65,35),((27,8),(18,(37,(((((59,54),(61,(73,(49,(60,(58,(56,(57,(50,(55,(52,((53,(72,51)),48)))))))))))),30),19),((41,5),(33,3)))))))),((((25,(23,22)),((71,42),21)),(40,(66,(26,7)))),(74,((24,(36,20)),(11,(39,(9,(12,(13,2))))))))))))))))))));
   tree tree_620 [p = 0.000, P = 0.021] = [&W 0.000033] (1,(82,(((88,87),86),((84,(76,((80,(((81,79),78),77)),75))),(83,(85,(47,(70,(((((45,44),28),((64,63),15)),(16,(14,(17,(10,6))))),((62,31),(46,(32,(((43,((38,34),29)),4),(65,(((67,(68,(69,35))),((37,(27,8)),(((71,42),19),((41,((59,54),(((73,49),(60,(58,((57,56),(50,(55,(52,(53,((72,51),48))))))))),18))),((61,5),((33,30),3)))))),(74,(((24,((23,22),21)),(((66,40),25),(26,7))),((39,11),(((36,20),9),(12,(13,2)))))))))))))))))))));
   tree tree_621 [p = 0.000, P = 0.021] = [&W 0.000033] (1,(82,((((88,87),86),(83,(84,(80,(((((81,79),78),77),76),75))))),(85,(70,(62,(47,(((44,(64,(63,15))),(28,(16,(14,(17,(10,6)))))),((45,31),((43,4),(46,(32,((((69,67),(68,35)),(65,(37,(27,(8,((25,((71,42),19)),(18,(41,(((73,(59,(49,(61,(58,(60,(56,(57,(50,(55,(52,(53,(72,(51,48)))))))))))))),(30,(54,5))),(33,3)))))))))),((66,((40,((23,22),21)),(26,7))),(74,(((36,(24,20)),11),((39,((38,34),29)),(9,(12,(13,2))))))))))))))))))));
   tree tree_622 [p = 0.000, P = 0.021] = [&W 0.000033] (1,(82,(((88,87),86),((83,(84,(76,((80,((81,(79,78)),77)),75)))),(85,((70,((44,28),((64,(63,15)),(16,(14,(17,(10,6))))))),(47,((62,31),(45,(32,((46,4),(43,(((69,(67,(68,35))),(74,(65,(37,((27,8),(((33,24),((71,42),19)),(18,((41,((61,(73,(49,(59,(60,(58,(57,(56,(50,(55,(52,(53,(72,(51,48)))))))))))))),((54,30),5))),3)))))))),((66,((40,((25,(23,22)),21)),(26,7))),((39,(38,11)),(((36,29),(34,20)),(9,(12,(13,2)))))))))))))))))));
   tree tree_623 [p = 0.000, P = 0.021] = [&W 0.000033] (1,(82,(((88,87),86),((83,(84,(76,((80,(((81,79),78),77)),75)))),(85,((70,(47,(62,31))),((((45,28),(64,(63,15))),(44,(16,(14,(17,(10,6)))))),(32,(46,((29,(43,4)),(((69,(67,(68,35))),(19,(30,((27,8),(37,((((38,34),18),(33,5)),(41,((61,((73,60),(49,(58,(56,(57,(50,(55,(52,(53,((72,51),48))))))))))),((59,54),3))))))))),((65,(((66,40),((25,(23,22)),((71,42),21))),(26,7))),(74,((39,11),(((36,(24,20)),9),(12,(13,2)))))))))))))))));
   tree tree_624 [p = 0.000, P = 0.021] = [&W 0.000033] (1,(82,(((88,87),86),((83,(84,(76,((80,(((81,79),78),77)),75)))),(85,((47,(70,(((62,31),((44,28),((64,63),15))),(16,(14,(17,(10,6))))))),(32,((45,(46,4)),(43,((74,(65,(((27,18),(((61,(71,42)),19),8)),(37,(41,((59,(60,(49,(58,(56,(57,(50,(55,(52,(53,(72,(51,48)))))))))))),((30,5),(54,3)))))))),((((67,(69,(68,((73,38),35)))),(34,29)),(25,(((23,22),21),(40,(66,(26,7)))))),((24,((36,33),20)),((39,11),(9,(12,(13,2))))))))))))))));
   tree tree_625 [p = 0.000, P = 0.021] = [&W 0.000033] (1,(82,(((88,87),86),((83,(84,(((80,(((81,79),78),77)),76),75))),(85,(70,(47,(((28,(44,((64,63),15))),(16,(14,(17,(10,6))))),(62,((45,31),((32,4),(46,(43,((((69,67),(68,35)),(65,((37,24),((27,(18,((((71,42),(59,33)),19),8))),(41,((73,((61,60),(49,(58,(57,(56,(50,(55,(52,(53,((72,51),48))))))))))),(5,(30,(54,3))))))))),((((25,(23,22)),21),((66,40),(26,7))),(((74,((34,29),(36,20))),11),((39,38),(9,(12,(13,2))))))))))))))))))));
   tree tree_626 [p = 0.000, P = 0.021] = [&W 0.000033] (1,((((88,87),86),82),((84,((80,(((81,79),78),77)),(76,75))),(83,(85,(((70,47),(28,(44,((64,(63,15)),(16,(14,(17,(10,6)))))))),(62,((31,4),((46,45),(32,(43,((74,((((68,(67,(69,35))),(34,(73,(38,(59,33))))),24),(65,(37,((27,8),((((71,42),19),18),(25,((41,((60,(49,(58,((57,56),(50,(55,(52,(53,(72,(51,48)))))))))),(30,(54,5)))),3)))))))),((((66,61),(40,((23,22),21))),(26,7)),((39,11),((((36,29),20),9),(12,(13,2)))))))))))))))));
   tree tree_627 [p = 0.000, P = 0.021] = [&W 0.000033] (1,(82,(((88,87),86),((83,(84,(76,((80,(((81,79),78),77)),75)))),(85,((70,47),((28,((64,(63,15)),(44,(16,(14,(17,(10,6))))))),((62,(45,31)),((46,32),(43,(4,((33,(38,29)),((65,((69,(67,(68,35))),(37,(27,(8,(18,(19,(41,(((73,(61,59)),(49,(60,(58,((57,56),(50,(55,(52,(53,((72,51),48)))))))))),(5,((54,30),3))))))))))),((74,((66,25),((34,((23,22),((71,42),21))),(40,(26,7))))),((39,11),(((24,(36,20)),9),(12,(13,2))))))))))))))))));
   tree tree_628 [p = 0.000, P = 0.021] = [&W 0.000033] (1,(82,(((88,87),86),((83,(84,(76,((80,(((81,79),78),77)),75)))),(85,((70,47),((62,31),((28,(44,(((64,63),15),(16,(14,(17,(10,6))))))),((46,45),((((54,38),29),(43,4)),(32,(((67,(69,(68,35))),(65,(37,((27,8),(18,(19,(((73,(49,(60,(58,(57,(56,(50,(55,(52,(53,(72,(51,48)))))))))))),41),((59,30),((33,5),3))))))))),((24,(((25,(23,22)),(((71,61),42),21)),((40,(66,34)),(26,7)))),(74,((39,11),(((36,20),9),(12,(13,2))))))))))))))))));
   tree tree_629 [p = 0.000, P = 0.021] = [&W 0.000033] (1,(82,((84,(((80,((81,(79,78)),77)),76),75)),(((88,87),86),(83,(85,(((44,28),((64,(63,15)),(16,(14,(17,(10,6)))))),(70,(47,((62,31),(45,(46,((32,4),(43,(74,(((65,((38,34),29)),((67,(69,(68,35))),(24,(37,((27,8),(18,(19,(41,((73,((59,49),((60,58),((57,56),(50,(55,(52,((53,(72,51)),48)))))))),((33,5),((54,30),3))))))))))),((((23,22),((61,(71,42)),21)),((66,40),(25,(26,7)))),((39,11),(((36,20),9),(12,(13,2)))))))))))))))))))));
   tree tree_630 [p = 0.000, P = 0.021] = [&W 0.000033] (1,(82,(((85,83),(84,(80,((((81,(79,78)),77),76),75)))),(((88,87),86),(70,((47,(((64,63),15),((44,28),(16,(14,(17,(10,6))))))),((62,31),(32,((46,45),(((43,38),4),(29,(65,((((69,67),(68,35)),(24,(37,((27,8),(19,(18,((((73,61),(49,(60,(58,((57,56),(50,(55,(52,((72,51),(53,48)))))))))),41),((59,33),(5,(30,(54,3))))))))))),((((25,(23,22)),((71,42),21)),(34,((66,40),(26,7)))),(74,(39,(11,(((36,20),9),(12,(13,2))))))))))))))))))));
   tree tree_631 [p = 0.000, P = 0.021] = [&W 0.000033] (1,(82,(((88,87),86),((83,(84,(((80,(((81,79),78),77)),76),75))),(85,(70,((47,(44,((28,(45,(64,(63,15)))),(16,(14,(17,(10,6))))))),(31,(62,((43,32),(46,(4,(((68,(69,67)),((25,(35,(65,18))),((37,((27,((71,42),19)),8)),(61,(41,(33,((54,((73,49),(59,(60,(58,((57,56),(50,(55,((52,(53,(72,51))),48))))))))),((30,5),3)))))))),((74,(((38,34),29),(66,((40,((23,22),21)),(26,7))))),((39,11),((24,(36,20)),(9,(12,(13,2)))))))))))))))))));
   tree tree_632 [p = 0.000, P = 0.021] = [&W 0.000033] (1,(82,(((88,87),86),((83,(84,((80,(((81,79),78),77)),(76,75)))),(85,(70,((44,((64,(63,15)),(28,(16,(14,(17,(10,6))))))),(47,(((62,45),(31,4)),((43,32),(46,(((74,(65,(34,((38,33),29)))),((67,(69,(68,(35,30)))),(37,(8,(27,(19,(18,(41,(5,((73,(60,(49,(58,((57,56),(50,(55,(52,((53,(72,51)),48))))))))),((59,54),3))))))))))),((66,((40,((25,(23,22)),((71,(61,42)),21))),(26,7))),((24,(36,20)),((39,11),(9,(12,(13,2))))))))))))))))));
   tree tree_633 [p = 0.000, P = 0.021] = [&W 0.000033] (1,(82,(((88,87),86),((83,(84,(76,((80,(((81,79),78),77)),75)))),(85,((70,31),(47,((28,((45,44),((64,63),(15,(16,(14,(17,(10,6)))))))),(62,(32,(46,(4,(43,(29,((((69,68),67),((65,(35,34)),(18,((27,(19,8)),(37,(41,((61,(59,33)),(5,(((54,(73,(49,(60,((57,(58,56)),(50,(55,(52,((72,53),(51,48)))))))))),30),3))))))))),(((25,(23,22)),(((71,42),21),((66,40),(26,7)))),(74,(24,(11,(((39,38),(20,9)),(12,(36,(13,2)))))))))))))))))))))));
   tree tree_634 [p = 0.000, P = 0.021] = [&W 0.000033] (1,(82,(((88,87),86),((84,(76,((80,(((81,79),78),77)),75))),(83,(85,(70,(47,(((44,((31,(62,28)),((64,63),15))),(16,(14,(17,(10,6))))),(45,(46,(4,(32,(43,(((68,(69,67)),(((65,35),((34,(38,25)),18)),((19,(27,8)),(37,((41,((54,(60,(49,(50,((58,(57,56)),(55,(52,((53,(72,51)),48)))))))),(73,(59,33)))),(30,(5,3))))))),((((23,22),((71,42),21)),(((66,61),40),(26,7))),(((39,29),11),((24,(36,20)),(74,(9,(12,(13,2))))))))))))))))))))));
   tree tree_635 [p = 0.000, P = 0.021] = [&W 0.000033] (1,(82,((((88,87),86),(83,(84,(76,((80,((81,(79,78)),77)),75))))),(85,(70,((31,28),(47,(((45,(44,(64,(63,15)))),(16,(14,(17,(62,(10,6)))))),(46,((32,(43,4)),(29,(((65,((69,67),(68,35))),(37,(18,((27,8),(19,(41,((((73,60),59),(49,(58,((57,56),(50,(55,(52,(53,((72,51),48))))))))),((30,((54,33),5)),(61,3))))))))),((38,(((25,(23,22)),((71,42),21)),(40,((66,34),(26,7))))),(74,((39,11),(((36,(24,20)),9),(12,(13,2))))))))))))))))));
   tree tree_636 [p = 0.000, P = 0.021] = [&W 0.000033] (1,(82,((((88,87),86),(84,(76,((80,(((81,79),78),77)),75)))),(83,(85,((70,((62,31),((64,(63,15)),((44,28),(16,(14,(17,(10,6)))))))),(47,(32,((46,45),((43,4),(((69,67),((68,(38,34)),(((65,25),(35,18)),((37,(27,(19,8))),(41,(((60,(49,(50,(56,(58,(57,((72,(53,51)),(55,(52,48))))))))),(73,(59,33))),(30,((54,5),3)))))))),(74,(((((66,61),40),((23,22),((71,42),21))),(26,7)),(((39,29),11),((24,(36,20)),(9,(12,(13,2))))))))))))))))));
   tree tree_637 [p = 0.000, P = 0.021] = [&W 0.000033] (1,(82,(((88,87),86),((83,(84,(76,((80,((81,(79,78)),77)),75)))),(85,((70,((64,(63,15)),(((62,45),28),(44,(16,(14,(17,(10,6)))))))),(47,(31,(46,(32,((43,4),((65,29),(((24,(69,(68,((67,(((73,59),38),34)),(35,18))))),(37,((27,8),(19,(((60,(49,(58,((57,56),(50,(55,(52,(72,(53,(51,48)))))))))),41),((30,(33,(54,5))),3)))))),((((25,(23,22)),(((71,61),42),21)),(40,(66,(26,7)))),(74,((39,11),(((36,20),9),(12,(13,2)))))))))))))))))));
   tree tree_638 [p = 0.000, P = 0.021] = [&W 0.000033] (1,((((88,87),86),82),((84,(76,((80,((81,(79,78)),77)),75))),(83,(85,(70,(((62,(31,28)),(((64,63),15),(44,(16,(14,(17,(10,6))))))),(47,(32,(((45,29),(46,4)),(43,(((74,65),((67,(69,((68,35),34))),((37,(27,8)),(((71,42),19),(41,((61,33),((38,18),(((((73,59),(49,(60,(58,(56,(57,(50,(55,(52,(53,((72,51),48))))))))))),30),5),(54,3))))))))),((66,(((25,(23,22)),21),(40,(26,7)))),((39,11),((24,(36,20)),(9,(12,(13,2))))))))))))))))));
   tree tree_639 [p = 0.000, P = 0.021] = [&W 0.000033] (1,(82,((((88,87),86),(83,(84,(76,((80,((81,(79,78)),77)),75))))),(85,(((64,(63,15)),(44,(28,(16,(14,(17,(10,6))))))),(47,(70,((31,(62,(45,(29,4)))),(46,(32,(43,((74,((67,(69,(68,35))),(65,(37,((27,8),(((61,(71,42)),19),(18,(41,(((60,(49,(58,((57,56),(50,(55,(52,(53,(72,(51,48)))))))))),((54,30),5)),((73,(59,33)),3)))))))))),((66,((40,((23,22),21)),((34,25),(26,7)))),((39,11),((24,(36,20)),(9,((38,12),(13,2))))))))))))))))));
   tree tree_640 [p = 0.000, P = 0.021] = [&W 0.000033] (1,((((88,87),86),82),((84,(((80,((81,(79,78)),77)),76),75)),(83,(85,(70,((47,(44,(28,(((64,63),15),(45,(16,(14,(17,(10,6))))))))),((62,31),(32,(46,(43,((29,4),(65,((37,((27,8),(19,((61,18),(41,(33,(5,((49,(59,(60,(58,(56,(57,(((55,52),50),(53,((72,51),48))))))))),((54,30),3))))))))),((((25,(23,22)),((71,42),21)),(40,(66,(26,7)))),((74,((69,67),((73,38),(68,35)))),((39,11),(((24,20),9),((36,12),(34,(13,2)))))))))))))))))))));
   tree tree_641 [p = 0.000, P = 0.021] = [&W 0.000033] (1,(82,((83,(((88,87),86),(84,(((80,(((81,79),78),77)),76),75)))),(85,(70,(((44,(64,(63,15))),(28,(16,(14,(17,(10,6)))))),(47,((62,(45,31)),(32,((46,4),(43,((((69,67),(65,(68,35))),(37,((27,8),(((59,54),18),(19,(41,(33,(((73,(49,(60,(58,((57,56),(50,(55,(52,(53,(72,(51,48))))))))))),(30,5)),3)))))))),((74,(((38,34),((23,22),((61,(71,42)),21))),((66,40),(25,(26,7))))),((24,(36,(29,20))),((39,11),(9,(12,(13,2))))))))))))))))));
   tree tree_642 [p = 0.000, P = 0.021] = [&W 0.000033] (1,(82,(((88,87),86),((83,(84,(76,((80,((81,(79,78)),77)),75)))),(85,(70,(47,((62,(45,31)),(((28,(44,((64,63),15))),(16,(14,(17,(10,6))))),(46,(4,(32,(43,(((73,38),((67,(69,(68,35))),((37,24),((27,8),(((71,42),19),(18,((54,30),(41,((33,(((61,59),(49,(60,(58,((57,56),(50,(55,(52,(53,(72,(51,48))))))))))),5)),3))))))))),((65,(((25,(23,22)),21),(40,((66,34),(26,7))))),(74,(((36,29),20),(11,(39,(9,(12,(13,2))))))))))))))))))))));
   tree tree_643 [p = 0.000, P = 0.021] = [&W 0.000033] (1,(82,(((88,87),86),((84,(76,((80,(((81,79),78),77)),75))),(83,(85,((47,(70,((44,(28,(45,(64,(63,15))))),(16,(14,(17,(10,6))))))),((62,31),((46,4),(32,(43,(((69,(68,(67,38))),((24,((65,59),(35,18))),((27,(19,8)),(37,((41,(((61,49),(73,(60,(58,((57,56),(50,((55,52),(53,(72,(51,48)))))))))),((54,30),(33,5)))),3))))),((74,(((66,40),((71,42),((23,22),21))),(26,(25,7)))),((39,11),(((36,((34,29),20)),9),(12,(13,2)))))))))))))))));
   tree tree_644 [p = 0.000, P = 0.021] = [&W 0.000033] (1,(82,(((88,87),86),((83,(84,(((80,((81,(79,78)),77)),76),75))),(85,(70,(47,((62,31),((((64,63),15),(44,(28,(16,(14,(17,(10,6))))))),(32,((46,45),(43,(4,((74,(((67,(69,(68,(35,34)))),(38,29)),(65,(37,((27,8),((19,(((59,54),((61,(73,(49,(60,(58,((57,56),(50,(55,(52,(53,(72,(51,48)))))))))))),30)),(41,5))),(18,3))))))),((((23,22),((71,42),21)),((66,40),(26,((33,25),7)))),((39,11),((24,(36,20)),(9,(12,(13,2))))))))))))))))))));
   tree tree_645 [p = 0.000, P = 0.021] = [&W 0.000033] (1,(82,(((88,87),86),((84,(((80,((81,(79,78)),77)),76),75)),(83,(85,(70,(47,(((44,((64,63),15)),(28,(16,(17,(14,(10,6)))))),((31,(45,(62,4))),(46,(32,(43,((29,((69,67),(34,(68,((65,35),((18,(27,8)),((37,24),((33,19),(41,(((54,((73,49),(60,(59,(58,(56,(57,(50,(52,(55,(53,(72,(51,48))))))))))))),30),(5,3))))))))))),((((61,(71,42)),21),(((66,40),38),((25,(23,22)),(26,7)))),(74,(11,(((36,20),9),((39,12),(13,2))))))))))))))))))));
   tree tree_646 [p = 0.000, P = 0.022] = [&W 0.000033] (1,(82,((83,(84,(((80,(((81,79),78),77)),76),75))),(((88,87),86),(85,((70,(47,((64,(63,15)),((44,28),(16,(17,(14,(10,6)))))))),(((62,45),31),(32,(46,((43,4),(34,((74,((73,38),(((69,67),(68,35)),(37,((27,8),((19,18),(41,(33,((49,(54,(60,(58,(56,(57,(50,(55,((53,(72,51)),(52,48)))))))))),(5,(59,(30,3)))))))))))),(((((71,61),42),((25,(23,22)),21)),((66,40),(26,7))),(65,(((36,(29,20)),(39,11)),(24,(9,(12,(13,2)))))))))))))))))));
   tree tree_647 [p = 0.000, P = 0.022] = [&W 0.000033] (1,((((88,87),86),82),((83,(84,((((80,(81,(79,78))),77),76),75))),(85,((70,((44,(28,((64,63),15))),(16,(17,(14,(10,6)))))),(47,((62,31),((45,4),(46,(32,(43,((((67,(69,(68,35))),((65,38),(34,29))),((27,8),((37,(61,18)),(19,((41,33),(((73,((59,54),(49,(60,(58,(56,(57,(50,(55,(52,((72,51),(53,48)))))))))))),(30,5)),3)))))),(((66,40),(((25,(23,22)),((71,42),21)),(26,7))),((74,11),((20,9),(39,(12,(((36,24),13),2))))))))))))))))));
   tree tree_648 [p = 0.000, P = 0.022] = [&W 0.000033] (1,(82,((((88,87),86),(83,(84,(((80,(((81,79),78),77)),76),75)))),(85,(70,((47,(44,(45,((28,((64,63),15)),(16,(17,(14,(10,6)))))))),(31,((62,32),(46,(43,(4,((65,29),(((69,(67,(68,35))),(37,((27,8),(18,(((61,(71,42)),19),(41,((73,((59,49),(60,(58,(56,(57,(50,(55,(52,((72,53),(51,48))))))))))),(30,((54,5),3))))))))),((74,((66,(40,((23,22),21))),(26,((38,((34,33),25)),7)))),((39,11),(((24,(36,20)),9),(12,(13,2))))))))))))))))));
   tree tree_649 [p = 0.000, P = 0.022] = [&W 0.000033] (1,((((88,87),86),82),((84,((80,((81,(79,78)),77)),(76,75))),(83,(85,((47,((63,(64,15)),(44,(16,(28,(17,(14,(10,6)))))))),(70,((46,45),((31,4),((62,32),(43,(29,(65,((((69,67),(68,35)),((27,8),((37,18),(19,(24,((73,((60,58),(49,((57,56),(50,(55,(52,(53,(72,(51,48)))))))))),(41,(5,(30,(54,3)))))))))),((25,((34,(38,33)),(((23,22),(((71,(61,59)),42),21)),(66,(40,(26,7)))))),((74,(39,11)),(((36,20),9),(12,(13,2)))))))))))))))))));
   tree tree_650 [p = 0.000, P = 0.022] = [&W 0.000033] (1,(82,((84,(76,((80,((81,(79,78)),77)),75))),(((88,87),86),(83,(85,(47,((70,(44,((64,(63,15)),(28,(16,(17,(14,(10,6)))))))),(62,((45,31),(46,(32,((43,4),((74,(((73,59),38),((69,(68,67)),(37,((27,8),((35,18),(19,((41,((61,33),(30,(((60,54),(49,(58,((57,56),(50,(55,(52,(53,((72,51),48))))))))),5)))),3)))))))),(((((42,(71,34)),(25,(23,22))),21),(40,(66,(26,7)))),(((39,(65,29)),11),((24,(20,(36,9))),(12,(13,2)))))))))))))))))));
   tree tree_651 [p = 0.000, P = 0.022] = [&W 0.000033] (1,(82,((((88,87),86),(83,(84,((80,(((81,79),78),77)),(76,75))))),(85,(70,(((44,((64,63),15)),(28,(16,(17,(14,(10,6)))))),(47,(62,(((46,45),4),(31,(32,(43,(((67,(69,(68,35))),(37,((27,8),(18,(19,(41,((((73,61),((59,54),(60,(49,(58,(56,(57,(50,(55,(52,(72,(53,(51,48))))))))))))),(30,5)),3))))))),((((23,22),((71,42),21)),((((38,34),33),29),(25,((66,40),(26,7))))),(65,(24,(74,((39,11),(((36,20),9),(12,(13,2)))))))))))))))))))));
   tree tree_652 [p = 0.000, P = 0.022] = [&W 0.000033] (1,((((88,87),86),82),((83,(84,((80,(((81,79),78),77)),(76,75)))),(85,((70,(31,(44,((((64,63),45),15),(16,(28,(17,(14,(10,6))))))))),(47,(62,(32,((46,((38,34),29)),((43,4),(65,((67,((69,68),35)),((24,(37,((27,8),(18,(25,(((71,42),19),(41,((73,(59,(49,(60,(58,((57,56),(50,(55,(52,((53,(72,51)),48)))))))))),(61,((33,30),((54,5),3))))))))))),((((23,22),21),((66,40),(26,7))),(74,(11,(39,(((36,20),9),(12,(13,2))))))))))))))))))));
   tree tree_653 [p = 0.000, P = 0.022] = [&W 0.000033] (1,(82,(((88,87),86),((84,((80,(((81,79),78),77)),(76,75))),(83,(85,((70,((62,45),31)),((47,((28,(64,(63,15))),(44,(16,(17,(14,(10,6))))))),(32,(46,(4,(43,(((67,38),((69,68),((65,35),(37,((27,8),(((73,49),((60,59),(58,(57,(56,(50,(55,((53,(72,51)),(52,48))))))))),(((30,(61,19)),18),(41,(5,(33,(54,3))))))))))),(((39,34),(74,(66,(40,(((23,22),((71,42),21)),(26,(25,7))))))),(11,((24,(36,(29,20))),(9,(12,(13,2)))))))))))))))))));
   tree tree_654 [p = 0.000, P = 0.022] = [&W 0.000033] (1,(82,(((88,87),86),(83,((84,(((80,((79,(81,78)),77)),76),75)),(85,(70,(47,((62,(31,((28,((64,63),15)),(44,(16,(17,(14,(10,6)))))))),((46,4),(45,(32,(43,(29,((65,(37,(27,(8,((25,(((71,42),19),(33,18))),(((61,(73,(60,(49,(58,(56,(57,(50,(55,(52,(53,(72,(51,48))))))))))))),41),(((59,(54,30)),5),3))))))),((67,(69,(68,35))),((74,(((40,(66,34)),((23,22),21)),(26,(38,7)))),(((24,(36,20)),(39,11)),(9,(12,(13,2)))))))))))))))))))));
   tree tree_655 [p = 0.000, P = 0.022] = [&W 0.000033] (1,(82,((83,(84,(76,((80,(((81,79),78),77)),75)))),(((88,87),86),(85,(47,(70,((44,(28,((64,(63,15)),(16,(17,(14,(10,6))))))),((62,31),((45,(((38,33),29),4)),(46,(32,(43,(((68,(65,35)),((69,67),((37,24),(8,(27,((((61,(71,42)),19),(59,18)),((41,((54,30),((((73,49),(60,(58,((57,56),(50,(55,(52,((53,(72,51)),48)))))))),34),5))),3))))))),((((66,40),((25,(23,22)),21)),(26,7)),(74,(((36,20),(39,11)),(9,(12,(13,2))))))))))))))))))));
   tree tree_656 [p = 0.000, P = 0.022] = [&W 0.000033] (1,(82,(((88,87),86),((84,(((80,(((81,79),78),77)),76),75)),(83,(85,(70,((47,(28,((63,(64,15)),(44,(16,(17,(14,(10,6)))))))),((62,31),(45,(46,(32,((43,4),(((36,29),20),((65,(((69,67),((73,38),(68,35))),((37,(54,24)),((27,8),((19,18),((41,(((49,(59,(60,(58,((57,56),(50,(55,(52,((53,(72,51)),48))))))))),(61,33)),(30,5))),3)))))),((((71,42),((23,22),21)),((66,(40,34)),(26,(25,7)))),(74,(11,(39,(9,(12,(13,2))))))))))))))))))))));
   tree tree_657 [p = 0.000, P = 0.022] = [&W 0.000033] (1,(82,((83,(84,((80,(((81,79),78),77)),(76,75)))),(((88,87),86),(85,((70,((44,((64,63),15)),((28,16),(17,(14,(10,6)))))),(47,(62,(31,(32,((46,(45,29)),((43,4),(((69,67),(((61,59),(68,(65,35))),((27,8),(37,((33,(54,30)),(18,(19,((((73,(49,(60,(58,(50,((57,56),(55,(52,(53,(72,(51,48))))))))))),41),5),3)))))))),(((((71,42),(23,22)),21),((66,40),(26,(((38,34),25),7)))),(74,((39,11),(((24,(36,20)),9),(12,(13,2)))))))))))))))))));
   tree tree_658 [p = 0.000, P = 0.022] = [&W 0.000033] (1,(82,(((88,87),86),((83,(84,((80,(((81,79),78),77)),(76,75)))),(85,(70,(47,(((45,31),(((64,63),15),(44,(28,(16,(17,(14,(10,6)))))))),((62,32),((46,4),(43,(((((69,68),67),((38,34),29)),((65,35),(37,((27,8),(18,((61,((71,42),19)),(41,(((((73,(60,(49,(58,(56,(57,(50,(55,(52,(53,((72,51),48))))))))))),33),(54,30)),5),(59,3))))))))),(74,((((23,22),21),(((66,40),25),(26,7))),((39,11),(((24,(36,20)),9),(12,(13,2))))))))))))))))));
   tree tree_659 [p = 0.000, P = 0.022] = [&W 0.000033] (1,(82,(((88,87),86),((84,(((80,((81,(79,78)),77)),76),75)),(83,(85,(70,(47,(((28,((62,31),(64,(63,15)))),(44,(16,(17,(14,(10,6)))))),((46,(45,4)),(32,(43,(((((69,68),67),(65,35)),(37,((27,8),((((42,(71,(59,33))),19),18),(41,(((54,30),5),((73,(49,(60,(58,((57,56),(50,(55,(52,(53,(72,(51,48))))))))))),(61,3)))))))),((74,(((25,(23,22)),21),((66,40),(26,7)))),(11,((24,(((38,34),29),(36,20))),(39,(9,(12,(13,2))))))))))))))))))));
   tree tree_660 [p = 0.000, P = 0.022] = [&W 0.000033] (1,(82,(((88,87),86),((84,((80,(((81,79),78),77)),(76,75))),(83,(85,((70,(62,31)),(((44,28),(((64,63),15),(16,(17,(14,(10,6)))))),(47,((46,(45,4)),(32,(43,((65,((67,(69,(68,35))),(37,((27,8),(18,(24,((61,19),(41,(((73,59),(49,(60,(58,((57,56),(50,(55,(52,((72,51),(53,48)))))))))),(30,((54,5),(33,3)))))))))))),((74,(((23,22),((71,42),21)),((40,(66,25)),(26,7)))),(((39,38),11),((((34,29),(36,20)),9),(12,(13,2))))))))))))))))));
   tree tree_661 [p = 0.000, P = 0.022] = [&W 0.000033] (1,(82,(((88,87),86),((83,(84,(76,((80,(((81,79),78),77)),75)))),(85,(70,(47,((44,(((64,63),15),(28,(16,(17,(14,(10,6))))))),(62,((31,(45,4)),(32,(46,(43,(((67,(69,(68,35))),(37,((27,8),(18,((61,((71,42),19)),(41,(((73,(49,((60,59),(58,((57,56),(50,(55,(52,(53,(72,(51,48))))))))))),(30,(33,(54,5)))),3))))))),((65,(38,(34,29))),((((25,(23,22)),21),((66,40),(26,7))),(74,((39,11),((24,((36,20),9)),(12,(13,2)))))))))))))))))))));
   tree tree_662 [p = 0.000, P = 0.022] = [&W 0.000033] (1,(82,((((88,87),86),(84,(76,((80,((81,(79,78)),77)),75)))),(83,(85,((47,((28,(45,(64,(63,15)))),(44,(16,(17,(14,(10,6))))))),(70,(62,(31,((46,32),(((38,34),29),((43,4),((65,(((69,67),(68,35)),(37,((27,8),(18,(((61,33),19),(41,((54,(((73,(49,(60,(58,((57,56),(50,(55,(52,((53,(72,51)),48))))))))),30),(59,5))),3)))))))),(74,((25,(((23,22),((71,42),21)),((66,40),(26,7)))),(24,(((36,20),11),(39,(9,(12,(13,2)))))))))))))))))))));
   tree tree_663 [p = 0.000, P = 0.022] = [&W 0.000033] (1,((((88,87),86),82),((84,(((80,((81,(79,78)),77)),76),75)),(83,(85,((47,(70,(44,(28,(((64,63),15),(16,(17,(14,(10,6))))))))),((62,32),((45,31),(46,((43,4),((65,((69,(67,(68,35))),((27,8),(((38,37),18),(19,(41,(33,(((54,30),5),((59,((73,(61,49)),(60,(58,((57,56),(50,(55,(52,(53,(72,(51,48))))))))))),3))))))))),(((((71,42),(25,(23,22))),21),((66,40),(26,7))),(74,((39,11),((24,(36,20)),((34,29),(9,(12,(13,2)))))))))))))))))));
   tree tree_664 [p = 0.000, P = 0.022] = [&W 0.000033] (1,(82,(((88,87),86),((83,(84,((80,((81,(79,78)),77)),(76,75)))),(85,((47,(44,((45,((64,63),15)),(28,(16,(17,(14,(10,6)))))))),(70,(((62,32),31),(46,(((38,29),4),(43,(65,((((69,67),(68,35)),((37,(27,8)),(18,(((71,42),(61,19)),(41,(((54,30),(33,5)),((((73,60),49),(58,(56,(57,(50,(55,(52,((72,51),(53,48))))))))),(59,3)))))))),((((25,(23,22)),21),((40,(66,34)),(26,7))),(74,((39,11),(((24,(36,20)),9),(12,(13,2)))))))))))))))))));
   tree tree_665 [p = 0.000, P = 0.022] = [&W 0.000033] (1,(82,(((88,87),86),((83,(84,((80,76),((((81,79),78),77),75)))),(85,(70,(47,((44,((28,(64,(63,15))),(16,(17,(14,(10,6)))))),((62,31),((45,4),(46,(32,(43,((((69,((73,59),38)),(67,(68,(65,35)))),(37,((27,8),(18,((61,19),((49,(60,(58,(56,(57,(50,((55,52),(53,(72,(51,48)))))))))),(41,(((54,33),(30,5)),3)))))))),((24,((34,29),((25,((23,22),((71,42),21))),((66,40),(26,7))))),(74,((39,11),((36,20),(9,(12,(13,2)))))))))))))))))))));
   tree tree_666 [p = 0.000, P = 0.022] = [&W 0.000033] (1,(82,(((88,87),86),((84,(76,((80,(((81,79),78),77)),75))),(83,(85,(70,(47,((44,(((64,63),15),(28,(16,(17,(14,(10,6))))))),(62,(31,((46,(45,4)),(32,(43,(((67,(69,24)),(((68,59),(65,35)),(37,((27,8),(18,(19,(41,((61,(73,(49,(60,(58,((57,56),(50,(55,(52,((72,53),(51,48))))))))))),((30,5),(54,3)))))))))),((74,(((71,42),((23,22),21)),((66,40),(26,((38,((34,33),25)),7))))),((39,11),((36,(29,20)),(9,(12,(13,2)))))))))))))))))))));
   tree tree_667 [p = 0.000, P = 0.022] = [&W 0.000033] (1,(82,(((88,87),86),((84,(76,((80,(((81,79),78),77)),75))),(83,(85,(70,((28,((64,(63,15)),(44,(16,(17,(14,(10,6))))))),(47,(31,((62,32),(((46,45),4),(43,((65,((38,34),29)),(((69,(67,(68,35))),(((37,27),8),(24,((((59,(71,42)),19),18),(61,(41,(5,(33,((73,(49,(60,(58,(57,(56,(50,(55,(52,((72,53),(51,48))))))))))),(30,(54,3))))))))))),((74,(39,(((23,22),21),((66,40),(26,(25,7)))))),(11,(((36,20),9),(12,(13,2))))))))))))))))))));
   tree tree_668 [p = 0.000, P = 0.022] = [&W 0.000033] (1,(82,(((88,87),86),((83,(84,(76,((80,(((81,79),78),77)),75)))),(85,(70,((44,((64,(63,15)),(16,(28,(17,(14,(10,6))))))),(47,((31,(62,(45,(29,4)))),(46,(32,(43,(((67,(68,(69,(73,38)))),((65,35),(37,((27,8),(18,(((61,33),19),((((49,(60,(58,(56,(57,(50,(55,(52,(53,((72,51),48)))))))))),41),((59,54),5)),3))))))),((74,(((23,22),((42,(71,30)),21)),(40,(66,((26,25),7))))),((39,11),((24,(36,(34,20))),(9,(12,(13,2)))))))))))))))))));
   tree tree_669 [p = 0.000, P = 0.022] = [&W 0.000033] (1,(82,(((88,87),86),((84,(((80,(((81,79),78),77)),76),75)),(83,(85,(70,(((44,(28,((64,63),15))),(16,(17,(14,(10,6))))),((62,31),(47,(32,((46,4),(45,(43,(29,(((69,(68,67)),((65,35),(37,((27,8),(18,(19,(61,(41,((49,(73,((60,59),(58,(56,(57,(50,(55,(52,(53,(72,(51,48)))))))))))),((54,(30,5)),3)))))))))),(74,((39,(((66,40),(((71,42),(23,22)),21)),(26,((34,((38,33),25)),7)))),(11,((36,(24,20)),(9,(12,(13,2)))))))))))))))))))))));
   tree tree_670 [p = 0.000, P = 0.022] = [&W 0.000033] (1,(82,(((88,87),86),((83,(84,(76,((80,(((81,79),78),77)),75)))),(85,((47,(70,((44,(31,(62,28))),((64,(63,15)),(16,(17,(14,(10,6)))))))),(32,((45,29),(46,(4,(43,(((69,(68,67)),(24,((65,35),(37,(8,(27,(18,(19,(41,(((34,((61,(60,(73,(59,(49,(58,((57,56),(50,(55,(52,(53,((72,51),48)))))))))))),33)),5),((54,30),3))))))))))),((74,(((66,40),(((71,42),(23,22)),21)),(25,(26,7)))),((39,(38,11)),(((36,20),9),(12,(13,2)))))))))))))))));
   tree tree_671 [p = 0.000, P = 0.022] = [&W 0.000033] (1,(82,(((88,87),86),((84,(76,((80,((81,(79,78)),77)),75))),(83,(85,((62,31),(70,(47,((44,(((64,63),15),(28,(16,(17,(14,(10,6))))))),((45,4),(32,(46,(43,(((67,(69,(68,(65,35)))),(((38,34),29),(37,((27,8),(18,(((71,42),19),(41,((61,(73,(49,(59,(60,(58,(56,(57,(50,(55,(52,((72,53),(51,48))))))))))))),((54,30),((33,5),3)))))))))),(74,((((23,22),21),(66,(40,((26,25),7)))),(11,((24,(36,20)),(9,((39,12),(13,2))))))))))))))))))))));
   tree tree_672 [p = 0.000, P = 0.022] = [&W 0.000033] (1,(82,((((88,87),86),(83,(84,(((80,(((81,79),78),77)),76),75)))),(85,(70,((44,((62,31),(28,(((64,63),15),(16,(17,(14,(10,6)))))))),(47,((46,45),(32,((43,4),(((65,29),(((69,(68,67)),(35,34)),((73,38),(37,((27,8),(18,((61,((71,42),19)),(41,((49,(60,(58,((57,56),(((55,52),50),(72,(53,(51,48)))))))),(30,(((59,54),5),3))))))))))),((74,(((66,40),((23,22),21)),(26,(25,7)))),(39,(11,((36,33),((24,20),(9,(12,(13,2)))))))))))))))))));
   tree tree_673 [p = 0.000, P = 0.022] = [&W 0.000033] (1,((((88,87),86),82),((84,(76,((80,(((81,79),78),77)),75))),(83,(85,(((28,((64,63),(45,15))),(44,(16,(17,(14,(10,6)))))),(47,(70,(62,(46,(31,(43,((32,4),(65,(29,((((69,67),(68,((73,38),35))),(37,((27,8),(18,(((59,54),(61,19)),(41,(((49,(60,(58,((57,56),(50,(55,((53,(72,51)),(52,48)))))))),5),3))))))),((((25,(23,22)),(((71,42),30),21)),((66,40),(26,7))),(74,((39,11),((33,((36,24),20)),(9,(12,((34,13),2)))))))))))))))))))))));
   tree tree_674 [p = 0.000, P = 0.022] = [&W 0.000033] (1,(82,(((88,87),86),((83,(84,(((80,((81,(79,78)),77)),76),75))),(85,(31,((70,((44,(45,28)),(((64,63),15),(16,(17,(14,(10,6))))))),(62,(47,(32,(46,((43,4),((67,(69,(68,35))),((54,(37,(8,(27,(((59,33),18),(30,(19,((73,61),(((60,58),(49,((57,56),(50,(55,(52,(53,(72,(51,48))))))))),(41,(5,3))))))))))),((74,(65,(25,(((23,22),((71,42),21)),((66,40),(26,7)))))),((39,11),((24,((34,(36,29)),20)),((38,9),(12,(13,2))))))))))))))))))));
   tree tree_675 [p = 0.000, P = 0.022] = [&W 0.000033] (1,((((88,87),86),82),((84,(((80,(((81,79),78),77)),76),75)),(83,(85,(70,((62,47),((28,(44,(((64,63),15),((45,31),(16,(17,(14,(10,6)))))))),(32,(46,((43,4),((29,(34,(38,18))),((68,(69,(67,35))),((37,(27,(8,((61,19),((54,5),(41,((73,(49,((60,59),(58,(56,(57,(50,(55,((53,(72,51)),(52,48)))))))))),3))))))),((74,(((25,(23,22)),((71,(42,30)),21)),(40,(66,(26,7))))),((24,(33,(36,20))),((39,11),(65,(9,(12,(13,2)))))))))))))))))))));
   tree tree_676 [p = 0.000, P = 0.023] = [&W 0.000033] (1,(82,(((88,87),86),((83,(84,(((80,(((81,79),78),77)),76),75))),(85,(70,((47,(((64,63),15),(28,(44,(16,(17,(14,(10,6)))))))),((31,(62,(45,18))),(46,(4,(32,(43,((65,(37,((27,8),((19,(41,((59,33),((73,(49,(60,(58,((57,56),(50,(55,((53,(72,51)),(52,48))))))))),((54,30),5))))),3)))),((67,(69,(68,35))),((24,((38,34),(((25,(23,22)),((71,42),21)),((66,40),(26,(61,7)))))),(74,(11,((39,29),(((36,20),9),(12,(13,2)))))))))))))))))))));
   tree tree_677 [p = 0.000, P = 0.023] = [&W 0.000033] (1,((((88,87),86),82),((83,(84,(80,(76,((((81,79),78),77),75))))),(85,((70,47),((44,(((64,63),15),((28,16),(17,(14,(10,6)))))),((62,(45,31)),(46,(32,(43,(4,(29,(((67,(69,((73,38),(68,35)))),(65,(37,((((((61,59),(71,42)),19),18),(27,8)),(41,(((49,(58,(60,(56,(57,(50,(55,(52,(53,(72,(51,48))))))))))),33),((54,30),(5,3)))))))),((((23,22),21),((66,40),(26,((34,25),7)))),(74,((24,(36,20)),(11,(9,(39,(12,(13,2)))))))))))))))))))));
   tree tree_678 [p = 0.000, P = 0.023] = [&W 0.000033] (1,(82,(((88,87),86),((83,(84,(76,((80,(((81,79),78),77)),75)))),(85,(70,(47,((31,((44,(28,((64,63),15))),(16,(17,(14,(10,6)))))),((62,45),(46,(32,((43,4),((29,((59,38),18)),((65,((68,(69,(67,35))),((19,(27,8)),(37,((61,(73,(49,(58,(60,((57,56),(55,(50,(52,((53,(72,51)),48)))))))))),(41,(5,((54,30),3)))))))),(33,((((34,(25,(23,22))),((71,42),21)),(40,(66,(26,7)))),(((24,(36,20)),(39,11)),(74,(9,(12,(13,2)))))))))))))))))))));
   tree tree_679 [p = 0.000, P = 0.023] = [&W 0.000033] (1,(82,((((88,87),86),(84,(((80,((81,(79,78)),77)),76),75))),(83,(85,((70,62),(47,(((31,28),(44,((63,(64,15)),(16,(17,(14,(10,6))))))),(32,(46,((45,4),(43,(((65,35),(((69,68),67),((27,8),(37,(18,((((49,(73,(60,(58,((57,56),(50,(55,(52,(53,(72,(51,48))))))))))),41),(33,(54,(30,5)))),(((61,(71,(59,42))),19),3))))))),((74,(((23,22),21),((38,25),((66,40),(26,7))))),((39,11),((24,((34,29),(36,20))),(9,(12,(13,2)))))))))))))))))));
   tree tree_680 [p = 0.000, P = 0.023] = [&W 0.000033] (1,(82,((83,(84,(76,((80,((81,(79,78)),77)),75)))),(((88,87),86),(85,(70,(47,(62,(((28,(44,((64,63),15))),(16,(17,(14,(10,6))))),(46,((45,(31,(29,4))),(32,(43,((((69,(67,(68,(35,34)))),24),((65,(73,38)),(37,((27,8),(18,((41,(30,((49,(60,(58,((57,56),((55,52),(50,(53,(72,(51,48))))))))),(33,5)))),(((59,54),(((71,61),42),19)),(25,3)))))))),((74,(66,(((23,22),21),(40,(26,7))))),((39,11),(((36,20),9),(12,(13,2)))))))))))))))))));
   tree tree_681 [p = 0.000, P = 0.023] = [&W 0.000033] (1,((((88,87),86),82),((83,(84,(((80,(((81,79),78),77)),76),75))),(85,((70,(((64,63),15),(44,(28,(16,(17,(14,(10,6)))))))),(47,((62,31),(46,(45,(4,(32,(43,((((69,67),(68,((73,38),35))),((((71,42),19),((59,18),(27,8))),(37,(41,(61,(33,(5,((54,(60,(49,(50,((58,(57,56)),(55,(52,((53,(72,51)),48)))))))),(30,3))))))))),(65,((74,(29,(25,((66,((40,34),((23,22),21))),(26,7))))),((39,11),((24,(36,20)),(9,(12,(13,2))))))))))))))))))));
   tree tree_682 [p = 0.000, P = 0.023] = [&W 0.000033] (1,(82,(((88,87),86),((83,(84,(((80,(((81,79),78),77)),76),75))),(85,(47,(((44,(28,(64,(63,15)))),(16,(17,(14,(10,6))))),(70,((45,(62,31)),(32,(46,((43,4),((38,29),(34,(((65,35),((69,67),(68,(37,(24,((18,(27,8)),(19,(41,((30,5),(((59,49),(73,(60,(58,(56,(57,(((55,52),50),(72,(51,(53,48)))))))))),(54,3))))))))))),((((25,(23,22)),((61,(71,42)),21)),((40,(66,33)),(26,7))),(74,((39,11),((36,20),(9,(12,(13,2))))))))))))))))))))));
   tree tree_683 [p = 0.000, P = 0.023] = [&W 0.000033] (1,(82,(((88,87),86),((84,(((80,(((81,79),78),77)),76),75)),(83,(85,((44,(28,(((64,63),15),(16,(17,(14,(10,6))))))),((70,47),(((62,31),(45,4)),(46,(32,(43,((74,(((69,59),(67,(68,(65,35)))),(24,(((37,18),(27,8)),((61,19),(41,(((73,49),(60,(58,((57,56),(50,(55,(52,(53,(72,(51,48)))))))))),(33,((54,5),(30,3)))))))))),((((23,22),((71,42),21)),((66,40),((26,25),7))),((36,(29,20)),((39,11),(9,((38,12),((34,13),2)))))))))))))))))));
   tree tree_684 [p = 0.000, P = 0.023] = [&W 0.000033] (1,(82,(((88,87),86),((83,(84,(76,((80,(((81,79),78),77)),75)))),(85,(70,(47,((28,((63,(64,15)),((45,44),(16,(17,(14,(10,6))))))),((62,31),(32,(46,(4,(43,(38,(29,(((((69,68),67),(65,35)),(37,((18,(27,8)),(((71,42),19),(41,(((54,(((73,59),49),(60,(58,(56,(57,(50,(55,(52,(53,(72,(51,48)))))))))))),(30,5)),((61,33),3))))))),((74,((66,(40,(25,((23,22),21)))),(26,7))),((39,11),((24,(36,20)),(9,((34,12),(13,2))))))))))))))))))))));
   tree tree_685 [p = 0.000, P = 0.023] = [&W 0.000033] (1,(82,((((88,87),86),(83,(84,(((80,((81,(79,78)),77)),76),75)))),(85,((70,(((62,31),((64,63),15)),(44,(16,((28,17),(14,(10,6))))))),(47,(32,((46,45),((43,4),(((38,33),(((69,67),(68,(65,35))),(24,((37,(18,(27,8))),((34,((61,((71,59),42)),19)),(41,(((73,49),(60,(58,(56,(57,(50,(55,(52,((53,(72,51)),48))))))))),((30,(54,5)),3)))))))),(((66,40),((25,((23,22),21)),(26,7))),((74,((39,29),11)),((36,20),(9,(12,(13,2))))))))))))))));
   tree tree_686 [p = 0.000, P = 0.023] = [&W 0.000033] (1,(82,(((88,87),86),((83,(84,(76,((80,(((81,79),78),77)),75)))),(85,(70,(47,((((64,63),15),(28,(44,(16,(17,(14,(10,6))))))),(((62,45),31),(46,((43,32),(4,(65,((24,((36,29),20)),(((69,(67,(68,35))),((((73,59),38),((37,18),(27,8))),(((61,(71,42)),19),(41,((30,(54,((49,(60,(58,(57,(56,(50,(55,(52,((72,53),(51,48)))))))))),5))),3))))),((74,((25,((23,22),21)),((66,40),(26,(33,7))))),((39,11),(9,(12,(13,(34,2)))))))))))))))))))));
   tree tree_687 [p = 0.000, P = 0.023] = [&W 0.000033] (1,(82,((83,(84,((80,(((81,79),78),77)),(76,75)))),(((88,87),86),(85,(47,((44,(15,((64,63),(28,(16,(17,(14,(10,6)))))))),(70,((62,(45,31)),((46,32),((43,4),((36,(29,20)),(((67,(69,((73,(59,38)),(68,35)))),(((24,19),((27,18),8)),(37,(41,(((49,((60,58),((57,56),(50,(55,(52,(53,(51,(72,48))))))))),33),((54,(30,5)),3)))))),((74,(((23,22),(((71,61),42),21)),(40,((66,(34,25)),(26,7))))),(65,(11,(39,(9,(12,(13,2))))))))))))))))))));
   tree tree_688 [p = 0.000, P = 0.023] = [&W 0.000033] (1,(82,(((88,87),86),((84,((80,(((81,79),78),77)),(76,75))),(83,(85,((70,((28,(44,(64,(63,15)))),(16,(17,(14,(10,6)))))),(47,(31,((62,32),((46,45),((29,4),(43,(((65,(69,(67,(68,35)))),(37,((27,((59,18),8)),((61,19),(41,((54,((73,49),(60,(58,((57,56),(50,(55,(52,((72,53),(51,48)))))))))),(5,(30,(33,3))))))))),((66,(((25,(23,22)),((71,42),21)),(40,((38,34),(26,7))))),((39,11),(74,((24,(36,20)),(9,(12,(13,2)))))))))))))))))))));
   tree tree_689 [p = 0.000, P = 0.023] = [&W 0.000033] (1,(82,(((88,87),86),((83,(84,((((80,(79,(81,78))),77),76),75))),(85,(70,(47,(((62,45),31),((44,(((64,63),15),(28,(16,(17,(14,(10,6))))))),(32,(46,((43,4),(((68,(69,67)),(((65,(35,34)),29),((73,38),((54,(27,(((((71,(61,59)),42),19),18),8))),(37,(((49,(60,(58,(56,(57,(50,((55,52),((53,(72,51)),48)))))))),41),((33,5),(30,3)))))))),(74,((((25,(23,22)),21),(40,(66,(26,7)))),((39,11),((24,(36,20)),(9,(12,(13,2))))))))))))))))))));
   tree tree_690 [p = 0.000, P = 0.023] = [&W 0.000033] (1,(82,(((88,87),86),((83,(84,(((80,((81,(79,78)),77)),76),75))),(85,(70,(((45,31),((64,(63,15)),(44,((28,16),(17,(14,(10,6))))))),(47,(62,(32,(46,((29,4),(43,(((65,(69,(67,(68,35)))),(37,((27,8),((19,18),(41,(((61,59),(73,(49,(60,(58,((57,56),(50,(55,(52,(53,((72,51),48))))))))))),(30,((54,5),3)))))))),((((34,(38,33)),((71,42),((25,(23,22)),21))),((66,40),(26,7))),(74,(39,(11,(24,((20,9),((36,12),(13,2))))))))))))))))))))));
   tree tree_691 [p = 0.000, P = 0.023] = [&W 0.000033] (1,(82,((((88,87),86),(84,(((80,(((81,79),78),77)),76),75))),(83,(85,((70,((28,(44,((64,63),15))),(16,(17,(14,(10,6)))))),(47,((62,31),((46,45),(32,(43,(((34,29),4),((((69,67),(68,35)),(38,(37,(24,((27,8),((19,18),(41,(((73,49),(60,(58,((57,56),(50,(55,(52,(53,(72,(51,48)))))))))),((54,5),(59,(30,3))))))))))),((65,(((25,(23,22)),((61,(71,42)),21)),((66,40),(26,(33,7))))),(74,(11,(39,(((36,20),9),(12,(13,2))))))))))))))))))));
   tree tree_692 [p = 0.000, P = 0.023] = [&W 0.000033] (1,((((88,87),86),82),((84,(((80,((81,(79,78)),77)),76),75)),(83,(85,(70,(47,((44,(((64,63),15),(28,(16,(17,(14,(10,6))))))),((62,31),(45,(32,(46,(((43,29),4),(65,((74,(((68,67),(69,35)),(((37,33),(27,(19,8))),(41,(18,(((49,(60,(59,((57,(58,56)),(50,(55,(52,((53,(72,51)),48)))))))),(73,38)),(5,((54,30),3)))))))),((((25,(23,22)),((71,(61,42)),21)),((66,40),(26,7))),((39,11),((36,(20,9)),((24,12),((34,13),2))))))))))))))))))));
   tree tree_693 [p = 0.000, P = 0.023] = [&W 0.000033] (1,(82,((((88,87),86),(83,(84,(((80,((81,(79,78)),77)),76),75)))),(85,((47,(70,(28,((45,44),((64,(63,15)),(16,(17,(14,(10,6))))))))),((62,31),((46,32),((43,4),((65,((67,(69,(68,35))),(37,((27,8),((19,18),(((61,(49,(73,(60,(58,((57,56),(55,(50,(52,(53,(72,(51,48)))))))))))),41),((30,5),(54,(59,3))))))))),((((23,22),((71,42),21)),((66,40),(25,(26,7)))),(74,(((39,(33,(38,(34,29)))),11),(24,((36,(20,9)),(12,(13,2))))))))))))))));
   tree tree_694 [p = 0.000, P = 0.023] = [&W 0.000033] (1,(82,((((88,87),86),(83,(84,(((80,(((81,79),78),77)),76),75)))),(85,((70,47),((28,(((64,63),15),(44,(16,(17,(14,(10,6))))))),(62,((45,(31,4)),(46,(43,(32,((65,(((69,67),((68,((73,38),35)),34)),(37,((27,8),(((61,19),18),(33,(41,(((54,(59,30)),5),((60,(49,(50,(((58,57),56),(55,(52,((53,(72,51)),48))))))),3))))))))),(((29,(24,(36,20))),((66,40),(((25,(23,22)),((71,42),21)),(26,7)))),(74,((39,11),(9,(12,(13,2))))))))))))))))));
   tree tree_695 [p = 0.000, P = 0.023] = [&W 0.000033] (1,(82,(((88,87),86),((83,(84,(((80,(((81,79),78),77)),76),75))),(85,(70,((62,31),((47,(28,((64,(63,15)),(44,(16,(17,(14,(10,6)))))))),(4,((32,(46,(45,29))),(43,((((((59,38),34),33),24),((69,(68,67)),((65,35),(37,((27,8),((19,18),(41,((73,(49,(60,((57,56),(58,(50,(55,(52,((53,(72,51)),48))))))))),((30,(54,5)),(61,3)))))))))),(((((71,42),(23,22)),21),(40,(66,(25,(26,7))))),(74,(11,(39,(((36,20),9),(12,(13,2)))))))))))))))))));
   tree tree_696 [p = 0.000, P = 0.023] = [&W 0.000033] (1,(82,((((88,87),86),(83,(84,((80,(((81,79),78),77)),(76,75))))),(85,(70,((((44,31),(28,(45,((64,63),15)))),(16,(17,(14,(10,6))))),(47,(62,(32,(46,(43,(4,((38,29),((65,((69,((67,34),((68,35),24))),(37,((27,8),((19,(((59,54),25),18)),(41,(30,(5,(33,((73,(49,(60,(58,((57,56),(55,(50,(52,((53,(72,51)),48))))))))),3)))))))))),((((23,22),(((71,61),42),21)),((66,40),(26,7))),(74,((39,11),(((36,20),9),(12,(13,2))))))))))))))))))));
   tree tree_697 [p = 0.000, P = 0.023] = [&W 0.000033] (1,(82,(((88,87),86),((83,(84,(76,((80,((81,(79,78)),77)),75)))),(85,(70,(47,(((62,(45,31)),((44,(28,(64,(63,15)))),(16,(17,(14,(10,6)))))),(32,(46,(((24,(36,(29,20))),4),(43,(((69,67),((65,(68,35)),((27,(((61,(71,42)),19),8)),(37,(41,((((54,(73,(59,(60,(49,(50,(((58,57),56),(55,(52,(53,((72,51),48))))))))))),33),18),(5,(30,3)))))))),((74,(((66,40),((23,22),21)),(26,((38,25),7)))),(11,(39,(9,(12,(13,(34,2))))))))))))))))))));
   tree tree_698 [p = 0.000, P = 0.023] = [&W 0.000033] (1,(82,((((88,87),86),(83,(84,(80,(76,((((81,79),78),77),75)))))),(85,(70,(47,((((44,28),((64,63),15)),(16,(17,(14,(10,6))))),((45,(62,31)),(46,(32,((43,4),(29,((65,((69,(67,(68,35))),((73,38),((27,8),((54,37),((59,18),(((61,19),(41,((60,(49,(58,(57,(56,(50,(55,(52,(72,(53,(51,48))))))))))),5))),3))))))),((74,(((25,(23,22)),((42,(71,30)),21)),((66,40),(26,7)))),(((24,(36,(33,20))),(39,11)),(34,(9,(12,(13,2)))))))))))))))))));
   tree tree_699 [p = 0.000, P = 0.023] = [&W 0.000033] (1,(82,(((88,87),86),((83,(84,(((80,(((81,79),78),77)),76),75))),(85,((47,(28,((64,(63,15)),(44,(16,(17,(14,(10,6)))))))),(70,((62,(45,31)),(32,(46,(43,((65,4),((((69,67),((68,35),24)),((27,8),(37,(18,(((25,19),(((61,(60,(((73,59),49),(58,((57,56),(50,(55,(52,((53,(72,51)),48))))))))),41),((54,30),5))),3))))),((((23,22),((71,42),21)),((66,40),(26,(33,7)))),((38,((36,29),(34,20))),(74,((39,11),(9,(12,(13,2))))))))))))))))))));
   tree tree_700 [p = 0.000, P = 0.023] = [&W 0.000033] (1,(82,((((88,87),86),(83,(84,(((80,(((81,79),78),77)),76),75)))),(85,(70,(47,((28,(((45,44),((64,63),15)),(16,(17,(14,(10,6)))))),((62,31),(32,(46,((43,4),(((69,(68,(67,35))),(37,((19,(27,8)),((((54,38),(59,33)),18),(((73,(60,(49,(58,((57,56),(50,((55,52),(53,((72,51),48))))))))),(30,5)),(41,3)))))),((65,29),(((((71,42),(25,(23,22))),21),(40,((66,61),(34,(26,7))))),(74,((24,(39,11)),(((36,20),9),(12,(13,2)))))))))))))))))));
   tree tree_701 [p = 0.000, P = 0.023] = [&W 0.000033] (1,(82,((83,(84,(76,((80,((81,(79,78)),77)),75)))),(((88,87),86),(85,(70,((44,((28,(64,(63,15))),(16,(17,(14,(10,6)))))),(47,((31,(62,(45,4))),((32,29),(46,(43,(((69,(67,(68,(35,(38,34))))),(65,((37,(19,(27,8))),(18,(41,((33,5),((61,(73,(59,(60,(49,(58,((57,56),(50,(55,(52,(72,(53,(51,48))))))))))))),((54,30),3)))))))),((((23,22),((71,42),21)),(40,(66,(25,(26,7))))),((74,((24,(36,20)),(39,11))),(9,(12,(13,2))))))))))))))))));
   tree tree_702 [p = 0.000, P = 0.023] = [&W 0.000033] (1,((((88,87),86),82),((84,(((80,(((81,79),78),77)),76),75)),(83,(85,(70,((47,((62,45),(31,((64,(63,15)),((44,28),(16,(17,(14,(10,6))))))))),(46,(32,(43,((65,((34,(38,33)),29)),(4,((((69,68),(67,35)),((37,(((71,42),19),(27,8))),(41,(18,((59,((54,30),5)),((61,((73,49),(60,(58,(56,(57,(50,(55,(52,(53,((72,51),48))))))))))),3)))))),((74,(((23,22),21),((66,40),((26,25),7)))),((24,(36,20)),(11,(39,(9,(12,(13,2))))))))))))))))))));
   tree tree_703 [p = 0.000, P = 0.023] = [&W 0.000033] (1,((((88,87),86),82),((84,(((80,(((81,79),78),77)),76),75)),(83,(85,(70,(47,((((44,28),(45,(64,(63,15)))),(16,(17,(14,(10,6))))),((62,31),(46,(4,(32,(43,((((69,68),67),(29,((65,35),(37,((27,(((61,(71,42)),19),8)),(59,((25,(54,((34,(38,33)),18))),(41,((73,(60,(49,(58,((57,56),((55,52),(50,(72,(53,(51,48)))))))))),((30,5),3)))))))))),((66,((40,((23,22),21)),(26,7))),(74,((24,(36,20)),((39,11),(9,(12,(13,2)))))))))))))))))))));
   tree tree_704 [p = 0.000, P = 0.023] = [&W 0.000033] (1,(82,(((88,87),86),((83,(84,((80,(((81,79),78),77)),(76,75)))),(85,(70,(47,(((62,31),(28,((16,(17,(14,10))),(44,(64,(15,(63,6))))))),((45,4),((46,32),(43,(((67,(69,(68,35))),(65,(37,((27,((((61,(71,59)),42),19),8)),(18,(41,(((54,(73,(49,(60,(58,((57,56),((55,50),(52,(53,((72,51),48)))))))))),34),(33,((30,5),3))))))))),((((38,29),25),(((23,22),21),((66,40),(26,7)))),((74,(39,11)),((24,(36,20)),((13,9),(12,2)))))))))))))))));
   tree tree_705 [p = 0.000, P = 0.023] = [&W 0.000033] (1,(82,((((88,87),86),(83,(84,(76,((80,((81,(79,78)),77)),75))))),(85,((47,(28,((44,(16,(17,(14,10)))),(64,(15,(63,6)))))),(70,(((62,45),31),((46,32),(4,(43,((((69,67),(65,(68,35))),((19,(27,(34,8))),(37,(((73,38),18),(33,(41,((61,(49,(60,(58,((57,56),(50,(55,(52,(53,(72,(51,48))))))))))),((59,5),((54,30),3))))))))),((((25,(23,22)),((71,42),21)),((66,40),(26,7))),(((24,(36,(29,20))),((74,39),11)),((13,9),(12,2)))))))))))))));
   tree tree_706 [p = 0.000, P = 0.024] = [&W 0.000033] (1,(82,((((88,87),86),(83,(84,(76,((80,(((81,79),78),77)),75))))),(85,((28,(44,((16,(17,(14,10))),(15,(64,(63,6)))))),(70,(47,((62,31),(32,(45,(46,((43,4),(29,((((69,(68,35)),(67,((73,38),34))),(65,(37,((18,8),(27,(19,(41,(((54,(59,30)),((61,33),((49,(60,(58,((57,56),(50,(55,(52,((53,(72,51)),48)))))))),5))),3)))))))),((74,(((25,(23,22)),((71,42),21)),(40,(66,(26,7))))),((24,(36,20)),(11,(39,((13,9),(12,2))))))))))))))))))));
   tree tree_707 [p = 0.000, P = 0.024] = [&W 0.000033] (1,(82,(((88,87),86),((84,(76,((80,((81,(79,78)),77)),75))),(83,(85,(70,(((16,(17,(14,10))),(44,((63,(64,15)),(28,6)))),(47,(((62,45),31),(32,(46,(((24,((36,29),20)),4),(43,(((67,(69,(68,((54,(73,38)),35)))),((37,(27,8)),((19,18),(41,((61,33),((60,(49,(59,(((58,57),56),(50,(55,(52,(53,((72,51),48))))))))),(5,(30,3)))))))),((65,34),((25,(((23,22),((71,42),21)),((66,40),(26,7)))),((74,11),(39,((13,9),(12,2)))))))))))))))))))));
   tree tree_708 [p = 0.000, P = 0.024] = [&W 0.000033] (1,(82,(((88,87),86),((84,(((80,(((81,79),78),77)),76),75)),(83,(85,(70,(((31,28),((44,(45,(16,(17,(14,10))))),((64,15),(62,(63,6))))),(47,(32,(46,((29,(43,4)),((((69,68),67),(74,((((65,(59,54)),35),(37,(19,(27,8)))),(41,(18,((33,5),(30,((73,(49,(60,(58,(56,(57,(50,(55,(52,(53,(72,(51,48)))))))))))),3)))))))),((((23,22),((61,(71,42)),21)),((34,25),((66,40),((38,26),7)))),((39,11),((24,(36,20)),((13,9),(12,2))))))))))))))))));
   tree tree_709 [p = 0.000, P = 0.024] = [&W 0.000033] (1,(82,(((88,87),86),((84,(76,((80,(((81,79),78),77)),75))),(83,(85,(70,(((31,28),(64,(((45,44),(16,(17,(14,10)))),(15,(62,(63,6)))))),(47,(32,(46,((43,(29,4)),((74,((69,(68,67)),((65,35),((19,(27,8)),(37,(((73,(49,(60,(58,(56,(57,(50,(55,(52,(53,(51,(72,48)))))))))))),41),(((59,54),18),(((33,30),5),3)))))))),((40,(((23,22),((61,(71,42)),21)),(66,((26,(34,25)),(38,7))))),((39,11),((24,(36,20)),((13,9),(12,2))))))))))))))))));
   tree tree_710 [p = 0.000, P = 0.024] = [&W 0.000033] (1,(82,(((88,87),86),((84,(76,((80,((81,(79,78)),77)),75))),(83,(85,(((44,(28,(16,(17,(14,10))))),(64,(15,(63,6)))),(70,(47,(((62,31),(45,4)),(32,(46,(43,((((69,67),((73,38),(68,35))),(((24,(61,19)),(27,8)),(37,(18,((((49,(60,(58,((57,56),(50,(55,(52,((72,51),(53,48))))))))),(41,(59,(54,33)))),(30,5)),3))))),((74,(65,(66,(((23,22),(((71,42),34),21)),(40,(26,(25,7))))))),((36,(29,20)),(11,(39,((13,9),(12,2))))))))))))))))))));
   tree tree_711 [p = 0.000, P = 0.024] = [&W 0.000033] (1,(82,(((88,87),86),((83,(84,((80,((81,(79,78)),77)),(76,75)))),(85,(47,(70,((44,(((17,16),(14,10)),(28,(15,(64,(63,6)))))),(((62,45),(31,4)),((46,32),(43,(((29,(67,((69,((((73,59),38),34),33)),(68,(35,18))))),(37,(65,((27,8),(19,(41,(((54,(61,(49,(58,(60,((57,56),(50,(55,((53,(72,51)),(52,48)))))))))),30),(5,3)))))))),((74,(((71,42),((23,22),21)),(((66,40),25),(26,7)))),(24,((39,11),(((36,20),(13,9)),(12,2)))))))))))))))));
   tree tree_712 [p = 0.000, P = 0.024] = [&W 0.000033] (1,(82,((((88,87),86),(83,(84,(((80,(((81,79),78),77)),76),75)))),(85,(70,(47,((62,(44,(((28,16),(17,(14,10))),(31,(15,(64,(63,6))))))),((46,(45,(18,4))),((43,32),(((67,(68,(65,35))),((69,((73,59),38)),(24,((27,8),(37,(19,((41,((60,(49,(58,((57,56),(50,(55,(52,(53,((72,51),48))))))))),(54,(30,5)))),3))))))),((((23,22),((42,(61,(71,33))),21)),(((66,40),(34,29)),(25,(26,7)))),(74,(11,((13,((36,20),9)),((39,12),2)))))))))))))));
   tree tree_713 [p = 0.000, P = 0.024] = [&W 0.000033] (1,(82,(((88,87),86),((83,(84,(((80,(((81,79),78),77)),76),75))),(85,(((70,47),(44,(((17,16),(14,10)),(28,(15,(64,(63,6))))))),(31,((62,32),((46,45),((43,4),((((69,67),(68,35)),(65,(37,((27,8),(19,(18,(41,((61,((60,(73,(59,49))),(58,((57,56),(50,((55,52),((72,53),(51,48)))))))),((30,5),3))))))))),((74,((((71,42),(23,22)),21),((66,40),(26,(((34,((54,38),33)),25),7))))),(((24,((36,29),20)),(39,11)),((13,9),(12,2)))))))))))))));
   tree tree_714 [p = 0.000, P = 0.024] = [&W 0.000033] (1,(82,(((88,87),86),((83,(84,(((80,(((81,79),78),77)),76),75))),(85,((70,47),(((44,((17,16),(14,10))),(28,(64,(15,(63,6))))),(62,((45,31),((46,32),(4,(43,((((69,68),(67,35)),(37,((27,8),(18,(19,((30,5),(41,(((59,54),(49,(73,(60,(58,(57,(56,(50,(55,(52,((72,53),(51,48)))))))))))),(61,3))))))))),(65,((74,((40,((25,(23,22)),((71,42),21))),(66,(26,7)))),(11,(((33,24),(((38,34),29),(36,20))),((13,9),(39,(12,2))))))))))))))))))));
   tree tree_715 [p = 0.000, P = 0.024] = [&W 0.000033] (1,(82,((((88,87),86),(84,(76,((80,(((81,79),78),77)),75)))),(83,(85,(47,((44,((16,(17,(14,10))),(28,((64,15),(63,6))))),(70,((62,(45,31)),(32,(46,(4,(43,((((67,(69,(68,(73,38)))),(35,30)),(65,(37,(((27,(19,(54,18))),8),((41,((61,(49,(60,(50,((58,(57,56)),(55,(52,(53,((72,51),48))))))))),(33,5))),(25,(59,3))))))),(((74,24),(((66,40),((23,22),((71,42),21))),(26,7))),(39,(11,((36,((34,29),20)),((13,9),(12,2))))))))))))))))))));
   tree tree_716 [p = 0.000, P = 0.024] = [&W 0.000033] (1,(82,((((88,87),86),(83,(84,(((80,(((81,79),78),77)),76),75)))),(85,(47,((70,(44,(28,((16,(17,(14,10))),(15,((64,63),6)))))),(((62,45),31),(46,(32,(43,((29,4),((74,((((69,68),67),35),(65,((27,(19,8)),(37,((18,5),(((49,(73,(60,(58,(56,(57,(50,(55,(52,((72,51),(53,48))))))))))),41),3))))))),(((24,(36,20)),(((23,22),((61,((71,42),30)),21)),((66,40),(26,(((34,(((59,54),38),33)),25),7))))),(11,(39,((13,9),(12,2)))))))))))))))));
   tree tree_717 [p = 0.000, P = 0.024] = [&W 0.000033] (1,(82,(((88,87),86),((84,(76,((80,(((81,79),78),77)),75))),(83,(85,(70,((62,((31,(44,28)),((16,((17,14),10)),((63,15),(64,6))))),(47,((46,(45,4)),(32,(43,((65,(24,(37,((27,8),(19,(41,(((61,((73,49),(58,(60,((57,56),(50,(55,(52,(53,(72,(51,48))))))))))),18),((30,((59,54),5)),3)))))))),(((69,67),(68,35)),(74,((((25,(23,22)),(33,((71,42),21))),(40,(66,(26,7)))),((39,11),((36,((38,(34,29)),20)),((13,9),(12,2))))))))))))))))))));
   tree tree_718 [p = 0.000, P = 0.024] = [&W 0.000033] (1,(82,(((88,87),86),((83,(84,((80,((81,(79,78)),77)),(76,75)))),(85,((47,(44,((28,(16,(17,(14,10)))),(15,(64,(63,6)))))),(70,((62,31),((46,45),(32,((43,4),((65,((67,(69,((68,(73,38)),35))),(37,(((27,18),8),(19,(41,((61,((60,59),(58,(49,((57,56),(50,(55,(52,((53,(72,51)),48))))))))),((33,(54,5)),(30,3))))))))),((((71,42),((25,(23,22)),21)),(66,(40,(26,7)))),(74,(11,(39,((24,(36,(34,(29,20)))),((13,9),(12,2)))))))))))))))))));
   tree tree_719 [p = 0.000, P = 0.024] = [&W 0.000033] (1,(82,((((88,87),86),(83,(84,(76,((80,(((81,79),78),77)),75))))),(85,((47,(70,((16,(17,(14,10))),((44,(45,(31,(62,28)))),(64,(15,(63,6))))))),((46,4),(32,(43,(((((69,67),(68,35)),24),(65,(37,((27,8),((19,18),((61,41),((73,((59,49),(60,(58,((57,56),(50,(55,((53,(72,51)),(52,48))))))))),(((54,30),(33,5)),3)))))))),((74,(25,(((23,22),((71,42),21)),((66,40),(26,7))))),((39,11),((((38,34),(29,(36,20))),(13,9)),(12,2)))))))))))));
   tree tree_720 [p = 0.000, P = 0.024] = [&W 0.000033] (1,(82,(((88,87),86),((83,(84,(((80,(((81,79),78),77)),76),75))),(85,(70,(((28,(44,(16,(17,(14,10))))),((64,15),(63,6))),(47,(((62,(45,31)),4),(46,((43,32),(((65,29),((69,(67,(68,35))),(37,((27,8),(18,(19,(41,(((73,(61,59)),(49,(60,(58,((57,56),(50,(55,(52,((53,(72,51)),48))))))))),(30,((54,5),3)))))))))),(74,((((23,22),((71,42),21)),((66,40),((26,(34,(38,25))),7))),((36,(24,(33,20))),(11,(39,((13,9),(12,2)))))))))))))))))));
   tree tree_721 [p = 0.000, P = 0.024] = [&W 0.000033] (1,(82,(((88,87),86),((83,(84,((80,((81,(79,78)),77)),(76,75)))),(85,(47,(70,((44,(28,((16,(17,(14,10))),(15,(64,(63,6)))))),(((62,31),(45,4)),((46,32),(43,(((67,(69,((68,35),((73,38),33)))),(74,(65,(37,((27,8),(18,(19,(((60,(61,(49,(58,(56,(57,(50,(55,(52,((72,53),(51,48))))))))))),41),((30,((59,54),5)),3))))))))),(((((71,42),(25,(23,22))),21),((66,34),(40,(26,7)))),((24,(36,(29,20))),((39,11),((13,9),(12,2)))))))))))))))));
   tree tree_722 [p = 0.000, P = 0.024] = [&W 0.000033] (1,((((88,87),86),82),((83,(84,(80,(76,((((81,79),78),77),75))))),(85,((28,((44,(16,(17,(14,10)))),((45,31),((63,15),(64,6))))),(47,(70,(62,(32,((43,(65,(46,4))),((((69,67),(68,35)),(37,((27,8),(19,(18,(41,(30,(((59,((61,(73,49)),(60,(58,((57,56),(50,(55,(52,((53,(72,51)),48))))))))),5),(54,3))))))))),((25,(((23,22),((71,42),21)),(34,((66,40),(26,7))))),((74,((38,(24,(36,(29,20)))),(39,11))),(((33,13),9),(12,2)))))))))))))));
   tree tree_723 [p = 0.000, P = 0.024] = [&W 0.000033] (1,(82,((((88,87),86),(83,(84,(76,((80,(((81,79),78),77)),75))))),(85,(((70,62),(28,((44,(16,(17,(14,10)))),(64,(15,(63,6)))))),(47,(45,(31,((46,32),((43,4),(((69,67),((68,(65,35)),(37,((27,8),((61,19),(18,(41,((38,34),((((54,(59,33)),30),5),((73,(60,(49,(58,(56,(57,(50,(55,((53,(72,51)),(52,48)))))))))),3)))))))))),(((66,((25,(23,22)),((71,42),21))),(40,(26,7))),(((24,((36,29),20)),(74,11)),(39,((13,9),(12,2))))))))))))))));
   tree tree_724 [p = 0.000, P = 0.024] = [&W 0.000033] (1,(82,(((88,87),86),((83,(84,(76,((80,(((81,79),78),77)),75)))),(85,((70,(44,((28,(16,(17,(14,10)))),(64,(15,(63,6)))))),(47,(((62,45),(31,4)),(46,(32,(43,((74,(((73,38),(((65,(68,35)),34),(67,(69,33)))),(37,((27,8),(19,(18,(((61,(54,(49,(60,(58,((57,56),(50,(55,(52,(53,(72,(51,48)))))))))))),41),((59,30),(5,3))))))))),((((25,(23,22)),((71,42),21)),(40,(66,(26,7)))),(((24,((36,29),20)),(39,11)),((13,9),(12,2))))))))))))))));
   tree tree_725 [p = 0.000, P = 0.024] = [&W 0.000033] (1,(82,((((88,87),86),(83,(84,(76,((80,(((81,79),78),77)),75))))),(85,((28,(44,((16,(17,(14,10))),(15,(64,(63,6)))))),(70,(47,(31,(62,(32,((46,45),((43,(65,4)),(((69,(67,(68,35))),(37,(8,(27,(19,(18,(41,(((((49,(73,(60,(59,(58,((57,56),(50,(55,(52,(53,((72,51),48))))))))))),(61,33)),30),5),3)))))))),(((((54,25),(23,22)),((71,42),21)),((66,40),(26,7))),((((36,24),20),((39,((38,34),29)),11)),(74,((13,9),(12,2))))))))))))))))));
   tree tree_726 [p = 0.000, P = 0.024] = [&W 0.000033] (1,(82,(((88,87),86),((83,(84,((80,(((81,79),78),77)),(76,75)))),(85,(70,((62,47),(((44,(28,(16,(17,(14,10))))),(31,(15,(64,(63,6))))),((46,45),(32,((65,4),(43,(((67,(69,(68,((73,38),35)))),(37,((27,8),((30,(((71,42),19),18)),((((49,(61,(60,(58,(56,(57,(50,(55,(52,(53,(72,(51,48)))))))))))),33),(41,(59,(54,5)))),3))))),((((25,(23,22)),21),((66,40),(26,7))),((24,((34,29),(36,20))),((39,11),(74,((13,9),(12,2)))))))))))))))))));
   tree tree_727 [p = 0.000, P = 0.024] = [&W 0.000033] (1,(82,((((88,87),86),((85,83),(84,(((80,((81,(79,78)),77)),76),75)))),(70,(47,(((44,(16,(28,(17,(14,10))))),(64,(15,(63,6)))),(((62,45),31),(32,(46,((43,4),((38,29),(((67,(69,(68,35))),(65,(37,((27,8),((19,18),((54,30),(41,(5,(((73,49),(59,(60,(58,(56,(57,(50,(55,(52,(53,(72,(51,48)))))))))))),(61,3)))))))))),((((25,(23,22)),((42,((71,34),33)),21)),((66,40),(26,7))),(74,((39,11),(((36,24),20),((13,9),(12,2))))))))))))))))));
   tree tree_728 [p = 0.000, P = 0.024] = [&W 0.000033] (1,((((88,87),86),82),((83,(84,(((80,(((81,79),78),77)),76),75))),(85,(70,(47,(((44,((45,28),(31,(16,(17,(14,10)))))),(62,(64,(15,(63,6))))),(32,(46,(4,(43,(((67,(69,(68,35))),(37,((27,8),((24,(19,(((61,59),33),18))),(41,((60,(73,(49,(58,((57,56),(50,((55,52),(53,((72,51),48))))))))),((54,5),(30,3)))))))),((65,(((25,(23,22)),((71,42),21)),((66,40),(26,7)))),(74,((((38,34),(29,(36,20))),11),(39,((13,9),(12,2))))))))))))))))));
   tree tree_729 [p = 0.000, P = 0.024] = [&W 0.000033] (1,(82,(((85,83),(84,((80,((81,(79,78)),77)),(76,75)))),(((88,87),86),(47,((44,(28,((16,(17,(14,10))),(15,(64,(63,6)))))),(70,(((62,45),31),(46,((32,4),(43,((34,((38,33),29)),((65,(((69,67),(68,35)),(37,((27,8),((19,18),(41,(((61,(49,(60,(58,((57,56),(50,(55,(52,(53,(72,(51,48))))))))))),((73,59),(30,5))),(54,3)))))))),((((25,(23,22)),((71,42),21)),((66,40),(26,7))),(74,((24,(36,20)),((39,11),((13,9),(12,2)))))))))))))))))));
   tree tree_730 [p = 0.000, P = 0.024] = [&W 0.000033] (1,(82,((83,(84,((80,(((81,79),78),77)),(76,75)))),(((88,87),86),(85,((70,((44,((62,31),((28,16),(17,(14,10))))),(64,(15,(63,6))))),(47,(32,(((46,45),4),(43,((74,(((73,38),((69,67),(65,(68,(35,30))))),((27,8),(37,((33,18),(((54,41),(61,19)),(5,((59,(60,(49,(58,((57,56),(50,(55,((53,(72,51)),(52,48))))))))),3)))))))),((((40,(66,34)),((25,(23,22)),((71,42),21))),(26,7)),((24,(29,(36,20))),((39,11),((13,9),(12,2))))))))))))))));
   tree tree_731 [p = 0.000, P = 0.024] = [&W 0.000033] (1,(82,(((88,87),86),((83,(84,(((80,(((81,79),78),77)),76),75))),(85,(47,(70,(((16,(17,(14,10))),(((44,28),((64,63),15)),6)),(((62,45),31),(46,((32,(43,4)),((65,29),(((67,((69,68),35)),(37,((27,8),(18,(((71,42),19),(25,(41,(33,(((61,((73,49),(60,(58,(56,(57,(50,(55,(52,((53,(72,51)),48)))))))))),(54,(30,5))),(59,3)))))))))),((((23,22),21),((40,34),(66,((38,26),7)))),(((24,(36,20)),(74,11)),(39,((13,9),(12,2))))))))))))))))));
   tree tree_732 [p = 0.000, P = 0.024] = [&W 0.000033] (1,((((88,87),86),82),((84,(80,(76,((((81,79),78),77),75)))),(83,(85,((((44,28),(16,(17,(14,10)))),(64,(15,(63,6)))),(47,(70,(62,(31,((46,45),(32,(((65,29),4),(43,(((67,(69,(68,35))),((59,(73,38)),(37,((27,8),(18,(19,(41,((49,(60,(58,((57,56),(50,(55,(52,(53,(72,(51,48)))))))))),((54,(30,5)),3))))))))),(74,(((24,(36,20)),(34,((66,40),(((25,(23,22)),((71,42),21)),(26,((61,33),7)))))),(11,(39,((13,9),(12,2)))))))))))))))))))));
   tree tree_733 [p = 0.000, P = 0.024] = [&W 0.000033] (1,(82,(((88,87),86),((84,(76,(80,((((81,79),78),77),75)))),(83,(85,(70,(47,((62,31),((28,((44,(14,((17,16),10))),(15,(64,(63,6))))),(45,(46,(32,((43,4),(((74,(68,(69,67))),((65,35),((19,(27,8)),(37,((18,5),(41,((73,(49,(60,(58,(57,(56,(50,(55,(52,(53,(72,(51,48)))))))))))),3))))))),(((40,(((34,25),(23,22)),(((71,42),(61,30)),21))),((66,33),(26,((59,38),7)))),((24,(36,(54,(29,20)))),(11,(39,((13,9),(12,2)))))))))))))))))))));
   tree tree_734 [p = 0.000, P = 0.024] = [&W 0.000033] (1,(82,((((88,87),86),(84,(76,((80,(((81,79),78),77)),75)))),(83,(85,(((31,(62,28)),((44,(14,(17,(16,10)))),(64,(15,(63,6))))),((70,47),(45,(46,(32,((43,4),(((69,(68,67)),(74,(37,((27,8),(((65,35),18),(19,(((73,(49,(60,(58,(56,(57,(50,(55,(52,((53,(72,51)),48)))))))))),(41,5)),3))))))),((((34,33),((25,(23,22)),(((71,42),(61,30)),21))),(40,(66,(26,((59,38),7))))),((24,((54,(36,29)),20)),(11,(39,((13,9),(12,2))))))))))))))))));
   tree tree_735 [p = 0.000, P = 0.024] = [&W 0.000033] (1,(82,(((88,87),86),((84,(76,((80,((79,(81,78)),77)),75))),(83,(85,(47,(70,(((16,(14,(17,10))),((44,28),(15,(64,(63,6))))),((62,31),(4,((46,45),(32,(43,((65,29),(((67,((68,35),(69,((73,38),33)))),(37,((27,8),((54,18),(19,(41,(61,((30,5),(((60,59),(49,((58,(57,56)),(50,((55,52),(72,(51,(53,48)))))))),3))))))))),((((25,(23,22)),((71,42),21)),((40,34),(66,(26,7)))),(((24,(36,20)),(39,11)),(74,((13,9),(12,2)))))))))))))))))))));
   tree tree_736 [p = 0.000, P = 0.025] = [&W 0.000033] (1,(82,(((88,87),86),((83,(84,((80,((81,(79,78)),77)),(76,75)))),(85,(70,(((44,(28,(16,((17,14),10)))),(15,(64,(63,6)))),(47,((62,31),(32,(46,(45,(43,((65,4),(29,((((69,68),67),(35,((37,(27,(54,8))),(19,(18,(((73,(61,((59,49),(60,(58,((57,56),(50,(55,(52,(53,(72,(51,48)))))))))))),41),((30,5),3))))))),((((66,40),((23,22),((71,42),21))),(26,(((34,(38,33)),25),7))),((74,(39,11)),((24,(36,20)),((13,9),(12,2)))))))))))))))))))));
   tree tree_737 [p = 0.000, P = 0.025] = [&W 0.000033] (1,(82,((((88,87),86),(83,(84,(((80,(((81,79),78),77)),76),75)))),(85,((28,((16,((17,14),10)),(44,(64,(15,(63,6)))))),(70,(47,(((62,45),31),(32,(46,(((34,29),(36,20)),(4,(43,(((69,67),((68,(65,35)),((24,((59,38),18)),(37,(8,(27,(19,(41,((((61,(60,58)),((73,49),(50,((57,56),(55,(52,((53,(72,51)),48))))))),(30,5)),(54,3)))))))))),((74,((66,(((42,(71,33)),(23,(25,22))),21)),(40,(26,7)))),(11,(39,((13,9),(12,2)))))))))))))))))));
   tree tree_738 [p = 0.000, P = 0.025] = [&W 0.000033] (1,(82,(((88,87),86),((83,(84,(((80,((81,(79,78)),77)),76),75))),(85,(62,((70,47),((44,(28,((45,(16,((17,14),10))),(64,(15,(63,6)))))),(31,((46,32),(((65,((54,38),29)),(43,4)),(((68,((69,67),35)),((37,(27,(59,8))),(24,((19,18),((61,41),((33,5),(((73,(49,(60,(58,(56,(57,(50,(55,(52,(53,((72,51),48))))))))))),30),3))))))),(74,((((66,40),(((42,(71,34)),(25,(23,22))),21)),(26,7)),((39,11),((13,((36,20),9)),(12,2)))))))))))))))));
   tree tree_739 [p = 0.000, P = 0.025] = [&W 0.000033] (1,(82,(((88,87),86),(((85,83),(84,(((80,(((81,79),78),77)),76),75))),(70,(((16,((17,14),10)),((44,28),((63,15),(64,6)))),(47,(((62,45),31),(32,(46,((43,4),(((65,34),(29,(38,25))),(((67,(69,(68,35))),(37,((27,8),(18,(24,(19,(41,(((73,(61,((59,54),(49,(60,(58,(56,(57,(((55,52),50),(53,(72,(51,48)))))))))))),33),((30,5),3))))))))),(((((71,42),(23,22)),21),((66,40),(26,7))),(74,(11,((13,((36,20),9)),(39,(12,2)))))))))))))))))));
   tree tree_740 [p = 0.000, P = 0.025] = [&W 0.000033] (1,(82,((((88,87),86),(83,(84,(((80,((81,(79,78)),77)),76),75)))),(85,((70,(44,(28,((45,31),((16,(14,(17,10))),(64,(15,(63,6)))))))),(62,(47,(32,(46,(4,(43,((((67,(69,(68,35))),((34,(38,((73,59),33))),(29,18))),(65,(((27,19),8),(37,(41,((61,(49,(60,(58,(50,((57,56),(55,(52,(72,(53,(51,48))))))))))),(5,(30,(54,3))))))))),((74,(((25,(23,22)),((71,42),21)),((66,40),(26,7)))),((39,11),((24,(36,20)),((13,9),(12,2)))))))))))))))));
   tree tree_741 [p = 0.000, P = 0.025] = [&W 0.000033] (1,(82,((((88,87),86),(83,(84,(((80,(((81,79),78),77)),76),75)))),(85,(70,(47,(((44,(28,(16,(14,(17,10))))),(64,(15,(63,6)))),(62,((46,(31,(45,4))),(32,(43,((((69,67),(68,((73,38),35))),(65,(37,((27,8),((24,(61,19)),(18,((((49,(60,(58,(56,(57,(50,(55,(52,((72,51),(53,48)))))))))),41),(59,33)),(5,((54,30),3))))))))),((36,(29,20)),((74,(25,((34,(((71,42),(23,22)),21)),((66,40),(26,7))))),(11,(39,((13,9),(12,2))))))))))))))))));
   tree tree_742 [p = 0.000, P = 0.025] = [&W 0.000033] (1,((((88,87),86),82),((84,(((80,(((81,79),78),77)),76),75)),(83,(85,(70,(47,(((16,(14,(17,10))),((62,31),(44,(28,(15,(64,(63,6))))))),((46,45),(((43,(38,29)),4),(32,(((69,67),((68,(65,35)),((37,(27,8)),((61,19),(41,(18,(5,((54,(((73,(59,49)),(60,(58,(56,(57,(50,(55,(52,(53,((72,51),48)))))))))),33)),(30,3))))))))),((66,(((34,25),(40,((23,22),((71,42),21)))),(26,7))),(74,((39,11),((24,(36,20)),((13,9),(12,2))))))))))))))))));
   tree tree_743 [p = 0.000, P = 0.025] = [&W 0.000033] (1,((((88,87),86),82),((84,(((80,(((81,79),78),77)),76),75)),(83,(85,(((70,(62,31)),(28,(44,((16,((17,14),10)),(64,(15,(63,6))))))),(47,(32,((46,45),((43,4),((65,(((69,67),(68,35)),(((37,18),(27,8)),(24,(19,(25,(41,(30,(5,((73,((60,59),(49,(((58,57),56),(((55,52),50),(53,(72,(51,48)))))))),(54,3))))))))))),(74,((((38,33),(34,29)),((40,((23,22),((61,(71,42)),21))),(66,(26,7)))),((36,20),((39,11),((13,9),(12,2)))))))))))))))));
   tree tree_744 [p = 0.000, P = 0.025] = [&W 0.000033] (1,(82,(((88,87),86),((83,(84,(76,((80,(((81,79),78),77)),75)))),(85,((47,(((62,45),31),(((44,28),(16,(14,(17,10)))),(15,(64,(63,6)))))),(70,((32,4),(46,(43,(29,(((69,67),((65,((73,38),(68,35))),(37,((27,8),(18,(((71,(61,42)),19),(41,(((49,(60,(58,(57,(56,(50,((55,52),(53,(72,(51,48)))))))))),33),((30,((59,54),5)),3))))))))),(74,(((66,40),(((34,(25,(23,22))),21),(26,7))),((39,(24,(36,20))),(11,((13,9),(12,2))))))))))))))))));
   tree tree_745 [p = 0.000, P = 0.025] = [&W 0.000033] (1,(82,(((88,87),86),((83,(84,((80,((81,(79,78)),77)),(76,75)))),(85,(47,(70,(((44,(16,(14,(17,10)))),(28,(64,(15,(63,6))))),(((62,45),31),((46,4),(32,(43,(((65,34),29),(((69,(68,(67,35))),((38,37),((27,8),(19,((41,18),(61,(5,((((73,49),(60,(58,(56,(57,(50,(55,(53,(52,(72,(51,48))))))))))),30),((59,54),3))))))))),((((25,(23,22)),((71,42),21)),((66,40),(26,7))),(74,(((36,24),(33,20)),(11,(39,((13,9),(12,2)))))))))))))))))))));
   tree tree_746 [p = 0.000, P = 0.025] = [&W 0.000033] (1,(82,(((88,87),86),((83,(84,(((80,((81,(79,78)),77)),76),75))),(85,((70,(47,(44,((16,((17,14),10)),(28,((64,63),(15,6))))))),(62,((45,31),(32,(46,(4,(43,(65,(((67,(69,(68,35))),(74,((37,(27,((19,18),8))),(73,(((49,(60,(58,((57,56),(50,(55,((53,(72,51)),(52,48)))))))),41),(((54,30),5),3)))))),((((((71,61),42),(25,(23,22))),21),(40,(66,(26,7)))),(((((59,38),34),33),29),((39,11),((24,(36,20)),((13,9),(12,2))))))))))))))))))));
   tree tree_747 [p = 0.000, P = 0.025] = [&W 0.000033] (1,(82,(((88,87),86),((84,(((80,((81,(79,78)),77)),76),75)),(83,(85,(70,((((17,16),(14,10)),((44,28),(15,(64,(63,6))))),(47,((45,((62,18),(31,4))),(46,(24,(32,((43,((67,(69,(68,35))),(65,((37,(27,(19,8))),(41,(33,(((59,54),(((73,61),49),(60,(58,(57,(56,(50,(55,(52,((72,51),(53,48))))))))))),(5,(30,3))))))))),((74,(((36,(38,34)),(29,20)),((25,((23,22),((71,42),21))),(66,(40,(26,7)))))),(11,(39,((13,9),(12,2)))))))))))))))))));
   tree tree_748 [p = 0.000, P = 0.025] = [&W 0.000033] (1,(82,(((88,87),86),((83,(84,(76,((80,(((81,79),78),77)),75)))),(85,(70,(47,(((62,31),(28,((45,44),(((17,16),(14,10)),(15,(64,(63,6))))))),(32,(46,((43,4),((74,((68,(69,67)),(((65,35),((34,(73,(38,(59,33)))),29)),((27,((19,18),8)),(37,(41,((49,(60,((58,(57,56)),(50,(55,(52,((72,51),(53,48)))))))),(61,(5,(54,(30,3))))))))))),((((23,22),((71,42),21)),((66,40),(26,(25,7)))),((39,11),((24,(36,20)),((13,9),(12,2)))))))))))))))));
   tree tree_749 [p = 0.000, P = 0.025] = [&W 0.000033] (1,((((88,87),86),82),((83,(84,(((80,(((81,79),78),77)),76),75))),(85,((((17,16),(14,10)),((44,28),(15,(64,(63,6))))),(47,(70,((62,31),(45,(46,(32,(43,(((36,(29,20)),4),((((67,(69,(68,(65,35)))),24),(37,((27,8),((((71,42),19),((59,33),18)),(41,(((73,61),((60,49),(58,((57,56),(50,(55,(52,((72,(53,51)),48)))))))),(30,(5,(54,3))))))))),(((40,((25,(23,22)),21)),(66,(26,((38,34),7)))),(74,(11,(39,((13,9),(12,2))))))))))))))))))));
   tree tree_750 [p = 0.000, P = 0.025] = [&W 0.000033] (1,((((88,87),86),82),((84,((80,(((81,79),78),77)),(76,75))),(83,(85,(70,((((45,44),(28,((17,16),(14,10)))),((64,15),(63,6))),(47,((62,31),(46,(4,(32,(43,((((69,67),(((65,38),35),(68,34))),((27,8),(37,(54,((((71,42),19),18),((61,(73,((60,59),(49,(58,(56,(57,(50,(55,(52,((53,(72,51)),48))))))))))),(41,(33,(5,(30,3)))))))))),((((25,(23,22)),21),((66,40),(26,7))),((24,((36,29),20)),((74,11),(39,((13,9),(12,2))))))))))))))))))));
   tree tree_751 [p = 0.000, P = 0.025] = [&W 0.000033] (1,((((88,87),86),82),((83,(84,(76,((80,((81,(79,78)),77)),75)))),(85,(70,(47,((44,((28,((17,16),(14,10))),(15,((64,63),6)))),((62,(45,31)),(32,(46,(4,((43,(34,29)),(((65,38),((69,(67,(68,35))),(37,(8,(27,(18,(19,(41,(30,(5,(61,((73,(60,(49,((59,54),(58,((57,56),(50,((55,52),(53,(72,(51,48))))))))))),3)))))))))))),((74,((((71,42),(25,(23,22))),21),(66,(40,(26,7))))),((((33,24),(36,20)),(39,11)),((13,9),(12,2)))))))))))))))));
   tree tree_752 [p = 0.000, P = 0.025] = [&W 0.000033] (1,(82,((83,(84,(76,(((80,(81,(79,78))),77),75)))),(((88,87),86),(85,((44,((62,28),(((17,16),(14,10)),((64,15),(63,6))))),(47,(70,((46,(45,4)),(31,(32,(43,(((65,38),(((69,67),(68,35)),((27,8),(37,((((71,61),42),19),((34,(59,33)),((41,18),((((73,(54,(49,(60,(58,((57,56),(50,(55,(52,((72,51),(53,48))))))))))),30),5),3)))))))),((((25,(23,22)),21),(66,(40,(26,7)))),(74,((24,(36,20)),(((39,29),11),((13,9),(12,2)))))))))))))))))));
   tree tree_753 [p = 0.000, P = 0.025] = [&W 0.000033] (1,((((88,87),86),82),((83,(84,(((80,((81,(79,78)),77)),76),75))),(85,(70,(47,((44,(((17,16),(14,10)),(28,(15,(64,(63,6)))))),((45,(62,31)),((32,(46,4)),(43,((((69,68),(67,(73,38))),((65,(35,18)),((19,(37,(27,8))),(41,((((60,(49,((57,(58,56)),(50,(55,(52,(53,(72,(51,48))))))))),33),5),(61,((54,30),(59,3)))))))),(74,((((66,40),(((71,42),(23,22)),21)),(25,(26,7))),((39,(34,29)),(11,(24,(((36,13),(20,9)),(12,2))))))))))))))))));
   tree tree_754 [p = 0.000, P = 0.025] = [&W 0.000033] (1,(82,(((88,87),86),((83,(84,(((80,(((81,79),78),77)),76),75))),(85,(((70,62),31),(47,((44,(28,(((17,16),(14,10)),(64,(15,(63,6)))))),((46,(45,4)),(32,(43,(((67,(69,(73,(38,33)))),((68,((65,35),18)),(24,((37,(27,(19,8))),((30,(54,5)),(41,((49,(60,((58,(57,56)),(50,(55,(52,(53,(72,(51,48))))))))),((61,59),3)))))))),(74,((((66,40),(((71,42),(25,(23,22))),21)),(26,7)),((29,(36,20)),((39,11),((34,(13,9)),(12,2))))))))))))))))));
   tree tree_755 [p = 0.000, P = 0.025] = [&W 0.000033] (1,(82,((((88,87),86),(84,(((80,((79,(81,78)),77)),76),75))),(83,(85,((70,((28,(31,((45,44),((17,16),(14,10))))),(64,(15,(62,(63,6)))))),(47,(32,((29,(43,4)),(46,((74,(((69,67),(68,35)),((65,(59,54)),(37,((19,(27,8)),((41,((((73,(49,(60,(58,(56,(57,(50,(55,(52,(53,(72,(51,48)))))))))))),33),18),(30,5))),3)))))),(((((61,(71,42)),(23,22)),21),(66,(40,(25,((38,34),(26,7)))))),((39,11),(24,((36,20),((13,9),(12,2)))))))))))))))));
   tree tree_756 [p = 0.000, P = 0.025] = [&W 0.000033] (1,(82,(((88,87),86),((83,(84,(((80,(((81,79),78),77)),76),75))),(85,((28,(((17,16),(14,10)),(44,(64,(15,(63,6)))))),((70,47),((62,31),((46,32),(45,(4,(29,(43,((65,((69,(67,((68,(73,38)),35))),((24,(37,(27,8))),((((54,34),((59,33),19)),((30,(41,((61,(49,(60,(58,(57,(56,(50,(55,((72,51),(52,(53,48))))))))))),18))),5)),3)))),((((71,42),((23,22),21)),((66,40),((26,25),7))),(74,((39,11),((36,20),((13,9),(12,2))))))))))))))))))));
   tree tree_757 [p = 0.000, P = 0.025] = [&W 0.000033] (1,(82,(((88,87),86),((84,(((80,(((81,79),78),77)),76),75)),(83,(85,(70,(((62,(28,(44,((17,16),(14,10))))),(64,(15,(63,6)))),(47,((45,31),(46,(32,((43,4),(((67,(69,(68,34))),(37,((27,8),(((61,(49,(60,(58,((57,56),(50,(55,(52,(72,(53,(51,48))))))))))),(41,((73,54),33))),(((35,(59,18)),(30,5)),(19,3)))))),((74,(65,(((25,(23,22)),((71,42),21)),((66,40),(26,7))))),((24,((36,29),20)),((38,11),(39,((13,9),(12,2))))))))))))))))))));
   tree tree_758 [p = 0.000, P = 0.025] = [&W 0.000033] (1,(82,(((88,87),86),((84,(((80,(((81,79),78),77)),76),75)),(83,(85,(((70,28),(44,(((17,16),(14,10)),(15,((64,63),6))))),(47,((62,31),((46,45),((32,29),((43,4),((((69,67),(68,35)),((19,(27,(18,8))),(37,(41,(33,((((54,(73,(49,(59,(60,(58,((57,56),(55,(50,(52,((53,(72,51)),48))))))))))),30),5),3)))))),((65,((((71,42),(23,22)),21),(((38,34),25),(40,((66,61),(26,7)))))),((24,(36,20)),((74,11),(39,((13,9),(12,2)))))))))))))))))));
   tree tree_759 [p = 0.000, P = 0.025] = [&W 0.000033] (1,(82,(((88,87),86),((84,(76,((80,(((81,79),78),77)),75))),(83,(85,(70,(47,(((28,(44,((17,16),(14,10)))),(15,(64,(63,6)))),((62,31),((45,4),(43,(32,(46,(((((69,68),67),((73,38),(35,(65,34)))),(37,((27,8),((19,18),((61,41),((59,((60,49),(58,((57,56),(50,(55,(52,(53,(72,(51,48)))))))))),(5,(33,((54,30),3))))))))),((74,(((66,40),((25,(23,22)),((71,42),21))),(26,7))),((24,((36,29),20)),(11,(39,((13,9),(12,2)))))))))))))))))))));
   tree tree_760 [p = 0.000, P = 0.025] = [&W 0.000033] (1,(82,((83,(84,(((80,(((81,79),78),77)),76),75))),(((88,87),86),(85,((70,47),(62,((((17,16),(28,(44,(14,10)))),(15,(64,(63,6)))),((31,(45,4)),(46,((43,32),((65,((68,(69,67)),(37,((24,(27,8)),((((61,(71,42)),19),18),((41,((59,33),(((73,(49,(60,(58,((57,56),(50,(55,(52,(53,(72,(51,48))))))))))),30),(35,5)))),3)))))),(((((54,38),34),29),(((25,(23,22)),21),((66,40),(26,7)))),(74,(11,(39,((13,((36,20),9)),(12,2))))))))))))))))));
   tree tree_761 [p = 0.000, P = 0.025] = [&W 0.000033] (1,(82,(((88,87),86),((83,(84,(76,((80,(((81,79),78),77)),75)))),(85,(((70,28),((44,((17,16),(14,10))),(64,(15,(63,6))))),(47,((62,31),(32,((46,45),((43,4),(((69,67),(68,((65,35),(((37,18),(27,8)),((24,19),(25,(41,(30,(((59,((73,60),(49,(50,(((58,57),56),((55,52),(53,(72,(51,48))))))))),5),(54,3)))))))))),(((((71,(61,42)),(23,22)),21),((66,40),(26,7))),((((34,(38,33)),29),(36,20)),(74,((39,11),((13,9),(12,2))))))))))))))))));
   tree tree_762 [p = 0.000, P = 0.025] = [&W 0.000033] (1,(82,(((88,87),86),((84,(((80,(((81,79),78),77)),76),75)),(83,(85,(62,((70,(28,((44,(16,(17,(14,10)))),(15,(64,(63,6)))))),(47,((45,31),(46,(32,((43,4),((65,29),(((69,(67,(68,35))),(37,((27,8),(19,(18,(41,((((61,59),(73,(49,(60,(58,((57,56),(50,(55,((53,(72,51)),(52,48)))))))))),30),(5,(54,3))))))))),((74,((24,((36,33),20)),(((23,22),((71,42),21)),((66,40),(26,((34,(38,25)),7)))))),((39,11),((13,9),(12,2)))))))))))))))))));
   tree tree_763 [p = 0.000, P = 0.025] = [&W 0.000033] (1,(82,(((88,87),86),((83,(84,((80,(((81,79),78),77)),(76,75)))),(85,(70,(47,(((17,(16,(14,10))),((44,28),(15,(64,(63,6))))),(((62,45),31),(32,(46,(43,(4,(((74,65),(((69,(67,(68,35))),((((73,38),(34,33)),29),18)),((27,(19,8)),(37,((41,((61,(49,(60,(58,(57,(56,(50,(55,(52,((72,51),(53,48))))))))))),5)),(30,(59,(54,3)))))))),((((23,22),((71,42),21)),((40,25),(66,(26,7)))),((39,11),((24,(13,((36,20),9))),(12,2))))))))))))))))));
   tree tree_764 [p = 0.000, P = 0.025] = [&W 0.000033] (1,(82,(((88,87),86),((83,(84,(76,((80,(((81,79),78),77)),75)))),(85,((70,((44,(28,(17,(16,(14,10))))),(64,(15,(63,6))))),(47,((45,(62,31)),(4,((46,32),(43,((74,((69,(67,(68,35))),((65,24),(37,((27,8),(19,(18,(59,((54,((73,49),((60,58),((57,56),(50,(55,(52,(53,((72,51),48))))))))),((30,5),(41,3))))))))))),(((36,29),20),((((66,61),40),((((71,42),(23,22)),21),(25,(34,(26,7))))),((38,33),(11,(39,((13,9),(12,2)))))))))))))))))));
   tree tree_765 [p = 0.000, P = 0.025] = [&W 0.000033] (1,(82,(((88,87),86),((83,(84,(76,((80,(((81,79),78),77)),75)))),(85,((70,47),(((45,44),((28,(17,(16,(14,10)))),(15,(64,(63,6))))),((62,31),(32,(46,((43,4),((65,29),(((67,(69,(68,35))),((27,8),(37,(((71,42),19),(18,(41,((((73,(61,(54,(59,(49,(60,(58,(56,(57,(50,(55,(52,(53,(72,(51,48))))))))))))))),30),5),(33,3)))))))),((74,(((25,(23,22)),21),((66,40),(26,7)))),((39,11),(24,((38,34),((36,20),((13,9),(12,2))))))))))))))))))));
   tree tree_766 [p = 0.000, P = 0.026] = [&W 0.000033] (1,(82,(((88,87),86),((84,(((80,(((81,79),78),77)),76),75)),(83,(85,(((70,47),((44,(28,(17,(16,(14,10))))),((64,15),(63,6)))),((62,31),(46,((45,4),((43,32),(((29,24),(36,20)),(65,((((67,35),(69,(68,34))),(37,(18,(8,(27,((33,19),((30,(((59,49),(73,(61,(60,(58,((57,56),(50,(55,(52,(53,(72,(51,48)))))))))))),5)),((54,41),3)))))))),((((66,40),((25,(23,22)),((71,42),21))),(26,7)),(74,(((39,38),11),((13,9),(12,2)))))))))))))))))));
   tree tree_767 [p = 0.000, P = 0.026] = [&W 0.000033] (1,(82,((((88,87),86),(83,(84,(((80,((81,(79,78)),77)),76),75)))),(85,((70,47),(((44,(14,10)),((28,(17,16)),((64,15),(63,6)))),(62,(((46,45),4),(31,(32,(43,((((69,68),67),(65,((37,24),((27,(18,8)),((33,(61,((71,42),19))),((41,(((73,49),(60,(58,(57,(56,(50,(55,(52,(53,(72,(51,48))))))))))),(35,(30,5)))),(59,3))))))),(((((54,38),34),29),(((25,(23,22)),21),(66,(40,(26,7))))),((39,11),(74,((13,((36,20),9)),(12,2)))))))))))))))));
   tree tree_768 [p = 0.000, P = 0.026] = [&W 0.000033] (1,((((88,87),86),82),((83,(84,(((80,(((81,79),78),77)),76),75))),(85,((70,47),((44,((28,(31,(14,10))),((17,16),(64,(15,(62,(63,6))))))),(46,(32,((45,4),(43,(((68,(69,67)),((65,35),(37,(((27,19),8),((73,18),(41,((30,(54,5)),(((61,(49,(60,(58,(56,(57,(50,(55,(52,(53,((72,51),48))))))))))),33),(59,3))))))))),((66,(((25,(23,22)),((71,42),21)),(40,(26,7)))),((24,(36,20)),(((39,((38,34),29)),11),(74,((13,9),(12,2)))))))))))))))));
   tree tree_769 [p = 0.000, P = 0.026] = [&W 0.000033] (1,(82,(((88,87),86),((84,(76,((80,(((81,79),78),77)),75))),(83,(85,((70,(44,(28,(((62,(45,31)),(17,(16,(14,10)))),(15,(64,(63,6))))))),(47,(32,(43,((((36,29),20),(46,4)),((((69,67),(68,(35,30))),((((73,59),(38,33)),18),((27,((24,19),8)),(37,(41,(5,((60,(49,(58,((57,56),(50,(55,(52,((53,(72,51)),48)))))))),(61,(54,3))))))))),((74,((65,25),((((71,42),(23,22)),21),((66,40),(26,7))))),(11,(39,((13,9),(12,(34,2))))))))))))))))));
   tree tree_770 [p = 0.000, P = 0.026] = [&W 0.000033] (1,(82,(((88,87),86),((83,(84,(((80,(((81,79),78),77)),76),75))),(85,(70,(47,((44,((17,(16,(14,10))),(28,(15,(64,(63,6)))))),(((62,45),31),((43,4),((46,32),((36,(29,(24,20))),(((67,((69,(68,35)),((73,38),(59,33)))),(37,(27,(8,(18,((61,19),(41,(5,(54,(30,((49,(60,(58,((57,56),(50,(55,(52,(72,(53,(51,48)))))))))),3))))))))))),((25,(66,((34,((23,22),((71,42),21))),(40,(26,7))))),(((65,39),11),(74,((13,9),(12,2))))))))))))))))));
   tree tree_771 [p = 0.000, P = 0.026] = [&W 0.000033] (1,(82,(((88,87),86),((84,(((80,(((81,79),78),77)),76),75)),(83,(85,((47,(28,((62,(16,(17,(14,10)))),((44,31),(45,(64,(63,(15,6)))))))),(70,((46,32),((43,4),(29,(((69,((68,35),(67,((73,38),34)))),(18,((27,8),(37,((24,19),(41,(((54,30),5),(((49,(60,((57,(58,56)),(50,(55,(52,((53,(72,51)),48))))))),(61,(59,33))),3)))))))),((65,(((66,40),((25,(23,22)),((71,42),21))),(26,7))),(74,((39,11),((13,((36,20),9)),(12,2)))))))))))))))));
   tree tree_772 [p = 0.000, P = 0.026] = [&W 0.000033] (1,((((88,87),86),82),((83,(84,((80,((81,(79,78)),77)),(76,75)))),(85,(70,((47,((44,(((62,31),28),(16,(17,(14,10))))),(64,(15,(63,6))))),((46,45),(32,(4,((43,29),((65,((67,(69,(68,(35,18)))),(24,(37,((27,8),(19,((61,33),(41,(((73,(60,(49,(58,((57,56),(50,(55,(52,((53,(72,51)),48))))))))),(54,5)),(30,3)))))))))),((38,(((25,(34,(23,22))),((59,(71,42)),21)),((66,40),(26,7)))),((74,(39,11)),((36,20),((13,9),(12,2))))))))))))))));
   tree tree_773 [p = 0.000, P = 0.026] = [&W 0.000033] (1,(82,(((88,87),86),((83,(84,(76,((80,(((81,79),78),77)),75)))),(85,(70,((62,31),((28,(((45,44),(17,(16,(14,10)))),(15,(64,(63,6))))),(47,(32,(46,(43,((29,4),(((65,(38,34)),((67,(68,(69,35))),((27,8),(37,(18,(((71,42),19),(41,(((73,(61,59)),(49,(60,(58,(57,(56,(50,(55,(52,(72,(53,(51,48)))))))))))),(33,((54,(30,5)),3)))))))))),((74,(((25,(23,22)),21),((66,40),(26,7)))),((39,11),((24,(36,20)),((13,9),(12,2)))))))))))))))))));
   tree tree_774 [p = 0.000, P = 0.026] = [&W 0.000033] (1,((((88,87),86),82),((83,(84,(((80,(((81,79),78),77)),76),75))),(85,(((70,62),47),((31,((44,(28,(17,(16,(14,10))))),(15,(64,(63,6))))),(45,(46,(32,((43,4),(((67,((69,68),35)),(37,(8,(27,(19,(18,(41,(33,((73,(60,(49,(58,((57,56),(50,(55,(52,((53,(72,51)),48))))))))),(61,((30,5),(59,3)))))))))))),((65,(((25,(23,22)),((71,42),21)),((66,40),(((54,38),26),7)))),(74,(((34,29),11),(39,((13,9),((24,(36,20)),(12,2))))))))))))))))));
   tree tree_775 [p = 0.000, P = 0.026] = [&W 0.000033] (1,(82,((((88,87),86),(83,(84,(((80,(((81,79),78),77)),76),75)))),(85,((31,(70,((28,(44,(17,(16,(14,10))))),((62,45),(15,(64,(63,6))))))),(47,(32,(46,(43,(4,(29,((((69,67),(68,(73,38))),(24,((65,35),(37,((27,8),(18,(((59,33),19),(34,(41,(((61,49),(60,(58,(56,(57,(50,(55,(52,(53,(72,(51,48))))))))))),(5,((54,30),3)))))))))))),((74,((66,40),((((71,42),(25,(23,22))),21),(26,7)))),(11,(39,((20,(13,9)),((36,12),2)))))))))))))))));
   tree tree_776 [p = 0.000, P = 0.026] = [&W 0.000033] (1,((((88,87),86),82),((83,(84,(76,((80,((81,(79,78)),77)),75)))),(85,((62,31),(70,((47,((44,(28,(17,(16,(14,10))))),(15,(64,(63,6))))),(45,(46,((32,4),(43,(((67,(68,(69,((73,38),34)))),(24,(37,((27,8),(((65,35),18),(19,(41,(33,((54,5),(((49,(59,(60,(58,(56,(57,(50,(55,(52,(53,(72,(51,48)))))))))))),30),3)))))))))),(((29,(36,20)),(((23,22),((61,(71,42)),21)),((66,40),(25,(26,7))))),(74,(39,(11,((13,9),(12,2))))))))))))))))));
   tree tree_777 [p = 0.000, P = 0.026] = [&W 0.000033] (1,(82,(((88,87),86),((84,((80,(((81,79),78),77)),(76,75))),(83,(85,(70,(47,((28,((63,(64,15)),(44,((17,(14,10)),(16,6))))),(62,(31,((46,(45,4)),(32,(43,((65,(((69,67),(68,35)),(37,((27,8),((41,((49,(59,(60,(58,(56,(57,(50,(55,((53,(72,51)),(52,48)))))))))),(30,(73,(54,5))))),(18,(((71,42),19),(61,3)))))))),((((66,40),((23,22),21)),((26,25),7)),(74,((39,(24,11)),((13,((((38,34),33),(29,(36,20))),9)),(12,2))))))))))))))))))));
   tree tree_778 [p = 0.000, P = 0.026] = [&W 0.000033] (1,(82,(((88,87),86),((83,(84,(((80,((81,(79,78)),77)),76),75))),(85,((70,14),((44,((28,((64,63),15)),((17,16),(10,6)))),(47,(31,((62,45),(46,(32,(4,(43,((((69,67),(68,(35,((73,38),(34,29))))),(65,(37,((27,8),((18,(((61,(49,(60,(58,((57,56),(50,(55,(52,((53,(72,51)),48))))))))),41),(33,(30,(54,5))))),(19,(59,3))))))),(((40,(((71,42),(25,(23,22))),21)),(66,(26,7))),(74,((24,(36,20)),((39,11),((13,9),(12,2)))))))))))))))))))));
   tree tree_779 [p = 0.000, P = 0.026] = [&W 0.000033] (1,(82,(((88,87),86),((83,(84,(((80,((81,(79,78)),77)),76),75))),(85,(70,((((64,63),15),(28,(44,(16,(17,14))))),(47,(62,(31,(45,((10,6),((43,(32,4)),(46,(((67,(68,(69,35))),(37,((27,8),((61,((71,42),19)),(((73,60),(49,(58,(56,(57,(50,(55,(52,(53,(72,(51,48))))))))))),((59,54),(41,(18,(30,((33,5),3)))))))))),((((25,(23,22)),21),(66,(40,(26,7)))),(((36,29),(24,20)),((74,65),(((39,(38,34)),11),((13,9),(12,2)))))))))))))))))))));
   tree tree_780 [p = 0.000, P = 0.026] = [&W 0.000033] (1,(82,((((88,87),86),(83,(84,((80,(((81,79),78),77)),(76,75))))),(85,((44,((28,(64,(63,15))),(17,(16,14)))),(47,(70,(62,((45,(31,(10,6))),(46,(32,((43,(((((73,59),54),38),18),4)),(65,(((67,(69,(68,35))),((27,(19,8)),(37,(((49,(60,(58,((57,56),((55,50),(52,(53,(72,(51,48))))))))),41),((30,5),(34,3)))))),((74,(66,(((40,25),((61,(71,42)),((23,22),21))),(26,7)))),(((33,24),(36,(29,20))),(11,(39,((13,9),(12,2))))))))))))))))))));
   tree tree_781 [p = 0.000, P = 0.026] = [&W 0.000033] (1,(82,(((88,87),86),((83,(84,(((80,((81,(79,78)),77)),76),75))),(85,(47,(70,(((45,(44,((28,(17,16)),(64,(62,(63,15)))))),14),((31,(10,6)),(32,(46,((43,4),(29,((65,((27,8),(37,(19,(18,(59,(41,(((73,(49,(60,(58,(56,(57,(50,(55,(52,(72,(53,(51,48)))))))))))),((54,(33,30)),5)),(61,3))))))))),((67,(69,((68,35),(38,34)))),((((23,22),((71,42),21)),((66,40),(26,(25,7)))),(74,((39,11),((24,(36,20)),((13,9),(12,2)))))))))))))))))))));
   tree tree_782 [p = 0.000, P = 0.026] = [&W 0.000033] (1,(82,(((88,87),86),((84,(80,(76,((((81,79),78),77),75)))),(83,(85,(70,(47,(((62,31),((44,(17,(16,(14,10)))),(28,(((64,63),15),6)))),(32,(46,(45,((43,(29,4)),(((67,(69,(34,(73,(38,33))))),((68,(65,(35,18))),(37,(8,(27,(19,(41,((60,(49,(58,((57,56),(50,(55,((53,(72,51)),(52,48)))))))),((30,5),((59,54),3)))))))))),(74,((66,(((25,(23,22)),((71,(61,42)),21)),(40,(26,7)))),((39,11),((24,(36,20)),((13,9),(12,2))))))))))))))))))));
   tree tree_783 [p = 0.000, P = 0.026] = [&W 0.000033] (1,((((88,87),86),82),((83,(84,(76,((80,(((81,79),78),77)),75)))),(85,(47,(70,(((64,(63,15)),(44,(28,(16,(17,14))))),((62,(31,(10,6))),((46,(45,4)),(32,(43,(((69,(68,67)),((37,(27,8)),((33,18),((61,((71,42),19)),((35,((73,((59,(60,(49,((58,(57,56)),(50,(55,(52,((53,(72,51)),48)))))))),(54,30))),5)),(41,3)))))),((74,(((23,22),21),((40,(66,((34,(38,29)),25))),(26,7)))),(((36,24),20),(11,(65,(39,((13,9),(12,2)))))))))))))))))));
   tree tree_784 [p = 0.000, P = 0.026] = [&W 0.000033] (1,(82,((83,(84,(76,((80,(((81,79),78),77)),75)))),(((88,87),86),(85,(70,(47,((28,(((64,63),15),(44,(16,(17,14))))),((62,(31,(10,6))),((46,45),(32,(43,(29,(4,(65,(((67,(69,(68,35))),(38,(37,((27,8),(((71,(42,30)),19),(18,(41,(((59,33),5),(((73,61),(54,((60,49),(58,((57,56),((55,50),(52,(53,(72,(51,48)))))))))),3))))))))),(((74,24),(((66,40),((23,22),21)),((34,25),(26,7)))),((39,11),((36,20),((13,9),(12,2)))))))))))))))))))));
   tree tree_785 [p = 0.000, P = 0.026] = [&W 0.000033] (1,(82,(((88,87),86),((83,(84,(76,((80,(((81,79),78),77)),75)))),(85,((((45,31),((64,63),15)),(44,(28,(16,((62,17),(10,6)))))),(47,(70,(46,(14,((32,(43,4)),((34,(29,(36,20))),((65,(74,(((69,67),(68,35)),((73,38),(24,(37,((27,8),((61,19),(18,(41,((30,(((49,(60,(59,((58,(57,56)),(50,(55,(52,(((72,53),51),48)))))))),33),5)),(54,3)))))))))))),((((23,22),((71,42),21)),((66,40),(26,(25,7)))),(11,(39,((13,9),(12,2))))))))))))))))));
   tree tree_786 [p = 0.000, P = 0.026] = [&W 0.000033] (1,(82,((((88,87),86),(83,(84,((80,(((81,79),78),77)),(76,75))))),(85,((47,((28,(44,((64,63),15))),((17,((16,14),10)),(62,(31,6))))),(70,((46,(45,4)),(32,(43,(((38,34),29),((((69,68),67),((65,35),(18,((27,(19,8)),(37,(33,(41,((61,((60,59),(73,(49,(58,((57,56),(50,(55,(52,((72,51),(53,48))))))))))),(5,(30,(54,3))))))))))),((66,((25,((23,22),((71,42),21))),(40,(26,7)))),(74,((24,(36,20)),((39,11),((13,9),(12,2)))))))))))))))));
   tree tree_787 [p = 0.000, P = 0.026] = [&W 0.000033] (1,(82,(((88,87),86),((84,(((80,(((81,79),78),77)),76),75)),(83,(85,((47,((44,(45,(14,(31,10)))),((17,16),(28,((64,15),(63,6)))))),(70,(62,((46,(29,4)),(32,(43,((65,(37,((27,8),(((71,42),19),(((35,18),(30,5)),(41,((((61,59),(73,54)),(60,(49,(58,((57,56),(50,(55,(52,(53,(72,(51,48))))))))))),3))))))),(((69,68),67),(74,((((25,(23,22)),21),((66,40),(26,7))),(((34,(38,33)),(39,11)),((24,(36,20)),((13,9),(12,2))))))))))))))))))));
   tree tree_788 [p = 0.000, P = 0.026] = [&W 0.000033] (1,(82,(((88,87),86),((83,(84,((80,(((81,79),78),77)),(76,75)))),(85,((62,(((45,44),(28,((64,63),15))),((((17,16),14),10),6))),(70,(47,(31,(32,(43,(46,((((38,34),29),4),((((69,68),67),((25,(65,(35,18))),((37,(27,(((71,42),19),8))),(41,((((73,((61,59),(54,(49,(60,(58,(57,(56,(50,(55,(52,(53,((72,51),48))))))))))))),33),(30,5)),3))))),((((23,22),21),(66,(40,(26,7)))),((74,11),((24,(36,20)),(39,((13,9),(12,2))))))))))))))))))));
   tree tree_789 [p = 0.000, P = 0.026] = [&W 0.000033] (1,(82,(((88,87),86),((84,(((80,(((81,79),78),77)),76),75)),(83,(85,(70,(47,((((28,(17,16)),(44,((64,63),15))),14),(((62,31),(10,6)),(((46,45),((38,29),4)),(32,(43,(((65,24),((68,(69,67)),(35,(37,((27,8),((((71,42),19),18),((34,(41,((73,(54,(49,(58,(60,((57,56),(50,(55,(52,((53,(72,51)),48)))))))))),(30,(33,5))))),((61,59),3)))))))),((((66,40),((23,22),21)),(25,(26,7))),((74,(39,11)),((36,20),((13,9),(12,2)))))))))))))))))));
   tree tree_790 [p = 0.000, P = 0.026] = [&W 0.000033] (1,(82,(((88,87),86),((83,(84,(76,((80,((81,(79,78)),77)),75)))),(85,((70,47),((44,(((45,28),((64,63),15)),(17,(16,14)))),(62,((32,(31,(10,6))),((46,4),(43,((((69,((73,(59,38)),24)),((68,67),(35,18))),(65,(37,((27,8),(19,(41,((61,((60,49),(58,((57,56),(50,(55,(52,(53,((72,51),48))))))))),((30,(33,5)),(54,3))))))))),((66,(((40,(34,25)),((23,22),((71,42),21))),(26,7))),((74,(36,(29,20))),((39,11),((13,9),(12,2)))))))))))))))));
   tree tree_791 [p = 0.000, P = 0.026] = [&W 0.000033] (1,(((88,87),86),(82,((84,(((80,(((81,79),78),77)),76),75)),(83,(85,(70,(47,(((45,(62,31)),(28,((44,(64,(63,15))),((17,(14,10)),(16,6))))),(4,(46,(32,(((74,((69,67),(68,35))),((24,(37,18)),((27,8),(19,(((54,30),5),(((60,(49,(50,(((58,57),56),(55,(52,(72,(53,(51,48))))))))),(73,33)),(41,(61,3)))))))),(43,((65,(((23,22),(((71,59),42),21)),((40,(66,(38,(34,29)))),(25,(26,7))))),((36,20),(11,(39,((13,9),(12,2))))))))))))))))))));
   tree tree_792 [p = 0.000, P = 0.026] = [&W 0.000033] (1,(82,(((88,87),86),((84,((80,(((81,79),78),77)),(76,75))),(83,(85,(70,(47,(((16,(17,(14,10))),(28,(44,(45,((64,63),(15,6)))))),((32,(62,31)),(46,(4,(29,(43,((((67,(69,(68,(73,38)))),24),((65,(35,18)),((19,(27,8)),(37,(30,(((54,(60,(49,(((58,57),56),(50,(55,(52,(53,(72,(51,48)))))))))),(41,(33,5))),(59,3))))))),((74,(((25,(23,22)),((61,(71,42)),21)),((66,40),(26,7)))),(((39,34),11),((13,((36,20),9)),(12,2)))))))))))))))))));
   tree tree_793 [p = 0.000, P = 0.026] = [&W 0.000033] (1,(82,(((88,87),86),((83,(84,(76,((80,((81,(79,78)),77)),75)))),(85,((31,(((17,14),(16,10)),((44,(62,28)),(15,(63,(64,6)))))),(70,(47,(32,((46,45),(43,((29,4),(((68,(69,(67,(73,((38,34),33))))),(((65,35),18),((37,24),((27,8),(19,((59,(49,(60,(58,((57,56),(50,(55,(52,((53,(72,51)),48))))))))),(41,(5,((54,30),3))))))))),((74,(((23,22),(((71,61),42),21)),((66,40),(25,(26,7))))),((39,11),((36,20),((13,9),(12,2))))))))))))))))));
   tree tree_794 [p = 0.000, P = 0.026] = [&W 0.000033] (1,(82,(((88,87),86),((83,(84,(((80,((81,(79,78)),77)),76),75))),(85,(((62,31),((44,28),((16,((17,14),10)),((64,15),(63,6))))),(47,(70,((45,4),(46,(32,(43,((((69,67),(68,35)),(((27,19),8),(37,(((38,(59,34)),(54,18)),(41,(33,((73,(49,(60,(58,(56,(57,(50,((55,52),(53,(72,(51,48))))))))))),((30,5),3)))))))),(24,(((65,29),(((25,(23,22)),((71,(61,42)),21)),(40,(66,(26,7))))),((74,(36,20)),(11,(39,((13,9),(12,2))))))))))))))))))));
   tree tree_795 [p = 0.000, P = 0.026] = [&W 0.000033] (1,(82,(((88,87),86),((84,(76,((80,(((81,79),78),77)),75))),(83,(85,((70,47),((28,((44,(16,(17,(14,10)))),(64,(15,(63,6))))),((45,(62,31)),(32,(46,((43,4),(((67,((69,(73,38)),(68,(35,(30,18))))),(74,((65,(37,(27,((54,19),8)))),((33,5),(((61,(60,(49,(((58,57),56),(50,(55,(52,(53,((72,51),48))))))))),41),(25,(59,3))))))),((((66,40),((23,22),((71,42),21))),(26,7)),((24,11),(((36,29),(34,20)),((13,9),(39,(12,2)))))))))))))))))));
   tree tree_796 [p = 0.000, P = 0.027] = [&W 0.000033] (1,(82,(((88,87),86),((83,(84,(76,((80,(((81,79),78),77)),75)))),(85,(70,(((44,((28,16),(17,(14,10)))),(31,(64,(15,(63,6))))),(47,((62,32),(46,(45,(43,(4,(((((69,68),67),((65,(35,(34,33))),(29,((73,38),18)))),(37,(27,(8,(19,(54,(41,(61,((30,(59,((49,(60,(58,((57,56),(50,(55,(52,((53,(72,51)),48)))))))),5))),3))))))))),((24,(36,20)),((74,(25,((66,40),(((23,22),((71,42),21)),(26,7))))),((39,11),((13,9),(12,2)))))))))))))))))));
   tree tree_797 [p = 0.000, P = 0.027] = [&W 0.000033] (1,(82,((((88,87),86),(83,(84,(((80,(((81,79),78),77)),76),75)))),(85,(47,(70,((44,((28,(16,(17,(14,10)))),(15,(64,(63,6))))),((45,(62,31)),((46,32),((29,4),(43,((65,(((69,67),(68,35)),((37,18),((27,(19,8)),(((73,(60,(49,(58,(57,(56,(50,(55,(52,(53,(72,(51,48)))))))))))),41),(5,3)))))),((((23,22),(((71,61),(42,30)),21)),((66,40),(26,((((59,38),(54,(34,33))),25),7)))),(74,((39,11),(((36,24),20),((13,9),(12,2))))))))))))))))));
   tree tree_798 [p = 0.000, P = 0.027] = [&W 0.000033] (1,(82,((83,(84,(76,((80,((81,(79,78)),77)),75)))),(((88,87),86),(85,(70,((((62,45),31),(47,(28,(44,((16,(17,(14,10))),(64,((63,15),6))))))),(46,(32,(43,(4,((65,(((69,67),(68,((35,30),18))),((27,8),(37,((19,(41,(((73,49),(61,(60,(58,((57,56),(50,(55,(52,((72,51),(53,48)))))))))),(59,(54,5))))),3))))),(74,((66,((25,(40,(((71,42),(23,22)),21))),(26,((38,33),7)))),((24,((36,34),(29,20))),(11,(39,((13,9),(12,2)))))))))))))))))));
   tree tree_799 [p = 0.000, P = 0.027] = [&W 0.000033] (1,(82,((((88,87),86),(84,((80,(((81,79),78),77)),(76,75)))),(83,(85,(70,((31,((62,28),((44,(16,(17,(14,10)))),(15,(64,(63,6)))))),(47,(46,((45,4),(43,(32,(((69,(67,(68,35))),(37,((27,8),((24,19),(18,(((61,(73,(49,(60,(58,((57,56),(50,(55,(52,(53,(72,(51,48)))))))))))),41),((59,54),((30,5),3)))))))),((65,(((25,(23,22)),((42,(71,33)),21)),((66,40),(26,7)))),(74,((36,(38,(34,(29,20)))),(11,(39,((13,9),(12,2))))))))))))))))))));
   tree tree_800 [p = 0.000, P = 0.027] = [&W 0.000033] (1,(82,((((88,87),86),((85,83),(84,(76,((80,(((81,79),78),77)),75))))),(70,(((16,(17,(14,10))),((44,28),(15,(64,(63,6))))),(47,((62,(45,31)),(46,(32,((43,(((38,(34,33)),29),4)),((65,((69,(67,(68,35))),(37,(8,(27,(18,(19,(41,((73,(49,(59,(60,(58,(56,(57,(50,(55,(52,(53,(72,(51,48))))))))))))),(5,((61,30),(54,3)))))))))))),(74,((((25,(23,22)),((71,42),21)),((66,40),(26,7))),((24,(36,20)),((39,11),((13,9),(12,2)))))))))))))))));
   tree tree_801 [p = 0.000, P = 0.027] = [&W 0.000033] (1,(82,(((88,87),86),((84,(((80,(((81,79),78),77)),76),75)),(83,(85,(70,(((62,47),(44,((16,((28,17),(14,10))),(31,(15,(64,(63,6))))))),(45,(46,(32,((43,(65,4)),((67,((69,(68,(73,38))),35)),((37,((27,8),(30,(((71,42),19),(18,(33,((((61,49),(60,(58,(56,(57,(50,(55,(52,(53,(72,(51,48))))))))))),41),(5,((59,54),3))))))))),(((25,((23,22),21)),(40,(66,(26,7)))),(74,(11,((24,(34,(29,(36,20)))),(39,((13,9),(12,2)))))))))))))))))))));
   tree tree_802 [p = 0.000, P = 0.027] = [&W 0.000033] (1,(82,((83,(84,(((80,(((81,79),78),77)),76),75))),(((88,87),86),(85,(70,(((28,(16,(17,(14,10)))),(44,(15,(64,(63,6))))),(47,((62,31),(4,(32,((46,45),((43,29),((((69,(68,67)),(73,38)),((65,35),((27,8),(37,(18,((((71,61),42),19),(((49,(60,(58,((57,56),(50,(55,(52,(53,(72,(51,48)))))))))),41),(33,((30,((59,54),5)),3))))))))),(((((34,25),(23,22)),21),((66,40),(26,7))),((24,(36,20)),((74,(39,11)),((13,9),(12,2)))))))))))))))))));
   tree tree_803 [p = 0.000, P = 0.027] = [&W 0.000033] (1,(82,((((88,87),86),(83,(84,(((80,(((81,79),78),77)),76),75)))),(85,(70,(47,((44,((16,(17,(14,10))),(28,(15,(64,(63,6)))))),((62,(45,31)),(46,(32,((29,4),(43,((74,(((69,67),(68,35)),(65,((27,(19,8)),(37,((((73,(49,(60,(58,(56,(57,(50,(55,(52,(53,(72,(51,48)))))))))))),41),(18,5)),3)))))),(((24,(36,20)),(((((71,42),(61,30)),(23,22)),21),((66,40),(26,((((((59,54),38),34),33),25),7))))),(11,(39,((13,9),(12,2))))))))))))))))));
   tree tree_804 [p = 0.000, P = 0.027] = [&W 0.000033] (1,(82,(((88,87),86),((84,(76,((80,(((81,79),78),77)),75))),(83,(85,(((62,31),((44,(16,(17,(14,10)))),(28,(15,(64,(63,6)))))),((70,47),(46,(45,(((43,32),4),((((69,68),67),(74,((65,35),((37,(18,(19,(27,8)))),(5,(((73,(49,(60,(58,(56,(57,(50,(55,(52,(53,((72,51),48))))))))))),41),3)))))),((((54,24),((36,29),20)),(66,(((40,(59,38)),(33,(((34,25),(23,22)),((42,(61,(71,30))),21)))),(26,7)))),((39,11),((13,9),(12,2))))))))))))))));
   tree tree_805 [p = 0.000, P = 0.027] = [&W 0.000033] (1,((((88,87),86),82),((83,(84,(76,((80,(((81,79),78),77)),75)))),(85,(70,(47,(((16,(17,(14,10))),(31,((44,28),(15,(64,(63,6)))))),((62,32),((46,(45,4)),((43,29),(((65,35),(((69,68),67),((73,38),(37,((27,8),((((61,(71,42)),19),18),(((49,(60,(58,((57,56),(50,(55,(52,(53,(72,(51,48)))))))))),41),((59,33),((30,(54,5)),3))))))))),((74,((((34,25),(23,22)),21),(40,(66,(26,7))))),(39,(11,((24,(36,20)),((13,9),(12,2)))))))))))))))));
   tree tree_806 [p = 0.000, P = 0.027] = [&W 0.000033] (1,(82,(((88,87),86),((83,(84,(((80,(((81,79),78),77)),76),75))),(85,((62,47),(70,(((16,(17,(14,10))),((31,28),(44,(15,(64,(63,6)))))),(32,(46,(45,(4,(43,(65,(((68,((69,67),((73,38),35))),((37,18),((27,8),(((((61,59),(71,42)),30),19),(41,(((60,(49,(((55,52),50),((57,56),(58,(53,(72,(51,48)))))))),33),((54,5),3))))))),((74,((66,40),(((25,(23,22)),21),(26,7)))),((39,11),((36,(24,((34,29),20))),((13,9),(12,2))))))))))))))))))));
   tree tree_807 [p = 0.000, P = 0.027] = [&W 0.000033] (1,(82,(((88,87),86),((83,(84,(((80,(((81,79),78),77)),76),75))),(85,(70,(47,(((28,(44,(17,(62,(16,(14,10)))))),(15,(64,(63,6)))),((31,(45,18)),(46,(32,((43,4),(((67,((69,((73,59),38)),(68,35))),((37,(27,8)),(19,(((41,(61,((49,(60,(58,(56,(57,(50,(55,(52,(72,(53,(51,48))))))))))),33))),((54,30),5)),3)))),(((74,65),(66,((40,((25,(23,22)),((71,42),21))),(26,7)))),(((39,(34,29)),11),(((36,24),20),((13,9),(12,2))))))))))))))))));
   tree tree_808 [p = 0.000, P = 0.027] = [&W 0.000033] (1,(82,(((88,87),86),((83,(84,(((80,(((81,79),78),77)),76),75))),(85,((47,((44,(28,(17,(16,(14,10))))),(64,(15,(63,6))))),(70,(62,(31,(((46,45),(29,4)),(32,(43,((65,(37,((27,(19,8)),(18,((61,(60,(49,(50,((58,(57,56)),(55,(52,(53,(72,(51,48)))))))))),(41,(((54,30),(33,5)),(59,3)))))))),((67,(69,((73,38),(68,35)))),((34,(((25,(23,22)),((71,42),21)),(40,(66,(26,7))))),(74,(((24,(36,20)),(39,11)),((13,9),(12,2)))))))))))))))))));
   tree tree_809 [p = 0.000, P = 0.027] = [&W 0.000033] (1,(82,((((88,87),86),(83,(84,(76,((80,(((81,79),78),77)),75))))),(85,(47,((70,((62,28),(44,((17,(16,(14,10))),(31,(15,(64,(63,6)))))))),((((38,34),29),(45,4)),((46,32),(43,(((74,(68,(69,67))),((35,30),(65,((37,((((71,42),19),18),(27,8))),(41,((61,33),(5,((49,(73,(60,(59,(58,((57,56),(50,((55,52),(53,(51,(72,48))))))))))),3)))))))),(((((66,54),40),((23,22),21)),(26,(25,7))),((24,(36,20)),((39,11),((13,9),(12,2)))))))))))))));
   tree tree_810 [p = 0.000, P = 0.027] = [&W 0.000033] (1,(82,(((88,87),86),((83,(84,(((80,(((81,79),78),77)),76),75))),(85,(70,((44,((17,(16,(14,10))),(((64,63),15),(28,6)))),(47,((62,31),(45,(46,(32,(((43,29),4),(65,((((69,68),(67,35)),(37,(8,(27,(((61,19),18),(41,((30,(((73,(49,(60,(58,((57,56),(50,(55,(52,((53,(72,51)),48))))))))),(59,33)),(54,5))),3))))))),((((25,(23,22)),((71,42),21)),((66,40),(26,7))),((39,11),(74,((13,((38,(24,(36,20))),9)),(12,(34,2)))))))))))))))))))));
   tree tree_811 [p = 0.000, P = 0.027] = [&W 0.000033] (1,(82,(((88,87),86),((83,(84,(76,((80,(((81,79),78),77)),75)))),(85,(70,(47,(((16,(17,(14,10))),(44,(15,((64,63),6)))),((((62,45),31),28),(32,(46,(29,((43,4),((((69,67),(68,((73,38),18))),((65,35),(37,((27,8),((30,((71,42),19)),(41,((49,(61,(60,(59,(58,((57,56),(50,(55,((53,(72,51)),(52,48)))))))))),((54,5),3)))))))),((74,(((66,40),(((34,33),(25,(23,22))),21)),(26,7))),((39,11),(((24,(36,20)),(13,9)),(12,2))))))))))))))))));
   tree tree_812 [p = 0.000, P = 0.027] = [&W 0.000033] (1,(82,(((88,87),86),((83,(84,((80,(((81,79),78),77)),(76,75)))),(85,(70,((47,(44,((62,(45,31)),((28,(17,(16,(14,10)))),(15,(64,(63,6))))))),(4,(32,(46,(43,(((((69,68),67),(35,(65,((34,(38,(73,(59,33)))),29)))),((37,((19,18),(27,8))),(41,((60,(49,(58,((57,56),(50,(55,(52,(53,(72,(51,48)))))))))),(61,(((54,30),5),3)))))),((66,(((23,22),((71,42),21)),(40,(25,(26,7))))),(74,((24,(36,20)),(11,(39,((13,9),(12,2)))))))))))))))))));
   tree tree_813 [p = 0.000, P = 0.027] = [&W 0.000033] (1,(82,(((88,87),86),((83,(84,(76,((80,(((81,79),78),77)),75)))),(85,(70,(47,(((45,28),((44,(17,(16,(14,10)))),(15,(64,(63,6))))),((62,31),(32,(46,((43,4),(((69,67),(((68,65),(35,((34,(73,(38,(59,33)))),29))),((27,(19,(18,8))),(37,((61,(((60,49),((58,(57,56)),(50,(55,(52,((72,51),(53,48))))))),41)),((30,5),(54,3))))))),(74,((((23,22),((71,42),21)),(((66,40),25),(26,7))),((24,(36,20)),(11,(39,((13,9),(12,2))))))))))))))))))));
   tree tree_814 [p = 0.000, P = 0.027] = [&W 0.000033] (1,(82,((((88,87),86),(83,(84,(((80,(((81,79),78),77)),76),75)))),(85,(70,(47,((44,((28,(16,(17,(14,10)))),((64,15),(63,6)))),((31,((62,45),4)),(32,(46,(43,((((69,67),(68,((35,(34,(38,(73,(59,33))))),18))),(29,(65,(37,(8,(27,(19,((61,(49,(58,(60,(50,(56,(57,(55,((53,(72,51)),(52,48)))))))))),(41,((54,30),(5,3))))))))))),(74,(((66,40),(25,(((23,22),((71,42),21)),(26,7)))),((36,(24,20)),(11,(39,((13,9),(12,2)))))))))))))))))));
   tree tree_815 [p = 0.000, P = 0.027] = [&W 0.000033] (1,(82,(((88,87),86),((83,(84,(((80,(((81,79),78),77)),76),75))),(85,((70,((62,31),((44,(16,(17,(14,10)))),(28,(15,(64,(63,6))))))),(47,(32,((46,45),((((38,34),29),(43,4)),((65,((68,(69,67)),(((35,30),18),((37,(27,8)),(((71,42),19),(41,((33,5),((((73,61),(59,49)),(60,(58,((57,56),(50,((55,52),(53,(72,(51,48))))))))),3)))))))),((((23,22),21),(((66,54),40),(25,(26,7)))),(74,((24,(36,20)),((39,11),((13,9),(12,2)))))))))))))))));
   tree tree_816 [p = 0.000, P = 0.027] = [&W 0.000033] (1,(82,((83,(84,(76,((80,(((81,79),78),77)),75)))),(((88,87),86),(85,(70,((((45,31),28),(44,((16,(17,(14,10))),(64,(62,(15,(63,6))))))),(47,(32,((46,4),(43,((((67,35),(68,(69,18))),(65,(37,(8,(27,((24,19),(61,(41,((59,33),((73,(49,(60,(58,((57,56),(50,(55,(52,(53,(72,(51,48))))))))))),((54,30),(5,3)))))))))))),(((40,((25,(23,22)),((71,42),21))),(66,(26,7))),(74,(11,((((38,36),34),(29,20)),(39,((13,9),(12,2)))))))))))))))))));
   tree tree_817 [p = 0.000, P = 0.027] = [&W 0.000033] (1,(82,(((88,87),86),((83,(84,((((81,79),78),77),((80,76),75)))),(85,((47,(70,(28,((62,31),((44,(16,(17,(14,10)))),((64,15),(63,6))))))),((45,4),(46,(32,(43,((74,(((69,67),(68,((35,30),18))),(((59,(73,38)),33),(24,((37,(27,8)),(25,(19,((61,(49,(60,(58,((57,56),(50,(55,(52,(72,(53,(51,48))))))))))),(41,((54,5),3)))))))))),((66,((40,((71,42),((23,22),21))),(26,7))),((65,((36,29),20)),(11,((39,34),((13,9),(12,2)))))))))))))))));
[truncated: 14,232,922 more chars]
