# Supplementary material for: The rapid evolution of lungfish durophagy
Source: Nat Commun. 2022 May 2;13:2390. doi: 10.1038/s41467-022-30091-3 (PMC9061808; doi:10.1038/s41467-022-30091-3)
Supplement: Supplementary file 5 — Supplementary Software [file 41467_2022_30091_MOESM5_ESM.zip › Supplementary Software/MrBayes_tip_dating_analyses/2_partitions_without_constraint_TK02_(not_converged)/Cui_2021_strict.vstat]

[ID: 9537836538]
Parameter	Mean	Variance	CredInt_Lower	CredInt_Upper	Median	PSRF	Nruns
length{all}[1]	1.099679e-01	1.138877e-03	4.654256e-02	1.759379e-01	1.077002e-01	1.001329e+00	2
length{all}[2]	7.901240e-02	2.046431e-03	1.917122e-06	1.611311e-01	7.419927e-02	1.000419e+00	2
length{all}[3]	1.282648e-01	4.334657e-03	0.000000e+00	2.435421e-01	1.234911e-01	1.000617e+00	2
length{all}[4]	9.245898e-02	3.068651e-03	4.677038e-07	1.908863e-01	8.835560e-02	1.001708e+00	2
length{all}[5]	7.763434e-02	2.742815e-03	2.578843e-07	1.779120e-01	6.842797e-02	1.000144e+00	2
length{all}[6]	5.042900e-02	3.035239e-03	0.000000e+00	1.714287e-01	3.313264e-02	1.003307e+00	2
length{all}[7]	5.414520e-02	8.582073e-04	3.259825e-06	1.082229e-01	5.021871e-02	1.000248e+00	2
length{all}[8]	3.160955e-02	1.553676e-04	8.981495e-03	5.725856e-02	3.028821e-02	1.000073e+00	2
length{all}[9]	8.398763e-02	1.230198e-03	1.891924e-02	1.537830e-01	8.125296e-02	1.000042e+00	2
length{all}[10]	6.226802e-02	5.199268e-03	0.000000e+00	2.312641e-01	3.494769e-02	1.002761e+00	2
length{all}[11]	7.433186e-02	8.175239e-04	2.274414e-02	1.333936e-01	7.190227e-02	1.000230e+00	2
length{all}[12]	1.358794e-01	3.095058e-03	3.633297e-02	2.529466e-01	1.298994e-01	1.000189e+00	2
length{all}[13]	5.157404e-02	1.251148e-03	0.000000e+00	1.178654e-01	4.543775e-02	1.000077e+00	2
length{all}[14]	5.160310e-02	1.775965e-03	0.000000e+00	1.336305e-01	4.205179e-02	1.000195e+00	2
length{all}[15]	2.700001e-02	5.470373e-04	3.171662e-07	7.332661e-02	2.106731e-02	1.000216e+00	2
length{all}[16]	3.013681e-02	6.545496e-04	1.032872e-07	8.049153e-02	2.398510e-02	1.000624e+00	2
length{all}[17]	3.374488e-02	7.485650e-04	4.537266e-07	8.689616e-02	2.766587e-02	1.000090e+00	2
length{all}[18]	8.751070e-02	3.527856e-03	0.000000e+00	1.935720e-01	7.955579e-02	9.999697e-01	2
length{all}[19]	7.004057e-02	2.487126e-03	0.000000e+00	1.562241e-01	6.875309e-02	1.023271e+00	2
length{all}[20]	4.489714e-02	1.737530e-03	0.000000e+00	1.297300e-01	3.332309e-02	1.001248e+00	2
length{all}[21]	2.174020e-02	3.676347e-04	0.000000e+00	5.934791e-02	1.713174e-02	1.011173e+00	2
length{all}[22]	2.912557e-02	2.733665e-04	2.141349e-03	6.246705e-02	2.608987e-02	1.000009e+00	2
length{all}[23]	9.398520e-03	1.266607e-04	0.000000e+00	3.243923e-02	5.482423e-03	1.005173e+00	2
length{all}[24]	4.723532e-02	2.229958e-03	0.000000e+00	1.438342e-01	3.201189e-02	1.003734e+00	2
length{all}[25]	8.552556e-02	2.827335e-03	0.000000e+00	1.817387e-01	7.930429e-02	1.000137e+00	2
length{all}[26]	2.753320e-02	3.910527e-04	0.000000e+00	6.495550e-02	2.378652e-02	9.999783e-01	2
length{all}[27]	1.147172e-02	8.709883e-05	0.000000e+00	2.952125e-02	9.467552e-03	1.001388e+00	2
length{all}[28]	7.436020e-02	2.150817e-03	6.148766e-06	1.637790e-01	6.623336e-02	1.000070e+00	2
length{all}[29]	1.051611e-01	7.893674e-03	0.000000e+00	2.672536e-01	7.519276e-02	1.003076e+00	2
length{all}[30]	1.737958e-01	4.712298e-03	2.958884e-02	3.019785e-01	1.712661e-01	1.000084e+00	2
length{all}[31]	1.347890e-01	2.792338e-03	3.672892e-02	2.409156e-01	1.303444e-01	1.000317e+00	2
length{all}[32]	6.862600e-02	1.138848e-03	6.356217e-03	1.350978e-01	6.574767e-02	1.000045e+00	2
length{all}[33]	1.546464e-01	7.158239e-03	0.000000e+00	3.064449e-01	1.472375e-01	1.000623e+00	2
length{all}[34]	2.019151e-01	7.147869e-03	5.245619e-02	3.727078e-01	1.945493e-01	1.000505e+00	2
length{all}[35]	2.235050e-01	5.254574e-03	8.366597e-02	3.660729e-01	2.196154e-01	1.000432e+00	2
length{all}[36]	5.059663e-02	2.185414e-03	0.000000e+00	1.436263e-01	3.758145e-02	1.001140e+00	2
length{all}[37]	5.101535e-02	3.657954e-04	1.392271e-02	8.944216e-02	5.027555e-02	9.999690e-01	2
length{all}[38]	1.492339e-01	1.460785e-02	0.000000e+00	3.775665e-01	1.207746e-01	1.001315e+00	2
length{all}[39]	1.356494e-01	1.886439e-03	4.246568e-02	2.234731e-01	1.350500e-01	9.999690e-01	2
length{all}[40]	5.749938e-02	1.286291e-03	0.000000e+00	1.188611e-01	5.536943e-02	1.000435e+00	2
length{all}[41]	2.194612e-02	4.234403e-04	0.000000e+00	6.297784e-02	1.612226e-02	1.001337e+00	2
length{all}[42]	7.708744e-02	2.486420e-03	3.600217e-06	1.721796e-01	6.852935e-02	1.006983e+00	2
length{all}[43]	5.832643e-02	7.703275e-04	0.000000e+00	1.045053e-01	5.803263e-02	1.002104e+00	2
length{all}[44]	4.042046e-02	7.775457e-04	0.000000e+00	9.207613e-02	3.634237e-02	1.000928e+00	2
length{all}[45]	1.773702e-01	4.214813e-03	3.969489e-02	3.025782e-01	1.791467e-01	1.000480e+00	2
length{all}[46]	3.883411e-02	8.675297e-04	0.000000e+00	9.567397e-02	3.328721e-02	1.000794e+00	2
length{all}[47]	5.141159e-02	3.569958e-04	1.550057e-02	8.844616e-02	5.018408e-02	1.000085e+00	2
length{all}[48]	5.374929e-01	2.813477e-02	2.306801e-01	8.137581e-01	5.530773e-01	1.000431e+00	2
length{all}[49]	6.730291e-02	2.591926e-03	0.000000e+00	1.640139e-01	5.798875e-02	9.999667e-01	2
length{all}[50]	8.218174e-02	1.288142e-03	2.167979e-02	1.527395e-01	7.715236e-02	1.000315e+00	2
length{all}[51]	4.635264e-01	1.202331e-02	2.418001e-01	6.592826e-01	4.722743e-01	1.000031e+00	2
length{all}[52]	1.035681e-01	3.116059e-03	4.129158e-06	2.040263e-01	9.762823e-02	1.000098e+00	2
length{all}[53]	3.378552e-02	8.192602e-04	0.000000e+00	8.914149e-02	2.707053e-02	1.000382e+00	2
length{all}[54]	2.697008e-01	1.080477e-02	7.042846e-02	4.948205e-01	2.603772e-01	1.000085e+00	2
length{all}[55]	6.591374e-02	1.646820e-03	0.000000e+00	1.414252e-01	5.949415e-02	1.000133e+00	2
length{all}[56]	1.316853e-02	1.917617e-04	0.000000e+00	4.058105e-02	8.983536e-03	1.000815e+00	2
length{all}[57]	8.612824e-02	1.351113e-03	2.279214e-02	1.587520e-01	8.149418e-02	1.000693e+00	2
length{all}[58]	1.180958e-01	3.833600e-03	1.118259e-02	2.387590e-01	1.085450e-01	1.001752e+00	2
length{all}[59]	2.167142e-01	1.475623e-02	3.756731e-05	4.395995e-01	2.014892e-01	1.000896e+00	2
length{all}[60]	6.049680e-02	2.637671e-03	0.000000e+00	1.618691e-01	4.785304e-02	1.000571e+00	2
length{all}[61]	9.435312e-02	4.929155e-03	0.000000e+00	2.295475e-01	7.981233e-02	1.000202e+00	2
length{all}[62]	7.075846e-02	2.802482e-03	0.000000e+00	1.720369e-01	5.971279e-02	1.000544e+00	2
length{all}[63]	2.172792e-01	4.615641e-03	7.509510e-02	3.596303e-01	2.187827e-01	1.000613e+00	2
length{all}[64]	3.347597e-02	7.289236e-04	0.000000e+00	8.566243e-02	2.745959e-02	1.000079e+00	2
length{all}[65]	1.277969e-01	5.729279e-03	0.000000e+00	2.600771e-01	1.239894e-01	9.999696e-01	2
length{all}[66]	1.181595e-01	2.372390e-03	5.475062e-06	1.963075e-01	1.184212e-01	1.000010e+00	2
length{all}[67]	7.258040e-02	1.364712e-03	1.098863e-02	1.495680e-01	6.700971e-02	1.000180e+00	2
length{all}[68]	9.916527e-02	2.403947e-03	1.269438e-02	1.986773e-01	9.281016e-02	1.000022e+00	2
length{all}[69]	6.252708e-02	7.452777e-04	9.862048e-03	1.166886e-01	6.103627e-02	1.000248e+00	2
length{all}[70]	6.763097e-02	6.129504e-04	2.116621e-02	1.161524e-01	6.527592e-02	9.999832e-01	2
length{all}[71]	1.060117e-01	2.278883e-03	2.012628e-02	2.055686e-01	1.008018e-01	1.000992e+00	2
length{all}[72]	1.758121e-01	4.926570e-03	5.281404e-02	3.132389e-01	1.689990e-01	1.000724e+00	2
length{all}[73]	4.759778e-02	2.604790e-03	0.000000e+00	1.465280e-01	3.179782e-02	1.000353e+00	2
length{all}[74]	3.173163e-02	5.500861e-04	0.000000e+00	7.697096e-02	2.743192e-02	1.001086e+00	2
length{all}[75]	1.587595e-02	2.102227e-04	0.000000e+00	4.456656e-02	1.185087e-02	1.000118e+00	2
length{all}[76]	3.290531e-02	4.277667e-04	1.082917e-05	7.182785e-02	2.926579e-02	9.999670e-01	2
length{all}[77]	2.083936e-02	4.134126e-04	0.000000e+00	6.200146e-02	1.481106e-02	9.999787e-01	2
length{all}[78]	7.985039e-02	1.789088e-03	4.136575e-03	1.586260e-01	7.446176e-02	9.999684e-01	2
length{all}[79]	4.618799e-02	1.021397e-03	4.979814e-06	1.072559e-01	4.011978e-02	1.000021e+00	2
length{all}[80]	4.469645e-02	8.552840e-04	1.035601e-05	9.961037e-02	3.920405e-02	9.999957e-01	2
length{all}[81]	1.361062e-01	1.858763e-03	5.725804e-02	2.222905e-01	1.321927e-01	9.999694e-01	2
length{all}[82]	1.254397e-01	1.806684e-03	5.082549e-02	2.128196e-01	1.198053e-01	1.000112e+00	2
length{all}[83]	1.233970e-01	2.022355e-03	3.607085e-02	2.160931e-01	1.226063e-01	1.000443e+00	2
length{all}[84]	4.940627e-02	1.071177e-03	1.314043e-06	1.107072e-01	4.391427e-02	1.000122e+00	2
length{all}[85]	6.850367e-02	1.701351e-03	0.000000e+00	1.448173e-01	6.278978e-02	1.000561e+00	2
length{all}[86]	3.008820e-02	9.899082e-04	0.000000e+00	9.246649e-02	2.018934e-02	1.000219e+00	2
length{all}[87]	2.732315e-02	5.702439e-04	1.096561e-05	7.536883e-02	2.086961e-02	9.999737e-01	2
length{all}[88]	3.231932e-02	4.367116e-04	2.058615e-05	7.146697e-02	2.863636e-02	1.000164e+00	2
length{all}[89]	2.507452e-01	2.469434e-03	1.553842e-01	3.484334e-01	2.480978e-01	9.999807e-01	2
length{all}[90]	9.766097e-03	8.720456e-05	6.244291e-06	2.855477e-02	7.012769e-03	9.999823e-01	2
length{all}[91]	5.807157e-01	6.734693e-03	4.223222e-01	7.406905e-01	5.746278e-01	1.000062e+00	2
length{all}[92]	1.311457e-01	1.845378e-03	5.109000e-02	2.173374e-01	1.281254e-01	9.999838e-01	2
length{all}[93]	1.221606e-01	1.500996e-03	5.355830e-02	1.977967e-01	1.170365e-01	1.000490e+00	2
length{all}[94]	1.039219e-01	1.431292e-03	3.149515e-02	1.758863e-01	1.018000e-01	1.000131e+00	2
length{all}[95]	2.140697e-01	3.310368e-03	1.016015e-01	3.247983e-01	2.142883e-01	1.000156e+00	2
length{all}[96]	9.003492e-02	1.520371e-03	2.176204e-02	1.698458e-01	8.565902e-02	9.999665e-01	2
length{all}[97]	8.085577e-02	1.492327e-03	7.733832e-03	1.512840e-01	7.941603e-02	9.999681e-01	2
length{all}[98]	1.005276e-01	9.051440e-04	4.462201e-02	1.599738e-01	9.827514e-02	1.000004e+00	2
length{all}[99]	1.651617e-01	7.028935e-03	1.022548e-02	3.221367e-01	1.576509e-01	1.000445e+00	2
length{all}[100]	6.160920e-02	9.038621e-04	1.015673e-02	1.218837e-01	5.759519e-02	9.999655e-01	2
length{all}[101]	1.001649e-01	3.315912e-03	1.307575e-05	2.099493e-01	9.161493e-02	1.000020e+00	2
length{all}[102]	1.099480e-01	1.804511e-03	3.015950e-02	1.943878e-01	1.063058e-01	1.000078e+00	2
length{all}[103]	1.386448e-01	4.184897e-03	1.219063e-02	2.657700e-01	1.328222e-01	1.000078e+00	2
length{all}[104]	1.598090e-01	4.028482e-03	1.795550e-02	2.741459e-01	1.623124e-01	1.003971e+00	2
length{all}[105]	1.847195e-01	5.451991e-03	4.272156e-02	3.277053e-01	1.795848e-01	9.999708e-01	2
length{all}[106]	1.751076e-01	4.161746e-03	4.044592e-02	2.975158e-01	1.752754e-01	1.000039e+00	2
length{all}[107]	9.292782e-02	1.748043e-03	1.382737e-02	1.740976e-01	8.956528e-02	9.999611e-01	2
length{all}[108]	5.724533e-02	8.161169e-04	3.863882e-03	1.109849e-01	5.512990e-02	1.000274e+00	2
length{all}[109]	5.914708e-02	8.087256e-04	1.849853e-04	1.079664e-01	5.789663e-02	1.000767e+00	2
length{all}[110]	7.738602e-02	1.130304e-03	1.189303e-02	1.425736e-01	7.491008e-02	1.000293e+00	2
length{all}[111]	2.049958e-02	1.563145e-04	8.615714e-06	4.346089e-02	1.885840e-02	1.000778e+00	2
length{all}[112]	5.254360e-02	9.723711e-04	4.461609e-06	1.085972e-01	4.871771e-02	1.000270e+00	2
length{all}[113]	5.302066e-02	8.542744e-04	1.434370e-03	1.078624e-01	4.902538e-02	9.999600e-01	2
length{all}[114]	6.769715e-02	1.013679e-03	8.111391e-03	1.290634e-01	6.454451e-02	1.000189e+00	2
length{all}[115]	4.984634e-02	1.372609e-03	1.345333e-06	1.194677e-01	4.286546e-02	9.999541e-01	2
length{all}[116]	1.406987e-01	8.706683e-03	7.061629e-05	3.117826e-01	1.251603e-01	1.002352e+00	2
length{all}[117]	7.285373e-02	2.421736e-03	9.101688e-06	1.647559e-01	6.518286e-02	1.000367e+00	2
length{all}[118]	1.086240e-01	3.785539e-03	7.899775e-05	2.186499e-01	1.027425e-01	9.999614e-01	2
length{all}[119]	4.701209e-02	5.532891e-04	2.588956e-03	9.012045e-02	4.552714e-02	1.000016e+00	2
length{all}[120]	2.647518e-02	3.593870e-04	4.195254e-06	6.291245e-02	2.292372e-02	9.999659e-01	2
length{all}[121]	4.727620e-02	6.855247e-04	1.351683e-05	9.335375e-02	4.531219e-02	9.999405e-01	2
length{all}[122]	7.611684e-02	1.398219e-03	5.603100e-03	1.457357e-01	7.331929e-02	9.999396e-01	2
length{all}[123]	8.303476e-02	3.313349e-03	8.728235e-06	1.875024e-01	7.431298e-02	9.999377e-01	2
length{all}[124]	3.707688e-02	4.968540e-04	1.663612e-05	7.873743e-02	3.411334e-02	9.999809e-01	2
length{all}[125]	2.013047e-01	9.872852e-03	8.423029e-03	3.775302e-01	1.952270e-01	9.999660e-01	2
length{all}[126]	1.275648e-01	3.971896e-03	8.269204e-03	2.436732e-01	1.236521e-01	1.000140e+00	2
length{all}[127]	5.061267e-02	1.152575e-03	1.075949e-05	1.134492e-01	4.520800e-02	9.999467e-01	2
length{all}[128]	5.157100e-02	5.765894e-04	4.845556e-03	9.720268e-02	4.969197e-02	1.000239e+00	2
length{all}[129]	8.456151e-02	1.536262e-03	7.358142e-03	1.562579e-01	8.369174e-02	1.000143e+00	2
length{all}[130]	6.275686e-02	1.420274e-03	1.617766e-05	1.313182e-01	5.791184e-02	1.000132e+00	2
length{all}[131]	2.068108e-02	2.498676e-04	7.478688e-06	5.102663e-02	1.706499e-02	9.999894e-01	2
length{all}[132]	7.869914e-02	2.077832e-03	3.089576e-04	1.622525e-01	7.356880e-02	1.000017e+00	2
length{all}[133]	2.479852e-02	2.954467e-04	9.980291e-06	5.723527e-02	2.183951e-02	1.000140e+00	2
length{all}[134]	4.286897e-02	6.281844e-04	1.134845e-05	8.810622e-02	4.034902e-02	1.000123e+00	2
length{all}[135]	6.580220e-02	7.732979e-04	1.604596e-02	1.230527e-01	6.360923e-02	1.000866e+00	2
length{all}[136]	6.224668e-02	9.321853e-04	3.913958e-03	1.193356e-01	5.957984e-02	9.999193e-01	2
length{all}[137]	5.893755e-02	9.042430e-04	2.425222e-03	1.150063e-01	5.618826e-02	1.000177e+00	2
length{all}[138]	3.851009e-02	5.246823e-04	9.241854e-05	7.968576e-02	3.599356e-02	1.000524e+00	2
length{all}[139]	3.168255e-02	4.254798e-04	6.041582e-06	7.076944e-02	2.842098e-02	9.999615e-01	2
length{all}[140]	4.248097e-02	5.425690e-04	2.147866e-06	8.475993e-02	4.029452e-02	1.000022e+00	2
length{all}[141]	7.863639e-02	1.829374e-03	9.888363e-04	1.535188e-01	7.605463e-02	1.000103e+00	2
length{all}[142]	2.021097e-02	2.689483e-04	1.582815e-05	5.237444e-02	1.615264e-02	1.000146e+00	2
length{all}[143]	4.221793e-02	6.228417e-04	1.919983e-05	8.817907e-02	3.893195e-02	1.000868e+00	2
length{all}[144]	1.277312e-01	5.418961e-03	8.761145e-06	2.535052e-01	1.230010e-01	9.999026e-01	2
length{all}[145]	6.755063e-02	2.408924e-03	3.035913e-05	1.619238e-01	5.869097e-02	1.000482e+00	2
length{all}[146]	5.679485e-02	1.315060e-03	5.039985e-06	1.243647e-01	5.158554e-02	9.999993e-01	2
length{all}[147]	3.431397e-02	6.298490e-04	9.688889e-06	8.278987e-02	2.940399e-02	9.999027e-01	2
length{all}[148]	4.140683e-02	9.312581e-04	8.884623e-07	9.953860e-02	3.525992e-02	1.000309e+00	2
length{all}[149]	5.142436e-02	5.628702e-04	7.041907e-03	9.810004e-02	4.964270e-02	9.998865e-01	2
length{all}[150]	5.577297e-02	4.713460e-04	1.614169e-02	9.979558e-02	5.460557e-02	9.999176e-01	2
length{all}[151]	4.269694e-02	6.893540e-04	2.803838e-05	9.116177e-02	3.877415e-02	1.000280e+00	2
length{all}[152]	8.847620e-02	4.502042e-03	6.524892e-05	2.170093e-01	7.609627e-02	1.000178e+00	2
length{all}[153]	7.788558e-02	1.298381e-03	7.638381e-03	1.456150e-01	7.596742e-02	1.000367e+00	2
length{all}[154]	8.834822e-02	3.369089e-03	1.330376e-04	1.958198e-01	7.997518e-02	9.999046e-01	2
length{all}[155]	4.939735e-02	9.748873e-04	8.051557e-06	1.065608e-01	4.577346e-02	9.998965e-01	2
length{all}[156]	3.787292e-02	6.426145e-04	3.388430e-06	8.651008e-02	3.391317e-02	1.000173e+00	2
length{all}[157]	1.110392e-01	3.254533e-03	1.578494e-03	2.118641e-01	1.077917e-01	1.000273e+00	2
length{all}[158]	4.871483e-02	4.801512e-04	8.324525e-03	9.075465e-02	4.675485e-02	9.998704e-01	2
length{all}[159]	3.811250e-02	9.275235e-04	4.738113e-06	9.727225e-02	3.130449e-02	9.998947e-01	2
length{all}[160]	5.345079e-02	1.706640e-03	1.262201e-06	1.352808e-01	4.427447e-02	1.000494e+00	2
length{all}[161]	9.493763e-02	9.493790e-04	3.494538e-02	1.592774e-01	9.526540e-02	1.002166e+00	2
length{all}[162]	3.754747e-02	5.746854e-04	2.952323e-05	8.143571e-02	3.433523e-02	1.000404e+00	2
length{all}[163]	4.217810e-02	8.842848e-04	2.774842e-05	9.860236e-02	3.637093e-02	9.999009e-01	2
length{all}[164]	8.015801e-02	3.438562e-03	4.353943e-06	1.904852e-01	6.960036e-02	9.999267e-01	2
length{all}[165]	5.389541e-02	8.993322e-04	4.083608e-04	1.068044e-01	5.172745e-02	9.998631e-01	2
length{all}[166]	3.872986e-02	8.281182e-04	4.308144e-06	9.334744e-02	3.305467e-02	1.000033e+00	2
length{all}[167]	2.259331e-01	1.105106e-02	8.595063e-05	3.885995e-01	2.359182e-01	9.998456e-01	2
length{all}[168]	1.331655e-01	6.845523e-03	3.890203e-05	2.888921e-01	1.221545e-01	9.999261e-01	2
length{all}[169]	4.404842e-02	6.966250e-04	2.629788e-05	8.865182e-02	4.422326e-02	1.003800e+00	2
length{all}[170]	3.449079e-02	1.020802e-03	1.438590e-06	9.804771e-02	2.501719e-02	1.001997e+00	2
length{all}[171]	3.632063e-02	6.590471e-04	6.558061e-06	8.566251e-02	3.218766e-02	1.000070e+00	2
length{all}[172]	5.467991e-02	1.458866e-03	8.064395e-06	1.287054e-01	4.799957e-02	1.000465e+00	2
length{all}[173]	3.112189e-02	5.076657e-04	6.096202e-06	7.307852e-02	2.708477e-02	1.000137e+00	2
length{all}[174]	7.055559e-02	1.316738e-03	1.138563e-03	1.354236e-01	6.726743e-02	1.000643e+00	2
length{all}[175]	8.071736e-02	1.419712e-03	2.188487e-03	1.474144e-01	7.954960e-02	1.000283e+00	2
length{all}[176]	3.578873e-02	6.290130e-04	1.032517e-05	8.439230e-02	3.125113e-02	1.004710e+00	2
length{all}[177]	1.244492e-01	3.914376e-03	3.117173e-05	2.288973e-01	1.253679e-01	1.003678e+00	2
length{all}[178]	6.777866e-02	1.820655e-03	2.141379e-06	1.420192e-01	6.491666e-02	1.007015e+00	2
length{all}[179]	4.145547e-02	6.144633e-04	1.845428e-05	8.567715e-02	3.933042e-02	1.000536e+00	2
length{all}[180]	4.738879e-02	5.352549e-04	6.508257e-04	8.870543e-02	4.594997e-02	1.001540e+00	2
length{all}[181]	2.244894e-02	2.504746e-04	5.420144e-05	5.284332e-02	1.954963e-02	1.000993e+00	2
length{all}[182]	4.495502e-02	1.021276e-03	1.513535e-05	1.062009e-01	3.918524e-02	9.998106e-01	2
length{all}[183]	4.284395e-02	9.987464e-04	1.466597e-06	1.037543e-01	3.665219e-02	1.000518e+00	2
length{all}[184]	1.243644e-01	5.193811e-03	5.209242e-05	2.513328e-01	1.197353e-01	1.000189e+00	2
length{all}[185]	3.076407e-02	4.540285e-04	2.318558e-05	7.028960e-02	2.698063e-02	9.998459e-01	2
length{all}[186]	9.619324e-02	5.732677e-03	1.639050e-05	2.446390e-01	7.782364e-02	1.000957e+00	2
length{all}[187]	2.740511e-02	5.075994e-04	4.798566e-06	7.188856e-02	2.196267e-02	9.998430e-01	2
length{all}[188]	1.441535e-02	1.836628e-04	4.320078e-06	4.124249e-02	1.051376e-02	1.000534e+00	2
length{all}[189]	3.550379e-02	5.070425e-04	6.437558e-06	7.820929e-02	3.215065e-02	9.997858e-01	2
length{all}[190]	5.242352e-02	1.224231e-03	8.860366e-05	1.175195e-01	4.702321e-02	9.998583e-01	2
length{all}[191]	9.485311e-02	9.847430e-04	3.163125e-02	1.573127e-01	9.535835e-02	1.001311e+00	2
length{all}[192]	1.355226e-01	3.601397e-03	2.372457e-02	2.517893e-01	1.331404e-01	9.998670e-01	2
length{all}[193]	5.079263e-02	1.406834e-03	3.892547e-06	1.235920e-01	4.390754e-02	1.000448e+00	2
length{all}[194]	2.959450e-02	5.079322e-04	7.116516e-05	7.416840e-02	2.486570e-02	1.000023e+00	2
length{all}[195]	4.677300e-02	9.200603e-04	1.802114e-05	1.022556e-01	4.270985e-02	9.997738e-01	2
length{all}[196]	1.236118e-01	4.274252e-03	2.155389e-04	2.388150e-01	1.206625e-01	9.997858e-01	2
length{all}[197]	2.101087e-02	3.239057e-04	2.138515e-05	5.629147e-02	1.644967e-02	9.998216e-01	2
length{all}[198]	2.781476e-02	4.922374e-04	3.109708e-05	7.148992e-02	2.303545e-02	9.998066e-01	2
length{all}[199]	1.084036e-01	4.661073e-03	5.323459e-05	2.298929e-01	1.016772e-01	1.006261e+00	2
length{all}[200]	1.014211e-01	6.279018e-03	3.206286e-05	2.547412e-01	8.078928e-02	1.001099e+00	2
length{all}[201]	4.532016e-02	1.168329e-03	7.823258e-06	1.088396e-01	3.913721e-02	1.003324e+00	2
length{all}[202]	1.111732e-01	5.228887e-03	6.497951e-05	2.395135e-01	1.030414e-01	9.999295e-01	2
length{all}[203]	2.586175e-02	3.977077e-04	9.870367e-06	6.466533e-02	2.111533e-02	9.998591e-01	2
length{all}[204]	4.530702e-02	1.264293e-03	4.462069e-05	1.144866e-01	3.684464e-02	9.997663e-01	2
length{all}[205]	3.766537e-02	5.122859e-04	4.487545e-05	7.891062e-02	3.531951e-02	1.000004e+00	2
length{all}[206]	3.937524e-02	5.408197e-04	5.708636e-06	8.055477e-02	3.829715e-02	1.002832e+00	2
length{all}[207]	1.632827e-01	1.039868e-02	7.022160e-05	3.533838e-01	1.509319e-01	9.997580e-01	2
length{all}[208]	4.472508e-02	6.642407e-04	1.483877e-05	9.075101e-02	4.290782e-02	9.998776e-01	2
length{all}[209]	6.032541e-02	1.578649e-03	1.461934e-05	1.317183e-01	5.608627e-02	1.000021e+00	2
length{all}[210]	2.909466e-02	5.312844e-04	2.933754e-05	7.527108e-02	2.380811e-02	9.998946e-01	2
length{all}[211]	5.429771e-02	9.521433e-04	6.341041e-04	1.102549e-01	5.154628e-02	9.999616e-01	2
length{all}[212]	6.246051e-02	2.107161e-03	5.457796e-05	1.528460e-01	5.368985e-02	1.000006e+00	2
length{all}[213]	1.020647e-01	2.971023e-03	7.650631e-03	2.101698e-01	9.479873e-02	1.000826e+00	2
length{all}[214]	3.906682e-02	6.445975e-04	6.555312e-05	8.596064e-02	3.560826e-02	1.000726e+00	2
length{all}[215]	3.440594e-02	4.976439e-04	4.944155e-06	7.521743e-02	3.129929e-02	1.000513e+00	2
length{all}[216]	8.225930e-02	1.159627e-03	2.125821e-02	1.534679e-01	7.935943e-02	1.001757e+00	2
length{all}[217]	7.125719e-02	1.335700e-03	7.909777e-03	1.410645e-01	6.695885e-02	1.000008e+00	2
length{all}[218]	1.157718e-02	1.026561e-04	4.491563e-06	3.198168e-02	8.773401e-03	1.001569e+00	2
length{all}[219]	3.042099e-02	6.376446e-04	4.546232e-06	7.847979e-02	2.392054e-02	9.998204e-01	2
length{all}[220]	8.100846e-02	1.599841e-03	9.374973e-03	1.577032e-01	7.716213e-02	1.002377e+00	2
length{all}[221]	9.562947e-02	3.046517e-03	2.697235e-05	1.911752e-01	9.201103e-02	1.000694e+00	2
length{all}[222]	2.600883e-02	3.473795e-04	3.182489e-05	6.175253e-02	2.233000e-02	9.999173e-01	2
length{all}[223]	6.402096e-02	1.120671e-03	1.872831e-04	1.233509e-01	6.111762e-02	1.001839e+00	2
length{all}[224]	1.468280e-01	6.956596e-03	4.129633e-05	2.973878e-01	1.400080e-01	9.999779e-01	2
length{all}[225]	1.162881e-02	8.686750e-05	1.205028e-06	2.978474e-02	9.212256e-03	9.997168e-01	2
length{all}[226]	1.474637e-01	6.084856e-03	1.095179e-02	2.923986e-01	1.421780e-01	9.999192e-01	2
length{all}[227]	8.041435e-02	2.484986e-03	9.778281e-05	1.669862e-01	7.496801e-02	9.998181e-01	2
length{all}[228]	2.837336e-02	5.552248e-04	4.105224e-06	7.427550e-02	2.289990e-02	9.997650e-01	2
length{all}[229]	6.006168e-02	2.132120e-03	1.869586e-05	1.497764e-01	4.928559e-02	9.997400e-01	2
length{all}[230]	1.350889e-01	5.238341e-03	2.345069e-04	2.596565e-01	1.324537e-01	1.000015e+00	2
length{all}[231]	1.205883e-01	4.003482e-03	1.805911e-03	2.294495e-01	1.166100e-01	9.999556e-01	2
length{all}[232]	3.368557e-02	6.354709e-04	2.082505e-05	8.178431e-02	2.861334e-02	9.996874e-01	2
length{all}[233]	2.967508e-02	4.928510e-04	5.862957e-05	7.150811e-02	2.519494e-02	1.002267e+00	2
length{all}[234]	2.018837e-02	3.012475e-04	9.235172e-06	5.484477e-02	1.583040e-02	9.999586e-01	2
length{all}[235]	8.327760e-02	2.810346e-03	3.004127e-05	1.784087e-01	7.563553e-02	9.996675e-01	2
length{all}[236]	6.537034e-02	2.248386e-03	4.026278e-06	1.536022e-01	5.709811e-02	1.004841e+00	2
length{all}[237]	2.016437e-02	2.374604e-04	1.994460e-05	4.939983e-02	1.707420e-02	1.000049e+00	2
length{all}[238]	5.746719e-02	7.671729e-04	7.840882e-06	1.052551e-01	5.560410e-02	1.000244e+00	2
length{all}[239]	8.363659e-02	1.260617e-03	1.069376e-02	1.527160e-01	8.155209e-02	9.997321e-01	2
length{all}[240]	6.899959e-02	7.890153e-04	1.427366e-02	1.235826e-01	6.857037e-02	1.000280e+00	2
length{all}[241]	6.527407e-02	1.195402e-03	3.486934e-03	1.303719e-01	6.164468e-02	9.998114e-01	2
length{all}[242]	7.404902e-02	8.331402e-04	1.540188e-02	1.274697e-01	7.427268e-02	1.000294e+00	2
height{all}[0]	2.749611e+00	6.047703e-02	2.269085e+00	3.230628e+00	2.739688e+00	9.999727e-01	2
height{all}[1]	2.639643e+00	6.226907e-02	2.163653e+00	3.140510e+00	2.631231e+00	9.999733e-01	2
height{all}[2]	1.830950e+00	3.217375e-02	1.488075e+00	2.187585e+00	1.824065e+00	1.000012e+00	2
height{all}[3]	1.619300e+00	2.739319e-02	1.296307e+00	1.944379e+00	1.612530e+00	1.000079e+00	2
height{all}[4]	2.063221e+00	4.024275e-02	1.660093e+00	2.444560e+00	2.055888e+00	9.999831e-01	2
height{all}[5]	1.629540e+00	2.673178e-02	1.317153e+00	1.953006e+00	1.622613e+00	1.000005e+00	2
height{all}[6]	1.939838e+00	3.402984e-02	1.587434e+00	2.309625e+00	1.934067e+00	9.999702e-01	2
height{all}[7]	1.831343e+00	3.214361e-02	1.490732e+00	2.187300e+00	1.824894e+00	1.000018e+00	2
height{all}[8]	1.907479e+00	3.222802e-02	1.561472e+00	2.264061e+00	1.901711e+00	9.999785e-01	2
height{all}[9]	1.837815e+00	3.220933e-02	1.502727e+00	2.205156e+00	1.831285e+00	1.000000e+00	2
height{all}[10]	1.939550e+00	3.408518e-02	1.579136e+00	2.300744e+00	1.933102e+00	9.999668e-01	2
height{all}[11]	1.932986e+00	3.365775e-02	1.587518e+00	2.304199e+00	1.926901e+00	9.999824e-01	2
height{all}[12]	1.807993e+00	3.192771e-02	1.466576e+00	2.165493e+00	1.801145e+00	9.999871e-01	2
height{all}[13]	1.850172e+00	3.202498e-02	1.506346e+00	2.204677e+00	1.843934e+00	9.999812e-01	2
height{all}[14]	2.132137e+00	4.250212e-02	1.738012e+00	2.542067e+00	2.124575e+00	1.000017e+00	2
height{all}[15]	2.176852e+00	4.546842e-02	1.769476e+00	2.602811e+00	2.169790e+00	1.000156e+00	2
height{all}[16]	2.181257e+00	4.483845e-02	1.770445e+00	2.600114e+00	2.174350e+00	1.000015e+00	2
height{all}[17]	2.170591e+00	4.442281e-02	1.765102e+00	2.588571e+00	2.163594e+00	1.000022e+00	2
height{all}[18]	1.793297e+00	3.196160e-02	1.456866e+00	2.154306e+00	1.786054e+00	1.000035e+00	2
height{all}[19]	1.792651e+00	3.060721e-02	1.444921e+00	2.128831e+00	1.785872e+00	1.000018e+00	2
height{all}[20]	1.828017e+00	3.190092e-02	1.483449e+00	2.184765e+00	1.821353e+00	1.000017e+00	2
height{all}[21]	1.898639e+00	3.182883e-02	1.552970e+00	2.252645e+00	1.892484e+00	9.999785e-01	2
height{all}[22]	1.795757e+00	3.126213e-02	1.455694e+00	2.148947e+00	1.789530e+00	1.000098e+00	2
height{all}[23]	1.815561e+00	3.151032e-02	1.464455e+00	2.160185e+00	1.809589e+00	1.000241e+00	2
height{all}[24]	1.923552e+00	3.320539e-02	1.581149e+00	2.296601e+00	1.918035e+00	9.999678e-01	2
height{all}[25]	1.803687e+00	3.128382e-02	1.455273e+00	2.152005e+00	1.796478e+00	1.000072e+00	2
height{all}[26]	1.862502e+00	3.198298e-02	1.507332e+00	2.205766e+00	1.856223e+00	9.999937e-01	2
height{all}[27]	1.927676e+00	3.272641e-02	1.582223e+00	2.292585e+00	1.921188e+00	9.999871e-01	2
height{all}[28]	2.213369e+00	4.687792e-02	1.796417e+00	2.646656e+00	2.204957e+00	1.000026e+00	2
height{all}[29]	1.862821e+00	3.731156e-02	1.500205e+00	2.253284e+00	1.852454e+00	1.000009e+00	2
height{all}[30]	1.528854e+00	2.242555e-02	1.239352e+00	1.823283e+00	1.522507e+00	1.000001e+00	2
height{all}[31]	2.128640e+00	4.176475e-02	1.745930e+00	2.545349e+00	2.121405e+00	9.999994e-01	2
height{all}[32]	2.161306e+00	4.378438e-02	1.757777e+00	2.579639e+00	2.152479e+00	1.000086e+00	2
height{all}[33]	1.586460e+00	2.672354e-02	1.277144e+00	1.915327e+00	1.577624e+00	9.999676e-01	2
height{all}[34]	1.624933e+00	2.761624e-02	1.302816e+00	1.951637e+00	1.618450e+00	1.000153e+00	2
height{all}[35]	1.665628e+00	2.701251e-02	1.342068e+00	1.984891e+00	1.660105e+00	1.000003e+00	2
height{all}[36]	1.822400e+00	3.193229e-02	1.484219e+00	2.179807e+00	1.815349e+00	9.999938e-01	2
height{all}[37]	1.918362e+00	3.282057e-02	1.569103e+00	2.278307e+00	1.911295e+00	9.999769e-01	2
height{all}[38]	1.625457e+00	2.719810e-02	1.308234e+00	1.953183e+00	1.618750e+00	1.000005e+00	2
height{all}[39]	1.850277e+00	3.230843e-02	1.503997e+00	2.204627e+00	1.843553e+00	9.999981e-01	2
height{all}[40]	1.870738e+00	3.179526e-02	1.528322e+00	2.228101e+00	1.864533e+00	9.999731e-01	2
height{all}[41]	1.798854e+00	3.056395e-02	1.470179e+00	2.154634e+00	1.792817e+00	1.000180e+00	2
height{all}[42]	1.623517e+00	2.754291e-02	1.302887e+00	1.950723e+00	1.616771e+00	1.000262e+00	2
height{all}[43]	2.110533e+00	3.911710e-02	1.724296e+00	2.498211e+00	2.104156e+00	9.999774e-01	2
height{all}[44]	2.262835e+00	4.678179e-02	1.835850e+00	2.682986e+00	2.254983e+00	9.999689e-01	2
height{all}[45]	2.043216e+00	3.784332e-02	1.664261e+00	2.427536e+00	2.036491e+00	9.999725e-01	2
height{all}[46]	2.190579e+00	4.310095e-02	1.789292e+00	2.602354e+00	2.182289e+00	1.000002e+00	2
height{all}[47]	2.341202e+00	4.815150e-02	1.919449e+00	2.779014e+00	2.333656e+00	9.999769e-01	2
height{all}[48]	9.564876e-09	5.561892e-16	0.000000e+00	7.000000e-08	0.000000e+00	9.999687e-01	2
height{all}[49]	1.426473e+00	2.092803e-02	1.151595e+00	1.717749e+00	1.422120e+00	1.000096e+00	2
height{all}[50]	9.166819e-01	1.060471e-02	7.221301e-01	1.120455e+00	9.060888e-01	1.000023e+00	2
height{all}[51]	9.433958e-09	5.542276e-16	0.000000e+00	7.000000e-08	0.000000e+00	1.000454e+00	2
height{all}[52]	6.961048e-01	5.316180e-03	5.565794e-01	8.425102e-01	6.943208e-01	1.000011e+00	2
height{all}[53]	6.267500e-01	4.306561e-03	5.006425e-01	7.556350e-01	6.231099e-01	1.000001e+00	2
height{all}[54]	1.391612e+00	2.096550e-02	1.106626e+00	1.672457e+00	1.385707e+00	1.000012e+00	2
height{all}[55]	8.202205e-01	7.513686e-03	6.498423e-01	9.894793e-01	8.182686e-01	9.999854e-01	2
height{all}[56]	1.045137e+00	1.087783e-02	8.406403e-01	1.247891e+00	1.040847e+00	1.000551e+00	2
height{all}[57]	9.652143e-01	9.310846e-03	7.779376e-01	1.156009e+00	9.619897e-01	9.999970e-01	2
height{all}[58]	1.135010e+00	3.519677e-02	7.244636e-01	1.475951e+00	1.151247e+00	1.001624e+00	2
height{all}[59]	1.391490e+00	2.065158e-02	1.117999e+00	1.676199e+00	1.386348e+00	9.999667e-01	2
height{all}[60]	1.379553e+00	1.955636e-02	1.103274e+00	1.649616e+00	1.372961e+00	9.999875e-01	2
height{all}[61]	1.608039e+00	2.781201e-02	1.300282e+00	1.947799e+00	1.601358e+00	9.999708e-01	2
height{all}[62]	2.202484e+00	4.597514e-02	1.786540e+00	2.626260e+00	2.192730e+00	9.999692e-01	2
height{all}[63]	1.942935e+00	3.420811e-02	1.585345e+00	2.307373e+00	1.936598e+00	9.999786e-01	2
height{all}[64]	2.158009e+00	4.428958e-02	1.749797e+00	2.575506e+00	2.150124e+00	1.000057e+00	2
height{all}[65]	1.861722e+00	3.665497e-02	1.491265e+00	2.236142e+00	1.854308e+00	1.000023e+00	2
height{all}[66]	1.799344e+00	3.168807e-02	1.449057e+00	2.146172e+00	1.792516e+00	9.999711e-01	2
height{all}[67]	1.910750e+00	3.497960e-02	1.553709e+00	2.286860e+00	1.904791e+00	1.000039e+00	2
height{all}[68]	1.837299e+00	3.443709e-02	1.491233e+00	2.214592e+00	1.829173e+00	9.999687e-01	2
height{all}[69]	1.915702e+00	3.277002e-02	1.566659e+00	2.274979e+00	1.910040e+00	9.999877e-01	2
height{all}[70]	2.340831e+00	4.846413e-02	1.927526e+00	2.790071e+00	2.332231e+00	9.999800e-01	2
height{all}[71]	1.592942e+00	2.712795e-02	1.291020e+00	1.930343e+00	1.585621e+00	1.001079e+00	2
height{all}[72]	3.880113e-01	1.967545e-03	3.044120e-01	4.755315e-01	3.848198e-01	9.999693e-01	2
height{all}[73]	1.571494e+00	2.588727e-02	1.261601e+00	1.891611e+00	1.563387e+00	1.000217e+00	2
height{all}[74]	2.035974e+00	3.735538e-02	1.656232e+00	2.411618e+00	2.029284e+00	1.000011e+00	2
height{all}[75]	2.188855e+00	4.318326e-02	1.780266e+00	2.592106e+00	2.181876e+00	9.999697e-01	2
height{all}[76]	2.170224e+00	4.294480e-02	1.769798e+00	2.581197e+00	2.163006e+00	9.999670e-01	2
height{all}[77]	2.030987e+00	3.763547e-02	1.664283e+00	2.424390e+00	2.024641e+00	9.999668e-01	2
height{all}[78]	1.857043e+00	3.246554e-02	1.510045e+00	2.218425e+00	1.851401e+00	9.999822e-01	2
height{all}[79]	1.853485e+00	3.428983e-02	1.493587e+00	2.221453e+00	1.846421e+00	9.999812e-01	2
height{all}[80]	2.098788e+00	3.931534e-02	1.714807e+00	2.491869e+00	2.092257e+00	9.999699e-01	2
height{all}[81]	1.771543e+00	3.095056e-02	1.434262e+00	2.120157e+00	1.762899e+00	9.999851e-01	2
height{all}[82]	2.607817e+00	6.264506e-02	2.125880e+00	3.103563e+00	2.598759e+00	9.999668e-01	2
height{all}[83]	2.460251e+00	5.637381e-02	1.986324e+00	2.917290e+00	2.451599e+00	9.999900e-01	2
height{all}[84]	2.419175e+00	5.270712e-02	1.979038e+00	2.878315e+00	2.410918e+00	9.999700e-01	2
height{all}[85]	2.465168e+00	5.433411e-02	2.020698e+00	2.933711e+00	2.457981e+00	9.999799e-01	2
height{all}[86]	2.433273e+00	5.345475e-02	1.985892e+00	2.891236e+00	2.424357e+00	9.999888e-01	2
height{all}[87]	1.855183e+00	3.203069e-02	1.512124e+00	2.212921e+00	1.848689e+00	9.999674e-01	2
height{all}[88]	1.850187e+00	3.303956e-02	1.507004e+00	2.218666e+00	1.843740e+00	9.999669e-01	2
height{all}[89]	2.217840e+00	4.345891e-02	1.810057e+00	2.626826e+00	2.210535e+00	9.999676e-01	2
height{all}[90]	2.739845e+00	6.009602e-02	2.273004e+00	3.231571e+00	2.730616e+00	9.999735e-01	2
height{all}[91]	1.882506e+00	3.299198e-02	1.523372e+00	2.232049e+00	1.875998e+00	9.999681e-01	2
height{all}[92]	2.468569e+00	5.242129e-02	2.036225e+00	2.933080e+00	2.460052e+00	9.999667e-01	2
height{all}[93]	2.417579e+00	4.930358e-02	1.987929e+00	2.855960e+00	2.409964e+00	9.999729e-01	2
height{all}[94]	1.947548e+00	3.478922e-02	1.593604e+00	2.326106e+00	1.940454e+00	9.999806e-01	2
height{all}[95]	2.462678e+00	5.496781e-02	2.003426e+00	2.923821e+00	2.455242e+00	9.999713e-01	2
height{all}[96]	2.050679e+00	3.778845e-02	1.668911e+00	2.429182e+00	2.043596e+00	9.999668e-01	2
height{all}[97]	1.824925e+00	3.146122e-02	1.478450e+00	2.174999e+00	1.818733e+00	1.000132e+00	2
height{all}[98]	2.534209e+00	5.263086e-02	2.079534e+00	2.976077e+00	2.525154e+00	9.999814e-01	2
height{all}[99]	1.261435e+00	1.963247e-02	9.919412e-01	1.537044e+00	1.257583e+00	1.000469e+00	2
height{all}[100]	2.136690e+00	4.021927e-02	1.743932e+00	2.531967e+00	2.129698e+00	9.999670e-01	2
height{all}[101]	8.931135e-01	7.499881e-03	7.247386e-01	1.062865e+00	8.893803e-01	9.999938e-01	2
height{all}[102]	9.848550e-01	8.910636e-03	8.050397e-01	1.174330e+00	9.803436e-01	9.999714e-01	2
height{all}[103]	6.794282e-01	5.382223e-03	5.450723e-01	8.285963e-01	6.749448e-01	9.999800e-01	2
height{all}[104]	1.697119e+00	2.880720e-02	1.376133e+00	2.034101e+00	1.690148e+00	1.002243e+00	2
height{all}[105]	1.105380e+00	1.107075e-02	9.044857e-01	1.313442e+00	1.099764e+00	1.000182e+00	2
height{all}[106]	1.974237e+00	3.612587e-02	1.596191e+00	2.340826e+00	1.968214e+00	1.000231e+00	2
height{all}[107]	8.010366e-01	6.596368e-03	6.432835e-01	9.609376e-01	7.969938e-01	9.999698e-01	2
height{all}[108]	2.686957e+00	5.830688e-02	2.215355e+00	3.160388e+00	2.676631e+00	9.999702e-01	2
height{all}[109]	1.883969e+00	3.196615e-02	1.537672e+00	2.233000e+00	1.876682e+00	9.999691e-01	2
height{all}[110]	2.212049e+00	4.526427e-02	1.793548e+00	2.626705e+00	2.203800e+00	1.000001e+00	2
height{all}[111]	1.937066e+00	3.244753e-02	1.588582e+00	2.291151e+00	1.930605e+00	9.999844e-01	2
height{all}[112]	2.644554e+00	5.570306e-02	2.183549e+00	3.106636e+00	2.635704e+00	9.999546e-01	2
height{all}[113]	1.890149e+00	3.366303e-02	1.532451e+00	2.250899e+00	1.881671e+00	9.999675e-01	2
height{all}[114]	2.561651e+00	5.388824e-02	2.117093e+00	3.022922e+00	2.553506e+00	9.999921e-01	2
height{all}[115]	1.046127e+00	9.979618e-03	8.547275e-01	1.243213e+00	1.042176e+00	9.999534e-01	2
height{all}[116]	1.505970e+00	2.111365e-02	1.224344e+00	1.789993e+00	1.500141e+00	9.999596e-01	2
height{all}[117]	1.864724e+00	3.370586e-02	1.518341e+00	2.237699e+00	1.858536e+00	1.000025e+00	2
height{all}[118]	1.417863e+00	1.914234e-02	1.152437e+00	1.693373e+00	1.411525e+00	9.999692e-01	2
height{all}[119]	2.147826e+00	3.687701e-02	1.763823e+00	2.513367e+00	2.140567e+00	9.999846e-01	2
height{all}[120]	2.408705e+00	4.792878e-02	1.987746e+00	2.843896e+00	2.400843e+00	9.999378e-01	2
height{all}[121]	1.911179e+00	3.242876e-02	1.566169e+00	2.267635e+00	1.906805e+00	9.999535e-01	2
height{all}[122]	2.219281e+00	4.414759e-02	1.823492e+00	2.648376e+00	2.211412e+00	1.001010e+00	2
height{all}[123]	5.896184e-01	5.419165e-03	4.521366e-01	7.369720e-01	5.856007e-01	9.999374e-01	2
height{all}[124]	1.991423e+00	3.482187e-02	1.639681e+00	2.362985e+00	1.984874e+00	9.999488e-01	2
height{all}[125]	3.971673e-01	1.018238e-02	2.105726e-01	5.953152e-01	3.913388e-01	9.999400e-01	2
height{all}[126]	5.205065e-01	4.826747e-03	3.921083e-01	6.584060e-01	5.167429e-01	1.000160e+00	2
height{all}[127]	2.166760e+00	4.391243e-02	1.743599e+00	2.563016e+00	2.158232e+00	9.999303e-01	2
height{all}[128]	2.312400e+00	4.568150e-02	1.900364e+00	2.737152e+00	2.305254e+00	1.000683e+00	2
height{all}[129]	2.249474e+00	4.304848e-02	1.848159e+00	2.657132e+00	2.240996e+00	1.000053e+00	2
height{all}[130]	1.892899e+00	3.235083e-02	1.528028e+00	2.228601e+00	1.886155e+00	9.999678e-01	2
height{all}[131]	2.196294e+00	4.207403e-02	1.798256e+00	2.598992e+00	2.191687e+00	9.999257e-01	2
height{all}[132]	1.889139e+00	3.388593e-02	1.529131e+00	2.250906e+00	1.883134e+00	1.000006e+00	2
height{all}[133]	2.390974e+00	4.666869e-02	1.975544e+00	2.820314e+00	2.383651e+00	9.999460e-01	2
height{all}[134]	2.192053e+00	3.894811e-02	1.805056e+00	2.574327e+00	2.182616e+00	1.000623e+00	2
height{all}[135]	1.861948e+00	3.151270e-02	1.508130e+00	2.204836e+00	1.856445e+00	1.000137e+00	2
height{all}[136]	1.990093e+00	3.515791e-02	1.625641e+00	2.357745e+00	1.984013e+00	1.000012e+00	2
height{all}[137]	1.966298e+00	3.383591e-02	1.605945e+00	2.324502e+00	1.961496e+00	9.999314e-01	2
height{all}[138]	1.943587e+00	3.268781e-02	1.600529e+00	2.305137e+00	1.936287e+00	9.999585e-01	2
height{all}[139]	1.897112e+00	3.184047e-02	1.544085e+00	2.245037e+00	1.891325e+00	1.002029e+00	2
height{all}[140]	2.192107e+00	3.983338e-02	1.796212e+00	2.572172e+00	2.185954e+00	1.000354e+00	2
height{all}[141]	1.951909e+00	3.477487e-02	1.588060e+00	2.319187e+00	1.946829e+00	1.000091e+00	2
height{all}[142]	2.202239e+00	4.268006e-02	1.804521e+00	2.610579e+00	2.193861e+00	9.999683e-01	2
height{all}[143]	2.325419e+00	4.412012e-02	1.915639e+00	2.739513e+00	2.316299e+00	1.001221e+00	2
height{all}[144]	1.592284e+00	2.385015e-02	1.299877e+00	1.901270e+00	1.586001e+00	1.000321e+00	2
height{all}[145]	2.143856e+00	4.151741e-02	1.745085e+00	2.542187e+00	2.137140e+00	1.001283e+00	2
height{all}[146]	2.261035e+00	4.601895e-02	1.845105e+00	2.684939e+00	2.255049e+00	9.999017e-01	2
height{all}[147]	1.974725e+00	3.457950e-02	1.621548e+00	2.344355e+00	1.967065e+00	9.998991e-01	2
height{all}[148]	2.167895e+00	4.445855e-02	1.770828e+00	2.594372e+00	2.159719e+00	9.999006e-01	2
height{all}[149]	2.639884e+00	5.452960e-02	2.195467e+00	3.101641e+00	2.629828e+00	1.000820e+00	2
height{all}[150]	1.928344e+00	3.132379e-02	1.575167e+00	2.270949e+00	1.922176e+00	1.001717e+00	2
height{all}[151]	1.907118e+00	3.324951e-02	1.562836e+00	2.277691e+00	1.901008e+00	9.999390e-01	2
height{all}[152]	6.544663e-01	4.817018e-03	5.170466e-01	7.895641e-01	6.505980e-01	1.000095e+00	2
height{all}[153]	2.277108e+00	4.323179e-02	1.868871e+00	2.681712e+00	2.269405e+00	1.003834e+00	2
height{all}[154]	1.414140e+00	2.213808e-02	1.123500e+00	1.702808e+00	1.409474e+00	9.998720e-01	2
height{all}[155]	1.943799e+00	3.311195e-02	1.589295e+00	2.301821e+00	1.937310e+00	9.999475e-01	2
height{all}[156]	2.217892e+00	4.017116e-02	1.843620e+00	2.631272e+00	2.210970e+00	1.001090e+00	2
height{all}[157]	1.888122e+00	3.428924e-02	1.545363e+00	2.263055e+00	1.879878e+00	1.000541e+00	2
height{all}[158]	2.130759e+00	3.855015e-02	1.747334e+00	2.513244e+00	2.124249e+00	9.999541e-01	2
height{all}[159]	2.209663e+00	4.645185e-02	1.811092e+00	2.654440e+00	2.204015e+00	1.000374e+00	2
height{all}[160]	1.704029e+00	2.650994e-02	1.391559e+00	2.029706e+00	1.698846e+00	9.998591e-01	2
height{all}[161]	1.973952e+00	3.202134e-02	1.626281e+00	2.329070e+00	1.966652e+00	1.000709e+00	2
height{all}[162]	2.141707e+00	4.028196e-02	1.760017e+00	2.545345e+00	2.138061e+00	1.001664e+00	2
height{all}[163]	1.916089e+00	3.399840e-02	1.584525e+00	2.311580e+00	1.911256e+00	9.998709e-01	2
height{all}[164]	1.650453e+00	2.659300e-02	1.332196e+00	1.971685e+00	1.644710e+00	1.000117e+00	2
height{all}[165]	2.023526e+00	3.484149e-02	1.685351e+00	2.413964e+00	2.018754e+00	9.998717e-01	2
height{all}[166]	2.188991e+00	4.258504e-02	1.773525e+00	2.582630e+00	2.180471e+00	1.003537e+00	2
height{all}[167]	1.679633e+00	2.844059e-02	1.354388e+00	2.007397e+00	1.670329e+00	9.999835e-01	2
height{all}[168]	1.774921e+00	3.159775e-02	1.446344e+00	2.142300e+00	1.766794e+00	1.000517e+00	2
height{all}[169]	1.950459e+00	3.362101e-02	1.605913e+00	2.315786e+00	1.941855e+00	1.000013e+00	2
height{all}[170]	1.076625e+00	9.812068e-03	8.859654e-01	1.277039e+00	1.072885e+00	1.000203e+00	2
height{all}[171]	2.236235e+00	4.150538e-02	1.838460e+00	2.635450e+00	2.228893e+00	9.998421e-01	2
height{all}[172]	1.712309e+00	2.754872e-02	1.396362e+00	2.039291e+00	1.704930e+00	1.001263e+00	2
height{all}[173]	2.216865e+00	4.153462e-02	1.828296e+00	2.615728e+00	2.209676e+00	1.000326e+00	2
height{all}[174]	2.246924e+00	4.307036e-02	1.851385e+00	2.654999e+00	2.239603e+00	9.999838e-01	2
height{all}[175]	1.823858e+00	2.985554e-02	1.499037e+00	2.174983e+00	1.812764e+00	1.000155e+00	2
height{all}[176]	2.035791e+00	3.598220e-02	1.681342e+00	2.421556e+00	2.028336e+00	9.998338e-01	2
height{all}[177]	1.762172e+00	2.991495e-02	1.440569e+00	2.104654e+00	1.757334e+00	9.998324e-01	2
height{all}[178]	2.255202e+00	4.077784e-02	1.862014e+00	2.654812e+00	2.248568e+00	1.000781e+00	2
height{all}[179]	2.059806e+00	3.677559e-02	1.697967e+00	2.442770e+00	2.053087e+00	9.998141e-01	2
height{all}[180]	1.912972e+00	3.247806e-02	1.549262e+00	2.253095e+00	1.906653e+00	1.000531e+00	2
height{all}[181]	2.289252e+00	4.553599e-02	1.892029e+00	2.714768e+00	2.282452e+00	1.000074e+00	2
height{all}[182]	1.924190e+00	3.311481e-02	1.565673e+00	2.264034e+00	1.919316e+00	9.999047e-01	2
height{all}[183]	1.899854e+00	3.394831e-02	1.559111e+00	2.271370e+00	1.892544e+00	9.998625e-01	2
height{all}[184]	1.612394e+00	2.531375e-02	1.294880e+00	1.919024e+00	1.604922e+00	9.997962e-01	2
height{all}[185]	1.989340e+00	3.385049e-02	1.645800e+00	2.368284e+00	1.983554e+00	9.998935e-01	2
height{all}[186]	1.835545e+00	3.122257e-02	1.484672e+00	2.176209e+00	1.826909e+00	1.000033e+00	2
height{all}[187]	2.179153e+00	4.511130e-02	1.765287e+00	2.587757e+00	2.169532e+00	1.000084e+00	2
height{all}[188]	2.181678e+00	4.364935e-02	1.783348e+00	2.599390e+00	2.174199e+00	9.998582e-01	2
height{all}[189]	2.008154e+00	3.543997e-02	1.658861e+00	2.399438e+00	2.003396e+00	9.997834e-01	2
height{all}[190]	1.738890e+00	2.745092e-02	1.450714e+00	2.093453e+00	1.737626e+00	1.000421e+00	2
height{all}[191]	2.008975e+00	3.159381e-02	1.657555e+00	2.341976e+00	2.003801e+00	9.998002e-01	2
height{all}[192]	2.082135e+00	4.093261e-02	1.701351e+00	2.484955e+00	2.073137e+00	1.007998e+00	2
height{all}[193]	1.657756e+00	2.706945e-02	1.345513e+00	1.979749e+00	1.652440e+00	1.000596e+00	2
height{all}[194]	2.260722e+00	4.437653e-02	1.867547e+00	2.681643e+00	2.251244e+00	1.001006e+00	2
height{all}[195]	2.198993e+00	4.158725e-02	1.775582e+00	2.577097e+00	2.192927e+00	1.001006e+00	2
height{all}[196]	1.641318e+00	2.545369e-02	1.337117e+00	1.962676e+00	1.632964e+00	1.000938e+00	2
height{all}[197]	2.274159e+00	4.514425e-02	1.877459e+00	2.709819e+00	2.265762e+00	1.000577e+00	2
height{all}[198]	1.953544e+00	3.421599e-02	1.593202e+00	2.311360e+00	1.947117e+00	9.997788e-01	2
height{all}[199]	1.902794e+00	3.440034e-02	1.539133e+00	2.254391e+00	1.895947e+00	1.000064e+00	2
height{all}[200]	1.560773e+00	2.391058e-02	1.253651e+00	1.860970e+00	1.554475e+00	9.999158e-01	2
height{all}[201]	2.230312e+00	4.660605e-02	1.802587e+00	2.644237e+00	2.224534e+00	1.003135e+00	2
height{all}[202]	1.612025e+00	2.491893e-02	1.312253e+00	1.912866e+00	1.603040e+00	9.999122e-01	2
height{all}[203]	1.972535e+00	3.499467e-02	1.603151e+00	2.338355e+00	1.967942e+00	9.998618e-01	2
height{all}[204]	2.670688e+00	5.750551e-02	2.211645e+00	3.134411e+00	2.663420e+00	9.997837e-01	2
height{all}[205]	2.065893e+00	3.849678e-02	1.699940e+00	2.470734e+00	2.059901e+00	9.999976e-01	2
height{all}[206]	1.945955e+00	3.044912e-02	1.624743e+00	2.308467e+00	1.940990e+00	9.998251e-01	2
height{all}[207]	1.553273e+00	2.727440e-02	1.242080e+00	1.882158e+00	1.544044e+00	1.000091e+00	2
height{all}[208]	1.920387e+00	3.268114e-02	1.570179e+00	2.273552e+00	1.918354e+00	1.000641e+00	2
height{all}[209]	2.229604e+00	4.387372e-02	1.840268e+00	2.641029e+00	2.225533e+00	9.997867e-01	2
height{all}[210]	2.177546e+00	4.518779e-02	1.756437e+00	2.576003e+00	2.169303e+00	9.997489e-01	2
height{all}[211]	1.900834e+00	3.215980e-02	1.547176e+00	2.232311e+00	1.893810e+00	9.999443e-01	2
height{all}[212]	2.197845e+00	4.256353e-02	1.810868e+00	2.619101e+00	2.192291e+00	1.000306e+00	2
height{all}[213]	1.885926e+00	3.143888e-02	1.561886e+00	2.246994e+00	1.874710e+00	1.000252e+00	2
height{all}[214]	2.010697e+00	3.384227e-02	1.654893e+00	2.374725e+00	2.004151e+00	9.998070e-01	2
height{all}[215]	1.960467e+00	3.383856e-02	1.595926e+00	2.310576e+00	1.957120e+00	1.000962e+00	2
height{all}[216]	2.232171e+00	4.470606e-02	1.804946e+00	2.630325e+00	2.223463e+00	1.002376e+00	2
height{all}[217]	1.016734e+00	1.051380e-02	8.436049e-01	1.241491e+00	1.009299e+00	1.000439e+00	2
height{all}[218]	2.389123e+00	4.643217e-02	1.971566e+00	2.798347e+00	2.384330e+00	9.997314e-01	2
height{all}[219]	2.195846e+00	4.268049e-02	1.781806e+00	2.590185e+00	2.187092e+00	1.000142e+00	2
height{all}[220]	2.231336e+00	4.240146e-02	1.831199e+00	2.630695e+00	2.226654e+00	1.003353e+00	2
height{all}[221]	2.158010e+00	4.116654e-02	1.766719e+00	2.570875e+00	2.149995e+00	9.997507e-01	2
height{all}[222]	1.920127e+00	3.308221e-02	1.591363e+00	2.297740e+00	1.914063e+00	9.997595e-01	2
height{all}[223]	1.850145e+00	2.905756e-02	1.523864e+00	2.190638e+00	1.842024e+00	1.001033e+00	2
height{all}[224]	1.603249e+00	2.897500e-02	1.288057e+00	1.951304e+00	1.597116e+00	1.000915e+00	2
height{all}[225]	1.957063e+00	3.224224e-02	1.614554e+00	2.297174e+00	1.953409e+00	9.999832e-01	2
height{all}[226]	1.895180e+00	3.269738e-02	1.553487e+00	2.263205e+00	1.887589e+00	9.997084e-01	2
height{all}[227]	8.410833e-01	7.659979e-03	6.697853e-01	1.008052e+00	8.387602e-01	9.997958e-01	2
height{all}[228]	2.636448e+00	5.603456e-02	2.165706e+00	3.094415e+00	2.628436e+00	9.999554e-01	2
height{all}[229]	1.687561e+00	2.651577e-02	1.390029e+00	2.020827e+00	1.679332e+00	9.999304e-01	2
height{all}[230]	2.062291e+00	3.807400e-02	1.689539e+00	2.439970e+00	2.057473e+00	1.003009e+00	2
height{all}[231]	1.665335e+00	2.588838e-02	1.364289e+00	1.985734e+00	1.656936e+00	1.000692e+00	2
height{all}[232]	1.913200e+00	3.175037e-02	1.577799e+00	2.280931e+00	1.905671e+00	9.998780e-01	2
height{all}[233]	2.289129e+00	4.489760e-02	1.882108e+00	2.709550e+00	2.283567e+00	1.000300e+00	2
height{all}[234]	2.282251e+00	4.547063e-02	1.882144e+00	2.712066e+00	2.274834e+00	9.998669e-01	2
height{all}[235]	1.481996e+00	2.063293e-02	1.209185e+00	1.761994e+00	1.477581e+00	1.000136e+00	2
height{all}[236]	1.679474e+00	2.795475e-02	1.337854e+00	1.988305e+00	1.677882e+00	9.999226e-01	2
height{all}[237]	2.286920e+00	4.636584e-02	1.846041e+00	2.693903e+00	2.283937e+00	1.000867e+00	2
height{all}[238]	2.304971e+00	4.536075e-02	1.910214e+00	2.746082e+00	2.295351e+00	9.996640e-01	2
height{all}[239]	1.834829e+00	2.957532e-02	1.494405e+00	2.159446e+00	1.829473e+00	9.999287e-01	2
height{all}[240]	1.956757e+00	3.127709e-02	1.586848e+00	2.289678e+00	1.948286e+00	1.003739e+00	2
height{all}[241]	1.857492e+00	3.215384e-02	1.512200e+00	2.207176e+00	1.852061e+00	9.996167e-01	2
height{all}[242]	2.000294e+00	3.477181e-02	1.646001e+00	2.374329e+00	1.993445e+00	9.997450e-01	2
age{all}[0]	1.596241e+02	3.979388e+00	1.559532e+02	1.635459e+02	1.594623e+02	1.001585e+00	2
age{all}[1]	1.531589e+02	1.092913e+00	1.510020e+02	1.544499e+02	1.534223e+02	1.000037e+00	2
age{all}[2]	1.062291e+02	6.313411e+00	1.013433e+02	1.097499e+02	1.067070e+02	1.000212e+00	2
age{all}[3]	9.394272e+01	1.115769e+01	8.790952e+01	9.924969e+01	9.431368e+01	1.000410e+00	2
age{all}[4]	1.197240e+02	1.070006e+01	1.147500e+02	1.256679e+02	1.193050e+02	1.000612e+00	2
age{all}[5]	9.454228e+01	8.939884e+00	8.886954e+01	9.924920e+01	9.493074e+01	1.000061e+00	2
age{all}[6]	1.125543e+02	1.882852e+00	1.101762e+02	1.147496e+02	1.126726e+02	1.000064e+00	2
age{all}[7]	1.062444e+02	4.701406e+00	1.020711e+02	1.097486e+02	1.065699e+02	1.000336e+00	2
age{all}[8]	1.106816e+02	6.096305e-01	1.097500e+02	1.122427e+02	1.104833e+02	9.999800e-01	2
age{all}[9]	1.066251e+02	5.254775e+00	1.021265e+02	1.097497e+02	1.070785e+02	1.000110e+00	2
age{all}[10]	1.125367e+02	1.882598e+00	1.101573e+02	1.147499e+02	1.126585e+02	1.000441e+00	2
age{all}[11]	1.121587e+02	1.867750e+00	1.097722e+02	1.144169e+02	1.121360e+02	1.000005e+00	2
age{all}[12]	1.048976e+02	8.084945e+00	1.001086e+02	1.097453e+02	1.050358e+02	9.999868e-01	2
age{all}[13]	1.073461e+02	4.084353e+00	1.032618e+02	1.097494e+02	1.078759e+02	9.999761e-01	2
age{all}[14]	1.237136e+02	7.205260e+00	1.203500e+02	1.289641e+02	1.230820e+02	1.000232e+00	2
age{all}[15]	1.262976e+02	8.916064e+00	1.204736e+02	1.314380e+02	1.262567e+02	1.001891e+00	2
age{all}[16]	1.265668e+02	9.623951e+00	1.204367e+02	1.318804e+02	1.265330e+02	1.000217e+00	2
age{all}[17]	1.259457e+02	8.932938e+00	1.203600e+02	1.311120e+02	1.258133e+02	1.000275e+00	2
age{all}[18]	1.040556e+02	1.203601e+01	9.925002e+01	1.104992e+02	1.034696e+02	1.000235e+00	2
age{all}[19]	1.040076e+02	5.389410e+00	9.933084e+01	1.079240e+02	1.040147e+02	1.000308e+00	2
age{all}[20]	1.060641e+02	6.825845e+00	1.010647e+02	1.097499e+02	1.065658e+02	1.000227e+00	2
age{all}[21]	1.101682e+02	1.742425e-01	1.097500e+02	1.109941e+02	1.100402e+02	9.999970e-01	2
age{all}[22]	1.041778e+02	5.123854e+00	9.986244e+01	1.082127e+02	1.042783e+02	1.001560e+00	2
age{all}[23]	1.053318e+02	4.853786e+00	1.012035e+02	1.093938e+02	1.054525e+02	1.004240e+00	2
age{all}[24]	1.116133e+02	1.876985e+00	1.097501e+02	1.142041e+02	1.113204e+02	1.000242e+00	2
age{all}[25]	1.046563e+02	8.210682e+00	9.996488e+01	1.097499e+02	1.047213e+02	1.000700e+00	2
age{all}[26]	1.080603e+02	2.337193e+00	1.049204e+02	1.097499e+02	1.084912e+02	1.000182e+00	2
age{all}[27]	1.118582e+02	1.064409e+00	1.098230e+02	1.137701e+02	1.117868e+02	1.000198e+00	2
age{all}[28]	1.284347e+02	1.338150e+01	1.208852e+02	1.348880e+02	1.285326e+02	1.000255e+00	2
age{all}[29]	1.080965e+02	2.350930e+01	1.002878e+02	1.147496e+02	1.085011e+02	1.000418e+00	2
age{all}[30]	8.870580e+01	5.079493e+00	8.595004e+01	9.316327e+01	8.816557e+01	1.000075e+00	2
age{all}[31]	1.235157e+02	6.477324e+00	1.203501e+02	1.285412e+02	1.229021e+02	1.000118e+00	2
age{all}[32]	1.254123e+02	9.388584e+00	1.203500e+02	1.309798e+02	1.251392e+02	1.000995e+00	2
age{all}[33]	9.204604e+01	1.353908e+01	8.595205e+01	9.824352e+01	9.179374e+01	1.000076e+00	2
age{all}[34]	9.427479e+01	1.228146e+01	8.763565e+01	9.924823e+01	9.490289e+01	1.000860e+00	2
age{all}[35]	9.663668e+01	6.417756e+00	9.121175e+01	9.924995e+01	9.743981e+01	1.000083e+00	2
age{all}[36]	1.057384e+02	7.587010e+00	1.005815e+02	1.097496e+02	1.061908e+02	1.000020e+00	2
age{all}[37]	1.113131e+02	1.363356e+00	1.097501e+02	1.136167e+02	1.110696e+02	9.999667e-01	2
age{all}[38]	9.431306e+01	1.227463e+01	8.769681e+01	9.924996e+01	9.496033e+01	1.000034e+00	2
age{all}[39]	1.073456e+02	3.725810e+00	1.035071e+02	1.097497e+02	1.077988e+02	1.000158e+00	2
age{all}[40]	1.085410e+02	1.417863e+00	1.061554e+02	1.097500e+02	1.089031e+02	1.000008e+00	2
age{all}[41]	1.043763e+02	6.495947e+00	9.927223e+01	1.085799e+02	1.044176e+02	1.002121e+00	2
age{all}[42]	9.417901e+01	9.724195e+00	8.841979e+01	9.924796e+01	9.452878e+01	1.003781e+00	2
age{all}[43]	1.224754e+02	2.492841e+00	1.203501e+02	1.255132e+02	1.221667e+02	9.999674e-01	2
age{all}[44]	1.313024e+02	6.023802e+00	1.265809e+02	1.346493e+02	1.317873e+02	1.000476e+00	2
age{all}[45]	1.185511e+02	2.024279e+00	1.156912e+02	1.203499e+02	1.189058e+02	1.000002e+00	2
age{all}[46]	1.271311e+02	8.483153e+00	1.211255e+02	1.323347e+02	1.272579e+02	1.000087e+00	2
age{all}[47]	1.358526e+02	7.138247e-01	1.346500e+02	1.374419e+02	1.357021e+02	9.999676e-01	2
age{all}[48]	5.642833e-07	1.923457e-12	0.000000e+00	3.986259e-06	0.000000e+00	9.999687e-01	2
age{all}[49]	8.275767e+01	7.970002e+00	7.668704e+01	8.594964e+01	8.361700e+01	1.000557e+00	2
age{all}[50]	5.323627e+01	1.609301e+01	5.025003e+01	6.293199e+01	5.186738e+01	1.000168e+00	2
age{all}[51]	5.567165e-07	1.915790e-12	0.000000e+00	3.903025e-06	0.000000e+00	1.000456e+00	2
age{all}[52]	4.038199e+01	2.785215e+00	3.685914e+01	4.224988e+01	4.088785e+01	1.000050e+00	2
age{all}[53]	3.637616e+01	3.478651e+00	3.405013e+01	4.020279e+01	3.590246e+01	1.000007e+00	2
age{all}[54]	8.073650e+01	1.113656e+01	7.482551e+01	8.594886e+01	8.112335e+01	1.000051e+00	2
age{all}[55]	4.758919e+01	4.970955e+00	4.321948e+01	5.024991e+01	4.814495e+01	9.999785e-01	2
age{all}[56]	6.064728e+01	4.627770e+00	5.795005e+01	6.482772e+01	6.013151e+01	1.003524e+00	2
age{all}[57]	5.599576e+01	2.526625e+00	5.273296e+01	5.794991e+01	5.639951e+01	1.000052e+00	2
age{all}[58]	6.575629e+01	7.009210e+01	4.629501e+01	7.885705e+01	6.736672e+01	1.002575e+00	2
age{all}[59]	8.074206e+01	1.217931e+01	7.469012e+01	8.594992e+01	8.119290e+01	1.000010e+00	2
age{all}[60]	8.006359e+01	1.165979e+01	7.450901e+01	8.593157e+01	8.013637e+01	9.999778e-01	2
age{all}[61]	9.329683e+01	1.501304e+01	8.678369e+01	9.924921e+01	9.364508e+01	1.000084e+00	2
age{all}[62]	1.278088e+02	1.336147e+01	1.209947e+02	1.340471e+02	1.280420e+02	1.000206e+00	2
age{all}[63]	1.127334e+02	1.958393e+00	1.101935e+02	1.147499e+02	1.129588e+02	9.999709e-01	2
age{all}[64]	1.252092e+02	8.641077e+00	1.203500e+02	1.304415e+02	1.249411e+02	1.000693e+00	2
age{all}[65]	1.080141e+02	1.778483e+01	1.006273e+02	1.147493e+02	1.084299e+02	1.000118e+00	2
age{all}[66]	1.043924e+02	7.544440e+00	9.973569e+01	1.094465e+02	1.043245e+02	9.999768e-01	2
age{all}[67]	1.108592e+02	6.783984e+00	1.059993e+02	1.147494e+02	1.112737e+02	1.000495e+00	2
age{all}[68]	1.065919e+02	1.202028e+01	9.980192e+01	1.128471e+02	1.066368e+02	9.999914e-01	2
age{all}[69]	1.111578e+02	1.279532e+00	1.097500e+02	1.134642e+02	1.108780e+02	1.000150e+00	2
age{all}[70]	1.358271e+02	7.489475e-01	1.346502e+02	1.374858e+02	1.356518e+02	1.000012e+00	2
age{all}[71]	9.241223e+01	1.254418e+01	8.602611e+01	9.824429e+01	9.236237e+01	1.009639e+00	2
age{all}[72]	2.251169e+01	2.014211e+00	2.057005e+01	2.524626e+01	2.222733e+01	9.999734e-01	2
age{all}[73]	9.119209e+01	1.480347e+01	8.595101e+01	9.817557e+01	9.039869e+01	1.002050e+00	2
age{all}[74]	1.181352e+02	2.355580e+00	1.153003e+02	1.203500e+02	1.183970e+02	1.000655e+00	2
age{all}[75]	1.270200e+02	6.340182e+00	1.220120e+02	1.318529e+02	1.269342e+02	1.000002e+00	2
age{all}[76]	1.259337e+02	6.598784e+00	1.207466e+02	1.307283e+02	1.258364e+02	1.000111e+00	2
age{all}[77]	1.178440e+02	3.395305e+00	1.143223e+02	1.203494e+02	1.182023e+02	1.000273e+00	2
age{all}[78]	1.077405e+02	4.039404e+00	1.037662e+02	1.097499e+02	1.083563e+02	9.999806e-01	2
age{all}[79]	1.075239e+02	8.204246e+00	1.018227e+02	1.131077e+02	1.075895e+02	9.999705e-01	2
age{all}[80]	1.217827e+02	1.819872e+00	1.203500e+02	1.244001e+02	1.214076e+02	1.000115e+00	2
age{all}[81]	1.027710e+02	6.299300e+00	9.925040e+01	1.076356e+02	1.023002e+02	9.999923e-01	2
age{all}[82]	1.513103e+02	6.682255e+00	1.461670e+02	1.544495e+02	1.519344e+02	1.000202e+00	2
age{all}[83]	1.427399e+02	5.579429e+00	1.385614e+02	1.462481e+02	1.430499e+02	1.000051e+00	2
age{all}[84]	1.403868e+02	7.686058e+00	1.352222e+02	1.454436e+02	1.403911e+02	1.000002e+00	2
age{all}[85]	1.430470e+02	4.353258e+00	1.389070e+02	1.462496e+02	1.433903e+02	9.999720e-01	2
age{all}[86]	1.411941e+02	5.271964e+00	1.378500e+02	1.454047e+02	1.408356e+02	1.000048e+00	2
age{all}[87]	1.076376e+02	3.726468e+00	1.036166e+02	1.097500e+02	1.082204e+02	1.000377e+00	2
age{all}[88]	1.073455e+02	7.246540e+00	1.016389e+02	1.126438e+02	1.075084e+02	1.000059e+00	2
age{all}[89]	1.287082e+02	5.072615e+00	1.246249e+02	1.332563e+02	1.285298e+02	1.000104e+00	2
age{all}[90]	1.590564e+02	3.854763e+00	1.554717e+02	1.630247e+02	1.589016e+02	1.001719e+00	2
age{all}[91]	1.092297e+02	5.366492e+00	1.042033e+02	1.139216e+02	1.094803e+02	1.000323e+00	2
age{all}[92]	1.432775e+02	6.619328e+00	1.383140e+02	1.481950e+02	1.432674e+02	1.000244e+00	2
age{all}[93]	1.403116e+02	2.066538e+00	1.376600e+02	1.431604e+02	1.401728e+02	1.000017e+00	2
age{all}[94]	1.130081e+02	4.871794e+00	1.087792e+02	1.172721e+02	1.129444e+02	9.999668e-01	2
age{all}[95]	1.429150e+02	7.867495e+00	1.380696e+02	1.478843e+02	1.426273e+02	9.999753e-01	2
age{all}[96]	1.189910e+02	3.307279e+00	1.151294e+02	1.222718e+02	1.192038e+02	1.000181e+00	2
age{all}[97]	1.058673e+02	4.341630e+00	1.020119e+02	1.097015e+02	1.060065e+02	1.002222e+00	2
age{all}[98]	1.470980e+02	3.934641e+00	1.433766e+02	1.510526e+02	1.469790e+02	1.000930e+00	2
age{all}[99]	7.315251e+01	2.107996e+01	6.403644e+01	8.190460e+01	7.316088e+01	1.000763e+00	2
age{all}[100]	1.240714e+02	2.760311e+00	1.211442e+02	1.274081e+02	1.238668e+02	1.000332e+00	2
age{all}[101]	5.180233e+01	6.284623e+00	4.683829e+01	5.673148e+01	5.163241e+01	1.000321e+00	2
age{all}[102]	5.702541e+01	6.769677e+00	5.253442e+01	6.232151e+01	5.660372e+01	1.000203e+00	2
age{all}[103]	3.936967e+01	7.489104e+00	3.466799e+01	4.466124e+01	3.901059e+01	9.999628e-01	2
age{all}[104]	9.857250e+01	1.219575e+01	9.171217e+01	1.049769e+02	9.872569e+01	1.017276e+00	2
age{all}[105]	6.380127e+01	7.501541e+00	5.918490e+01	6.910240e+01	6.342153e+01	1.000805e+00	2
age{all}[106]	1.146571e+02	4.099499e+00	1.107035e+02	1.186128e+02	1.144834e+02	1.003732e+00	2
age{all}[107]	4.635974e+01	6.513717e+00	4.162055e+01	5.139379e+01	4.615655e+01	1.000194e+00	2
age{all}[108]	1.557161e+02	4.747263e+00	1.516385e+02	1.601277e+02	1.556225e+02	1.000530e+00	2
age{all}[109]	1.096027e+02	2.745231e+00	1.059804e+02	1.126765e+02	1.097960e+02	9.999809e-01	2
age{all}[110]	1.287014e+02	6.200744e+00	1.239747e+02	1.335614e+02	1.286506e+02	1.001686e+00	2
age{all}[111]	1.125624e+02	8.538854e-01	1.109565e+02	1.144660e+02	1.124702e+02	9.999721e-01	2
age{all}[112]	1.536232e+02	4.267145e+00	1.497303e+02	1.576848e+02	1.534860e+02	1.000856e+00	2
age{all}[113]	1.096857e+02	5.569429e+00	1.052554e+02	1.144091e+02	1.096363e+02	9.999731e-01	2
age{all}[114]	1.499201e+02	4.569845e+00	1.457548e+02	1.540930e+02	1.498820e+02	1.000336e+00	2
age{all}[115]	6.087362e+01	2.925846e+00	5.814967e+01	6.420515e+01	6.057388e+01	1.000443e+00	2
age{all}[116]	8.734050e+01	8.868480e+00	8.120021e+01	9.325467e+01	8.725603e+01	9.999734e-01	2
age{all}[117]	1.081809e+02	6.894552e+00	1.021758e+02	1.126277e+02	1.085939e+02	1.000949e+00	2
age{all}[118]	8.170032e+01	1.150767e+01	7.513117e+01	8.784696e+01	8.158799e+01	1.000095e+00	2
age{all}[119]	1.240151e+02	2.498627e+00	1.210830e+02	1.271804e+02	1.239137e+02	1.001305e+00	2
age{all}[120]	1.390060e+02	1.460039e+00	1.366501e+02	1.413330e+02	1.389443e+02	9.999392e-01	2
age{all}[121]	1.108521e+02	2.935056e+00	1.077150e+02	1.144379e+02	1.107247e+02	1.000250e+00	2
age{all}[122]	1.292373e+02	6.113822e+00	1.245361e+02	1.339954e+02	1.291411e+02	1.000957e+00	2
age{all}[123]	3.393542e+01	1.075132e+01	2.741714e+01	4.010707e+01	3.397653e+01	1.000065e+00	2
age{all}[124]	1.158243e+02	2.636682e+00	1.126519e+02	1.189556e+02	1.157982e+02	9.999333e-01	2
age{all}[125]	2.290898e+01	3.155188e+01	1.230228e+01	3.370119e+01	2.270917e+01	9.999347e-01	2
age{all}[126]	3.046269e+01	1.030741e+01	2.452374e+01	3.691888e+01	3.026014e+01	1.000193e+00	2
age{all}[127]	1.258148e+02	6.896591e+00	1.210194e+02	1.307128e+02	1.256338e+02	1.001314e+00	2
age{all}[128]	1.350286e+02	3.267954e+00	1.315554e+02	1.387156e+02	1.350265e+02	1.003169e+00	2
age{all}[129]	1.310233e+02	3.693114e+00	1.272570e+02	1.347610e+02	1.309975e+02	1.000849e+00	2
age{all}[130]	1.100593e+02	4.449978e+00	1.056719e+02	1.143324e+02	1.101107e+02	9.999428e-01	2
age{all}[131]	1.275322e+02	4.287809e+00	1.238074e+02	1.317103e+02	1.273815e+02	1.000707e+00	2
age{all}[132]	1.101308e+02	8.961585e+00	1.041287e+02	1.156157e+02	1.101205e+02	9.999725e-01	2
age{all}[133]	1.375785e+02	2.077479e+00	1.348108e+02	1.404799e+02	1.375760e+02	1.000069e+00	2
age{all}[134]	1.264731e+02	2.206490e+00	1.236551e+02	1.293906e+02	1.263744e+02	1.001817e+00	2
age{all}[135]	1.087220e+02	3.949227e+00	1.046674e+02	1.122913e+02	1.088619e+02	1.001720e+00	2
age{all}[136]	1.160528e+02	2.615379e+00	1.130255e+02	1.193372e+02	1.160142e+02	1.000104e+00	2
age{all}[137]	1.133638e+02	3.091061e+00	1.099645e+02	1.169058e+02	1.133350e+02	1.000142e+00	2
age{all}[138]	1.133312e+02	1.959910e+00	1.106150e+02	1.161863e+02	1.132902e+02	1.001382e+00	2
age{all}[139]	1.109136e+02	6.027282e-01	1.097505e+02	1.123882e+02	1.107664e+02	1.000427e+00	2
age{all}[140]	1.272846e+02	2.419750e+00	1.243737e+02	1.303746e+02	1.271821e+02	1.000136e+00	2
age{all}[141]	1.129111e+02	3.357764e+00	1.098753e+02	1.162713e+02	1.126354e+02	1.000939e+00	2
age{all}[142]	1.277051e+02	4.276788e+00	1.239376e+02	1.318022e+02	1.275317e+02	1.000043e+00	2
age{all}[143]	1.356816e+02	3.226726e+00	1.321091e+02	1.391558e+02	1.357070e+02	1.000128e+00	2
age{all}[144]	9.227682e+01	1.049728e+01	8.665757e+01	9.852609e+01	9.179021e+01	1.000728e+00	2
age{all}[145]	1.249033e+02	5.584343e+00	1.206273e+02	1.293198e+02	1.246636e+02	1.000133e+00	2
age{all}[146]	1.319585e+02	7.006778e+00	1.266836e+02	1.368673e+02	1.320617e+02	1.000085e+00	2
age{all}[147]	1.151118e+02	2.437434e+00	1.120084e+02	1.180505e+02	1.150794e+02	1.000198e+00	2
age{all}[148]	1.262963e+02	7.030476e+00	1.214586e+02	1.313961e+02	1.261396e+02	1.000541e+00	2
age{all}[149]	1.504720e+02	3.358805e+00	1.469872e+02	1.540688e+02	1.503797e+02	1.000904e+00	2
age{all}[150]	1.121879e+02	1.300596e+00	1.100865e+02	1.143783e+02	1.120758e+02	1.000477e+00	2
age{all}[151]	1.103030e+02	3.327940e+00	1.066950e+02	1.139313e+02	1.103254e+02	1.000402e+00	2
age{all}[152]	3.846090e+01	6.270305e+00	3.431598e+01	4.332949e+01	3.803711e+01	9.999731e-01	2
age{all}[153]	1.318937e+02	3.773819e+00	1.283202e+02	1.357746e+02	1.318055e+02	9.999580e-01	2
age{all}[154]	8.329674e+01	1.239308e+01	7.592495e+01	8.963273e+01	8.360998e+01	9.998770e-01	2
age{all}[155]	1.125798e+02	3.285961e+00	1.091022e+02	1.162852e+02	1.125797e+02	9.998725e-01	2
age{all}[156]	1.286932e+02	3.047877e+00	1.252400e+02	1.320531e+02	1.285906e+02	9.998702e-01	2
age{all}[157]	1.092531e+02	1.030638e+01	1.029569e+02	1.151321e+02	1.092410e+02	9.998718e-01	2
age{all}[158]	1.232467e+02	1.807312e+00	1.207490e+02	1.260110e+02	1.231889e+02	1.000727e+00	2
age{all}[159]	1.282877e+02	8.095469e+00	1.229377e+02	1.335845e+02	1.282322e+02	1.000100e+00	2
age{all}[160]	9.904544e+01	7.064428e+00	9.380364e+01	1.041061e+02	9.902443e+01	9.998655e-01	2
age{all}[161]	1.160213e+02	1.705170e+00	1.135650e+02	1.185359e+02	1.158970e+02	1.001720e+00	2
age{all}[162]	1.248201e+02	3.344299e+00	1.213369e+02	1.282706e+02	1.247404e+02	1.001856e+00	2
age{all}[163]	1.113108e+02	5.341340e+00	1.068518e+02	1.159200e+02	1.114115e+02	9.999451e-01	2
age{all}[164]	9.534536e+01	1.096929e+01	8.902777e+01	1.016448e+02	9.529228e+01	9.998950e-01	2
age{all}[165]	1.162913e+02	2.803738e+00	1.130939e+02	1.195752e+02	1.162726e+02	1.001996e+00	2
age{all}[166]	1.275658e+02	5.642896e+00	1.230932e+02	1.321253e+02	1.274390e+02	1.001989e+00	2
age{all}[167]	9.742047e+01	1.173969e+01	8.995890e+01	1.035709e+02	9.791885e+01	1.000025e+00	2
age{all}[168]	1.020671e+02	1.600439e+01	9.440178e+01	1.103084e+02	1.019676e+02	1.001130e+00	2
age{all}[169]	1.118383e+02	1.170700e+00	1.099415e+02	1.139170e+02	1.117326e+02	1.003362e+00	2
age{all}[170]	6.145021e+01	4.215751e+00	5.782801e+01	6.555694e+01	6.129260e+01	1.001589e+00	2
age{all}[171]	1.293430e+02	3.145490e+00	1.258906e+02	1.328239e+02	1.292910e+02	9.999070e-01	2
age{all}[172]	9.923507e+01	6.355705e+00	9.414057e+01	1.039805e+02	9.923725e+01	1.000144e+00	2
age{all}[173]	1.294518e+02	3.026788e+00	1.262519e+02	1.329489e+02	1.293930e+02	9.998383e-01	2
age{all}[174]	1.317605e+02	5.287446e+00	1.270952e+02	1.359305e+02	1.317732e+02	9.998363e-01	2
age{all}[175]	1.049061e+02	4.410716e+00	1.007829e+02	1.088081e+02	1.049045e+02	1.000086e+00	2
age{all}[176]	1.175277e+02	2.281354e+00	1.147529e+02	1.206633e+02	1.174918e+02	9.998283e-01	2
age{all}[177]	1.011863e+02	1.122274e+01	9.481673e+01	1.082805e+02	1.011620e+02	1.006035e+00	2
age{all}[178]	1.304202e+02	3.583047e+00	1.267226e+02	1.341207e+02	1.303599e+02	9.999768e-01	2
age{all}[179]	1.185570e+02	2.323733e+00	1.158835e+02	1.218431e+02	1.185150e+02	1.000525e+00	2
age{all}[180]	1.128645e+02	1.826761e+00	1.103083e+02	1.154297e+02	1.127580e+02	1.000721e+00	2
age{all}[181]	1.333143e+02	3.074328e+00	1.299359e+02	1.367666e+02	1.333526e+02	1.008784e+00	2
age{all}[182]	1.115673e+02	4.326039e+00	1.073655e+02	1.154898e+02	1.115420e+02	9.999457e-01	2
age{all}[183]	1.098210e+02	5.788490e+00	1.052722e+02	1.146366e+02	1.098574e+02	1.000211e+00	2
age{all}[184]	9.308464e+01	1.142067e+01	8.694010e+01	9.945811e+01	9.265073e+01	1.001018e+00	2
age{all}[185]	1.141891e+02	2.626911e+00	1.110817e+02	1.172235e+02	1.141210e+02	9.999285e-01	2
age{all}[186]	1.069331e+02	1.569150e+01	1.008670e+02	1.152598e+02	1.061759e+02	9.997970e-01	2
age{all}[187]	1.267307e+02	6.896639e+00	1.217894e+02	1.317058e+02	1.264851e+02	1.000635e+00	2
age{all}[188]	1.269252e+02	5.098747e+00	1.227192e+02	1.313091e+02	1.267048e+02	9.999316e-01	2
age{all}[189]	1.157162e+02	2.650414e+00	1.125212e+02	1.188872e+02	1.157401e+02	9.997880e-01	2
age{all}[190]	1.010908e+02	6.457648e+00	9.594177e+01	1.058087e+02	1.010454e+02	1.000623e+00	2
age{all}[191]	1.155424e+02	1.589223e+00	1.133710e+02	1.181586e+02	1.154192e+02	9.997874e-01	2
age{all}[192]	1.200203e+02	9.025372e+00	1.149653e+02	1.256383e+02	1.194981e+02	1.005317e+00	2
age{all}[193]	9.644230e+01	8.123139e+00	9.064833e+01	1.017040e+02	9.658643e+01	9.997700e-01	2
age{all}[194]	1.321328e+02	5.010849e+00	1.279111e+02	1.366429e+02	1.321124e+02	1.002858e+00	2
age{all}[195]	1.278565e+02	5.583930e+00	1.230850e+02	1.322957e+02	1.278488e+02	1.000653e+00	2
age{all}[196]	9.576292e+01	1.249756e+01	8.941187e+01	1.027916e+02	9.552795e+01	9.999998e-01	2
age{all}[197]	1.326783e+02	4.584415e+00	1.286450e+02	1.369360e+02	1.327527e+02	1.001206e+00	2
age{all}[198]	1.140219e+02	3.806450e+00	1.103105e+02	1.178569e+02	1.140896e+02	9.999503e-01	2
age{all}[199]	1.100953e+02	1.411548e+01	1.030401e+02	1.174034e+02	1.098137e+02	1.004645e+00	2
age{all}[200]	8.964263e+01	1.105021e+01	8.342753e+01	9.637254e+01	8.925016e+01	1.000336e+00	2
age{all}[201]	1.289845e+02	7.857937e+00	1.239260e+02	1.342660e+02	1.288488e+02	1.000414e+00	2
age{all}[202]	9.406760e+01	1.336518e+01	8.789320e+01	1.012581e+02	9.359778e+01	1.001054e+00	2
age{all}[203]	1.144637e+02	2.419460e+00	1.114899e+02	1.174861e+02	1.144021e+02	9.998042e-01	2
age{all}[204]	1.565218e+02	6.803777e+00	1.510591e+02	1.613794e+02	1.566283e+02	1.001154e+00	2
age{all}[205]	1.200209e+02	1.991671e+00	1.172496e+02	1.227247e+02	1.200055e+02	9.998968e-01	2
age{all}[206]	1.124976e+02	1.644643e+00	1.101122e+02	1.149778e+02	1.123863e+02	1.003022e+00	2
age{all}[207]	8.993582e+01	2.554781e+01	8.039755e+01	9.976414e+01	8.950311e+01	1.000374e+00	2
age{all}[208]	1.110821e+02	3.345566e+00	1.076737e+02	1.149687e+02	1.109892e+02	1.000120e+00	2
age{all}[209]	1.296120e+02	5.678305e+00	1.251688e+02	1.342288e+02	1.295226e+02	9.999109e-01	2
age{all}[210]	1.264649e+02	7.554996e+00	1.213772e+02	1.315802e+02	1.262600e+02	9.997775e-01	2
age{all}[211]	1.110152e+02	4.289335e+00	1.067289e+02	1.148821e+02	1.111063e+02	9.999642e-01	2
age{all}[212]	1.281254e+02	7.748852e+00	1.229320e+02	1.335413e+02	1.281012e+02	9.999859e-01	2
age{all}[213]	1.094002e+02	7.983717e+00	1.036482e+02	1.147430e+02	1.094082e+02	1.001640e+00	2
age{all}[214]	1.164537e+02	2.781602e+00	1.134821e+02	1.199439e+02	1.163648e+02	1.002560e+00	2
age{all}[215]	1.137863e+02	1.964122e+00	1.109559e+02	1.164441e+02	1.137482e+02	1.002480e+00	2
age{all}[216]	1.286882e+02	6.425741e+00	1.238279e+02	1.335098e+02	1.286148e+02	1.002722e+00	2
age{all}[217]	6.144290e+01	4.966484e+00	5.805552e+01	6.569751e+01	6.096058e+01	9.998277e-01	2
age{all}[218]	1.391009e+02	1.450041e+00	1.368283e+02	1.415362e+02	1.390466e+02	1.000003e+00	2
age{all}[219]	1.276153e+02	6.089912e+00	1.228512e+02	1.321816e+02	1.274765e+02	9.998758e-01	2
age{all}[220]	1.288876e+02	5.994959e+00	1.242292e+02	1.336495e+02	1.288653e+02	1.003937e+00	2
age{all}[221]	1.245700e+02	9.303119e+00	1.189567e+02	1.305798e+02	1.243608e+02	9.997908e-01	2
age{all}[222]	1.120747e+02	3.418250e+00	1.083304e+02	1.156129e+02	1.120729e+02	1.001081e+00	2
age{all}[223]	1.069376e+02	4.421970e+00	1.028379e+02	1.109377e+02	1.069304e+02	1.000104e+00	2
age{all}[224]	9.314568e+01	1.789855e+01	8.626228e+01	1.010685e+02	9.249229e+01	1.004712e+00	2
age{all}[225]	1.139251e+02	9.527779e-01	1.121645e+02	1.159159e+02	1.138782e+02	9.997294e-01	2
age{all}[226]	1.097134e+02	1.776550e+01	1.015855e+02	1.168167e+02	1.095739e+02	9.997153e-01	2
age{all}[227]	4.963559e+01	6.657563e+00	4.462381e+01	5.486617e+01	4.972246e+01	1.000122e+00	2
age{all}[228]	1.536574e+02	5.077340e+00	1.494251e+02	1.581946e+02	1.535789e+02	1.001399e+00	2
age{all}[229]	9.818280e+01	8.505206e+00	9.180072e+01	1.032538e+02	9.825433e+01	9.997038e-01	2
age{all}[230]	1.186869e+02	1.223344e+01	1.127737e+02	1.256046e+02	1.183024e+02	1.000405e+00	2
age{all}[231]	9.623104e+01	1.174512e+01	8.953882e+01	1.022327e+02	9.616431e+01	1.001488e+00	2
age{all}[232]	1.109466e+02	4.138154e+00	1.069129e+02	1.148256e+02	1.110304e+02	9.996803e-01	2
age{all}[233]	1.341037e+02	4.375678e+00	1.298168e+02	1.378328e+02	1.341924e+02	1.000393e+00	2
age{all}[234]	1.335499e+02	4.559082e+00	1.292172e+02	1.373953e+02	1.336614e+02	9.997179e-01	2
age{all}[235]	8.505413e+01	1.064202e+01	7.877379e+01	9.147689e+01	8.500317e+01	9.998551e-01	2
age{all}[236]	9.721570e+01	1.133904e+01	9.038903e+01	1.036654e+02	9.733881e+01	1.001497e+00	2
age{all}[237]	1.333423e+02	3.387133e+00	1.299043e+02	1.369488e+02	1.334293e+02	1.004691e+00	2
age{all}[238]	1.347315e+02	3.292596e+00	1.313630e+02	1.383868e+02	1.346935e+02	1.000189e+00	2
age{all}[239]	1.053304e+02	4.363852e+00	1.014872e+02	1.093049e+02	1.053284e+02	1.001849e+00	2
age{all}[240]	1.147421e+02	1.186237e+00	1.127451e+02	1.169379e+02	1.147055e+02	1.000390e+00	2
age{all}[241]	1.069549e+02	4.936662e+00	1.026686e+02	1.111963e+02	1.069264e+02	1.002813e+00	2
age{all}[242]	1.147955e+02	1.285031e+00	1.128334e+02	1.170551e+02	1.147057e+02	1.000385e+00	2
TK02Brlens{1}_length[1]	1.099679e-01	1.138874e-03	4.660183e-02	1.759986e-01	1.077003e-01	1.001329e+00	2
TK02Brlens{1}_length[2]	7.898234e-02	2.045015e-03	1.912857e-06	1.610101e-01	7.417109e-02	1.000438e+00	2
TK02Brlens{1}_length[3]	1.282221e-01	4.332220e-03	0.000000e+00	2.434221e-01	1.234818e-01	1.000629e+00	2
TK02Brlens{1}_length[4]	9.242607e-02	3.066329e-03	4.677684e-07	1.907849e-01	8.834491e-02	1.001730e+00	2
TK02Brlens{1}_length[5]	7.760836e-02	2.741076e-03	2.565771e-07	1.778671e-01	6.838076e-02	1.000149e+00	2
TK02Brlens{1}_length[6]	5.041516e-02	3.033433e-03	0.000000e+00	1.713026e-01	3.313353e-02	1.003303e+00	2
TK02Brlens{1}_length[7]	5.412249e-02	8.575337e-04	3.253341e-06	1.081844e-01	5.019521e-02	1.000264e+00	2
TK02Brlens{1}_length[8]	3.159969e-02	1.552868e-04	9.031490e-03	5.729338e-02	3.027569e-02	1.000079e+00	2
TK02Brlens{1}_length[9]	8.395535e-02	1.229365e-03	1.903424e-02	1.538056e-01	8.121872e-02	1.000053e+00	2
TK02Brlens{1}_length[10]	6.225160e-02	5.196425e-03	0.000000e+00	2.312462e-01	3.493120e-02	1.002754e+00	2
TK02Brlens{1}_length[11]	7.430278e-02	8.169256e-04	2.253255e-02	1.331434e-01	7.185568e-02	1.000250e+00	2
TK02Brlens{1}_length[12]	1.358275e-01	3.092958e-03	3.590005e-02	2.523646e-01	1.298206e-01	1.000207e+00	2
TK02Brlens{1}_length[13]	5.155426e-02	1.250205e-03	0.000000e+00	1.178660e-01	4.541494e-02	1.000084e+00	2
TK02Brlens{1}_length[14]	5.158925e-02	1.775069e-03	0.000000e+00	1.335767e-01	4.202916e-02	1.000192e+00	2
TK02Brlens{1}_length[15]	2.699233e-02	5.467327e-04	3.169001e-07	7.329680e-02	2.105849e-02	1.000219e+00	2
TK02Brlens{1}_length[16]	3.012757e-02	6.541487e-04	1.031202e-07	8.048700e-02	2.396526e-02	1.000628e+00	2
TK02Brlens{1}_length[17]	3.373493e-02	7.481246e-04	4.532872e-07	8.691183e-02	2.764582e-02	1.000092e+00	2
TK02Brlens{1}_length[18]	8.748067e-02	3.525021e-03	0.000000e+00	1.935710e-01	7.950343e-02	9.999704e-01	2
TK02Brlens{1}_length[19]	7.001707e-02	2.485428e-03	0.000000e+00	1.561176e-01	6.874345e-02	1.023334e+00	2
TK02Brlens{1}_length[20]	4.487895e-02	1.736199e-03	0.000000e+00	1.297301e-01	3.330307e-02	1.001267e+00	2
TK02Brlens{1}_length[21]	2.173156e-02	3.673704e-04	0.000000e+00	5.929905e-02	1.712948e-02	1.011106e+00	2
TK02Brlens{1}_length[22]	2.911217e-02	2.731192e-04	2.157235e-03	6.242432e-02	2.609372e-02	1.000002e+00	2
TK02Brlens{1}_length[23]	9.395256e-03	1.265838e-04	0.000000e+00	3.243115e-02	5.477929e-03	1.005205e+00	2
TK02Brlens{1}_length[24]	4.721667e-02	2.228276e-03	0.000000e+00	1.438891e-01	3.199547e-02	1.003759e+00	2
TK02Brlens{1}_length[25]	8.549078e-02	2.825332e-03	0.000000e+00	1.817150e-01	7.927300e-02	1.000148e+00	2
TK02Brlens{1}_length[26]	2.752167e-02	3.907225e-04	0.000000e+00	6.495981e-02	2.377862e-02	9.999808e-01	2
TK02Brlens{1}_length[27]	1.146801e-02	8.704459e-05	0.000000e+00	2.950884e-02	9.464740e-03	1.001399e+00	2
TK02Brlens{1}_length[28]	7.433879e-02	2.149598e-03	6.161593e-06	1.637478e-01	6.622805e-02	1.000072e+00	2
TK02Brlens{1}_length[29]	1.051229e-01	7.888289e-03	0.000000e+00	2.671680e-01	7.518174e-02	1.003102e+00	2
TK02Brlens{1}_length[30]	1.737357e-01	4.709329e-03	3.073043e-02	3.030408e-01	1.711796e-01	1.000077e+00	2
TK02Brlens{1}_length[31]	1.347504e-01	2.790557e-03	3.677155e-02	2.409527e-01	1.302690e-01	1.000307e+00	2
TK02Brlens{1}_length[32]	6.860345e-02	1.138155e-03	6.216137e-03	1.348951e-01	6.572549e-02	1.000050e+00	2
TK02Brlens{1}_length[33]	1.545875e-01	7.152687e-03	0.000000e+00	3.064917e-01	1.471643e-01	1.000638e+00	2
TK02Brlens{1}_length[34]	2.018342e-01	7.141621e-03	5.192822e-02	3.722041e-01	1.944930e-01	1.000531e+00	2
TK02Brlens{1}_length[35]	2.234241e-01	5.251254e-03	8.478758e-02	3.671651e-01	2.195492e-01	1.000411e+00	2
TK02Brlens{1}_length[36]	5.057598e-02	2.183636e-03	0.000000e+00	1.435746e-01	3.755745e-02	1.001158e+00	2
TK02Brlens{1}_length[37]	5.099824e-02	3.655602e-04	1.404041e-02	8.952420e-02	5.025885e-02	9.999702e-01	2
TK02Brlens{1}_length[38]	1.491724e-01	1.459459e-02	0.000000e+00	3.774270e-01	1.207421e-01	1.001297e+00	2
TK02Brlens{1}_length[39]	1.355961e-01	1.884792e-03	4.315725e-02	2.240865e-01	1.350094e-01	9.999717e-01	2
TK02Brlens{1}_length[40]	5.747635e-02	1.285360e-03	0.000000e+00	1.188004e-01	5.533543e-02	1.000453e+00	2
TK02Brlens{1}_length[41]	2.193936e-02	4.231832e-04	0.000000e+00	6.292984e-02	1.612124e-02	1.001345e+00	2
TK02Brlens{1}_length[42]	7.705650e-02	2.484367e-03	3.596159e-06	1.721189e-01	6.847294e-02	1.007040e+00	2
TK02Brlens{1}_length[43]	5.830623e-02	7.698429e-04	0.000000e+00	1.045175e-01	5.800508e-02	1.002134e+00	2
TK02Brlens{1}_length[44]	4.040914e-02	7.771138e-04	0.000000e+00	9.214654e-02	3.633909e-02	1.000921e+00	2
TK02Brlens{1}_length[45]	1.773165e-01	4.212406e-03	4.079149e-02	3.036838e-01	1.790813e-01	1.000468e+00	2
TK02Brlens{1}_length[46]	3.882152e-02	8.669866e-04	0.000000e+00	9.565644e-02	3.328135e-02	1.000805e+00	2
TK02Brlens{1}_length[47]	5.139816e-02	3.568095e-04	1.552565e-02	8.847800e-02	5.016588e-02	1.000090e+00	2
TK02Brlens{1}_length[48]	5.372631e-01	2.810860e-02	2.309444e-01	8.137755e-01	5.527588e-01	1.000404e+00	2
TK02Brlens{1}_length[49]	6.727778e-02	2.590048e-03	0.000000e+00	1.639676e-01	5.796557e-02	9.999669e-01	2
TK02Brlens{1}_length[50]	8.214772e-02	1.287116e-03	2.128248e-02	1.522001e-01	7.714097e-02	1.000336e+00	2
TK02Brlens{1}_length[51]	4.633317e-01	1.201402e-02	2.418224e-01	6.589925e-01	4.720911e-01	1.000017e+00	2
TK02Brlens{1}_length[52]	1.035250e-01	3.113482e-03	4.129759e-06	2.038887e-01	9.762608e-02	1.000108e+00	2
TK02Brlens{1}_length[53]	3.377099e-02	8.184453e-04	0.000000e+00	8.909707e-02	2.706009e-02	1.000391e+00	2
TK02Brlens{1}_length[54]	2.696102e-01	1.080046e-02	7.029968e-02	4.946909e-01	2.602555e-01	1.000091e+00	2
TK02Brlens{1}_length[55]	6.588569e-02	1.645576e-03	0.000000e+00	1.414404e-01	5.947884e-02	1.000142e+00	2
TK02Brlens{1}_length[56]	1.316301e-02	1.915885e-04	0.000000e+00	4.056383e-02	8.982631e-03	1.000828e+00	2
TK02Brlens{1}_length[57]	8.609079e-02	1.349402e-03	2.266001e-02	1.585405e-01	8.144941e-02	1.000664e+00	2
TK02Brlens{1}_length[58]	1.180490e-01	3.830605e-03	1.193435e-02	2.393818e-01	1.085129e-01	1.001794e+00	2
TK02Brlens{1}_length[59]	2.166314e-01	1.474755e-02	1.198167e-04	4.396826e-01	2.014907e-01	1.000914e+00	2
TK02Brlens{1}_length[60]	6.047395e-02	2.635592e-03	0.000000e+00	1.619617e-01	4.783542e-02	1.000584e+00	2
TK02Brlens{1}_length[61]	9.431713e-02	4.924984e-03	0.000000e+00	2.294362e-01	7.979332e-02	1.000209e+00	2
TK02Brlens{1}_length[62]	7.073841e-02	2.800934e-03	0.000000e+00	1.720478e-01	5.970303e-02	1.000550e+00	2
TK02Brlens{1}_length[63]	2.172163e-01	4.613076e-03	7.369279e-02	3.581312e-01	2.187473e-01	1.000598e+00	2
TK02Brlens{1}_length[64]	3.346598e-02	7.284652e-04	0.000000e+00	8.564987e-02	2.745576e-02	1.000080e+00	2
TK02Brlens{1}_length[65]	1.277480e-01	5.724801e-03	0.000000e+00	2.599772e-01	1.239488e-01	9.999709e-01	2
TK02Brlens{1}_length[66]	1.181117e-01	2.370657e-03	5.473861e-06	1.962781e-01	1.183706e-01	1.000019e+00	2
TK02Brlens{1}_length[67]	7.255493e-02	1.363805e-03	1.106151e-02	1.496470e-01	6.698312e-02	1.000190e+00	2
TK02Brlens{1}_length[68]	9.913119e-02	2.402629e-03	1.227702e-02	1.981480e-01	9.277808e-02	1.000027e+00	2
TK02Brlens{1}_length[69]	6.250477e-02	7.447639e-04	9.857507e-03	1.166501e-01	6.100747e-02	1.000235e+00	2
TK02Brlens{1}_length[70]	6.761422e-02	6.126829e-04	2.163245e-02	1.165849e-01	6.525667e-02	9.999851e-01	2
TK02Brlens{1}_length[71]	1.059692e-01	2.276902e-03	2.249485e-02	2.079028e-01	1.007798e-01	1.001019e+00	2
TK02Brlens{1}_length[72]	1.757387e-01	4.922518e-03	5.285864e-02	3.133241e-01	1.689438e-01	1.000753e+00	2
TK02Brlens{1}_length[73]	4.758221e-02	2.603098e-03	0.000000e+00	1.464496e-01	3.178266e-02	1.000358e+00	2
TK02Brlens{1}_length[74]	3.171941e-02	5.496664e-04	0.000000e+00	7.696159e-02	2.741612e-02	1.001105e+00	2
TK02Brlens{1}_length[75]	1.587199e-02	2.101014e-04	0.000000e+00	4.453213e-02	1.185296e-02	1.000120e+00	2
TK02Brlens{1}_length[76]	3.289722e-02	4.275434e-04	1.083084e-05	7.180730e-02	2.925561e-02	9.999669e-01	2
TK02Brlens{1}_length[77]	2.083432e-02	4.132160e-04	0.000000e+00	6.196590e-02	1.480841e-02	9.999783e-01	2
TK02Brlens{1}_length[78]	7.982913e-02	1.788108e-03	3.117306e-03	1.575487e-01	7.444606e-02	9.999687e-01	2
TK02Brlens{1}_length[79]	4.617560e-02	1.020825e-03	4.983021e-06	1.072702e-01	4.011848e-02	1.000023e+00	2
TK02Brlens{1}_length[80]	4.468605e-02	8.548751e-04	1.034206e-05	9.956544e-02	3.918588e-02	9.999968e-01	2
TK02Brlens{1}_length[81]	1.360691e-01	1.857490e-03	5.709916e-02	2.221050e-01	1.321252e-01	9.999700e-01	2
TK02Brlens{1}_length[82]	1.254385e-01	1.806620e-03	5.071299e-02	2.127271e-01	1.198012e-01	1.000112e+00	2
TK02Brlens{1}_length[83]	1.233835e-01	2.022054e-03	3.471840e-02	2.147533e-01	1.225894e-01	1.000447e+00	2
TK02Brlens{1}_length[84]	4.939896e-02	1.070900e-03	1.314076e-06	1.106693e-01	4.390742e-02	1.000123e+00	2
TK02Brlens{1}_length[85]	6.849289e-02	1.700861e-03	0.000000e+00	1.448212e-01	6.278021e-02	1.000564e+00	2
TK02Brlens{1}_length[86]	3.008708e-02	9.898483e-04	0.000000e+00	9.245459e-02	2.018515e-02	1.000218e+00	2
TK02Brlens{1}_length[87]	2.732322e-02	5.702859e-04	1.098005e-05	7.536480e-02	2.086388e-02	9.999728e-01	2
TK02Brlens{1}_length[88]	3.231849e-02	4.366774e-04	2.058229e-05	7.148044e-02	2.864124e-02	1.000157e+00	2
TK02Brlens{1}_length[89]	2.506963e-01	2.468298e-03	1.553062e-01	3.482687e-01	2.480634e-01	9.999826e-01	2
TK02Brlens{1}_length[90]	9.766012e-03	8.720198e-05	6.244286e-06	2.855273e-02	7.013503e-03	9.999823e-01	2
TK02Brlens{1}_length[91]	5.806973e-01	6.734410e-03	4.227667e-01	7.409619e-01	5.745007e-01	1.000077e+00	2
TK02Brlens{1}_length[92]	1.311288e-01	1.844894e-03	5.132595e-02	2.175363e-01	1.281053e-01	9.999831e-01	2
TK02Brlens{1}_length[93]	1.221362e-01	1.500593e-03	5.359284e-02	1.978203e-01	1.170079e-01	1.000499e+00	2
TK02Brlens{1}_length[94]	1.038958e-01	1.430556e-03	3.166433e-02	1.760485e-01	1.017677e-01	1.000135e+00	2
TK02Brlens{1}_length[95]	2.140609e-01	3.310557e-03	1.015293e-01	3.247403e-01	2.142492e-01	1.000154e+00	2
TK02Brlens{1}_length[96]	9.001307e-02	1.519591e-03	2.051780e-02	1.685377e-01	8.564215e-02	9.999668e-01	2
TK02Brlens{1}_length[97]	8.081988e-02	1.490855e-03	7.824137e-03	1.512722e-01	7.939789e-02	9.999706e-01	2
TK02Brlens{1}_length[98]	1.005146e-01	9.049434e-04	4.499764e-02	1.603063e-01	9.825352e-02	1.000006e+00	2
TK02Brlens{1}_length[99]	1.650985e-01	7.024699e-03	9.028749e-03	3.208795e-01	1.575043e-01	1.000467e+00	2
TK02Brlens{1}_length[100]	6.159490e-02	9.035174e-04	9.803763e-03	1.214817e-01	5.758382e-02	9.999659e-01	2
TK02Brlens{1}_length[101]	1.001225e-01	3.313048e-03	1.309317e-05	2.098246e-01	9.157887e-02	1.000026e+00	2
TK02Brlens{1}_length[102]	1.099003e-01	1.802339e-03	3.005578e-02	1.942365e-01	1.062674e-01	1.000066e+00	2
TK02Brlens{1}_length[103]	1.385891e-01	4.181913e-03	1.218791e-02	2.656273e-01	1.327312e-01	1.000087e+00	2
TK02Brlens{1}_length[104]	1.597449e-01	4.024758e-03	1.796855e-02	2.740016e-01	1.622827e-01	1.004032e+00	2
TK02Brlens{1}_length[105]	1.846453e-01	5.448246e-03	4.603168e-02	3.307194e-01	1.795136e-01	9.999683e-01	2
TK02Brlens{1}_length[106]	1.750634e-01	4.159884e-03	4.043210e-02	2.975143e-01	1.752704e-01	1.000043e+00	2
TK02Brlens{1}_length[107]	9.288766e-02	1.746584e-03	1.385268e-02	1.740319e-01	8.954504e-02	9.999609e-01	2
TK02Brlens{1}_length[108]	5.724307e-02	8.160214e-04	3.870650e-03	1.109697e-01	5.513045e-02	1.000275e+00	2
TK02Brlens{1}_length[109]	5.912323e-02	8.081320e-04	1.848032e-04	1.079568e-01	5.787534e-02	1.000799e+00	2
TK02Brlens{1}_length[110]	7.736427e-02	1.129622e-03	1.188763e-02	1.425226e-01	7.490317e-02	1.000302e+00	2
TK02Brlens{1}_length[111]	2.049300e-02	1.562157e-04	8.614540e-06	4.346374e-02	1.884996e-02	1.000766e+00	2
TK02Brlens{1}_length[112]	5.253989e-02	9.722235e-04	4.463491e-06	1.085848e-01	4.872407e-02	1.000271e+00	2
TK02Brlens{1}_length[113]	5.300627e-02	8.537825e-04	1.694170e-03	1.081405e-01	4.900390e-02	9.999596e-01	2
TK02Brlens{1}_length[114]	6.769061e-02	1.013516e-03	7.827204e-03	1.287474e-01	6.453047e-02	1.000191e+00	2
TK02Brlens{1}_length[115]	4.982582e-02	1.371438e-03	1.344859e-06	1.194781e-01	4.285633e-02	9.999527e-01	2
TK02Brlens{1}_length[116]	1.406455e-01	8.698914e-03	3.264569e-05	3.116942e-01	1.251206e-01	1.002380e+00	2
TK02Brlens{1}_length[117]	7.281897e-02	2.419200e-03	9.084418e-06	1.645563e-01	6.513110e-02	1.000356e+00	2
TK02Brlens{1}_length[118]	1.085832e-01	3.782898e-03	3.137237e-04	2.188288e-01	1.026959e-01	9.999647e-01	2
TK02Brlens{1}_length[119]	4.699642e-02	5.529602e-04	2.659735e-03	9.019318e-02	4.552747e-02	1.000011e+00	2
TK02Brlens{1}_length[120]	2.646874e-02	3.592172e-04	4.192483e-06	6.291684e-02	2.291669e-02	9.999669e-01	2
TK02Brlens{1}_length[121]	4.725604e-02	6.849193e-04	6.457882e-05	9.334760e-02	4.528652e-02	9.999425e-01	2
TK02Brlens{1}_length[122]	7.609439e-02	1.397290e-03	5.602471e-03	1.457443e-01	7.329891e-02	9.999387e-01	2
TK02Brlens{1}_length[123]	8.300294e-02	3.311038e-03	8.729185e-06	1.875473e-01	7.423691e-02	9.999386e-01	2
TK02Brlens{1}_length[124]	3.706212e-02	4.964896e-04	1.663704e-05	7.874666e-02	3.408071e-02	9.999860e-01	2
TK02Brlens{1}_length[125]	2.012226e-01	9.864967e-03	5.247222e-03	3.739797e-01	1.950505e-01	9.999701e-01	2
TK02Brlens{1}_length[126]	1.275056e-01	3.966100e-03	7.130313e-03	2.424505e-01	1.236578e-01	1.000126e+00	2
TK02Brlens{1}_length[127]	5.059883e-02	1.151899e-03	1.076904e-05	1.134050e-01	4.519396e-02	9.999454e-01	2
TK02Brlens{1}_length[128]	5.155705e-02	5.763089e-04	4.877882e-03	9.723400e-02	4.970119e-02	1.000243e+00	2
TK02Brlens{1}_length[129]	8.453365e-02	1.535104e-03	7.197274e-03	1.560289e-01	8.367047e-02	1.000132e+00	2
TK02Brlens{1}_length[130]	6.273255e-02	1.419272e-03	1.619329e-05	1.311578e-01	5.790451e-02	1.000144e+00	2
TK02Brlens{1}_length[131]	2.067671e-02	2.497718e-04	7.481840e-06	5.097160e-02	1.706321e-02	9.999913e-01	2
TK02Brlens{1}_length[132]	7.866832e-02	2.076146e-03	5.217146e-04	1.624070e-01	7.355459e-02	1.000011e+00	2
TK02Brlens{1}_length[133]	2.479202e-02	2.952941e-04	9.969620e-06	5.722142e-02	2.184454e-02	1.000143e+00	2
TK02Brlens{1}_length[134]	4.285555e-02	6.278166e-04	1.134345e-05	8.807942e-02	4.033618e-02	1.000118e+00	2
TK02Brlens{1}_length[135]	6.577605e-02	7.727301e-04	1.656345e-02	1.235374e-01	6.357967e-02	1.000909e+00	2
TK02Brlens{1}_length[136]	6.222156e-02	9.314618e-04	3.805098e-03	1.192960e-01	5.954000e-02	9.999181e-01	2
TK02Brlens{1}_length[137]	5.891593e-02	9.036398e-04	2.369148e-03	1.148404e-01	5.614990e-02	1.000193e+00	2
TK02Brlens{1}_length[138]	3.849486e-02	5.242667e-04	1.197736e-04	7.971886e-02	3.598801e-02	1.000544e+00	2
TK02Brlens{1}_length[139]	3.166842e-02	4.250828e-04	6.037108e-06	7.070354e-02	2.838569e-02	9.999564e-01	2
TK02Brlens{1}_length[140]	4.246519e-02	5.421657e-04	2.147685e-06	8.472344e-02	4.027093e-02	1.000014e+00	2
TK02Brlens{1}_length[141]	7.860473e-02	1.827836e-03	9.703008e-04	1.534178e-01	7.602792e-02	1.000114e+00	2
TK02Brlens{1}_length[142]	2.020610e-02	2.688349e-04	1.581827e-05	5.237449e-02	1.614397e-02	1.000144e+00	2
TK02Brlens{1}_length[143]	4.220595e-02	6.224987e-04	1.922785e-05	8.822321e-02	3.893704e-02	1.000860e+00	2
TK02Brlens{1}_length[144]	1.276897e-01	5.415272e-03	8.752183e-06	2.534676e-01	1.229301e-01	9.999020e-01	2
TK02Brlens{1}_length[145]	6.753367e-02	2.407950e-03	3.030354e-05	1.617566e-01	5.866731e-02	1.000474e+00	2
TK02Brlens{1}_length[146]	5.677956e-02	1.314407e-03	5.040333e-06	1.243541e-01	5.158396e-02	9.999951e-01	2
TK02Brlens{1}_length[147]	3.430154e-02	6.293938e-04	9.675319e-06	8.275863e-02	2.938153e-02	9.999018e-01	2
TK02Brlens{1}_length[148]	4.139398e-02	9.306559e-04	8.892508e-07	9.955271e-02	3.526348e-02	1.000303e+00	2
TK02Brlens{1}_length[149]	5.141934e-02	5.627947e-04	7.041509e-03	9.810138e-02	4.963716e-02	9.998865e-01	2
TK02Brlens{1}_length[150]	5.574926e-02	4.709674e-04	1.615229e-02	9.977727e-02	5.458438e-02	9.999087e-01	2
TK02Brlens{1}_length[151]	4.268173e-02	6.889217e-04	2.798619e-05	9.108479e-02	3.876578e-02	1.000262e+00	2
TK02Brlens{1}_length[152]	8.843084e-02	4.495996e-03	9.432648e-05	2.167189e-01	7.604825e-02	1.000187e+00	2
TK02Brlens{1}_length[153]	7.786469e-02	1.297835e-03	7.553482e-03	1.454031e-01	7.591736e-02	1.000351e+00	2
TK02Brlens{1}_length[154]	8.831317e-02	3.365818e-03	1.329837e-04	1.957061e-01	8.004224e-02	9.998992e-01	2
TK02Brlens{1}_length[155]	4.937958e-02	9.742398e-04	8.056876e-06	1.065217e-01	4.575560e-02	9.998927e-01	2
TK02Brlens{1}_length[156]	3.786183e-02	6.422550e-04	3.386496e-06	8.655972e-02	3.388694e-02	1.000179e+00	2
TK02Brlens{1}_length[157]	1.110022e-01	3.252874e-03	1.564031e-03	2.119080e-01	1.077599e-01	1.000264e+00	2
TK02Brlens{1}_length[158]	4.869772e-02	4.798480e-04	8.573929e-03	9.098114e-02	4.672642e-02	9.998685e-01	2
TK02Brlens{1}_length[159]	3.809995e-02	9.267999e-04	4.737201e-06	9.726364e-02	3.129767e-02	9.998952e-01	2
TK02Brlens{1}_length[160]	5.343401e-02	1.705431e-03	1.264734e-06	1.352596e-01	4.429771e-02	1.000504e+00	2
TK02Brlens{1}_length[161]	9.490597e-02	9.486930e-04	3.349024e-02	1.578632e-01	9.522467e-02	1.002248e+00	2
TK02Brlens{1}_length[162]	3.753371e-02	5.742520e-04	2.953549e-05	8.138514e-02	3.433535e-02	1.000387e+00	2
TK02Brlens{1}_length[163]	4.216625e-02	8.837925e-04	1.579203e-04	9.878592e-02	3.634327e-02	9.999024e-01	2
TK02Brlens{1}_length[164]	8.013245e-02	3.436278e-03	4.348260e-06	1.903991e-01	6.957161e-02	9.999287e-01	2
TK02Brlens{1}_length[165]	5.388158e-02	8.989397e-04	5.873067e-04	1.068676e-01	5.169255e-02	9.998652e-01	2
TK02Brlens{1}_length[166]	3.871917e-02	8.277121e-04	2.871339e-05	9.331660e-02	3.304708e-02	1.000038e+00	2
TK02Brlens{1}_length[167]	2.258706e-01	1.104385e-02	8.605031e-05	3.888218e-01	2.358895e-01	9.998440e-01	2
TK02Brlens{1}_length[168]	1.331127e-01	6.839586e-03	3.890243e-05	2.888861e-01	1.221512e-01	9.999330e-01	2
TK02Brlens{1}_length[169]	4.403227e-02	6.962051e-04	2.625554e-05	8.868658e-02	4.419815e-02	1.003745e+00	2
TK02Brlens{1}_length[170]	3.447226e-02	1.019400e-03	1.438083e-06	9.806106e-02	2.502754e-02	1.001984e+00	2
TK02Brlens{1}_length[171]	3.630737e-02	6.585679e-04	6.560038e-06	8.560452e-02	3.214920e-02	1.000062e+00	2
TK02Brlens{1}_length[172]	5.466451e-02	1.458139e-03	8.018174e-06	1.286960e-01	4.798174e-02	1.000476e+00	2
TK02Brlens{1}_length[173]	3.111178e-02	5.073361e-04	6.098040e-06	7.305173e-02	2.705857e-02	1.000128e+00	2
TK02Brlens{1}_length[174]	7.053645e-02	1.316028e-03	1.137579e-03	1.353865e-01	6.725038e-02	1.000633e+00	2
TK02Brlens{1}_length[175]	8.069023e-02	1.418374e-03	2.186178e-03	1.474520e-01	7.953583e-02	1.000290e+00	2
TK02Brlens{1}_length[176]	3.577512e-02	6.285658e-04	1.031567e-05	8.446534e-02	3.122615e-02	1.004776e+00	2
TK02Brlens{1}_length[177]	1.243997e-01	3.910020e-03	3.115787e-05	2.286247e-01	1.253503e-01	1.003726e+00	2
TK02Brlens{1}_length[178]	6.776227e-02	1.819903e-03	2.141199e-06	1.418972e-01	6.487652e-02	1.007028e+00	2
TK02Brlens{1}_length[179]	4.143740e-02	6.139537e-04	3.008419e-04	8.591381e-02	3.929380e-02	1.000521e+00	2
TK02Brlens{1}_length[180]	4.737309e-02	5.349669e-04	6.881524e-04	8.881843e-02	4.591396e-02	1.001590e+00	2
TK02Brlens{1}_length[181]	2.244304e-02	2.503722e-04	3.568717e-06	5.285355e-02	1.953596e-02	1.000998e+00	2
TK02Brlens{1}_length[182]	4.493896e-02	1.020704e-03	1.514535e-05	1.062370e-01	3.917712e-02	9.998087e-01	2
TK02Brlens{1}_length[183]	4.282723e-02	9.980266e-04	1.463636e-06	1.036587e-01	3.660537e-02	1.000534e+00	2
TK02Brlens{1}_length[184]	1.243139e-01	5.190113e-03	5.208627e-05	2.510702e-01	1.196824e-01	1.000182e+00	2
TK02Brlens{1}_length[185]	3.075528e-02	4.538301e-04	2.320409e-05	7.017164e-02	2.699506e-02	9.998429e-01	2
TK02Brlens{1}_length[186]	9.615643e-02	5.726933e-03	1.638653e-05	2.446644e-01	7.776636e-02	1.000939e+00	2
TK02Brlens{1}_length[187]	2.739757e-02	5.073361e-04	4.797642e-06	7.185792e-02	2.193712e-02	9.998412e-01	2
TK02Brlens{1}_length[188]	1.441156e-02	1.835763e-04	4.320879e-06	4.126117e-02	1.051173e-02	1.000537e+00	2
TK02Brlens{1}_length[189]	3.549094e-02	5.066958e-04	6.424579e-06	7.823607e-02	3.211566e-02	9.997842e-01	2
TK02Brlens{1}_length[190]	5.240799e-02	1.223599e-03	8.847378e-05	1.176525e-01	4.700173e-02	9.998573e-01	2
TK02Brlens{1}_length[191]	9.482339e-02	9.843044e-04	3.157324e-02	1.572691e-01	9.534232e-02	1.001368e+00	2
TK02Brlens{1}_length[192]	1.354966e-01	3.600884e-03	2.369810e-02	2.515872e-01	1.330897e-01	9.998697e-01	2
TK02Brlens{1}_length[193]	5.077276e-02	1.405684e-03	3.887466e-06	1.235166e-01	4.393501e-02	1.000442e+00	2
TK02Brlens{1}_length[194]	2.958631e-02	5.076610e-04	7.118523e-05	7.409951e-02	2.483687e-02	1.000017e+00	2
TK02Brlens{1}_length[195]	4.675799e-02	9.194587e-04	1.800637e-05	1.021862e-01	4.272192e-02	9.997731e-01	2
TK02Brlens{1}_length[196]	1.235778e-01	4.272569e-03	2.152569e-04	2.388997e-01	1.206116e-01	9.997870e-01	2
TK02Brlens{1}_length[197]	2.100551e-02	3.237435e-04	2.139491e-05	5.621235e-02	1.644510e-02	9.998234e-01	2
TK02Brlens{1}_length[198]	2.780396e-02	4.918452e-04	3.104555e-05	7.148217e-02	2.302127e-02	9.998039e-01	2
TK02Brlens{1}_length[199]	1.083628e-01	4.657681e-03	5.316563e-05	2.295026e-01	1.016311e-01	1.006340e+00	2
TK02Brlens{1}_length[200]	1.013818e-01	6.273794e-03	3.205110e-05	2.544357e-01	8.071760e-02	1.001111e+00	2
TK02Brlens{1}_length[201]	4.530833e-02	1.167771e-03	7.814670e-06	1.087359e-01	3.911685e-02	1.003325e+00	2
TK02Brlens{1}_length[202]	1.111555e-01	5.228266e-03	6.488958e-05	2.393278e-01	1.030201e-01	9.999421e-01	2
TK02Brlens{1}_length[203]	2.585166e-02	3.974156e-04	9.862809e-06	6.464295e-02	2.111827e-02	9.998555e-01	2
TK02Brlens{1}_length[204]	4.530637e-02	1.264214e-03	4.462275e-05	1.144580e-01	3.683934e-02	9.997664e-01	2
TK02Brlens{1}_length[205]	3.765099e-02	5.119310e-04	4.484726e-05	7.893817e-02	3.526766e-02	1.000013e+00	2
TK02Brlens{1}_length[206]	3.936132e-02	5.404655e-04	5.704409e-06	8.055808e-02	3.826638e-02	1.002777e+00	2
TK02Brlens{1}_length[207]	1.632269e-01	1.039219e-02	7.018212e-05	3.531910e-01	1.508047e-01	9.997589e-01	2
TK02Brlens{1}_length[208]	4.470550e-02	6.636362e-04	1.482989e-05	9.080417e-02	4.288959e-02	9.998895e-01	2
TK02Brlens{1}_length[209]	6.031034e-02	1.577952e-03	1.461426e-05	1.315979e-01	5.606336e-02	1.000015e+00	2
TK02Brlens{1}_length[210]	2.908891e-02	5.311568e-04	2.930835e-05	7.524923e-02	2.378913e-02	9.998954e-01	2
TK02Brlens{1}_length[211]	5.426660e-02	9.510327e-04	5.886313e-04	1.100491e-01	5.154002e-02	9.999721e-01	2
TK02Brlens{1}_length[212]	6.244194e-02	2.105955e-03	5.448791e-05	1.526435e-01	5.370120e-02	1.000002e+00	2
TK02Brlens{1}_length[213]	1.020417e-01	2.970393e-03	7.185298e-03	2.094134e-01	9.485827e-02	1.000848e+00	2
TK02Brlens{1}_length[214]	3.905270e-02	6.441625e-04	6.542544e-05	8.595693e-02	3.556660e-02	1.000716e+00	2
TK02Brlens{1}_length[215]	3.439221e-02	4.972366e-04	4.938371e-06	7.511235e-02	3.127878e-02	1.000541e+00	2
TK02Brlens{1}_length[216]	8.223557e-02	1.158983e-03	1.615203e-02	1.483417e-01	7.927908e-02	1.001803e+00	2
TK02Brlens{1}_length[217]	7.123145e-02	1.335110e-03	7.927274e-03	1.408966e-01	6.686353e-02	1.000044e+00	2
TK02Brlens{1}_length[218]	1.157436e-02	1.026071e-04	4.493793e-06	3.199124e-02	8.776863e-03	1.001578e+00	2
TK02Brlens{1}_length[219]	3.041292e-02	6.373391e-04	4.545357e-06	7.839962e-02	2.389881e-02	9.998169e-01	2
TK02Brlens{1}_length[220]	8.098304e-02	1.598542e-03	9.873212e-03	1.584115e-01	7.712996e-02	1.002419e+00	2
TK02Brlens{1}_length[221]	9.560230e-02	3.044828e-03	2.698170e-05	1.911769e-01	9.198514e-02	1.000709e+00	2
TK02Brlens{1}_length[222]	2.599995e-02	3.471751e-04	3.180534e-05	6.168868e-02	2.233866e-02	9.999290e-01	2
TK02Brlens{1}_length[223]	6.399540e-02	1.119223e-03	1.869664e-04	1.232806e-01	6.106725e-02	1.001859e+00	2
TK02Brlens{1}_length[224]	1.467707e-01	6.952452e-03	4.120951e-05	2.973899e-01	1.399379e-01	9.999651e-01	2
TK02Brlens{1}_length[225]	1.162495e-02	8.679966e-05	1.204900e-06	2.980113e-02	9.203304e-03	9.997158e-01	2
TK02Brlens{1}_length[226]	1.474059e-01	6.080207e-03	1.097059e-02	2.923495e-01	1.420718e-01	9.999307e-01	2
TK02Brlens{1}_length[227]	8.038470e-02	2.483492e-03	9.787054e-05	1.669047e-01	7.497851e-02	9.998229e-01	2
TK02Brlens{1}_length[228]	2.837141e-02	5.551132e-04	4.106957e-06	7.425614e-02	2.289458e-02	9.997652e-01	2
TK02Brlens{1}_length[229]	6.004073e-02	2.131137e-03	1.867495e-05	1.498197e-01	4.927730e-02	9.997419e-01	2
TK02Brlens{1}_length[230]	1.350512e-01	5.235491e-03	2.960141e-03	2.624173e-01	1.324837e-01	9.999983e-01	2
TK02Brlens{1}_length[231]	1.205480e-01	4.001126e-03	2.489174e-03	2.300596e-01	1.164756e-01	9.999415e-01	2
TK02Brlens{1}_length[232]	3.367184e-02	6.350223e-04	2.082705e-05	8.173739e-02	2.861831e-02	9.996894e-01	2
TK02Brlens{1}_length[233]	2.966791e-02	4.926678e-04	5.854165e-05	7.153152e-02	2.518605e-02	1.002281e+00	2
TK02Brlens{1}_length[234]	2.018312e-02	3.011162e-04	9.221334e-06	5.489454e-02	1.585111e-02	9.999534e-01	2
TK02Brlens{1}_length[235]	8.324042e-02	2.807944e-03	3.004900e-05	1.785261e-01	7.565536e-02	9.996674e-01	2
TK02Brlens{1}_length[236]	6.534934e-02	2.247466e-03	4.021023e-06	1.535227e-01	5.702518e-02	1.004818e+00	2
TK02Brlens{1}_length[237]	2.015836e-02	2.373106e-04	1.992231e-05	4.938399e-02	1.707254e-02	1.000056e+00	2
TK02Brlens{1}_length[238]	5.745119e-02	7.666277e-04	7.834310e-06	1.051814e-01	5.558292e-02	1.000231e+00	2
TK02Brlens{1}_length[239]	8.362473e-02	1.260329e-03	1.078886e-02	1.527370e-01	8.152233e-02	9.997307e-01	2
TK02Brlens{1}_length[240]	6.898568e-02	7.887061e-04	1.604965e-02	1.253635e-01	6.858427e-02	1.000325e+00	2
TK02Brlens{1}_length[241]	6.523543e-02	1.193830e-03	3.487716e-03	1.303551e-01	6.162036e-02	9.998243e-01	2
TK02Brlens{1}_length[242]	7.403751e-02	8.328880e-04	1.520817e-02	1.273447e-01	7.426119e-02	1.000290e+00	2
TK02Brlens{1}_rate[1]	1.000000e+00	5.599131e-08	9.995433e-01	1.000457e+00	1.000001e+00	9.999667e-01	2
TK02Brlens{1}_rate[2]	9.996078e-01	1.392504e-06	9.972603e-01	1.001870e+00	9.996692e-01	1.048714e+00	2
TK02Brlens{1}_rate[3]	9.996632e-01	2.012258e-06	9.970050e-01	1.002669e+00	9.997619e-01	1.006126e+00	2
TK02Brlens{1}_rate[4]	9.996655e-01	9.012900e-07	9.978121e-01	1.001503e+00	9.996942e-01	1.022403e+00	2
TK02Brlens{1}_rate[5]	9.996505e-01	2.095840e-06	9.968982e-01	1.002711e+00	9.997687e-01	1.006004e+00	2
TK02Brlens{1}_rate[6]	9.997477e-01	1.242245e-06	9.975374e-01	1.001755e+00	9.997301e-01	1.000242e+00	2
TK02Brlens{1}_rate[7]	9.995745e-01	1.271254e-06	9.974176e-01	1.001732e+00	9.996555e-01	1.056144e+00	2
TK02Brlens{1}_rate[8]	9.996803e-01	1.380149e-06	9.974800e-01	1.002049e+00	9.997746e-01	1.011758e+00	2
TK02Brlens{1}_rate[9]	9.996033e-01	1.346078e-06	9.972933e-01	1.001856e+00	9.996650e-01	1.050803e+00	2
TK02Brlens{1}_rate[10]	9.997512e-01	1.260187e-06	9.975419e-01	1.001858e+00	9.997304e-01	1.000197e+00	2
TK02Brlens{1}_rate[11]	9.996101e-01	1.153543e-06	9.975582e-01	1.001661e+00	9.996842e-01	1.051011e+00	2
TK02Brlens{1}_rate[12]	9.996141e-01	1.338653e-06	9.973974e-01	1.001934e+00	9.996868e-01	1.046248e+00	2
TK02Brlens{1}_rate[13]	9.996097e-01	1.398226e-06	9.972939e-01	1.001909e+00	9.996708e-01	1.049351e+00	2
TK02Brlens{1}_rate[14]	9.997294e-01	9.289763e-07	9.977680e-01	1.001566e+00	9.997110e-01	1.002629e+00	2
TK02Brlens{1}_rate[15]	9.997074e-01	7.380627e-07	9.979325e-01	1.001344e+00	9.996942e-01	1.007175e+00	2
TK02Brlens{1}_rate[16]	9.997035e-01	8.411936e-07	9.978053e-01	1.001454e+00	9.996832e-01	1.002275e+00	2
TK02Brlens{1}_rate[17]	9.997054e-01	8.494570e-07	9.978904e-01	1.001561e+00	9.996899e-01	1.002659e+00	2
TK02Brlens{1}_rate[18]	9.996563e-01	1.462311e-06	9.972472e-01	1.002102e+00	9.997274e-01	1.015562e+00	2
TK02Brlens{1}_rate[19]	9.996771e-01	1.550687e-06	9.972822e-01	1.002266e+00	9.997726e-01	1.008318e+00	2
TK02Brlens{1}_rate[20]	9.995746e-01	1.385132e-06	9.973948e-01	1.001929e+00	9.996383e-01	1.043334e+00	2
TK02Brlens{1}_rate[21]	9.995752e-01	1.130375e-06	9.974975e-01	1.001644e+00	9.996265e-01	1.077194e+00	2
TK02Brlens{1}_rate[22]	9.995406e-01	1.343103e-06	9.973200e-01	1.001895e+00	9.995660e-01	1.078975e+00	2
TK02Brlens{1}_rate[23]	9.995412e-01	1.324543e-06	9.972100e-01	1.001740e+00	9.995725e-01	1.079844e+00	2
TK02Brlens{1}_rate[24]	9.995875e-01	1.192503e-06	9.974822e-01	1.001683e+00	9.996649e-01	1.046016e+00	2
TK02Brlens{1}_rate[25]	9.995743e-01	1.258791e-06	9.974070e-01	1.001755e+00	9.996361e-01	1.047879e+00	2
TK02Brlens{1}_rate[26]	9.995763e-01	1.250527e-06	9.973192e-01	1.001641e+00	9.996496e-01	1.057079e+00	2
TK02Brlens{1}_rate[27]	9.996820e-01	1.372753e-06	9.975317e-01	1.002050e+00	9.997829e-01	1.012210e+00	2
TK02Brlens{1}_rate[28]	9.997085e-01	6.591717e-07	9.979830e-01	1.001296e+00	9.996937e-01	1.010785e+00	2
TK02Brlens{1}_rate[29]	9.996321e-01	1.265355e-06	9.974469e-01	1.001790e+00	9.996711e-01	1.037746e+00	2
TK02Brlens{1}_rate[30]	9.996520e-01	2.154709e-06	9.967062e-01	1.002667e+00	9.997554e-01	1.007059e+00	2
TK02Brlens{1}_rate[31]	9.997170e-01	7.682239e-07	9.979578e-01	1.001415e+00	9.997111e-01	1.015179e+00	2
TK02Brlens{1}_rate[32]	9.996670e-01	7.473868e-07	9.979251e-01	1.001308e+00	9.996908e-01	1.029591e+00	2
TK02Brlens{1}_rate[33]	9.996224e-01	1.867710e-06	9.970068e-01	1.002259e+00	9.997482e-01	1.012222e+00	2
TK02Brlens{1}_rate[34]	9.996069e-01	1.540409e-06	9.972408e-01	1.001951e+00	9.996754e-01	1.034801e+00	2
TK02Brlens{1}_rate[35]	9.996327e-01	1.419871e-06	9.972934e-01	1.001883e+00	9.996916e-01	1.020024e+00	2
TK02Brlens{1}_rate[36]	9.995738e-01	1.386610e-06	9.972906e-01	1.001824e+00	9.996339e-01	1.042176e+00	2
TK02Brlens{1}_rate[37]	9.996644e-01	1.311717e-06	9.975541e-01	1.002005e+00	9.997681e-01	1.014287e+00	2
TK02Brlens{1}_rate[38]	9.996252e-01	1.595339e-06	9.972492e-01	1.002076e+00	9.996783e-01	1.026279e+00	2
TK02Brlens{1}_rate[39]	9.996134e-01	1.236048e-06	9.974246e-01	1.001703e+00	9.996778e-01	1.050033e+00	2
TK02Brlens{1}_rate[40]	9.995846e-01	1.177566e-06	9.974399e-01	1.001602e+00	9.996605e-01	1.065011e+00	2
TK02Brlens{1}_rate[41]	9.996676e-01	1.710934e-06	9.972072e-01	1.002583e+00	9.997617e-01	1.009994e+00	2
TK02Brlens{1}_rate[42]	9.996097e-01	1.506954e-06	9.973345e-01	1.002034e+00	9.996339e-01	1.024138e+00	2
TK02Brlens{1}_rate[43]	9.996488e-01	8.374906e-07	9.978524e-01	1.001343e+00	9.996855e-01	1.035215e+00	2
TK02Brlens{1}_rate[44]	9.997165e-01	6.127876e-07	9.980493e-01	1.001297e+00	9.996907e-01	1.011624e+00	2
TK02Brlens{1}_rate[45]	9.996911e-01	8.317703e-07	9.978478e-01	1.001428e+00	9.997014e-01	1.012278e+00	2
TK02Brlens{1}_rate[46]	9.996695e-01	7.219438e-07	9.980568e-01	1.001396e+00	9.996931e-01	1.031037e+00	2
TK02Brlens{1}_rate[47]	9.997386e-01	4.944551e-07	9.983529e-01	1.001174e+00	9.997295e-01	1.016642e+00	2
TK02Brlens{1}_rate[48]	9.995786e-01	4.553292e-06	9.952833e-01	1.003924e+00	9.997034e-01	1.009069e+00	2
TK02Brlens{1}_rate[49]	9.996162e-01	2.547740e-06	9.964655e-01	1.002969e+00	9.997478e-01	1.016352e+00	2
TK02Brlens{1}_rate[50]	9.995822e-01	3.421515e-06	9.959041e-01	1.003530e+00	9.997420e-01	1.017288e+00	2
TK02Brlens{1}_rate[51]	9.995809e-01	4.684831e-06	9.953638e-01	1.004066e+00	9.997093e-01	1.010087e+00	2
TK02Brlens{1}_rate[52]	9.995708e-01	3.855273e-06	9.957108e-01	1.003835e+00	9.997249e-01	1.013042e+00	2
TK02Brlens{1}_rate[53]	9.995789e-01	4.033638e-06	9.958648e-01	1.004017e+00	9.997143e-01	1.011686e+00	2
TK02Brlens{1}_rate[54]	9.996493e-01	2.258231e-06	9.966290e-01	1.002632e+00	9.997626e-01	1.004790e+00	2
TK02Brlens{1}_rate[55]	9.995696e-01	3.653086e-06	9.955863e-01	1.003453e+00	9.997347e-01	1.014284e+00	2
TK02Brlens{1}_rate[56]	9.995961e-01	3.176340e-06	9.961782e-01	1.003412e+00	9.997131e-01	1.022542e+00	2
TK02Brlens{1}_rate[57]	9.995961e-01	3.235374e-06	9.960493e-01	1.003415e+00	9.997246e-01	1.022445e+00	2
TK02Brlens{1}_rate[58]	9.996005e-01	2.976317e-06	9.961748e-01	1.003194e+00	9.997379e-01	1.019051e+00	2
TK02Brlens{1}_rate[59]	9.995918e-01	2.170629e-06	9.968614e-01	1.002537e+00	9.996785e-01	1.012987e+00	2
TK02Brlens{1}_rate[60]	9.996142e-01	2.636340e-06	9.965887e-01	1.003216e+00	9.997242e-01	1.016999e+00	2
TK02Brlens{1}_rate[61]	9.996354e-01	1.839938e-06	9.970541e-01	1.002281e+00	9.996822e-01	1.016386e+00	2
TK02Brlens{1}_rate[62]	9.997111e-01	7.122045e-07	9.980493e-01	1.001417e+00	9.997031e-01	1.017080e+00	2
TK02Brlens{1}_rate[63]	9.997100e-01	9.062348e-07	9.977872e-01	1.001524e+00	9.996941e-01	1.005468e+00	2
TK02Brlens{1}_rate[64]	9.997106e-01	7.539235e-07	9.979516e-01	1.001360e+00	9.996992e-01	1.006514e+00	2
TK02Brlens{1}_rate[65]	9.996236e-01	1.213747e-06	9.974902e-01	1.001664e+00	9.996989e-01	1.029829e+00	2
TK02Brlens{1}_rate[66]	9.995772e-01	1.234346e-06	9.974266e-01	1.001678e+00	9.996448e-01	1.058046e+00	2
TK02Brlens{1}_rate[67]	9.996475e-01	1.169069e-06	9.976060e-01	1.001776e+00	9.997328e-01	1.027951e+00	2
TK02Brlens{1}_rate[68]	9.996445e-01	1.303724e-06	9.974311e-01	1.001840e+00	9.997212e-01	1.024421e+00	2
TK02Brlens{1}_rate[69]	9.996479e-01	1.184541e-06	9.975628e-01	1.001745e+00	9.997359e-01	1.027332e+00	2
TK02Brlens{1}_rate[70]	9.997486e-01	4.851833e-07	9.983801e-01	1.001170e+00	9.997399e-01	1.015529e+00	2
TK02Brlens{1}_rate[71]	9.996063e-01	1.519471e-06	9.973966e-01	1.002129e+00	9.996307e-01	1.024121e+00	2
TK02Brlens{1}_rate[72]	9.995820e-01	4.324426e-06	9.956303e-01	1.004053e+00	9.997163e-01	1.011302e+00	2
TK02Brlens{1}_rate[73]	9.996616e-01	2.036886e-06	9.970348e-01	1.002449e+00	9.997928e-01	1.012433e+00	2
TK02Brlens{1}_rate[74]	9.996116e-01	9.768465e-07	9.976902e-01	1.001411e+00	9.997061e-01	1.048087e+00	2
TK02Brlens{1}_rate[75]	9.997578e-01	8.750455e-07	9.977641e-01	1.001460e+00	9.997938e-01	1.005454e+00	2
TK02Brlens{1}_rate[76]	9.997584e-01	8.971013e-07	9.977130e-01	1.001434e+00	9.997943e-01	1.005562e+00	2
TK02Brlens{1}_rate[77]	9.997592e-01	1.099908e-06	9.975121e-01	1.001594e+00	9.998209e-01	1.004670e+00	2
TK02Brlens{1}_rate[78]	9.997373e-01	1.315192e-06	9.973471e-01	1.001742e+00	9.997918e-01	1.002441e+00	2
TK02Brlens{1}_rate[79]	9.997320e-01	1.366091e-06	9.973781e-01	1.001879e+00	9.997881e-01	1.001982e+00	2
TK02Brlens{1}_rate[80]	9.997642e-01	9.965982e-07	9.976423e-01	1.001551e+00	9.998092e-01	1.004573e+00	2
TK02Brlens{1}_rate[81]	9.997337e-01	1.404663e-06	9.973494e-01	1.001899e+00	9.997888e-01	1.001912e+00	2
TK02Brlens{1}_rate[82]	9.999907e-01	9.716885e-08	9.993938e-01	1.000608e+00	9.999908e-01	9.999677e-01	2
TK02Brlens{1}_rate[83]	9.998852e-01	3.597451e-07	9.987353e-01	1.001038e+00	9.998927e-01	1.001565e+00	2
TK02Brlens{1}_rate[84]	9.998504e-01	4.862179e-07	9.984657e-01	1.001189e+00	9.998692e-01	1.001887e+00	2
TK02Brlens{1}_rate[85]	9.998378e-01	3.724792e-07	9.986502e-01	1.000993e+00	9.998465e-01	1.005781e+00	2
TK02Brlens{1}_rate[86]	9.999614e-01	5.403712e-07	9.986178e-01	1.001408e+00	9.999459e-01	1.001646e+00	2
TK02Brlens{1}_rate[87]	9.999775e-01	1.626838e-06	9.977380e-01	1.002678e+00	9.999826e-01	1.018172e+00	2
TK02Brlens{1}_rate[88]	9.999753e-01	1.628055e-06	9.975497e-01	1.002515e+00	9.999827e-01	1.018161e+00	2
TK02Brlens{1}_rate[89]	9.998064e-01	5.326989e-07	9.982453e-01	1.001173e+00	9.998333e-01	1.004627e+00	2
TK02Brlens{1}_rate[90]	9.999954e-01	4.780731e-09	9.998528e-01	1.000129e+00	9.999979e-01	1.000129e+00	2
TK02Brlens{1}_rate[91]	9.999687e-01	8.094776e-07	9.982749e-01	1.001733e+00	9.999681e-01	1.012782e+00	2
TK02Brlens{1}_rate[92]	9.998722e-01	3.014148e-07	9.987393e-01	1.000889e+00	9.998881e-01	1.002369e+00	2
TK02Brlens{1}_rate[93]	9.997971e-01	3.188873e-07	9.986814e-01	1.000923e+00	9.997975e-01	1.014408e+00	2
TK02Brlens{1}_rate[94]	9.997485e-01	1.121022e-06	9.975421e-01	1.001612e+00	9.998059e-01	1.003565e+00	2
TK02Brlens{1}_rate[95]	9.999538e-01	2.284976e-07	9.990235e-01	1.000852e+00	9.999508e-01	1.000555e+00	2
TK02Brlens{1}_rate[96]	9.997590e-01	9.941929e-07	9.975665e-01	1.001468e+00	9.998191e-01	1.004966e+00	2
TK02Brlens{1}_rate[97]	9.995592e-01	1.202175e-06	9.974827e-01	1.001795e+00	9.995937e-01	1.084598e+00	2
TK02Brlens{1}_rate[98]	9.998690e-01	2.075383e-07	9.989665e-01	1.000752e+00	9.998798e-01	1.008223e+00	2
TK02Brlens{1}_rate[99]	9.996001e-01	2.673307e-06	9.963370e-01	1.003085e+00	9.997333e-01	1.020471e+00	2
TK02Brlens{1}_rate[100]	9.997625e-01	9.037693e-07	9.977309e-01	1.001461e+00	9.998014e-01	1.005079e+00	2
TK02Brlens{1}_rate[101]	9.995810e-01	3.457538e-06	9.956351e-01	1.003349e+00	9.997469e-01	1.017034e+00	2
TK02Brlens{1}_rate[102]	9.995868e-01	3.239441e-06	9.958618e-01	1.003336e+00	9.997372e-01	1.017207e+00	2
TK02Brlens{1}_rate[103]	9.995924e-01	3.754966e-06	9.959262e-01	1.003905e+00	9.997408e-01	1.013775e+00	2
TK02Brlens{1}_rate[104]	9.996085e-01	1.255855e-06	9.976248e-01	1.001904e+00	9.996413e-01	1.026493e+00	2
TK02Brlens{1}_rate[105]	9.995922e-01	2.935383e-06	9.963201e-01	1.003433e+00	9.997468e-01	1.014026e+00	2
TK02Brlens{1}_rate[106]	9.997512e-01	9.873816e-07	9.977989e-01	1.001607e+00	9.997660e-01	1.005211e+00	2
TK02Brlens{1}_rate[107]	9.995707e-01	3.677795e-06	9.957264e-01	1.003655e+00	9.997266e-01	1.014918e+00	2
TK02Brlens{1}_rate[108]	9.999658e-01	4.256399e-08	9.995453e-01	1.000371e+00	9.999730e-01	1.001027e+00	2
TK02Brlens{1}_rate[109]	9.995882e-01	1.141126e-06	9.975508e-01	1.001684e+00	9.996737e-01	1.064755e+00	2
TK02Brlens{1}_rate[110]	9.997204e-01	5.525096e-07	9.980784e-01	1.001113e+00	9.997205e-01	1.024385e+00	2
TK02Brlens{1}_rate[111]	9.996791e-01	1.326970e-06	9.975947e-01	1.002042e+00	9.997828e-01	1.011856e+00	2
TK02Brlens{1}_rate[112]	9.999292e-01	1.064391e-07	9.992459e-01	1.000547e+00	9.999418e-01	1.003042e+00	2
TK02Brlens{1}_rate[113]	9.997371e-01	1.305976e-06	9.973329e-01	1.001706e+00	9.997966e-01	1.001952e+00	2
TK02Brlens{1}_rate[114]	9.999002e-01	1.939361e-07	9.989958e-01	1.000727e+00	9.999133e-01	1.003202e+00	2
TK02Brlens{1}_rate[115]	9.996067e-01	3.105010e-06	9.960305e-01	1.003292e+00	9.997141e-01	1.022059e+00	2
TK02Brlens{1}_rate[116]	9.996455e-01	2.241578e-06	9.965678e-01	1.002840e+00	9.997536e-01	1.016461e+00	2
TK02Brlens{1}_rate[117]	9.995512e-01	1.240606e-06	9.974510e-01	1.001746e+00	9.996051e-01	1.038947e+00	2
TK02Brlens{1}_rate[118]	9.996177e-01	2.531786e-06	9.967175e-01	1.003164e+00	9.997436e-01	1.015857e+00	2
TK02Brlens{1}_rate[119]	9.996602e-01	7.391802e-07	9.980225e-01	1.001228e+00	9.997415e-01	1.033934e+00	2
TK02Brlens{1}_rate[120]	9.997540e-01	4.529417e-07	9.983925e-01	1.001069e+00	9.997387e-01	1.012544e+00	2
TK02Brlens{1}_rate[121]	9.995802e-01	1.120921e-06	9.975220e-01	1.001583e+00	9.996685e-01	1.071372e+00	2
TK02Brlens{1}_rate[122]	9.997128e-01	6.243342e-07	9.979736e-01	1.001180e+00	9.997131e-01	1.026002e+00	2
TK02Brlens{1}_rate[123]	9.996079e-01	3.907702e-06	9.959896e-01	1.004027e+00	9.997397e-01	1.011046e+00	2
TK02Brlens{1}_rate[124]	9.995983e-01	1.060243e-06	9.975463e-01	1.001506e+00	9.996692e-01	1.052457e+00	2
TK02Brlens{1}_rate[125]	9.995987e-01	4.177110e-06	9.956311e-01	1.003937e+00	9.997364e-01	1.007098e+00	2
TK02Brlens{1}_rate[126]	9.995659e-01	4.169993e-06	9.955717e-01	1.003843e+00	9.997082e-01	1.015194e+00	2
TK02Brlens{1}_rate[127]	9.997270e-01	6.594748e-07	9.980475e-01	1.001216e+00	9.997372e-01	1.018636e+00	2
TK02Brlens{1}_rate[128]	9.997277e-01	4.921626e-07	9.981678e-01	1.001037e+00	9.997146e-01	1.009264e+00	2
TK02Brlens{1}_rate[129]	9.996803e-01	6.128775e-07	9.980634e-01	1.001232e+00	9.996828e-01	1.052339e+00	2
TK02Brlens{1}_rate[130]	9.996087e-01	1.229293e-06	9.975102e-01	1.001811e+00	9.996649e-01	1.047188e+00	2
TK02Brlens{1}_rate[131]	9.997773e-01	8.591665e-07	9.978133e-01	1.001502e+00	9.997997e-01	1.007209e+00	2
TK02Brlens{1}_rate[132]	9.996134e-01	1.164722e-06	9.975767e-01	1.001623e+00	9.996899e-01	1.031710e+00	2
TK02Brlens{1}_rate[133]	9.997391e-01	4.600887e-07	9.982713e-01	1.001065e+00	9.997249e-01	1.012988e+00	2
TK02Brlens{1}_rate[134]	9.996775e-01	6.788028e-07	9.980497e-01	1.001200e+00	9.997354e-01	1.017377e+00	2
TK02Brlens{1}_rate[135]	9.995966e-01	1.111344e-06	9.974698e-01	1.001611e+00	9.996527e-01	1.075337e+00	2
TK02Brlens{1}_rate[136]	9.995925e-01	9.741468e-07	9.978652e-01	1.001457e+00	9.997104e-01	1.027318e+00	2
TK02Brlens{1}_rate[137]	9.996244e-01	1.157379e-06	9.975233e-01	1.001739e+00	9.997285e-01	1.061710e+00	2
TK02Brlens{1}_rate[138]	9.996020e-01	1.086793e-06	9.975361e-01	1.001509e+00	9.996959e-01	1.062906e+00	2
TK02Brlens{1}_rate[139]	9.995630e-01	1.167633e-06	9.977112e-01	1.001606e+00	9.995367e-01	1.074879e+00	2
TK02Brlens{1}_rate[140]	9.996299e-01	7.382498e-07	9.980432e-01	1.001347e+00	9.996445e-01	1.057210e+00	2
TK02Brlens{1}_rate[141]	9.996079e-01	1.045225e-06	9.976774e-01	1.001652e+00	9.996688e-01	1.045179e+00	2
TK02Brlens{1}_rate[142]	9.997537e-01	8.536358e-07	9.977887e-01	1.001390e+00	9.997888e-01	1.004693e+00	2
TK02Brlens{1}_rate[143]	9.997192e-01	4.883228e-07	9.983157e-01	1.001185e+00	9.997116e-01	1.012883e+00	2
TK02Brlens{1}_rate[144]	9.996788e-01	1.925511e-06	9.973161e-01	1.002523e+00	9.998299e-01	1.008833e+00	2
TK02Brlens{1}_rate[145]	9.997366e-01	7.786079e-07	9.979589e-01	1.001267e+00	9.997510e-01	1.017057e+00	2
TK02Brlens{1}_rate[146]	9.997225e-01	5.623868e-07	9.982214e-01	1.001218e+00	9.997077e-01	1.030074e+00	2
TK02Brlens{1}_rate[147]	9.996406e-01	1.055900e-06	9.977195e-01	1.001695e+00	9.997417e-01	1.029891e+00	2
TK02Brlens{1}_rate[148]	9.997006e-01	6.929018e-07	9.979620e-01	1.001243e+00	9.996803e-01	1.016558e+00	2
TK02Brlens{1}_rate[149]	9.998960e-01	1.807739e-07	9.989994e-01	1.000704e+00	9.999017e-01	1.006884e+00	2
TK02Brlens{1}_rate[150]	9.995728e-01	1.110359e-06	9.979192e-01	1.001639e+00	9.995559e-01	1.123469e+00	2
TK02Brlens{1}_rate[151]	9.996392e-01	1.327454e-06	9.973995e-01	1.001910e+00	9.997130e-01	1.061548e+00	2
TK02Brlens{1}_rate[152]	9.995478e-01	4.038923e-06	9.955950e-01	1.003834e+00	9.996927e-01	1.011428e+00	2
TK02Brlens{1}_rate[153]	9.997206e-01	5.356776e-07	9.983667e-01	1.001269e+00	9.997238e-01	1.050544e+00	2
TK02Brlens{1}_rate[154]	9.996167e-01	2.412908e-06	9.963320e-01	1.002796e+00	9.997390e-01	1.033126e+00	2
TK02Brlens{1}_rate[155]	9.996390e-01	1.161441e-06	9.975876e-01	1.001816e+00	9.997345e-01	1.057638e+00	2
TK02Brlens{1}_rate[156]	9.997068e-01	5.995762e-07	9.982949e-01	1.001306e+00	9.997387e-01	1.020376e+00	2
TK02Brlens{1}_rate[157]	9.996451e-01	1.140226e-06	9.976076e-01	1.001673e+00	9.997653e-01	1.014629e+00	2
TK02Brlens{1}_rate[158]	9.996415e-01	9.447457e-07	9.976803e-01	1.001427e+00	9.996609e-01	1.055160e+00	2
TK02Brlens{1}_rate[159]	9.996925e-01	6.532345e-07	9.980452e-01	1.001233e+00	9.996854e-01	1.003269e+00	2
TK02Brlens{1}_rate[160]	9.996907e-01	1.874650e-06	9.971618e-01	1.002807e+00	9.997871e-01	1.010223e+00	2
TK02Brlens{1}_rate[161]	9.996693e-01	8.626801e-07	9.981050e-01	1.001352e+00	9.996708e-01	1.107947e+00	2
TK02Brlens{1}_rate[162]	9.996355e-01	8.532595e-07	9.978278e-01	1.001370e+00	9.996585e-01	1.069139e+00	2
TK02Brlens{1}_rate[163]	9.997151e-01	1.181189e-06	9.974920e-01	1.001685e+00	9.997699e-01	1.002689e+00	2
TK02Brlens{1}_rate[164]	9.996868e-01	2.075445e-06	9.968229e-01	1.002614e+00	9.997953e-01	1.004062e+00	2
TK02Brlens{1}_rate[165]	9.997290e-01	9.572408e-07	9.978497e-01	1.001628e+00	9.998129e-01	1.022455e+00	2
TK02Brlens{1}_rate[166]	9.997086e-01	7.188187e-07	9.980547e-01	1.001336e+00	9.997214e-01	1.018118e+00	2
TK02Brlens{1}_rate[167]	9.997351e-01	1.259402e-06	9.975909e-01	1.002036e+00	9.997747e-01	1.067680e+00	2
TK02Brlens{1}_rate[168]	9.996105e-01	1.282938e-06	9.977442e-01	1.001576e+00	9.996549e-01	1.036648e+00	2
TK02Brlens{1}_rate[169]	9.996192e-01	1.021314e-06	9.971495e-01	1.001198e+00	9.997965e-01	1.069826e+00	2
TK02Brlens{1}_rate[170]	9.995516e-01	3.287787e-06	9.958327e-01	1.003386e+00	9.996958e-01	1.011337e+00	2
TK02Brlens{1}_rate[171]	9.996359e-01	7.162167e-07	9.978980e-01	1.001344e+00	9.996351e-01	1.056976e+00	2
TK02Brlens{1}_rate[172]	9.997007e-01	2.123855e-06	9.969645e-01	1.002870e+00	9.997731e-01	1.008744e+00	2
TK02Brlens{1}_rate[173]	9.996669e-01	6.949629e-07	9.980759e-01	1.001252e+00	9.996879e-01	1.055213e+00	2
TK02Brlens{1}_rate[174]	9.997246e-01	5.472109e-07	9.982118e-01	1.001146e+00	9.997348e-01	1.015952e+00	2
TK02Brlens{1}_rate[175]	9.996840e-01	1.092954e-06	9.974593e-01	1.001366e+00	9.998546e-01	1.003782e+00	2
TK02Brlens{1}_rate[176]	9.996040e-01	1.087734e-06	9.976711e-01	1.001513e+00	9.997247e-01	1.095046e+00	2
TK02Brlens{1}_rate[177]	9.996446e-01	1.079646e-06	9.977438e-01	1.001749e+00	9.995667e-01	1.020525e+00	2
TK02Brlens{1}_rate[178]	9.997463e-01	5.248168e-07	9.984823e-01	1.001311e+00	9.997582e-01	1.009122e+00	2
TK02Brlens{1}_rate[179]	9.995645e-01	8.808069e-07	9.978314e-01	1.001358e+00	9.996143e-01	1.042606e+00	2
TK02Brlens{1}_rate[180]	9.996556e-01	9.897082e-07	9.979656e-01	1.001523e+00	9.996366e-01	1.101289e+00	2
TK02Brlens{1}_rate[181]	9.997230e-01	6.169149e-07	9.980054e-01	1.001201e+00	9.996872e-01	1.007008e+00	2
TK02Brlens{1}_rate[182]	9.996214e-01	1.255834e-06	9.974039e-01	1.001883e+00	9.996876e-01	1.041687e+00	2
TK02Brlens{1}_rate[183]	9.995852e-01	1.382374e-06	9.974144e-01	1.002071e+00	9.996556e-01	1.037740e+00	2
TK02Brlens{1}_rate[184]	9.995859e-01	2.199157e-06	9.969087e-01	1.002520e+00	9.997815e-01	1.004556e+00	2
TK02Brlens{1}_rate[185]	9.997027e-01	1.109441e-06	9.976680e-01	1.001766e+00	9.998047e-01	1.019342e+00	2
TK02Brlens{1}_rate[186]	9.996803e-01	1.155018e-06	9.976889e-01	1.001776e+00	9.997163e-01	1.052958e+00	2
TK02Brlens{1}_rate[187]	9.997095e-01	8.080614e-07	9.979174e-01	1.001346e+00	9.997049e-01	1.012439e+00	2
TK02Brlens{1}_rate[188]	9.997385e-01	8.596830e-07	9.978542e-01	1.001430e+00	9.997879e-01	1.003057e+00	2
TK02Brlens{1}_rate[189]	9.996339e-01	1.122729e-06	9.976088e-01	1.001666e+00	9.997449e-01	1.090083e+00	2
TK02Brlens{1}_rate[190]	9.996979e-01	1.974188e-06	9.970530e-01	1.002912e+00	9.997991e-01	1.003177e+00	2
TK02Brlens{1}_rate[191]	9.996713e-01	8.266505e-07	9.976471e-01	1.001171e+00	9.998653e-01	1.066589e+00	2
TK02Brlens{1}_rate[192]	9.997837e-01	7.528248e-07	9.979914e-01	1.001355e+00	9.998400e-01	1.003275e+00	2
TK02Brlens{1}_rate[193]	9.996033e-01	2.413448e-06	9.957176e-01	1.002403e+00	9.997477e-01	1.001043e+00	2
TK02Brlens{1}_rate[194]	9.997206e-01	5.854428e-07	9.979587e-01	1.001064e+00	9.997021e-01	1.037317e+00	2
TK02Brlens{1}_rate[195]	9.996744e-01	6.320589e-07	9.981558e-01	1.001253e+00	9.996969e-01	1.019993e+00	2
TK02Brlens{1}_rate[196]	9.996950e-01	1.993159e-06	9.971385e-01	1.002128e+00	9.998698e-01	1.004946e+00	2
TK02Brlens{1}_rate[197]	9.997331e-01	5.198274e-07	9.980956e-01	1.000987e+00	9.997373e-01	1.021829e+00	2
TK02Brlens{1}_rate[198]	9.996066e-01	1.140257e-06	9.976929e-01	1.001654e+00	9.996897e-01	1.028562e+00	2
TK02Brlens{1}_rate[199]	9.996185e-01	1.304255e-06	9.975653e-01	1.001788e+00	9.997388e-01	1.054085e+00	2
TK02Brlens{1}_rate[200]	9.996147e-01	2.110457e-06	9.967576e-01	1.002452e+00	9.997313e-01	1.007695e+00	2
TK02Brlens{1}_rate[201]	9.997277e-01	6.891901e-07	9.981899e-01	1.001657e+00	9.997069e-01	9.999396e-01	2
TK02Brlens{1}_rate[202]	9.997943e-01	2.044088e-06	9.972227e-01	1.002734e+00	9.997798e-01	1.031908e+00	2
TK02Brlens{1}_rate[203]	9.996088e-01	1.026723e-06	9.977105e-01	1.001591e+00	9.997236e-01	1.024805e+00	2
TK02Brlens{1}_rate[204]	9.999915e-01	4.301631e-08	9.995945e-01	1.000387e+00	9.999934e-01	1.000123e+00	2
TK02Brlens{1}_rate[205]	9.995954e-01	9.213073e-07	9.977834e-01	1.001327e+00	9.996478e-01	1.034846e+00	2
TK02Brlens{1}_rate[206]	9.996361e-01	1.016498e-06	9.972860e-01	1.001382e+00	9.998462e-01	1.079919e+00	2
TK02Brlens{1}_rate[207]	9.996384e-01	1.832090e-06	9.970788e-01	1.002178e+00	9.997469e-01	1.008259e+00	2
TK02Brlens{1}_rate[208]	9.995675e-01	1.051006e-06	9.975333e-01	1.001527e+00	9.996195e-01	1.086678e+00	2
TK02Brlens{1}_rate[209]	9.997328e-01	6.760480e-07	9.981091e-01	1.001397e+00	9.997066e-01	1.020305e+00	2
TK02Brlens{1}_rate[210]	9.997483e-01	1.012538e-06	9.982322e-01	1.002451e+00	9.997023e-01	1.000555e+00	2
TK02Brlens{1}_rate[211]	9.994428e-01	1.229555e-06	9.974162e-01	1.001657e+00	9.994818e-01	1.032340e+00	2
TK02Brlens{1}_rate[212]	9.997046e-01	7.493708e-07	9.981175e-01	1.001570e+00	9.997153e-01	1.006773e+00	2
TK02Brlens{1}_rate[213]	9.997494e-01	1.018341e-06	9.978799e-01	1.001611e+00	9.998525e-01	1.036148e+00	2
TK02Brlens{1}_rate[214]	9.996138e-01	9.293461e-07	9.977692e-01	1.001481e+00	9.996751e-01	1.019400e+00	2
TK02Brlens{1}_rate[215]	9.995924e-01	9.184233e-07	9.976064e-01	1.001416e+00	9.996415e-01	1.115490e+00	2
TK02Brlens{1}_rate[216]	9.997126e-01	9.137792e-07	9.980803e-01	1.002052e+00	9.996170e-01	1.043859e+00	2
TK02Brlens{1}_rate[217]	9.996111e-01	2.939773e-06	9.967782e-01	1.003375e+00	9.996565e-01	1.105835e+00	2
TK02Brlens{1}_rate[218]	9.997538e-01	4.181193e-07	9.984025e-01	1.000939e+00	9.997429e-01	1.030311e+00	2
TK02Brlens{1}_rate[219]	9.997232e-01	7.838763e-07	9.979418e-01	1.001376e+00	9.996982e-01	1.026711e+00	2
TK02Brlens{1}_rate[220]	9.996949e-01	9.998936e-07	9.980832e-01	1.002302e+00	9.995461e-01	1.036065e+00	2
TK02Brlens{1}_rate[221]	9.997054e-01	6.968107e-07	9.982021e-01	1.001384e+00	9.997283e-01	1.027115e+00	2
TK02Brlens{1}_rate[222]	9.996512e-01	1.129604e-06	9.976738e-01	1.001633e+00	9.997317e-01	1.071012e+00	2
TK02Brlens{1}_rate[223]	9.996423e-01	1.401610e-06	9.977162e-01	1.001980e+00	9.997571e-01	1.009967e+00	2
TK02Brlens{1}_rate[224]	9.996060e-01	1.864169e-06	9.969316e-01	1.002070e+00	9.997196e-01	1.019334e+00	2
TK02Brlens{1}_rate[225]	9.996750e-01	1.262402e-06	9.974513e-01	1.001886e+00	9.997842e-01	1.008677e+00	2
TK02Brlens{1}_rate[226]	9.996129e-01	8.191917e-07	9.979810e-01	1.001142e+00	9.996259e-01	1.053432e+00	2
TK02Brlens{1}_rate[227]	9.996072e-01	3.325642e-06	9.958259e-01	1.003228e+00	9.997577e-01	1.008292e+00	2
TK02Brlens{1}_rate[228]	9.999328e-01	1.463549e-07	9.991754e-01	1.000691e+00	9.999399e-01	1.001680e+00	2
TK02Brlens{1}_rate[229]	9.996492e-01	1.966229e-06	9.970441e-01	1.002366e+00	9.997778e-01	1.002175e+00	2
TK02Brlens{1}_rate[230]	9.997145e-01	1.115960e-06	9.977926e-01	1.002009e+00	9.996387e-01	1.050454e+00	2
TK02Brlens{1}_rate[231]	9.996525e-01	2.140794e-06	9.970732e-01	1.002454e+00	9.998477e-01	1.028221e+00	2
TK02Brlens{1}_rate[232]	9.995924e-01	1.289161e-06	9.974208e-01	1.001975e+00	9.996535e-01	1.058979e+00	2
TK02Brlens{1}_rate[233]	9.997332e-01	4.592399e-07	9.982798e-01	1.001007e+00	9.997536e-01	1.027309e+00	2
TK02Brlens{1}_rate[234]	9.997197e-01	4.907893e-07	9.981592e-01	1.001020e+00	9.997191e-01	1.037533e+00	2
TK02Brlens{1}_rate[235]	9.995612e-01	2.514734e-06	9.967020e-01	1.002769e+00	9.997153e-01	1.003097e+00	2
TK02Brlens{1}_rate[236]	9.996320e-01	2.046301e-06	9.968535e-01	1.002363e+00	9.997954e-01	1.007336e+00	2
TK02Brlens{1}_rate[237]	9.997169e-01	5.697388e-07	9.978962e-01	1.001059e+00	9.996957e-01	1.030994e+00	2
TK02Brlens{1}_rate[238]	9.997345e-01	4.893714e-07	9.982936e-01	1.001043e+00	9.997080e-01	1.037965e+00	2
TK02Brlens{1}_rate[239]	9.998473e-01	8.216432e-07	9.979156e-01	1.001720e+00	9.999100e-01	1.000560e+00	2
TK02Brlens{1}_rate[240]	9.997970e-01	8.931596e-07	9.980019e-01	1.001395e+00	9.998612e-01	1.163281e+00	2
TK02Brlens{1}_rate[241]	9.994506e-01	1.712582e-06	9.971884e-01	1.001895e+00	9.997600e-01	1.029425e+00	2
TK02Brlens{1}_rate[242]	9.998431e-01	4.906956e-07	9.984366e-01	1.001405e+00	9.998572e-01	1.001224e+00	2
TK02Brlens{2}_length[1]	8.514397e-02	6.641253e-04	3.836187e-02	1.370575e-01	8.252521e-02	1.000913e+00	2
TK02Brlens{2}_length[2]	7.034611e-02	1.867139e-03	2.185576e-06	1.510342e-01	6.359397e-02	9.999751e-01	2
TK02Brlens{2}_length[3]	1.710063e-01	9.897040e-03	0.000000e+00	3.535729e-01	1.553573e-01	9.999938e-01	2
TK02Brlens{2}_length[4]	2.411334e-01	6.610358e-02	5.978756e-07	6.704011e-01	1.771418e-01	9.999673e-01	2
TK02Brlens{2}_length[5]	6.884715e-02	2.148486e-03	6.190615e-07	1.565732e-01	6.032799e-02	9.999758e-01	2
TK02Brlens{2}_length[6]	4.022946e-02	3.061910e-03	0.000000e+00	1.366667e-01	2.272722e-02	1.001473e+00	2
TK02Brlens{2}_length[7]	7.581940e-02	1.645863e-03	1.739024e-05	1.505453e-01	6.984027e-02	9.999670e-01	2
TK02Brlens{2}_length[8]	7.725980e-02	1.176645e-03	2.011288e-02	1.493593e-01	7.218971e-02	1.000534e+00	2
TK02Brlens{2}_length[9]	8.401472e-02	1.790083e-03	9.833628e-03	1.658048e-01	7.729484e-02	9.999675e-01	2
TK02Brlens{2}_length[10]	7.832293e-02	1.553362e-02	0.000000e+00	3.483745e-01	2.973722e-02	1.001417e+00	2
TK02Brlens{2}_length[11]	1.151778e-01	2.193849e-03	3.291811e-02	2.130410e-01	1.094393e-01	1.000100e+00	2
TK02Brlens{2}_length[12]	1.696418e-01	1.047732e-02	2.009220e-02	3.742742e-01	1.480332e-01	9.999906e-01	2
TK02Brlens{2}_length[13]	4.658286e-02	1.309209e-03	0.000000e+00	1.158955e-01	3.845133e-02	9.999715e-01	2
TK02Brlens{2}_length[14]	1.098243e-01	1.694626e-02	0.000000e+00	3.459766e-01	7.191103e-02	1.000580e+00	2
TK02Brlens{2}_length[15]	1.341012e-02	1.744873e-04	7.085539e-08	3.928365e-02	9.609785e-03	9.999676e-01	2
TK02Brlens{2}_length[16]	5.822077e-02	4.275605e-03	1.884510e-07	1.769332e-01	3.862256e-02	1.000531e+00	2
TK02Brlens{2}_length[17]	5.596118e-02	2.646876e-03	5.904945e-07	1.541902e-01	4.271152e-02	1.000041e+00	2
TK02Brlens{2}_length[18]	1.679045e-01	2.778869e-02	0.000000e+00	4.514799e-01	1.282632e-01	1.000278e+00	2
TK02Brlens{2}_length[19]	1.246970e-01	1.001840e-02	0.000000e+00	3.086516e-01	1.115078e-01	1.016882e+00	2
TK02Brlens{2}_length[20]	3.218957e-02	1.279179e-03	0.000000e+00	1.045930e-01	2.008344e-02	1.000128e+00	2
TK02Brlens{2}_length[21]	7.399461e-02	5.717167e-03	0.000000e+00	2.262036e-01	4.977620e-02	1.018561e+00	2
TK02Brlens{2}_length[22]	1.156855e-01	4.104053e-03	8.655325e-03	2.432911e-01	1.051720e-01	1.001532e+00	2
TK02Brlens{2}_length[23]	3.564080e-02	1.707656e-03	0.000000e+00	1.188468e-01	2.210757e-02	1.005098e+00	2
TK02Brlens{2}_length[24]	6.583098e-02	1.003147e-02	0.000000e+00	2.429384e-01	3.029050e-02	1.000772e+00	2
TK02Brlens{2}_length[25]	2.344227e-01	2.448074e-02	0.000000e+00	5.204039e-01	2.096779e-01	1.000336e+00	2
TK02Brlens{2}_length[26]	3.855240e-02	7.658694e-04	0.000000e+00	9.155205e-02	3.322186e-02	1.000116e+00	2
TK02Brlens{2}_length[27]	2.620417e-02	4.487696e-04	0.000000e+00	6.645093e-02	2.192258e-02	1.000672e+00	2
TK02Brlens{2}_length[28]	1.269794e-01	5.991342e-03	6.263377e-06	2.688873e-01	1.143474e-01	9.999770e-01	2
TK02Brlens{2}_length[29]	1.775995e-01	5.525267e-02	0.000000e+00	6.276155e-01	7.864441e-02	1.000574e+00	2
TK02Brlens{2}_length[30]	1.842836e-01	1.443864e-02	1.596548e-02	3.988269e-01	1.603664e-01	1.000280e+00	2
TK02Brlens{2}_length[31]	2.352915e-01	2.611128e-02	1.796543e-02	5.520438e-01	1.965397e-01	1.000570e+00	2
TK02Brlens{2}_length[32]	2.181496e-01	1.170507e-02	1.691183e-02	4.278711e-01	2.058530e-01	1.000046e+00	2
TK02Brlens{2}_length[33]	1.894922e-01	5.864234e-02	0.000000e+00	5.736090e-01	1.251401e-01	1.000083e+00	2
TK02Brlens{2}_length[34]	4.441254e-01	2.408693e-01	7.223488e-03	1.256817e+00	3.064650e-01	1.000283e+00	2
TK02Brlens{2}_length[35]	1.751101e-01	7.135703e-03	2.759894e-02	3.326840e-01	1.640967e-01	1.001210e+00	2
TK02Brlens{2}_length[36]	3.677029e-02	2.051851e-03	0.000000e+00	1.192727e-01	2.248375e-02	1.000090e+00	2
TK02Brlens{2}_length[37]	1.221939e-01	3.545662e-03	2.171841e-02	2.478688e-01	1.135779e-01	9.999770e-01	2
TK02Brlens{2}_length[38]	4.203206e-01	4.765493e-01	0.000000e+00	1.440817e+00	2.235261e-01	1.001926e+00	2
TK02Brlens{2}_length[39]	2.499057e-01	8.449826e-03	7.437737e-02	4.457893e-01	2.428432e-01	1.000358e+00	2
TK02Brlens{2}_length[40]	9.893750e-02	4.214367e-03	0.000000e+00	2.160725e-01	9.187835e-02	1.000036e+00	2
TK02Brlens{2}_length[41]	1.947054e-02	3.712395e-04	0.000000e+00	5.775054e-02	1.379493e-02	1.000573e+00	2
TK02Brlens{2}_length[42]	8.256649e-02	5.654937e-03	5.897076e-06	2.276605e-01	6.178412e-02	1.000352e+00	2
TK02Brlens{2}_length[43]	1.833139e-01	9.532336e-03	0.000000e+00	3.570424e-01	1.741680e-01	1.000990e+00	2
TK02Brlens{2}_length[44]	7.226593e-02	2.184964e-03	0.000000e+00	1.562890e-01	6.708562e-02	1.000915e+00	2
TK02Brlens{2}_length[45]	3.221645e-01	4.043150e-02	3.250224e-05	6.854730e-01	2.889477e-01	1.000109e+00	2
TK02Brlens{2}_length[46]	1.173209e-01	8.229318e-03	0.000000e+00	2.879056e-01	1.006058e-01	1.000294e+00	2
TK02Brlens{2}_length[47]	1.832546e-01	5.813784e-03	4.992847e-02	3.360632e-01	1.728627e-01	9.999671e-01	2
TK02Brlens{2}_length[48]	6.264907e-01	1.663213e-01	1.442348e-01	1.236257e+00	5.505021e-01	1.000034e+00	2
TK02Brlens{2}_length[49]	3.680114e-02	1.359024e-03	0.000000e+00	1.071588e-01	2.610935e-02	1.000467e+00	2
TK02Brlens{2}_length[50]	6.407965e-02	1.359585e-03	9.086930e-03	1.377284e-01	5.634332e-02	1.000376e+00	2
TK02Brlens{2}_length[51]	2.516939e-01	1.410597e-02	4.661707e-02	4.778007e-01	2.369424e-01	1.000565e+00	2
TK02Brlens{2}_length[52]	7.389139e-02	1.900202e-03	2.465550e-06	1.547265e-01	6.638001e-02	1.000168e+00	2
TK02Brlens{2}_length[53]	3.586093e-02	1.052057e-03	0.000000e+00	9.843631e-02	2.736592e-02	9.999844e-01	2
TK02Brlens{2}_length[54]	7.008566e-01	1.091607e+00	2.658077e-02	1.830253e+00	5.003585e-01	1.000108e+00	2
TK02Brlens{2}_length[55]	4.893184e-02	1.055863e-03	0.000000e+00	1.103910e-01	4.265513e-02	1.000032e+00	2
TK02Brlens{2}_length[56]	7.976263e-03	1.015004e-04	0.000000e+00	2.691137e-02	4.609160e-03	1.000206e+00	2
TK02Brlens{2}_length[57]	4.924473e-02	9.206904e-04	4.418913e-03	1.076165e-01	4.317437e-02	1.000524e+00	2
TK02Brlens{2}_length[58]	1.035327e-01	4.732016e-03	4.262787e-03	2.380115e-01	8.751704e-02	1.000289e+00	2
TK02Brlens{2}_length[59]	3.162447e-01	1.523383e-01	4.444519e-05	9.055766e-01	2.160771e-01	1.000026e+00	2
TK02Brlens{2}_length[60]	3.927099e-02	2.456513e-03	0.000000e+00	1.241379e-01	2.491550e-02	1.000037e+00	2
TK02Brlens{2}_length[61]	1.273753e-01	3.541631e-02	0.000000e+00	4.457448e-01	6.606286e-02	9.999998e-01	2
TK02Brlens{2}_length[62]	1.910745e-01	7.842888e-02	0.000000e+00	6.755827e-01	9.866535e-02	1.000676e+00	2
TK02Brlens{2}_length[63]	7.301449e-02	2.291413e-03	1.264857e-04	1.630970e-01	6.376724e-02	1.000035e+00	2
TK02Brlens{2}_length[64]	1.647109e-02	2.924114e-04	0.000000e+00	4.941074e-02	1.146638e-02	1.000011e+00	2
TK02Brlens{2}_length[65]	1.380391e-01	1.159955e-02	0.000000e+00	3.364763e-01	1.214450e-01	1.000446e+00	2
TK02Brlens{2}_length[66]	2.113684e-01	9.987582e-03	1.242915e-05	3.845954e-01	2.039423e-01	1.000013e+00	2
TK02Brlens{2}_length[67]	7.083689e-02	1.347260e-03	8.583610e-03	1.445556e-01	6.495315e-02	1.000145e+00	2
TK02Brlens{2}_length[68]	1.094786e-01	3.371256e-03	1.352104e-02	2.250617e-01	9.993091e-02	1.000101e+00	2
TK02Brlens{2}_length[69]	6.846489e-02	1.254398e-03	8.716766e-03	1.417578e-01	6.328882e-02	1.000153e+00	2
TK02Brlens{2}_length[70]	2.918454e-01	1.968121e-02	6.435055e-02	5.674936e-01	2.657618e-01	1.000098e+00	2
TK02Brlens{2}_length[71]	1.168242e-01	9.865078e-03	1.177587e-05	3.032369e-01	9.053139e-02	1.000728e+00	2
TK02Brlens{2}_length[72]	1.998972e-01	1.114106e-02	3.436468e-02	4.083272e-01	1.809731e-01	1.000193e+00	2
TK02Brlens{2}_length[73]	3.859849e-02	2.853631e-03	0.000000e+00	1.365652e-01	2.103661e-02	9.999764e-01	2
TK02Brlens{2}_length[74]	4.841500e-02	1.510354e-03	0.000000e+00	1.229282e-01	3.985703e-02	1.000156e+00	2
TK02Brlens{2}_length[75]	2.205016e-03	6.217200e-06	0.000000e+00	6.991258e-03	1.411807e-03	1.000324e+00	2
TK02Brlens{2}_length[76]	4.528650e-03	1.516489e-05	3.754523e-06	1.197839e-02	3.463715e-03	1.000228e+00	2
TK02Brlens{2}_length[77]	3.344355e-03	1.420292e-05	0.000000e+00	1.061609e-02	2.152739e-03	1.000044e+00	2
TK02Brlens{2}_length[78]	1.385281e-02	1.138305e-04	1.155886e-05	3.437144e-02	1.121601e-02	1.000053e+00	2
TK02Brlens{2}_length[79]	8.118518e-03	5.395600e-05	1.601045e-06	2.239187e-02	6.070878e-03	9.999725e-01	2
TK02Brlens{2}_length[80]	6.404913e-03	4.609159e-05	1.372584e-06	1.771777e-02	4.586614e-03	1.000021e+00	2
TK02Brlens{2}_length[81]	2.509130e-02	3.246745e-04	1.974597e-03	5.961850e-02	2.064173e-02	1.000035e+00	2
TK02Brlens{2}_length[82]	9.428781e-02	1.166106e-03	3.198644e-02	1.642682e-01	9.024609e-02	9.999675e-01	2
TK02Brlens{2}_length[83]	1.023519e-01	1.895747e-03	2.648471e-02	1.929457e-01	9.629435e-02	9.999667e-01	2
TK02Brlens{2}_length[84]	1.416593e-02	1.277895e-04	2.872700e-07	3.576446e-02	1.142019e-02	9.999690e-01	2
TK02Brlens{2}_length[85]	2.077998e-01	1.377230e-02	0.000000e+00	4.205433e-01	1.931296e-01	1.000003e+00	2
TK02Brlens{2}_length[86]	1.003150e-02	2.181896e-04	0.000000e+00	3.438382e-02	5.429137e-03	1.000071e+00	2
TK02Brlens{2}_length[87]	4.401656e-03	2.858325e-05	1.331580e-07	1.487953e-02	2.561058e-03	1.000073e+00	2
TK02Brlens{2}_length[88]	5.327807e-03	2.888490e-05	1.358260e-06	1.575524e-02	3.675313e-03	9.999717e-01	2
TK02Brlens{2}_length[89]	5.812612e-02	5.946985e-04	1.687061e-02	1.061592e-01	5.431770e-02	1.000001e+00	2
TK02Brlens{2}_length[90]	9.307876e-03	7.580811e-05	6.253614e-06	2.661741e-02	6.806840e-03	9.999858e-01	2
TK02Brlens{2}_length[91]	1.455854e-01	4.262954e-03	3.346022e-02	2.722167e-01	1.361181e-01	1.000247e+00	2
TK02Brlens{2}_length[92]	6.836879e-02	8.918862e-04	1.798545e-02	1.286283e-01	6.408149e-02	1.000348e+00	2
TK02Brlens{2}_length[93]	4.689278e-01	2.672131e-02	1.844620e-01	7.876164e-01	4.455516e-01	9.999859e-01	2
TK02Brlens{2}_length[94]	1.892032e-02	1.189150e-04	2.226795e-03	4.022358e-02	1.677916e-02	9.999868e-01	2
TK02Brlens{2}_length[95]	1.236597e-01	2.026521e-03	3.754964e-02	2.115116e-01	1.202158e-01	1.000099e+00	2
TK02Brlens{2}_length[96]	1.401046e-02	8.007204e-05	1.104673e-03	3.209082e-02	1.206193e-02	9.999907e-01	2
TK02Brlens{2}_length[97]	3.146613e-01	2.254763e-02	4.390155e-02	6.076251e-01	3.019602e-01	1.002048e+00	2
TK02Brlens{2}_length[98]	2.462537e-01	1.025212e-02	7.539700e-02	4.470309e-01	2.305058e-01	1.000300e+00	2
TK02Brlens{2}_length[99]	1.119528e-01	4.489519e-03	1.148620e-03	2.366521e-01	1.005143e-01	1.000343e+00	2
TK02Brlens{2}_length[100]	8.669504e-03	3.603978e-05	3.516256e-04	2.038772e-02	7.309654e-03	9.999654e-01	2
TK02Brlens{2}_length[101]	7.322396e-02	1.882977e-03	9.815166e-06	1.538929e-01	6.653829e-02	1.000052e+00	2
TK02Brlens{2}_length[102]	7.571706e-02	1.294542e-03	1.492166e-02	1.484947e-01	7.057240e-02	1.000571e+00	2
TK02Brlens{2}_length[103]	1.360761e-01	4.774964e-03	1.050881e-02	2.706010e-01	1.271870e-01	1.000121e+00	2
TK02Brlens{2}_length[104]	2.855603e-01	2.274787e-02	1.084094e-04	5.478033e-01	2.737846e-01	1.002726e+00	2
TK02Brlens{2}_length[105]	1.342170e-01	4.074765e-03	2.168302e-02	2.598919e-01	1.256606e-01	1.000614e+00	2
TK02Brlens{2}_length[106]	2.607210e-01	2.367605e-02	1.990724e-02	5.533183e-01	2.308173e-01	1.000198e+00	2
TK02Brlens{2}_length[107]	7.649549e-02	1.719316e-03	6.538755e-03	1.579931e-01	7.010866e-02	1.000389e+00	2
TK02Brlens{2}_length[108]	5.346560e-02	8.464691e-04	1.926452e-03	1.080743e-01	4.992116e-02	1.000065e+00	2
TK02Brlens{2}_length[109]	1.038162e-01	2.972018e-03	2.764484e-05	2.010219e-01	9.856701e-02	9.999703e-01	2
TK02Brlens{2}_length[110]	8.578783e-02	1.953078e-03	4.653949e-03	1.705358e-01	7.975784e-02	1.000047e+00	2
TK02Brlens{2}_length[111]	4.819177e-02	1.007406e-03	1.327481e-05	1.074646e-01	4.274211e-02	1.001901e+00	2
TK02Brlens{2}_length[112]	5.216787e-02	1.184085e-03	4.188980e-06	1.166089e-01	4.628894e-02	1.000059e+00	2
TK02Brlens{2}_length[113]	1.044409e-02	6.175524e-05	1.293619e-06	2.543687e-02	8.598889e-03	1.000179e+00	2
TK02Brlens{2}_length[114]	6.020962e-02	9.192907e-04	6.469583e-03	1.183747e-01	5.630678e-02	9.999757e-01	2
TK02Brlens{2}_length[115]	2.782356e-02	4.944397e-04	1.595732e-06	7.020634e-02	2.278052e-02	9.999711e-01	2
TK02Brlens{2}_length[116]	8.766045e-02	4.599541e-03	2.436869e-05	2.205475e-01	7.239562e-02	1.000672e+00	2
TK02Brlens{2}_length[117]	6.620630e-02	3.006144e-03	1.293554e-06	1.751409e-01	5.258345e-02	1.001743e+00	2
TK02Brlens{2}_length[118]	6.828399e-02	2.593379e-03	3.149018e-05	1.669679e-01	5.713827e-02	1.000405e+00	2
TK02Brlens{2}_length[119]	1.130458e-01	4.031468e-03	2.245012e-03	2.305237e-01	1.049192e-01	1.000396e+00	2
TK02Brlens{2}_length[120]	1.063507e-01	6.501528e-03	1.767797e-05	2.595127e-01	9.015685e-02	9.999501e-01	2
TK02Brlens{2}_length[121]	9.775920e-02	3.548181e-03	2.919419e-05	2.053349e-01	8.998048e-02	1.000032e+00	2
TK02Brlens{2}_length[122]	1.657831e-01	9.594258e-03	4.586500e-04	3.469813e-01	1.494570e-01	9.999472e-01	2
TK02Brlens{2}_length[123]	9.152928e-02	4.635719e-03	6.715161e-06	2.196588e-01	7.816384e-02	9.999872e-01	2
TK02Brlens{2}_length[124]	6.063606e-02	1.533799e-03	4.298109e-05	1.346407e-01	5.403265e-02	1.000024e+00	2
TK02Brlens{2}_length[125]	1.786226e-01	1.086631e-02	6.813762e-04	3.728913e-01	1.632896e-01	9.999354e-01	2
TK02Brlens{2}_length[126]	1.375638e-01	6.703606e-03	2.149757e-03	2.896369e-01	1.250150e-01	1.001252e+00	2
TK02Brlens{2}_length[127]	2.724367e-02	5.325809e-04	2.734174e-06	7.281135e-02	2.138032e-02	1.000123e+00	2
TK02Brlens{2}_length[128]	1.433229e-01	5.404261e-03	7.816603e-03	2.822301e-01	1.350041e-01	1.000184e+00	2
TK02Brlens{2}_length[129]	3.277973e-01	3.367875e-02	6.044013e-05	6.582599e-01	3.062892e-01	1.000098e+00	2
TK02Brlens{2}_length[130]	7.019762e-02	2.513064e-03	1.247560e-05	1.676243e-01	5.961961e-02	9.999328e-01	2
TK02Brlens{2}_length[131]	3.020022e-03	9.014644e-06	1.439806e-06	8.813723e-03	2.134520e-03	9.999615e-01	2
TK02Brlens{2}_length[132]	8.731752e-02	3.121189e-03	2.658776e-04	1.934339e-01	7.802646e-02	1.000211e+00	2
TK02Brlens{2}_length[133]	8.930961e-02	4.254173e-03	2.677058e-05	2.129207e-01	7.643451e-02	1.000164e+00	2
TK02Brlens{2}_length[134]	1.367114e-01	7.683972e-03	2.366493e-05	2.990868e-01	1.244333e-01	1.000345e+00	2
TK02Brlens{2}_length[135]	2.613091e-01	1.785571e-02	3.723302e-02	5.275828e-01	2.414259e-01	1.000015e+00	2
TK02Brlens{2}_length[136]	8.432380e-02	2.314284e-03	1.962910e-03	1.754337e-01	7.615472e-02	1.000265e+00	2
TK02Brlens{2}_length[137]	7.255644e-02	1.558728e-03	2.749906e-05	1.458415e-01	6.728263e-02	9.999680e-01	2
TK02Brlens{2}_length[138]	8.746528e-02	2.911376e-03	3.992849e-05	1.855641e-01	8.067051e-02	9.999526e-01	2
TK02Brlens{2}_length[139]	9.136271e-02	3.682143e-03	2.751990e-05	2.046762e-01	8.189231e-02	1.000918e+00	2
TK02Brlens{2}_length[140]	1.321080e-01	6.237951e-03	5.579703e-06	2.778177e-01	1.207155e-01	1.000222e+00	2
TK02Brlens{2}_length[141]	8.367968e-02	2.485302e-03	2.201401e-04	1.735163e-01	7.739483e-02	9.999560e-01	2
TK02Brlens{2}_length[142]	2.948026e-03	8.845835e-06	1.726067e-06	8.853008e-03	2.032274e-03	9.999807e-01	2
TK02Brlens{2}_length[143]	1.465308e-01	9.099071e-03	4.026548e-05	3.296892e-01	1.293672e-01	1.001061e+00	2
TK02Brlens{2}_length[144]	1.080401e-01	5.005298e-03	8.316066e-06	2.344542e-01	9.962917e-02	1.000233e+00	2
TK02Brlens{2}_length[145]	1.434686e-01	1.630608e-02	6.234069e-05	3.865206e-01	1.090096e-01	1.000783e+00	2
TK02Brlens{2}_length[146]	1.369716e-01	1.107747e-02	1.643927e-05	3.382789e-01	1.151410e-01	1.000318e+00	2
TK02Brlens{2}_length[147]	4.110295e-02	1.117131e-03	1.122722e-05	1.065831e-01	3.335772e-02	9.998984e-01	2
TK02Brlens{2}_length[148]	2.133181e-02	3.783971e-04	2.257737e-07	5.853698e-02	1.606315e-02	1.000097e+00	2
TK02Brlens{2}_length[149]	6.001077e-02	1.188809e-03	2.356936e-03	1.271983e-01	5.472234e-02	9.998866e-01	2
TK02Brlens{2}_length[150]	1.578723e-01	5.051734e-03	3.535173e-02	3.013293e-01	1.485101e-01	1.001540e+00	2
TK02Brlens{2}_length[151]	3.915487e-02	6.726387e-04	1.295193e-05	8.920990e-02	3.416597e-02	1.000620e+00	2
TK02Brlens{2}_length[152]	9.638130e-02	4.708419e-03	9.848442e-05	2.244128e-01	8.460661e-02	1.000082e+00	2
TK02Brlens{2}_length[153]	2.850913e-01	2.713361e-02	1.135259e-04	5.890027e-01	2.595777e-01	1.001388e+00	2
TK02Brlens{2}_length[154]	4.846317e-02	1.647014e-03	3.298482e-05	1.285478e-01	3.852208e-02	1.000943e+00	2
TK02Brlens{2}_length[155]	5.707201e-02	1.485868e-03	9.389458e-06	1.289365e-01	5.189268e-02	9.999179e-01	2
TK02Brlens{2}_length[156]	1.342661e-01	9.299441e-03	7.150374e-06	3.151897e-01	1.167258e-01	9.999090e-01	2
TK02Brlens{2}_length[157]	1.065341e-01	3.798464e-03	3.046481e-04	2.176404e-01	1.004749e-01	9.998842e-01	2
TK02Brlens{2}_length[158]	1.095979e-01	3.322539e-03	1.042446e-02	2.201093e-01	1.012779e-01	9.998810e-01	2
TK02Brlens{2}_length[159]	6.214661e-02	3.067025e-03	9.267549e-06	1.716896e-01	4.767428e-02	1.000552e+00	2
TK02Brlens{2}_length[160]	4.899787e-02	1.493463e-03	1.581116e-06	1.234034e-01	3.995114e-02	9.998742e-01	2
TK02Brlens{2}_length[161]	2.131404e-01	6.263896e-03	5.926463e-02	3.740739e-01	2.084058e-01	1.000643e+00	2
TK02Brlens{2}_length[162]	1.181853e-01	7.951238e-03	7.014181e-05	2.854852e-01	9.928202e-02	1.000803e+00	2
TK02Brlens{2}_length[163]	6.588427e-03	3.406331e-05	8.342467e-06	1.852941e-02	4.923675e-03	9.998719e-01	2
TK02Brlens{2}_length[164]	1.081164e-01	9.338046e-03	5.101069e-06	2.824161e-01	8.485951e-02	1.000017e+00	2
TK02Brlens{2}_length[165]	7.232632e-02	2.115692e-03	1.088781e-04	1.568982e-01	6.598004e-02	1.000180e+00	2
TK02Brlens{2}_length[166]	8.180713e-02	4.963752e-03	8.426548e-06	2.196960e-01	6.361753e-02	1.000042e+00	2
TK02Brlens{2}_length[167]	2.172803e-01	1.913087e-02	1.129810e-04	4.577450e-01	1.998560e-01	1.000633e+00	2
TK02Brlens{2}_length[168]	4.242949e-01	2.193186e-01	6.208228e-05	1.200600e+00	3.016831e-01	9.999181e-01	2
TK02Brlens{2}_length[169]	1.483756e-01	9.700072e-03	8.214473e-05	3.200090e-01	1.399180e-01	1.007936e+00	2
TK02Brlens{2}_length[170]	2.484292e-02	6.712533e-04	1.706345e-06	7.608438e-02	1.649223e-02	1.001767e+00	2
TK02Brlens{2}_length[171]	1.344007e-01	1.114847e-02	3.302379e-05	3.404993e-01	1.127392e-01	9.998568e-01	2
TK02Brlens{2}_length[172]	5.951818e-02	1.961290e-03	7.002693e-06	1.420339e-01	5.021748e-02	1.000441e+00	2
TK02Brlens{2}_length[173]	1.122206e-01	8.045753e-03	3.607354e-05	2.853681e-01	9.199091e-02	1.000466e+00	2
TK02Brlens{2}_length[174]	1.738523e-01	1.081740e-02	5.585109e-04	3.683003e-01	1.567426e-01	1.000161e+00	2
TK02Brlens{2}_length[175]	1.488203e-01	6.950333e-03	3.542147e-03	3.047421e-01	1.371742e-01	1.000601e+00	2
TK02Brlens{2}_length[176]	5.322110e-02	1.659158e-03	1.266872e-05	1.321380e-01	4.456243e-02	1.005720e+00	2
TK02Brlens{2}_length[177]	2.330128e-01	1.942898e-02	6.084452e-05	4.897209e-01	2.182067e-01	1.007180e+00	2
TK02Brlens{2}_length[178]	2.532023e-01	3.410550e-02	8.130187e-06	5.985269e-01	2.213269e-01	1.003110e+00	2
TK02Brlens{2}_length[179]	6.710168e-02	1.931946e-03	1.917282e-04	1.469574e-01	6.066567e-02	1.001360e+00	2
TK02Brlens{2}_length[180]	1.327722e-01	4.978848e-03	1.304052e-04	2.576386e-01	1.247406e-01	9.998756e-01	2
TK02Brlens{2}_length[181]	4.672372e-02	1.297983e-03	1.016770e-05	1.186434e-01	3.869218e-02	1.006312e+00	2
TK02Brlens{2}_length[182]	5.489857e-02	2.033973e-03	1.765034e-05	1.466246e-01	4.373994e-02	1.000074e+00	2
TK02Brlens{2}_length[183]	4.670031e-02	1.446470e-03	1.491057e-06	1.215426e-01	3.760053e-02	9.998748e-01	2
TK02Brlens{2}_length[184]	1.181088e-01	5.599988e-03	5.683345e-05	2.531745e-01	1.098978e-01	1.001463e+00	2
TK02Brlens{2}_length[185]	3.596557e-02	7.381983e-04	1.865550e-05	8.748855e-02	3.013616e-02	9.997991e-01	2
TK02Brlens{2}_length[186]	1.492342e-01	2.969140e-02	4.484894e-06	5.016963e-01	8.476913e-02	1.004086e+00	2
TK02Brlens{2}_length[187]	5.574461e-02	3.151573e-03	9.402526e-06	1.655538e-01	3.862532e-02	9.997952e-01	2
TK02Brlens{2}_length[188]	1.945091e-03	4.942841e-06	4.976998e-07	6.215816e-03	1.231116e-03	1.002017e+00	2
TK02Brlens{2}_length[189]	5.111688e-02	1.102546e-03	7.295682e-06	1.143841e-01	4.643739e-02	9.998359e-01	2
TK02Brlens{2}_length[190]	5.861613e-02	1.843067e-03	1.157518e-04	1.428736e-01	4.994083e-02	1.000146e+00	2
TK02Brlens{2}_length[191]	2.220594e-01	7.011692e-03	6.447234e-02	4.014352e-01	2.179351e-01	1.000067e+00	2
TK02Brlens{2}_length[192]	3.299678e-01	5.370372e-02	2.684383e-04	7.567206e-01	2.822300e-01	1.015883e+00	2
TK02Brlens{2}_length[193]	6.639695e-02	2.813616e-03	4.560499e-06	1.685826e-01	5.451475e-02	1.002195e+00	2
TK02Brlens{2}_length[194]	6.269366e-02	2.687469e-03	8.739730e-05	1.646431e-01	5.071871e-02	1.000524e+00	2
TK02Brlens{2}_length[195]	1.436000e-01	1.021910e-02	3.928146e-05	3.305788e-01	1.256386e-01	1.001839e+00	2
TK02Brlens{2}_length[196]	1.049977e-01	3.838357e-03	1.351286e-04	2.187984e-01	9.709976e-02	1.001273e+00	2
TK02Brlens{2}_length[197]	3.620471e-02	1.058376e-03	6.085233e-05	9.907788e-02	2.727557e-02	9.999749e-01	2
TK02Brlens{2}_length[198]	2.987849e-02	6.248169e-04	2.486188e-05	7.939743e-02	2.383657e-02	9.998690e-01	2
TK02Brlens{2}_length[199]	8.969664e-02	5.067176e-03	5.767047e-06	2.237959e-01	7.477724e-02	1.001604e+00	2
TK02Brlens{2}_length[200]	7.929809e-02	4.756654e-03	1.796619e-05	2.168177e-01	5.904978e-02	1.000016e+00	2
TK02Brlens{2}_length[201]	1.053462e-01	9.719978e-03	8.656299e-06	3.029867e-01	7.767051e-02	1.004314e+00	2
TK02Brlens{2}_length[202]	7.215438e-02	3.096676e-03	7.434578e-05	1.787109e-01	6.238055e-02	9.997749e-01	2
TK02Brlens{2}_length[203]	2.981919e-02	6.284781e-04	1.406444e-05	7.930204e-02	2.311099e-02	1.000361e+00	2
TK02Brlens{2}_length[204]	3.492353e-02	6.901079e-04	2.875283e-05	8.479906e-02	2.922138e-02	1.000084e+00	2
TK02Brlens{2}_length[205]	6.274411e-02	1.596206e-03	8.794840e-05	1.382091e-01	5.704611e-02	9.997959e-01	2
TK02Brlens{2}_length[206]	1.337305e-01	8.215290e-03	2.594502e-05	3.049580e-01	1.213851e-01	1.001564e+00	2
TK02Brlens{2}_length[207]	4.689014e-01	8.075875e-01	1.974069e-04	1.333434e+00	3.133559e-01	9.997621e-01	2
TK02Brlens{2}_length[208]	8.982012e-02	3.232466e-03	3.204936e-05	1.945943e-01	8.128418e-02	9.999186e-01	2
TK02Brlens{2}_length[209]	1.318019e-01	1.169162e-02	2.687173e-05	3.396149e-01	1.086647e-01	1.000432e+00	2
TK02Brlens{2}_length[210]	6.392135e-02	4.100071e-03	9.552490e-06	1.945801e-01	4.395196e-02	1.004037e+00	2
TK02Brlens{2}_length[211]	7.299220e-02	2.168382e-03	1.447957e-04	1.583712e-01	6.515834e-02	9.998818e-01	2
TK02Brlens{2}_length[212]	1.030082e-01	9.259558e-03	3.520530e-05	2.906054e-01	7.596039e-02	1.000353e+00	2
TK02Brlens{2}_length[213]	9.731075e-02	3.664580e-03	5.080140e-05	2.103130e-01	8.771116e-02	1.000038e+00	2
TK02Brlens{2}_length[214]	5.368831e-02	1.341504e-03	7.721075e-05	1.248668e-01	4.740229e-02	1.000860e+00	2
TK02Brlens{2}_length[215]	8.180083e-02	3.094910e-03	1.297377e-04	1.885406e-01	7.266745e-02	9.997411e-01	2
TK02Brlens{2}_length[216]	8.868082e-02	1.878852e-03	1.533672e-02	1.771292e-01	8.269335e-02	9.998356e-01	2
TK02Brlens{2}_length[217]	4.757342e-02	8.225899e-04	3.814321e-03	1.012406e-01	4.249004e-02	1.000677e+00	2
TK02Brlens{2}_length[218]	4.662753e-02	1.884279e-03	1.582059e-05	1.320847e-01	3.466732e-02	1.003271e+00	2
TK02Brlens{2}_length[219]	6.305858e-02	3.680975e-03	8.892153e-06	1.828455e-01	4.495828e-02	9.999675e-01	2
TK02Brlens{2}_length[220]	1.793468e-01	1.117730e-02	3.742214e-04	3.763628e-01	1.628029e-01	9.998475e-01	2
TK02Brlens{2}_length[221]	2.158327e-01	2.524751e-02	6.181245e-06	5.162866e-01	1.821310e-01	9.997125e-01	2
TK02Brlens{2}_length[222]	4.839721e-02	1.284299e-03	4.279346e-05	1.184575e-01	4.035475e-02	9.997075e-01	2
TK02Brlens{2}_length[223]	8.603698e-02	2.478355e-03	2.447725e-04	1.755688e-01	7.923454e-02	1.000207e+00	2
TK02Brlens{2}_length[224]	1.943904e-01	3.186178e-02	2.615047e-05	5.127501e-01	1.499486e-01	9.998685e-01	2
TK02Brlens{2}_length[225]	2.655248e-02	5.454141e-04	3.020180e-06	7.160263e-02	2.070148e-02	9.997943e-01	2
TK02Brlens{2}_length[226]	3.754045e-01	1.029575e-01	3.201941e-04	9.598163e-01	2.983899e-01	1.000944e+00	2
TK02Brlens{2}_length[227]	5.959350e-02	1.530908e-03	9.473130e-05	1.332519e-01	5.346611e-02	9.999855e-01	2
TK02Brlens{2}_length[228]	2.652715e-02	5.036565e-04	4.108587e-06	7.055160e-02	2.132343e-02	9.997149e-01	2
TK02Brlens{2}_length[229]	5.002618e-02	1.467975e-03	3.094303e-05	1.258334e-01	4.100538e-02	1.000032e+00	2
TK02Brlens{2}_length[230]	4.237924e-02	1.054460e-03	5.001152e-05	1.051449e-01	3.501469e-02	9.997790e-01	2
TK02Brlens{2}_length[231]	1.154532e-01	4.489332e-03	2.838637e-03	2.394100e-01	1.073006e-01	1.000571e+00	2
TK02Brlens{2}_length[232]	3.837323e-02	1.018315e-03	1.800560e-05	1.003434e-01	3.051183e-02	9.999521e-01	2
TK02Brlens{2}_length[233]	6.508117e-02	2.784507e-03	5.398811e-05	1.680439e-01	5.159393e-02	1.001488e+00	2
TK02Brlens{2}_length[234]	3.718123e-02	1.184942e-03	2.291852e-05	1.055272e-01	2.778912e-02	1.001066e+00	2
TK02Brlens{2}_length[235]	6.367790e-02	2.304444e-03	2.244935e-05	1.536060e-01	5.294548e-02	9.999437e-01	2
TK02Brlens{2}_length[236]	1.132862e-01	9.856370e-03	4.717178e-06	3.021770e-01	8.850323e-02	1.005893e+00	2
TK02Brlens{2}_length[237]	4.341808e-02	1.336991e-03	4.124045e-05	1.105018e-01	3.463995e-02	1.000183e+00	2
TK02Brlens{2}_length[238]	1.623780e-01	7.659568e-03	2.410298e-05	3.233498e-01	1.531505e-01	9.998017e-01	2
TK02Brlens{2}_length[239]	1.473590e-01	5.885465e-03	9.600500e-03	2.950782e-01	1.365756e-01	9.997598e-01	2
TK02Brlens{2}_length[240]	1.270940e-01	3.956254e-03	9.581815e-03	2.436658e-01	1.196537e-01	1.003748e+00	2
TK02Brlens{2}_length[241]	8.535188e-02	2.324135e-03	3.239758e-03	1.755303e-01	7.953048e-02	1.000047e+00	2
TK02Brlens{2}_length[242]	1.328040e-01	3.855725e-03	1.635393e-02	2.490007e-01	1.274311e-01	1.001174e+00	2
TK02Brlens{2}_rate[1]	7.927746e-01	2.648150e-02	5.376022e-01	1.109472e+00	7.631874e-01	1.000104e+00	2
TK02Brlens{2}_rate[2]	9.865363e-01	2.223035e-01	2.246556e-01	1.904922e+00	8.961724e-01	1.000508e+00	2
TK02Brlens{2}_rate[3]	1.486736e+00	5.915604e-01	3.461793e-01	2.954331e+00	1.318173e+00	1.000812e+00	2
TK02Brlens{2}_rate[4]	2.579952e+00	3.177844e+00	2.120319e-01	5.795368e+00	2.202545e+00	1.002232e+00	2
TK02Brlens{2}_rate[5]	1.045221e+00	3.289054e-01	1.569944e-01	2.173584e+00	9.265611e-01	1.000471e+00	2
TK02Brlens{2}_rate[6]	1.118910e+00	1.279827e+00	7.354794e-03	3.205094e+00	7.921514e-01	1.001713e+00	2
TK02Brlens{2}_rate[7]	1.581064e+00	5.481655e-01	3.659550e-01	3.036181e+00	1.440767e+00	1.000600e+00	2
TK02Brlens{2}_rate[8]	2.564926e+00	8.927054e-01	1.015993e+00	4.472885e+00	2.406363e+00	1.001804e+00	2
TK02Brlens{2}_rate[9]	1.074573e+00	2.505140e-01	2.714839e-01	2.061980e+00	9.834565e-01	1.000153e+00	2
TK02Brlens{2}_rate[10]	1.293374e+00	1.255443e+00	8.587950e-02	3.455705e+00	1.006954e+00	1.000925e+00	2
TK02Brlens{2}_rate[11]	1.645673e+00	3.693120e-01	6.713805e-01	2.879288e+00	1.545534e+00	1.000818e+00	2
TK02Brlens{2}_rate[12]	1.296737e+00	4.369103e-01	3.064536e-01	2.549716e+00	1.158579e+00	1.000393e+00	2
TK02Brlens{2}_rate[13]	9.676773e-01	2.233429e-01	2.277914e-01	1.900466e+00	8.777331e-01	1.000410e+00	2
TK02Brlens{2}_rate[14]	2.159841e+00	1.435414e+00	4.463996e-01	4.513362e+00	1.907780e+00	1.000582e+00	2
TK02Brlens{2}_rate[15]	5.503768e-01	1.053994e-01	6.910923e-02	1.197080e+00	4.819842e-01	1.000812e+00	2
TK02Brlens{2}_rate[16]	1.981549e+00	1.210643e+00	2.709175e-01	4.044291e+00	1.773408e+00	1.000077e+00	2
TK02Brlens{2}_rate[17]	1.859604e+00	1.057338e+00	3.517289e-01	3.853277e+00	1.658321e+00	1.000001e+00	2
TK02Brlens{2}_rate[18]	2.002715e+00	2.271166e+00	2.478384e-01	4.428366e+00	1.663078e+00	1.000241e+00	2
TK02Brlens{2}_rate[19]	1.874022e+00	6.353028e-01	5.914443e-01	3.483572e+00	1.731602e+00	1.001265e+00	2
TK02Brlens{2}_rate[20]	8.268399e-01	3.536173e-01	3.910011e-02	2.003833e+00	6.863955e-01	1.000726e+00	2
TK02Brlens{2}_rate[21]	3.284773e+00	1.817038e+00	1.102905e+00	5.999208e+00	3.041143e+00	1.013331e+00	2
TK02Brlens{2}_rate[22]	4.486912e+00	4.930598e+00	1.091551e+00	8.993078e+00	4.041210e+00	1.000435e+00	2
TK02Brlens{2}_rate[23]	4.519930e+00	4.800885e+00	9.904580e-01	8.813850e+00	4.030501e+00	1.000372e+00	2
TK02Brlens{2}_rate[24]	1.238132e+00	6.967197e-01	9.178029e-02	2.841559e+00	1.042438e+00	9.999914e-01	2
TK02Brlens{2}_rate[25]	3.310912e+00	4.435055e+00	5.555666e-01	7.509021e+00	2.764057e+00	1.000262e+00	2
TK02Brlens{2}_rate[26]	1.557400e+00	4.900625e-01	4.110894e-01	2.925210e+00	1.438230e+00	1.000577e+00	2
TK02Brlens{2}_rate[27]	2.477261e+00	8.005686e-01	9.692188e-01	4.290563e+00	2.323979e+00	1.001930e+00	2
TK02Brlens{2}_rate[28]	1.942237e+00	8.473013e-01	4.905532e-01	3.737531e+00	1.767305e+00	1.000186e+00	2
TK02Brlens{2}_rate[29]	1.570331e+00	2.158826e+00	2.077128e-02	4.069396e+00	1.208458e+00	1.005048e+00	2
TK02Brlens{2}_rate[30]	1.126238e+00	4.124256e-01	2.117748e-01	2.351134e+00	9.887664e-01	1.000112e+00	2
TK02Brlens{2}_rate[31]	1.749449e+00	9.372681e-01	3.042268e-01	3.619133e+00	1.550801e+00	1.000353e+00	2
TK02Brlens{2}_rate[32]	3.478614e+00	2.056388e+00	1.139748e+00	6.373537e+00	3.210754e+00	1.000319e+00	2
TK02Brlens{2}_rate[33]	1.228622e+00	1.558807e+00	5.469226e-02	3.210060e+00	9.113550e-01	9.999672e-01	2
TK02Brlens{2}_rate[34]	2.376460e+00	6.861781e+00	7.424457e-02	6.554672e+00	1.643219e+00	1.000525e+00	2
TK02Brlens{2}_rate[35]	8.188478e-01	1.541806e-01	1.699151e-01	1.567585e+00	7.549758e-01	1.000305e+00	2
TK02Brlens{2}_rate[36]	8.243711e-01	3.658698e-01	2.220513e-02	1.990138e+00	6.786065e-01	1.000909e+00	2
TK02Brlens{2}_rate[37]	2.479648e+00	9.890432e-01	8.987980e-01	4.409053e+00	2.304944e+00	1.000091e+00	2
TK02Brlens{2}_rate[38]	2.570374e+00	9.264440e+00	2.173897e-02	7.500444e+00	1.742455e+00	1.001892e+00	2
TK02Brlens{2}_rate[39]	1.939955e+00	5.123129e-01	8.065704e-01	3.396558e+00	1.817176e+00	1.000442e+00	2
TK02Brlens{2}_rate[40]	1.864830e+00	5.440646e-01	6.217224e-01	3.369042e+00	1.740726e+00	1.001223e+00	2
TK02Brlens{2}_rate[41]	9.539468e-01	1.762905e-01	2.533061e-01	1.803242e+00	8.966965e-01	1.001254e+00	2
TK02Brlens{2}_rate[42]	1.147585e+00	6.103594e-01	6.093325e-02	2.636462e+00	9.730600e-01	1.004726e+00	2
TK02Brlens{2}_rate[43]	3.340833e+00	1.779828e+00	1.198939e+00	5.938941e+00	3.104283e+00	1.000311e+00	2
TK02Brlens{2}_rate[44]	2.049374e+00	7.341369e-01	8.404736e-01	3.987816e+00	1.882722e+00	1.004613e+00	2
TK02Brlens{2}_rate[45]	1.863744e+00	1.129143e+00	2.796765e-01	3.905164e+00	1.637868e+00	1.000096e+00	2
TK02Brlens{2}_rate[46]	3.343201e+00	2.034831e+00	9.882947e-01	6.152131e+00	3.098707e+00	1.000472e+00	2
TK02Brlens{2}_rate[47]	3.754199e+00	1.939660e+00	1.478301e+00	6.560488e+00	3.516553e+00	1.000113e+00	2
TK02Brlens{2}_rate[48]	1.228768e+00	5.824423e-01	3.405224e-01	2.499382e+00	1.054359e+00	9.999787e-01	2
TK02Brlens{2}_rate[49]	5.692153e-01	1.274381e-01	5.821818e-02	1.248601e+00	4.915037e-01	1.001816e+00	2
TK02Brlens{2}_rate[50]	8.190015e-01	1.571970e-01	2.107090e-01	1.606638e+00	7.476496e-01	1.000877e+00	2
TK02Brlens{2}_rate[51]	5.519447e-01	6.589775e-02	1.269725e-01	1.043495e+00	5.104220e-01	1.000315e+00	2
TK02Brlens{2}_rate[52]	8.009822e-01	1.660747e-01	1.965865e-01	1.612454e+00	7.189650e-01	1.000783e+00	2
TK02Brlens{2}_rate[53]	1.156564e+00	2.914876e-01	2.669670e-01	2.197169e+00	1.058071e+00	1.001308e+00	2
TK02Brlens{2}_rate[54]	2.707990e+00	1.007670e+01	3.000556e-01	6.781866e+00	1.994893e+00	1.000487e+00	2
TK02Brlens{2}_rate[55]	8.107371e-01	1.420180e-01	2.014706e-01	1.545529e+00	7.406900e-01	1.000846e+00	2
TK02Brlens{2}_rate[56]	6.400479e-01	1.161022e-01	8.378296e-02	1.293768e+00	5.822245e-01	1.000284e+00	2
TK02Brlens{2}_rate[57]	6.066909e-01	1.133780e-01	7.793495e-02	1.264790e+00	5.437095e-01	1.000066e+00	2
TK02Brlens{2}_rate[58]	9.198068e-01	1.996662e-01	2.285398e-01	1.792098e+00	8.350106e-01	1.000329e+00	2
TK02Brlens{2}_rate[59]	1.553474e+00	4.232769e+00	6.671426e-02	4.201512e+00	1.066612e+00	1.000378e+00	2
TK02Brlens{2}_rate[60]	6.765614e-01	2.100216e-01	8.357634e-02	1.524082e+00	5.750037e-01	1.001712e+00	2
TK02Brlens{2}_rate[61]	1.185759e+00	1.234814e+00	5.121082e-02	3.015870e+00	9.020926e-01	1.000731e+00	2
TK02Brlens{2}_rate[62]	2.327311e+00	3.334253e+00	7.336488e-02	5.621064e+00	1.869558e+00	1.000572e+00	2
TK02Brlens{2}_rate[63]	3.338538e-01	3.923487e-02	2.797556e-02	7.094447e-01	2.943632e-01	9.999803e-01	2
TK02Brlens{2}_rate[64]	5.056658e-01	9.350799e-02	5.302887e-02	1.079001e+00	4.383194e-01	9.999726e-01	2
TK02Brlens{2}_rate[65]	1.058048e+00	3.290497e-01	1.706472e-01	2.164340e+00	9.545835e-01	1.000525e+00	2
TK02Brlens{2}_rate[66]	1.888095e+00	6.366675e-01	5.939688e-01	3.535143e+00	1.744193e+00	1.000326e+00	2
TK02Brlens{2}_rate[67]	1.062120e+00	2.003242e-01	3.355233e-01	1.956549e+00	9.844020e-01	9.999670e-01	2
TK02Brlens{2}_rate[68]	1.188379e+00	2.518652e-01	3.841717e-01	2.181116e+00	1.099531e+00	9.999693e-01	2
TK02Brlens{2}_rate[69]	1.152707e+00	2.229532e-01	3.913408e-01	2.084393e+00	1.069640e+00	9.999957e-01	2
TK02Brlens{2}_rate[70]	4.489466e+00	3.363253e+00	1.581824e+00	8.069602e+00	4.149772e+00	1.000204e+00	2
TK02Brlens{2}_rate[71]	1.130166e+00	6.424749e-01	6.808331e-02	2.634788e+00	9.450644e-01	1.003123e+00	2
TK02Brlens{2}_rate[72]	1.175693e+00	2.593242e-01	3.798943e-01	2.181513e+00	1.081944e+00	1.000009e+00	2
TK02Brlens{2}_rate[73]	8.639471e-01	3.851790e-01	5.039054e-02	1.969965e+00	7.252342e-01	9.999874e-01	2
TK02Brlens{2}_rate[74]	1.625700e+00	4.076730e-01	5.630840e-01	2.886667e+00	1.524287e+00	1.002106e+00	2
TK02Brlens{2}_rate[75]	1.462005e-01	7.127328e-03	2.087329e-02	3.095809e-01	1.287948e-01	1.000089e+00	2
TK02Brlens{2}_rate[76]	1.437004e-01	7.117798e-03	2.043500e-02	3.104110e-01	1.263968e-01	1.000360e+00	2
TK02Brlens{2}_rate[77]	1.727422e-01	9.543095e-03	2.720695e-02	3.628994e-01	1.530421e-01	1.000257e+00	2
TK02Brlens{2}_rate[78]	1.831122e-01	1.253151e-02	2.141993e-02	4.037613e-01	1.582373e-01	1.000211e+00	2
TK02Brlens{2}_rate[79]	1.908066e-01	1.550868e-02	1.875046e-02	4.285061e-01	1.619661e-01	1.000238e+00	2
TK02Brlens{2}_rate[80]	1.441301e-01	7.751046e-03	1.738321e-02	3.123963e-01	1.249413e-01	1.000001e+00	2
TK02Brlens{2}_rate[81]	1.899837e-01	1.683641e-02	1.752358e-02	4.377581e-01	1.580254e-01	1.000127e+00	2
TK02Brlens{2}_rate[82]	7.795647e-01	5.722285e-02	3.134940e-01	1.257937e+00	7.521921e-01	1.000172e+00	2
TK02Brlens{2}_rate[83]	9.162339e-01	2.032530e-01	2.733609e-01	1.813455e+00	8.147946e-01	1.000292e+00	2
TK02Brlens{2}_rate[84]	3.038249e-01	2.285574e-02	6.292111e-02	6.036062e-01	2.766983e-01	1.000386e+00	2
TK02Brlens{2}_rate[85]	3.478441e+00	2.197083e+00	1.197445e+00	6.493564e+00	3.201547e+00	1.000559e+00	2
TK02Brlens{2}_rate[86]	3.244834e-01	3.082128e-02	5.170559e-02	6.643237e-01	2.920753e-01	9.999928e-01	2
TK02Brlens{2}_rate[87]	1.753389e-01	2.013948e-02	2.860525e-03	4.508449e-01	1.382309e-01	1.000431e+00	2
TK02Brlens{2}_rate[88]	1.775089e-01	2.043378e-02	2.682563e-03	4.516581e-01	1.399875e-01	1.000447e+00	2
TK02Brlens{2}_rate[89]	2.333992e-01	8.145802e-03	7.811427e-02	4.120781e-01	2.202054e-01	1.000069e+00	2
TK02Brlens{2}_rate[90]	9.729921e-01	5.871636e-03	8.101386e-01	1.125492e+00	9.789662e-01	1.000022e+00	2
TK02Brlens{2}_rate[91]	2.517852e-01	1.209602e-02	6.926575e-02	4.719445e-01	2.360736e-01	1.000240e+00	2
TK02Brlens{2}_rate[92]	5.271777e-01	2.863090e-02	2.222621e-01	8.627091e-01	5.057114e-01	1.000557e+00	2
TK02Brlens{2}_rate[93]	3.944241e+00	1.305646e+00	1.946504e+00	6.216085e+00	3.783078e+00	1.000802e+00	2
TK02Brlens{2}_rate[94]	1.845081e-01	7.417666e-03	4.651760e-02	3.570186e-01	1.696996e-01	1.000314e+00	2
TK02Brlens{2}_rate[95]	5.846787e-01	2.953007e-02	2.722630e-01	9.294657e-01	5.680148e-01	1.000707e+00	2
TK02Brlens{2}_rate[96]	1.584982e-01	6.116702e-03	3.435130e-02	3.141669e-01	1.447108e-01	1.000012e+00	2
TK02Brlens{2}_rate[97]	4.240097e+00	2.751168e+00	1.676430e+00	7.561728e+00	3.899799e+00	1.001341e+00	2
TK02Brlens{2}_rate[98]	2.479116e+00	6.243083e-01	1.183435e+00	4.072648e+00	2.349948e+00	1.000701e+00	2
TK02Brlens{2}_rate[99]	7.084409e-01	8.584322e-02	2.243606e-01	1.295355e+00	6.603537e-01	1.003008e+00	2
TK02Brlens{2}_rate[100]	1.437379e-01	5.405317e-03	2.837407e-02	2.885045e-01	1.311446e-01	9.999963e-01	2
TK02Brlens{2}_rate[101]	7.706215e-01	7.627902e-02	3.044060e-01	1.320741e+00	7.307656e-01	1.000726e+00	2
TK02Brlens{2}_rate[102]	7.061027e-01	6.247154e-02	2.721079e-01	1.205268e+00	6.705977e-01	1.000768e+00	2
TK02Brlens{2}_rate[103]	1.019432e+00	1.208838e-01	4.297446e-01	1.722016e+00	9.686326e-01	1.000978e+00	2
TK02Brlens{2}_rate[104]	1.782648e+00	4.936618e-01	5.749954e-01	3.265816e+00	1.697107e+00	1.000002e+00	2
TK02Brlens{2}_rate[105]	7.446363e-01	6.311649e-02	3.130684e-01	1.251936e+00	7.080100e-01	1.001091e+00	2
TK02Brlens{2}_rate[106]	1.585840e+00	9.147319e-01	2.964454e-01	3.370853e+00	1.364471e+00	1.002106e+00	2
TK02Brlens{2}_rate[107]	8.416686e-01	9.449384e-02	3.196509e-01	1.445388e+00	7.953421e-01	1.001000e+00	2
TK02Brlens{2}_rate[108]	9.320844e-01	3.092634e-02	5.859221e-01	1.282450e+00	9.191946e-01	1.000424e+00	2
TK02Brlens{2}_rate[109]	1.805661e+00	3.230410e-01	7.987398e-01	2.922858e+00	1.728598e+00	1.001371e+00	2
TK02Brlens{2}_rate[110]	1.126710e+00	1.420842e-01	4.721746e-01	1.898008e+00	1.081704e+00	1.000108e+00	2
TK02Brlens{2}_rate[111]	2.406976e+00	5.317260e-01	1.140777e+00	3.871896e+00	2.298926e+00	1.001661e+00	2
TK02Brlens{2}_rate[112]	9.941413e-01	7.385412e-02	4.970629e-01	1.535393e+00	9.679023e-01	1.000458e+00	2
TK02Brlens{2}_rate[113]	2.033228e-01	1.194715e-02	3.876697e-02	4.221621e-01	1.811956e-01	1.000401e+00	2
TK02Brlens{2}_rate[114]	9.170505e-01	7.583057e-02	4.361356e-01	1.470111e+00	8.805266e-01	1.000733e+00	2
TK02Brlens{2}_rate[115]	6.169662e-01	8.186738e-02	1.473474e-01	1.169603e+00	5.663721e-01	9.999931e-01	2
TK02Brlens{2}_rate[116]	6.504035e-01	9.074208e-02	1.625887e-01	1.255909e+00	6.023545e-01	1.001349e+00	2
TK02Brlens{2}_rate[117]	9.397396e-01	2.800489e-01	6.001265e-02	1.943185e+00	8.532150e-01	1.001668e+00	2
TK02Brlens{2}_rate[118]	6.368684e-01	9.486320e-02	1.243546e-01	1.239643e+00	5.859517e-01	1.002239e+00	2
TK02Brlens{2}_rate[119]	2.431141e+00	4.673673e-01	1.153640e+00	3.770827e+00	2.349179e+00	1.000685e+00	2
TK02Brlens{2}_rate[120]	4.126776e+00	1.636853e+00	1.935501e+00	6.661499e+00	3.930489e+00	1.000330e+00	2
TK02Brlens{2}_rate[121]	2.098941e+00	3.848029e-01	1.033666e+00	3.375416e+00	2.021034e+00	1.001072e+00	2
TK02Brlens{2}_rate[122]	2.201320e+00	5.307342e-01	9.553554e-01	3.637135e+00	2.083833e+00	1.000023e+00	2
TK02Brlens{2}_rate[123]	1.149141e+00	1.724535e-01	4.395351e-01	1.981811e+00	1.092544e+00	1.000283e+00	2
TK02Brlens{2}_rate[124]	1.658855e+00	1.927989e-01	8.359209e-01	2.486123e+00	1.608740e+00	1.001291e+00	2
TK02Brlens{2}_rate[125]	9.111071e-01	9.908014e-02	3.785245e-01	1.542278e+00	8.662916e-01	1.000118e+00	2
TK02Brlens{2}_rate[126]	1.078376e+00	1.260117e-01	4.595023e-01	1.782289e+00	1.030443e+00	1.002330e+00	2
TK02Brlens{2}_rate[127]	5.414035e-01	6.577601e-02	1.346970e-01	1.056074e+00	4.989718e-01	1.000159e+00	2
TK02Brlens{2}_rate[128]	2.834010e+00	6.988087e-01	1.432283e+00	4.556593e+00	2.721137e+00	9.999480e-01	2
TK02Brlens{2}_rate[129]	3.850389e+00	1.372769e+00	1.824942e+00	6.154335e+00	3.687683e+00	9.999631e-01	2
TK02Brlens{2}_rate[130]	1.120809e+00	1.633505e-01	4.109698e-01	1.893337e+00	1.065922e+00	1.000439e+00	2
TK02Brlens{2}_rate[131]	1.477760e-01	6.321351e-03	2.323684e-02	3.046958e-01	1.326804e-01	9.999701e-01	2
TK02Brlens{2}_rate[132]	1.126724e+00	1.136078e-01	5.592816e-01	1.814084e+00	1.082983e+00	1.000087e+00	2
TK02Brlens{2}_rate[133]	3.705024e+00	1.199445e+00	1.918561e+00	5.993639e+00	3.539530e+00	9.999193e-01	2
TK02Brlens{2}_rate[134]	3.208393e+00	8.595965e-01	1.562555e+00	5.069186e+00	3.087221e+00	1.000270e+00	2
TK02Brlens{2}_rate[135]	4.043586e+00	1.794307e+00	1.765902e+00	6.639533e+00	3.817118e+00	1.000653e+00	2
TK02Brlens{2}_rate[136]	1.353292e+00	1.378002e-01	6.680915e-01	2.088430e+00	1.313013e+00	1.001130e+00	2
TK02Brlens{2}_rate[137]	1.262719e+00	1.216773e-01	6.730422e-01	1.999336e+00	1.217748e+00	9.999373e-01	2
TK02Brlens{2}_rate[138]	2.336036e+00	4.268321e-01	1.169147e+00	3.631482e+00	2.255025e+00	1.003649e+00	2
TK02Brlens{2}_rate[139]	2.994411e+00	8.409503e-01	1.441914e+00	4.824135e+00	2.867179e+00	1.003258e+00	2
TK02Brlens{2}_rate[140]	3.165487e+00	8.817317e-01	1.501155e+00	4.942686e+00	3.030570e+00	1.000338e+00	2
TK02Brlens{2}_rate[141]	1.100361e+00	1.353313e-01	4.247090e-01	1.855712e+00	1.061215e+00	1.002138e+00	2
TK02Brlens{2}_rate[142]	1.477484e-01	6.296374e-03	2.241112e-02	3.016329e-01	1.336995e-01	1.000011e+00	2
TK02Brlens{2}_rate[143]	3.507275e+00	1.083158e+00	1.715460e+00	5.585038e+00	3.368340e+00	1.000037e+00	2
TK02Brlens{2}_rate[144]	8.610931e-01	1.099968e-01	2.800366e-01	1.505882e+00	8.165743e-01	1.001180e+00	2
TK02Brlens{2}_rate[145]	2.062594e+00	6.811498e-01	7.162227e-01	3.704933e+00	1.941747e+00	1.000285e+00	2
TK02Brlens{2}_rate[146]	2.428309e+00	1.142486e+00	6.471803e-01	4.462295e+00	2.256255e+00	1.000248e+00	2
TK02Brlens{2}_rate[147]	1.200069e+00	1.475355e-01	5.363374e-01	1.963807e+00	1.154026e+00	9.998983e-01	2
TK02Brlens{2}_rate[148]	5.256946e-01	6.671305e-02	1.257634e-01	1.044547e+00	4.807787e-01	9.999506e-01	2
TK02Brlens{2}_rate[149]	1.156539e+00	1.174890e-01	5.672768e-01	1.851699e+00	1.111297e+00	9.998871e-01	2
TK02Brlens{2}_rate[150]	2.873835e+00	6.111792e-01	1.513132e+00	4.414855e+00	2.768514e+00	1.004210e+00	2
TK02Brlens{2}_rate[151]	9.494248e-01	1.016818e-01	3.981376e-01	1.599147e+00	9.076411e-01	1.000165e+00	2
TK02Brlens{2}_rate[152]	1.190653e+00	1.839799e-01	4.725163e-01	2.053669e+00	1.122536e+00	1.002464e+00	2
TK02Brlens{2}_rate[153]	3.605831e+00	1.211208e+00	1.763966e+00	5.884099e+00	3.459613e+00	1.000998e+00	2
TK02Brlens{2}_rate[154]	5.630022e-01	8.301429e-02	1.050626e-01	1.139345e+00	5.139017e-01	1.002459e+00	2
TK02Brlens{2}_rate[155]	1.169004e+00	1.171992e-01	5.851558e-01	1.870628e+00	1.132697e+00	9.998952e-01	2
TK02Brlens{2}_rate[156]	3.598267e+00	1.204205e+00	1.780992e+00	5.802017e+00	3.442394e+00	1.000335e+00	2
TK02Brlens{2}_rate[157]	9.725551e-01	1.023099e-01	3.928879e-01	1.605404e+00	9.349282e-01	1.000719e+00	2
TK02Brlens{2}_rate[158]	2.258875e+00	4.155385e-01	1.104627e+00	3.540619e+00	2.185231e+00	9.998694e-01	2
TK02Brlens{2}_rate[159]	1.772082e+00	7.877245e-01	3.828826e-01	3.405260e+00	1.611982e+00	1.000318e+00	2
TK02Brlens{2}_rate[160]	9.973690e-01	1.614996e-01	3.144576e-01	1.785137e+00	9.329941e-01	1.000401e+00	2
TK02Brlens{2}_rate[161]	2.282255e+00	3.191400e-01	1.270809e+00	3.377179e+00	2.215077e+00	1.012264e+00	2
TK02Brlens{2}_rate[162]	3.136236e+00	1.261205e+00	1.316072e+00	5.361796e+00	2.944386e+00	9.999781e-01	2
TK02Brlens{2}_rate[163]	1.641535e-01	8.401867e-03	2.384643e-02	3.445130e-01	1.445499e-01	9.999435e-01	2
TK02Brlens{2}_rate[164]	1.349625e+00	2.962050e-01	4.645448e-01	2.428801e+00	1.260488e+00	9.999868e-01	2
TK02Brlens{2}_rate[165]	1.339656e+00	1.509939e-01	6.183604e-01	2.080171e+00	1.291658e+00	1.000847e+00	2
TK02Brlens{2}_rate[166]	2.107881e+00	6.710619e-01	7.618929e-01	3.769779e+00	1.985788e+00	9.998647e-01	2
TK02Brlens{2}_rate[167]	1.014147e+00	3.753012e-01	2.209494e-01	2.006408e+00	8.868518e-01	1.000042e+00	2
TK02Brlens{2}_rate[168]	3.115909e+00	4.765370e+00	4.016316e-01	6.781555e+00	2.601314e+00	9.999546e-01	2
TK02Brlens{2}_rate[169]	3.364148e+00	9.633002e-01	1.575755e+00	5.238569e+00	3.251455e+00	1.005981e+00	2
TK02Brlens{2}_rate[170]	7.219799e-01	8.367008e-02	2.306173e-01	1.296868e+00	6.761234e-01	1.001033e+00	2
TK02Brlens{2}_rate[171]	3.722358e+00	1.401763e+00	1.808757e+00	6.140134e+00	3.546123e+00	1.000242e+00	2
TK02Brlens{2}_rate[172]	1.140064e+00	1.585029e-01	4.784749e-01	1.941785e+00	1.084260e+00	1.000022e+00	2
TK02Brlens{2}_rate[173]	3.660064e+00	1.459549e+00	1.581305e+00	6.004178e+00	3.483476e+00	9.999721e-01	2
TK02Brlens{2}_rate[174]	2.497719e+00	6.921064e-01	1.034350e+00	4.154113e+00	2.377014e+00	1.000089e+00	2
TK02Brlens{2}_rate[175]	1.875898e+00	3.921811e-01	8.128852e-01	3.142079e+00	1.792194e+00	1.003762e+00	2
TK02Brlens{2}_rate[176]	1.484322e+00	1.555480e-01	7.770821e-01	2.221139e+00	1.444307e+00	1.000297e+00	2
TK02Brlens{2}_rate[177]	1.911299e+00	5.384936e-01	7.224545e-01	3.404356e+00	1.808075e+00	1.003555e+00	2
TK02Brlens{2}_rate[178]	3.688227e+00	1.266134e+00	1.763811e+00	5.968292e+00	3.536406e+00	1.001532e+00	2
TK02Brlens{2}_rate[179]	1.616895e+00	1.785208e-01	8.435059e-01	2.447040e+00	1.577789e+00	1.001577e+00	2
TK02Brlens{2}_rate[180]	2.848667e+00	5.952347e-01	1.485327e+00	4.385133e+00	2.760216e+00	1.002649e+00	2
TK02Brlens{2}_rate[181]	2.103802e+00	4.503518e-01	9.624082e-01	3.487846e+00	1.996024e+00	1.006768e+00	2
TK02Brlens{2}_rate[182]	1.208526e+00	1.632728e-01	5.193591e-01	2.027052e+00	1.153607e+00	1.000924e+00	2
TK02Brlens{2}_rate[183]	1.118509e+00	1.653615e-01	4.214175e-01	1.888415e+00	1.054484e+00	1.000724e+00	2
TK02Brlens{2}_rate[184]	9.762093e-01	1.298586e-01	3.342357e-01	1.643314e+00	9.258138e-01	1.002009e+00	2
TK02Brlens{2}_rate[185]	1.187391e+00	1.476656e-01	5.549966e-01	1.982790e+00	1.136249e+00	1.000250e+00	2
TK02Brlens{2}_rate[186]	1.442668e+00	1.101357e+00	1.301191e-01	3.320727e+00	1.188164e+00	1.010222e+00	2
TK02Brlens{2}_rate[187]	2.037891e+00	9.599562e-01	5.382984e-01	3.944587e+00	1.863284e+00	9.997906e-01	2
TK02Brlens{2}_rate[188]	1.413939e-01	6.367179e-03	2.119833e-02	2.990041e-01	1.252052e-01	1.000370e+00	2
TK02Brlens{2}_rate[189]	1.489850e+00	1.614098e-01	7.868220e-01	2.293935e+00	1.432590e+00	9.998203e-01	2
TK02Brlens{2}_rate[190]	1.143426e+00	1.406083e-01	5.053925e-01	1.897499e+00	1.094093e+00	1.000203e+00	2
TK02Brlens{2}_rate[191]	2.380672e+00	3.540617e-01	1.274767e+00	3.533458e+00	2.312321e+00	1.000724e+00	2
TK02Brlens{2}_rate[192]	2.433520e+00	1.544333e+00	5.812007e-01	4.877948e+00	2.198192e+00	1.025166e+00	2
TK02Brlens{2}_rate[193]	1.357672e+00	3.110554e-01	4.775309e-01	2.461474e+00	1.259234e+00	1.001300e+00	2
TK02Brlens{2}_rate[194]	2.140719e+00	5.112664e-01	9.629972e-01	3.523614e+00	2.018547e+00	1.000772e+00	2
TK02Brlens{2}_rate[195]	3.152539e+00	1.007561e+00	1.379921e+00	5.153146e+00	3.029606e+00	1.004660e+00	2
TK02Brlens{2}_rate[196]	8.831860e-01	1.034910e-01	3.367908e-01	1.523333e+00	8.445866e-01	1.004427e+00	2
TK02Brlens{2}_rate[197]	1.780232e+00	3.439736e-01	8.216271e-01	2.974798e+00	1.679647e+00	1.000085e+00	2
TK02Brlens{2}_rate[198]	1.112616e+00	1.273013e-01	4.840971e-01	1.809813e+00	1.068535e+00	9.998667e-01	2
TK02Brlens{2}_rate[199]	8.234240e-01	1.472747e-01	1.338650e-01	1.536092e+00	7.795779e-01	1.001996e+00	2
TK02Brlens{2}_rate[200]	8.122289e-01	1.156100e-01	2.094693e-01	1.461904e+00	7.665465e-01	1.000324e+00	2
TK02Brlens{2}_rate[201]	2.210615e+00	8.685814e-01	6.212804e-01	4.077566e+00	2.038285e+00	1.000993e+00	2
TK02Brlens{2}_rate[202]	6.741090e-01	9.515461e-02	1.765299e-01	1.284322e+00	6.235703e-01	1.000095e+00	2
TK02Brlens{2}_rate[203]	1.158445e+00	1.360494e-01	5.210900e-01	1.887248e+00	1.112469e+00	1.000551e+00	2
TK02Brlens{2}_rate[204]	8.137802e-01	2.528488e-02	4.966566e-01	1.120949e+00	8.052241e-01	1.000293e+00	2
TK02Brlens{2}_rate[205]	1.696745e+00	1.997213e-01	8.747891e-01	2.572018e+00	1.653945e+00	1.001419e+00	2
TK02Brlens{2}_rate[206]	3.354587e+00	8.878325e-01	1.615546e+00	5.177526e+00	3.229500e+00	9.997595e-01	2
TK02Brlens{2}_rate[207]	2.578626e+00	5.033243e+00	4.763699e-01	5.711086e+00	2.096322e+00	1.000787e+00	2
TK02Brlens{2}_rate[208]	2.055915e+00	3.753729e-01	9.772627e-01	3.264232e+00	1.988150e+00	1.004304e+00	2
TK02Brlens{2}_rate[209]	2.092123e+00	6.464358e-01	7.355423e-01	3.691563e+00	1.979094e+00	1.000258e+00	2
TK02Brlens{2}_rate[210]	2.191530e+00	1.299561e+00	5.072538e-01	4.548302e+00	1.946814e+00	1.005581e+00	2
TK02Brlens{2}_rate[211]	1.353671e+00	1.742365e-01	6.612559e-01	2.235494e+00	1.303762e+00	1.002766e+00	2
TK02Brlens{2}_rate[212]	1.641002e+00	5.121233e-01	4.807444e-01	3.021988e+00	1.498313e+00	9.998999e-01	2
TK02Brlens{2}_rate[213]	9.681931e-01	1.322579e-01	3.297313e-01	1.683449e+00	9.357940e-01	1.000177e+00	2
TK02Brlens{2}_rate[214]	1.404227e+00	1.364106e-01	7.647467e-01	2.163375e+00	1.358861e+00	1.000252e+00	2
TK02Brlens{2}_rate[215]	2.440218e+00	4.683569e-01	1.245805e+00	3.807232e+00	2.357449e+00	1.005803e+00	2
TK02Brlens{2}_rate[216]	1.103038e+00	1.334446e-01	4.194378e-01	1.798149e+00	1.056071e+00	1.000229e+00	2
TK02Brlens{2}_rate[217]	6.864526e-01	6.571949e-02	2.531260e-01	1.183572e+00	6.467691e-01	1.004822e+00	2
TK02Brlens{2}_rate[218]	4.111634e+00	1.695350e+00	1.948453e+00	6.773137e+00	3.915530e+00	9.997508e-01	2
TK02Brlens{2}_rate[219]	2.060133e+00	6.575801e-01	6.857232e-01	3.665908e+00	1.951950e+00	9.998604e-01	2
TK02Brlens{2}_rate[220]	2.253904e+00	5.991589e-01	1.026002e+00	3.836947e+00	2.110633e+00	1.006748e+00	2
TK02Brlens{2}_rate[221]	2.311806e+00	1.158129e+00	5.042850e-01	4.308122e+00	2.178744e+00	1.002956e+00	2
TK02Brlens{2}_rate[222]	1.925720e+00	3.184204e-01	8.414272e-01	2.953011e+00	1.869464e+00	1.001222e+00	2
TK02Brlens{2}_rate[223]	1.364418e+00	1.685712e-01	6.813945e-01	2.217443e+00	1.310104e+00	1.009517e+00	2
TK02Brlens{2}_rate[224]	1.317205e+00	6.705400e-01	2.077995e-01	2.887452e+00	1.132946e+00	1.000110e+00	2
TK02Brlens{2}_rate[225]	2.274372e+00	4.146887e-01	1.159851e+00	3.583094e+00	2.192330e+00	1.000247e+00	2
TK02Brlens{2}_rate[226]	2.426257e+00	1.638557e+00	5.027279e-01	4.906060e+00	2.162191e+00	1.007521e+00	2
TK02Brlens{2}_rate[227]	7.793731e-01	8.679839e-02	2.840597e-01	1.373134e+00	7.343717e-01	1.002236e+00	2
TK02Brlens{2}_rate[228]	9.619474e-01	6.886885e-02	4.991058e-01	1.476688e+00	9.297030e-01	1.001092e+00	2
TK02Brlens{2}_rate[229]	9.250760e-01	1.746711e-01	2.127945e-01	1.712142e+00	8.548079e-01	1.000248e+00	2
TK02Brlens{2}_rate[230]	3.211111e-01	2.797556e-02	4.348751e-02	6.445914e-01	2.953173e-01	9.998536e-01	2
TK02Brlens{2}_rate[231]	9.900111e-01	1.143356e-01	4.067465e-01	1.643459e+00	9.419111e-01	1.001657e+00	2
TK02Brlens{2}_rate[232]	1.155185e+00	1.621441e-01	4.921776e-01	1.973259e+00	1.094019e+00	1.001169e+00	2
TK02Brlens{2}_rate[233]	2.202871e+00	4.613358e-01	9.755289e-01	3.535378e+00	2.084274e+00	9.997145e-01	2
TK02Brlens{2}_rate[234]	1.870782e+00	3.598368e-01	8.757979e-01	3.037255e+00	1.786402e+00	1.002966e+00	2
TK02Brlens{2}_rate[235]	7.890240e-01	1.131739e-01	2.189948e-01	1.448843e+00	7.377111e-01	1.000566e+00	2
TK02Brlens{2}_rate[236]	1.712562e+00	5.097944e-01	5.346236e-01	3.050616e+00	1.574314e+00	1.000927e+00	2
TK02Brlens{2}_rate[237]	2.180393e+00	5.522507e-01	9.914624e-01	3.713972e+00	2.056430e+00	9.996650e-01	2
TK02Brlens{2}_rate[238]	2.869155e+00	7.766331e-01	1.304802e+00	4.619317e+00	2.728846e+00	9.996540e-01	2
TK02Brlens{2}_rate[239]	1.788630e+00	3.626202e-01	7.314493e-01	2.957857e+00	1.695389e+00	9.998190e-01	2
TK02Brlens{2}_rate[240]	1.848354e+00	2.653604e-01	9.174014e-01	2.851279e+00	1.790141e+00	1.021633e+00	2
TK02Brlens{2}_rate[241]	1.342926e+00	1.744219e-01	6.278455e-01	2.172982e+00	1.294885e+00	1.000371e+00	2
TK02Brlens{2}_rate[242]	1.804785e+00	2.361760e-01	9.430560e-01	2.787859e+00	1.759602e+00	1.000578e+00	2
