# Supplementary material for: The rapid evolution of lungfish durophagy
Source: Nat Commun. 2022 May 2;13:2390. doi: 10.1038/s41467-022-30091-3 (PMC9061808; doi:10.1038/s41467-022-30091-3)
Supplement: Supplementary file 5 — Supplementary Software [file 41467_2022_30091_MOESM5_ESM.zip › Supplementary Software/MrBayes_tip_dating_analyses/2_partitions_without_constraint_TK02_(not_converged)/Cui_2021_strict.tstat]

[ID: 9537836538]
ID	#obs	Probability(=s)	Stddev(s)	Min(s)	Max(s)	Nruns
89		30002	1.000000e+00	0.000000e+00	1.000000e+00	1.000000e+00	2
90		30002	1.000000e+00	0.000000e+00	1.000000e+00	1.000000e+00	2
91		30002	1.000000e+00	0.000000e+00	1.000000e+00	1.000000e+00	2
92		29996	9.998000e-01	0.000000e+00	9.998000e-01	9.998000e-01	2
93		29989	9.995667e-01	1.414119e-04	9.994667e-01	9.996667e-01	2
94		29974	9.990667e-01	2.828239e-04	9.988667e-01	9.992667e-01	2
95		29917	9.971669e-01	4.242358e-04	9.968669e-01	9.974668e-01	2
96		29528	9.842011e-01	7.541970e-04	9.836678e-01	9.847344e-01	2
97		29352	9.783348e-01	4.430907e-03	9.752017e-01	9.814679e-01	2
98		28796	9.598027e-01	1.225570e-03	9.589361e-01	9.606693e-01	2
99		27855	9.284381e-01	5.043692e-03	9.248717e-01	9.320045e-01	2
100		27808	9.268715e-01	0.000000e+00	9.268715e-01	9.268715e-01	2
101		27744	9.247384e-01	2.828239e-04	9.245384e-01	9.249383e-01	2
102		27564	9.187388e-01	6.504949e-03	9.141391e-01	9.233384e-01	2
103		26805	8.934404e-01	1.932630e-03	8.920739e-01	8.948070e-01	2
104		26221	8.739751e-01	2.026904e-03	8.725418e-01	8.754083e-01	2
105		25969	8.655756e-01	1.861924e-02	8.524098e-01	8.787414e-01	2
106		25666	8.554763e-01	1.828928e-02	8.425438e-01	8.684088e-01	2
107		25596	8.531431e-01	2.451140e-03	8.514099e-01	8.548763e-01	2
108		25269	8.422439e-01	7.023459e-03	8.372775e-01	8.472102e-01	2
109		23754	7.917472e-01	2.356865e-03	7.900807e-01	7.934138e-01	2
110		23662	7.886808e-01	8.390441e-03	7.827478e-01	7.946137e-01	2
111		22299	7.432504e-01	8.908952e-03	7.369509e-01	7.495500e-01	2
112		21883	7.293847e-01	6.646361e-03	7.246850e-01	7.340844e-01	2
113		21857	7.285181e-01	3.299612e-04	7.282848e-01	7.287514e-01	2
114		19646	6.548230e-01	7.541970e-04	6.542897e-01	6.553563e-01	2
115		19388	6.462236e-01	1.206715e-02	6.376908e-01	6.547563e-01	2
116		18766	6.254916e-01	1.791218e-02	6.128258e-01	6.381575e-01	2
117		18100	6.032931e-01	3.346749e-02	5.796280e-01	6.269582e-01	2
118		17868	5.955603e-01	9.993110e-03	5.884941e-01	6.026265e-01	2
119		17861	5.953270e-01	8.531853e-03	5.892940e-01	6.013599e-01	2
120		16072	5.356976e-01	3.770985e-04	5.354310e-01	5.359643e-01	2
121		15864	5.287647e-01	1.103013e-02	5.209653e-01	5.365642e-01	2
122		15526	5.174988e-01	8.484716e-04	5.168989e-01	5.180988e-01	2
123		15321	5.106660e-01	5.609340e-03	5.066996e-01	5.146324e-01	2
124		14865	4.954670e-01	1.070017e-02	4.879008e-01	5.030331e-01	2
125		14703	4.900673e-01	1.569672e-02	4.789681e-01	5.011666e-01	2
126		14239	4.746017e-01	1.588527e-02	4.633691e-01	4.858343e-01	2
127		14235	4.744684e-01	1.107727e-02	4.666356e-01	4.823012e-01	2
128		13752	4.583694e-01	3.243047e-02	4.354376e-01	4.813012e-01	2
129		13702	4.567029e-01	9.238913e-03	4.501700e-01	4.632358e-01	2
130		13580	4.526365e-01	2.451140e-03	4.509033e-01	4.543697e-01	2
131		13448	4.482368e-01	6.127850e-03	4.439037e-01	4.525698e-01	2
132		13303	4.434038e-01	2.974364e-02	4.223718e-01	4.644357e-01	2
133		12333	4.110726e-01	1.399978e-02	4.011733e-01	4.209719e-01	2
134		11988	3.995734e-01	3.770985e-03	3.969069e-01	4.022399e-01	2
135		11737	3.912073e-01	2.220167e-02	3.755083e-01	4.069062e-01	2
136		11717	3.905406e-01	4.020813e-02	3.621092e-01	4.189721e-01	2
137		11705	3.901407e-01	7.070596e-04	3.896407e-01	3.906406e-01	2
138		11515	3.838077e-01	2.498277e-03	3.820412e-01	3.855743e-01	2
139		11506	3.835078e-01	8.871242e-02	3.207786e-01	4.462369e-01	2
140		10901	3.633424e-01	1.720512e-02	3.511766e-01	3.755083e-01	2
141		10799	3.599427e-01	4.878712e-02	3.254450e-01	3.944404e-01	2
142		10564	3.521099e-01	6.410674e-03	3.475768e-01	3.566429e-01	2
143		10107	3.368775e-01	2.248450e-02	3.209786e-01	3.527765e-01	2
144		10036	3.345110e-01	2.498277e-02	3.168455e-01	3.521765e-01	2
145		9911	3.303446e-01	7.683381e-03	3.249117e-01	3.357776e-01	2
146		9745	3.248117e-01	8.814677e-03	3.185788e-01	3.310446e-01	2
147		9698	3.232451e-01	1.131295e-02	3.152457e-01	3.312446e-01	2
148		9030	3.009799e-01	3.959534e-03	2.981801e-01	3.037797e-01	2
149		8808	2.935804e-01	2.262591e-03	2.919805e-01	2.951803e-01	2
150		8708	2.902473e-01	5.967583e-02	2.480501e-01	3.324445e-01	2
151		8469	2.822812e-01	8.956089e-04	2.816479e-01	2.829145e-01	2
152		8355	2.784814e-01	1.560245e-02	2.674488e-01	2.895140e-01	2
153		7829	2.609493e-01	1.758222e-02	2.485168e-01	2.733818e-01	2
154		7810	2.603160e-01	1.791218e-02	2.476502e-01	2.729818e-01	2
155		7803	2.600827e-01	6.174988e-03	2.557163e-01	2.644490e-01	2
156		7704	2.567829e-01	1.989194e-02	2.427172e-01	2.708486e-01	2
157		7624	2.541164e-01	5.185104e-03	2.504500e-01	2.577828e-01	2
158		7464	2.487834e-01	2.865948e-02	2.285181e-01	2.690487e-01	2
159		7169	2.389507e-01	5.232241e-03	2.352510e-01	2.426505e-01	2
160		7078	2.359176e-01	7.164871e-03	2.308513e-01	2.409839e-01	2
161		6851	2.283514e-01	5.321802e-02	1.907206e-01	2.659823e-01	2
162		6701	2.233518e-01	4.478044e-03	2.201853e-01	2.265182e-01	2
163		6654	2.217852e-01	4.148083e-03	2.188521e-01	2.247184e-01	2
164		6590	2.196520e-01	3.016788e-03	2.175188e-01	2.217852e-01	2
165		6552	2.183854e-01	9.144638e-03	2.119192e-01	2.248517e-01	2
166		6495	2.164856e-01	3.818122e-03	2.137857e-01	2.191854e-01	2
167		6374	2.124525e-01	3.808695e-02	1.855210e-01	2.393840e-01	2
168		6282	2.093860e-01	1.791218e-02	1.967202e-01	2.220519e-01	2
169		6172	2.057196e-01	7.447695e-02	1.530565e-01	2.583828e-01	2
170		6163	2.054196e-01	1.880779e-02	1.921205e-01	2.187188e-01	2
171		6128	2.042530e-01	1.678088e-02	1.923872e-01	2.161189e-01	2
172		6026	2.008533e-01	5.939301e-03	1.966536e-01	2.050530e-01	2
173		5964	1.987867e-01	2.451140e-03	1.970535e-01	2.005200e-01	2
174		5911	1.970202e-01	7.494832e-03	1.917206e-01	2.023198e-01	2
175		5767	1.922205e-01	9.686717e-02	1.237251e-01	2.607160e-01	2
176		5696	1.898540e-01	1.828928e-02	1.769215e-01	2.027865e-01	2
177		5501	1.833544e-01	1.607382e-02	1.719885e-01	1.947204e-01	2
178		5492	1.830545e-01	2.639689e-02	1.643890e-01	2.017199e-01	2
179		5379	1.792880e-01	3.360890e-02	1.555230e-01	2.030531e-01	2
180		5331	1.776882e-01	4.586460e-02	1.452570e-01	2.101193e-01	2
181		5043	1.680888e-01	1.890206e-02	1.547230e-01	1.814546e-01	2
182		5013	1.670889e-01	2.121179e-03	1.655890e-01	1.685888e-01	2
183		4943	1.647557e-01	7.070596e-04	1.642557e-01	1.652556e-01	2
184		4894	1.631225e-01	1.395264e-02	1.532564e-01	1.729885e-01	2
185		4888	1.629225e-01	7.447695e-03	1.576562e-01	1.681888e-01	2
186		4816	1.605226e-01	9.144638e-03	1.540564e-01	1.669889e-01	2
187		4613	1.537564e-01	7.777656e-03	1.482568e-01	1.592560e-01	2
188		4596	1.531898e-01	2.828239e-04	1.529898e-01	1.533898e-01	2
189		4582	1.527232e-01	1.197288e-02	1.442570e-01	1.611893e-01	2
190		4511	1.503566e-01	4.713731e-05	1.503233e-01	1.503900e-01	2
191		4505	1.501567e-01	6.820769e-02	1.019265e-01	1.983868e-01	2
192		4492	1.497234e-01	2.950796e-02	1.288581e-01	1.705886e-01	2
193		4348	1.449237e-01	6.976322e-03	1.399907e-01	1.498567e-01	2
194		4348	1.449237e-01	8.673265e-03	1.387907e-01	1.510566e-01	2
195		4337	1.445570e-01	6.457811e-03	1.399907e-01	1.491234e-01	2
196		4317	1.438904e-01	1.588527e-02	1.326578e-01	1.551230e-01	2
197		4278	1.425905e-01	1.498966e-02	1.319912e-01	1.531898e-01	2
198		4264	1.421239e-01	8.107617e-03	1.363909e-01	1.478568e-01	2
199		4264	1.421239e-01	2.733964e-02	1.227918e-01	1.614559e-01	2
200		4194	1.397907e-01	3.016788e-03	1.376575e-01	1.419239e-01	2
201		4175	1.391574e-01	1.494253e-02	1.285914e-01	1.497234e-01	2
202		4174	1.391241e-01	6.222125e-03	1.347244e-01	1.435238e-01	2
203		4169	1.389574e-01	1.399978e-02	1.290581e-01	1.488567e-01	2
204		4168	1.389241e-01	6.787773e-03	1.341244e-01	1.437238e-01	2
205		4129	1.376242e-01	1.531963e-02	1.267915e-01	1.484568e-01	2
206		4092	1.363909e-01	4.742013e-02	1.028598e-01	1.699220e-01	2
207		4082	1.360576e-01	8.673265e-03	1.299247e-01	1.421905e-01	2
208		4068	1.355910e-01	6.504949e-03	1.309913e-01	1.401907e-01	2
209		4053	1.350910e-01	5.232241e-03	1.313912e-01	1.387907e-01	2
210		3963	1.320912e-01	7.400558e-03	1.268582e-01	1.373242e-01	2
211		3905	1.301580e-01	3.299612e-04	1.299247e-01	1.303913e-01	2
212		3882	1.293914e-01	4.148083e-03	1.264582e-01	1.323245e-01	2
213		3877	1.292247e-01	1.437688e-02	1.190587e-01	1.393907e-01	2
214		3802	1.267249e-01	2.224881e-02	1.109926e-01	1.424572e-01	2
215		3772	1.257250e-01	1.037021e-03	1.249917e-01	1.264582e-01	2
216		3746	1.248583e-01	1.621523e-02	1.133924e-01	1.363242e-01	2
217		3736	1.245250e-01	1.696943e-02	1.125258e-01	1.365242e-01	2
218		3714	1.237917e-01	8.296166e-03	1.179255e-01	1.296580e-01	2
219		3713	1.237584e-01	1.178433e-03	1.229251e-01	1.245917e-01	2
220		3671	1.223585e-01	1.183146e-02	1.139924e-01	1.307246e-01	2
221		3472	1.157256e-01	1.885492e-02	1.023932e-01	1.290581e-01	2
222		3417	1.138924e-01	9.003226e-03	1.075262e-01	1.202586e-01	2
223		3414	1.137924e-01	6.693498e-03	1.090594e-01	1.185254e-01	2
224		3398	1.132591e-01	9.804560e-03	1.063262e-01	1.201920e-01	2
225		3390	1.129925e-01	5.467928e-03	1.091261e-01	1.168589e-01	2
226		3313	1.104260e-01	3.238333e-02	8.752750e-02	1.333244e-01	2
227		3279	1.092927e-01	1.366982e-03	1.083261e-01	1.102593e-01	2
228		3261	1.086928e-01	3.158200e-03	1.064596e-01	1.109259e-01	2
229		3192	1.063929e-01	6.599223e-04	1.059263e-01	1.068595e-01	2
230		3164	1.054596e-01	1.169005e-02	9.719352e-02	1.137258e-01	2
231		3157	1.052263e-01	3.252474e-03	1.029265e-01	1.075262e-01	2
232		3128	1.042597e-01	3.393886e-03	1.018599e-01	1.066596e-01	2
233		3095	1.031598e-01	4.760868e-03	9.979335e-02	1.065262e-01	2
234		3076	1.025265e-01	8.956089e-03	9.619359e-02	1.088594e-01	2
235		2997	9.989334e-02	3.818122e-03	9.719352e-02	1.025932e-01	2
236		2982	9.939337e-02	6.127850e-03	9.506033e-02	1.037264e-01	2
237		2908	9.692687e-02	4.713731e-03	9.359376e-02	1.002600e-01	2
238		2872	9.572695e-02	1.018166e-02	8.852743e-02	1.029265e-01	2
239		2868	9.559363e-02	3.346749e-02	7.192854e-02	1.192587e-01	2
240		2668	8.892740e-02	3.129917e-02	6.679555e-02	1.110593e-01	2
241		2572	8.572762e-02	2.498277e-02	6.806213e-02	1.033931e-01	2
242		2552	8.506100e-02	5.797889e-02	4.406373e-02	1.260583e-01	2
