# Supplementary material for: The rapid evolution of lungfish durophagy
Source: Nat Commun. 2022 May 2;13:2390. doi: 10.1038/s41467-022-30091-3 (PMC9061808; doi:10.1038/s41467-022-30091-3)
Supplement: Supplementary file 5 — Supplementary Software [file 41467_2022_30091_MOESM5_ESM.zip › Supplementary Software/MrBayes_tip_dating_analyses/2_partitions_without_constraint_TK02_(not_converged)/Cui_2021_strict.pstat]

[ID: 9537836538]
Parameter	Mean	Variance	Lower	Upper	Median	minESS	avgESS	PSRF
TH{all}	2.749611e+00	6.047703e-02	2.269085e+00	3.230628e+00	2.739688e+00	4.897355e+02	8.711910e+02	9.999727e-01
TL{all}	1.436691e+01	1.173047e+00	1.226430e+01	1.648727e+01	1.432285e+01	8.657248e+02	1.120398e+03	1.003184e+00
prop_ancfossil{all}	5.232211e-05	6.146929e-07	0.000000e+00	0.000000e+00	0.000000e+00	1.489183e+04	1.494642e+04	1.000009e+00
alpha{all}	2.194244e+00	1.068415e-01	1.583772e+00	2.845195e+00	2.164958e+00	4.756205e+03	4.986017e+03	1.000389e+00
net_speciation{all}	1.892410e-02	1.035567e-04	1.452930e-03	3.838740e-02	1.759558e-02	4.105517e+03	4.697862e+03	1.000311e+00
relative_extinction{all}	9.900995e-01	5.063570e-05	9.760967e-01	9.996339e-01	9.917733e-01	4.326514e+03	4.836064e+03	1.000112e+00
relative_fossilization{all}	3.524994e-03	1.012628e-05	5.188880e-05	9.691612e-03	2.600240e-03	8.628269e+03	9.163469e+03	9.999679e-01
tk02var{1}	2.049988e-06	7.125487e-12	1.000012e-06	5.270066e-06	1.345407e-06	4.279520e+01	4.718931e+01	1.032158e+00
tk02var{2}	3.575682e+00	1.197805e+00	1.585746e+00	5.717594e+00	3.454356e+00	7.646829e+02	8.147399e+02	9.999782e-01
clockrate{all}	1.723434e-02	2.629915e-06	1.398232e-02	2.034897e-02	1.717512e-02	4.440404e+02	6.987954e+02	9.999769e-01
