# Supplementary material for: The rapid evolution of lungfish durophagy
Source: Nat Commun. 2022 May 2;13:2390. doi: 10.1038/s41467-022-30091-3 (PMC9061808; doi:10.1038/s41467-022-30091-3)
Supplement: Supplementary file 5 — Supplementary Software [file 41467_2022_30091_MOESM5_ESM.zip › Supplementary Software/MrBayes_tip_dating_analyses/2_partitions_without_constraint_TK02_(not_converged)/Cui_2021_strict.ckp~]

#NEXUS
[ID: 9537836538]
[generation: 399999000]

begin trees;
	translate
       1 Guiyu_oneris,
       2 Adololopas_moyasmithae,
       3 Adelargo_schultzei,
       4 Amadeodipterus_kencampbelli,
       5 Andreyevichthys_epitomus,
       6 Archaeonectes_pertusus,
       7 Asthenorhynchus_meemannae,
       8 Barwickia_downunda,
       9 Chirodipterus_australis,
      10 Chirodipterus_onawayensis,
      11 Dipterus_valenciennesi,
      12 Chirodipterus_wildungensis,
      13 Chirodipterus_liangchengi,
      14 Dipnorhynchus_cathlesae,
      15 Dipnorhynchus_sussmilchi,
      16 Dipnorhynchus_kiandrensis,
      17 Dipnorhynchus_kurikae,
      18 Eoctenodus_microsoma,
      19 Fleurantia_denticulata,
      20 Gogodipterus_paddyensis,
      21 Griphognathus_minutidens,
      22 Griphognathus_sculpta,
      23 Griphognathus_whitei,
      24 Grossipterus_crassus,
      25 Holodipterus_elderae,
      26 Holodipterus_gogoensis,
      27 Howidipterus_donnae,
      28 Ichnomylax_kurnai,
      29 Iowadipterus_halli,
      30 Jarvikia_arctica,
      31 Jessenia_concentrica,
      32 Melanognathus_canadensis,
      33 Nielsenia_nordica,
      34 Oervigia_nordica,
      35 Orlovichthys_limnatis,
      36 Palaeodaphus_insignis,
      37 Pentlandia_macroptera,
      38 Phaneropleuron_andersoni,
      39 Pillararhynchus_longi,
      40 Robinsondipterus_longi,
      41 Scaumenacia_curta,
      42 Soederberghia_groenlandica,
      43 Sorbitorhynchus_deleaskitus,
      44 Speonesydrion_iani,
      45 Stomiahykus_thlaodus,
      46 Tarachomylax_oepiki,
      47 Uranolophus_wyomingensis,
      48 Conchopoma_gadiforme,
      49 Delatitia_breviceps,
      50 Uronemus_splendens,
      51 Gnathorhiza_serrata,
      52 Megapleuron_zangerli,
      53 Palaeophichthys_parvulus,
      54 Parasagenodus_sibiricus,
      55 Sagenodus_inaequalis,
      56 Straitonia_waterstoni,
      57 Tranodis_castrensis,
      58 Ctenodus,
      59 Xylognathus_macrustenus,
      60 Limanichthys_fraseri,
      61 Apatorhynchus_opistheretmus,
      62 Erikia_jarviki,
      63 Dipnotuberculus_gnathodus,
      64 Cathlorhynchus_trismodipterus,
      65 Harajicadipterus_youngi,
      66 Xeradipterus_hatcheri,
      67 Rhinodipterus_ulrichi,
      68 Rhinodipterus_kimberleyensis,
      69 Rhinodipterus_secans,
      70 Westollrhynchus_lehmanni,
      71 Rhynchodipterus_elginensis,
      72 Persephonichthys,
      73 Celsiodon,
      74 Sinodipterus_beibei,
      75 Porolepis,
      76 Durialepis,
      77 Glyptolepis,
      78 Holoptychius,
      79 Laccognathus,
      80 Nasogaluakus_chorni,
      81 Quebecius_quebecensis,
      82 Psarolepis,
      83 Youngolepis,
      84 Powichthys,
      85 Diabolepis_speratus,
      86 Meemannia,
      87 Raynerius_splendens,
      88 Cheirolepis;
	tree mcmc.tree_1 [&B TK02Brlens{1}] [&B TK02Brlens{2}] = [&R] [&clockrate = 1.622758200477557e-03] ((82:3.924405664273664e-02[&B TK02Brlens{1} 1.095434795380177e-01][&B TK02Brlens{2} 5.556093577629415e-02],(((((76:0.000000000000000e+00[&B TK02Brlens{1} 0.000000000000000e+00][&B TK02Brlens{2} 0.000000000000000e+00],(80:0.000000000000000e+00[&B TK02Brlens{1} 0.000000000000000e+00][&B TK02Brlens{2} 0.000000000000000e+00],(((79:0.000000000000000e+00[&B TK02Brlens{1} 0.000000000000000e+00][&B TK02Brlens{2} 0.000000000000000e+00],81:5.286179039891953e-03[&B TK02Brlens{1} 1.106769145962151e-01][&B TK02Brlens{2} 1.146481175983700e-02]):6.580464561991684e-03[&B TK02Brlens{1} 1.310720918090602e-01][&B TK02Brlens{2} 1.668153218939632e-02],78:0.000000000000000e+00[&B TK02Brlens{1} 0.000000000000000e+00][&B TK02Brlens{2} 0.000000000000000e+00]):7.743058739675318e-03[&B TK02Brlens{1} 1.054790998680091e-01][&B TK02Brlens{2} 2.393560914169792e-02],77:0.000000000000000e+00[&B TK02Brlens{1} 0.000000000000000e+00][&B TK02Brlens{2} 0.000000000000000e+00]):1.677923094689043e-02[&B TK02Brlens{1} 2.047791851539232e-01][&B TK02Brlens{2} 5.252596753341019e-02]):5.987048572626830e-03[&B TK02Brlens{1} 1.162166341024045e-01][&B TK02Brlens{2} 1.150579274276707e-02]):5.650575011845071e-03[&B TK02Brlens{1} 1.572376213889935e-01][&B TK02Brlens{2} 8.271229614000633e-03],75:0.000000000000000e+00[&B TK02Brlens{1} 0.000000000000000e+00][&B TK02Brlens{2} 0.000000000000000e+00]):1.903588506139109e-02[&B TK02Brlens{1} 5.093125376191519e-01][&B TK02Brlens{2} 3.327633387877912e-02],84:0.000000000000000e+00[&B TK02Brlens{1} 0.000000000000000e+00][&B TK02Brlens{2} 0.000000000000000e+00]):1.273398455864180e-02[&B TK02Brlens{1} 3.181100552304972e-01][&B TK02Brlens{2} 5.208450041731953e-02],(83:0.000000000000000e+00[&B TK02Brlens{1} 0.000000000000000e+00][&B TK02Brlens{2} 0.000000000000000e+00],((70:0.000000000000000e+00[&B TK02Brlens{1} 0.000000000000000e+00][&B TK02Brlens{2} 0.000000000000000e+00],(47:0.000000000000000e+00[&B TK02Brlens{1} 0.000000000000000e+00][&B TK02Brlens{2} 0.000000000000000e+00],(((64:0.000000000000000e+00[&B TK02Brlens{1} 0.000000000000000e+00][&B TK02Brlens{2} 0.000000000000000e+00],(((((74:0.000000000000000e+00[&B TK02Brlens{1} 0.000000000000000e+00][&B TK02Brlens{2} 0.000000000000000e+00],(((69:0.000000000000000e+00[&B TK02Brlens{1} 0.000000000000000e+00][&B TK02Brlens{2} 0.000000000000000e+00],(35:1.235619175229516e-02[&B TK02Brlens{1} 2.424494779484028e-01][&B TK02Brlens{2} 7.023713779323419e-01],68:0.000000000000000e+00[&B TK02Brlens{1} 0.000000000000000e+00][&B TK02Brlens{2} 0.000000000000000e+00]):8.359359708872388e-03[&B TK02Brlens{1} 2.203204019674641e-01][&B TK02Brlens{2} 3.951096295086146e-01]):7.740066882872015e-03[&B TK02Brlens{1} 2.575864070892422e-01][&B TK02Brlens{2} 2.099600406591151e-01],67:0.000000000000000e+00[&B TK02Brlens{1} 0.000000000000000e+00][&B TK02Brlens{2} 0.000000000000000e+00]):5.461188101382269e-03[&B TK02Brlens{1} 1.576245131294746e-01][&B TK02Brlens{2} 1.530333210765527e-01],(((11:0.000000000000000e+00[&B TK02Brlens{1} 0.000000000000000e+00][&B TK02Brlens{2} 0.000000000000000e+00],39:8.631045837665996e-03[&B TK02Brlens{1} 1.478190638238678e-01][&B TK02Brlens{2} 3.194196342378753e-01]):9.232985389367732e-03[&B TK02Brlens{1} 1.485559237430197e-01][&B TK02Brlens{2} 1.231570705839751e-01],(((65:6.581112970252212e-03[&B TK02Brlens{1} 2.418924133466170e-01][&B TK02Brlens{2} 8.840108745590143e-02],12:0.000000000000000e+00[&B TK02Brlens{1} 0.000000000000000e+00][&B TK02Brlens{2} 0.000000000000000e+00]):3.839153886815022e-03[&B TK02Brlens{1} 1.107930925125536e-01][&B TK02Brlens{2} 6.042873961192782e-02],2:0.000000000000000e+00[&B TK02Brlens{1} 0.000000000000000e+00][&B TK02Brlens{2} 0.000000000000000e+00]):2.180409655473503e-03[&B TK02Brlens{1} 4.907391428637870e-02][&B TK02Brlens{2} 3.381011100600467e-02],(((36:0.000000000000000e+00[&B TK02Brlens{1} 0.000000000000000e+00][&B TK02Brlens{2} 0.000000000000000e+00],20:1.228417439543439e-03[&B TK02Brlens{1} 3.450957227604350e-02][&B TK02Brlens{2} 1.413730109142816e-02]):6.750308728109944e-03[&B TK02Brlens{1} 1.683222889157163e-01][&B TK02Brlens{2} 1.163798605317305e-01],9:0.000000000000000e+00[&B TK02Brlens{1} 0.000000000000000e+00][&B TK02Brlens{2} 0.000000000000000e+00]):3.444079436323605e-03[&B TK02Brlens{1} 6.558615189265639e-02][&B TK02Brlens{2} 7.008792737141466e-02],13:0.000000000000000e+00[&B TK02Brlens{1} 0.000000000000000e+00][&B TK02Brlens{2} 0.000000000000000e+00]):3.373600150038125e-03[&B TK02Brlens{1} 5.999311927616587e-02][&B TK02Brlens{2} 5.572748923676896e-02]):8.865491741148285e-03[&B TK02Brlens{1} 1.691540741689273e-01][&B TK02Brlens{2} 1.167953229639292e-01]):3.995561073549897e-03[&B TK02Brlens{1} 8.711461822249845e-02][&B TK02Brlens{2} 8.924414897372869e-02],(((((23:0.000000000000000e+00[&B TK02Brlens{1} 0.000000000000000e+00][&B TK02Brlens{2} 0.000000000000000e+00],22:5.486091880684857e-03[&B TK02Brlens{1} 7.043706705616044e-02][&B TK02Brlens{2} 3.444430571555147e-01]):8.347682463206024e-03[&B TK02Brlens{1} 1.351036208783266e-01][&B TK02Brlens{2} 4.212148741885097e-01],21:0.000000000000000e+00[&B TK02Brlens{1} 0.000000000000000e+00][&B TK02Brlens{2} 0.000000000000000e+00]):4.498014802113315e-03[&B TK02Brlens{1} 8.370941851066845e-02][&B TK02Brlens{2} 1.748989215392667e-01],(((7:0.000000000000000e+00[&B TK02Brlens{1} 0.000000000000000e+00][&B TK02Brlens{2} 0.000000000000000e+00],(25:0.000000000000000e+00[&B TK02Brlens{1} 0.000000000000000e+00][&B TK02Brlens{2} 0.000000000000000e+00],(29:0.000000000000000e+00[&B TK02Brlens{1} 0.000000000000000e+00][&B TK02Brlens{2} 0.000000000000000e+00],(18:0.000000000000000e+00[&B TK02Brlens{1} 0.000000000000000e+00][&B TK02Brlens{2} 0.000000000000000e+00],(38:0.000000000000000e+00[&B TK02Brlens{1} 0.000000000000000e+00][&B TK02Brlens{2} 0.000000000000000e+00],34:1.700123288563377e-02[&B TK02Brlens{1} 4.703936970324165e-01][&B TK02Brlens{2} 7.191210650710325e-01]):6.240032266768974e-03[&B TK02Brlens{1} 1.271003804280876e-01][&B TK02Brlens{2} 4.703820277931334e-01]):1.888401493134767e-03[&B TK02Brlens{1} 4.871515380529888e-02][&B TK02Brlens{2} 1.719493396882800e-01]):2.937360436043618e-03[&B TK02Brlens{1} 9.974760355643371e-02][&B TK02Brlens{2} 2.409511884449587e-01]):4.945951899596707e-03[&B TK02Brlens{1} 1.446906670906556e-01][&B TK02Brlens{2} 3.333295266256517e-01]):3.211600279528243e-03[&B TK02Brlens{1} 7.464261279680695e-02][&B TK02Brlens{2} 1.701888846419669e-01],26:0.000000000000000e+00[&B TK02Brlens{1} 0.000000000000000e+00][&B TK02Brlens{2} 0.000000000000000e+00]):2.204235904853136e-03[&B TK02Brlens{1} 4.603213939063056e-02][&B TK02Brlens{2} 9.053426573617299e-02],(40:0.000000000000000e+00[&B TK02Brlens{1} 0.000000000000000e+00][&B TK02Brlens{2} 0.000000000000000e+00],66:5.963670875642924e-03[&B TK02Brlens{1} 1.269120885131063e-01][&B TK02Brlens{2} 1.905313100041233e-01]):2.227802146948565e-03[&B TK02Brlens{1} 4.394069973482941e-02][&B TK02Brlens{2} 8.668564088249080e-02]):3.127866739329688e-03[&B TK02Brlens{1} 6.287846149057004e-02][&B TK02Brlens{2} 1.330426452155647e-01]):3.456358082055772e-03[&B TK02Brlens{1} 7.104037359529732e-02][&B TK02Brlens{2} 1.432849161668131e-01],24:0.000000000000000e+00[&B TK02Brlens{1} 0.000000000000000e+00][&B TK02Brlens{2} 0.000000000000000e+00]):2.869119309398788e-03[&B TK02Brlens{1} 7.197307111765609e-02][&B TK02Brlens{2} 1.142011667915210e-01],(37:0.000000000000000e+00[&B TK02Brlens{1} 0.000000000000000e+00][&B TK02Brlens{2} 0.000000000000000e+00],(27:0.000000000000000e+00[&B TK02Brlens{1} 0.000000000000000e+00][&B TK02Brlens{2} 0.000000000000000e+00],(8:0.000000000000000e+00[&B TK02Brlens{1} 0.000000000000000e+00][&B TK02Brlens{2} 0.000000000000000e+00],((((3:0.000000000000000e+00[&B TK02Brlens{1} 0.000000000000000e+00][&B TK02Brlens{2} 0.000000000000000e+00],(61:0.000000000000000e+00[&B TK02Brlens{1} 0.000000000000000e+00][&B TK02Brlens{2} 0.000000000000000e+00],(33:0.000000000000000e+00[&B TK02Brlens{1} 0.000000000000000e+00][&B TK02Brlens{2} 0.000000000000000e+00],59:1.648447518800861e-02[&B TK02Brlens{1} 6.256645108227149e-01][&B TK02Brlens{2} 2.885122791741410e-01]):4.635496596495536e-03[&B TK02Brlens{1} 1.742382018244678e-01][&B TK02Brlens{2} 1.370101653482261e-01]):3.235648665329660e-03[&B TK02Brlens{1} 1.167046902579936e-01][&B TK02Brlens{2} 1.144785709276296e-01]):6.927842502655490e-03[&B TK02Brlens{1} 1.862206099894296e-01][&B TK02Brlens{2} 2.418709312065356e-01],((73:0.000000000000000e+00[&B TK02Brlens{1} 0.000000000000000e+00][&B TK02Brlens{2} 0.000000000000000e+00],(((58:0.000000000000000e+00[&B TK02Brlens{1} 0.000000000000000e+00][&B TK02Brlens{2} 0.000000000000000e+00],((57:0.000000000000000e+00[&B TK02Brlens{1} 0.000000000000000e+00][&B TK02Brlens{2} 0.000000000000000e+00],(50:0.000000000000000e+00[&B TK02Brlens{1} 0.000000000000000e+00][&B TK02Brlens{2} 0.000000000000000e+00],((52:0.000000000000000e+00[&B TK02Brlens{1} 0.000000000000000e+00][&B TK02Brlens{2} 0.000000000000000e+00],((72:0.000000000000000e+00[&B TK02Brlens{1} 0.000000000000000e+00][&B TK02Brlens{2} 0.000000000000000e+00],(51:9.063311815718499e-03[&B TK02Brlens{1} 2.158343848774700e-01][&B TK02Brlens{2} 1.901801918346128e-01],48:9.063311815718499e-03[&B TK02Brlens{1} 1.928360082832648e-01][&B TK02Brlens{2} 3.039620489506988e-01]):2.473477471973716e-02[&B TK02Brlens{1} 5.625166095464803e-01][&B TK02Brlens{2} 4.676511525178266e-01]):2.599589672972547e-02[&B TK02Brlens{1} 6.252475141142981e-01][&B TK02Brlens{2} 4.314400434978891e-01],53:0.000000000000000e+00[&B TK02Brlens{1} 0.000000000000000e+00][&B TK02Brlens{2} 0.000000000000000e+00]):6.904428111364720e-03[&B TK02Brlens{1} 1.882620023838534e-01][&B TK02Brlens{2} 1.027036766418940e-01]):6.566344713744288e-03[&B TK02Brlens{1} 2.026889941089055e-01][&B TK02Brlens{2} 8.045311600628301e-02],55:0.000000000000000e+00[&B TK02Brlens{1} 0.000000000000000e+00][&B TK02Brlens{2} 0.000000000000000e+00]):8.877422597262416e-03[&B TK02Brlens{1} 2.275191194386032e-01][&B TK02Brlens{2} 8.427417944391451e-02]):9.343196193037126e-03[&B TK02Brlens{1} 1.966156810520680e-01][&B TK02Brlens{2} 5.549662511257315e-02]):7.184116887943348e-03[&B TK02Brlens{1} 1.374434435112973e-01][&B TK02Brlens{2} 5.473923130556926e-02],56:0.000000000000000e+00[&B TK02Brlens{1} 0.000000000000000e+00][&B TK02Brlens{2} 0.000000000000000e+00]):1.977616028303167e-02[&B TK02Brlens{1} 2.291383620953017e-01][&B TK02Brlens{2} 2.038131432651516e-01]):9.402605156867402e-03[&B TK02Brlens{1} 8.536667785180038e-02][&B TK02Brlens{2} 1.278923440729756e-01],60:0.000000000000000e+00[&B TK02Brlens{1} 0.000000000000000e+00][&B TK02Brlens{2} 0.000000000000000e+00]):1.064677560093066e-02[&B TK02Brlens{1} 1.279919221757341e-01][&B TK02Brlens{2} 1.380594969362215e-01],49:0.000000000000000e+00[&B TK02Brlens{1} 0.000000000000000e+00][&B TK02Brlens{2} 0.000000000000000e+00]):2.551559499371414e-03[&B TK02Brlens{1} 2.859979645022511e-02][&B TK02Brlens{2} 2.678268871935698e-02]):1.720014694923472e-02[&B TK02Brlens{1} 2.043034539033208e-01][&B TK02Brlens{2} 2.325297965581026e-01],5:0.000000000000000e+00[&B TK02Brlens{1} 0.000000000000000e+00][&B TK02Brlens{2} 0.000000000000000e+00]):8.607435586187401e-03[&B TK02Brlens{1} 1.664432861915367e-01][&B TK02Brlens{2} 2.135621113363043e-01]):1.782094865409922e-03[&B TK02Brlens{1} 4.584909960585558e-02][&B TK02Brlens{2} 5.522775641616128e-02],41:0.000000000000000e+00[&B TK02Brlens{1} 0.000000000000000e+00][&B TK02Brlens{2} 0.000000000000000e+00]):3.862974792663038e-03[&B TK02Brlens{1} 8.109727183063892e-02][&B TK02Brlens{2} 1.177323607625670e-01],(19:0.000000000000000e+00[&B TK02Brlens{1} 0.000000000000000e+00][&B TK02Brlens{2} 0.000000000000000e+00],((71:0.000000000000000e+00[&B TK02Brlens{1} 0.000000000000000e+00][&B TK02Brlens{2} 0.000000000000000e+00],(30:0.000000000000000e+00[&B TK02Brlens{1} 0.000000000000000e+00][&B TK02Brlens{2} 0.000000000000000e+00],54:5.491939731118917e-03[&B TK02Brlens{1} 1.380676524226019e-01][&B TK02Brlens{2} 3.722941091225854e-01]):1.312658441117029e-02[&B TK02Brlens{1} 3.352323214829767e-01][&B TK02Brlens{2} 7.599358732905587e-01]):3.879458764742744e-03[&B TK02Brlens{1} 1.263007017689705e-01][&B TK02Brlens{2} 1.595909154981154e-01],42:0.000000000000000e+00[&B TK02Brlens{1} 0.000000000000000e+00][&B TK02Brlens{2} 0.000000000000000e+00]):1.056043607529808e-02[&B TK02Brlens{1} 3.383394309709440e-01][&B TK02Brlens{2} 4.143326707746300e-01]):4.571234078626363e-03[&B TK02Brlens{1} 8.566914100298872e-02][&B TK02Brlens{2} 1.535031582755222e-01]):6.175395829069730e-03[&B TK02Brlens{1} 1.085246315929597e-01][&B TK02Brlens{2} 2.254956250603208e-01]):2.257410577014368e-03[&B TK02Brlens{1} 5.093985061407355e-02][&B TK02Brlens{2} 9.365363039603700e-02]):3.657902715906741e-03[&B TK02Brlens{1} 9.803123973924106e-02][&B TK02Brlens{2} 1.763285475643101e-01]):4.338797970974445e-03[&B TK02Brlens{1} 1.260034625240011e-01][&B TK02Brlens{2} 2.011931700287848e-01]):2.451064465242403e-03[&B TK02Brlens{1} 6.622667884950396e-02][&B TK02Brlens{2} 8.788039714090590e-02]):1.274813573081679e-04[&B TK02Brlens{1} 3.087749934179828e-03][&B TK02Brlens{2} 4.316111497513275e-03]):1.907442474754689e-03[&B TK02Brlens{1} 5.216893769380393e-02][&B TK02Brlens{2} 6.601226771356108e-02]):5.132318129704661e-03[&B TK02Brlens{1} 1.637030296487448e-01][&B TK02Brlens{2} 2.007200269189940e-01],43:0.000000000000000e+00[&B TK02Brlens{1} 0.000000000000000e+00][&B TK02Brlens{2} 0.000000000000000e+00]):6.003336522717617e-03[&B TK02Brlens{1} 1.923390876703884e-01][&B TK02Brlens{2} 3.836597925460588e-01],32:0.000000000000000e+00[&B TK02Brlens{1} 0.000000000000000e+00][&B TK02Brlens{2} 0.000000000000000e+00]):4.460623819783988e-03[&B TK02Brlens{1} 1.701480366477081e-01][&B TK02Brlens{2} 3.521563713002876e-01],(46:0.000000000000000e+00[&B TK02Brlens{1} 0.000000000000000e+00][&B TK02Brlens{2} 0.000000000000000e+00],(4:0.000000000000000e+00[&B TK02Brlens{1} 0.000000000000000e+00][&B TK02Brlens{2} 0.000000000000000e+00],(((6:1.378108530270067e-03[&B TK02Brlens{1} 4.604794809752799e-02][&B TK02Brlens{2} 2.446649741147533e-02],10:0.000000000000000e+00[&B TK02Brlens{1} 0.000000000000000e+00][&B TK02Brlens{2} 0.000000000000000e+00]):1.308566147642132e-02[&B TK02Brlens{1} 5.322815789066802e-01][&B TK02Brlens{2} 2.846726260746467e-01],14:0.000000000000000e+00[&B TK02Brlens{1} 0.000000000000000e+00][&B TK02Brlens{2} 0.000000000000000e+00]):5.962381205354444e-03[&B TK02Brlens{1} 3.136282143374981e-01][&B TK02Brlens{2} 2.709542167499162e-01],31:0.000000000000000e+00[&B TK02Brlens{1} 0.000000000000000e+00][&B TK02Brlens{2} 0.000000000000000e+00]):2.586748724602378e-03[&B TK02Brlens{1} 1.386441988078133e-01][&B TK02Brlens{2} 2.205325306740959e-01]):3.410877116427347e-03[&B TK02Brlens{1} 1.531258429313074e-01][&B TK02Brlens{2} 2.961278145980691e-01]):6.887807922154043e-04[&B TK02Brlens{1} 2.926694983634108e-02][&B TK02Brlens{2} 4.919317391860265e-02]):1.667054046828709e-03[&B TK02Brlens{1} 8.196768832200685e-02][&B TK02Brlens{2} 1.610550609287058e-01],44:0.000000000000000e+00[&B TK02Brlens{1} 0.000000000000000e+00][&B TK02Brlens{2} 0.000000000000000e+00]):3.875023920514004e-03[&B TK02Brlens{1} 1.853750900470427e-01][&B TK02Brlens{2} 4.189075841954255e-01]):1.068326224986982e-03[&B TK02Brlens{1} 4.203000714979853e-02][&B TK02Brlens{2} 8.641048607259799e-02],15:0.000000000000000e+00[&B TK02Brlens{1} 0.000000000000000e+00][&B TK02Brlens{2} 0.000000000000000e+00]):3.523128937268916e-04[&B TK02Brlens{1} 1.219842242880191e-02][&B TK02Brlens{2} 2.494521265182418e-02],((17:0.000000000000000e+00[&B TK02Brlens{1} 0.000000000000000e+00][&B TK02Brlens{2} 0.000000000000000e+00],(28:0.000000000000000e+00[&B TK02Brlens{1} 0.000000000000000e+00][&B TK02Brlens{2} 0.000000000000000e+00],((45:0.000000000000000e+00[&B TK02Brlens{1} 0.000000000000000e+00][&B TK02Brlens{2} 0.000000000000000e+00],63:7.979999776449725e-03[&B TK02Brlens{1} 4.618428219651733e-01][&B TK02Brlens{2} 1.316971686155669e-01]):9.962282187803290e-03[&B TK02Brlens{1} 4.805964229936007e-01][&B TK02Brlens{2} 2.662972993303488e-01],62:0.000000000000000e+00[&B TK02Brlens{1} 0.000000000000000e+00][&B TK02Brlens{2} 0.000000000000000e+00]):6.590822721114498e-03[&B TK02Brlens{1} 2.556398292936211e-01][&B TK02Brlens{2} 2.832513505889483e-01]):5.675272509961415e-03[&B TK02Brlens{1} 1.787164934498197e-01][&B TK02Brlens{2} 2.757070471021437e-01]):1.177181820484929e-03[&B TK02Brlens{1} 3.280206655001974e-02][&B TK02Brlens{2} 6.237604193613754e-02],16:0.000000000000000e+00[&B TK02Brlens{1} 0.000000000000000e+00][&B TK02Brlens{2} 0.000000000000000e+00]):4.217543344287755e-03[&B TK02Brlens{1} 1.255232915164335e-01][&B TK02Brlens{2} 2.771025672383907e-01]):2.823886548727672e-03[&B TK02Brlens{1} 9.933118412813545e-02][&B TK02Brlens{2} 2.330672276771659e-01]):4.398932683607609e-03[&B TK02Brlens{1} 1.830365333887370e-01][&B TK02Brlens{2} 5.800093387061881e-01]):5.034312376231920e-03[&B TK02Brlens{1} 2.159906848690771e-01][&B TK02Brlens{2} 6.799156147364708e-01],85:0.000000000000000e+00[&B TK02Brlens{1} 0.000000000000000e+00][&B TK02Brlens{2} 0.000000000000000e+00]):8.022500766771468e-03[&B TK02Brlens{1} 3.716688233323246e-01][&B TK02Brlens{2} 5.124581271372084e-01]):7.651895307020457e-03[&B TK02Brlens{1} 3.058725307720196e-01][&B TK02Brlens{2} 1.536244031334933e-01]):2.641920120692642e-03[&B TK02Brlens{1} 6.457390462660262e-02][&B TK02Brlens{2} 1.355542208272165e-02],(86:0.000000000000000e+00[&B TK02Brlens{1} 0.000000000000000e+00][&B TK02Brlens{2} 0.000000000000000e+00],(87:0.000000000000000e+00[&B TK02Brlens{1} 0.000000000000000e+00][&B TK02Brlens{2} 0.000000000000000e+00],88:6.806616378864594e-03[&B TK02Brlens{1} 3.317318139977483e-02][&B TK02Brlens{2} 2.322522107743466e-02]):4.735734292057223e-02[&B TK02Brlens{1} 1.972307563976007e-01][&B TK02Brlens{2} 1.280626536313803e-01]):2.133536045783499e-02[&B TK02Brlens{1} 2.752664161843432e-01][&B TK02Brlens{2} 6.650341535448387e-02]):2.255074929843032e-02[&B TK02Brlens{1} 2.889419924378802e-01][&B TK02Brlens{2} 6.393138730928608e-02]):1.191674935328446e-02[&B TK02Brlens{1} 2.694394376111493e-02][&B TK02Brlens{2} 1.647754730505918e-02],1:3.638793625729267e-02[&B TK02Brlens{1} 5.782522236028213e-02][&B TK02Brlens{2} 2.447275412916329e-02]);
	tree mcmc.tree_2 [&B TK02Brlens{1}] [&B TK02Brlens{2}] = [&R] [&clockrate = 2.925729175675112e-03] (1:4.420401695761278e-02[&B TK02Brlens{1} 3.541825681028075e-02][&B TK02Brlens{2} 4.392930603116936e-02],((((((76:0.000000000000000e+00[&B TK02Brlens{1} 0.000000000000000e+00][&B TK02Brlens{2} 0.000000000000000e+00],((77:0.000000000000000e+00[&B TK02Brlens{1} 0.000000000000000e+00][&B TK02Brlens{2} 0.000000000000000e+00],((79:0.000000000000000e+00[&B TK02Brlens{1} 0.000000000000000e+00][&B TK02Brlens{2} 0.000000000000000e+00],81:1.565063131274025e-02[&B TK02Brlens{1} 1.200981924500788e-01][&B TK02Brlens{2} 4.545272612521399e-02]):8.030839938653242e-03[&B TK02Brlens{1} 6.122717876725255e-02][&B TK02Brlens{2} 1.242672941351636e-02],78:0.000000000000000e+00[&B TK02Brlens{1} 0.000000000000000e+00][&B TK02Brlens{2} 0.000000000000000e+00]):2.112405811633962e-02[&B TK02Brlens{1} 1.213241520184473e-01][&B TK02Brlens{2} 2.834855846697202e-02]):1.864502389630107e-02[&B TK02Brlens{1} 8.799854273769150e-02][&B TK02Brlens{2} 2.394850771735516e-02],80:0.000000000000000e+00[&B TK02Brlens{1} 0.000000000000000e+00][&B TK02Brlens{2} 0.000000000000000e+00]):1.778248182086953e-02[&B TK02Brlens{1} 1.035562212310439e-01][&B TK02Brlens{2} 2.075762054637955e-02]):5.924863015532160e-03[&B TK02Brlens{1} 5.402523415752818e-02][&B TK02Brlens{2} 7.706357567478863e-03],75:0.000000000000000e+00[&B TK02Brlens{1} 0.000000000000000e+00][&B TK02Brlens{2} 0.000000000000000e+00]):3.532224763331779e-02[&B TK02Brlens{1} 5.304617794391734e-01][&B TK02Brlens{2} 3.708805774862149e-02],84:0.000000000000000e+00[&B TK02Brlens{1} 0.000000000000000e+00][&B TK02Brlens{2} 0.000000000000000e+00]):2.367569065534699e-02[&B TK02Brlens{1} 4.141808357352495e-01][&B TK02Brlens{2} 6.206080917362534e-02],((85:0.000000000000000e+00[&B TK02Brlens{1} 0.000000000000000e+00][&B TK02Brlens{2} 0.000000000000000e+00],(70:0.000000000000000e+00[&B TK02Brlens{1} 0.000000000000000e+00][&B TK02Brlens{2} 0.000000000000000e+00],((((31:1.169865704183356e-02[&B TK02Brlens{1} 2.131236180518128e-01][&B TK02Brlens{2} 1.541627305684742e-01],62:0.000000000000000e+00[&B TK02Brlens{1} 0.000000000000000e+00][&B TK02Brlens{2} 0.000000000000000e+00]):4.102479344474135e-03[&B TK02Brlens{1} 6.347160942579255e-02][&B TK02Brlens{2} 7.277273796116666e-02],(((45:9.676534408224939e-03[&B TK02Brlens{1} 1.147021523153594e-01][&B TK02Brlens{2} 1.708004974184479e-01],44:0.000000000000000e+00[&B TK02Brlens{1} 0.000000000000000e+00][&B TK02Brlens{2} 0.000000000000000e+00]):1.015951782385509e-02[&B TK02Brlens{1} 9.712733961324481e-02][&B TK02Brlens{2} 1.713787472250994e-01],(15:0.000000000000000e+00[&B TK02Brlens{1} 0.000000000000000e+00][&B TK02Brlens{2} 0.000000000000000e+00],(64:0.000000000000000e+00[&B TK02Brlens{1} 0.000000000000000e+00][&B TK02Brlens{2} 0.000000000000000e+00],63:2.413038492579242e-02[&B TK02Brlens{1} 1.339594140946573e-01][&B TK02Brlens{2} 1.276861244637594e-01]):8.411855610882998e-03[&B TK02Brlens{1} 5.414549427422376e-02][&B TK02Brlens{2} 7.761031835664194e-02]):1.021300881132113e-02[&B TK02Brlens{1} 7.051700087355045e-02][&B TK02Brlens{2} 1.161599545873232e-01]):5.720280765575399e-03[&B TK02Brlens{1} 5.124500449578553e-02][&B TK02Brlens{2} 1.054852340848073e-01],(((14:0.000000000000000e+00[&B TK02Brlens{1} 0.000000000000000e+00][&B TK02Brlens{2} 0.000000000000000e+00],16:3.267761494689087e-04[&B TK02Brlens{1} 3.073455814668574e-03][&B TK02Brlens{2} 4.879036474885180e-02]):1.058516281341932e-02[&B TK02Brlens{1} 1.006131867505315e-01][&B TK02Brlens{2} 1.180855059259386e+00],28:0.000000000000000e+00[&B TK02Brlens{1} 0.000000000000000e+00][&B TK02Brlens{2} 0.000000000000000e+00]):3.817497025286192e-03[&B TK02Brlens{1} 3.459864290883975e-02][&B TK02Brlens{2} 2.148920551092107e-01],17:0.000000000000000e+00[&B TK02Brlens{1} 0.000000000000000e+00][&B TK02Brlens{2} 0.000000000000000e+00]):3.963024468836956e-03[&B TK02Brlens{1} 3.900845255143976e-02][&B TK02Brlens{2} 1.480394666785025e-01]):4.532544418711207e-03[&B TK02Brlens{1} 5.826431695323134e-02][&B TK02Brlens{2} 9.603260954975056e-02]):7.347923730419479e-03[&B TK02Brlens{1} 1.230171968175636e-01][&B TK02Brlens{2} 1.137480498736803e-01],(32:0.000000000000000e+00[&B TK02Brlens{1} 0.000000000000000e+00][&B TK02Brlens{2} 0.000000000000000e+00],(((((((9:1.625176338120034e-02[&B TK02Brlens{1} 1.096835097879088e-01][&B TK02Brlens{2} 4.915006028765741e-02],(13:0.000000000000000e+00[&B TK02Brlens{1} 0.000000000000000e+00][&B TK02Brlens{2} 0.000000000000000e+00],(2:0.000000000000000e+00[&B TK02Brlens{1} 0.000000000000000e+00][&B TK02Brlens{2} 0.000000000000000e+00],12:1.324042756278174e-02[&B TK02Brlens{1} 5.528871808606924e-02][&B TK02Brlens{2} 1.404031920642199e-01]):3.288843523761140e-03[&B TK02Brlens{1} 2.066287489279985e-02][&B TK02Brlens{2} 3.808485482567429e-02]):9.823215577485332e-03[&B TK02Brlens{1} 7.035889944746533e-02][&B TK02Brlens{2} 8.357044155054169e-02]):1.098126438512696e-02[&B TK02Brlens{1} 7.853876330379725e-02][&B TK02Brlens{2} 8.722531156087521e-02],(39:2.230879693677964e-02[&B TK02Brlens{1} 9.121874200614793e-02][&B TK02Brlens{2} 3.070498830972632e-01],11:1.106817834311346e-02[&B TK02Brlens{1} 5.435904971946993e-02][&B TK02Brlens{2} 1.009108938600741e-01]):7.339820270393345e-03[&B TK02Brlens{1} 4.225918302433718e-02][&B TK02Brlens{2} 9.169792424783269e-02]):8.255886646048032e-03[&B TK02Brlens{1} 6.974203164398927e-02][&B TK02Brlens{2} 9.855411572657978e-02],(24:0.000000000000000e+00[&B TK02Brlens{1} 0.000000000000000e+00][&B TK02Brlens{2} 0.000000000000000e+00],((36:0.000000000000000e+00[&B TK02Brlens{1} 0.000000000000000e+00][&B TK02Brlens{2} 0.000000000000000e+00],29:1.776837787213238e-02[&B TK02Brlens{1} 1.439478788409598e-01][&B TK02Brlens{2} 4.328364767959868e-02]):6.440024956300944e-04[&B TK02Brlens{1} 5.770521184439120e-03][&B TK02Brlens{2} 2.347483500306449e-03],20:0.000000000000000e+00[&B TK02Brlens{1} 0.000000000000000e+00][&B TK02Brlens{2} 0.000000000000000e+00]):6.699093631248000e-03[&B TK02Brlens{1} 5.989066252346582e-02][&B TK02Brlens{2} 2.425476132519134e-02]):2.435317046735273e-02[&B TK02Brlens{1} 2.262068229152418e-01][&B TK02Brlens{2} 1.852825156296152e-01]):1.786598140422933e-03[&B TK02Brlens{1} 1.820244841568775e-02][&B TK02Brlens{2} 2.931849969787472e-02],((((22:0.000000000000000e+00[&B TK02Brlens{1} 0.000000000000000e+00][&B TK02Brlens{2} 0.000000000000000e+00],18:1.649868980587321e-02[&B TK02Brlens{1} 3.836293178974417e-01][&B TK02Brlens{2} 1.097490214612854e+00]):9.933813381277584e-04[&B TK02Brlens{1} 2.379337265247835e-02][&B TK02Brlens{2} 6.759822241396572e-02],23:0.000000000000000e+00[&B TK02Brlens{1} 0.000000000000000e+00][&B TK02Brlens{2} 0.000000000000000e+00]):6.492886121713711e-03[&B TK02Brlens{1} 1.336145903941569e-01][&B TK02Brlens{2} 3.506349837887697e-01],21:0.000000000000000e+00[&B TK02Brlens{1} 0.000000000000000e+00][&B TK02Brlens{2} 0.000000000000000e+00]):9.275679203390138e-03[&B TK02Brlens{1} 1.434882419351585e-01][&B TK02Brlens{2} 3.390386662084898e-01],((66:1.530265843074458e-02[&B TK02Brlens{1} 1.108295253037585e-01][&B TK02Brlens{2} 1.921316475253613e-01],40:0.000000000000000e+00[&B TK02Brlens{1} 0.000000000000000e+00][&B TK02Brlens{2} 0.000000000000000e+00]):8.541488720332219e-03[&B TK02Brlens{1} 1.064034056342889e-01][&B TK02Brlens{2} 1.481534713500497e-01],(26:0.000000000000000e+00[&B TK02Brlens{1} 0.000000000000000e+00][&B TK02Brlens{2} 0.000000000000000e+00],(7:0.000000000000000e+00[&B TK02Brlens{1} 0.000000000000000e+00][&B TK02Brlens{2} 0.000000000000000e+00],(34:2.207103931353065e-02[&B TK02Brlens{1} 1.301977154721883e-01][&B TK02Brlens{2} 3.457085850370851e-01],25:0.000000000000000e+00[&B TK02Brlens{1} 0.000000000000000e+00][&B TK02Brlens{2} 0.000000000000000e+00]):1.866504727336326e-02[&B TK02Brlens{1} 1.530782866866312e-01][&B TK02Brlens{2} 3.449480095626636e-01]):4.210254486346350e-03[&B TK02Brlens{1} 4.898240485990897e-02][&B TK02Brlens{2} 1.022098910215361e-01]):9.658512909411002e-03[&B TK02Brlens{1} 1.357907079070343e-01][&B TK02Brlens{2} 2.204951394289822e-01]):3.530875894103240e-03[&B TK02Brlens{1} 5.521597293679320e-02][&B TK02Brlens{2} 8.621726509160332e-02]):1.901009746669611e-02[&B TK02Brlens{1} 2.531438914026201e-01][&B TK02Brlens{2} 4.461977158687154e-01]):5.372913297856104e-03[&B TK02Brlens{1} 6.358341637456025e-02][&B TK02Brlens{2} 9.414530504749419e-02],(74:0.000000000000000e+00[&B TK02Brlens{1} 0.000000000000000e+00][&B TK02Brlens{2} 0.000000000000000e+00],(((69:0.000000000000000e+00[&B TK02Brlens{1} 0.000000000000000e+00][&B TK02Brlens{2} 0.000000000000000e+00],((38:1.852207239179700e-02[&B TK02Brlens{1} 3.742303342252510e-02][&B TK02Brlens{2} 1.167303877033954e-01],73:0.000000000000000e+00[&B TK02Brlens{1} 0.000000000000000e+00][&B TK02Brlens{2} 0.000000000000000e+00]):3.560487664985063e-02[&B TK02Brlens{1} 1.744445990644294e-01][&B TK02Brlens{2} 3.862555234477860e-01],68:0.000000000000000e+00[&B TK02Brlens{1} 0.000000000000000e+00][&B TK02Brlens{2} 0.000000000000000e+00]):8.756251575463208e-03[&B TK02Brlens{1} 7.785541071499372e-02][&B TK02Brlens{2} 1.430800110279575e-01]):5.012476506261973e-03[&B TK02Brlens{1} 5.562063423215042e-02][&B TK02Brlens{2} 9.345488951314561e-02],67:0.000000000000000e+00[&B TK02Brlens{1} 0.000000000000000e+00][&B TK02Brlens{2} 0.000000000000000e+00]):1.699409860121063e-02[&B TK02Brlens{1} 2.351666169896521e-01][&B TK02Brlens{2} 2.457319413741579e-01],(65:1.998884926284225e-02[&B TK02Brlens{1} 2.316413532066555e-01][&B TK02Brlens{2} 1.198393323188564e-01],((((((5:0.000000000000000e+00[&B TK02Brlens{1} 0.000000000000000e+00][&B TK02Brlens{2} 0.000000000000000e+00],35:1.278101555825542e-02[&B TK02Brlens{1} 1.243119666600567e-01][&B TK02Brlens{2} 7.166718015211926e-02]):1.885338408571075e-02[&B TK02Brlens{1} 1.499745272842801e-01][&B TK02Brlens{2} 9.481835037578396e-02],((30:0.000000000000000e+00[&B TK02Brlens{1} 0.000000000000000e+00][&B TK02Brlens{2} 0.000000000000000e+00],54:2.685240384552546e-02[&B TK02Brlens{1} 3.572054790773739e-01][&B TK02Brlens{2} 1.920744088565888e+00]):2.195803425824822e-02[&B TK02Brlens{1} 2.856727375720963e-01][&B TK02Brlens{2} 2.692667757116238e-01],(61:0.000000000000000e+00[&B TK02Brlens{1} 0.000000000000000e+00][&B TK02Brlens{2} 0.000000000000000e+00],(49:0.000000000000000e+00[&B TK02Brlens{1} 0.000000000000000e+00][&B TK02Brlens{2} 0.000000000000000e+00],(60:0.000000000000000e+00[&B TK02Brlens{1} 0.000000000000000e+00][&B TK02Brlens{2} 0.000000000000000e+00],(58:1.361850565487691e-02[&B TK02Brlens{1} 8.779138472233064e-02][&B TK02Brlens{2} 7.636665029318418e-02],((((52:0.000000000000000e+00[&B TK02Brlens{1} 0.000000000000000e+00][&B TK02Brlens{2} 0.000000000000000e+00],(53:0.000000000000000e+00[&B TK02Brlens{1} 0.000000000000000e+00][&B TK02Brlens{2} 0.000000000000000e+00],(51:8.489663549436859e-02[&B TK02Brlens{1} 8.068016176084473e-01][&B TK02Brlens{2} 3.888169746253091e-01],72:1.988168201023618e-02[&B TK02Brlens{1} 1.666263374372002e-01][&B TK02Brlens{2} 1.734282375834605e-01]):1.692363430874053e-02[&B TK02Brlens{1} 1.653481458680814e-01][&B TK02Brlens{2} 1.994396248364365e-01]):1.375292219619392e-02[&B TK02Brlens{1} 1.212043823932677e-01][&B TK02Brlens{2} 1.698381907447639e-01]):1.792640603126530e-02[&B TK02Brlens{1} 1.520109053039523e-01][&B TK02Brlens{2} 9.250834451724199e-02],55:1.562167432214917e-04[&B TK02Brlens{1} 1.418952540710988e-03][&B TK02Brlens{2} 4.204763560249756e-04]):2.576065137524136e-02[&B TK02Brlens{1} 1.788253481195913e-01][&B TK02Brlens{2} 5.037303658866404e-02],50:0.000000000000000e+00[&B TK02Brlens{1} 0.000000000000000e+00][&B TK02Brlens{2} 0.000000000000000e+00]):3.741445833652477e-02[&B TK02Brlens{1} 1.687855274768599e-01][&B TK02Brlens{2} 6.074700791093612e-02],(56:1.664014707804194e-05[&B TK02Brlens{1} 6.655744072343041e-05][&B TK02Brlens{2} 3.708032206535883e-05],(48:1.629562894395304e-01[&B TK02Brlens{1} 4.272892813556065e-01][&B TK02Brlens{2} 6.296844692104840e-01],57:0.000000000000000e+00[&B TK02Brlens{1} 0.000000000000000e+00][&B TK02Brlens{2} 0.000000000000000e+00]):2.518161059521713e-02[&B TK02Brlens{1} 1.072371322775789e-01][&B TK02Brlens{2} 1.159279529495096e-01]):8.536807707586897e-03[&B TK02Brlens{1} 3.509444062596201e-02][&B TK02Brlens{2} 1.816796252079688e-02]):1.407221928953108e-02[&B TK02Brlens{1} 8.729217754299068e-02][&B TK02Brlens{2} 4.772240248430520e-02]):1.694692250205629e-02[&B TK02Brlens{1} 1.172975467600735e-01][&B TK02Brlens{2} 7.018660895162435e-02]):1.531784732998370e-02[&B TK02Brlens{1} 9.516504315470428e-02][&B TK02Brlens{2} 5.088270189902000e-02]):2.019766110468265e-02[&B TK02Brlens{1} 1.400988831174603e-01][&B TK02Brlens{2} 4.811592721224996e-02]):3.546180794453217e-02[&B TK02Brlens{1} 2.690224895314972e-01][&B TK02Brlens{2} 7.054179985126377e-02]):1.429726849054037e-03[&B TK02Brlens{1} 1.037060879424523e-02][&B TK02Brlens{2} 3.958316569213850e-03]):1.323396200882119e-02[&B TK02Brlens{1} 8.629721239139772e-02][&B TK02Brlens{2} 6.478076384784037e-02],3:2.755596648329877e-02[&B TK02Brlens{1} 1.477532163371920e-01][&B TK02Brlens{2} 2.377311686857429e-01]):2.420151997101717e-03[&B TK02Brlens{1} 1.510261683322795e-02][&B TK02Brlens{2} 1.719182679549626e-02],41:0.000000000000000e+00[&B TK02Brlens{1} 0.000000000000000e+00][&B TK02Brlens{2} 0.000000000000000e+00]):1.592082440799971e-02[&B TK02Brlens{1} 1.127624287720989e-01][&B TK02Brlens{2} 1.614837633063846e-01],((((((59:2.731446184544526e-02[&B TK02Brlens{1} 1.656981897998097e-01][&B TK02Brlens{2} 1.039647413626049e+00],33:0.000000000000000e+00[&B TK02Brlens{1} 0.000000000000000e+00][&B TK02Brlens{2} 0.000000000000000e+00]):2.106780563018099e-02[&B TK02Brlens{1} 2.520994593665941e-01][&B TK02Brlens{2} 3.396103568701790e-01],71:0.000000000000000e+00[&B TK02Brlens{1} 0.000000000000000e+00][&B TK02Brlens{2} 0.000000000000000e+00]):3.679237716133487e-03[&B TK02Brlens{1} 6.247725236831539e-02][&B TK02Brlens{2} 4.694473608084542e-02],42:0.000000000000000e+00[&B TK02Brlens{1} 0.000000000000000e+00][&B TK02Brlens{2} 0.000000000000000e+00]):2.933202001835555e-02[&B TK02Brlens{1} 3.713128204493175e-01][&B TK02Brlens{2} 7.276011355695485e-01],19:0.000000000000000e+00[&B TK02Brlens{1} 0.000000000000000e+00][&B TK02Brlens{2} 0.000000000000000e+00]):1.708460008348694e-02[&B TK02Brlens{1} 1.314740239331217e-01][&B TK02Brlens{2} 5.038553518144422e-01],8:0.000000000000000e+00[&B TK02Brlens{1} 0.000000000000000e+00][&B TK02Brlens{2} 0.000000000000000e+00]):2.830349313209044e-03[&B TK02Brlens{1} 1.685998379734622e-02][&B TK02Brlens{2} 5.653267893310491e-02],27:0.000000000000000e+00[&B TK02Brlens{1} 0.000000000000000e+00][&B TK02Brlens{2} 0.000000000000000e+00]):3.767021844225525e-03[&B TK02Brlens{1} 2.669671162589548e-02][&B TK02Brlens{2} 6.181885667401954e-02]):3.894158463612369e-03[&B TK02Brlens{1} 3.183436688160148e-02][&B TK02Brlens{2} 5.019900387783637e-02],37:7.447486858702049e-03[&B TK02Brlens{1} 6.171538657700200e-02][&B TK02Brlens{2} 9.724272303891322e-02]):9.646103466331060e-03[&B TK02Brlens{1} 1.077544213733546e-01][&B TK02Brlens{2} 9.459183097666587e-02]):6.131062690311666e-03[&B TK02Brlens{1} 9.099511282766358e-02][&B TK02Brlens{2} 4.976087473569038e-02]):3.702547678124252e-04[&B TK02Brlens{1} 5.591896487490408e-03][&B TK02Brlens{2} 3.411931804521751e-03]):3.979670964502835e-03[&B TK02Brlens{1} 5.591363532329566e-02][&B TK02Brlens{2} 4.469834972557438e-02]):4.672901030688289e-03[&B TK02Brlens{1} 7.538119546083652e-02][&B TK02Brlens{2} 9.342507670147894e-02],(((10:3.408497089706131e-03[&B TK02Brlens{1} 2.639104836848414e-02][&B TK02Brlens{2} 6.902217491897342e-02],6:0.000000000000000e+00[&B TK02Brlens{1} 0.000000000000000e+00][&B TK02Brlens{2} 0.000000000000000e+00]):1.356761869908342e-02[&B TK02Brlens{1} 1.250824733971436e-01][&B TK02Brlens{2} 4.730997746388163e-01],4:0.000000000000000e+00[&B TK02Brlens{1} 0.000000000000000e+00][&B TK02Brlens{2} 0.000000000000000e+00]):1.292399269414715e-02[&B TK02Brlens{1} 1.566175097331396e-01][&B TK02Brlens{2} 4.771261359547144e-01],43:0.000000000000000e+00[&B TK02Brlens{1} 0.000000000000000e+00][&B TK02Brlens{2} 0.000000000000000e+00]):5.314581806636166e-03[&B TK02Brlens{1} 8.527451155579012e-02][&B TK02Brlens{2} 1.459835084528448e-01]):1.542359168453789e-03[&B TK02Brlens{1} 3.004211960960938e-02][&B TK02Brlens{2} 3.769727932390762e-02],46:0.000000000000000e+00[&B TK02Brlens{1} 0.000000000000000e+00][&B TK02Brlens{2} 0.000000000000000e+00]):1.019466576465370e-02[&B TK02Brlens{1} 1.882332309383048e-01][&B TK02Brlens{2} 2.602983262302719e-01]):1.650316117702918e-02[&B TK02Brlens{1} 2.937983951670155e-01][&B TK02Brlens{2} 3.484015197521087e-01]):5.788971112092533e-03[&B TK02Brlens{1} 1.049069210585273e-01][&B TK02Brlens{2} 1.197649586375905e-01],47:0.000000000000000e+00[&B TK02Brlens{1} 0.000000000000000e+00][&B TK02Brlens{2} 0.000000000000000e+00]):8.161256695326028e-03[&B TK02Brlens{1} 1.646226824434311e-01][&B TK02Brlens{2} 3.073577545833351e-01]):1.310152986289438e-02[&B TK02Brlens{1} 3.044524963384120e-01][&B TK02Brlens{2} 5.476125064897752e-01]):1.162129543011859e-02[&B TK02Brlens{1} 2.484593532226608e-01][&B TK02Brlens{2} 3.099591151739929e-01],83:0.000000000000000e+00[&B TK02Brlens{1} 0.000000000000000e+00][&B TK02Brlens{2} 0.000000000000000e+00]):1.344633988950902e-02[&B TK02Brlens{1} 2.378596903791482e-01][&B TK02Brlens{2} 1.484102811627778e-01]):1.891438249098470e-02[&B TK02Brlens{1} 2.147318893886547e-01][&B TK02Brlens{2} 7.102885185254124e-02],(86:1.905126015940213e-04[&B TK02Brlens{1} 6.408489634812861e-04][&B TK02Brlens{2} 1.703271488153284e-04],(87:0.000000000000000e+00[&B TK02Brlens{1} 0.000000000000000e+00][&B TK02Brlens{2} 0.000000000000000e+00],88:1.109889414165979e-02[&B TK02Brlens{1} 2.228740651950139e-02][&B TK02Brlens{2} 7.198424591715429e-03]):9.213401222483079e-02[&B TK02Brlens{1} 2.208302000023719e-01][&B TK02Brlens{2} 7.191897405718704e-02]):5.431300944698597e-02[&B TK02Brlens{1} 2.619969390860135e-01][&B TK02Brlens{2} 1.045623464444292e-01]):1.481594298931416e-02[&B TK02Brlens{1} 7.697194083138516e-02][&B TK02Brlens{2} 3.740611554931685e-02],82:3.146392669263796e-02[&B TK02Brlens{1} 1.007730538266982e-01][&B TK02Brlens{2} 4.590362354684841e-02]):1.769774297446514e-02[&B TK02Brlens{1} 4.434691349126488e-02][&B TK02Brlens{2} 2.737068075789067e-02]);
	tree mcmc.tree_3 [&B TK02Brlens{1}] [&B TK02Brlens{2}] = [&R] [&clockrate = 1.536995248574535e-02] (1:1.466791770998837e-01[&B TK02Brlens{1} 1.466393036581284e-01][&B TK02Brlens{2} 1.137179832816829e-01],(82:1.304226386174440e-01[&B TK02Brlens{1} 1.304985000567571e-01][&B TK02Brlens{2} 9.552777455041978e-02],((((((47:3.352094087442171e-02[&B TK02Brlens{1} 3.352178743916857e-02][&B TK02Brlens{2} 1.446553520732018e-01],((32:8.929590773081694e-02[&B TK02Brlens{1} 8.933961445266951e-02][&B TK02Brlens{2} 3.433359919538529e-01],((43:8.092849308815694e-02[&B TK02Brlens{1} 8.102834379887504e-02][&B TK02Brlens{2} 3.505281110229989e-01],(((((((66:1.399864933267602e-01[&B TK02Brlens{1} 1.400791553273295e-01][&B TK02Brlens{2} 2.320473105580423e-01],40:1.627449388579393e-02[&B TK02Brlens{1} 1.627921072590689e-02][&B TK02Brlens{2} 1.578725574502843e-02]):6.647967608973089e-02[&B TK02Brlens{1} 6.649894390875356e-02][&B TK02Brlens{2} 8.306690825447964e-02],(26:1.437199308261855e-02[&B TK02Brlens{1} 1.437794663012118e-02][&B TK02Brlens{2} 1.372017546240225e-02],(34:2.591212565657550e-01[&B TK02Brlens{1} 2.592934185340151e-01][&B TK02Brlens{2} 5.963819312060940e-01],7:4.864450838098571e-02[&B TK02Brlens{1} 4.864211930472438e-02][&B TK02Brlens{2} 5.242113459925381e-02]):1.934317364498617e-02[&B TK02Brlens{1} 1.934931762522876e-02][&B TK02Brlens{2} 1.893713441442050e-02]):8.683319477904239e-02[&B TK02Brlens{1} 8.686436468302414e-02][&B TK02Brlens{2} 1.059701923357382e-01]):5.129996670398683e-03[&B TK02Brlens{1} 5.131940930896868e-03][&B TK02Brlens{2} 7.587369345096082e-03],25:1.792745119624823e-01[&B TK02Brlens{1} 1.792637530638161e-01][&B TK02Brlens{2} 3.335155454155491e-01]):4.908889247386061e-02[&B TK02Brlens{1} 4.911272555969966e-02][&B TK02Brlens{2} 1.121898187143171e-01],((23:7.541251442770175e-03[&B TK02Brlens{1} 7.554889401046242e-03][&B TK02Brlens{2} 3.429875548056403e-02],22:3.400219177229982e-02[&B TK02Brlens{1} 3.406579939246555e-02][&B TK02Brlens{2} 1.370244062544162e-01]):1.024795205872368e-01[&B TK02Brlens{1} 1.026342029591444e-01][&B TK02Brlens{2} 5.303876618725958e-01],21:3.385258321927458e-02[&B TK02Brlens{1} 3.389373662189431e-02][&B TK02Brlens{2} 2.170900679385727e-01]):7.103205054527972e-02[&B TK02Brlens{1} 7.109626208024721e-02][&B TK02Brlens{2} 3.129197202302850e-01]):8.104242654907168e-02[&B TK02Brlens{1} 8.110563670085892e-02][&B TK02Brlens{2} 2.458857273579204e-01],(65:1.578767529308872e-01[&B TK02Brlens{1} 1.580615584548996e-01][&B TK02Brlens{2} 7.141315574619791e-02],29:2.028369376551582e-01[&B TK02Brlens{1} 2.030976124478762e-01][&B TK02Brlens{2} 1.075554038988307e-01]):5.440061653516934e-02[&B TK02Brlens{1} 5.446268904905754e-02][&B TK02Brlens{2} 1.010573930138191e-01]):3.426891294889667e-02[&B TK02Brlens{1} 3.429979576274594e-02][&B TK02Brlens{2} 9.003740536192896e-02],(((((((71:1.008148707999164e-01[&B TK02Brlens{1} 1.007917764122212e-01][&B TK02Brlens{2} 1.293130850879819e-01],42:5.134037437137686e-02[&B TK02Brlens{1} 5.132514404355660e-02][&B TK02Brlens{2} 7.225964129962439e-02]):1.143041761152348e-01[&B TK02Brlens{1} 1.143036721263914e-01][&B TK02Brlens{2} 2.360482450229169e-01],19:7.587045434392267e-03[&B TK02Brlens{1} 7.588792860123782e-03][&B TK02Brlens{2} 1.678795886384535e-02]):1.287700708047161e-01[&B TK02Brlens{1} 1.287867331641279e-01][&B TK02Brlens{2} 1.803948729837896e-01],((((3:1.811417864333425e-01[&B TK02Brlens{1} 1.812696016587026e-01][&B TK02Brlens{2} 2.512278974254938e-01],(5:1.101661962504054e-01[&B TK02Brlens{1} 1.102883067575471e-01][&B TK02Brlens{2} 6.393407490039045e-02],33:1.413613353138499e-01[&B TK02Brlens{1} 1.416168987706365e-01][&B TK02Brlens{2} 6.851386415325444e-02]):7.225296509063418e-02[&B TK02Brlens{1} 7.233227444123870e-02][&B TK02Brlens{2} 6.678543002048416e-02]):8.868133910318475e-03[&B TK02Brlens{1} 8.875833403098110e-03][&B TK02Brlens{2} 9.298972330616563e-03],30:2.187206990640222e-01[&B TK02Brlens{1} 2.189942977440991e-01][&B TK02Brlens{2} 1.878420507762971e-01]):3.643013991584687e-02[&B TK02Brlens{1} 3.645912815513473e-02][&B TK02Brlens{2} 3.459495999292886e-02],41:2.236024191576310e-02[&B TK02Brlens{1} 2.237533129540482e-02][&B TK02Brlens{2} 1.551867697268180e-02]):2.937634746946166e-02[&B TK02Brlens{1} 2.938725845659353e-02][&B TK02Brlens{2} 2.760928411629269e-02],(61:1.193908465248862e-01[&B TK02Brlens{1} 1.194520433726160e-01][&B TK02Brlens{2} 9.954791579280754e-02],(73:7.088758848482035e-02[&B TK02Brlens{1} 7.092538599663734e-02][&B TK02Brlens{2} 4.606023812133011e-02],((60:2.690622616495392e-02[&B TK02Brlens{1} 2.691974754312038e-02][&B TK02Brlens{2} 4.720139997416746e-02],59:8.038649655540861e-02[&B TK02Brlens{1} 8.043001061300076e-02][&B TK02Brlens{2} 1.220842772611714e-01]):8.176424941496241e-02[&B TK02Brlens{1} 8.179899768445173e-02][&B TK02Brlens{2} 1.525362458589967e-01],(49:1.524090097297407e-04[&B TK02Brlens{1} 1.524091899018035e-04][&B TK02Brlens{2} 2.284439750870833e-04],(((((((48:4.954844676782648e-01[&B TK02Brlens{1} 4.954616003179580e-01][&B TK02Brlens{2} 1.557763863627525e+00],(72:1.385272914827962e-01[&B TK02Brlens{1} 1.386251071357182e-01][&B TK02Brlens{2} 1.070251887913665e-01],51:4.761718068344517e-01[&B TK02Brlens{1} 4.763792015166300e-01][&B TK02Brlens{2} 2.701196707913901e-01]):1.931266084381317e-02[&B TK02Brlens{1} 1.932261075465844e-02][&B TK02Brlens{2} 1.598472640890628e-02]):4.539671350835902e-02[&B TK02Brlens{1} 4.541065834834054e-02][&B TK02Brlens{2} 7.089760857508427e-02],53:9.826396394525371e-04[&B TK02Brlens{1} 9.828145581089369e-04][&B TK02Brlens{2} 2.249106288908035e-03]):1.380878883774773e-01[&B TK02Brlens{1} 1.381042526394029e-01][&B TK02Brlens{2} 2.287559611900487e-01],52:7.494248138778187e-02[&B TK02Brlens{1} 7.495975443994068e-02][&B TK02Brlens{2} 4.315068992063647e-02]):8.586539165228052e-02[&B TK02Brlens{1} 8.585429343498821e-02][&B TK02Brlens{2} 8.170633314821274e-02],55:6.411958148631547e-02[&B TK02Brlens{1} 6.409863160862173e-02][&B TK02Brlens{2} 1.244824351231058e-01]):2.410784459972879e-01[&B TK02Brlens{1} 2.409899893909906e-01][&B TK02Brlens{2} 1.455384644746589e-01],(56:6.736987249298936e-04[&B TK02Brlens{1} 6.732788316604181e-04][&B TK02Brlens{2} 7.768199831950693e-05],57:1.230331776587416e-01[&B TK02Brlens{1} 1.229650936586772e-01][&B TK02Brlens{2} 1.510830839253382e-02]):4.663328769556568e-02[&B TK02Brlens{1} 4.660904770107507e-02][&B TK02Brlens{2} 1.077459359749494e-02]):6.029674018030826e-02[&B TK02Brlens{1} 6.027669190607755e-02][&B TK02Brlens{2} 3.291484868057527e-02],58:1.623341455001253e-01[&B TK02Brlens{1} 1.622773966436859e-01][&B TK02Brlens{2} 2.702112378472548e-01]):1.375752492807281e-01[&B TK02Brlens{1} 1.375432764779403e-01][&B TK02Brlens{2} 1.127493474973986e-01],50:7.336726745227462e-02[&B TK02Brlens{1} 7.334351765661917e-02][&B TK02Brlens{2} 6.515310365354307e-02]):5.073084635022831e-02[&B TK02Brlens{1} 5.072539353847295e-02][&B TK02Brlens{2} 6.083998706631202e-02]):5.795216769382448e-02[&B TK02Brlens{1} 5.796442983341393e-02][&B TK02Brlens{2} 9.189105361909947e-02]):1.288635897277386e-01[&B TK02Brlens{1} 1.289312570543742e-01][&B TK02Brlens{2} 1.613280392807938e-01]):1.138419945447484e-01[&B TK02Brlens{1} 1.139167213726324e-01][&B TK02Brlens{2} 1.157923382632223e-01]):7.006131579853572e-02[&B TK02Brlens{1} 7.008802243268628e-02][&B TK02Brlens{2} 7.780865894837034e-02]):4.423442337211819e-02[&B TK02Brlens{1} 4.423757908965385e-02][&B TK02Brlens{2} 4.028396575942612e-02]):9.340897075945673e-02[&B TK02Brlens{1} 9.342547722509904e-02][&B TK02Brlens{2} 7.584224417827687e-02],37:5.831508550519084e-02[&B TK02Brlens{1} 5.831854541865415e-02][&B TK02Brlens{2} 6.473608660030306e-02]):1.511189112296176e-02[&B TK02Brlens{1} 1.511428166021125e-02][&B TK02Brlens{2} 1.396673968300662e-02],(8:4.134245968578368e-02[&B TK02Brlens{1} 4.134845279339560e-02][&B TK02Brlens{2} 4.777025186121529e-02],(18:1.695833530137273e-01[&B TK02Brlens{1} 1.696413362041792e-01][&B TK02Brlens{2} 1.600997806292121e-01],27:8.378481666892286e-03[&B TK02Brlens{1} 8.377723699997532e-03][&B TK02Brlens{2} 8.335150932029611e-03]):2.206302888987438e-02[&B TK02Brlens{1} 2.206103293808247e-02][&B TK02Brlens{2} 2.194463672417164e-02]):3.050917087248766e-02[&B TK02Brlens{1} 3.050875120739724e-02][&B TK02Brlens{2} 2.923582386129400e-02]):9.426055152231444e-02[&B TK02Brlens{1} 9.428913544261627e-02][&B TK02Brlens{2} 1.264570804683566e-01],(69:1.045613124970650e-01[&B TK02Brlens{1} 1.046252286726185e-01][&B TK02Brlens{2} 9.530232685932541e-02],((35:2.153487183980538e-01[&B TK02Brlens{1} 2.154313374017568e-01][&B TK02Brlens{2} 2.695103684028694e-01],68:1.165617964164579e-01[&B TK02Brlens{1} 1.166367348944417e-01][&B TK02Brlens{2} 1.333546830835843e-01]):9.676811563121557e-02[&B TK02Brlens{1} 9.683183221017395e-02][&B TK02Brlens{2} 1.002229259804636e-01],67:5.749280899941896e-02[&B TK02Brlens{1} 5.753107684032806e-02][&B TK02Brlens{2} 3.988296846600420e-02]):2.641230895417698e-02[&B TK02Brlens{1} 2.643047504928306e-02][&B TK02Brlens{2} 2.297669170746678e-02]):5.036304222467252e-02[&B TK02Brlens{1} 5.039590035800018e-02][&B TK02Brlens{2} 7.002991581233643e-02]):1.444583789080629e-02[&B TK02Brlens{1} 1.445269888128832e-02][&B TK02Brlens{2} 2.512078226455349e-02],74:7.884086289193575e-02[&B TK02Brlens{1} 7.888934029333733e-02][&B TK02Brlens{2} 1.452822158038013e-01]):2.490705802769226e-02[&B TK02Brlens{1} 2.492207709238107e-02][&B TK02Brlens{2} 5.143473665735990e-02]):2.184851842002072e-03[&B TK02Brlens{1} 2.186829666318427e-03][&B TK02Brlens{2} 5.148440798924152e-03],((((54:2.658004212984337e-01[&B TK02Brlens{1} 2.654787917802414e-01][&B TK02Brlens{2} 4.005032854609687e-01],38:8.143901089685008e-03[&B TK02Brlens{1} 8.137641690477287e-03][&B TK02Brlens{2} 1.989216744645850e-02]):2.736569329402255e-01[&B TK02Brlens{1} 2.734194150805895e-01][&B TK02Brlens{2} 6.886797046997569e-01],39:4.335394606982763e-02[&B TK02Brlens{1} 4.330861759335543e-02][&B TK02Brlens{2} 1.106196240315649e-01]):8.622778834616576e-02[&B TK02Brlens{1} 8.615714310801956e-02][&B TK02Brlens{2} 1.748459718554781e-01],11:6.272178939950938e-02[&B TK02Brlens{1} 6.267968450714918e-02][&B TK02Brlens{2} 9.325786114878100e-02]):5.502800604280882e-02[&B TK02Brlens{1} 5.500843793265470e-02][&B TK02Brlens{2} 8.095631248266018e-02],((24:2.326546531666897e-03[&B TK02Brlens{1} 2.325874924346986e-03][&B TK02Brlens{2} 2.023597405830881e-03],(36:6.319398838560301e-02[&B TK02Brlens{1} 6.318463103603315e-02][&B TK02Brlens{2} 2.235566286700410e-02],20:2.135541865470920e-02[&B TK02Brlens{1} 2.135108473171305e-02][&B TK02Brlens{2} 1.478901543920609e-02]):1.709156448361027e-02[&B TK02Brlens{1} 1.708810585361165e-02][&B TK02Brlens{2} 1.211957700063695e-02]):1.064638496327687e-01[&B TK02Brlens{1} 1.064356364174331e-01][&B TK02Brlens{2} 7.057031572516255e-02],(2:9.970281327650334e-02[&B TK02Brlens{1} 9.975317090858805e-02][&B TK02Brlens{2} 6.409801620046059e-02],((13:3.742112278114474e-02[&B TK02Brlens{1} 3.741138923076998e-02][&B TK02Brlens{2} 2.347021138037393e-02],12:5.183676166584426e-02[&B TK02Brlens{1} 5.182844110359847e-02][&B TK02Brlens{2} 3.756725680972668e-02]):4.300183820796331e-02[&B TK02Brlens{1} 4.299149442150148e-02][&B TK02Brlens{2} 2.985215972426747e-02],9:8.520468172972798e-02[&B TK02Brlens{1} 8.519197557278819e-02][&B TK02Brlens{2} 5.232573649246409e-02]):4.137765774189720e-02[&B TK02Brlens{1} 4.137219056989720e-02][&B TK02Brlens{2} 3.247392183491335e-02]):4.617300017219838e-02[&B TK02Brlens{1} 4.616581336172686e-02][&B TK02Brlens{2} 2.828473202478743e-02]):2.308847160989021e-02[&B TK02Brlens{1} 2.308485508840355e-02][&B TK02Brlens{2} 1.742816608855483e-02]):5.898939085789756e-02[&B TK02Brlens{1} 5.901699277974318e-02][&B TK02Brlens{2} 1.013265780314817e-01]):4.404626670634516e-02[&B TK02Brlens{1} 4.407916364409636e-02][&B TK02Brlens{2} 1.192515993289528e-01]):1.496015085547217e-02[&B TK02Brlens{1} 1.496799241948224e-02][&B TK02Brlens{2} 5.939044638965067e-02],(46:3.653597160143838e-03[&B TK02Brlens{1} 3.654568260741047e-03][&B TK02Brlens{2} 6.369787261545923e-03],4:8.336933404935104e-02[&B TK02Brlens{1} 8.338627605106416e-02][&B TK02Brlens{2} 1.776239091937019e-01]):1.137276984130463e-01[&B TK02Brlens{1} 1.137729686202343e-01][&B TK02Brlens{2} 3.868974407509249e-01]):9.909781473876814e-03[&B TK02Brlens{1} 9.914403423193205e-03][&B TK02Brlens{2} 5.551357458781793e-02]):8.391335762656110e-02[&B TK02Brlens{1} 8.394178575152798e-02][&B TK02Brlens{2} 5.219591103547172e-01],31:1.296969284790878e-01[&B TK02Brlens{1} 1.298010304990694e-01][&B TK02Brlens{2} 4.503259413066608e-01]):4.516133033748362e-02[&B TK02Brlens{1} 4.517427635350385e-02][&B TK02Brlens{2} 2.726995954808289e-01]):4.079658110472820e-02[&B TK02Brlens{1} 4.080525874657764e-02][&B TK02Brlens{2} 1.757039029385964e-01],((((((63:2.724471725264996e-02[&B TK02Brlens{1} 2.723930960690364e-02][&B TK02Brlens{2} 2.450550843195087e-03],6:4.231913648144567e-02[&B TK02Brlens{1} 4.230663391605472e-02][&B TK02Brlens{2} 4.307283544437790e-03]):2.105867867457090e-01[&B TK02Brlens{1} 2.105214762048966e-01][&B TK02Brlens{2} 5.541012741132409e-02],62:7.714940221480825e-02[&B TK02Brlens{1} 7.709838919225934e-02][&B TK02Brlens{2} 2.125793055315313e-02]):5.759023696848550e-02[&B TK02Brlens{1} 5.757510431838266e-02][&B TK02Brlens{2} 3.044112434795244e-02],15:7.404753770358450e-03[&B TK02Brlens{1} 7.403985597228739e-03][&B TK02Brlens{2} 5.477071718343727e-03]):3.874630943431587e-02[&B TK02Brlens{1} 3.874682108617062e-02][&B TK02Brlens{2} 2.786527994413459e-02],64:3.375295391518733e-02[&B TK02Brlens{1} 3.375603841763933e-02][&B TK02Brlens{2} 2.549412167337689e-02]):5.986795156082769e-02[&B TK02Brlens{1} 5.987419642836401e-02][&B TK02Brlens{2} 1.067032332630281e-01],44:2.918480153122326e-02[&B TK02Brlens{1} 2.919163231023369e-02][&B TK02Brlens{2} 7.365551411967643e-02]):1.182218779894733e-02[&B TK02Brlens{1} 1.182366356106017e-02][&B TK02Brlens{2} 2.977756409157300e-02],(((17:3.084987500502595e-03[&B TK02Brlens{1} 3.087611244225151e-03][&B TK02Brlens{2} 3.534304043652814e-02],(10:2.324747179361219e-01[&B TK02Brlens{1} 2.325152533911115e-01][&B TK02Brlens{2} 6.808109967589601e-01],14:1.591371422119881e-03[&B TK02Brlens{1} 1.591781765540727e-03][&B TK02Brlens{2} 7.976168728548103e-03]):2.659686067277488e-02[&B TK02Brlens{1} 2.661131115110737e-02][&B TK02Brlens{2} 2.136753654982641e-01]):4.853253902795986e-02[&B TK02Brlens{1} 4.856401541466492e-02][&B TK02Brlens{2} 3.065640233912773e-01],(28:1.378736171783287e-01[&B TK02Brlens{1} 1.379258068784381e-01][&B TK02Brlens{2} 1.153489399209714e-01],16:9.477652880134824e-02[&B TK02Brlens{1} 9.479606391788249e-02][&B TK02Brlens{2} 1.486431712968246e-01]):3.331778760452839e-02[&B TK02Brlens{1} 3.333445415103017e-02][&B TK02Brlens{2} 5.480369912351889e-02]):3.008223306329052e-02[&B TK02Brlens{1} 3.009577344771274e-02][&B TK02Brlens{2} 5.916598569270690e-02],45:2.676194206853463e-01[&B TK02Brlens{1} 2.677972851669277e-01][&B TK02Brlens{2} 6.233332126151393e-01]):1.426356143305962e-02[&B TK02Brlens{1} 1.426786235328713e-02][&B TK02Brlens{2} 3.105403649912060e-02]):4.412121851306676e-02[&B TK02Brlens{1} 4.412780035488256e-02][&B TK02Brlens{2} 1.097466438506439e-01]):3.922407098621424e-02[&B TK02Brlens{1} 3.923283997934204e-02][&B TK02Brlens{2} 1.450084018632381e-01],70:1.068366977767474e-01[&B TK02Brlens{1} 1.068754592938281e-01][&B TK02Brlens{2} 5.582623743888629e-01]):6.840532302995700e-02[&B TK02Brlens{1} 6.842249573560917e-02][&B TK02Brlens{2} 2.646571259846347e-01],85:3.809153235137395e-02[&B TK02Brlens{1} 3.810075122813713e-02][&B TK02Brlens{2} 1.684889212902424e-01]):1.151950047768167e-01[&B TK02Brlens{1} 1.151766140811911e-01][&B TK02Brlens{2} 2.900603542539760e-01],(((75:1.118975626675371e-02[&B TK02Brlens{1} 1.119172944797486e-02][&B TK02Brlens{2} 1.720516033464115e-03],((80:4.489956527218590e-02[&B TK02Brlens{1} 4.490932664910516e-02][&B TK02Brlens{2} 5.544481544739029e-03],(77:7.066712573331710e-03[&B TK02Brlens{1} 7.065409238881800e-03][&B TK02Brlens{2} 3.181620449962368e-03],((79:3.966211045768889e-02[&B TK02Brlens{1} 3.965156705881642e-02][&B TK02Brlens{2} 9.923730429271851e-03],81:8.933693433236059e-02[&B TK02Brlens{1} 8.931215090927991e-02][&B TK02Brlens{2} 2.857043040453081e-02]):7.207960380787913e-02[&B TK02Brlens{1} 7.206899186217340e-02][&B TK02Brlens{2} 2.950814520281476e-02],78:1.060824624242484e-01[&B TK02Brlens{1} 1.060473630067433e-01][&B TK02Brlens{2} 6.031903280056886e-02]):7.533309268676601e-02[&B TK02Brlens{1} 7.532513105247522e-02][&B TK02Brlens{2} 3.746818778084832e-02]):6.973954518998220e-02[&B TK02Brlens{1} 6.973725667102290e-02][&B TK02Brlens{2} 2.049183730417221e-02]):8.606687058076347e-02[&B TK02Brlens{1} 8.607895569187983e-02][&B TK02Brlens{2} 1.196880997405416e-02],76:5.263240832883365e-02[&B TK02Brlens{1} 5.264459674976021e-02][&B TK02Brlens{2} 7.341633594909283e-03]):7.617192471447489e-03[&B TK02Brlens{1} 7.618217345031967e-03][&B TK02Brlens{2} 1.025410436595009e-03]):1.959054906602969e-01[&B TK02Brlens{1} 1.959630413795034e-01][&B TK02Brlens{2} 3.288404919918400e-02],84:8.779283437648217e-02[&B TK02Brlens{1} 8.784283544105052e-02][&B TK02Brlens{2} 1.302642616213050e-02]):8.917284659384095e-02[&B TK02Brlens{1} 8.918763889882260e-02][&B TK02Brlens{2} 2.897036601608395e-02],83:1.288522510542207e-01[&B TK02Brlens{1} 1.287813669711814e-01][&B TK02Brlens{2} 5.108705155998979e-02]):9.532626336240753e-02[&B TK02Brlens{1} 9.529519617313693e-02][&B TK02Brlens{2} 1.170927863477257e-01]):4.292914033865640e-02[&B TK02Brlens{1} 4.291876055982120e-02][&B TK02Brlens{2} 6.340219908749990e-02],(86:1.435349124671192e-02[&B TK02Brlens{1} 1.435525560573471e-02][&B TK02Brlens{2} 5.594526509565247e-03],(88:2.896747807429570e-02[&B TK02Brlens{1} 2.892909053434455e-02][&B TK02Brlens{2} 5.085533388190818e-03],87:5.865462390635711e-03[&B TK02Brlens{1} 5.859258576306250e-03][&B TK02Brlens{2} 6.579034152081596e-04]):4.855341464493171e-01[&B TK02Brlens{1} 4.853150623795855e-01][&B TK02Brlens{2} 1.271554568515556e-01]):2.661424474672077e-01[&B TK02Brlens{1} 2.661611797191125e-01][&B TK02Brlens{2} 1.815475850289611e-01]):7.080721127122734e-02[&B TK02Brlens{1} 7.081432463608629e-02][&B TK02Brlens{2} 7.186189317881922e-02]):1.543163922840643e-02[&B TK02Brlens{1} 1.543305180495547e-02][&B TK02Brlens{2} 1.595986119064458e-02]);
	tree mcmc.tree_4 [&B TK02Brlens{1}] [&B TK02Brlens{2}] = [&R] [&clockrate = 1.617182185977672e-02] (1:9.621885310910186e-02[&B TK02Brlens{1} 9.624784556980631e-02][&B TK02Brlens{2} 6.167074748495525e-02],((82:9.983123749931866e-02[&B TK02Brlens{1} 9.982983093865175e-02][&B TK02Brlens{2} 7.521801155886071e-02],((88:6.255847494480801e-02[&B TK02Brlens{1} 6.251376349381377e-02][&B TK02Brlens{2} 7.082387816207396e-03],87:1.607582324112589e-02[&B TK02Brlens{1} 1.606654368270684e-02][&B TK02Brlens{2} 1.802954737610638e-03]):5.393139276120380e-01[&B TK02Brlens{1} 5.390006711848495e-01][&B TK02Brlens{2} 1.654716036978507e-01],86:1.514406819967489e-02[&B TK02Brlens{1} 1.513391070982238e-02][&B TK02Brlens{2} 6.025198401918792e-03]):2.475353304054478e-01[&B TK02Brlens{1} 2.474742009284866e-01][&B TK02Brlens{2} 1.466292857120439e-01]):1.676750542409105e-02[&B TK02Brlens{1} 1.676778388454976e-02][&B TK02Brlens{2} 1.472871553795256e-02],((83:1.347511144065222e-01[&B TK02Brlens{1} 1.347707107477126e-01][&B TK02Brlens{2} 8.507927698560951e-02],(84:9.049157560191477e-02[&B TK02Brlens{1} 9.051465837228888e-02][&B TK02Brlens{2} 2.825008190959708e-02],((((((79:8.575658155400106e-03[&B TK02Brlens{1} 8.577954094951667e-03][&B TK02Brlens{2} 1.573913225042718e-03],81:1.417345509263921e-01[&B TK02Brlens{1} 1.418112076382215e-01][&B TK02Brlens{2} 2.058182588375296e-02]):2.905236112854357e-02[&B TK02Brlens{1} 2.906329628765325e-02][&B TK02Brlens{2} 6.266561890398558e-03],78:1.135424686596240e-01[&B TK02Brlens{1} 1.135772432355677e-01][&B TK02Brlens{2} 1.471868521604452e-02]):1.471109296373275e-01[&B TK02Brlens{1} 1.472118444439507e-01][&B TK02Brlens{2} 3.383319906367090e-02],77:1.695776155263400e-02[&B TK02Brlens{1} 1.697126308928579e-02][&B TK02Brlens{2} 3.313406405375331e-03]):5.356540689043834e-02[&B TK02Brlens{1} 5.361512955856508e-02][&B TK02Brlens{2} 8.055820954831774e-03],80:6.524380227208956e-02[&B TK02Brlens{1} 6.531787127797817e-02][&B TK02Brlens{2} 3.910423675322890e-03]):3.724358097487857e-02[&B TK02Brlens{1} 3.728031304045940e-02][&B TK02Brlens{2} 2.404331413413016e-03],76:7.808821989403114e-02[&B TK02Brlens{1} 7.814972428157328e-02][&B TK02Brlens{2} 3.570152838789472e-03]):1.010176598926266e-04[&B TK02Brlens{1} 1.011204070590791e-04][&B TK02Brlens{2} 5.597955400408535e-06],75:2.000832121700524e-02[&B TK02Brlens{1} 2.002897058824214e-02][&B TK02Brlens{2} 9.137870299797295e-04]):3.106612364300392e-01[&B TK02Brlens{1} 3.108388208305667e-01][&B TK02Brlens{2} 8.147629879433549e-02]):1.273843904808711e-01[&B TK02Brlens{1} 1.274033198132673e-01][&B TK02Brlens{2} 7.149514590773615e-02]):5.274415596091156e-02[&B TK02Brlens{1} 5.274867228717001e-02][&B TK02Brlens{2} 5.207323309696008e-02],(85:8.126499177987979e-02[&B TK02Brlens{1} 8.125092152043177e-02][&B TK02Brlens{2} 2.136867512730171e-01],(((((46:7.514684639499221e-02[&B TK02Brlens{1} 7.516857208404876e-02][&B TK02Brlens{2} 2.210194151151083e-01],32:3.685966970474511e-02[&B TK02Brlens{1} 3.686816962081547e-02][&B TK02Brlens{2} 1.606841061069800e-01]):9.253692733173413e-03[&B TK02Brlens{1} 9.255113618108223e-03][&B TK02Brlens{2} 3.235471725560504e-02],(43:7.886634376186881e-02[&B TK02Brlens{1} 7.885571846703547e-02][&B TK02Brlens{2} 2.219231620471771e-01],((((((13:7.885827740553866e-02[&B TK02Brlens{1} 7.885286502945144e-02][&B TK02Brlens{2} 3.894265560515694e-02],2:1.463804835012197e-01[&B TK02Brlens{1} 1.463764548309480e-01][&B TK02Brlens{2} 6.912510525148888e-02]):3.003688741149841e-02[&B TK02Brlens{1} 3.003943421548524e-02][&B TK02Brlens{2} 1.891052053921306e-02],9:7.118998811896551e-02[&B TK02Brlens{1} 7.119547148827970e-02][&B TK02Brlens{2} 4.288533561195335e-02]):7.435378777240559e-02[&B TK02Brlens{1} 7.436309448222525e-02][&B TK02Brlens{2} 5.388473297434287e-02],(65:2.339979803748385e-01[&B TK02Brlens{1} 2.339923745723468e-01][&B TK02Brlens{2} 1.197284452932399e-01],(34:1.014946251416915e-01[&B TK02Brlens{1} 1.014968530835658e-01][&B TK02Brlens{2} 1.677838236438644e-01],(36:7.762544914137372e-02[&B TK02Brlens{1} 7.760997218387412e-02][&B TK02Brlens{2} 1.300413551484673e-01],(20:1.110310975952231e-02[&B TK02Brlens{1} 1.110359191671985e-02][&B TK02Brlens{2} 2.287654477930936e-02],29:2.911907584408291e-02[&B TK02Brlens{1} 2.911643240757963e-02][&B TK02Brlens{2} 7.791600269211635e-02]):2.025517273268068e-02[&B TK02Brlens{1} 2.025224099240915e-02][&B TK02Brlens{2} 4.439409996928660e-02]):1.714597519071803e-02[&B TK02Brlens{1} 1.714175522490482e-02][&B TK02Brlens{2} 3.257771078138642e-02]):1.831265712879244e-01[&B TK02Brlens{1} 1.831190418601765e-01][&B TK02Brlens{2} 2.357746432161885e-01]):1.396348961195348e-03[&B TK02Brlens{1} 1.396476436987971e-03][&B TK02Brlens{2} 1.025797542789231e-03]):5.211687421025132e-02[&B TK02Brlens{1} 5.211473404377106e-02][&B TK02Brlens{2} 4.168082773228470e-02],((39:1.425445086747420e-01[&B TK02Brlens{1} 1.425436707505976e-01][&B TK02Brlens{2} 4.310953421663311e-01],11:9.028603843898952e-02[&B TK02Brlens{1} 9.029727644198418e-02][&B TK02Brlens{2} 9.134892036866439e-02]):1.924435598331312e-02[&B TK02Brlens{1} 1.924082939773164e-02][&B TK02Brlens{2} 1.967164682921815e-02],74:9.215459227995826e-03[&B TK02Brlens{1} 9.213029176330025e-03][&B TK02Brlens{2} 7.797584632446413e-03]):1.723773950418639e-02[&B TK02Brlens{1} 1.723359008768142e-02][&B TK02Brlens{2} 1.489056288159177e-02]):3.450849668013838e-02[&B TK02Brlens{1} 3.450429489088343e-02][&B TK02Brlens{2} 4.013634765800826e-02],((26:5.639879317476528e-02[&B TK02Brlens{1} 5.636095142298558e-02][&B TK02Brlens{2} 2.219194338473280e-02],(7:5.946876557682985e-02[&B TK02Brlens{1} 5.943365465827604e-02][&B TK02Brlens{2} 1.360530486917400e-02],33:1.490164325418095e-01[&B TK02Brlens{1} 1.489419850377632e-01][&B TK02Brlens{2} 2.390949634316958e-02]):2.592794768947561e-02[&B TK02Brlens{1} 2.591222635289880e-02][&B TK02Brlens{2} 8.815771291987091e-03]):1.087980072681084e-01[&B TK02Brlens{1} 1.087487787449484e-01][&B TK02Brlens{2} 1.835522191706074e-01],(((21:1.940435889185478e-03[&B TK02Brlens{1} 1.940599281453184e-03][&B TK02Brlens{2} 4.476419518244207e-03],((42:8.046338944930387e-02[&B TK02Brlens{1} 8.046593271180649e-02][&B TK02Brlens{2} 7.770221834718508e-02],71:1.111827295068686e-01[&B TK02Brlens{1} 1.112092815174058e-01][&B TK02Brlens{2} 1.433315492164695e-01]):6.901337583945930e-02[&B TK02Brlens{1} 6.902449073301278e-02][&B TK02Brlens{2} 1.066839480909235e-01],61:1.229816810282527e-01[&B TK02Brlens{1} 1.230213762773530e-01][&B TK02Brlens{2} 2.720872913515103e-01]):8.866728059965301e-02[&B TK02Brlens{1} 8.867870040102645e-02][&B TK02Brlens{2} 1.801333938656839e-01]):3.425922744388156e-02[&B TK02Brlens{1} 3.425782409563777e-02][&B TK02Brlens{2} 1.212029388749005e-01],((22:1.663678410264415e-02[&B TK02Brlens{1} 1.662496749280735e-02][&B TK02Brlens{2} 8.925715567567589e-02],23:8.056920643514456e-04[&B TK02Brlens{1} 8.051090116392066e-04][&B TK02Brlens{2} 3.710364792936267e-03]):7.905158880594781e-02[&B TK02Brlens{1} 7.900812191030777e-02][&B TK02Brlens{2} 3.510869726360444e-01],25:6.276383109941690e-02[&B TK02Brlens{1} 6.272608651501134e-02][&B TK02Brlens{2} 3.614523222987595e-01]):4.579167679381925e-02[&B TK02Brlens{1} 4.577882303575589e-02][&B TK02Brlens{2} 2.101775469821585e-01]):4.293988719541193e-02[&B TK02Brlens{1} 4.292911986559472e-02][&B TK02Brlens{2} 1.667594626018513e-01],(40:9.431051381634263e-04[&B TK02Brlens{1} 9.427189769068282e-04][&B TK02Brlens{2} 1.840802518779837e-03],66:1.319654495696691e-01[&B TK02Brlens{1} 1.318887557542011e-01][&B TK02Brlens{2} 1.937780730103782e-01]):9.789313605734963e-02[&B TK02Brlens{1} 9.785636912276877e-02][&B TK02Brlens{2} 2.247363050622791e-01]):4.300316067992483e-03[&B TK02Brlens{1} 4.299016620710780e-03][&B TK02Brlens{2} 1.230932904627298e-02]):1.158625195971498e-01[&B TK02Brlens{1} 1.158436987986355e-01][&B TK02Brlens{2} 2.551527238117874e-01]):4.643304175469950e-02[&B TK02Brlens{1} 4.643439496144441e-02][&B TK02Brlens{2} 7.197979935804705e-02],(((68:1.362673627666633e-01[&B TK02Brlens{1} 1.362953690182941e-01][&B TK02Brlens{2} 6.098914744994520e-02],(69:4.161908510397518e-02[&B TK02Brlens{1} 4.162755120375120e-02][&B TK02Brlens{2} 2.709884461859226e-02],(59:3.768412333832868e-01[&B TK02Brlens{1} 3.768683417779718e-01][&B TK02Brlens{2} 3.125295236616227e-01],(38:5.282038748967927e-02[&B TK02Brlens{1} 5.278872140506793e-02][&B TK02Brlens{2} 3.656203886496497e-02],73:3.036561377045115e-02[&B TK02Brlens{1} 3.034894606171283e-02][&B TK02Brlens{2} 2.017477364486065e-02]):5.919455172420152e-02[&B TK02Brlens{1} 5.916705585837875e-02][&B TK02Brlens{2} 3.475445466028632e-02]):1.319241653612293e-01[&B TK02Brlens{1} 1.319066353557695e-01][&B TK02Brlens{2} 7.282137262446838e-02]):2.742961756255166e-02[&B TK02Brlens{1} 2.743206041163783e-02][&B TK02Brlens{2} 1.469590902787768e-02]):5.693238338373005e-02[&B TK02Brlens{1} 5.695406852610176e-02][&B TK02Brlens{2} 4.102421701141936e-02],(35:3.320397518703962e-01[&B TK02Brlens{1} 3.323551741992928e-01][&B TK02Brlens{2} 1.844277649178218e-01],67:1.004570383222923e-01[&B TK02Brlens{1} 1.005116058162715e-01][&B TK02Brlens{2} 6.489150929346807e-02]):5.762087262984080e-03[&B TK02Brlens{1} 5.765887165015216e-03][&B TK02Brlens{2} 5.715945169654534e-03]):4.195039575707311e-02[&B TK02Brlens{1} 4.198044702812320e-02][&B TK02Brlens{2} 5.599290931524031e-02],(((((((41:7.660591636757481e-03[&B TK02Brlens{1} 7.663346392930804e-03][&B TK02Brlens{2} 2.941505575517780e-03],((3:9.933959688387929e-02[&B TK02Brlens{1} 9.939466073485459e-02][&B TK02Brlens{2} 3.109006047301544e-01],(30:1.783181649694129e-01[&B TK02Brlens{1} 1.784163199811902e-01][&B TK02Brlens{2} 2.170292924758716e-01],(54:2.562128329969527e-01[&B TK02Brlens{1} 2.563093196339608e-01][&B TK02Brlens{2} 9.732763643882708e-01],5:6.638692483069528e-03[&B TK02Brlens{1} 6.641476904709205e-03][&B TK02Brlens{2} 9.098895467438381e-03]):9.816522596249813e-02[&B TK02Brlens{1} 9.821779476262085e-02][&B TK02Brlens{2} 1.276245625421817e-01]):7.923009197152846e-03[&B TK02Brlens{1} 7.928353100440563e-03][&B TK02Brlens{2} 1.103991888755674e-02]):1.037334639167551e-01[&B TK02Brlens{1} 1.037920078546875e-01][&B TK02Brlens{2} 8.903836424273806e-02],((60:5.954985867208771e-04[&B TK02Brlens{1} 5.958782345138676e-04][&B TK02Brlens{2} 2.278979058609416e-04],(58:5.939777816263124e-02[&B TK02Brlens{1} 5.949158770019452e-02][&B TK02Brlens{2} 2.770056191836564e-02],((56:4.823871630987608e-04[&B TK02Brlens{1} 4.830429529232472e-04][&B TK02Brlens{2} 2.558539755757819e-04],57:7.575310106193534e-02[&B TK02Brlens{1} 7.584570348623686e-02][&B TK02Brlens{2} 4.460276771345952e-02]):5.166474651912368e-03[&B TK02Brlens{1} 5.173304699713890e-03][&B TK02Brlens{2} 3.041504651085995e-03],(((((53:1.448334603697444e-02[&B TK02Brlens{1} 1.449957122406778e-02][&B TK02Brlens{2} 1.451425243608361e-02],48:5.792409032188595e-01[&B TK02Brlens{1} 5.798537235585622e-01][&B TK02Brlens{2} 6.957595276683449e-01]):8.549094891085247e-02[&B TK02Brlens{1} 8.558748555974005e-02][&B TK02Brlens{2} 7.350424529263341e-02],(72:1.262859601215302e-01[&B TK02Brlens{1} 1.264797377216386e-01][&B TK02Brlens{2} 1.875433238519652e-01],51:4.903256133273140e-01[&B TK02Brlens{1} 4.911142480155085e-01][&B TK02Brlens{2} 2.299261567895421e-01]):1.744062388023979e-01[&B TK02Brlens{1} 1.746391998699197e-01][&B TK02Brlens{2} 1.286927266376260e-01]):1.301337255844691e-01[&B TK02Brlens{1} 1.303093804617527e-01][&B TK02Brlens{2} 7.653694576605159e-02],52:1.326952615136606e-01[&B TK02Brlens{1} 1.329007209488727e-01][&B TK02Brlens{2} 4.950905581621195e-02]):5.985671176072416e-02[&B TK02Brlens{1} 5.994071208091031e-02][&B TK02Brlens{2} 4.604696706640464e-02],55:5.382883850017237e-02[&B TK02Brlens{1} 5.389371515257856e-02][&B TK02Brlens{2} 5.517654808438612e-02]):5.794659519627695e-02[&B TK02Brlens{1} 5.802194454243030e-02][&B TK02Brlens{2} 5.137500509069141e-02],50:8.712082297094856e-02[&B TK02Brlens{1} 8.723923394470784e-02][&B TK02Brlens{2} 4.400664147119883e-02]):5.467124335952034e-02[&B TK02Brlens{1} 5.474231433818864e-02][&B TK02Brlens{2} 3.523515461131446e-02]):2.370320188406178e-01[&B TK02Brlens{1} 2.373622739204932e-01][&B TK02Brlens{2} 1.530774809766833e-01]):1.811286461044272e-01[&B TK02Brlens{1} 1.813228811198619e-01][&B TK02Brlens{2} 9.304396178481478e-02]):9.342427330523832e-02[&B TK02Brlens{1} 9.348367197214885e-02][&B TK02Brlens{2} 2.334765431092712e-02],49:1.286514414207840e-01[&B TK02Brlens{1} 1.287198308689035e-01][&B TK02Brlens{2} 1.426986033872363e-02]):2.415676596016882e-01[&B TK02Brlens{1} 2.416963479818013e-01][&B TK02Brlens{2} 5.285177410077082e-02]):6.420723045595392e-03[&B TK02Brlens{1} 6.423353628433476e-03][&B TK02Brlens{2} 2.214319990821738e-03]):5.854745139595637e-02[&B TK02Brlens{1} 5.856086141731863e-02][&B TK02Brlens{2} 3.187212299276965e-02],18:1.564600452410482e-01[&B TK02Brlens{1} 1.564770151342222e-01][&B TK02Brlens{2} 1.884225933005416e-01]):4.436961629974149e-02[&B TK02Brlens{1} 4.437656222262665e-02][&B TK02Brlens{2} 4.676613497470752e-02],19:1.089787403140462e-01[&B TK02Brlens{1} 1.089858599559953e-01][&B TK02Brlens{2} 1.355006353410046e-01]):4.317550933060723e-02[&B TK02Brlens{1} 4.318232324848822e-02][&B TK02Brlens{2} 8.043717499457913e-02],(8:4.238087415553431e-02[&B TK02Brlens{1} 4.237426665544670e-02][&B TK02Brlens{2} 1.377126597408068e-01],27:2.055991680950194e-03[&B TK02Brlens{1} 2.055954847951437e-03][&B TK02Brlens{2} 7.025166548673087e-03]):2.057599411067873e-02[&B TK02Brlens{1} 2.057626829631976e-02][&B TK02Brlens{2} 5.926984920665829e-02]):1.003261547056298e-02[&B TK02Brlens{1} 1.003389395850848e-02][&B TK02Brlens{2} 2.315749420335174e-02],37:7.586910366517442e-02[&B TK02Brlens{1} 7.588940972640304e-02][&B TK02Brlens{2} 1.857699775218499e-01]):7.079807645355663e-03[&B TK02Brlens{1} 7.081213588954415e-03][&B TK02Brlens{2} 1.458158803946663e-02],24:1.134103818558159e-01[&B TK02Brlens{1} 1.134387834543299e-01][&B TK02Brlens{2} 1.498090278580991e-01]):3.055457122458538e-02[&B TK02Brlens{1} 3.056662822581620e-02][&B TK02Brlens{2} 6.153344140461869e-02],12:1.474918912794330e-01[&B TK02Brlens{1} 1.475620678353943e-01][&B TK02Brlens{2} 2.648643314609546e-01]):2.538984661907008e-02[&B TK02Brlens{1} 2.540691479768213e-02][&B TK02Brlens{2} 4.889771966230542e-02]):7.489784921572942e-02[&B TK02Brlens{1} 7.493096875054582e-02][&B TK02Brlens{2} 1.241283523690779e-01]):2.438792924112495e-02[&B TK02Brlens{1} 2.438886641996343e-02][&B TK02Brlens{2} 4.982461324060683e-02]):4.208339409300705e-02[&B TK02Brlens{1} 4.208399020606685e-02][&B TK02Brlens{2} 1.151272950946975e-01]):1.399522081843813e-01[&B TK02Brlens{1} 1.399475536277622e-01][&B TK02Brlens{2} 3.703180212877699e-01],47:4.425933384777089e-02[&B TK02Brlens{1} 4.425029845322515e-02][&B TK02Brlens{2} 7.797421840649073e-02]):3.597771813094919e-02[&B TK02Brlens{1} 3.596451648777017e-02][&B TK02Brlens{2} 1.061831628822197e-01],(44:8.568709595555639e-02[&B TK02Brlens{1} 8.562582559078312e-02][&B TK02Brlens{2} 8.248858902580089e-02],(((((14:5.716223121239669e-02[&B TK02Brlens{1} 5.711303339344190e-02][&B TK02Brlens{2} 1.769353657683383e-01],16:2.946924367335633e-03[&B TK02Brlens{1} 2.944795136067572e-03][&B TK02Brlens{2} 8.557246495598103e-03]):4.250689677716705e-02[&B TK02Brlens{1} 4.247612558211029e-02][&B TK02Brlens{2} 1.012226833203846e-01],17:2.673435435751383e-02[&B TK02Brlens{1} 2.671383325940081e-02][&B TK02Brlens{2} 5.273814201924182e-02]):6.473127182894856e-02[&B TK02Brlens{1} 6.468205535591566e-02][&B TK02Brlens{2} 1.141357583265684e-01],28:5.849027331261132e-02[&B TK02Brlens{1} 5.844592660406241e-02][&B TK02Brlens{2} 1.234164879298952e-01]):2.773637904425912e-02[&B TK02Brlens{1} 2.771554417288760e-02][&B TK02Brlens{2} 3.632731427458136e-02],((64:3.931865720488602e-02[&B TK02Brlens{1} 3.928120818913731e-02][&B TK02Brlens{2} 8.102190631363462e-03],63:2.236977334824721e-01[&B TK02Brlens{1} 2.234692185731409e-01][&B TK02Brlens{2} 6.249499935489065e-02]):4.462204551040241e-02[&B TK02Brlens{1} 4.458027632357404e-02][&B TK02Brlens{2} 1.902051674181007e-02],15:7.667727943724115e-03[&B TK02Brlens{1} 7.660738689890456e-03][&B TK02Brlens{2} 4.755234656433097e-03]):7.440443803128440e-02[&B TK02Brlens{1} 7.434502630504390e-02][&B TK02Brlens{2} 5.825133269973065e-02]):3.940835237243105e-02[&B TK02Brlens{1} 3.938175749796614e-02][&B TK02Brlens{2} 4.048958388182549e-02],((45:1.885184891890036e-01[&B TK02Brlens{1} 1.883980788592610e-01][&B TK02Brlens{2} 3.062187735402755e-01],31:1.359985748696003e-01[&B TK02Brlens{1} 1.359381308982703e-01][&B TK02Brlens{2} 1.902540888878003e-01]):7.538131955408225e-02[&B TK02Brlens{1} 7.533381780442899e-02][&B TK02Brlens{2} 1.104327546115785e-01],(62:4.443945097196854e-02[&B TK02Brlens{1} 4.442118998241060e-02][&B TK02Brlens{2} 1.029744702005187e-01],((10:4.147797890671857e-03[&B TK02Brlens{1} 4.145215393850993e-03][&B TK02Brlens{2} 6.668753740796248e-03],6:3.685380754350715e-02[&B TK02Brlens{1} 3.682977819474301e-02][&B TK02Brlens{2} 5.105056720383307e-02]):7.974480704898008e-02[&B TK02Brlens{1} 7.970825122868676e-02][&B TK02Brlens{2} 2.604732219579950e-01],4:2.781030405299110e-02[&B TK02Brlens{1} 2.780317635494675e-02][&B TK02Brlens{2} 2.839553977473854e-01]):9.870418394634239e-02[&B TK02Brlens{1} 9.866660288193278e-02][&B TK02Brlens{2} 3.894470624659160e-01]):1.708948482748688e-01[&B TK02Brlens{1} 1.708099684988824e-01][&B TK02Brlens{2} 3.358365590178381e-01]):3.116647133236459e-02[&B TK02Brlens{1} 3.114841977589084e-02][&B TK02Brlens{2} 3.088948976682324e-02]):3.381817427476899e-03[&B TK02Brlens{1} 3.379660210208661e-03][&B TK02Brlens{2} 3.778151064708702e-03]):6.351615203795802e-02[&B TK02Brlens{1} 6.347693833333606e-02][&B TK02Brlens{2} 1.516593817636976e-01]):4.970901170217935e-03[&B TK02Brlens{1} 4.967988358442385e-03][&B TK02Brlens{2} 1.915496103659775e-02],70:7.354852733617995e-02[&B TK02Brlens{1} 7.349609437227848e-02][&B TK02Brlens{2} 3.383482036305375e-01]):1.509396090688857e-01[&B TK02Brlens{1} 1.508854107654012e-01][&B TK02Brlens{2} 5.348795388255991e-01]):1.208434874577535e-01[&B TK02Brlens{1} 1.208346657801482e-01][&B TK02Brlens{2} 2.625843027318636e-01]):4.366862666495199e-02[&B TK02Brlens{1} 4.366768661716943e-02][&B TK02Brlens{2} 5.198228327088108e-02]):2.622461297907267e-03[&B TK02Brlens{1} 2.622402365326458e-03][&B TK02Brlens{2} 2.700426271124926e-03]);
	tree mcmc.tree_5 [&B TK02Brlens{1}] [&B TK02Brlens{2}] = [&R] [&clockrate = 1.692852090880702e-03] (1:3.609803000932238e-02[&B TK02Brlens{1} 3.085422390216386e-02][&B TK02Brlens{2} 2.155558449795909e-02],(82:2.733520035533968e-02[&B TK02Brlens{1} 1.067843169132006e-01][&B TK02Brlens{2} 6.317549942921143e-02],(((84:0.000000000000000e+00[&B TK02Brlens{1} 0.000000000000000e+00][&B TK02Brlens{2} 0.000000000000000e+00],(80:0.000000000000000e+00[&B TK02Brlens{1} 0.000000000000000e+00][&B TK02Brlens{2} 0.000000000000000e+00],(((((81:9.303362711525570e-03[&B TK02Brlens{1} 2.100601361383237e-01][&B TK02Brlens{2} 5.737700516836464e-02],79:0.000000000000000e+00[&B TK02Brlens{1} 0.000000000000000e+00][&B TK02Brlens{2} 0.000000000000000e+00]):4.044824218238818e-03[&B TK02Brlens{1} 9.530754623817413e-02][&B TK02Brlens{2} 1.548268268232190e-02],78:0.000000000000000e+00[&B TK02Brlens{1} 0.000000000000000e+00][&B TK02Brlens{2} 0.000000000000000e+00]):7.899584565525586e-03[&B TK02Brlens{1} 1.495761597658257e-01][&B TK02Brlens{2} 2.275139866742240e-02],77:0.000000000000000e+00[&B TK02Brlens{1} 0.000000000000000e+00][&B TK02Brlens{2} 0.000000000000000e+00]):1.334009787272933e-02[&B TK02Brlens{1} 1.991165112494349e-01][&B TK02Brlens{2} 2.124785070362971e-02],75:0.000000000000000e+00[&B TK02Brlens{1} 0.000000000000000e+00][&B TK02Brlens{2} 0.000000000000000e+00]):5.014836198544342e-03[&B TK02Brlens{1} 7.740803816351126e-02][&B TK02Brlens{2} 5.748289845166685e-03],76:0.000000000000000e+00[&B TK02Brlens{1} 0.000000000000000e+00][&B TK02Brlens{2} 0.000000000000000e+00]):1.818359787001345e-02[&B TK02Brlens{1} 4.749896173306881e-01][&B TK02Brlens{2} 4.819891767766046e-02]):1.715698807847124e-02[&B TK02Brlens{1} 6.152554632218645e-01][&B TK02Brlens{2} 7.178871905594346e-02]):5.574690176815056e-03[&B TK02Brlens{1} 1.759211712690795e-01][&B TK02Brlens{2} 4.355627378593679e-02],(83:0.000000000000000e+00[&B TK02Brlens{1} 0.000000000000000e+00][&B TK02Brlens{2} 0.000000000000000e+00],(((47:0.000000000000000e+00[&B TK02Brlens{1} 0.000000000000000e+00][&B TK02Brlens{2} 0.000000000000000e+00],(32:0.000000000000000e+00[&B TK02Brlens{1} 0.000000000000000e+00][&B TK02Brlens{2} 0.000000000000000e+00],((43:0.000000000000000e+00[&B TK02Brlens{1} 0.000000000000000e+00][&B TK02Brlens{2} 0.000000000000000e+00],((((11:0.000000000000000e+00[&B TK02Brlens{1} 0.000000000000000e+00][&B TK02Brlens{2} 0.000000000000000e+00],(39:0.000000000000000e+00[&B TK02Brlens{1} 0.000000000000000e+00][&B TK02Brlens{2} 0.000000000000000e+00],34:2.146552718897099e-02[&B TK02Brlens{1} 2.339791048279912e-01][&B TK02Brlens{2} 7.042422295578694e-01]):1.097931908409686e-02[&B TK02Brlens{1} 1.752396153655205e-01][&B TK02Brlens{2} 3.491521086460465e-01]):3.463385717592610e-03[&B TK02Brlens{1} 6.251412513498049e-02][&B TK02Brlens{2} 1.419444437634115e-01],((9:0.000000000000000e+00[&B TK02Brlens{1} 0.000000000000000e+00][&B TK02Brlens{2} 0.000000000000000e+00],((2:0.000000000000000e+00[&B TK02Brlens{1} 0.000000000000000e+00][&B TK02Brlens{2} 0.000000000000000e+00],12:4.949286654681251e-03[&B TK02Brlens{1} 1.585604585354955e-01][&B TK02Brlens{2} 1.373434752761080e-01]):2.235921403131863e-03[&B TK02Brlens{1} 6.127713691916779e-02][&B TK02Brlens{2} 7.795313272929795e-02],13:0.000000000000000e+00[&B TK02Brlens{1} 0.000000000000000e+00][&B TK02Brlens{2} 0.000000000000000e+00]):4.473855602548177e-03[&B TK02Brlens{1} 1.138323801377759e-01][&B TK02Brlens{2} 1.375438875510741e-01]):6.197090119960003e-03[&B TK02Brlens{1} 1.410184345297928e-01][&B TK02Brlens{2} 1.762805633166032e-01],((29:0.000000000000000e+00[&B TK02Brlens{1} 0.000000000000000e+00][&B TK02Brlens{2} 0.000000000000000e+00],36:7.239552709609964e-03[&B TK02Brlens{1} 2.516571307225288e-01][&B TK02Brlens{2} 1.306394866212741e-01]):8.779821884506434e-04[&B TK02Brlens{1} 3.379140549775598e-02][&B TK02Brlens{2} 2.054112836871540e-02],20:0.000000000000000e+00[&B TK02Brlens{1} 0.000000000000000e+00][&B TK02Brlens{2} 0.000000000000000e+00]):6.311126742214651e-03[&B TK02Brlens{1} 1.873327739204800e-01][&B TK02Brlens{2} 1.925552403765607e-01]):4.800168686324408e-03[&B TK02Brlens{1} 9.410629064982258e-02][&B TK02Brlens{2} 1.791565913366261e-01]):2.223725381939545e-03[&B TK02Brlens{1} 4.935320457094358e-02][&B TK02Brlens{2} 8.901956730341980e-02],((((((40:0.000000000000000e+00[&B TK02Brlens{1} 0.000000000000000e+00][&B TK02Brlens{2} 0.000000000000000e+00],66:5.820189196400344e-03[&B TK02Brlens{1} 2.311246860832666e-01][&B TK02Brlens{2} 2.463350069690585e-01]):4.424673963986936e-04[&B TK02Brlens{1} 1.676714790340236e-02][&B TK02Brlens{2} 1.495828207208326e-02],(26:0.000000000000000e+00[&B TK02Brlens{1} 0.000000000000000e+00][&B TK02Brlens{2} 0.000000000000000e+00],(((38:0.000000000000000e+00[&B TK02Brlens{1} 0.000000000000000e+00][&B TK02Brlens{2} 0.000000000000000e+00],33:9.409962586659049e-03[&B TK02Brlens{1} 2.898266161356891e-01][&B TK02Brlens{2} 2.279206559430748e+00]):5.084859312447898e-03[&B TK02Brlens{1} 1.737815126946192e-01][&B TK02Brlens{2} 9.374019581699017e-01],25:0.000000000000000e+00[&B TK02Brlens{1} 0.000000000000000e+00][&B TK02Brlens{2} 0.000000000000000e+00]):6.435103034820311e-03[&B TK02Brlens{1} 2.253946446642766e-01][&B TK02Brlens{2} 5.453100509146884e-01],7:0.000000000000000e+00[&B TK02Brlens{1} 0.000000000000000e+00][&B TK02Brlens{2} 0.000000000000000e+00]):5.210592504129336e-03[&B TK02Brlens{1} 1.465400733172963e-01][&B TK02Brlens{2} 2.750590152582490e-01]):4.836606272803912e-03[&B TK02Brlens{1} 1.499683762253171e-01][&B TK02Brlens{2} 1.966341220984219e-01]):3.142566682098280e-03[&B TK02Brlens{1} 9.627223036812946e-02][&B TK02Brlens{2} 1.090036170817150e-01],(((23:0.000000000000000e+00[&B TK02Brlens{1} 0.000000000000000e+00][&B TK02Brlens{2} 0.000000000000000e+00],18:5.420125089796918e-03[&B TK02Brlens{1} 3.839117496711343e-02][&B TK02Brlens{2} 8.463099567749820e-01]):1.419695518873526e-03[&B TK02Brlens{1} 9.985608825753054e-03][&B TK02Brlens{2} 1.438392804237568e-01],22:0.000000000000000e+00[&B TK02Brlens{1} 0.000000000000000e+00][&B TK02Brlens{2} 0.000000000000000e+00]):8.984454990295904e-03[&B TK02Brlens{1} 1.267210840949645e-01][&B TK02Brlens{2} 5.930899744463540e-01],21:0.000000000000000e+00[&B TK02Brlens{1} 0.000000000000000e+00][&B TK02Brlens{2} 0.000000000000000e+00]):3.326827163596058e-03[&B TK02Brlens{1} 8.062986167910365e-02][&B TK02Brlens{2} 1.377329799720686e-01]):2.457314733086663e-03[&B TK02Brlens{1} 6.849344413092442e-02][&B TK02Brlens{2} 1.031919020664099e-01],24:0.000000000000000e+00[&B TK02Brlens{1} 0.000000000000000e+00][&B TK02Brlens{2} 0.000000000000000e+00]):4.570424793968214e-03[&B TK02Brlens{1} 1.318619517998081e-01][&B TK02Brlens{2} 2.069382663532121e-01],(67:0.000000000000000e+00[&B TK02Brlens{1} 0.000000000000000e+00][&B TK02Brlens{2} 0.000000000000000e+00],((68:0.000000000000000e+00[&B TK02Brlens{1} 0.000000000000000e+00][&B TK02Brlens{2} 0.000000000000000e+00],(35:1.511455033301004e-02[&B TK02Brlens{1} 2.101104834018213e-01][&B TK02Brlens{2} 2.553414784156941e-01],65:0.000000000000000e+00[&B TK02Brlens{1} 0.000000000000000e+00][&B TK02Brlens{2} 0.000000000000000e+00]):1.286419660909369e-02[&B TK02Brlens{1} 3.008727188696795e-01][&B TK02Brlens{2} 2.293286914119051e-01]):6.779350345147483e-03[&B TK02Brlens{1} 2.459995040703186e-01][&B TK02Brlens{2} 1.605507754688842e-01],69:0.000000000000000e+00[&B TK02Brlens{1} 0.000000000000000e+00][&B TK02Brlens{2} 0.000000000000000e+00]):4.068346283556484e-03[&B TK02Brlens{1} 1.685205666315652e-01][&B TK02Brlens{2} 1.441187807156837e-01]):3.140409403390609e-03[&B TK02Brlens{1} 1.085465659935880e-01][&B TK02Brlens{2} 1.306129879518307e-01]):1.336622065037013e-03[&B TK02Brlens{1} 3.773322622474433e-02][&B TK02Brlens{2} 6.068741707732629e-02],74:0.000000000000000e+00[&B TK02Brlens{1} 0.000000000000000e+00][&B TK02Brlens{2} 0.000000000000000e+00]):4.138302578590158e-04[&B TK02Brlens{1} 1.136184919680585e-02][&B TK02Brlens{2} 1.808900245854817e-02]):3.712801636348823e-03[&B TK02Brlens{1} 9.148084201295356e-02][&B TK02Brlens{2} 1.930932660618762e-01],(((((73:0.000000000000000e+00[&B TK02Brlens{1} 0.000000000000000e+00][&B TK02Brlens{2} 0.000000000000000e+00],(((60:0.000000000000000e+00[&B TK02Brlens{1} 0.000000000000000e+00][&B TK02Brlens{2} 0.000000000000000e+00],(58:0.000000000000000e+00[&B TK02Brlens{1} 0.000000000000000e+00][&B TK02Brlens{2} 0.000000000000000e+00],((57:3.927111831438942e-03[&B TK02Brlens{1} 5.431681019040416e-02][&B TK02Brlens{2} 1.025189749808635e-01],56:0.000000000000000e+00[&B TK02Brlens{1} 0.000000000000000e+00][&B TK02Brlens{2} 0.000000000000000e+00]):6.206299908079749e-04[&B TK02Brlens{1} 1.038612402929754e-02][&B TK02Brlens{2} 1.602199324700914e-02],(50:0.000000000000000e+00[&B TK02Brlens{1} 0.000000000000000e+00][&B TK02Brlens{2} 0.000000000000000e+00],((52:0.000000000000000e+00[&B TK02Brlens{1} 0.000000000000000e+00][&B TK02Brlens{2} 0.000000000000000e+00],((53:0.000000000000000e+00[&B TK02Brlens{1} 0.000000000000000e+00][&B TK02Brlens{2} 0.000000000000000e+00],48:6.083010390700264e-02[&B TK02Brlens{1} 5.360007027235838e-01][&B TK02Brlens{2} 1.002165427537670e+00]):1.514790920851737e-03[&B TK02Brlens{1} 2.377675349202894e-02][&B TK02Brlens{2} 4.811552517471685e-02],(72:0.000000000000000e+00[&B TK02Brlens{1} 0.000000000000000e+00][&B TK02Brlens{2} 0.000000000000000e+00],51:4.305470647610868e-02[&B TK02Brlens{1} 6.183334482986700e-01][&B TK02Brlens{2} 6.945177576054899e-01]):1.929018835174570e-02[&B TK02Brlens{1} 3.904710230066877e-01][&B TK02Brlens{2} 4.499289260749458e-01]):6.019428922242859e-03[&B TK02Brlens{1} 9.455002391990144e-02][&B TK02Brlens{2} 1.698675365677814e-01]):7.876254005330208e-03[&B TK02Brlens{1} 1.384245011531968e-01][&B TK02Brlens{2} 1.925209415552183e-01],55:0.000000000000000e+00[&B TK02Brlens{1} 0.000000000000000e+00][&B TK02Brlens{2} 0.000000000000000e+00]):9.659211276201410e-03[&B TK02Brlens{1} 2.338213286971153e-01][&B TK02Brlens{2} 2.079183409052917e-01]):1.299639957207274e-02[&B TK02Brlens{1} 2.885202810432110e-01][&B TK02Brlens{2} 2.740140969820938e-01]):1.073369838416501e-02[&B TK02Brlens{1} 2.041688638341381e-01][&B TK02Brlens{2} 1.950106404433687e-01]):1.680572380306714e-02[&B TK02Brlens{1} 2.806841958345633e-01][&B TK02Brlens{2} 2.057366346864744e-01]):1.168758872761216e-02[&B TK02Brlens{1} 1.535360696926893e-01][&B TK02Brlens{2} 1.040926516453213e-01],49:1.986839611616498e-03[&B TK02Brlens{1} 2.890248133251023e-02][&B TK02Brlens{2} 8.944850545705435e-03]):1.030690145298227e-02[&B TK02Brlens{1} 1.266435921210457e-01][&B TK02Brlens{2} 4.982636761863418e-02],61:0.000000000000000e+00[&B TK02Brlens{1} 0.000000000000000e+00][&B TK02Brlens{2} 0.000000000000000e+00]):3.156504950610928e-03[&B TK02Brlens{1} 3.105279846012815e-02][&B TK02Brlens{2} 1.649798818314473e-02]):2.655765327393739e-02[&B TK02Brlens{1} 2.871511822395617e-01][&B TK02Brlens{2} 2.597295663362155e-01],(3:1.132875523462459e-02[&B TK02Brlens{1} 1.170278032484773e-01][&B TK02Brlens{2} 9.686758253983846e-02],5:1.525727914043212e-02[&B TK02Brlens{1} 1.312507566753905e-01][&B TK02Brlens{2} 2.342246048848492e-01]):8.863925566415243e-04[&B TK02Brlens{1} 9.236256856572764e-03][&B TK02Brlens{2} 1.064702036058488e-02]):7.347212631546446e-03[&B TK02Brlens{1} 8.739103579650917e-02][&B TK02Brlens{2} 1.350207620629641e-01],41:0.000000000000000e+00[&B TK02Brlens{1} 0.000000000000000e+00][&B TK02Brlens{2} 0.000000000000000e+00]):5.257943802335324e-03[&B TK02Brlens{1} 6.678185423246472e-02][&B TK02Brlens{2} 2.144196878598794e-01],((8:0.000000000000000e+00[&B TK02Brlens{1} 0.000000000000000e+00][&B TK02Brlens{2} 0.000000000000000e+00],(19:0.000000000000000e+00[&B TK02Brlens{1} 0.000000000000000e+00][&B TK02Brlens{2} 0.000000000000000e+00],((((54:0.000000000000000e+00[&B TK02Brlens{1} 0.000000000000000e+00][&B TK02Brlens{2} 0.000000000000000e+00],59:1.416837371539861e-02[&B TK02Brlens{1} 8.140294497078009e-01][&B TK02Brlens{2} 1.973355624442493e+00]):5.225504319493729e-03[&B TK02Brlens{1} 1.673834538338339e-01][&B TK02Brlens{2} 5.311875999069979e-01],30:0.000000000000000e+00[&B TK02Brlens{1} 0.000000000000000e+00][&B TK02Brlens{2} 0.000000000000000e+00]):9.931952534020017e-03[&B TK02Brlens{1} 2.782257419358253e-01][&B TK02Brlens{2} 7.425060080025863e-01],71:0.000000000000000e+00[&B TK02Brlens{1} 0.000000000000000e+00][&B TK02Brlens{2} 0.000000000000000e+00]):5.603785608684547e-03[&B TK02Brlens{1} 1.187587764955059e-01][&B TK02Brlens{2} 2.542041702777063e-01],42:0.000000000000000e+00[&B TK02Brlens{1} 0.000000000000000e+00][&B TK02Brlens{2} 0.000000000000000e+00]):1.679623661443302e-02[&B TK02Brlens{1} 3.345485305787260e-01][&B TK02Brlens{2} 5.939670632591949e-01]):7.789553986997988e-03[&B TK02Brlens{1} 1.105729541816340e-01][&B TK02Brlens{2} 3.079445060646836e-01]):2.148643012666429e-03[&B TK02Brlens{1} 3.107992709903101e-02][&B TK02Brlens{2} 8.171628310649304e-02],27:0.000000000000000e+00[&B TK02Brlens{1} 0.000000000000000e+00][&B TK02Brlens{2} 0.000000000000000e+00]):2.791970400894572e-03[&B TK02Brlens{1} 4.149620016609712e-02][&B TK02Brlens{2} 1.254099546238923e-01]):2.639831791177827e-03[&B TK02Brlens{1} 4.454612064281416e-02][&B TK02Brlens{2} 1.505735260344389e-01],37:0.000000000000000e+00[&B TK02Brlens{1} 0.000000000000000e+00][&B TK02Brlens{2} 0.000000000000000e+00]):8.401291852489445e-03[&B TK02Brlens{1} 1.797197860617731e-01][&B TK02Brlens{2} 4.997965771123804e-01]):2.959900067958682e-03[&B TK02Brlens{1} 6.982259089432460e-02][&B TK02Brlens{2} 1.911458467903336e-01]):9.914016118388547e-03[&B TK02Brlens{1} 2.342274222503569e-01][&B TK02Brlens{2} 6.380374932343941e-01],(46:0.000000000000000e+00[&B TK02Brlens{1} 0.000000000000000e+00][&B TK02Brlens{2} 0.000000000000000e+00],(4:5.081757286651500e-03[&B TK02Brlens{1} 2.391100852099593e-01][&B TK02Brlens{2} 8.893103136590383e-02],45:0.000000000000000e+00[&B TK02Brlens{1} 0.000000000000000e+00][&B TK02Brlens{2} 0.000000000000000e+00]):8.304970520147115e-03[&B TK02Brlens{1} 3.620373998998229e-01][&B TK02Brlens{2} 4.685006163495397e-01]):2.985625744565956e-03[&B TK02Brlens{1} 9.026964901431063e-02][&B TK02Brlens{2} 2.267501672682123e-01]):2.977694605779430e-03[&B TK02Brlens{1} 6.210629291050372e-02][&B TK02Brlens{2} 1.776152771135770e-01]):1.247956529593636e-02[&B TK02Brlens{1} 3.235018401023877e-01][&B TK02Brlens{2} 8.166101249453791e-01]):4.150036239244509e-03[&B TK02Brlens{1} 1.384818653096404e-01][&B TK02Brlens{2} 3.302827279814503e-01],(70:3.507291238834059e-03[&B TK02Brlens{1} 1.325774115943824e-01][&B TK02Brlens{2} 2.585933168694138e-01],(((((15:0.000000000000000e+00[&B TK02Brlens{1} 0.000000000000000e+00][&B TK02Brlens{2} 0.000000000000000e+00],(((63:1.635143787701707e-02[&B TK02Brlens{1} 5.242185504015991e-01][&B TK02Brlens{2} 6.892879328038168e-02],62:0.000000000000000e+00[&B TK02Brlens{1} 0.000000000000000e+00][&B TK02Brlens{2} 0.000000000000000e+00]):6.768452393337621e-03[&B TK02Brlens{1} 2.601687069366905e-01][&B TK02Brlens{2} 6.229346742660567e-02],17:0.000000000000000e+00[&B TK02Brlens{1} 0.000000000000000e+00][&B TK02Brlens{2} 0.000000000000000e+00]):1.854415492830025e-03[&B TK02Brlens{1} 6.982230210237390e-02][&B TK02Brlens{2} 2.710724783020357e-02],16:0.000000000000000e+00[&B TK02Brlens{1} 0.000000000000000e+00][&B TK02Brlens{2} 0.000000000000000e+00]):1.834753770709047e-03[&B TK02Brlens{1} 5.980839060575672e-02][&B TK02Brlens{2} 2.925494150917974e-02]):2.884939655095675e-03[&B TK02Brlens{1} 8.331111637022945e-02][&B TK02Brlens{2} 5.388214578482191e-02],64:0.000000000000000e+00[&B TK02Brlens{1} 0.000000000000000e+00][&B TK02Brlens{2} 0.000000000000000e+00]):5.904952217623910e-03[&B TK02Brlens{1} 2.178562427600825e-01][&B TK02Brlens{2} 1.855494710607976e-01],44:0.000000000000000e+00[&B TK02Brlens{1} 0.000000000000000e+00][&B TK02Brlens{2} 0.000000000000000e+00]):4.928010122834392e-04[&B TK02Brlens{1} 2.199543097689058e-02][&B TK02Brlens{2} 2.186344526786003e-02],(((6:8.718668696774956e-05[&B TK02Brlens{1} 4.451572080341022e-03][&B TK02Brlens{2} 6.000127295620753e-03],10:0.000000000000000e+00[&B TK02Brlens{1} 0.000000000000000e+00][&B TK02Brlens{2} 0.000000000000000e+00]):1.112625741069206e-02[&B TK02Brlens{1} 4.870422042420091e-01][&B TK02Brlens{2} 6.731752944468690e-01],14:0.000000000000000e+00[&B TK02Brlens{1} 0.000000000000000e+00][&B TK02Brlens{2} 0.000000000000000e+00]):1.217601227470311e-02[&B TK02Brlens{1} 4.516512658001748e-01][&B TK02Brlens{2} 6.012107538704021e-01],31:0.000000000000000e+00[&B TK02Brlens{1} 0.000000000000000e+00][&B TK02Brlens{2} 0.000000000000000e+00]):1.090421273819717e-02[&B TK02Brlens{1} 4.501292824004470e-01][&B TK02Brlens{2} 5.123552149340433e-01]):2.467544471473793e-03[&B TK02Brlens{1} 1.015270369055788e-01][&B TK02Brlens{2} 1.277390403174297e-01],28:0.000000000000000e+00[&B TK02Brlens{1} 0.000000000000000e+00][&B TK02Brlens{2} 0.000000000000000e+00]):4.000138462498054e-03[&B TK02Brlens{1} 1.440878213453521e-01][&B TK02Brlens{2} 2.656985379794450e-01]):1.245233270668888e-04[&B TK02Brlens{1} 4.249956047622338e-03][&B TK02Brlens{2} 9.973229273134107e-03]):6.049609560234454e-03[&B TK02Brlens{1} 2.925796151084517e-01][&B TK02Brlens{2} 3.962931006517637e-01],85:0.000000000000000e+00[&B TK02Brlens{1} 0.000000000000000e+00][&B TK02Brlens{2} 0.000000000000000e+00]):5.633875215515144e-03[&B TK02Brlens{1} 2.876382523133209e-01][&B TK02Brlens{2} 2.177368685688329e-01]):4.618231921602600e-03[&B TK02Brlens{1} 1.593704107977068e-01][&B TK02Brlens{2} 9.608897306421361e-02]):4.755840439683690e-03[&B TK02Brlens{1} 1.287513605556466e-01][&B TK02Brlens{2} 3.952305254463491e-02],(86:0.000000000000000e+00[&B TK02Brlens{1} 0.000000000000000e+00][&B TK02Brlens{2} 0.000000000000000e+00],(87:2.734890163589242e-02[&B TK02Brlens{1} 4.092957257386891e-02][&B TK02Brlens{2} 5.807050977818178e-02],88:1.437645665280972e-02[&B TK02Brlens{1} 3.629663659641881e-02][&B TK02Brlens{2} 1.828402790832068e-02]):3.479275872811007e-02[&B TK02Brlens{1} 2.704575651077960e-01][&B TK02Brlens{2} 5.454510944406830e-02]):1.657931060354276e-02[&B TK02Brlens{1} 3.103767888653209e-01][&B TK02Brlens{2} 5.977240103975557e-02]):1.978131306092851e-02[&B TK02Brlens{1} 2.878766317276470e-01][&B TK02Brlens{2} 7.908925320250376e-02]):1.775149686740979e-02[&B TK02Brlens{1} 5.047197948889977e-02][&B TK02Brlens{2} 3.239208608097858e-02]);
	tree mcmc.tree_6 [&B TK02Brlens{1}] [&B TK02Brlens{2}] = [&R] [&clockrate = 3.843339868984922e-03] (1:1.064565218012284e-01[&B TK02Brlens{1} 9.691002811045028e-02][&B TK02Brlens{2} 8.576549833909643e-02],(82:1.045080579019823e-01[&B TK02Brlens{1} 1.197742731273158e-01][&B TK02Brlens{2} 8.172208045917759e-02],((((84:3.995276884915799e-03[&B TK02Brlens{1} 1.512278752546821e-02][&B TK02Brlens{2} 6.723512209691891e-03],(((80:1.198175124541629e-02[&B TK02Brlens{1} 5.594933439655880e-02][&B TK02Brlens{2} 1.593483349885954e-02],(77:3.763792894856166e-06[&B TK02Brlens{1} 1.828269068981544e-05][&B TK02Brlens{2} 4.465491449021696e-06],((79:4.487524180661035e-03[&B TK02Brlens{1} 2.199758426570529e-02][&B TK02Brlens{2} 4.749278924410411e-03],81:1.735009440016630e-02[&B TK02Brlens{1} 9.404869375677122e-02][&B TK02Brlens{2} 1.916482971125067e-02]):2.582127703362674e-03[&B TK02Brlens{1} 1.226480543741092e-02][&B TK02Brlens{2} 2.816824353938713e-03],78:1.489790123576477e-02[&B TK02Brlens{1} 6.825680315987470e-02][&B TK02Brlens{2} 1.941945372825871e-02]):2.333110940431611e-02[&B TK02Brlens{1} 1.104662813034089e-01][&B TK02Brlens{2} 2.694614731708394e-02]):1.803867625082351e-02[&B TK02Brlens{1} 8.196490043141108e-02][&B TK02Brlens{2} 2.303807114894390e-02]):2.386828837998873e-02[&B TK02Brlens{1} 1.011740913600008e-01][&B TK02Brlens{2} 3.311673440040792e-02],75:1.457201995456549e-04[&B TK02Brlens{1} 6.236317396589731e-04][&B TK02Brlens{2} 2.050419255541259e-04]):6.702352169749774e-03[&B TK02Brlens{1} 2.694292471959820e-02][&B TK02Brlens{2} 9.406884003916803e-03],76:1.365745409331407e-02[&B TK02Brlens{1} 4.937560995970644e-02][&B TK02Brlens{2} 2.033788820376068e-02]):5.354093751698538e-02[&B TK02Brlens{1} 1.994798910128593e-01][&B TK02Brlens{2} 8.252830599109817e-02]):3.685158416568384e-02[&B TK02Brlens{1} 1.320056577505574e-01][&B TK02Brlens{2} 6.860087422003752e-02],83:5.609015384708845e-02[&B TK02Brlens{1} 1.575836872861221e-01][&B TK02Brlens{2} 1.174430249054629e-01]):3.384130805048628e-02[&B TK02Brlens{1} 1.130194175340071e-01][&B TK02Brlens{2} 7.287480633699299e-02],(85:4.016193207538265e-02[&B TK02Brlens{1} 1.401365655053104e-01][&B TK02Brlens{2} 2.548161980416043e-01],((47:1.848140009434083e-02[&B TK02Brlens{1} 9.880254866128180e-02][&B TK02Brlens{2} 1.256570868943449e-01],(((((15:3.381438394622881e-03[&B TK02Brlens{1} 1.437569362619329e-02][&B TK02Brlens{2} 1.618428756598699e-02],(64:3.096126241624699e-03[&B TK02Brlens{1} 1.071558077086328e-02][&B TK02Brlens{2} 1.435586061339548e-02],63:3.660726979135567e-02[&B TK02Brlens{1} 1.167650107828936e-01][&B TK02Brlens{2} 1.846240703801848e-01]):1.603202365860379e-02[&B TK02Brlens{1} 6.185131593427935e-02][&B TK02Brlens{2} 7.553432438116760e-02]):7.140576877033750e-03[&B TK02Brlens{1} 2.889139154716721e-02][&B TK02Brlens{2} 3.412957087014129e-02],(28:3.993665100492200e-03[&B TK02Brlens{1} 1.448548534304190e-02][&B TK02Brlens{2} 2.089558966737243e-02],45:3.265755436534427e-02[&B TK02Brlens{1} 1.119187115675962e-01][&B TK02Brlens{2} 1.639066935500960e-01]):2.557847022720051e-02[&B TK02Brlens{1} 9.651395178203111e-02][&B TK02Brlens{2} 1.279601514633714e-01]):6.897072243321390e-03[&B TK02Brlens{1} 2.712244899128113e-02][&B TK02Brlens{2} 3.405363097286774e-02],44:8.780312180762346e-03[&B TK02Brlens{1} 3.389419775793742e-02][&B TK02Brlens{2} 4.479443151331645e-02]):1.363186116766055e-02[&B TK02Brlens{1} 5.614632516614331e-02][&B TK02Brlens{2} 7.764949058960245e-02],((17:1.103666898758125e-02[&B TK02Brlens{1} 5.552014111640315e-02][&B TK02Brlens{2} 7.774111652112045e-02],((10:4.990005590057434e-04[&B TK02Brlens{1} 2.474128666554787e-03][&B TK02Brlens{2} 3.997519049062839e-03],6:8.378143595641211e-03[&B TK02Brlens{1} 3.805767778717748e-02][&B TK02Brlens{2} 6.432775574070686e-02]):4.509775451881250e-02[&B TK02Brlens{1} 2.238753071429894e-01][&B TK02Brlens{2} 3.366619147276422e-01],14:1.098033381392850e-02[&B TK02Brlens{1} 5.487653933422313e-02][&B TK02Brlens{2} 8.294882157166293e-02]):1.657337057094082e-03[&B TK02Brlens{1} 8.399644290822759e-03][&B TK02Brlens{2} 1.167410505971500e-02]):1.323011120842337e-02[&B TK02Brlens{1} 6.788393131581089e-02][&B TK02Brlens{2} 9.599654826625104e-02],16:1.378131313877128e-04[&B TK02Brlens{1} 7.139576851356936e-04][&B TK02Brlens{2} 1.012004369794792e-03]):2.339880302098861e-02[&B TK02Brlens{1} 1.100797300856119e-01][&B TK02Brlens{2} 1.595093142387196e-01]):7.347012164097610e-03[&B TK02Brlens{1} 3.341218939863771e-02][&B TK02Brlens{2} 4.714763338181179e-02],((31:3.844252648254712e-02[&B TK02Brlens{1} 1.703801302387118e-01][&B TK02Brlens{2} 2.864887023098484e-01],((32:1.927614891408586e-02[&B TK02Brlens{1} 1.211416489675996e-01][&B TK02Brlens{2} 1.496179054451847e-01],46:1.358509117358274e-02[&B TK02Brlens{1} 7.089306278110319e-02][&B TK02Brlens{2} 1.082194257471708e-01]):3.009203407583236e-03[&B TK02Brlens{1} 1.690135204796800e-02][&B TK02Brlens{2} 2.397144491443289e-02],((((((((27:3.241365598596167e-03[&B TK02Brlens{1} 1.353114197407443e-02][&B TK02Brlens{2} 2.097200915113640e-02],8:7.450805121118853e-03[&B TK02Brlens{1} 2.922225196757093e-02][&B TK02Brlens{2} 4.856155069814610e-02]):6.581408276918091e-03[&B TK02Brlens{1} 2.609848145625993e-02][&B TK02Brlens{2} 4.026227541257213e-02],(19:2.659620209648618e-02[&B TK02Brlens{1} 8.729862069632506e-02][&B TK02Brlens{2} 1.378559536582590e-01],((3:3.613965180129780e-02[&B TK02Brlens{1} 1.044227352335129e-01][&B TK02Brlens{2} 1.788313076482022e-01],41:1.948102223157944e-04[&B TK02Brlens{1} 6.356434375890369e-04][&B TK02Brlens{2} 1.005562180766048e-03]):6.003820603568193e-03[&B TK02Brlens{1} 2.036559313320144e-02][&B TK02Brlens{2} 2.996789821344796e-02],(((73:2.234299182703244e-05[&B TK02Brlens{1} 8.031381522300552e-05][&B TK02Brlens{2} 9.283357226731704e-05],((60:1.914125389701360e-02[&B TK02Brlens{1} 5.354257661577774e-02][&B TK02Brlens{2} 6.591538447343680e-02],(58:3.016819360793358e-02[&B TK02Brlens{1} 8.399887200815924e-02][&B TK02Brlens{2} 1.040196969823550e-01],((57:2.568614450461120e-02[&B TK02Brlens{1} 7.636790802136173e-02][&B TK02Brlens{2} 6.950765962015672e-02],56:6.479189053349090e-04[&B TK02Brlens{1} 2.241259276123710e-03][&B TK02Brlens{2} 1.844377559811617e-03]):9.597812168581871e-03[&B TK02Brlens{1} 3.005763657669256e-02][&B TK02Brlens{2} 2.733259522440368e-02],(((55:8.051885705059568e-03[&B TK02Brlens{1} 1.859034552263742e-02][&B TK02Brlens{2} 2.358538722326110e-02],(52:2.851783412192739e-06[&B TK02Brlens{1} 7.694483323896619e-06][&B TK02Brlens{2} 9.980423329185328e-06],48:1.521684286616027e-01[&B TK02Brlens{1} 4.254564685298431e-01][&B TK02Brlens{2} 7.465904129539702e-01]):4.763335401545599e-02[&B TK02Brlens{1} 1.184847839764527e-01][&B TK02Brlens{2} 1.531147622809423e-01]):1.559397488568678e-02[&B TK02Brlens{1} 3.827644487874333e-02][&B TK02Brlens{2} 4.714572795613697e-02],((72:3.839446260478544e-02[&B TK02Brlens{1} 1.319356518173663e-01][&B TK02Brlens{2} 9.757829024276253e-02],51:1.182971005551729e-01[&B TK02Brlens{1} 3.387331065473083e-01][&B TK02Brlens{2} 2.610823129750579e-01]):1.824588941113995e-02[&B TK02Brlens{1} 6.513081196035854e-02][&B TK02Brlens{2} 5.063214065124741e-02],53:4.110531995530537e-04[&B TK02Brlens{1} 1.576525009451667e-03][&B TK02Brlens{2} 1.137637503235863e-03]):7.885276759643262e-02[&B TK02Brlens{1} 2.544934366511018e-01][&B TK02Brlens{2} 2.320329926078193e-01]):2.404308475398121e-02[&B TK02Brlens{1} 7.135710525439976e-02][&B TK02Brlens{2} 7.445082253688604e-02],50:1.769286598955644e-02[&B TK02Brlens{1} 5.679201298874269e-02][&B TK02Brlens{2} 5.340234315963717e-02]):1.389650395123782e-02[&B TK02Brlens{1} 4.295563978888202e-02][&B TK02Brlens{2} 4.116564326406564e-02]):3.561150986235830e-02[&B TK02Brlens{1} 1.013761820984845e-01][&B TK02Brlens{2} 1.160924039085168e-01]):2.230502213212892e-02[&B TK02Brlens{1} 6.276016343076832e-02][&B TK02Brlens{2} 7.934560845053064e-02]):1.177338849722872e-02[&B TK02Brlens{1} 3.602936816066106e-02][&B TK02Brlens{2} 4.303544682001892e-02],49:1.706480734456439e-02[&B TK02Brlens{1} 5.711690465384609e-02][&B TK02Brlens{2} 6.598962982553622e-02]):2.168748543441552e-02[&B TK02Brlens{1} 7.501616791663572e-02][&B TK02Brlens{2} 8.698776015348812e-02]):8.454709655101146e-03[&B TK02Brlens{1} 3.018838246382561e-02][&B TK02Brlens{2} 3.447830392447220e-02],61:4.802348582467555e-03[&B TK02Brlens{1} 1.702728928042286e-02][&B TK02Brlens{2} 1.979047197515202e-02]):3.401426864220147e-02[&B TK02Brlens{1} 1.200626578032018e-01][&B TK02Brlens{2} 1.370766756121704e-01],(5:2.109302383646392e-02[&B TK02Brlens{1} 7.974640264606048e-02][&B TK02Brlens{2} 7.730054467769003e-02],33:4.651134076455959e-02[&B TK02Brlens{1} 1.742695592928346e-01][&B TK02Brlens{2} 1.677672616312162e-01]):2.784048369702057e-03[&B TK02Brlens{1} 1.041279718463239e-02][&B TK02Brlens{2} 1.089262271413017e-02]):1.178096056141921e-02[&B TK02Brlens{1} 4.128857800647776e-02][&B TK02Brlens{2} 5.230788922861905e-02]):2.116819195333893e-02[&B TK02Brlens{1} 7.608541401932264e-02][&B TK02Brlens{2} 1.045117596202166e-01]):1.884599333261568e-02[&B TK02Brlens{1} 7.094952517676797e-02][&B TK02Brlens{2} 1.019404765003775e-01]):2.094737267369666e-03[&B TK02Brlens{1} 7.775203138234813e-03][&B TK02Brlens{2} 1.239698784902872e-02],37:1.776484652208686e-02[&B TK02Brlens{1} 6.458937843575099e-02][&B TK02Brlens{2} 9.967832662746293e-02]):1.537068941566228e-02[&B TK02Brlens{1} 6.213819490214062e-02][&B TK02Brlens{2} 8.903078197810296e-02],(((18:1.963568445758971e-02[&B TK02Brlens{1} 8.571632745254172e-02][&B TK02Brlens{2} 7.525569992270373e-02],35:3.171258711326559e-02[&B TK02Brlens{1} 1.406701971569166e-01][&B TK02Brlens{2} 1.205054920503509e-01]):1.043910198019753e-02[&B TK02Brlens{1} 4.581259940598623e-02][&B TK02Brlens{2} 4.388059973605236e-02],68:2.434563829772321e-02[&B TK02Brlens{1} 1.009059038588763e-01][&B TK02Brlens{2} 1.114757844894843e-01]):1.270079922293328e-02[&B TK02Brlens{1} 5.667745787975662e-02][&B TK02Brlens{2} 5.596770934667009e-02],(69:1.022451394599970e-02[&B TK02Brlens{1} 4.567644682920640e-02][&B TK02Brlens{2} 4.197378611602928e-02],67:6.522208499314135e-03[&B TK02Brlens{1} 2.803711827112549e-02][&B TK02Brlens{2} 2.991628229943578e-02]):1.667362528433490e-03[&B TK02Brlens{1} 7.536616396771153e-03][&B TK02Brlens{2} 7.074216027640551e-03]):2.178860160260693e-02[&B TK02Brlens{1} 9.882439694116808e-02][&B TK02Brlens{2} 1.062422916170339e-01]):1.075315433297348e-02[&B TK02Brlens{1} 4.771154618482051e-02][&B TK02Brlens{2} 6.219753857196035e-02],(((74:2.712292105476806e-03[&B TK02Brlens{1} 1.209103416647374e-02][&B TK02Brlens{2} 1.561653188426128e-02],(39:2.591458902204165e-02[&B TK02Brlens{1} 1.046645047629497e-01][&B TK02Brlens{2} 1.602474591492207e-01],11:1.140557991196572e-02[&B TK02Brlens{1} 4.685681567126958e-02][&B TK02Brlens{2} 7.136708772199284e-02]):1.472263765321502e-02[&B TK02Brlens{1} 6.465789053330638e-02][&B TK02Brlens{2} 9.004370590004351e-02]):1.555638912290130e-03[&B TK02Brlens{1} 6.869889018991810e-03][&B TK02Brlens{2} 9.307895680969168e-03],((13:3.793615530187091e-03[&B TK02Brlens{1} 1.259804393230979e-02][&B TK02Brlens{2} 1.557992886981906e-02],2:1.884327177534521e-02[&B TK02Brlens{1} 7.038656562863288e-02][&B TK02Brlens{2} 7.920297131872904e-02]):3.029122021470681e-02[&B TK02Brlens{1} 1.093457448831757e-01][&B TK02Brlens{2} 1.445849723336438e-01],(9:1.988800775305892e-02[&B TK02Brlens{1} 8.546849617321334e-02][&B TK02Brlens{2} 9.320310706785236e-02],((20:1.191455636104977e-03[&B TK02Brlens{1} 5.091749880252900e-03][&B TK02Brlens{2} 5.936163442183074e-03],(12:2.071276264724879e-03[&B TK02Brlens{1} 6.505833064815977e-03][&B TK02Brlens{2} 7.373021544286243e-03],36:4.255383149709244e-04[&B TK02Brlens{1} 1.324987795154383e-03][&B TK02Brlens{2} 1.514768076877777e-03]):2.342736595301655e-02[&B TK02Brlens{1} 8.682654907379082e-02][&B TK02Brlens{2} 1.000574558455575e-01]):1.781863097420194e-02[&B TK02Brlens{1} 7.280823683366951e-02][&B TK02Brlens{2} 8.987132872530366e-02],24:9.358248086146990e-03[&B TK02Brlens{1} 3.740702517338032e-02][&B TK02Brlens{2} 4.814850299432923e-02]):2.049175442553532e-03[&B TK02Brlens{1} 8.553934534473985e-03][&B TK02Brlens{2} 1.033691580052227e-02]):1.311982534451598e-02[&B TK02Brlens{1} 5.486599940561132e-02][&B TK02Brlens{2} 6.837551512157292e-02]):1.249729633135027e-02[&B TK02Brlens{1} 5.178966673775673e-02][&B TK02Brlens{2} 7.278683123800740e-02]):6.755311002469492e-03[&B TK02Brlens{1} 2.972859534654686e-02][&B TK02Brlens{2} 4.164783446773818e-02],(((66:2.581561834650773e-02[&B TK02Brlens{1} 1.293465039292157e-01][&B TK02Brlens{2} 1.837891930389770e-01],40:1.031016520876766e-02[&B TK02Brlens{1} 5.767881992118722e-02][&B TK02Brlens{2} 6.974179226421254e-02]):5.592396266690729e-03[&B TK02Brlens{1} 3.206080412355793e-02][&B TK02Brlens{2} 4.095137177843181e-02],(7:5.180667441906011e-03[&B TK02Brlens{1} 2.992197643416013e-02][&B TK02Brlens{2} 3.310351056346999e-02],((((59:4.991444088930624e-02[&B TK02Brlens{1} 1.577641377897230e-01][&B TK02Brlens{2} 4.007672567231624e-01],38:1.001021094299489e-03[&B TK02Brlens{1} 2.996885542682124e-03][&B TK02Brlens{2} 8.329633889148976e-03]):4.485319330097516e-02[&B TK02Brlens{1} 1.808473030564414e-01][&B TK02Brlens{2} 3.317299867368249e-01],34:2.624056568845083e-02[&B TK02Brlens{1} 1.246125918345887e-01][&B TK02Brlens{2} 1.835786062702881e-01]):1.174696757277077e-02[&B TK02Brlens{1} 5.997836383247119e-02][&B TK02Brlens{2} 7.308256381436740e-02],25:1.614276591519535e-02[&B TK02Brlens{1} 8.431340020034073e-02][&B TK02Brlens{2} 9.640657445460296e-02]):1.598718640933832e-02[&B TK02Brlens{1} 8.718391996703369e-02][&B TK02Brlens{2} 9.810401752375539e-02],26:4.426882051509575e-03[&B TK02Brlens{1} 2.496719035095636e-02][&B TK02Brlens{2} 2.789249313495718e-02]):1.761270973330261e-04[&B TK02Brlens{1} 1.025538989745753e-03][&B TK02Brlens{2} 1.110018508538232e-03]):1.426548579346296e-02[&B TK02Brlens{1} 8.347151273799497e-02][&B TK02Brlens{2} 9.553899624346686e-02]):1.165292550489023e-02[&B TK02Brlens{1} 6.371279595440973e-02][&B TK02Brlens{2} 8.687034941618360e-02],((22:7.356089799624265e-03[&B TK02Brlens{1} 4.525380158761696e-02][&B TK02Brlens{2} 8.174724828781323e-02],23:3.201369775250833e-03[&B TK02Brlens{1} 1.942092789830605e-02][&B TK02Brlens{2} 3.203819577701272e-02]):2.025403271453570e-02[&B TK02Brlens{1} 1.270294643832114e-01][&B TK02Brlens{2} 1.991401907348356e-01],(21:4.894845166953619e-05[&B TK02Brlens{1} 3.352055237099647e-04][&B TK02Brlens{2} 4.805656892663020e-04],(42:6.759232983250276e-03[&B TK02Brlens{1} 5.029195323988422e-02][&B TK02Brlens{2} 5.729745577151013e-02],(71:9.090226470717298e-03[&B TK02Brlens{1} 6.062835143608851e-02][&B TK02Brlens{2} 7.331617117476522e-02],(30:2.122244796709343e-02[&B TK02Brlens{1} 1.456092273185734e-01][&B TK02Brlens{2} 1.763354760273997e-01],54:4.100241461033827e-02[&B TK02Brlens{1} 2.543111701828000e-01][&B TK02Brlens{2} 3.535417854906597e-01]):4.523005683414983e-03[&B TK02Brlens{1} 3.078397830089065e-02][&B TK02Brlens{2} 3.643628634643836e-02]):1.803469839266677e-02[&B TK02Brlens{1} 1.283289162545113e-01][&B TK02Brlens{2} 1.483940694653898e-01]):4.054551583946849e-02[&B TK02Brlens{1} 2.909332227540860e-01][&B TK02Brlens{2} 3.744717878655104e-01]):6.268273232731889e-03[&B TK02Brlens{1} 4.209531504668518e-02][&B TK02Brlens{2} 6.103539875988345e-02]):1.781487128556451e-02[&B TK02Brlens{1} 1.047000878810124e-01][&B TK02Brlens{2} 1.556648231624689e-01]):1.906650808793199e-02[&B TK02Brlens{1} 9.117994302270385e-02][&B TK02Brlens{2} 1.328998798118904e-01]):6.159348665106766e-04[&B TK02Brlens{1} 2.715635298793199e-03][&B TK02Brlens{2} 3.749954048174445e-03]):8.050356687771520e-04[&B TK02Brlens{1} 3.482779768515660e-03][&B TK02Brlens{2} 4.769998457190813e-03],65:4.061844477717693e-02[&B TK02Brlens{1} 1.983230619310708e-01][&B TK02Brlens{2} 2.544586888360876e-01]):1.861834003572789e-02[&B TK02Brlens{1} 8.302796998566304e-02][&B TK02Brlens{2} 1.267033548780125e-01],29:5.925430205845811e-02[&B TK02Brlens{1} 2.958367358138435e-01][&B TK02Brlens{2} 4.770113043632249e-01]):3.954059919440634e-04[&B TK02Brlens{1} 1.876143601391405e-03][&B TK02Brlens{2} 3.085867136083409e-03],(43:1.208549850910907e-02[&B TK02Brlens{1} 4.972626637868035e-02][&B TK02Brlens{2} 9.491300199779096e-02],4:8.815968624126853e-03[&B TK02Brlens{1} 3.789185491399089e-02][&B TK02Brlens{2} 6.954168617382205e-02]):8.517527846010006e-03[&B TK02Brlens{1} 3.792600784995873e-02][&B TK02Brlens{2} 6.709449596277478e-02]):1.791527592887448e-02[&B TK02Brlens{1} 9.556710193692830e-02][&B TK02Brlens{2} 1.392820644796897e-01]):1.496998749576520e-02[&B TK02Brlens{1} 8.015244749720429e-02][&B TK02Brlens{2} 1.131276396750864e-01]):7.526646384421649e-03[&B TK02Brlens{1} 3.726404468368949e-02][&B TK02Brlens{2} 5.134633752158607e-02],62:3.667801204682947e-02[&B TK02Brlens{1} 1.903936260346071e-01][&B TK02Brlens{2} 1.961729453699058e-01]):5.538510853283496e-04[&B TK02Brlens{1} 2.744832378566398e-03][&B TK02Brlens{2} 3.552786879906321e-03]):9.791171633874218e-03[&B TK02Brlens{1} 5.077805669129952e-02][&B TK02Brlens{2} 6.521854688078738e-02]):7.841574469577658e-03[&B TK02Brlens{1} 4.363606839992582e-02][&B TK02Brlens{2} 5.179353165286510e-02],70:1.706582008661603e-02[&B TK02Brlens{1} 9.005177145745891e-02][&B TK02Brlens{2} 1.101225125266238e-01]):3.392692548988772e-02[&B TK02Brlens{1} 1.564802759083409e-01][&B TK02Brlens{2} 1.769384948566792e-01]):5.145436820930203e-02[&B TK02Brlens{1} 1.738513439862912e-01][&B TK02Brlens{2} 1.611879961186629e-01]):2.806198332593591e-02[&B TK02Brlens{1} 7.294762499188298e-02][&B TK02Brlens{2} 5.117653509226137e-02],(86:8.518124271389606e-05[&B TK02Brlens{1} 1.135686507923644e-04][&B TK02Brlens{2} 8.490844659470189e-05],(87:6.305835452633042e-03[&B TK02Brlens{1} 6.722359016942766e-03][&B TK02Brlens{2} 8.885022758827797e-03],88:3.607526240582443e-02[&B TK02Brlens{1} 3.801751809263001e-02][&B TK02Brlens{2} 4.259797198516618e-02]):1.275678537344513e-01[&B TK02Brlens{1} 1.512168120043925e-01][&B TK02Brlens{2} 1.466892645066415e-01]):1.040353241243970e-01[&B TK02Brlens{1} 1.749928356206370e-01][&B TK02Brlens{2} 1.236750764132260e-01]):3.651509013482198e-02[&B TK02Brlens{1} 5.658165447358074e-02][&B TK02Brlens{2} 4.429636895177522e-02]):2.621728301764056e-03[&B TK02Brlens{1} 2.716414510568401e-03][&B TK02Brlens{2} 2.681285316148643e-03]);
	tree mcmc.tree_7 [&B TK02Brlens{1}] [&B TK02Brlens{2}] = [&R] [&clockrate = 1.470694032584237e-02] (1:1.007337445283314e-01[&B TK02Brlens{1} 1.007700216492393e-01][&B TK02Brlens{2} 6.664338073968530e-02],(((85:7.773924758226780e-02[&B TK02Brlens{1} 7.778110629317968e-02][&B TK02Brlens{2} 2.827826516893558e-01],(47:3.750122978034165e-02[&B TK02Brlens{1} 3.754071531004306e-02][&B TK02Brlens{2} 1.521723938079726e-01],((((((62:8.768245406627306e-02[&B TK02Brlens{1} 8.775285339437919e-02][&B TK02Brlens{2} 1.280213918573552e-01],28:8.361843804741387e-02[&B TK02Brlens{1} 8.367624154683682e-02][&B TK02Brlens{2} 9.174264236203172e-02]):8.891984456307123e-03[&B TK02Brlens{1} 8.898781519827564e-03][&B TK02Brlens{2} 1.401979704327619e-02],((16:6.253029213177275e-03[&B TK02Brlens{1} 6.250435701100475e-03][&B TK02Brlens{2} 1.137049383100902e-02],14:6.354710493360782e-03[&B TK02Brlens{1} 6.351883940545490e-03][&B TK02Brlens{2} 1.199804139278228e-02]):3.241658972533967e-02[&B TK02Brlens{1} 3.240314459113749e-02][&B TK02Brlens{2} 6.320558631632904e-02],(17:2.328847340759155e-02[&B TK02Brlens{1} 2.327965410819755e-02][&B TK02Brlens{2} 4.129496220194183e-02],(10:4.384756384883426e-02[&B TK02Brlens{1} 4.382479451373757e-02][&B TK02Brlens{2} 3.513061374518266e-02],6:2.307646934298679e-02[&B TK02Brlens{1} 2.306364677624155e-02][&B TK02Brlens{2} 1.498046510976682e-02]):1.411225347572698e-01[&B TK02Brlens{1} 1.410492349619198e-01][&B TK02Brlens{2} 2.008667757721558e-01]):9.783979678642307e-03[&B TK02Brlens{1} 9.779377395246151e-03][&B TK02Brlens{2} 1.938327801388730e-02]):9.377443694144438e-02[&B TK02Brlens{1} 9.379240140587018e-02][&B TK02Brlens{2} 1.716793404600278e-01]):2.022396689566053e-02[&B TK02Brlens{1} 2.023911607927565e-02][&B TK02Brlens{2} 3.524724718998418e-02],(64:5.405870382733879e-02[&B TK02Brlens{1} 5.411215738616371e-02][&B TK02Brlens{2} 6.209773057711054e-02],(15:9.976419379313484e-03[&B TK02Brlens{1} 9.983557738492403e-03][&B TK02Brlens{2} 1.058085132939805e-02],63:2.369586749598163e-01[&B TK02Brlens{1} 2.371986869032570e-01][&B TK02Brlens{2} 1.582016481685797e-01]):2.198253887182799e-02[&B TK02Brlens{1} 2.199982227851217e-02][&B TK02Brlens{2} 2.759144866486954e-02]):2.316987051025521e-02[&B TK02Brlens{1} 2.318721292405604e-02][&B TK02Brlens{2} 3.724417959106688e-02]):4.693679628892511e-02[&B TK02Brlens{1} 4.696432004197748e-02][&B TK02Brlens{2} 1.133158131177657e-01],44:6.677677473994414e-02[&B TK02Brlens{1} 6.678984551204958e-02][&B TK02Brlens{2} 1.789128226358288e-01]):3.186954415846044e-02[&B TK02Brlens{1} 3.188852473410535e-02][&B TK02Brlens{2} 1.410386530569518e-01],((45:1.640346744183467e-01[&B TK02Brlens{1} 1.642742584085365e-01][&B TK02Brlens{2} 3.234071087369503e-01],31:1.284198191805788e-01[&B TK02Brlens{1} 1.286331960462370e-01][&B TK02Brlens{2} 2.601220155302110e-01]):4.161552481322972e-02[&B TK02Brlens{1} 4.167286690327331e-02][&B TK02Brlens{2} 1.037731233942429e-01],(46:2.266472345163217e-02[&B TK02Brlens{1} 2.269290312496666e-02][&B TK02Brlens{2} 6.400130854160432e-02],(((32:5.720076256668083e-02[&B TK02Brlens{1} 5.730771378245011e-02][&B TK02Brlens{2} 1.562320602491097e-01],((((42:3.066896812709241e-02[&B TK02Brlens{1} 3.072148020444193e-02][&B TK02Brlens{2} 8.195444532407076e-03],71:7.433209556603293e-02[&B TK02Brlens{1} 7.447611865116838e-02][&B TK02Brlens{2} 1.738876846187920e-02]):1.981935755485034e-01[&B TK02Brlens{1} 1.985299052332653e-01][&B TK02Brlens{2} 2.517646452468022e-01],21:6.065156907821612e-03[&B TK02Brlens{1} 6.075410277319801e-03][&B TK02Brlens{2} 1.360396146217655e-02]):4.154000391708723e-02[&B TK02Brlens{1} 4.160637047906721e-02][&B TK02Brlens{2} 1.079168045065257e-01],(25:5.547328278598851e-02[&B TK02Brlens{1} 5.557664922297674e-02][&B TK02Brlens{2} 1.803779597089806e-01],(23:3.476596715927371e-03[&B TK02Brlens{1} 3.482606588502117e-03][&B TK02Brlens{2} 1.667475916850472e-02],22:2.295834805628871e-02[&B TK02Brlens{1} 2.299850467876165e-02][&B TK02Brlens{2} 1.069493528050773e-01]):4.510093228306222e-02[&B TK02Brlens{1} 4.517723858822193e-02][&B TK02Brlens{2} 1.770009037209404e-01]):8.541704563782804e-02[&B TK02Brlens{1} 8.555583031169617e-02][&B TK02Brlens{2} 2.633529529774840e-01]):8.473149455685003e-02[&B TK02Brlens{1} 8.485605619859739e-02][&B TK02Brlens{2} 1.912752834106481e-01],((66:1.129504064896369e-01[&B TK02Brlens{1} 1.131850941822950e-01][&B TK02Brlens{2} 2.156041373502145e-01],40:3.664575887451904e-02[&B TK02Brlens{1} 3.672581045498714e-02][&B TK02Brlens{2} 6.648828295336794e-02]):6.106172935387244e-02[&B TK02Brlens{1} 6.117874501357971e-02][&B TK02Brlens{2} 1.072014668800631e-01],(7:1.496290717803257e-01[&B TK02Brlens{1} 1.498499337764466e-01][&B TK02Brlens{2} 1.419791408199613e-01],26:2.626700095656798e-03[&B TK02Brlens{1} 2.631316918910332e-03][&B TK02Brlens{2} 2.489039185940831e-03]):7.900121150321837e-02[&B TK02Brlens{1} 7.913637984385888e-02][&B TK02Brlens{2} 1.038267858850200e-01]):5.838362860309343e-02[&B TK02Brlens{1} 5.847400094234129e-02][&B TK02Brlens{2} 9.590692082832317e-02]):8.317027074866634e-02[&B TK02Brlens{1} 8.329764326541579e-02][&B TK02Brlens{2} 1.779088132753205e-01]):2.956416439495269e-02[&B TK02Brlens{1} 2.960701204102473e-02][&B TK02Brlens{2} 6.836761916904988e-02],((((((11:6.840898638972481e-02[&B TK02Brlens{1} 6.852700927088524e-02][&B TK02Brlens{2} 1.003010360307380e-01],39:1.183635666792047e-01[&B TK02Brlens{1} 1.185895098613454e-01][&B TK02Brlens{2} 2.361212616655405e-01]):2.035294524808440e-02[&B TK02Brlens{1} 2.038623819413355e-02][&B TK02Brlens{2} 2.442909991649443e-02],(2:1.198154834470322e-02[&B TK02Brlens{1} 1.200150756618929e-02][&B TK02Brlens{2} 2.142599640476343e-02],13:3.231952791466575e-02[&B TK02Brlens{1} 3.237084561997383e-02][&B TK02Brlens{2} 6.743851738048352e-02]):9.080235313528151e-02[&B TK02Brlens{1} 9.094846329777188e-02][&B TK02Brlens{2} 1.401065292493183e-01]):2.767132926078242e-02[&B TK02Brlens{1} 2.770894905706147e-02][&B TK02Brlens{2} 3.713387997554382e-02],(24:1.466896834673159e-02[&B TK02Brlens{1} 1.468475848608508e-02][&B TK02Brlens{2} 2.190918442598976e-02],(9:1.548579814568458e-01[&B TK02Brlens{1} 1.550808224467640e-01][&B TK02Brlens{2} 2.044998577466386e-01],(20:3.340620733644850e-02[&B TK02Brlens{1} 3.344262320843743e-02][&B TK02Brlens{2} 3.036952274659604e-02],(36:2.195634745311592e-03[&B TK02Brlens{1} 2.199350008760117e-03][&B TK02Brlens{2} 1.298525125453717e-03],33:1.173985804174995e-01[&B TK02Brlens{1} 1.175443303090649e-01][&B TK02Brlens{2} 7.461876626227508e-02]):8.525589111054788e-02[&B TK02Brlens{1} 8.536816358574270e-02][&B TK02Brlens{2} 6.035971251875200e-02]):4.908102513228529e-02[&B TK02Brlens{1} 4.913184640957951e-02][&B TK02Brlens{2} 5.200772818518239e-02]):1.613724844688580e-03[&B TK02Brlens{1} 1.615470749379506e-03][&B TK02Brlens{2} 2.204408121063675e-03]):1.018648206603054e-01[&B TK02Brlens{1} 1.019769808011940e-01][&B TK02Brlens{2} 1.415721725536852e-01]):6.755098765717449e-03[&B TK02Brlens{1} 6.762952693721644e-03][&B TK02Brlens{2} 8.226354787426362e-03],74:3.157128663394104e-02[&B TK02Brlens{1} 3.160949611056246e-02][&B TK02Brlens{2} 3.240616206752683e-02]):3.275421377753363e-02[&B TK02Brlens{1} 3.278272205043423e-02][&B TK02Brlens{2} 3.955411384527266e-02],((38:9.497654012554069e-02[&B TK02Brlens{1} 9.505397540980454e-02][&B TK02Brlens{2} 8.103048380142781e-02],34:8.265049950180381e-02[&B TK02Brlens{1} 8.273913044995088e-02][&B TK02Brlens{2} 1.833251484243121e-01]):9.036554849890210e-02[&B TK02Brlens{1} 9.043363400215790e-02][&B TK02Brlens{2} 9.821379282455597e-02],29:5.587999126241061e-02[&B TK02Brlens{1} 5.592908531641085e-02][&B TK02Brlens{2} 6.099850621805198e-02]):1.880667112552594e-01[&B TK02Brlens{1} 1.881733317849997e-01][&B TK02Brlens{2} 2.290118758871445e-01]):5.126876394819013e-02[&B TK02Brlens{1} 5.130876437220055e-02][&B TK02Brlens{2} 7.367095326845854e-02],((((((((54:1.158790744650378e-01[&B TK02Brlens{1} 1.158650979556521e-01][&B TK02Brlens{2} 3.852521515366046e-01],5:1.716906905876647e-02[&B TK02Brlens{1} 1.716246978784480e-02][&B TK02Brlens{2} 3.317383535523154e-02]):9.750375351613116e-02[&B TK02Brlens{1} 9.744862986402615e-02][&B TK02Brlens{2} 1.611406166674774e-01],30:1.111029312072420e-01[&B TK02Brlens{1} 1.109218316541885e-01][&B TK02Brlens{2} 1.284176365563091e-01]):7.295467385892018e-02[&B TK02Brlens{1} 7.290348667845188e-02][&B TK02Brlens{2} 7.951450208240024e-02],(59:2.053402093714318e-01[&B TK02Brlens{1} 2.051500945744202e-01][&B TK02Brlens{2} 2.722398429442257e-01],3:3.705330850267030e-02[&B TK02Brlens{1} 3.701594659855080e-02][&B TK02Brlens{2} 5.812605516177866e-02]):3.574612293781709e-02[&B TK02Brlens{1} 3.572475652678425e-02][&B TK02Brlens{2} 4.917101733701142e-02]):5.761200594600346e-02[&B TK02Brlens{1} 5.759114623481593e-02][&B TK02Brlens{2} 6.820664133438119e-02],(((73:4.340120774781142e-02[&B TK02Brlens{1} 4.341355372368757e-02][&B TK02Brlens{2} 6.241917095112055e-02],(((56:5.713221563031667e-03[&B TK02Brlens{1} 5.716485551843566e-03][&B TK02Brlens{2} 3.702393060794225e-03],(57:6.197496678942371e-02[&B TK02Brlens{1} 6.200252089017112e-02][&B TK02Brlens{2} 3.303667362591543e-02],(50:3.737315208052405e-02[&B TK02Brlens{1} 3.739692420113905e-02][&B TK02Brlens{2} 5.354796006986505e-02],((55:2.249752073968603e-02[&B TK02Brlens{1} 2.249119542830328e-02][&B TK02Brlens{2} 3.150778815516962e-02],(52:1.827492501057582e-02[&B TK02Brlens{1} 1.825642493023485e-02][&B TK02Brlens{2} 3.118261311490060e-02],48:5.695093071195287e-01[&B TK02Brlens{1} 5.687248563803712e-01][&B TK02Brlens{2} 7.990875912852021e-01]):7.884736379193358e-02[&B TK02Brlens{1} 7.879174261684931e-02][&B TK02Brlens{2} 1.275184836854277e-01]):8.226977628839605e-02[&B TK02Brlens{1} 8.225879048378600e-02][&B TK02Brlens{2} 1.151309783861815e-01],(53:4.722221324789144e-02[&B TK02Brlens{1} 4.718794082075661e-02][&B TK02Brlens{2} 7.334299465896600e-02],(51:4.664274743077230e-01[&B TK02Brlens{1} 4.661402818264184e-01][&B TK02Brlens{2} 2.714269519031632e-01],72:1.354997885475209e-01[&B TK02Brlens{1} 1.353923509466814e-01][&B TK02Brlens{2} 1.072305478716826e-01]):9.081617182709761e-02[&B TK02Brlens{1} 9.074827999151916e-02][&B TK02Brlens{2} 9.409861814414493e-02]):1.733828010650378e-01[&B TK02Brlens{1} 1.733246289431506e-01][&B TK02Brlens{2} 2.213919160836055e-01]):6.256397319649942e-02[&B TK02Brlens{1} 6.258606812452155e-02][&B TK02Brlens{2} 7.839812003939514e-02]):1.117563112592790e-01[&B TK02Brlens{1} 1.117920553462436e-01][&B TK02Brlens{2} 1.067216295675077e-01]):4.515588088077649e-02[&B TK02Brlens{1} 4.516899628441126e-02][&B TK02Brlens{2} 2.858236459274600e-02]):1.398128915710725e-01[&B TK02Brlens{1} 1.398809054615732e-01][&B TK02Brlens{2} 1.154775568418223e-01],58:2.890627913778032e-02[&B TK02Brlens{1} 2.891885359278041e-02][&B TK02Brlens{2} 3.153275298761049e-02]):2.069635595580845e-01[&B TK02Brlens{1} 2.070238866091703e-01][&B TK02Brlens{2} 2.132304856736623e-01],(60:5.780702460874543e-02[&B TK02Brlens{1} 5.779073767107298e-02][&B TK02Brlens{2} 1.004408266419046e-01],49:6.217799755696185e-02[&B TK02Brlens{1} 6.215735155267633e-02][&B TK02Brlens{2} 8.550180917772658e-02]):3.485154928932532e-02[&B TK02Brlens{1} 3.485105294878942e-02][&B TK02Brlens{2} 4.140706889903059e-02]):4.911095831465007e-02[&B TK02Brlens{1} 4.911981829008535e-02][&B TK02Brlens{2} 5.516091764202535e-02]):1.582873603172981e-01[&B TK02Brlens{1} 1.582750393753623e-01][&B TK02Brlens{2} 2.279574237126371e-01],61:9.385941670850895e-02[&B TK02Brlens{1} 9.383925097987794e-02][&B TK02Brlens{2} 1.922253023356297e-01]):3.401566865800842e-02[&B TK02Brlens{1} 3.400369060728862e-02][&B TK02Brlens{2} 4.623462666684254e-02],41:4.394901853867883e-02[&B TK02Brlens{1} 4.391600667180324e-02][&B TK02Brlens{2} 5.110583360623632e-02]):5.866859442092753e-03[&B TK02Brlens{1} 5.865537551535769e-03][&B TK02Brlens{2} 6.626847028594151e-03]):1.304357155650133e-01[&B TK02Brlens{1} 1.304147977338151e-01][&B TK02Brlens{2} 2.160316812366060e-01],((18:1.504408183448191e-01[&B TK02Brlens{1} 1.503695125537090e-01][&B TK02Brlens{2} 2.228098645855225e-01],8:2.605118234867954e-02[&B TK02Brlens{1} 2.604795749302985e-02][&B TK02Brlens{2} 5.251335774476840e-02]):2.856322342910111e-04[&B TK02Brlens{1} 2.855851835458124e-04][&B TK02Brlens{2} 5.634683289677146e-04],(19:1.332107724937210e-01[&B TK02Brlens{1} 1.331814881900330e-01][&B TK02Brlens{2} 1.870792699049080e-01],27:1.523120208040352e-03[&B TK02Brlens{1} 1.522581068844363e-03][&B TK02Brlens{2} 3.069616127375268e-03]):4.397532889905298e-03[&B TK02Brlens{1} 4.396450243657304e-03][&B TK02Brlens{2} 8.791473941295303e-03]):3.203697368053127e-02[&B TK02Brlens{1} 3.203126962544246e-02][&B TK02Brlens{2} 6.569100943922174e-02]):2.077763277713540e-02[&B TK02Brlens{1} 2.077562632253128e-02][&B TK02Brlens{2} 4.075587170928664e-02],37:4.415246693561925e-02[&B TK02Brlens{1} 4.414733568715629e-02][&B TK02Brlens{2} 9.035146831995500e-02]):3.341246518880436e-02[&B TK02Brlens{1} 3.340717611086269e-02][&B TK02Brlens{2} 5.419589182605539e-02],65:1.649328425277576e-01[&B TK02Brlens{1} 1.649860466638616e-01][&B TK02Brlens{2} 1.939835194739618e-01]):5.815689712828886e-02[&B TK02Brlens{1} 5.815440142186790e-02][&B TK02Brlens{2} 1.082674663539658e-01],((((35:1.420560524180914e-01[&B TK02Brlens{1} 1.421420452848925e-01][&B TK02Brlens{2} 2.734878492337244e-01],68:5.282260892981361e-02[&B TK02Brlens{1} 5.285473490214523e-02][&B TK02Brlens{2} 8.221193357164319e-02]):8.804565428411570e-02[&B TK02Brlens{1} 8.806076809250883e-02][&B TK02Brlens{2} 1.711154500362965e-01],69:6.580748819440085e-02[&B TK02Brlens{1} 6.580187261360718e-02][&B TK02Brlens{2} 1.191278424570804e-01]):5.869561971141302e-04[&B TK02Brlens{1} 5.869878047348584e-04][&B TK02Brlens{2} 1.149731171722751e-03],67:1.422145301781574e-02[&B TK02Brlens{1} 1.422118937781310e-02][&B TK02Brlens{2} 2.748455925200713e-02]):6.628551660593240e-02[&B TK02Brlens{1} 6.628156372840215e-02][&B TK02Brlens{2} 1.457173698700006e-01],12:1.750694779273161e-01[&B TK02Brlens{1} 1.750502949803293e-01][&B TK02Brlens{2} 3.987628623427105e-01]):3.684477083553639e-02[&B TK02Brlens{1} 3.684619152864287e-02][&B TK02Brlens{2} 8.724692818919526e-02]):4.625048482451932e-02[&B TK02Brlens{1} 4.627850900040797e-02][&B TK02Brlens{2} 8.884499031152858e-02]):3.151416552405695e-02[&B TK02Brlens{1} 3.154873079645568e-02][&B TK02Brlens{2} 5.495499360561275e-02]):1.667149359865716e-02[&B TK02Brlens{1} 1.669157936189064e-02][&B TK02Brlens{2} 3.050585231701288e-02],(4:4.875097122241967e-02[&B TK02Brlens{1} 4.879758148808500e-02][&B TK02Brlens{2} 5.246250927296060e-02],43:7.999744162948796e-02[&B TK02Brlens{1} 8.010304329957484e-02][&B TK02Brlens{2} 1.759296328156379e-01]):2.950231657233626e-02[&B TK02Brlens{1} 2.953722768939266e-02][&B TK02Brlens{2} 4.643002205363681e-02]):5.362764434180600e-02[&B TK02Brlens{1} 5.369476568435278e-02][&B TK02Brlens{2} 1.046202796622375e-01]):1.630863114692915e-02[&B TK02Brlens{1} 1.633115586109880e-02][&B TK02Brlens{2} 3.956417477889655e-02]):7.385965881896972e-02[&B TK02Brlens{1} 7.394010185261166e-02][&B TK02Brlens{2} 3.115955346438526e-01]):1.902939162431316e-02[&B TK02Brlens{1} 1.904403642110175e-02][&B TK02Brlens{2} 9.249359810279953e-02],70:6.310404632756095e-02[&B TK02Brlens{1} 6.316020798287451e-02][&B TK02Brlens{2} 3.138526116004792e-01]):1.885831653680459e-02[&B TK02Brlens{1} 1.887423831461072e-02][&B TK02Brlens{2} 7.747737155412046e-02]):1.100452820208098e-01[&B TK02Brlens{1} 1.101270942555460e-01][&B TK02Brlens{2} 4.966350373981100e-01]):1.007269382497662e-01[&B TK02Brlens{1} 1.007730240842777e-01][&B TK02Brlens{2} 2.860479391100487e-01],(((87:1.805884626303089e-02[&B TK02Brlens{1} 1.804796593849366e-02][&B TK02Brlens{2} 1.485257013854385e-03],88:1.210482581627770e-02[&B TK02Brlens{1} 1.209863855620353e-02][&B TK02Brlens{2} 9.963292457321744e-04]):4.583516425813159e-01[&B TK02Brlens{1} 4.581825274702987e-01][&B TK02Brlens{2} 1.275335962892502e-01],86:8.454426846187246e-04[&B TK02Brlens{1} 8.452061618078529e-04][&B TK02Brlens{2} 3.982654968640190e-04]):1.774156517773839e-01[&B TK02Brlens{1} 1.774485948756212e-01][&B TK02Brlens{2} 1.366674738718786e-01],(((75:5.616701711353533e-03[&B TK02Brlens{1} 5.621053431601075e-03][&B TK02Brlens{2} 6.795407189014686e-04],((80:4.773630005714269e-02[&B TK02Brlens{1} 4.778458243287379e-02][&B TK02Brlens{2} 4.796269562375594e-03],(77:4.964903255635367e-03[&B TK02Brlens{1} 4.969855337483800e-03][&B TK02Brlens{2} 6.691966356493556e-04],((81:1.090851634501475e-01[&B TK02Brlens{1} 1.092274215958841e-01][&B TK02Brlens{2} 1.015158188600619e-02],79:2.169615773252387e-02[&B TK02Brlens{1} 2.172753501954309e-02][&B TK02Brlens{2} 2.376159260273691e-03]):9.106072213753702e-02[&B TK02Brlens{1} 9.118920625266184e-02][&B TK02Brlens{2} 1.006016292873544e-02],78:7.942852582827720e-02[&B TK02Brlens{1} 7.953366129825599e-02][&B TK02Brlens{2} 8.452089366595333e-03]):5.769914804220133e-02[&B TK02Brlens{1} 5.776590912731428e-02][&B TK02Brlens{2} 7.584603925366815e-03]):1.088173826869892e-01[&B TK02Brlens{1} 1.089173377514982e-01][&B TK02Brlens{2} 1.248760187240471e-02]):4.691402290025870e-02[&B TK02Brlens{1} 4.695134060155953e-02][&B TK02Brlens{2} 3.836184331386233e-03],76:4.112764932229207e-02[&B TK02Brlens{1} 4.115754606936551e-02][&B TK02Brlens{2} 2.560109126195427e-03]):3.552426309388168e-02[&B TK02Brlens{1} 3.555028279187083e-02][&B TK02Brlens{2} 3.496611129891657e-03]):2.093212746373303e-01[&B TK02Brlens{1} 2.094631358153891e-01][&B TK02Brlens{2} 4.540142264049187e-02],84:1.473807771640598e-01[&B TK02Brlens{1} 1.475167843677996e-01][&B TK02Brlens{2} 3.025513963724211e-02]):6.087680399498918e-02[&B TK02Brlens{1} 6.092481950476186e-02][&B TK02Brlens{2} 2.453425548891940e-02],83:9.819079341717663e-02[&B TK02Brlens{1} 9.827066397380611e-02][&B TK02Brlens{2} 8.312785840107322e-02]):4.099169787120349e-02[&B TK02Brlens{1} 4.102348246003698e-02][&B TK02Brlens{2} 3.197448224756275e-02]):2.121130965487739e-02[&B TK02Brlens{1} 2.122108459007296e-02][&B TK02Brlens{2} 2.105192650181574e-02]):6.227182693643529e-02[&B TK02Brlens{1} 6.228611472913863e-02][&B TK02Brlens{2} 5.733856839267702e-02],82:1.764442027336464e-01[&B TK02Brlens{1} 1.765682599568730e-01][&B TK02Brlens{2} 1.362899561125241e-01]):1.628898776487331e-02[&B TK02Brlens{1} 1.629034998880321e-02][&B TK02Brlens{2} 1.564016009263782e-02]);
	tree mcmc.tree_8 [&B TK02Brlens{1}] [&B TK02Brlens{2}] = [&R] [&clockrate = 4.117684113221527e-03] (1:3.625113753112497e-02[&B TK02Brlens{1} 3.001732486932184e-02][&B TK02Brlens{2} 4.381275971035443e-02],((((88:9.432009172158473e-03[&B TK02Brlens{1} 1.031448354645735e-02][&B TK02Brlens{2} 5.834210137788566e-03],87:1.508643838501245e-02[&B TK02Brlens{1} 1.339122858792643e-02][&B TK02Brlens{2} 6.391172691561768e-03]):1.316491735652347e-01[&B TK02Brlens{1} 1.584074371008728e-01][&B TK02Brlens{2} 7.422948707061217e-02],86:4.829239270698338e-07[&B TK02Brlens{1} 6.265337719814317e-07][&B TK02Brlens{2} 3.019167722930096e-07]):7.670212727583037e-02[&B TK02Brlens{1} 1.381875001939985e-01][&B TK02Brlens{2} 1.007955751417494e-01],(((75:0.000000000000000e+00[&B TK02Brlens{1} 0.000000000000000e+00][&B TK02Brlens{2} 0.000000000000000e+00],((((81:2.625780065346306e-02[&B TK02Brlens{1} 9.749021054079383e-02][&B TK02Brlens{2} 2.142389855527305e-02],(79:1.690614861762313e-02[&B TK02Brlens{1} 6.763491011249072e-02][&B TK02Brlens{2} 1.660555082694431e-02],78:1.978341624784341e-02[&B TK02Brlens{1} 7.177430130600412e-02][&B TK02Brlens{2} 1.743183127468799e-02]):3.525646647897784e-04[&B TK02Brlens{1} 1.477842793073054e-03][&B TK02Brlens{2} 3.106565455145951e-04]):1.769931818996456e-02[&B TK02Brlens{1} 7.340967151161393e-02][&B TK02Brlens{2} 2.019254320960928e-02],77:0.000000000000000e+00[&B TK02Brlens{1} 0.000000000000000e+00][&B TK02Brlens{2} 0.000000000000000e+00]):1.371840026946480e-02[&B TK02Brlens{1} 6.212416452481184e-02][&B TK02Brlens{2} 1.499744803718539e-02],80:3.884970594815795e-03[&B TK02Brlens{1} 2.072693661720568e-02][&B TK02Brlens{2} 3.161767999135204e-03]):1.781046745109527e-02[&B TK02Brlens{1} 8.902912202743116e-02][&B TK02Brlens{2} 1.228644358956003e-02],76:3.482422907818972e-06[&B TK02Brlens{1} 1.703733985157525e-05][&B TK02Brlens{2} 2.036462349806177e-06]):1.802771808875947e-02[&B TK02Brlens{1} 9.452045465888097e-02][&B TK02Brlens{2} 7.581850402707397e-03]):6.367567032903432e-02[&B TK02Brlens{1} 4.505410548077463e-01][&B TK02Brlens{2} 1.131676972020567e-01],84:0.000000000000000e+00[&B TK02Brlens{1} 0.000000000000000e+00][&B TK02Brlens{2} 0.000000000000000e+00]):1.368121504664677e-02[&B TK02Brlens{1} 1.319781031047352e-01][&B TK02Brlens{2} 7.697054013120719e-02],(83:0.000000000000000e+00[&B TK02Brlens{1} 0.000000000000000e+00][&B TK02Brlens{2} 0.000000000000000e+00],((70:0.000000000000000e+00[&B TK02Brlens{1} 0.000000000000000e+00][&B TK02Brlens{2} 0.000000000000000e+00],(((((((74:0.000000000000000e+00[&B TK02Brlens{1} 0.000000000000000e+00][&B TK02Brlens{2} 0.000000000000000e+00],(((((11:6.811627003987297e-03[&B TK02Brlens{1} 4.409815066861935e-02][&B TK02Brlens{2} 1.279305674141817e-01],39:1.835742912481542e-02[&B TK02Brlens{1} 1.169842165040285e-01][&B TK02Brlens{2} 4.464050625343285e-01]):5.277619102550313e-03[&B TK02Brlens{1} 3.729526556411156e-02][&B TK02Brlens{2} 9.183134310178137e-02],((13:0.000000000000000e+00[&B TK02Brlens{1} 0.000000000000000e+00][&B TK02Brlens{2} 0.000000000000000e+00],(2:0.000000000000000e+00[&B TK02Brlens{1} 0.000000000000000e+00][&B TK02Brlens{2} 0.000000000000000e+00],12:8.164872585290028e-03[&B TK02Brlens{1} 6.624374705642165e-02][&B TK02Brlens{2} 2.112882262231470e-01]):7.624637213606733e-03[&B TK02Brlens{1} 5.924551779984954e-02][&B TK02Brlens{2} 1.798941894262122e-01]):9.838344928361276e-03[&B TK02Brlens{1} 7.795782191717519e-02][&B TK02Brlens{2} 1.626401384108511e-01],9:0.000000000000000e+00[&B TK02Brlens{1} 0.000000000000000e+00][&B TK02Brlens{2} 0.000000000000000e+00]):1.728058304501096e-02[&B TK02Brlens{1} 1.321335080293287e-01][&B TK02Brlens{2} 2.620977465672567e-01]):5.645844300082692e-03[&B TK02Brlens{1} 3.928577146269842e-02][&B TK02Brlens{2} 7.462497196872930e-02],((36:1.201509798298028e-02[&B TK02Brlens{1} 7.645287614952596e-02][&B TK02Brlens{2} 7.036926012140700e-02],29:0.000000000000000e+00[&B TK02Brlens{1} 0.000000000000000e+00][&B TK02Brlens{2} 0.000000000000000e+00]):6.437337396832388e-04[&B TK02Brlens{1} 4.305982601076695e-03][&B TK02Brlens{2} 3.913410921683760e-03],20:0.000000000000000e+00[&B TK02Brlens{1} 0.000000000000000e+00][&B TK02Brlens{2} 0.000000000000000e+00]):2.722237490043067e-02[&B TK02Brlens{1} 1.801867048784530e-01][&B TK02Brlens{2} 2.204993485611862e-01]):9.638335736705417e-03[&B TK02Brlens{1} 6.113522730758494e-02][&B TK02Brlens{2} 1.141668063852302e-01],(24:3.210118002295051e-03[&B TK02Brlens{1} 3.358086994065452e-02][&B TK02Brlens{2} 6.446631488526826e-02],((((66:1.831783269864040e-02[&B TK02Brlens{1} 1.729615457781099e-01][&B TK02Brlens{2} 4.547462995554561e-01],40:0.000000000000000e+00[&B TK02Brlens{1} 0.000000000000000e+00][&B TK02Brlens{2} 0.000000000000000e+00]):3.680631425582337e-03[&B TK02Brlens{1} 3.402821500124571e-02][&B TK02Brlens{2} 9.187065652512748e-02],(23:0.000000000000000e+00[&B TK02Brlens{1} 0.000000000000000e+00][&B TK02Brlens{2} 0.000000000000000e+00],22:8.574202679532905e-03[&B TK02Brlens{1} 7.412358277607675e-02][&B TK02Brlens{2} 2.959048559516269e-01]):2.994212062191864e-02[&B TK02Brlens{1} 2.794406360799006e-01][&B TK02Brlens{2} 1.012010421947782e+00]):5.650596327092139e-03[&B TK02Brlens{1} 4.727396951355896e-02][&B TK02Brlens{2} 1.451933075950168e-01],((7:0.000000000000000e+00[&B TK02Brlens{1} 0.000000000000000e+00][&B TK02Brlens{2} 0.000000000000000e+00],(18:0.000000000000000e+00[&B TK02Brlens{1} 0.000000000000000e+00][&B TK02Brlens{2} 0.000000000000000e+00],((38:0.000000000000000e+00[&B TK02Brlens{1} 0.000000000000000e+00][&B TK02Brlens{2} 0.000000000000000e+00],((54:0.000000000000000e+00[&B TK02Brlens{1} 0.000000000000000e+00][&B TK02Brlens{2} 0.000000000000000e+00],59:2.533129972766135e-02[&B TK02Brlens{1} 6.714523218495841e-01][&B TK02Brlens{2} 4.834699626751109e+00]):3.354402277753404e-02[&B TK02Brlens{1} 6.138189186046882e-01][&B TK02Brlens{2} 5.160105529412542e+00],34:0.000000000000000e+00[&B TK02Brlens{1} 0.000000000000000e+00][&B TK02Brlens{2} 0.000000000000000e+00]):1.682241196638851e-02[&B TK02Brlens{1} 1.778883792490588e-01][&B TK02Brlens{2} 2.020701539623613e+00]):1.074518224047549e-02[&B TK02Brlens{1} 9.925396561397214e-02][&B TK02Brlens{2} 6.650634157946296e-01],25:0.000000000000000e+00[&B TK02Brlens{1} 0.000000000000000e+00][&B TK02Brlens{2} 0.000000000000000e+00]):1.216907676336193e-02[&B TK02Brlens{1} 1.112977445868438e-01][&B TK02Brlens{2} 4.231449566770890e-01]):1.744878445216053e-02[&B TK02Brlens{1} 1.764227600190323e-01][&B TK02Brlens{2} 4.619768041940633e-01]):5.995520232962570e-03[&B TK02Brlens{1} 5.290235041493140e-02][&B TK02Brlens{2} 1.344695630228700e-01],26:0.000000000000000e+00[&B TK02Brlens{1} 0.000000000000000e+00][&B TK02Brlens{2} 0.000000000000000e+00]):5.373953851078750e-03[&B TK02Brlens{1} 4.104207809514041e-02][&B TK02Brlens{2} 1.233869720080754e-01]):5.979107219789337e-03[&B TK02Brlens{1} 5.162496273665042e-02][&B TK02Brlens{2} 1.409671274996527e-01],21:9.157831578734954e-03[&B TK02Brlens{1} 8.496346294503981e-02][&B TK02Brlens{2} 3.538193379462602e-01]):7.555115633935253e-03[&B TK02Brlens{1} 7.539886290860848e-02][&B TK02Brlens{2} 1.645173805147470e-01]):1.481555607539813e-02[&B TK02Brlens{1} 1.204595269016142e-01][&B TK02Brlens{2} 2.519377101221401e-01]):3.014522799814290e-03[&B TK02Brlens{1} 1.913342102455626e-02][&B TK02Brlens{2} 3.719627894027864e-02],((67:6.667045904172886e-04[&B TK02Brlens{1} 3.608072273186915e-03][&B TK02Brlens{2} 6.388207186101100e-03],(68:1.799359064433742e-02[&B TK02Brlens{1} 1.409521138321842e-01][&B TK02Brlens{2} 2.276715201803902e-01],69:0.000000000000000e+00[&B TK02Brlens{1} 0.000000000000000e+00][&B TK02Brlens{2} 0.000000000000000e+00]):1.601561031010251e-02[&B TK02Brlens{1} 9.248126776819270e-02][&B TK02Brlens{2} 1.670398044216139e-01]):1.109829052103750e-02[&B TK02Brlens{1} 7.022791574752606e-02][&B TK02Brlens{2} 1.434259268045970e-01],((((((71:0.000000000000000e+00[&B TK02Brlens{1} 0.000000000000000e+00][&B TK02Brlens{2} 0.000000000000000e+00],33:8.433186057673236e-03[&B TK02Brlens{1} 1.455715215571490e-01][&B TK02Brlens{2} 5.005144273669158e-02]):9.819654183761517e-03[&B TK02Brlens{1} 1.519102859387217e-01][&B TK02Brlens{2} 5.736924776589573e-02],42:0.000000000000000e+00[&B TK02Brlens{1} 0.000000000000000e+00][&B TK02Brlens{2} 0.000000000000000e+00]):2.833661484002531e-02[&B TK02Brlens{1} 3.905058654533220e-01][&B TK02Brlens{2} 3.903560241300739e-01],19:0.000000000000000e+00[&B TK02Brlens{1} 0.000000000000000e+00][&B TK02Brlens{2} 0.000000000000000e+00]):2.134742802539097e-02[&B TK02Brlens{1} 2.420249285703900e-01][&B TK02Brlens{2} 5.570793846477431e-01],8:0.000000000000000e+00[&B TK02Brlens{1} 0.000000000000000e+00][&B TK02Brlens{2} 0.000000000000000e+00]):4.104273850756068e-03[&B TK02Brlens{1} 4.018827236145053e-02][&B TK02Brlens{2} 1.190210240958049e-01],27:0.000000000000000e+00[&B TK02Brlens{1} 0.000000000000000e+00][&B TK02Brlens{2} 0.000000000000000e+00]):6.155620243839255e-03[&B TK02Brlens{1} 6.207941236958462e-02][&B TK02Brlens{2} 1.247389674583878e-01],(((41:0.000000000000000e+00[&B TK02Brlens{1} 0.000000000000000e+00][&B TK02Brlens{2} 0.000000000000000e+00],((((60:0.000000000000000e+00[&B TK02Brlens{1} 0.000000000000000e+00][&B TK02Brlens{2} 0.000000000000000e+00],((((50:1.276660547407643e-02[&B TK02Brlens{1} 7.039355614927410e-02][&B TK02Brlens{2} 5.570450764060077e-02],((52:1.461875297864328e-02[&B TK02Brlens{1} 9.046806923429844e-02][&B TK02Brlens{2} 7.769825022618045e-02],(53:0.000000000000000e+00[&B TK02Brlens{1} 0.000000000000000e+00][&B TK02Brlens{2} 0.000000000000000e+00],((72:0.000000000000000e+00[&B TK02Brlens{1} 0.000000000000000e+00][&B TK02Brlens{2} 0.000000000000000e+00],51:8.949777786986238e-02[&B TK02Brlens{1} 4.326057062437217e-01][&B TK02Brlens{2} 8.170567657426715e-01]):4.622578058648119e-02[&B TK02Brlens{1} 2.828904382933867e-01][&B TK02Brlens{2} 3.334408633594654e-01],48:1.357235584563436e-01[&B TK02Brlens{1} 4.451121230171740e-01][&B TK02Brlens{2} 1.514252685328940e+00]):9.877573456316596e-03[&B TK02Brlens{1} 5.277251878630737e-02][&B TK02Brlens{2} 7.821893089039930e-02]):3.374934422236296e-02[&B TK02Brlens{1} 2.066445651573919e-01][&B TK02Brlens{2} 2.045333453555908e-01]):2.111381044919770e-02[&B TK02Brlens{1} 9.860643773814366e-02][&B TK02Brlens{2} 1.289676543767483e-01],55:0.000000000000000e+00[&B TK02Brlens{1} 0.000000000000000e+00][&B TK02Brlens{2} 0.000000000000000e+00]):2.004440952055647e-02[&B TK02Brlens{1} 7.347146147435152e-02][&B TK02Brlens{2} 1.155027599167811e-01]):2.798862812137115e-02[&B TK02Brlens{1} 1.255260489544769e-01][&B TK02Brlens{2} 1.153478070733348e-01],57:1.567571296818579e-02[&B TK02Brlens{1} 8.210602773659589e-02][&B TK02Brlens{2} 6.567974239919100e-02]):5.462114610212898e-03[&B TK02Brlens{1} 2.768488697403514e-02][&B TK02Brlens{2} 2.485333398076314e-02],56:0.000000000000000e+00[&B TK02Brlens{1} 0.000000000000000e+00][&B TK02Brlens{2} 0.000000000000000e+00]):3.474289683172155e-02[&B TK02Brlens{1} 1.927467226246746e-01][&B TK02Brlens{2} 1.410790443481004e-01],58:0.000000000000000e+00[&B TK02Brlens{1} 0.000000000000000e+00][&B TK02Brlens{2} 0.000000000000000e+00]):4.123343002360708e-02[&B TK02Brlens{1} 1.897401170849792e-01][&B TK02Brlens{2} 1.172404586275861e-01]):1.548940834717322e-02[&B TK02Brlens{1} 4.666863369446127e-02][&B TK02Brlens{2} 5.554629363530301e-02],49:0.000000000000000e+00[&B TK02Brlens{1} 0.000000000000000e+00][&B TK02Brlens{2} 0.000000000000000e+00]):3.151942510879019e-02[&B TK02Brlens{1} 8.864760651901413e-02][&B TK02Brlens{2} 1.308108979061322e-01],(61:3.671803008713614e-03[&B TK02Brlens{1} 5.572159979066666e-03][&B TK02Brlens{2} 1.052314365468661e-02],73:0.000000000000000e+00[&B TK02Brlens{1} 0.000000000000000e+00][&B TK02Brlens{2} 0.000000000000000e+00]):1.537561601428317e-02[&B TK02Brlens{1} 3.663859750633343e-02][&B TK02Brlens{2} 5.171864226843483e-02]):3.384917154398387e-02[&B TK02Brlens{1} 1.216296407073597e-01][&B TK02Brlens{2} 1.678180834333551e-01],3:1.745328051005474e-02[&B TK02Brlens{1} 7.643108348806726e-02][&B TK02Brlens{2} 1.483361553575727e-01]):1.084924993408265e-02[&B TK02Brlens{1} 4.288533336806351e-02][&B TK02Brlens{2} 5.039489373304572e-02]):2.526664433644893e-02[&B TK02Brlens{1} 1.482019387115402e-01][&B TK02Brlens{2} 1.009426934492519e-01],((35:2.155368747496872e-02[&B TK02Brlens{1} 2.376521133310900e-01][&B TK02Brlens{2} 1.017508232799717e-01],65:1.299873567446486e-03[&B TK02Brlens{1} 1.352559062529435e-02][&B TK02Brlens{2} 4.505265164086860e-03]):4.482085805140146e-03[&B TK02Brlens{1} 4.502714653788164e-02][&B TK02Brlens{2} 1.506814694030604e-02],(5:1.312922446815246e-03[&B TK02Brlens{1} 1.164554848781602e-02][&B TK02Brlens{2} 2.389555280164390e-03],30:4.702771365817504e-02[&B TK02Brlens{1} 4.686607698155089e-01][&B TK02Brlens{2} 8.349905233086512e-02]):1.379043229207172e-02[&B TK02Brlens{1} 1.279523312019289e-01][&B TK02Brlens{2} 3.501268678005563e-02]):2.500081617759986e-02[&B TK02Brlens{1} 2.205798307960362e-01][&B TK02Brlens{2} 9.624147029285283e-02]):1.168430208067955e-02[&B TK02Brlens{1} 9.148086203374217e-02][&B TK02Brlens{2} 8.735548033972731e-02],37:0.000000000000000e+00[&B TK02Brlens{1} 0.000000000000000e+00][&B TK02Brlens{2} 0.000000000000000e+00]):6.247155740661203e-03[&B TK02Brlens{1} 5.612830459173221e-02][&B TK02Brlens{2} 7.671093648654441e-02]):1.656116878504593e-02[&B TK02Brlens{1} 1.450209463380572e-01][&B TK02Brlens{2} 2.510014748225705e-01]):5.061100523256035e-03[&B TK02Brlens{1} 3.577619227625616e-02][&B TK02Brlens{2} 6.836310724762566e-02]):6.154360995910380e-03[&B TK02Brlens{1} 4.240463353382554e-02][&B TK02Brlens{2} 7.814970710053812e-02]):1.965527408227041e-02[&B TK02Brlens{1} 1.231869816093514e-01][&B TK02Brlens{2} 4.662993649052485e-01],43:0.000000000000000e+00[&B TK02Brlens{1} 0.000000000000000e+00][&B TK02Brlens{2} 0.000000000000000e+00]):8.823220313846747e-03[&B TK02Brlens{1} 5.365149860993325e-02][&B TK02Brlens{2} 3.531024239094494e-01],((4:0.000000000000000e+00[&B TK02Brlens{1} 0.000000000000000e+00][&B TK02Brlens{2} 0.000000000000000e+00],6:1.966646400855493e-02[&B TK02Brlens{1} 5.858773564214138e-02][&B TK02Brlens{2} 6.440610402844046e-01]):4.150073025083745e-03[&B TK02Brlens{1} 1.164193820572763e-02][&B TK02Brlens{2} 1.567027593173607e-01],45:0.000000000000000e+00[&B TK02Brlens{1} 0.000000000000000e+00][&B TK02Brlens{2} 0.000000000000000e+00]):3.976057502679747e-02[&B TK02Brlens{1} 1.898045811080074e-01][&B TK02Brlens{2} 1.589251552728688e+00]):1.178916586321666e-02[&B TK02Brlens{1} 7.825530765744568e-02][&B TK02Brlens{2} 6.365655196241368e-01],46:0.000000000000000e+00[&B TK02Brlens{1} 0.000000000000000e+00][&B TK02Brlens{2} 0.000000000000000e+00]):6.664648359510306e-03[&B TK02Brlens{1} 4.989150360836088e-02][&B TK02Brlens{2} 3.653104935892080e-01],32:0.000000000000000e+00[&B TK02Brlens{1} 0.000000000000000e+00][&B TK02Brlens{2} 0.000000000000000e+00]):1.764817015520126e-02[&B TK02Brlens{1} 1.734585976334750e-01][&B TK02Brlens{2} 8.190909092521316e-01],47:0.000000000000000e+00[&B TK02Brlens{1} 0.000000000000000e+00][&B TK02Brlens{2} 0.000000000000000e+00]):6.154759642416852e-03[&B TK02Brlens{1} 7.120011850775897e-02][&B TK02Brlens{2} 2.953789929282529e-01],(44:0.000000000000000e+00[&B TK02Brlens{1} 0.000000000000000e+00][&B TK02Brlens{2} 0.000000000000000e+00],(((((14:0.000000000000000e+00[&B TK02Brlens{1} 0.000000000000000e+00][&B TK02Brlens{2} 0.000000000000000e+00],10:4.697148402895496e-02[&B TK02Brlens{1} 1.448320462705344e-01][&B TK02Brlens{2} 6.784404443057239e-01]):2.069428615004953e-02[&B TK02Brlens{1} 9.849492075592786e-02][&B TK02Brlens{2} 2.664184827517889e-01],(16:0.000000000000000e+00[&B TK02Brlens{1} 0.000000000000000e+00][&B TK02Brlens{2} 0.000000000000000e+00],28:1.907432907074780e-02[&B TK02Brlens{1} 1.289601956843588e-01][&B TK02Brlens{2} 1.360009649353600e-01]):6.762648476590361e-03[&B TK02Brlens{1} 3.839171494418781e-02][&B TK02Brlens{2} 5.128350099218515e-02]):1.352146780823404e-03[&B TK02Brlens{1} 8.060199626381498e-03][&B TK02Brlens{2} 9.761383008875557e-03],17:0.000000000000000e+00[&B TK02Brlens{1} 0.000000000000000e+00][&B TK02Brlens{2} 0.000000000000000e+00]):7.059661025285768e-03[&B TK02Brlens{1} 5.071592297842292e-02][&B TK02Brlens{2} 6.483673022284571e-02],(62:0.000000000000000e+00[&B TK02Brlens{1} 0.000000000000000e+00][&B TK02Brlens{2} 0.000000000000000e+00],31:1.725468652531692e-02[&B TK02Brlens{1} 1.992435877778787e-01][&B TK02Brlens{2} 2.762775603918641e-01]):7.278274344660329e-03[&B TK02Brlens{1} 6.057425221681519e-02][&B TK02Brlens{2} 8.717609004021823e-02]):2.748996606518395e-03[&B TK02Brlens{1} 2.070183402048233e-02][&B TK02Brlens{2} 3.510035081975404e-02],((64:0.000000000000000e+00[&B TK02Brlens{1} 0.000000000000000e+00][&B TK02Brlens{2} 0.000000000000000e+00],63:4.425609929035512e-02[&B TK02Brlens{1} 1.240376645169170e-01][&B TK02Brlens{2} 1.505316511314772e-01]):1.802334609943612e-02[&B TK02Brlens{1} 6.043871177943544e-02][&B TK02Brlens{2} 6.723080845816112e-02],15:0.000000000000000e+00[&B TK02Brlens{1} 0.000000000000000e+00][&B TK02Brlens{2} 0.000000000000000e+00]):1.308079684924368e-02[&B TK02Brlens{1} 7.413131560336632e-02][&B TK02Brlens{2} 1.199148298255145e-01]):5.696355871990577e-03[&B TK02Brlens{1} 4.482867327074563e-02][&B TK02Brlens{2} 1.074097960711030e-01]):1.196605685779162e-02[&B TK02Brlens{1} 1.220534167859403e-01][&B TK02Brlens{2} 4.538975380600546e-01]):1.882049029287791e-03[&B TK02Brlens{1} 2.581273486316450e-02][&B TK02Brlens{2} 1.015167543695722e-01]):1.891412595533792e-02[&B TK02Brlens{1} 2.602805389956036e-01][&B TK02Brlens{2} 6.589065605629888e-01],85:0.000000000000000e+00[&B TK02Brlens{1} 0.000000000000000e+00][&B TK02Brlens{2} 0.000000000000000e+00]):1.682764962641348e-02[&B TK02Brlens{1} 1.867353812235678e-01][&B TK02Brlens{2} 2.259491623681324e-01]):1.301558316820783e-02[&B TK02Brlens{1} 1.376359662759021e-01][&B TK02Brlens{2} 1.365459613227752e-01]):3.579617137138025e-02[&B TK02Brlens{1} 2.334432504731991e-01][&B TK02Brlens{2} 1.782094245059942e-01]):1.532221407223822e-02[&B TK02Brlens{1} 2.875915757207032e-02][&B TK02Brlens{2} 2.131923507938046e-02],82:6.120854787286423e-02[&B TK02Brlens{1} 1.018962835017406e-01][&B TK02Brlens{2} 8.357121424326737e-02]):2.827477839658421e-03[&B TK02Brlens{1} 3.459353257774583e-03][&B TK02Brlens{2} 2.516085707890914e-03]);
end;

begin mrbayes;
	startvals
		Tau{all}(1,4)=mcmc.tree_1
		Tau{all}(1,3)=mcmc.tree_2
		Tau{all}(1,2)=mcmc.tree_3
		Tau{all}(1,1)=mcmc.tree_4
		Tau{all}(2,4)=mcmc.tree_5
		Tau{all}(2,2)=mcmc.tree_6
		Tau{all}(2,1)=mcmc.tree_7
		Tau{all}(2,3)=mcmc.tree_8
		V{all}(1,4)=mcmc.tree_1
		TK02Brlens{1}(1,4)=mcmc.tree_1
		TK02Brlens{2}(1,4)=mcmc.tree_1
		V{all}(1,3)=mcmc.tree_2
		TK02Brlens{1}(1,3)=mcmc.tree_2
		TK02Brlens{2}(1,3)=mcmc.tree_2
		V{all}(1,2)=mcmc.tree_3
		TK02Brlens{1}(1,2)=mcmc.tree_3
		TK02Brlens{2}(1,2)=mcmc.tree_3
		V{all}(1,1)=mcmc.tree_4
		TK02Brlens{1}(1,1)=mcmc.tree_4
		TK02Brlens{2}(1,1)=mcmc.tree_4
		V{all}(2,4)=mcmc.tree_5
		TK02Brlens{1}(2,4)=mcmc.tree_5
		TK02Brlens{2}(2,4)=mcmc.tree_5
		V{all}(2,2)=mcmc.tree_6
		TK02Brlens{1}(2,2)=mcmc.tree_6
		TK02Brlens{2}(2,2)=mcmc.tree_6
		V{all}(2,1)=mcmc.tree_7
		TK02Brlens{1}(2,1)=mcmc.tree_7
		TK02Brlens{2}(2,1)=mcmc.tree_7
		V{all}(2,3)=mcmc.tree_8
		TK02Brlens{1}(2,3)=mcmc.tree_8
		TK02Brlens{2}(2,3)=mcmc.tree_8
		Alpha{all}(1,4)=(1.858166052789057e+00)
		Alpha{all}(1,3)=(2.133823224193282e+00)
		Alpha{all}(1,2)=(2.320203533119505e+00)
		Alpha{all}(1,1)=(2.002976284622764e+00)
		Alpha{all}(2,4)=(1.758312428767724e+00)
		Alpha{all}(2,2)=(2.514363572516290e+00)
		Alpha{all}(2,1)=(2.072774011685552e+00)
		Alpha{all}(2,3)=(1.584814461692888e+00)
		Net_speciation{all}(1,4)=(6.934377306495999e-03)
		Net_speciation{all}(1,3)=(1.190189527137838e-02)
		Net_speciation{all}(1,2)=(3.468386919341003e-02)
		Net_speciation{all}(1,1)=(8.397190050081994e-04)
		Net_speciation{all}(2,4)=(9.551325737937265e-03)
		Net_speciation{all}(2,2)=(5.910805135995551e-03)
		Net_speciation{all}(2,1)=(2.216015421309849e-02)
		Net_speciation{all}(2,3)=(3.593740417654416e-03)
		Relative_extinction{all}(1,4)=(8.802721691905274e-01)
		Relative_extinction{all}(1,3)=(8.531505030337941e-01)
		Relative_extinction{all}(1,2)=(9.787698885320859e-01)
		Relative_extinction{all}(1,1)=(9.995817756427131e-01)
		Relative_extinction{all}(2,4)=(7.495939111653809e-01)
		Relative_extinction{all}(2,2)=(9.977546583922683e-01)
		Relative_extinction{all}(2,1)=(9.915043946807114e-01)
		Relative_extinction{all}(2,3)=(9.737673508784507e-01)
		Relative_fossilization{all}(1,4)=(7.260815928577885e-01)
		Relative_fossilization{all}(1,3)=(5.078788255235034e-01)
		Relative_fossilization{all}(1,2)=(2.800389086290261e-03)
		Relative_fossilization{all}(1,1)=(2.178164176348191e-03)
		Relative_fossilization{all}(2,4)=(8.194724046669286e-01)
		Relative_fossilization{all}(2,2)=(1.071166309885569e-03)
		Relative_fossilization{all}(2,1)=(1.436951951093238e-03)
		Relative_fossilization{all}(2,3)=(3.679762660315120e-01)
		TK02var{1}(1,4)=(1.685057925361669e+01)
		TK02var{1}(1,3)=(9.107385836691236e+00)
		TK02var{1}(1,2)=(2.053586452763156e-06)
		TK02var{1}(1,1)=(1.058526277650519e-06)
		TK02var{1}(2,4)=(1.717812703438820e+01)
		TK02var{1}(2,2)=(9.535096266055736e-01)
		TK02var{1}(2,1)=(2.186762527525378e-06)
		TK02var{1}(2,3)=(5.390053054334107e+00)
		TK02var{2}(1,4)=(2.307938287949022e+01)
		TK02var{2}(1,3)=(2.928010191056792e+01)
		TK02var{2}(1,2)=(5.220025640534899e+00)
		TK02var{2}(1,1)=(4.094748198771194e+00)
		TK02var{2}(2,4)=(2.414582908979871e+01)
		TK02var{2}(2,2)=(9.824832455208159e-01)
		TK02var{2}(2,1)=(2.144980117919140e+00)
		TK02var{2}(2,3)=(1.155153321179497e+01)
		Clockrate{all}(1,4)=(1.622758200477557e-03)
		Clockrate{all}(1,3)=(2.925729175675112e-03)
		Clockrate{all}(1,2)=(1.536995248574535e-02)
		Clockrate{all}(1,1)=(1.617182185977672e-02)
		Clockrate{all}(2,4)=(1.692852090880702e-03)
		Clockrate{all}(2,2)=(3.843339868984922e-03)
		Clockrate{all}(2,1)=(1.470694032584237e-02)
		Clockrate{all}(2,3)=(4.117684113221527e-03)
	;
	propset
		Multiplier(Alpha{all})$lambda(1,4)=1.492461432145315e+00
		Multiplier(Alpha{all})$lambda(1,3)=1.537913649504898e+00
		Multiplier(Alpha{all})$lambda(1,2)=1.682745565847488e+00
		Multiplier(Alpha{all})$lambda(1,1)=1.666001967709456e+00
		Multiplier(Alpha{all})$lambda(2,4)=1.492461432145315e+00
		Multiplier(Alpha{all})$lambda(2,2)=1.786800740354014e+00
		Multiplier(Alpha{all})$lambda(2,1)=1.649424971156534e+00
		Multiplier(Alpha{all})$lambda(2,3)=1.522611153012901e+00
		NodesliderClock(V{all})$delta(1,4)=9.942841245782175e-01
		NodesliderClock(V{all})$delta(1,3)=9.942841245782175e-01
		NodesliderClock(V{all})$delta(1,2)=9.942841245782175e-01
		NodesliderClock(V{all})$delta(1,1)=9.942841245782175e-01
		NodesliderClock(V{all})$delta(2,4)=9.942841245782175e-01
		NodesliderClock(V{all})$delta(2,2)=9.942841245782175e-01
		NodesliderClock(V{all})$delta(2,1)=9.942841245782175e-01
		NodesliderClock(V{all})$delta(2,3)=9.942841245782175e-01
		TreeStretch(V{all})$lambda(1,4)=5.533126258062119e-03
		TreeStretch(V{all})$lambda(1,3)=5.263272506146224e-03
		TreeStretch(V{all})$lambda(1,2)=6.558441396649107e-03
		TreeStretch(V{all})$lambda(1,1)=6.238582435356195e-03
		TreeStretch(V{all})$lambda(2,4)=5.210902069686637e-03
		TreeStretch(V{all})$lambda(2,2)=6.238582435356195e-03
		TreeStretch(V{all})$lambda(2,1)=6.115050226450972e-03
		TreeStretch(V{all})$lambda(2,3)=5.056896639286073e-03
		Multiplier(Net_speciation{all})$lambda(1,4)=1.380614272384421e+00
		Multiplier(Net_speciation{all})$lambda(1,3)=1.261786438362668e+00
		Multiplier(Net_speciation{all})$lambda(1,2)=1.012607335800165e+00
		Multiplier(Net_speciation{all})$lambda(1,1)=9.441488218915016e-01
		Multiplier(Net_speciation{all})$lambda(2,4)=1.366876930845925e+00
		Multiplier(Net_speciation{all})$lambda(2,2)=1.002531724462142e+00
		Multiplier(Net_speciation{all})$lambda(2,1)=9.536376753038316e-01
		Multiplier(Net_speciation{all})$lambda(2,3)=1.200248387606526e+00
		Slider(Relative_extinction{all})$delta(1,4)=2.534509177617840e-01
		Slider(Relative_extinction{all})$delta(1,3)=1.858928041846330e-01
		Slider(Relative_extinction{all})$delta(1,2)=1.022842067155424e-02
		Slider(Relative_extinction{all})$delta(1,1)=9.255057751034796e-03
		Slider(Relative_extinction{all})$delta(2,4)=2.585709659315832e-01
		Slider(Relative_extinction{all})$delta(2,2)=1.380692373108986e-02
		Slider(Relative_extinction{all})$delta(2,1)=7.965902028590231e-03
		Slider(Relative_extinction{all})$delta(2,3)=1.010050167084168e-01
		Slider(Relative_fossilization{all})$delta(1,4)=3.126768365186139e-01
		Slider(Relative_fossilization{all})$delta(1,3)=3.974901627494725e-01
		Slider(Relative_fossilization{all})$delta(1,2)=7.065121306043356e-03
		Slider(Relative_fossilization{all})$delta(1,1)=6.788093937176531e-03
		Slider(Relative_fossilization{all})$delta(2,4)=3.158192909689750e-01
		Slider(Relative_fossilization{all})$delta(2,2)=1.366954254455296e-02
		Slider(Relative_fossilization{all})$delta(2,1)=6.329176835964443e-03
		Slider(Relative_fossilization{all})$delta(2,3)=1.733253017867384e-01
		Multiplier(TK02var{1})$lambda(1,4)=1.495601586721516e+00
		Multiplier(TK02var{1})$lambda(1,3)=1.465986691099908e+00
		Multiplier(TK02var{1})$lambda(1,2)=2.231175384902627e+00
		Multiplier(TK02var{1})$lambda(1,1)=1.978875046770409e+00
		Multiplier(TK02var{1})$lambda(2,4)=1.495601586721516e+00
		Multiplier(TK02var{1})$lambda(2,2)=1.380614272384421e+00
		Multiplier(TK02var{1})$lambda(2,1)=1.845090863974824e+00
		Multiplier(TK02var{1})$lambda(2,3)=1.525814742919433e+00
		Multiplier(TK02var{2})$lambda(1,4)=1.465986691099908e+00
		Multiplier(TK02var{2})$lambda(1,3)=1.380614272384421e+00
		Multiplier(TK02var{2})$lambda(1,2)=1.249231453527914e+00
		Multiplier(TK02var{2})$lambda(1,1)=1.249231453527914e+00
		Multiplier(TK02var{2})$lambda(2,4)=1.394489676500671e+00
		Multiplier(TK02var{2})$lambda(2,2)=1.394489676500671e+00
		Multiplier(TK02var{2})$lambda(2,1)=1.261786438362668e+00
		Multiplier(TK02var{2})$lambda(2,3)=1.422660236619462e+00
		Multiplier(TK02Brlens{1})$lambda(1,4)=3.230149836108304e+00
		Multiplier(TK02Brlens{1})$lambda(1,3)=2.698047936496265e+00
		Multiplier(TK02Brlens{1})$lambda(1,2)=7.372071296631524e-02
		Multiplier(TK02Brlens{1})$lambda(1,1)=1.124905138800338e-02
		Multiplier(TK02Brlens{1})$lambda(2,4)=3.499179544108513e+00
		Multiplier(TK02Brlens{1})$lambda(2,2)=7.083008246481555e-02
		Multiplier(TK02Brlens{1})$lambda(2,1)=7.244798796510105e-03
		Multiplier(TK02Brlens{1})$lambda(2,3)=3.429891146797296e+00
		Multiplier(TK02Brlens{2})$lambda(1,4)=3.569867659893719e+00
		Multiplier(TK02Brlens{2})$lambda(1,3)=3.429891146797301e+00
		Multiplier(TK02Brlens{2})$lambda(1,2)=3.569867659893716e+00
		Multiplier(TK02Brlens{2})$lambda(1,1)=3.790615947605510e+00
		Multiplier(TK02Brlens{2})$lambda(2,4)=3.867191469273934e+00
		Multiplier(TK02Brlens{2})$lambda(2,2)=3.867191469273930e+00
		Multiplier(TK02Brlens{2})$lambda(2,1)=3.569867659893716e+00
		Multiplier(TK02Brlens{2})$lambda(2,3)=4.360246206060979e+00
		Multiplier(Clockrate{all})$lambda(1,4)=7.120741176549811e-01
		Multiplier(Clockrate{all})$lambda(1,3)=6.190474983976961e-01
		Multiplier(Clockrate{all})$lambda(1,2)=5.947742987941710e-01
		Multiplier(Clockrate{all})$lambda(1,1)=5.829969785950021e-01
		Multiplier(Clockrate{all})$lambda(2,4)=6.979741054214909e-01
		Multiplier(Clockrate{all})$lambda(2,2)=5.714528649606678e-01
		Multiplier(Clockrate{all})$lambda(2,1)=5.601373400917911e-01
		Multiplier(Clockrate{all})$lambda(2,3)=6.067895366432874e-01
	;
end;
