# Supplementary material for: The rapid evolution of lungfish durophagy
Source: Nat Commun. 2022 May 2;13:2390. doi: 10.1038/s41467-022-30091-3 (PMC9061808; doi:10.1038/s41467-022-30091-3)
Supplement: Supplementary file 5 — Supplementary Software [file 41467_2022_30091_MOESM5_ESM.zip › Supplementary Software/MrBayes_tip_dating_analyses/2_partitions_without_constraint_TK02_(not_converged)/Cui_2021_strict.run1.p]

[ID: 9537836538]
Gen	LnL	LnPr	TH{all}	TL{all}	prop_ancfossil{all}	alpha{all}	net_speciation{all}	relative_extinction{all}	relative_fossilization{all}	tk02var{1}	tk02var{2}	clockrate{all}
0	-6.917018e+03	-3.872319e+03	5.812500e+00	1.220543e+02	0.000000e+00	1.000000e+00	1.000000e-01	9.000000e-01	1.000000e-01	2.000000e+00	2.000000e+00	2.500000e-02
20000	-4.700607e+03	-5.831668e+02	1.185864e+00	1.435676e+01	0.000000e+00	2.672007e+00	8.808674e-03	9.467230e-01	2.998258e-02	1.196193e-01	1.473372e-01	5.163889e-03
40000	-4.664988e+03	-4.480974e+02	1.369128e+00	1.501833e+01	0.000000e+00	3.044191e+00	1.326319e-02	9.678579e-01	7.094581e-03	1.060017e-01	5.457646e-02	5.921757e-03
60000	-4.616558e+03	-3.634013e+02	1.330606e+00	1.390302e+01	0.000000e+00	2.943942e+00	8.384117e-03	9.826417e-01	7.754692e-03	7.559265e-02	2.444184e-02	5.824489e-03
80000	-4.608492e+03	-2.650657e+02	1.609238e+00	1.452782e+01	0.000000e+00	2.416194e+00	4.030146e-03	9.924956e-01	7.090888e-03	4.962875e-02	1.871155e-02	7.027612e-03
100000	-4.618260e+03	-2.356374e+02	1.751275e+00	1.535572e+01	0.000000e+00	2.641077e+00	3.753675e-03	9.908959e-01	1.188194e-02	3.270119e-02	2.419922e-02	7.747176e-03
120000	-4.616680e+03	-1.215828e+02	1.818467e+00	1.473675e+01	0.000000e+00	2.703291e+00	6.195619e-03	9.928563e-01	2.428496e-03	2.470124e-02	1.326300e-02	8.018297e-03
140000	-4.610410e+03	-1.072220e+02	1.712826e+00	1.412557e+01	0.000000e+00	2.434213e+00	6.461646e-03	9.947865e-01	1.399044e-03	1.436112e-02	2.023724e-02	7.704446e-03
160000	-4.608794e+03	-1.356271e+02	1.925568e+00	1.517217e+01	0.000000e+00	2.338803e+00	6.205325e-03	9.965851e-01	7.680669e-04	1.771355e-02	2.086568e-02	8.872213e-03
180000	-4.609307e+03	-1.491006e+02	2.074177e+00	1.586353e+01	0.000000e+00	2.145741e+00	5.867204e-03	9.966124e-01	8.341602e-04	1.436823e-02	3.358423e-02	9.571706e-03
200000	-4.593738e+03	-7.862317e+01	2.145913e+00	1.563540e+01	0.000000e+00	2.081449e+00	3.791060e-03	9.959605e-01	3.068861e-03	1.056554e-02	1.834993e-02	9.625178e-03
220000	-4.604720e+03	-1.444570e+02	2.034863e+00	1.509812e+01	0.000000e+00	2.336652e+00	3.353130e-03	9.948801e-01	7.007347e-03	1.773394e-02	2.676975e-02	9.277254e-03
240000	-4.599384e+03	-1.213494e+02	1.970839e+00	1.519370e+01	0.000000e+00	2.247784e+00	7.365957e-03	9.911273e-01	3.221692e-03	1.148199e-02	3.259779e-02	9.054636e-03
260000	-4.589523e+03	-1.523222e+02	1.894218e+00	1.526855e+01	0.000000e+00	2.811006e+00	1.595755e-02	9.760318e-01	6.467623e-03	1.244567e-02	2.540216e-02	8.712865e-03
280000	-4.605554e+03	-8.396751e+01	2.252388e+00	1.590969e+01	0.000000e+00	2.850117e+00	1.657766e-02	9.759043e-01	7.014508e-03	1.670479e-02	1.477712e-02	1.032719e-02
300000	-4.614391e+03	-1.061572e+02	1.918633e+00	1.481675e+01	0.000000e+00	2.924774e+00	2.846730e-02	9.761809e-01	2.663568e-03	1.925897e-02	1.684589e-02	9.327693e-03
320000	-4.588880e+03	-7.427601e+01	1.874589e+00	1.473092e+01	0.000000e+00	2.518612e+00	1.501597e-02	9.640676e-01	1.401732e-02	1.035554e-02	2.247285e-02	9.485637e-03
340000	-4.603282e+03	-2.170935e+01	2.103606e+00	1.638559e+01	1.162791e-02	2.170758e+00	1.546383e-02	9.771966e-01	6.972327e-03	9.773732e-03	1.107443e-02	1.108449e-02
360000	-4.607481e+03	-1.177860e+01	1.999629e+00	1.508782e+01	0.000000e+00	2.881313e+00	2.677248e-02	9.674360e-01	6.864417e-03	1.152842e-02	1.171158e-02	1.056241e-02
380000	-4.587572e+03	-2.714058e+00	1.889609e+00	1.411700e+01	0.000000e+00	2.377569e+00	1.739371e-02	9.806309e-01	5.296866e-03	1.634126e-02	1.221075e-02	1.009723e-02
400000	-4.603724e+03	4.247304e+01	2.090007e+00	1.543798e+01	0.000000e+00	2.230966e+00	1.346308e-02	9.905596e-01	2.152678e-03	1.302590e-02	9.069483e-03	1.119312e-02
420000	-4.595626e+03	2.431205e+01	2.074022e+00	1.574686e+01	0.000000e+00	2.807003e+00	1.135421e-02	9.935154e-01	1.192589e-03	1.188926e-02	1.155410e-02	1.119781e-02
440000	-4.592807e+03	-3.476804e+00	2.006984e+00	1.486818e+01	0.000000e+00	2.648819e+00	1.090958e-02	9.898282e-01	3.408891e-03	1.018496e-02	1.652046e-02	1.111214e-02
460000	-4.607689e+03	1.936738e+01	1.929467e+00	1.398954e+01	0.000000e+00	3.355166e+00	1.034795e-02	9.802621e-01	1.690360e-02	9.399947e-03	1.077855e-02	1.077040e-02
480000	-4.590732e+03	4.885143e+01	2.084344e+00	1.513008e+01	0.000000e+00	2.949816e+00	1.984537e-02	9.772578e-01	5.861951e-03	9.857690e-03	1.059676e-02	1.169671e-02
500000	-4.596203e+03	-3.228852e-01	1.881904e+00	1.482352e+01	0.000000e+00	2.573406e+00	1.238082e-02	9.850749e-01	6.045794e-03	9.155017e-03	1.231482e-02	1.053728e-02
520000	-4.600547e+03	3.326792e+01	2.106538e+00	1.560648e+01	0.000000e+00	2.274089e+00	1.041538e-02	9.783584e-01	2.353021e-02	6.302755e-03	1.460376e-02	1.176705e-02
540000	-4.609493e+03	4.008241e+00	1.979863e+00	1.500953e+01	0.000000e+00	2.339898e+00	8.362687e-03	9.917251e-01	2.701141e-03	6.739267e-03	1.794779e-02	1.128486e-02
560000	-4.601265e+03	-2.953400e+01	2.038504e+00	1.481036e+01	0.000000e+00	2.544266e+00	5.906826e-03	9.949723e-01	3.239394e-03	1.023869e-02	2.372537e-02	1.162568e-02
580000	-4.607863e+03	4.063877e+01	2.108955e+00	1.499044e+01	0.000000e+00	2.666325e+00	6.807649e-03	9.958959e-01	1.512283e-03	9.170001e-03	1.046661e-02	1.199711e-02
600000	-4.608733e+03	-1.184035e+01	2.012402e+00	1.374279e+01	0.000000e+00	1.784614e+00	5.998110e-03	9.969064e-01	1.158168e-03	1.262305e-02	1.366169e-02	1.142692e-02
620000	-4.601415e+03	-1.444970e+01	2.360652e+00	1.618133e+01	0.000000e+00	2.682312e+00	1.002344e-02	9.960629e-01	8.911599e-04	1.079744e-02	1.545884e-02	1.363433e-02
640000	-4.617143e+03	8.213246e+01	2.249548e+00	1.480542e+01	0.000000e+00	2.570960e+00	6.275291e-03	9.961283e-01	2.572495e-03	1.192628e-02	8.470965e-03	1.318522e-02
660000	-4.613966e+03	4.962575e+01	2.197808e+00	1.426916e+01	0.000000e+00	2.984991e+00	4.610129e-03	9.949446e-01	6.651242e-03	1.602182e-02	9.141308e-03	1.317268e-02
680000	-4.613783e+03	9.565839e+01	2.325150e+00	1.440237e+01	0.000000e+00	3.237351e+00	5.842011e-03	9.942203e-01	7.445314e-03	9.780861e-03	7.871170e-03	1.406167e-02
700000	-4.598639e+03	1.951837e+01	2.235857e+00	1.448262e+01	0.000000e+00	2.370156e+00	3.994803e-03	9.904971e-01	2.668453e-02	1.156728e-02	1.668130e-02	1.348488e-02
720000	-4.600019e+03	9.821625e+01	2.792103e+00	1.759455e+01	0.000000e+00	2.137054e+00	8.468956e-03	9.902325e-01	9.230254e-03	6.350344e-03	1.341177e-02	1.703339e-02
740000	-4.601578e+03	1.185243e+02	2.468524e+00	1.516905e+01	0.000000e+00	2.311436e+00	1.722050e-02	9.833744e-01	5.654770e-03	5.602951e-03	1.217363e-02	1.536614e-02
760000	-4.589169e+03	1.684404e+02	2.573532e+00	1.472425e+01	0.000000e+00	3.170534e+00	3.418416e-02	9.784932e-01	3.135906e-03	5.035296e-03	9.221522e-03	1.622123e-02
780000	-4.593875e+03	1.751326e+02	2.779742e+00	1.522620e+01	0.000000e+00	2.302113e+00	3.369270e-02	9.771970e-01	4.932241e-03	5.433147e-03	7.867979e-03	1.754523e-02
800000	-4.591689e+03	1.835168e+02	2.382319e+00	1.386265e+01	0.000000e+00	2.418672e+00	1.493174e-02	9.830902e-01	1.313102e-02	5.598156e-03	1.017876e-02	1.478856e-02
820000	-4.583224e+03	2.025893e+02	2.454178e+00	1.523886e+01	1.162791e-02	2.853389e+00	1.853768e-02	9.784592e-01	1.077560e-02	3.358169e-03	6.797625e-03	1.526991e-02
840000	-4.614918e+03	2.319800e+02	2.729714e+00	1.560898e+01	0.000000e+00	2.913286e+00	2.731433e-02	9.649454e-01	1.600654e-02	3.594961e-03	6.565831e-03	1.675796e-02
860000	-4.580270e+03	1.902926e+02	2.575057e+00	1.507653e+01	0.000000e+00	2.319585e+00	2.024253e-02	9.840927e-01	4.863838e-03	4.958654e-03	6.218138e-03	1.574784e-02
880000	-4.589375e+03	1.776144e+02	2.630857e+00	1.572314e+01	0.000000e+00	2.311090e+00	1.055515e-02	9.875524e-01	1.163168e-02	4.925331e-03	8.820410e-03	1.616140e-02
900000	-4.593393e+03	1.990845e+02	2.804665e+00	1.585911e+01	0.000000e+00	2.346327e+00	9.021230e-03	9.888879e-01	1.598091e-02	3.686942e-03	7.347118e-03	1.729865e-02
920000	-4.599904e+03	1.754538e+02	2.737921e+00	1.630965e+01	0.000000e+00	2.367103e+00	1.607275e-02	9.868695e-01	4.944743e-03	3.298702e-03	1.052827e-02	1.687592e-02
940000	-4.600534e+03	1.878962e+02	2.729905e+00	1.607467e+01	0.000000e+00	2.268298e+00	1.581513e-02	9.889969e-01	5.168262e-03	2.401523e-03	1.154124e-02	1.692387e-02
960000	-4.604886e+03	2.221254e+02	2.779111e+00	1.643591e+01	0.000000e+00	2.808920e+00	1.657611e-02	9.856628e-01	5.887367e-03	1.655294e-03	1.012512e-02	1.725681e-02
980000	-4.607654e+03	2.386616e+02	2.375298e+00	1.414315e+01	0.000000e+00	2.973370e+00	1.160723e-02	9.884680e-01	7.867325e-03	1.832650e-03	1.427194e-02	1.465787e-02
1000000	-4.594847e+03	2.196380e+02	2.623169e+00	1.497542e+01	0.000000e+00	2.396953e+00	1.396986e-02	9.897459e-01	4.977312e-03	2.449248e-03	1.169961e-02	1.640980e-02
1020000	-4.598052e+03	1.926164e+02	2.714010e+00	1.598048e+01	0.000000e+00	2.203384e+00	2.952556e-02	9.788431e-01	4.821459e-03	2.353896e-03	1.803352e-02	1.692580e-02
1040000	-4.599116e+03	2.095087e+02	2.731024e+00	1.522734e+01	0.000000e+00	2.300890e+00	8.935837e-03	9.905945e-01	9.812067e-03	2.810676e-03	1.361879e-02	1.699249e-02
1060000	-4.599356e+03	2.552949e+02	2.639066e+00	1.559450e+01	0.000000e+00	1.972244e+00	2.365419e-02	9.867646e-01	3.990768e-03	1.695236e-03	9.020132e-03	1.642291e-02
1080000	-4.601551e+03	2.716865e+02	2.848585e+00	1.600070e+01	0.000000e+00	2.355473e+00	9.771143e-03	9.933176e-01	3.945551e-03	1.657648e-03	8.124668e-03	1.751729e-02
1100000	-4.586482e+03	2.026235e+02	2.535733e+00	1.482521e+01	0.000000e+00	2.428451e+00	1.964820e-02	9.871235e-01	3.165321e-03	1.875139e-03	1.831594e-02	1.553452e-02
1120000	-4.605499e+03	2.248355e+02	2.452237e+00	1.427234e+01	0.000000e+00	2.937505e+00	8.512105e-03	9.931135e-01	4.503776e-03	1.618824e-03	1.505298e-02	1.500031e-02
1140000	-4.594901e+03	2.327935e+02	2.469406e+00	1.484975e+01	0.000000e+00	2.085523e+00	1.503923e-02	9.860731e-01	6.987005e-03	1.626097e-03	1.162416e-02	1.521187e-02
1160000	-4.620019e+03	2.007629e+02	2.470775e+00	1.507233e+01	0.000000e+00	2.244452e+00	2.561726e-02	9.859370e-01	2.148107e-03	1.528069e-03	1.288418e-02	1.521251e-02
1180000	-4.591313e+03	2.323103e+02	2.462366e+00	1.383778e+01	0.000000e+00	2.509582e+00	1.664864e-02	9.931617e-01	1.633431e-03	2.151517e-03	1.008211e-02	1.517234e-02
1200000	-4.614122e+03	2.272651e+02	2.287520e+00	1.333763e+01	0.000000e+00	3.053304e+00	2.541446e-02	9.896068e-01	1.447564e-03	1.725905e-03	1.569571e-02	1.408860e-02
1220000	-4.594488e+03	3.003313e+02	2.583284e+00	1.496063e+01	0.000000e+00	2.794001e+00	1.948824e-02	9.940468e-01	7.278639e-04	1.164463e-03	7.262498e-03	1.588581e-02
1240000	-4.595190e+03	2.691115e+02	2.688535e+00	1.479623e+01	0.000000e+00	2.571375e+00	2.411838e-02	9.953157e-01	4.210025e-04	1.383889e-03	9.164010e-03	1.660699e-02
1260000	-4.608435e+03	2.738206e+02	2.535373e+00	1.500982e+01	0.000000e+00	2.267862e+00	2.871449e-02	9.924421e-01	5.188292e-04	1.518644e-03	8.975045e-03	1.566247e-02
1280000	-4.590081e+03	2.091429e+02	2.354274e+00	1.346329e+01	0.000000e+00	3.192825e+00	2.916761e-02	9.929177e-01	4.288098e-04	2.826363e-03	1.136418e-02	1.462388e-02
1300000	-4.597906e+03	2.234761e+02	2.689408e+00	1.598123e+01	0.000000e+00	2.369126e+00	2.319942e-02	9.930703e-01	7.492754e-04	2.271026e-03	8.244953e-03	1.669756e-02
1320000	-4.587271e+03	2.688703e+02	2.865581e+00	1.605143e+01	0.000000e+00	2.295268e+00	1.134320e-02	9.952224e-01	1.339326e-03	2.445128e-03	6.556704e-03	1.778437e-02
1340000	-4.591854e+03	2.417495e+02	2.768840e+00	1.554279e+01	0.000000e+00	2.814893e+00	1.853796e-02	9.940955e-01	7.773284e-04	2.065030e-03	8.869364e-03	1.727272e-02
1360000	-4.572123e+03	1.872107e+02	2.849537e+00	1.676858e+01	0.000000e+00	2.109747e+00	1.703869e-02	9.928572e-01	1.038022e-03	2.114840e-03	1.409704e-02	1.757153e-02
1380000	-4.587651e+03	2.266140e+02	2.582017e+00	1.457353e+01	0.000000e+00	3.172272e+00	9.989825e-03	9.965032e-01	9.864411e-04	1.976212e-03	1.362901e-02	1.596020e-02
1400000	-4.588339e+03	2.077222e+02	2.841414e+00	1.565188e+01	0.000000e+00	2.747805e+00	6.978632e-03	9.965040e-01	2.071099e-03	1.727505e-03	1.356862e-02	1.758620e-02
1420000	-4.602318e+03	2.050331e+02	3.017133e+00	1.722653e+01	0.000000e+00	2.356980e+00	8.173946e-03	9.964698e-01	1.865440e-03	1.360132e-03	1.724189e-02	1.871158e-02
1440000	-4.600757e+03	1.767400e+02	2.964895e+00	1.666574e+01	0.000000e+00	2.451075e+00	3.941027e-03	9.977343e-01	2.559784e-03	2.027589e-03	1.789827e-02	1.835707e-02
1460000	-4.589905e+03	2.068247e+02	2.772627e+00	1.531511e+01	0.000000e+00	2.526227e+00	6.993163e-03	9.975951e-01	1.029736e-03	2.781816e-03	1.358005e-02	1.715078e-02
1480000	-4.605291e+03	2.590396e+02	2.715040e+00	1.463197e+01	0.000000e+00	2.149433e+00	8.692589e-03	9.970956e-01	1.010426e-03	1.587488e-03	1.439528e-02	1.675778e-02
1500000	-4.594892e+03	2.466696e+02	2.657881e+00	1.476470e+01	0.000000e+00	2.410820e+00	1.198511e-02	9.968114e-01	7.600816e-04	1.611259e-03	1.030501e-02	1.625207e-02
1520000	-4.589694e+03	2.723394e+02	3.031314e+00	1.621779e+01	0.000000e+00	2.159423e+00	1.656546e-02	9.954289e-01	7.352722e-04	1.099528e-03	1.150443e-02	1.892913e-02
1540000	-4.590281e+03	2.165260e+02	3.510118e+00	1.834381e+01	0.000000e+00	2.177034e+00	1.513980e-02	9.951892e-01	8.621303e-04	1.227438e-03	1.794004e-02	2.166487e-02
1560000	-4.597022e+03	2.888715e+02	2.844662e+00	1.532238e+01	0.000000e+00	2.955257e+00	1.874506e-02	9.944938e-01	9.824975e-04	1.048576e-03	1.060063e-02	1.750159e-02
1580000	-4.591264e+03	2.296936e+02	2.354826e+00	1.376264e+01	0.000000e+00	2.704434e+00	1.441129e-02	9.947550e-01	1.438409e-03	1.611249e-03	1.471809e-02	1.446153e-02
1600000	-4.575388e+03	2.863828e+02	2.990916e+00	1.647287e+01	0.000000e+00	2.336224e+00	1.549719e-02	9.946362e-01	1.030921e-03	1.020001e-03	8.829368e-03	1.838890e-02
1620000	-4.574539e+03	2.665524e+02	2.693723e+00	1.492216e+01	0.000000e+00	3.371762e+00	1.236932e-02	9.952676e-01	1.250413e-03	1.981357e-03	1.066936e-02	1.647275e-02
1640000	-4.607554e+03	2.574784e+02	2.443178e+00	1.523136e+01	0.000000e+00	2.297290e+00	1.228302e-02	9.950764e-01	1.046200e-03	1.721904e-03	7.580130e-03	1.491056e-02
1660000	-4.605589e+03	2.462073e+02	2.489842e+00	1.528908e+01	0.000000e+00	3.039721e+00	7.038290e-03	9.971232e-01	1.164695e-03	1.779658e-03	8.119442e-03	1.517153e-02
1680000	-4.601595e+03	2.481406e+02	2.477787e+00	1.473489e+01	0.000000e+00	3.341166e+00	8.148941e-03	9.974060e-01	9.051930e-04	1.867002e-03	1.196057e-02	1.509019e-02
1700000	-4.585963e+03	2.501818e+02	2.671440e+00	1.593916e+01	0.000000e+00	2.943940e+00	7.705954e-03	9.969399e-01	1.050022e-03	1.836705e-03	1.035629e-02	1.626285e-02
1720000	-4.588893e+03	2.067644e+02	2.282669e+00	1.368418e+01	0.000000e+00	2.546545e+00	5.960829e-03	9.975042e-01	1.510572e-03	2.121767e-03	1.967447e-02	1.390485e-02
1740000	-4.589110e+03	2.300934e+02	2.802959e+00	1.629039e+01	0.000000e+00	2.714518e+00	3.889143e-03	9.983971e-01	1.524452e-03	1.202840e-03	1.962800e-02	1.707376e-02
1760000	-4.581465e+03	2.524601e+02	2.657032e+00	1.557770e+01	0.000000e+00	2.424487e+00	3.923744e-03	9.984695e-01	1.533400e-03	1.275571e-03	1.257899e-02	1.615354e-02
1780000	-4.591555e+03	2.274362e+02	2.531898e+00	1.516934e+01	0.000000e+00	2.660023e+00	3.178286e-03	9.978599e-01	4.333479e-03	1.850208e-03	1.270281e-02	1.541690e-02
1800000	-4.598834e+03	3.222717e+02	2.334023e+00	1.389224e+01	0.000000e+00	3.191845e+00	3.757432e-03	9.978103e-01	2.820028e-03	1.028069e-03	7.296378e-03	1.427262e-02
1820000	-4.597007e+03	2.703606e+02	2.568387e+00	1.533204e+01	0.000000e+00	2.652105e+00	4.850741e-03	9.956974e-01	7.055145e-03	1.012274e-03	9.117375e-03	1.562756e-02
1840000	-4.598711e+03	2.792331e+02	2.918337e+00	1.636738e+01	0.000000e+00	2.370729e+00	5.660973e-03	9.957159e-01	4.492382e-03	1.220593e-03	7.436954e-03	1.784566e-02
1860000	-4.593724e+03	2.306919e+02	2.512038e+00	1.482369e+01	0.000000e+00	2.775040e+00	4.534651e-03	9.973295e-01	2.273710e-03	2.065926e-03	7.466634e-03	1.537690e-02
1880000	-4.588011e+03	2.537657e+02	2.723637e+00	1.570605e+01	0.000000e+00	2.646192e+00	4.611576e-03	9.964413e-01	4.263342e-03	1.705211e-03	7.045581e-03	1.669402e-02
1900000	-4.606522e+03	2.504419e+02	2.645396e+00	1.619177e+01	0.000000e+00	2.213971e+00	9.985853e-03	9.931534e-01	3.945611e-03	1.557680e-03	7.044491e-03	1.609650e-02
1920000	-4.584129e+03	2.421587e+02	2.345611e+00	1.459592e+01	0.000000e+00	2.751190e+00	1.412079e-02	9.895941e-01	4.002126e-03	1.810480e-03	7.182321e-03	1.425828e-02
1940000	-4.585519e+03	2.093129e+02	2.597750e+00	1.505274e+01	0.000000e+00	2.866982e+00	2.138874e-02	9.860477e-01	3.443573e-03	1.980002e-03	1.468425e-02	1.580458e-02
1960000	-4.589383e+03	1.943482e+02	2.430738e+00	1.467629e+01	0.000000e+00	2.936504e+00	1.234692e-02	9.936348e-01	1.938534e-03	1.876784e-03	1.868504e-02	1.479674e-02
1980000	-4.596359e+03	1.972848e+02	2.410962e+00	1.488831e+01	0.000000e+00	2.268147e+00	2.102027e-02	9.919091e-01	1.200467e-03	1.876870e-03	1.299572e-02	1.464755e-02
2000000	-4.601765e+03	2.373077e+02	2.359614e+00	1.390661e+01	0.000000e+00	3.362868e+00	3.802109e-02	9.824928e-01	1.836616e-03	1.629827e-03	1.681286e-02	1.438113e-02
2020000	-4.580979e+03	2.555700e+02	2.520715e+00	1.494656e+01	0.000000e+00	2.030390e+00	1.986111e-02	9.901096e-01	1.772781e-03	1.342475e-03	1.203273e-02	1.537103e-02
2040000	-4.592242e+03	2.107131e+02	2.555029e+00	1.538678e+01	0.000000e+00	2.691696e+00	2.541167e-02	9.919018e-01	8.727700e-04	2.188495e-03	1.047247e-02	1.558611e-02
2060000	-4.607233e+03	1.989980e+02	2.406374e+00	1.556687e+01	0.000000e+00	2.466543e+00	1.437851e-02	9.924519e-01	2.385382e-03	1.508012e-03	1.396557e-02	1.467578e-02
2080000	-4.611329e+03	1.945242e+02	2.438972e+00	1.425595e+01	0.000000e+00	2.732192e+00	2.118773e-02	9.867449e-01	3.252492e-03	1.954361e-03	1.998355e-02	1.482020e-02
2100000	-4.606498e+03	1.645745e+02	2.542813e+00	1.441230e+01	0.000000e+00	2.755166e+00	2.001080e-02	9.892691e-01	2.730560e-03	2.067736e-03	2.021652e-02	1.551416e-02
2120000	-4.576363e+03	1.551442e+02	2.581006e+00	1.495655e+01	0.000000e+00	2.451317e+00	1.703916e-02	9.904683e-01	2.243391e-03	2.544351e-03	1.927794e-02	1.584226e-02
2140000	-4.581877e+03	1.023397e+02	2.937025e+00	1.738223e+01	0.000000e+00	2.757825e+00	4.658636e-03	9.957160e-01	5.610383e-03	1.807241e-03	3.445276e-02	1.794227e-02
2160000	-4.570449e+03	1.472923e+02	2.477290e+00	1.442981e+01	0.000000e+00	2.827134e+00	1.036655e-02	9.913512e-01	6.032852e-03	1.598351e-03	2.720667e-02	1.511838e-02
2180000	-4.595773e+03	1.078020e+02	2.646899e+00	1.538826e+01	0.000000e+00	1.738492e+00	1.018358e-02	9.904609e-01	7.173993e-03	1.574182e-03	4.243626e-02	1.617670e-02
2200000	-4.601524e+03	9.745529e+01	2.434703e+00	1.462901e+01	0.000000e+00	3.430310e+00	6.980641e-03	9.918747e-01	9.074220e-03	1.624014e-03	5.194741e-02	1.485813e-02
2220000	-4.596022e+03	6.194766e+01	2.547216e+00	1.521526e+01	0.000000e+00	2.524834e+00	1.066734e-02	9.901238e-01	5.389642e-03	1.723639e-03	5.059484e-02	1.554311e-02
2240000	-4.610758e+03	5.410968e+01	2.848987e+00	1.626995e+01	0.000000e+00	2.112790e+00	1.844016e-02	9.847368e-01	6.052041e-03	1.680726e-03	5.723100e-02	1.740891e-02
2260000	-4.592315e+03	1.066156e+02	2.610324e+00	1.426074e+01	0.000000e+00	1.898205e+00	1.890604e-02	9.862595e-01	5.609190e-03	1.171346e-03	6.658798e-02	1.590762e-02
2280000	-4.585416e+03	7.774834e+01	2.611826e+00	1.423540e+01	0.000000e+00	3.155942e+00	1.744689e-02	9.904810e-01	2.573900e-03	1.345046e-03	6.732655e-02	1.592914e-02
2300000	-4.579710e+03	5.450089e+01	2.603405e+00	1.550117e+01	0.000000e+00	2.681421e+00	7.783341e-03	9.956732e-01	2.307389e-03	1.033670e-03	1.248087e-01	1.583279e-02
2320000	-4.582157e+03	5.032647e+01	2.547766e+00	1.383162e+01	0.000000e+00	2.583972e+00	1.191163e-02	9.936538e-01	2.313741e-03	1.267314e-03	2.168258e-01	1.522134e-02
2340000	-4.578528e+03	-2.948785e-01	2.642385e+00	1.468683e+01	0.000000e+00	2.051989e+00	1.490924e-02	9.915182e-01	2.725083e-03	1.284404e-03	2.828567e-01	1.576021e-02
2360000	-4.588176e+03	2.564846e+01	2.398038e+00	1.473527e+01	0.000000e+00	2.873704e+00	1.368391e-02	9.894112e-01	5.290632e-03	8.955048e-04	2.016637e-01	1.432918e-02
2380000	-4.585543e+03	8.525967e+01	2.685617e+00	1.525026e+01	0.000000e+00	2.794353e+00	1.690050e-02	9.841356e-01	6.586492e-03	6.730920e-04	1.465736e-01	1.608951e-02
2400000	-4.567994e+03	7.102516e+01	2.651919e+00	1.477087e+01	0.000000e+00	2.158480e+00	4.615162e-02	9.569159e-01	7.533737e-03	7.516536e-04	1.511857e-01	1.610679e-02
2420000	-4.563907e+03	5.576213e+01	2.472562e+00	1.328110e+01	0.000000e+00	2.957699e+00	2.260674e-02	9.866803e-01	3.099428e-03	8.605661e-04	2.565015e-01	1.504899e-02
2440000	-4.565426e+03	6.026790e+01	2.519215e+00	1.418840e+01	0.000000e+00	2.229839e+00	1.558618e-02	9.791938e-01	1.628707e-02	8.045945e-04	1.966706e-01	1.537130e-02
2460000	-4.577067e+03	5.417448e+01	2.605936e+00	1.506585e+01	1.162791e-02	3.074897e+00	1.950584e-02	9.888326e-01	2.437504e-03	5.662454e-04	2.733742e-01	1.589954e-02
2480000	-4.559813e+03	8.594533e+01	2.669093e+00	1.439790e+01	0.000000e+00	2.542228e+00	3.162656e-02	9.780900e-01	5.276386e-03	4.477634e-04	2.371799e-01	1.631738e-02
2500000	-4.590457e+03	8.766408e+01	2.753385e+00	1.596664e+01	0.000000e+00	3.578180e+00	2.233236e-02	9.813120e-01	5.298651e-03	3.024375e-04	2.419615e-01	1.693317e-02
2520000	-4.569278e+03	1.981961e+01	2.608159e+00	1.438120e+01	0.000000e+00	2.342458e+00	1.109692e-02	9.897461e-01	8.835181e-03	4.781828e-04	4.450388e-01	1.608109e-02
2540000	-4.570525e+03	-1.285399e+00	2.357280e+00	1.454591e+01	0.000000e+00	2.224782e+00	1.575610e-02	9.910560e-01	3.227346e-03	5.158222e-04	5.155526e-01	1.454057e-02
2560000	-4.562277e+03	1.289732e+01	2.583626e+00	1.494032e+01	0.000000e+00	3.114244e+00	2.637529e-02	9.774540e-01	6.158603e-03	7.365942e-04	3.779004e-01	1.590371e-02
2580000	-4.548933e+03	-1.291779e+01	2.864161e+00	1.610163e+01	0.000000e+00	2.343166e+00	2.533616e-02	9.769905e-01	6.886939e-03	7.149529e-04	4.367990e-01	1.764318e-02
2600000	-4.552710e+03	8.010018e+00	2.427812e+00	1.391934e+01	0.000000e+00	2.747432e+00	3.456792e-02	9.530912e-01	1.413192e-02	6.297893e-04	5.773885e-01	1.484654e-02
2620000	-4.551675e+03	-3.260220e+01	2.435821e+00	1.440487e+01	0.000000e+00	2.995324e+00	2.961042e-02	9.672108e-01	1.025431e-02	6.570095e-04	5.957621e-01	1.484258e-02
2640000	-4.548558e+03	-8.979539e+01	2.409213e+00	1.441681e+01	0.000000e+00	2.757944e+00	3.781268e-02	9.708230e-01	5.583737e-03	6.854233e-04	1.066527e+00	1.475787e-02
2660000	-4.564197e+03	-9.531722e+01	2.088655e+00	1.268133e+01	0.000000e+00	2.428004e+00	1.783193e-02	9.826524e-01	6.714661e-03	9.424570e-04	9.216647e-01	1.283911e-02
2680000	-4.540444e+03	-8.070590e+01	2.408099e+00	1.394069e+01	0.000000e+00	2.311365e+00	2.573617e-02	9.874137e-01	2.315088e-03	8.376257e-04	1.394206e+00	1.484741e-02
2700000	-4.530700e+03	-1.361418e+02	2.123361e+00	1.351403e+01	0.000000e+00	2.568969e+00	1.773605e-02	9.899413e-01	1.611377e-03	8.502642e-04	1.702184e+00	1.307650e-02
2720000	-4.544897e+03	-1.638278e+02	2.243175e+00	1.416723e+01	0.000000e+00	2.340487e+00	1.784449e-02	9.943470e-01	9.546975e-04	6.590727e-04	2.067339e+00	1.380244e-02
2740000	-4.508827e+03	-1.594120e+02	2.236130e+00	1.281616e+01	0.000000e+00	2.960242e+00	1.231932e-02	9.959024e-01	1.206744e-03	8.054843e-04	1.721884e+00	1.372359e-02
2760000	-4.506833e+03	-1.305685e+02	2.673169e+00	1.433474e+01	0.000000e+00	2.344982e+00	9.078763e-03	9.974633e-01	7.394026e-04	8.300324e-04	2.110894e+00	1.647271e-02
2780000	-4.498640e+03	-1.468594e+02	2.459924e+00	1.433661e+01	0.000000e+00	1.949547e+00	4.738507e-03	9.983690e-01	9.225552e-04	9.423599e-04	2.123465e+00	1.513547e-02
2800000	-4.536367e+03	-1.381689e+02	2.405322e+00	1.434894e+01	0.000000e+00	2.293634e+00	5.656742e-03	9.983688e-01	5.120581e-04	9.183259e-04	1.889856e+00	1.480911e-02
2820000	-4.511794e+03	-1.884929e+02	2.685181e+00	1.515644e+01	0.000000e+00	2.459184e+00	3.800410e-03	9.986324e-01	1.259927e-03	1.173477e-03	2.832314e+00	1.650309e-02
2840000	-4.516563e+03	-1.633839e+02	2.674767e+00	1.484829e+01	0.000000e+00	2.162411e+00	5.444933e-03	9.980396e-01	1.156619e-03	7.573793e-04	3.185642e+00	1.643721e-02
2860000	-4.500199e+03	-1.928409e+02	2.593450e+00	1.520483e+01	0.000000e+00	2.188603e+00	4.265432e-03	9.984219e-01	1.040263e-03	1.007411e-03	3.723071e+00	1.593805e-02
2880000	-4.495382e+03	-1.122545e+02	2.639102e+00	1.373419e+01	0.000000e+00	1.898696e+00	4.178654e-03	9.983998e-01	1.620439e-03	5.723382e-04	3.233529e+00	1.628131e-02
2900000	-4.516700e+03	-1.145063e+02	2.818925e+00	1.541683e+01	0.000000e+00	2.419325e+00	4.133682e-03	9.984165e-01	1.222767e-03	3.955232e-04	2.833492e+00	1.743290e-02
2920000	-4.497331e+03	-9.515492e+01	2.656433e+00	1.396059e+01	0.000000e+00	1.805405e+00	4.821610e-03	9.980501e-01	1.770857e-03	3.724014e-04	4.275457e+00	1.643153e-02
2940000	-4.516974e+03	-8.590028e+01	2.650112e+00	1.402266e+01	0.000000e+00	1.445990e+00	6.805604e-03	9.964174e-01	2.618082e-03	2.655822e-04	3.618198e+00	1.627029e-02
2960000	-4.503215e+03	-7.612003e+01	2.868043e+00	1.558208e+01	0.000000e+00	2.275380e+00	4.676480e-03	9.967251e-01	4.783731e-03	3.154597e-04	2.416296e+00	1.750957e-02
2980000	-4.510693e+03	-3.711019e+01	3.062925e+00	1.651442e+01	0.000000e+00	1.666001e+00	7.864906e-03	9.949092e-01	3.652725e-03	2.757198e-04	2.454990e+00	1.856882e-02
3000000	-4.501053e+03	-1.039911e+02	2.896320e+00	1.539585e+01	0.000000e+00	2.030881e+00	1.615647e-02	9.920750e-01	2.720356e-03	3.671628e-04	3.566874e+00	1.744375e-02
3020000	-4.505351e+03	-9.896117e+01	2.832173e+00	1.505307e+01	0.000000e+00	2.031546e+00	2.844283e-02	9.881539e-01	1.832736e-03	3.308043e-04	2.967912e+00	1.694886e-02
3040000	-4.491478e+03	-1.185148e+02	2.649641e+00	1.449445e+01	0.000000e+00	1.742763e+00	3.199941e-02	9.840291e-01	2.195389e-03	3.372264e-04	3.109101e+00	1.603020e-02
3060000	-4.518523e+03	-1.275018e+02	2.672478e+00	1.472741e+01	0.000000e+00	2.343921e+00	2.678239e-02	9.850049e-01	2.894418e-03	4.271393e-04	3.881138e+00	1.633186e-02
3080000	-4.501312e+03	-1.136753e+02	2.514765e+00	1.425967e+01	0.000000e+00	2.300497e+00	2.797232e-02	9.767010e-01	6.843802e-03	5.193543e-04	3.084611e+00	1.536877e-02
3100000	-4.512604e+03	-1.556784e+02	2.412473e+00	1.377280e+01	0.000000e+00	2.281059e+00	1.174041e-02	9.873185e-01	8.820881e-03	6.589774e-04	5.154531e+00	1.477212e-02
3120000	-4.486535e+03	-7.580589e+01	2.625980e+00	1.375696e+01	0.000000e+00	2.344979e+00	1.337628e-02	9.888539e-01	6.738465e-03	3.342384e-04	3.460346e+00	1.609724e-02
3140000	-4.504063e+03	-1.371811e+02	2.810848e+00	1.558005e+01	0.000000e+00	2.238635e+00	3.195102e-02	9.787113e-01	4.146035e-03	4.675997e-04	2.846966e+00	1.726082e-02
3160000	-4.527113e+03	-1.011078e+02	2.608432e+00	1.454582e+01	0.000000e+00	2.368126e+00	2.664120e-02	9.754997e-01	1.053418e-02	6.530972e-04	2.272701e+00	1.601177e-02
3180000	-4.506907e+03	-1.449803e+02	2.899323e+00	1.578004e+01	0.000000e+00	1.931099e+00	2.448781e-02	9.748608e-01	1.214995e-02	6.372777e-04	3.235207e+00	1.780112e-02
3200000	-4.502341e+03	-8.451278e+01	2.668536e+00	1.554944e+01	0.000000e+00	2.025974e+00	9.004188e-03	9.937239e-01	3.668069e-03	4.168104e-04	2.070968e+00	1.634662e-02
3220000	-4.525342e+03	-4.746462e+01	2.647550e+00	1.453538e+01	0.000000e+00	2.192383e+00	1.295248e-02	9.959245e-01	1.261306e-03	3.221366e-04	2.575915e+00	1.624211e-02
3240000	-4.511000e+03	-1.095617e+02	2.594368e+00	1.398794e+01	0.000000e+00	2.022025e+00	6.098806e-03	9.973717e-01	1.514417e-03	2.740742e-04	4.013936e+00	1.590437e-02
3260000	-4.502337e+03	-1.261013e+02	2.197462e+00	1.233641e+01	0.000000e+00	2.912642e+00	6.861170e-03	9.978512e-01	6.952067e-04	4.054428e-04	5.208428e+00	1.345784e-02
3280000	-4.506450e+03	-8.674654e+01	2.219001e+00	1.159851e+01	1.162791e-02	2.323366e+00	1.046550e-02	9.956050e-01	1.807982e-03	3.684283e-04	3.900040e+00	1.360077e-02
3300000	-4.493636e+03	-9.064918e+01	2.262499e+00	1.206276e+01	0.000000e+00	2.287099e+00	1.380114e-02	9.930776e-01	1.998070e-03	4.608217e-04	3.434567e+00	1.390222e-02
3320000	-4.498516e+03	-1.596549e+02	2.377284e+00	1.315724e+01	0.000000e+00	2.326801e+00	1.015919e-02	9.946470e-01	3.641506e-03	4.986993e-04	5.338475e+00	1.460124e-02
3340000	-4.491726e+03	-1.644454e+02	2.473612e+00	1.398198e+01	0.000000e+00	2.041804e+00	6.394399e-03	9.958132e-01	4.622100e-03	4.483385e-04	3.887991e+00	1.515449e-02
3360000	-4.518555e+03	-1.194130e+02	2.666402e+00	1.429802e+01	0.000000e+00	1.769853e+00	2.586094e-02	9.917361e-01	1.033275e-03	3.652967e-04	3.725061e+00	1.632897e-02
3380000	-4.516521e+03	-1.645557e+02	2.532250e+00	1.277831e+01	0.000000e+00	2.349668e+00	2.972715e-02	9.870846e-01	1.781838e-03	4.882910e-04	4.415287e+00	1.551251e-02
3400000	-4.504169e+03	-1.533304e+02	2.735811e+00	1.339671e+01	0.000000e+00	2.491692e+00	3.677360e-02	9.866661e-01	1.684513e-03	6.040934e-04	4.963361e+00	1.684059e-02
3420000	-4.510528e+03	-5.765284e+01	2.755983e+00	1.369343e+01	0.000000e+00	1.951241e+00	2.130380e-02	9.855557e-01	5.892060e-03	5.423221e-04	2.121963e+00	1.717353e-02
3440000	-4.511765e+03	-9.122382e+01	3.147613e+00	1.474522e+01	0.000000e+00	1.678888e+00	2.612798e-02	9.870723e-01	2.553017e-03	5.394868e-04	2.373266e+00	1.960066e-02
3460000	-4.531602e+03	-5.788364e+01	2.853510e+00	1.397952e+01	0.000000e+00	1.705769e+00	2.684190e-02	9.704045e-01	1.229321e-02	6.278736e-04	1.361582e+00	1.764577e-02
3480000	-4.516566e+03	-4.335375e+01	2.723241e+00	1.388416e+01	0.000000e+00	1.900774e+00	2.665569e-02	9.765572e-01	8.889633e-03	4.859109e-04	1.384944e+00	1.685532e-02
3500000	-4.534407e+03	-7.090875e+01	2.503553e+00	1.228590e+01	0.000000e+00	2.013404e+00	2.426629e-02	9.771426e-01	9.844955e-03	7.924409e-04	2.025558e+00	1.543913e-02
3520000	-4.503043e+03	-1.126524e+02	2.496247e+00	1.294139e+01	0.000000e+00	2.586467e+00	3.117045e-02	9.761820e-01	6.269989e-03	4.325566e-04	3.008804e+00	1.548193e-02
3540000	-4.505304e+03	-1.000954e+02	2.857462e+00	1.486207e+01	0.000000e+00	1.921183e+00	1.651746e-02	9.860491e-01	7.482370e-03	4.110401e-04	3.217191e+00	1.772484e-02
3560000	-4.513099e+03	-9.710557e+01	2.696602e+00	1.375920e+01	0.000000e+00	2.563878e+00	2.707322e-02	9.798419e-01	5.843852e-03	5.231241e-04	3.293473e+00	1.677855e-02
3580000	-4.514614e+03	-1.376745e+02	2.662392e+00	1.433573e+01	0.000000e+00	2.881017e+00	2.853090e-02	9.912392e-01	1.036648e-03	7.831215e-04	2.968603e+00	1.650970e-02
3600000	-4.527110e+03	-1.242114e+02	2.931703e+00	1.432510e+01	0.000000e+00	1.756969e+00	7.082719e-03	9.951499e-01	5.352538e-03	5.194845e-04	3.397508e+00	1.835831e-02
3620000	-4.502246e+03	-1.109047e+02	2.995871e+00	1.417316e+01	0.000000e+00	2.091993e+00	2.206087e-02	9.891463e-01	3.654093e-03	6.636471e-04	3.229487e+00	1.882590e-02
3640000	-4.516157e+03	-1.162658e+02	2.587400e+00	1.348922e+01	0.000000e+00	1.937426e+00	2.629441e-02	9.871994e-01	3.460047e-03	5.948394e-04	3.449597e+00	1.647417e-02
3660000	-4.510004e+03	-9.297479e+01	2.724449e+00	1.400879e+01	0.000000e+00	2.677585e+00	2.104813e-02	9.883007e-01	3.590086e-03	5.638938e-04	2.253326e+00	1.727315e-02
3680000	-4.509590e+03	-4.718765e+01	2.635477e+00	1.331822e+01	0.000000e+00	3.322991e+00	1.859908e-02	9.915935e-01	3.125845e-03	4.893506e-04	2.022931e+00	1.675929e-02
3700000	-4.512377e+03	-1.747685e+01	2.642826e+00	1.302367e+01	0.000000e+00	2.049833e+00	1.693465e-02	9.878497e-01	6.836074e-03	2.641178e-04	2.559616e+00	1.682302e-02
3720000	-4.523223e+03	-5.129423e+01	2.650509e+00	1.392534e+01	0.000000e+00	1.956725e+00	2.069362e-02	9.926196e-01	1.485397e-03	3.285210e-04	2.239175e+00	1.679644e-02
3740000	-4.495656e+03	-7.122988e+01	2.994602e+00	1.498116e+01	0.000000e+00	2.511406e+00	3.662349e-02	9.886055e-01	1.285037e-03	3.073201e-04	3.433054e+00	1.888411e-02
3760000	-4.508571e+03	-3.170985e+01	2.737886e+00	1.371474e+01	0.000000e+00	2.162116e+00	2.294612e-02	9.913555e-01	1.703120e-03	2.574919e-04	2.112558e+00	1.732766e-02
3780000	-4.530509e+03	-3.166438e+01	2.894131e+00	1.401026e+01	0.000000e+00	1.832149e+00	3.170834e-02	9.852354e-01	1.943226e-03	2.618777e-04	2.021098e+00	1.827285e-02
3800000	-4.537021e+03	-9.015600e+01	2.567627e+00	1.317548e+01	0.000000e+00	2.894233e+00	2.320174e-02	9.811627e-01	7.996236e-03	3.621698e-04	3.344021e+00	1.615097e-02
3820000	-4.511834e+03	-9.726872e+01	2.896489e+00	1.530796e+01	0.000000e+00	1.894855e+00	2.619350e-02	9.750576e-01	1.075901e-02	3.652571e-04	2.499497e+00	1.816953e-02
3840000	-4.513532e+03	-5.974912e+01	2.668621e+00	1.344367e+01	0.000000e+00	2.141477e+00	1.590901e-02	9.840462e-01	8.164036e-03	2.327798e-04	2.672897e+00	1.669489e-02
3860000	-4.500968e+03	-4.438019e+01	2.636866e+00	1.363210e+01	0.000000e+00	1.884498e+00	2.025241e-02	9.854828e-01	6.131170e-03	2.537726e-04	2.091542e+00	1.649958e-02
3880000	-4.509255e+03	-2.887820e+01	2.601059e+00	1.336420e+01	0.000000e+00	2.419203e+00	2.217366e-02	9.869295e-01	3.784750e-03	2.931675e-04	2.544163e+00	1.626425e-02
3900000	-4.501571e+03	3.395916e+01	2.629744e+00	1.302825e+01	0.000000e+00	2.282887e+00	3.905817e-02	9.789555e-01	4.633960e-03	1.674886e-04	1.896890e+00	1.645415e-02
3920000	-4.522456e+03	4.443444e+01	2.965202e+00	1.498028e+01	0.000000e+00	2.209521e+00	2.182755e-02	9.847545e-01	5.955783e-03	1.493977e-04	1.534700e+00	1.848641e-02
3940000	-4.502607e+03	1.757488e+01	2.844310e+00	1.438019e+01	0.000000e+00	2.057051e+00	4.853332e-02	9.664905e-01	4.847397e-03	1.445734e-04	1.488472e+00	1.780215e-02
3960000	-4.519059e+03	1.712408e+01	3.158991e+00	1.644294e+01	0.000000e+00	1.898145e+00	3.509886e-02	9.749254e-01	5.648293e-03	1.170719e-04	1.524447e+00	1.965480e-02
3980000	-4.515363e+03	1.997342e+01	2.795767e+00	1.478843e+01	0.000000e+00	2.052599e+00	1.924987e-02	9.753096e-01	1.565681e-02	1.607334e-04	1.762704e+00	1.744381e-02
4000000	-4.505753e+03	4.875273e+01	2.845023e+00	1.544135e+01	0.000000e+00	2.025649e+00	2.485501e-02	9.802515e-01	6.492560e-03	1.203955e-04	1.500947e+00	1.774652e-02
4020000	-4.521362e+03	-2.221745e+01	2.582890e+00	1.363660e+01	0.000000e+00	1.745143e+00	4.530892e-02	9.596742e-01	1.122687e-02	1.397383e-04	2.134501e+00	1.606326e-02
4040000	-4.530723e+03	3.014309e+01	2.735152e+00	1.404743e+01	0.000000e+00	2.147942e+00	3.249962e-02	9.695438e-01	8.843974e-03	1.199952e-04	3.132921e+00	1.703975e-02
4060000	-4.536444e+03	7.257629e+00	2.859901e+00	1.481642e+01	0.000000e+00	2.364978e+00	3.033435e-02	9.752769e-01	7.428239e-03	1.011025e-04	3.550335e+00	1.790874e-02
4080000	-4.524310e+03	4.777564e+01	2.661158e+00	1.351255e+01	0.000000e+00	2.100584e+00	3.311227e-02	9.860815e-01	1.475868e-03	7.995827e-05	2.926187e+00	1.658133e-02
4100000	-4.515892e+03	3.728663e+01	2.459827e+00	1.245085e+01	0.000000e+00	2.463075e+00	2.606738e-02	9.891884e-01	1.585885e-03	8.634185e-05	3.237379e+00	1.534654e-02
4120000	-4.515911e+03	1.810522e+01	2.523807e+00	1.309034e+01	0.000000e+00	2.161784e+00	1.494959e-02	9.932360e-01	3.141798e-03	1.026470e-04	3.992225e+00	1.575386e-02
4140000	-4.521573e+03	2.778133e+01	2.745647e+00	1.480493e+01	0.000000e+00	2.204407e+00	2.273059e-02	9.892610e-01	2.423973e-03	8.622167e-05	3.001226e+00	1.717481e-02
4160000	-4.513928e+03	3.882857e+01	3.265000e+00	1.570448e+01	0.000000e+00	1.945464e+00	2.377155e-02	9.852537e-01	4.464671e-03	1.138364e-04	1.915764e+00	2.037803e-02
4180000	-4.508678e+03	2.896218e+01	3.048192e+00	1.582239e+01	0.000000e+00	2.113424e+00	4.905458e-02	9.791598e-01	1.927876e-03	1.206221e-04	2.149903e+00	1.903853e-02
4200000	-4.512372e+03	3.322310e+01	2.874722e+00	1.516243e+01	0.000000e+00	2.138004e+00	2.220119e-02	9.909254e-01	1.544204e-03	1.510221e-04	2.033059e+00	1.789576e-02
4220000	-4.529248e+03	1.262198e+01	2.592523e+00	1.338735e+01	1.162791e-02	1.888598e+00	2.151038e-02	9.877820e-01	3.341720e-03	1.479156e-04	2.193284e+00	1.606199e-02
4240000	-4.522726e+03	2.388909e+01	2.395407e+00	1.279760e+01	0.000000e+00	2.255193e+00	2.211066e-02	9.883594e-01	2.564744e-03	1.222159e-04	2.423975e+00	1.480339e-02
4260000	-4.523943e+03	-7.837865e+00	2.650201e+00	1.461623e+01	0.000000e+00	2.462833e+00	2.608414e-02	9.901824e-01	1.329000e-03	1.155605e-04	2.726867e+00	1.642015e-02
4280000	-4.511640e+03	-6.147107e+01	2.698345e+00	1.463095e+01	0.000000e+00	1.843886e+00	2.629404e-02	9.888629e-01	1.741976e-03	1.578311e-04	3.472614e+00	1.667981e-02
4300000	-4.498784e+03	-6.927326e+01	2.639837e+00	1.441653e+01	0.000000e+00	1.737981e+00	1.009626e-02	9.967871e-01	9.968631e-04	2.165548e-04	4.037976e+00	1.627227e-02
4320000	-4.511469e+03	4.689770e+01	2.949611e+00	1.454011e+01	0.000000e+00	2.429077e+00	1.564801e-02	9.964154e-01	7.077881e-04	1.181298e-04	2.663810e+00	1.835601e-02
4340000	-4.506945e+03	8.311448e+00	2.680337e+00	1.377413e+01	0.000000e+00	1.872991e+00	6.465281e-03	9.982456e-01	9.137519e-04	1.170817e-04	3.382892e+00	1.665546e-02
4360000	-4.510249e+03	-3.939417e+01	2.884177e+00	1.483332e+01	0.000000e+00	1.731975e+00	3.714100e-03	9.980135e-01	3.011677e-03	2.048489e-04	3.275184e+00	1.788850e-02
4380000	-4.485237e+03	-3.889582e+01	2.759404e+00	1.412233e+01	0.000000e+00	2.121210e+00	4.720944e-03	9.975564e-01	2.304445e-03	1.954697e-04	3.394863e+00	1.706472e-02
4400000	-4.495282e+03	-5.066755e+01	2.949620e+00	1.570864e+01	0.000000e+00	2.054684e+00	2.816959e-03	9.981761e-01	4.041944e-03	1.763607e-04	4.325109e+00	1.831129e-02
4420000	-4.514569e+03	1.633692e+01	2.923694e+00	1.430435e+01	0.000000e+00	2.255446e+00	5.361483e-03	9.976724e-01	2.531454e-03	1.502812e-04	3.496925e+00	1.812044e-02
4440000	-4.508921e+03	-7.171709e+00	2.620263e+00	1.409124e+01	0.000000e+00	2.535733e+00	6.098519e-03	9.979070e-01	1.187624e-03	1.644364e-04	3.657375e+00	1.630800e-02
4460000	-4.511217e+03	1.820160e+01	2.645446e+00	1.353493e+01	0.000000e+00	2.053491e+00	3.422168e-03	9.979195e-01	3.664447e-03	1.580034e-04	3.685060e+00	1.649645e-02
4480000	-4.511390e+03	6.533076e+00	2.917718e+00	1.523166e+01	0.000000e+00	2.362172e+00	1.061708e-02	9.970612e-01	7.777077e-04	1.620072e-04	2.696278e+00	1.821808e-02
4500000	-4.527103e+03	-3.141061e+01	2.555271e+00	1.398611e+01	0.000000e+00	2.399220e+00	1.627581e-02	9.956942e-01	8.998630e-04	2.556912e-04	3.303636e+00	1.591627e-02
4520000	-4.521493e+03	-6.866572e+01	2.621141e+00	1.420641e+01	1.162791e-02	2.521619e+00	3.699226e-03	9.966383e-01	7.479852e-03	2.830895e-04	3.050841e+00	1.630240e-02
4540000	-4.516177e+03	-4.401015e+01	3.038124e+00	1.650307e+01	0.000000e+00	2.598787e+00	1.327347e-02	9.938642e-01	2.194911e-03	2.203524e-04	4.014965e+00	1.900585e-02
4560000	-4.520985e+03	-2.085100e+01	2.909011e+00	1.642683e+01	0.000000e+00	2.553556e+00	1.444098e-02	9.955236e-01	1.084905e-03	2.362508e-04	2.916271e+00	1.821659e-02
4580000	-4.516217e+03	-1.838099e+01	2.892729e+00	1.566582e+01	0.000000e+00	2.472738e+00	1.599906e-02	9.898040e-01	2.783758e-03	2.185333e-04	2.555136e+00	1.803025e-02
4600000	-4.500133e+03	-2.508451e+01	3.000605e+00	1.560661e+01	0.000000e+00	2.053375e+00	9.415054e-03	9.933935e-01	5.874014e-03	2.310178e-04	3.212057e+00	1.876943e-02
4620000	-4.508823e+03	-2.119308e+01	2.959306e+00	1.538943e+01	0.000000e+00	2.301499e+00	7.275586e-03	9.971144e-01	2.076682e-03	2.279276e-04	2.018476e+00	1.843730e-02
4640000	-4.525344e+03	-2.216378e+01	2.586443e+00	1.379317e+01	0.000000e+00	2.457234e+00	1.458496e-02	9.952827e-01	1.177241e-03	2.169999e-04	3.740515e+00	1.632117e-02
4660000	-4.500683e+03	-1.915913e+01	2.833755e+00	1.475102e+01	0.000000e+00	2.553590e+00	2.533543e-02	9.829234e-01	5.556148e-03	1.726935e-04	4.502831e+00	1.782002e-02
4680000	-4.497568e+03	1.778736e+01	2.751216e+00	1.466764e+01	0.000000e+00	2.108162e+00	2.060842e-02	9.850480e-01	4.762921e-03	1.439937e-04	4.056072e+00	1.716928e-02
4700000	-4.488414e+03	8.992950e+00	3.036219e+00	1.613817e+01	0.000000e+00	2.068571e+00	3.333240e-02	9.764607e-01	4.605208e-03	1.244974e-04	3.694244e+00	1.887690e-02
4720000	-4.504201e+03	1.863999e+01	2.742198e+00	1.471700e+01	0.000000e+00	2.507293e+00	1.725233e-02	9.840965e-01	1.116729e-02	1.514558e-04	3.132258e+00	1.696443e-02
4740000	-4.495780e+03	7.732992e+00	2.846522e+00	1.473244e+01	0.000000e+00	2.336151e+00	1.876032e-02	9.881073e-01	5.276769e-03	1.517375e-04	3.114673e+00	1.757383e-02
4760000	-4.508699e+03	-3.734694e+00	2.750530e+00	1.463703e+01	0.000000e+00	2.180292e+00	1.537401e-02	9.826852e-01	1.364083e-02	1.768703e-04	3.674840e+00	1.701874e-02
4780000	-4.504332e+03	-4.498916e+01	2.744378e+00	1.457066e+01	0.000000e+00	2.132817e+00	3.616155e-02	9.765542e-01	3.938943e-03	1.550695e-04	3.729835e+00	1.690038e-02
4800000	-4.501553e+03	-2.162611e+01	2.495574e+00	1.352409e+01	0.000000e+00	2.345869e+00	2.841454e-02	9.800785e-01	5.487297e-03	1.632884e-04	3.961869e+00	1.557790e-02
4820000	-4.510445e+03	-4.863640e+00	2.780910e+00	1.460970e+01	0.000000e+00	2.265506e+00	9.866439e-03	9.922993e-01	5.931915e-03	1.406958e-04	3.567963e+00	1.738663e-02
4840000	-4.511842e+03	-2.608765e+01	3.003253e+00	1.477236e+01	0.000000e+00	2.726862e+00	1.837315e-02	9.903052e-01	2.898314e-03	2.127503e-04	3.490021e+00	1.879486e-02
4860000	-4.520836e+03	-3.101081e+01	3.266137e+00	1.716192e+01	0.000000e+00	1.460754e+00	1.404348e-02	9.899381e-01	5.395908e-03	2.207676e-04	2.684495e+00	2.043768e-02
4880000	-4.543216e+03	-3.257778e+01	2.948159e+00	1.453695e+01	0.000000e+00	2.016257e+00	2.934485e-02	9.851603e-01	3.750302e-03	3.000760e-04	3.250790e+00	1.850749e-02
4900000	-4.522765e+03	-2.640584e+01	2.813482e+00	1.429023e+01	0.000000e+00	1.897374e+00	2.054660e-02	9.920957e-01	1.717862e-03	2.094139e-04	2.472100e+00	1.767226e-02
4920000	-4.509689e+03	1.059049e+01	3.027477e+00	1.530433e+01	0.000000e+00	2.114165e+00	2.054222e-02	9.958481e-01	4.819180e-04	2.219829e-04	2.738961e+00	1.898624e-02
4940000	-4.513196e+03	-1.982104e+01	3.276102e+00	1.609097e+01	0.000000e+00	2.714934e+00	1.638343e-02	9.951838e-01	1.130311e-03	2.573270e-04	3.308918e+00	2.069694e-02
4960000	-4.533140e+03	2.401565e+01	3.098224e+00	1.511830e+01	0.000000e+00	2.325734e+00	1.703099e-02	9.921262e-01	2.461813e-03	1.722276e-04	4.111617e+00	1.953156e-02
4980000	-4.524989e+03	4.351651e+01	3.263001e+00	1.683039e+01	0.000000e+00	2.439437e+00	1.732893e-02	9.933112e-01	1.446086e-03	1.450180e-04	4.200190e+00	2.059016e-02
5000000	-4.530588e+03	3.978205e+01	2.751258e+00	1.390152e+01	0.000000e+00	2.850085e+00	1.248463e-02	9.899392e-01	8.361289e-03	1.460642e-04	3.667947e+00	1.736535e-02
5020000	-4.526634e+03	3.134807e+01	2.950606e+00	1.434665e+01	0.000000e+00	2.274460e+00	3.051455e-02	9.890892e-01	1.185972e-03	1.624511e-04	3.856421e+00	1.864056e-02
5040000	-4.517654e+03	8.549299e+01	2.953362e+00	1.447888e+01	0.000000e+00	1.778200e+00	2.497383e-02	9.856083e-01	3.382422e-03	7.490786e-05	3.528264e+00	1.857730e-02
5060000	-4.515142e+03	6.776275e+01	2.873851e+00	1.577127e+01	0.000000e+00	1.721838e+00	2.563214e-02	9.857315e-01	2.337161e-03	1.293939e-04	2.644194e+00	1.807334e-02
5080000	-4.502317e+03	7.371756e+01	3.085923e+00	1.591594e+01	0.000000e+00	1.854658e+00	3.281767e-02	9.794008e-01	4.680623e-03	9.177741e-05	2.982560e+00	1.940151e-02
5100000	-4.521011e+03	5.573343e+01	3.001874e+00	1.541868e+01	0.000000e+00	1.888013e+00	2.818062e-02	9.828312e-01	4.415854e-03	1.007095e-04	2.207081e+00	1.896759e-02
5120000	-4.525112e+03	6.081058e+01	2.921563e+00	1.516864e+01	0.000000e+00	2.041362e+00	8.369305e-03	9.905143e-01	1.251153e-02	1.122968e-04	2.090410e+00	1.826365e-02
5140000	-4.548521e+03	6.303284e+01	3.173954e+00	1.543860e+01	0.000000e+00	2.129731e+00	2.081621e-02	9.915648e-01	2.270160e-03	1.599692e-04	2.310045e+00	1.987613e-02
5160000	-4.504389e+03	3.079473e+01	3.241007e+00	1.611721e+01	0.000000e+00	2.255560e+00	1.045261e-02	9.954866e-01	1.654493e-03	1.342820e-04	2.887435e+00	2.029787e-02
5180000	-4.526307e+03	3.203952e+01	2.644522e+00	1.458854e+01	0.000000e+00	2.388479e+00	4.052082e-02	9.844094e-01	1.192473e-03	1.730883e-04	2.317093e+00	1.655680e-02
5200000	-4.514358e+03	1.611665e+01	2.662046e+00	1.421113e+01	0.000000e+00	2.581993e+00	2.352527e-02	9.823204e-01	5.051916e-03	1.142617e-04	3.692067e+00	1.664796e-02
5220000	-4.523395e+03	3.641538e+01	3.172937e+00	1.590125e+01	0.000000e+00	2.430365e+00	3.549605e-02	9.880776e-01	1.148064e-03	1.121097e-04	3.181733e+00	1.991462e-02
5240000	-4.518375e+03	4.746948e+01	2.842611e+00	1.434983e+01	0.000000e+00	2.972919e+00	3.851089e-02	9.862089e-01	1.351949e-03	1.116103e-04	2.495427e+00	1.774170e-02
5260000	-4.537497e+03	3.877990e+01	2.941896e+00	1.391925e+01	1.162791e-02	1.932945e+00	2.772313e-02	9.871295e-01	2.443809e-03	1.135150e-04	2.544460e+00	1.837563e-02
5280000	-4.507945e+03	5.874451e+00	2.900456e+00	1.388984e+01	0.000000e+00	2.020730e+00	3.554193e-02	9.815195e-01	3.359250e-03	1.251451e-04	3.481406e+00	1.811077e-02
5300000	-4.503847e+03	7.336170e+01	3.042373e+00	1.400849e+01	0.000000e+00	2.446663e+00	4.434081e-02	9.705004e-01	4.551865e-03	1.284055e-04	3.026319e+00	1.906636e-02
5320000	-4.504174e+03	5.443334e+01	2.642622e+00	1.261664e+01	0.000000e+00	2.427087e+00	2.547455e-02	9.882599e-01	2.860212e-03	9.835024e-05	4.674359e+00	1.656552e-02
5340000	-4.500840e+03	4.891981e+01	2.827868e+00	1.352405e+01	0.000000e+00	2.676227e+00	2.011717e-02	9.929384e-01	1.659668e-03	9.430481e-05	3.615090e+00	1.772606e-02
5360000	-4.517019e+03	4.635602e+01	2.922728e+00	1.423683e+01	0.000000e+00	1.688480e+00	2.489527e-02	9.931730e-01	9.700029e-04	8.894129e-05	2.760993e+00	1.833423e-02
5380000	-4.516656e+03	7.717598e+01	3.198897e+00	1.581734e+01	0.000000e+00	1.620644e+00	2.977269e-02	9.930982e-01	7.120800e-04	5.978826e-05	2.286870e+00	2.006703e-02
5400000	-4.513241e+03	8.577594e+01	3.058137e+00	1.562606e+01	0.000000e+00	2.433166e+00	3.496594e-02	9.921927e-01	5.321305e-04	7.124436e-05	2.596439e+00	1.905560e-02
5420000	-4.518653e+03	9.037596e+01	2.797194e+00	1.379659e+01	0.000000e+00	2.360096e+00	2.349569e-02	9.941264e-01	6.743701e-04	8.803876e-05	2.538809e+00	1.740674e-02
5440000	-4.516878e+03	1.478527e+01	2.454249e+00	1.296441e+01	0.000000e+00	2.395629e+00	2.019989e-02	9.919010e-01	1.333785e-03	1.307057e-04	3.496771e+00	1.526837e-02
5460000	-4.513437e+03	7.128587e+01	2.406517e+00	1.221363e+01	0.000000e+00	3.015366e+00	1.743289e-02	9.937997e-01	1.451526e-03	1.444881e-04	2.903436e+00	1.497927e-02
5480000	-4.522789e+03	7.553324e+01	2.764318e+00	1.427399e+01	0.000000e+00	2.197016e+00	2.779092e-02	9.862127e-01	2.624816e-03	8.053731e-05	1.854293e+00	1.719425e-02
5500000	-4.529516e+03	7.250793e+01	2.475018e+00	1.319514e+01	0.000000e+00	2.899801e+00	2.559450e-02	9.841340e-01	3.212900e-03	9.512839e-05	1.912071e+00	1.544399e-02
5520000	-4.530847e+03	7.584094e+01	2.709704e+00	1.358233e+01	0.000000e+00	2.137871e+00	3.003770e-02	9.784971e-01	6.215323e-03	1.396683e-04	1.457950e+00	1.690900e-02
5540000	-4.519040e+03	1.132182e+02	2.875552e+00	1.322040e+01	0.000000e+00	1.951778e+00	2.102480e-02	9.785780e-01	1.612409e-02	1.203855e-04	1.624173e+00	1.799995e-02
5560000	-4.507235e+03	1.338756e+02	3.245311e+00	1.465905e+01	0.000000e+00	2.227964e+00	3.130929e-02	9.845812e-01	2.657095e-03	7.696315e-05	1.620190e+00	2.034713e-02
5580000	-4.507538e+03	5.237492e+01	2.775310e+00	1.368922e+01	0.000000e+00	2.497210e+00	2.196318e-02	9.869422e-01	3.072450e-03	1.128328e-04	2.216120e+00	1.745958e-02
5600000	-4.519788e+03	5.625422e+01	3.108841e+00	1.505319e+01	0.000000e+00	2.149190e+00	2.196437e-02	9.863097e-01	4.998184e-03	9.405781e-05	1.917938e+00	1.959138e-02
5620000	-4.516233e+03	5.356897e+01	2.844798e+00	1.374314e+01	0.000000e+00	2.277003e+00	1.671411e-02	9.941246e-01	1.589975e-03	1.122359e-04	1.990829e+00	1.791969e-02
5640000	-4.537860e+03	6.921162e+01	2.635924e+00	1.243117e+01	0.000000e+00	2.306891e+00	3.041828e-02	9.905567e-01	1.340101e-03	1.096902e-04	2.209870e+00	1.662507e-02
5660000	-4.529748e+03	8.635412e+01	2.723309e+00	1.298341e+01	0.000000e+00	2.484563e+00	2.612301e-02	9.859798e-01	3.794868e-03	1.107173e-04	1.697886e+00	1.720938e-02
5680000	-4.516876e+03	5.795895e+01	3.087476e+00	1.464250e+01	0.000000e+00	2.273813e+00	3.662174e-02	9.879719e-01	1.394259e-03	1.154576e-04	1.587360e+00	1.945530e-02
5700000	-4.517536e+03	3.238162e+01	3.302156e+00	1.606068e+01	0.000000e+00	1.734980e+00	1.242285e-02	9.897130e-01	9.475772e-03	1.024711e-04	1.911515e+00	2.078360e-02
5720000	-4.526507e+03	1.527181e+01	2.632629e+00	1.248920e+01	0.000000e+00	2.614745e+00	3.589039e-02	9.758509e-01	5.185124e-03	2.394239e-04	2.156535e+00	1.656525e-02
5740000	-4.519808e+03	5.750698e+01	2.984854e+00	1.392819e+01	0.000000e+00	2.662884e+00	2.949863e-02	9.870882e-01	2.122179e-03	1.600181e-04	2.024555e+00	1.892675e-02
5760000	-4.542998e+03	1.099263e+02	2.840295e+00	1.388984e+01	0.000000e+00	2.228893e+00	4.109805e-02	9.814110e-01	2.419263e-03	7.960485e-05	1.617353e+00	1.794239e-02
5780000	-4.553619e+03	8.495458e+01	2.994639e+00	1.481309e+01	0.000000e+00	2.290158e+00	1.643228e-02	9.853285e-01	9.915362e-03	1.126271e-04	1.443023e+00	1.885629e-02
5800000	-4.540353e+03	2.151903e+01	2.769923e+00	1.466168e+01	0.000000e+00	1.741137e+00	2.323281e-02	9.878452e-01	2.953282e-03	1.560432e-04	2.045969e+00	1.745558e-02
5820000	-4.516988e+03	3.588539e+01	2.653411e+00	1.355175e+01	0.000000e+00	2.606544e+00	1.422700e-02	9.907439e-01	5.124258e-03	1.722248e-04	2.004014e+00	1.668698e-02
5840000	-4.533164e+03	1.970954e+00	2.470851e+00	1.320075e+01	0.000000e+00	2.160019e+00	2.096436e-02	9.785217e-01	1.377828e-02	1.127673e-04	4.083618e+00	1.561999e-02
5860000	-4.533120e+03	5.974409e+01	2.487068e+00	1.375796e+01	0.000000e+00	1.971662e+00	2.415282e-02	9.823808e-01	5.628538e-03	9.434236e-05	1.950671e+00	1.573583e-02
5880000	-4.523177e+03	7.119281e+01	2.600616e+00	1.362916e+01	0.000000e+00	2.902681e+00	2.862350e-02	9.870453e-01	2.527934e-03	1.017288e-04	3.019234e+00	1.637733e-02
5900000	-4.537208e+03	8.008575e+01	2.933046e+00	1.408292e+01	0.000000e+00	2.906847e+00	2.549506e-02	9.815136e-01	6.882532e-03	8.213908e-05	2.417427e+00	1.843976e-02
5920000	-4.513483e+03	6.826092e+01	2.842705e+00	1.422549e+01	0.000000e+00	2.637329e+00	1.953872e-02	9.892138e-01	4.303339e-03	9.249175e-05	2.029839e+00	1.792852e-02
5940000	-4.519427e+03	1.383432e+02	3.194186e+00	1.464143e+01	0.000000e+00	2.120575e+00	1.988241e-02	9.911513e-01	3.300579e-03	9.534888e-05	1.919785e+00	2.000224e-02
5960000	-4.528989e+03	1.041664e+02	2.810398e+00	1.306532e+01	0.000000e+00	1.904725e+00	2.377168e-02	9.858370e-01	4.202105e-03	8.096053e-05	2.597144e+00	1.752354e-02
5980000	-4.527242e+03	1.195830e+02	2.824805e+00	1.347200e+01	0.000000e+00	1.759781e+00	1.782964e-02	9.758360e-01	2.355471e-02	6.641750e-05	2.676104e+00	1.757012e-02
6000000	-4.496105e+03	1.002163e+02	2.787691e+00	1.479828e+01	0.000000e+00	2.402757e+00	3.824067e-02	9.813264e-01	2.738799e-03	6.915254e-05	2.541503e+00	1.738389e-02
6020000	-4.525574e+03	9.394183e+01	3.106720e+00	1.618611e+01	0.000000e+00	2.249627e+00	1.711694e-02	9.871530e-01	7.776850e-03	6.630103e-05	2.546074e+00	1.934368e-02
6040000	-4.508905e+03	9.193525e+01	3.138090e+00	1.582880e+01	0.000000e+00	2.643360e+00	3.096677e-02	9.486064e-01	2.068058e-02	5.778149e-05	2.675107e+00	1.943156e-02
6060000	-4.531276e+03	4.875245e+01	3.587837e+00	1.764179e+01	0.000000e+00	2.166060e+00	3.353345e-02	9.651583e-01	1.172720e-02	9.310092e-05	2.492289e+00	2.232583e-02
6080000	-4.532379e+03	4.933887e+01	2.942508e+00	1.530083e+01	0.000000e+00	2.011200e+00	3.671255e-02	9.790802e-01	4.339308e-03	1.110584e-04	2.082402e+00	1.837602e-02
6100000	-4.517104e+03	6.755527e+01	3.085423e+00	1.574043e+01	0.000000e+00	2.407194e+00	3.096352e-02	9.836162e-01	2.979379e-03	9.768594e-05	1.816879e+00	1.936903e-02
6120000	-4.526627e+03	8.341489e+01	2.891356e+00	1.402748e+01	0.000000e+00	2.198208e+00	4.232037e-02	9.820403e-01	2.290707e-03	1.215410e-04	1.829811e+00	1.816232e-02
6140000	-4.513008e+03	6.669679e+01	3.205116e+00	1.488817e+01	0.000000e+00	1.903208e+00	2.020450e-02	9.899203e-01	3.849151e-03	1.018275e-04	2.377403e+00	2.010818e-02
6160000	-4.528952e+03	1.035351e+02	2.608987e+00	1.288768e+01	0.000000e+00	1.762203e+00	2.679551e-02	9.761837e-01	6.650907e-03	1.038080e-04	1.359977e+00	1.635609e-02
6180000	-4.527403e+03	1.762518e+01	2.670587e+00	1.441935e+01	0.000000e+00	2.268711e+00	2.425808e-02	9.783096e-01	8.187087e-03	1.420699e-04	1.570872e+00	1.668909e-02
6200000	-4.525983e+03	4.380264e+01	2.741443e+00	1.445202e+01	0.000000e+00	2.105056e+00	2.558815e-02	9.829573e-01	5.656459e-03	1.264843e-04	2.441188e+00	1.716760e-02
6220000	-4.539400e+03	2.847471e+01	2.809337e+00	1.508027e+01	1.162791e-02	2.044819e+00	1.707046e-02	9.878826e-01	5.793796e-03	1.101865e-04	2.099836e+00	1.759208e-02
6240000	-4.510522e+03	6.719176e+01	2.847555e+00	1.397130e+01	0.000000e+00	2.364245e+00	1.202554e-02	9.925275e-01	4.398501e-03	9.250317e-05	2.533605e+00	1.779987e-02
6260000	-4.521892e+03	2.852404e+01	3.014466e+00	1.511309e+01	0.000000e+00	2.405063e+00	2.904127e-02	9.859125e-01	3.098812e-03	1.015675e-04	2.186135e+00	1.901521e-02
6280000	-4.533074e+03	4.454275e+01	3.052094e+00	1.456205e+01	0.000000e+00	1.827326e+00	3.630062e-02	9.781365e-01	4.049654e-03	1.143155e-04	2.127377e+00	1.937275e-02
6300000	-4.512694e+03	6.711127e+01	2.871513e+00	1.350188e+01	0.000000e+00	1.947307e+00	2.708173e-02	9.865482e-01	3.352353e-03	9.281448e-05	2.647928e+00	1.824410e-02
6320000	-4.522079e+03	6.753344e+01	2.905781e+00	1.382170e+01	0.000000e+00	2.344148e+00	1.786252e-02	9.809162e-01	1.236419e-02	7.850967e-05	1.930526e+00	1.840223e-02
6340000	-4.532974e+03	3.586301e+01	2.766362e+00	1.395016e+01	0.000000e+00	2.056745e+00	2.447454e-02	9.807534e-01	6.131521e-03	8.491402e-05	2.589092e+00	1.754609e-02
6360000	-4.514434e+03	4.137257e+01	2.577621e+00	1.223255e+01	0.000000e+00	2.417577e+00	1.512825e-02	9.849061e-01	1.297422e-02	7.948346e-05	3.777472e+00	1.632332e-02
6380000	-4.522951e+03	1.670887e+01	3.066994e+00	1.467419e+01	0.000000e+00	2.045385e+00	2.638712e-02	9.951639e-01	5.546411e-04	6.891636e-05	3.520317e+00	1.941213e-02
6400000	-4.514534e+03	7.620663e+01	2.827338e+00	1.452655e+01	0.000000e+00	2.369672e+00	1.571219e-02	9.955355e-01	7.670462e-04	5.492303e-05	2.821432e+00	1.791305e-02
6420000	-4.525087e+03	1.043112e+02	3.164365e+00	1.536312e+01	0.000000e+00	2.126286e+00	1.108635e-02	9.977062e-01	4.909830e-04	4.878738e-05	4.124134e+00	2.000721e-02
6440000	-4.510788e+03	5.710233e+01	3.360013e+00	1.586382e+01	0.000000e+00	1.756607e+00	8.310839e-03	9.979729e-01	7.589535e-04	7.831905e-05	2.736344e+00	2.108444e-02
6460000	-4.533570e+03	1.052942e+02	3.031116e+00	1.562317e+01	0.000000e+00	2.191938e+00	6.994459e-03	9.983696e-01	7.609606e-04	6.049909e-05	2.225815e+00	1.898275e-02
6480000	-4.523779e+03	8.553397e+01	3.048655e+00	1.561110e+01	0.000000e+00	1.908294e+00	7.816408e-03	9.979202e-01	9.110721e-04	5.894780e-05	2.305339e+00	1.880169e-02
6500000	-4.527292e+03	1.115068e+02	3.051129e+00	1.456795e+01	0.000000e+00	2.103475e+00	9.815684e-03	9.973156e-01	1.135295e-03	4.795953e-05	2.007332e+00	1.881599e-02
6520000	-4.514927e+03	1.068031e+02	2.909256e+00	1.473513e+01	0.000000e+00	2.246918e+00	8.016289e-03	9.921577e-01	1.039562e-02	5.629704e-05	1.480871e+00	1.791372e-02
6540000	-4.509154e+03	9.841971e+01	2.867791e+00	1.410467e+01	0.000000e+00	2.036868e+00	1.119233e-02	9.952633e-01	1.917948e-03	5.860147e-05	1.817802e+00	1.770404e-02
6560000	-4.498614e+03	1.181996e+02	3.217057e+00	1.594280e+01	0.000000e+00	1.994621e+00	2.609320e-02	9.931037e-01	7.947229e-04	3.633441e-05	2.391598e+00	1.981454e-02
6580000	-4.524442e+03	9.811759e+01	3.006905e+00	1.505391e+01	0.000000e+00	2.024392e+00	2.581097e-02	9.864053e-01	2.806846e-03	5.928026e-05	2.900323e+00	1.839609e-02
6600000	-4.545546e+03	8.974308e+01	3.040122e+00	1.557868e+01	0.000000e+00	2.165791e+00	1.753162e-02	9.887696e-01	3.756230e-03	7.344543e-05	2.950311e+00	1.863549e-02
6620000	-4.517005e+03	7.336736e+01	2.877215e+00	1.494041e+01	0.000000e+00	1.998774e+00	5.434862e-02	9.845122e-01	8.890457e-04	5.669067e-05	3.439891e+00	1.760331e-02
6640000	-4.534260e+03	1.260700e+00	2.932111e+00	1.516697e+01	0.000000e+00	2.231060e+00	3.775314e-02	9.856581e-01	1.544517e-03	8.338215e-05	3.459561e+00	1.792359e-02
6660000	-4.522504e+03	1.889090e+01	2.793027e+00	1.473853e+01	0.000000e+00	2.086079e+00	2.099821e-02	9.889152e-01	2.467224e-03	8.060078e-05	3.045227e+00	1.707679e-02
6680000	-4.505202e+03	1.705538e+01	2.884463e+00	1.545615e+01	0.000000e+00	2.106738e+00	2.199575e-02	9.913748e-01	1.820282e-03	9.535618e-05	3.140585e+00	1.771686e-02
6700000	-4.504551e+03	3.494253e+01	2.962725e+00	1.514203e+01	1.162791e-02	2.045701e+00	1.131405e-02	9.952828e-01	2.351334e-03	9.380627e-05	3.166105e+00	1.828640e-02
6720000	-4.512851e+03	7.599750e+00	2.666260e+00	1.547281e+01	0.000000e+00	1.854820e+00	2.060635e-02	9.868444e-01	3.502589e-03	6.630413e-05	3.647918e+00	1.637610e-02
6740000	-4.517262e+03	2.782974e+01	3.032107e+00	1.668875e+01	0.000000e+00	2.059893e+00	2.950379e-02	9.847900e-01	3.225695e-03	8.190176e-05	3.005969e+00	1.868090e-02
6760000	-4.518953e+03	3.303214e-01	2.420503e+00	1.413469e+01	0.000000e+00	2.610221e+00	2.391823e-02	9.758393e-01	7.793647e-03	6.105894e-05	4.508360e+00	1.486084e-02
6780000	-4.522877e+03	4.122029e+01	2.380811e+00	1.272983e+01	0.000000e+00	2.791956e+00	1.779007e-02	9.873015e-01	4.547706e-03	9.194045e-05	2.108884e+00	1.465673e-02
6800000	-4.516378e+03	-4.758198e+01	2.609830e+00	1.535045e+01	0.000000e+00	2.210658e+00	9.143149e-03	9.961878e-01	1.439466e-03	1.260364e-04	2.713169e+00	1.591742e-02
6820000	-4.521340e+03	-2.314218e+01	2.766643e+00	1.448226e+01	0.000000e+00	2.000092e+00	1.734537e-02	9.933833e-01	1.468696e-03	2.016798e-04	3.374360e+00	1.685295e-02
6840000	-4.530538e+03	-1.779254e+00	2.693326e+00	1.515489e+01	0.000000e+00	2.231288e+00	6.856491e-03	9.972295e-01	1.327756e-03	1.469887e-04	2.835889e+00	1.632793e-02
6860000	-4.526081e+03	-3.534916e+01	2.412819e+00	1.376342e+01	0.000000e+00	2.109984e+00	1.302481e-02	9.966225e-01	4.876880e-04	1.485157e-04	4.438315e+00	1.459238e-02
6880000	-4.504505e+03	1.039927e+01	2.849076e+00	1.541631e+01	0.000000e+00	2.374647e+00	1.845267e-02	9.954974e-01	5.164592e-04	9.670878e-05	3.761435e+00	1.715544e-02
6900000	-4.519477e+03	3.268536e+01	2.706560e+00	1.383768e+01	0.000000e+00	1.732524e+00	7.526565e-03	9.956180e-01	4.128699e-03	9.764518e-05	3.418115e+00	1.657486e-02
6920000	-4.532512e+03	3.272970e+01	2.742157e+00	1.359944e+01	1.162791e-02	2.165874e+00	7.064841e-03	9.965337e-01	2.169877e-03	8.991308e-05	3.432384e+00	1.675239e-02
6940000	-4.521412e+03	7.468411e+01	2.937860e+00	1.538697e+01	0.000000e+00	2.377761e+00	4.004491e-03	9.967403e-01	6.166938e-03	7.772308e-05	2.248349e+00	1.778421e-02
6960000	-4.500885e+03	4.017831e+01	2.471721e+00	1.355085e+01	0.000000e+00	1.989530e+00	4.509446e-03	9.977278e-01	3.475332e-03	8.153376e-05	2.557317e+00	1.492138e-02
6980000	-4.532144e+03	6.097793e+01	2.333630e+00	1.314423e+01	0.000000e+00	2.446187e+00	1.198223e-02	9.933338e-01	2.852359e-03	8.280750e-05	3.086601e+00	1.408079e-02
7000000	-4.506353e+03	8.786963e+01	2.564632e+00	1.375563e+01	0.000000e+00	2.239593e+00	6.246122e-03	9.974987e-01	1.705575e-03	5.644701e-05	2.809176e+00	1.553236e-02
7020000	-4.506123e+03	6.428053e+01	2.594665e+00	1.430880e+01	0.000000e+00	1.816218e+00	5.251065e-03	9.985152e-01	7.073567e-04	7.034127e-05	2.996152e+00	1.571367e-02
7040000	-4.486697e+03	2.821758e+01	2.907702e+00	1.603118e+01	0.000000e+00	1.783506e+00	3.399066e-03	9.985826e-01	1.997889e-03	6.687793e-05	3.582252e+00	1.757494e-02
7060000	-4.514049e+03	2.746293e+01	2.308219e+00	1.329180e+01	0.000000e+00	2.039043e+00	2.642862e-03	9.988901e-01	1.518588e-03	9.711562e-05	2.266077e+00	1.393564e-02
7080000	-4.522285e+03	-1.503045e+01	2.380457e+00	1.270457e+01	0.000000e+00	1.930254e+00	2.491408e-03	9.985969e-01	2.642727e-03	1.367056e-04	3.106786e+00	1.445239e-02
7100000	-4.515232e+03	1.856993e+00	2.393596e+00	1.230103e+01	0.000000e+00	2.669484e+00	3.002195e-03	9.987520e-01	1.702519e-03	1.234067e-04	2.892763e+00	1.452872e-02
7120000	-4.512080e+03	6.160252e+00	2.301037e+00	1.250577e+01	0.000000e+00	2.422904e+00	2.656908e-03	9.985455e-01	3.217488e-03	1.323037e-04	2.752919e+00	1.401389e-02
7140000	-4.504473e+03	3.507591e+01	2.526035e+00	1.292268e+01	0.000000e+00	2.326335e+00	3.969453e-03	9.982985e-01	1.605043e-03	7.767932e-05	3.605135e+00	1.534868e-02
7160000	-4.493202e+03	1.414781e+00	2.464147e+00	1.351899e+01	0.000000e+00	2.102209e+00	3.774971e-03	9.983654e-01	2.106681e-03	1.553515e-04	3.109457e+00	1.497117e-02
7180000	-4.507480e+03	2.289291e+00	2.497454e+00	1.341057e+01	0.000000e+00	2.299724e+00	5.506102e-03	9.984073e-01	9.088165e-04	1.429389e-04	3.378570e+00	1.525858e-02
7200000	-4.513364e+03	7.562730e+01	2.749297e+00	1.349529e+01	0.000000e+00	2.160638e+00	2.635558e-03	9.983717e-01	3.918511e-03	8.538564e-05	1.933824e+00	1.686181e-02
7220000	-4.506110e+03	5.139014e+01	2.747693e+00	1.384369e+01	0.000000e+00	2.665428e+00	8.597919e-03	9.964843e-01	1.858292e-03	8.244105e-05	3.125911e+00	1.679419e-02
7240000	-4.510655e+03	7.423298e+01	2.580849e+00	1.376558e+01	0.000000e+00	2.028293e+00	1.643105e-02	9.929432e-01	1.725837e-03	6.374896e-05	2.409876e+00	1.573863e-02
7260000	-4.521697e+03	9.524955e+01	2.513057e+00	1.329764e+01	0.000000e+00	2.114811e+00	6.068571e-03	9.960923e-01	4.127034e-03	5.064742e-05	2.289651e+00	1.529884e-02
7280000	-4.520883e+03	7.914257e+01	2.884508e+00	1.552411e+01	0.000000e+00	2.607541e+00	1.789281e-02	9.928051e-01	1.669989e-03	6.096089e-05	1.919971e+00	1.757259e-02
7300000	-4.517254e+03	1.214311e+02	2.763402e+00	1.352921e+01	0.000000e+00	2.485039e+00	1.745786e-02	9.814502e-01	1.194359e-02	5.174829e-05	1.814604e+00	1.680106e-02
7320000	-4.519052e+03	1.176535e+02	2.914174e+00	1.384103e+01	0.000000e+00	1.801452e+00	3.059504e-02	9.864313e-01	2.265400e-03	6.513134e-05	2.003075e+00	1.777335e-02
7340000	-4.527041e+03	1.237962e+02	2.845908e+00	1.426068e+01	0.000000e+00	2.211726e+00	2.225607e-02	9.906218e-01	2.062629e-03	5.862853e-05	1.694872e+00	1.754653e-02
7360000	-4.526576e+03	8.142689e+01	3.075318e+00	1.517193e+01	0.000000e+00	2.516621e+00	3.541549e-02	9.899063e-01	1.013695e-03	5.176473e-05	3.204764e+00	1.897578e-02
7380000	-4.515695e+03	7.297493e+01	2.929763e+00	1.528092e+01	0.000000e+00	1.774060e+00	1.592964e-02	9.963719e-01	6.974300e-04	5.815090e-05	3.010422e+00	1.800678e-02
7400000	-4.523271e+03	9.235372e+01	2.845338e+00	1.450145e+01	0.000000e+00	1.932350e+00	6.821082e-03	9.972580e-01	1.943527e-03	6.021234e-05	2.491325e+00	1.754627e-02
7420000	-4.506622e+03	9.542311e+01	3.161659e+00	1.551195e+01	0.000000e+00	1.625559e+00	2.264036e-02	9.950400e-01	5.483104e-04	4.613005e-05	2.551392e+00	1.936909e-02
7440000	-4.523917e+03	1.095245e+02	2.876211e+00	1.410781e+01	0.000000e+00	2.098988e+00	5.334108e-02	9.932221e-01	2.002176e-04	4.699981e-05	3.179341e+00	1.754933e-02
7460000	-4.507578e+03	3.937292e+01	2.902809e+00	1.532775e+01	0.000000e+00	2.046084e+00	2.469869e-02	9.917006e-01	1.143071e-03	7.314367e-05	2.934002e+00	1.768862e-02
7480000	-4.511810e+03	5.466440e+01	2.741693e+00	1.437198e+01	0.000000e+00	2.119400e+00	2.585942e-02	9.892275e-01	1.519416e-03	9.167386e-05	3.500929e+00	1.669771e-02
7500000	-4.526668e+03	6.758215e+01	3.435361e+00	1.632932e+01	0.000000e+00	2.155442e+00	3.622475e-02	9.908548e-01	1.008246e-03	8.972635e-05	3.131670e+00	2.108565e-02
7520000	-4.527695e+03	4.463304e+01	2.942676e+00	1.476132e+01	0.000000e+00	1.786518e+00	2.945102e-02	9.883173e-01	2.004819e-03	1.227674e-04	2.385422e+00	1.800782e-02
7540000	-4.524761e+03	5.725000e+01	2.861724e+00	1.474613e+01	0.000000e+00	2.351425e+00	1.875170e-02	9.931790e-01	1.335305e-03	1.051716e-04	2.251041e+00	1.745189e-02
7560000	-4.519661e+03	6.369979e+01	3.073685e+00	1.493840e+01	0.000000e+00	2.167049e+00	4.714034e-03	9.967642e-01	5.214050e-03	5.743317e-05	3.968713e+00	1.884018e-02
7580000	-4.504355e+03	1.103097e+02	3.285463e+00	1.524747e+01	0.000000e+00	1.903217e+00	2.122301e-02	9.865641e-01	4.833273e-03	5.470019e-05	3.786112e+00	2.010767e-02
7600000	-4.497775e+03	1.068100e+02	3.097734e+00	1.461451e+01	0.000000e+00	2.168200e+00	1.709849e-02	9.868698e-01	7.427087e-03	5.381811e-05	2.883079e+00	1.902478e-02
7620000	-4.509251e+03	9.681455e+01	2.991575e+00	1.428739e+01	0.000000e+00	2.231567e+00	2.421515e-02	9.826157e-01	5.774158e-03	6.045739e-05	3.232509e+00	1.848980e-02
7640000	-4.490910e+03	1.033846e+02	2.959615e+00	1.437311e+01	0.000000e+00	2.156166e+00	1.783122e-02	9.944254e-01	1.111360e-03	5.100313e-05	2.996287e+00	1.827497e-02
7660000	-4.496335e+03	9.930272e+01	3.463263e+00	1.591223e+01	0.000000e+00	2.111575e+00	8.906056e-03	9.966371e-01	2.063340e-03	6.459879e-05	2.699090e+00	2.150379e-02
7680000	-4.513253e+03	1.022552e+02	2.971680e+00	1.362448e+01	0.000000e+00	2.838020e+00	8.461519e-03	9.957852e-01	3.247732e-03	4.394364e-05	3.874090e+00	1.851483e-02
7700000	-4.505091e+03	5.208063e+01	2.816726e+00	1.356795e+01	0.000000e+00	2.055800e+00	1.956683e-02	9.968216e-01	2.894840e-04	6.055456e-05	3.835649e+00	1.753316e-02
7720000	-4.520162e+03	5.794645e+01	2.823600e+00	1.389335e+01	0.000000e+00	1.772057e+00	4.294420e-02	9.924109e-01	3.300391e-04	5.574275e-05	3.595010e+00	1.758354e-02
7740000	-4.508948e+03	7.262715e+01	2.821989e+00	1.425424e+01	0.000000e+00	2.547229e+00	2.702675e-02	9.928373e-01	7.063416e-04	7.124241e-05	4.106740e+00	1.752133e-02
7760000	-4.493544e+03	6.959003e+01	3.030809e+00	1.550166e+01	0.000000e+00	1.994792e+00	2.737933e-02	9.899879e-01	1.401136e-03	7.143926e-05	3.520898e+00	1.889725e-02
7780000	-4.502151e+03	7.563889e+01	3.009837e+00	1.462473e+01	0.000000e+00	1.920183e+00	2.803379e-02	9.845459e-01	4.068744e-03	5.646679e-05	3.808868e+00	1.876551e-02
7800000	-4.506010e+03	1.056372e+02	2.883877e+00	1.374717e+01	0.000000e+00	1.987749e+00	2.162843e-02	9.914539e-01	2.424281e-03	6.130528e-05	3.802064e+00	1.796359e-02
7820000	-4.506072e+03	9.056039e+01	2.796626e+00	1.305121e+01	0.000000e+00	2.730258e+00	1.844296e-02	9.922850e-01	2.306764e-03	5.633037e-05	3.036995e+00	1.739255e-02
7840000	-4.516381e+03	3.438126e+01	2.871641e+00	1.391337e+01	0.000000e+00	1.944358e+00	2.656411e-02	9.903103e-01	1.983140e-03	6.771415e-05	3.980999e+00	1.782816e-02
7860000	-4.516682e+03	5.241655e+01	2.593852e+00	1.346391e+01	0.000000e+00	2.658259e+00	5.004339e-02	9.739794e-01	3.688761e-03	7.558703e-05	3.053326e+00	1.615635e-02
7880000	-4.511048e+03	4.127245e+00	2.717520e+00	1.449312e+01	0.000000e+00	2.204846e+00	2.244216e-02	9.880353e-01	3.086469e-03	9.100904e-05	4.042169e+00	1.698663e-02
7900000	-4.518819e+03	-2.689325e+01	2.914292e+00	1.452985e+01	0.000000e+00	1.877820e+00	3.353171e-02	9.859815e-01	2.664255e-03	1.053289e-04	4.120721e+00	1.815186e-02
7920000	-4.498282e+03	1.840461e+00	2.403665e+00	1.233269e+01	0.000000e+00	2.211178e+00	1.421743e-02	9.905693e-01	5.524874e-03	1.466812e-04	3.672206e+00	1.499378e-02
7940000	-4.506970e+03	4.621978e+01	2.924790e+00	1.574646e+01	0.000000e+00	1.932341e+00	1.008474e-02	9.922951e-01	4.546390e-03	6.992778e-05	2.449271e+00	1.819540e-02
7960000	-4.503456e+03	1.715386e+01	2.575998e+00	1.410681e+01	0.000000e+00	2.259724e+00	1.035847e-02	9.889600e-01	9.384219e-03	7.973876e-05	3.649747e+00	1.600762e-02
7980000	-4.486424e+03	2.449334e+01	2.505266e+00	1.353969e+01	0.000000e+00	2.487612e+00	2.175017e-02	9.810345e-01	7.485576e-03	1.054905e-04	3.041915e+00	1.568024e-02
8000000	-4.518985e+03	1.066964e+02	3.080563e+00	1.604810e+01	0.000000e+00	2.048593e+00	1.522974e-02	9.930211e-01	2.034449e-03	6.294670e-05	2.118857e+00	1.928934e-02
8020000	-4.515200e+03	7.198284e+01	2.806461e+00	1.523917e+01	0.000000e+00	2.232472e+00	1.804982e-02	9.929037e-01	1.877239e-03	1.051622e-04	2.095428e+00	1.760345e-02
8040000	-4.515879e+03	4.339656e+01	2.886410e+00	1.479510e+01	0.000000e+00	1.947150e+00	8.753183e-03	9.971515e-01	1.266622e-03	9.484871e-05	2.632768e+00	1.809981e-02
8060000	-4.503146e+03	2.445821e+01	2.986110e+00	1.536458e+01	0.000000e+00	1.530167e+00	1.514862e-02	9.926183e-01	2.237761e-03	8.174576e-05	2.666463e+00	1.868150e-02
8080000	-4.508923e+03	3.589601e+01	3.068109e+00	1.513590e+01	0.000000e+00	2.237933e+00	9.368745e-03	9.958564e-01	2.050500e-03	9.897036e-05	2.834328e+00	1.922367e-02
8100000	-4.502731e+03	7.153964e+01	3.352001e+00	1.647496e+01	0.000000e+00	1.815328e+00	1.529177e-02	9.942066e-01	1.589995e-03	7.792968e-05	2.650873e+00	2.102333e-02
8120000	-4.505069e+03	3.184623e+01	2.675910e+00	1.428228e+01	0.000000e+00	2.018133e+00	1.712892e-02	9.894333e-01	3.481424e-03	8.762817e-05	2.929485e+00	1.662196e-02
8140000	-4.514640e+03	2.591799e+01	2.738954e+00	1.476119e+01	0.000000e+00	2.133061e+00	1.370510e-02	9.944667e-01	1.895840e-03	8.135051e-05	2.708904e+00	1.699320e-02
8160000	-4.509064e+03	4.358275e+01	2.388089e+00	1.352144e+01	0.000000e+00	2.482336e+00	1.114953e-02	9.927820e-01	4.258128e-03	9.181239e-05	2.397406e+00	1.475373e-02
8180000	-4.513714e+03	8.310336e+01	2.929726e+00	1.634655e+01	0.000000e+00	2.221160e+00	1.999947e-02	9.929056e-01	1.279677e-03	5.485469e-05	2.433173e+00	1.816368e-02
8200000	-4.522506e+03	1.239125e+02	2.529620e+00	1.445408e+01	0.000000e+00	2.716800e+00	2.570558e-02	9.948470e-01	4.496799e-04	6.408165e-05	1.696582e+00	1.570017e-02
8220000	-4.477499e+03	1.051646e+02	2.820766e+00	1.532542e+01	0.000000e+00	2.270168e+00	2.813937e-02	9.919432e-01	8.644417e-04	5.425480e-05	2.836955e+00	1.758668e-02
8240000	-4.512150e+03	7.154281e+01	2.763345e+00	1.500919e+01	0.000000e+00	2.481828e+00	1.526599e-02	9.894222e-01	4.919140e-03	5.717118e-05	3.263580e+00	1.720694e-02
8260000	-4.522068e+03	1.022144e+02	2.838995e+00	1.618603e+01	0.000000e+00	2.005534e+00	1.154701e-02	9.952173e-01	1.418730e-03	5.419792e-05	2.298821e+00	1.767719e-02
8280000	-4.519085e+03	6.407065e+01	2.857795e+00	1.608515e+01	0.000000e+00	2.073523e+00	1.413409e-02	9.970740e-01	3.650749e-04	4.433746e-05	3.128752e+00	1.779651e-02
8300000	-4.523175e+03	4.328839e+01	2.819000e+00	1.614977e+01	0.000000e+00	1.928652e+00	1.359556e-02	9.969802e-01	4.664402e-04	5.645932e-05	3.185067e+00	1.750758e-02
8320000	-4.523114e+03	4.025772e+01	2.437933e+00	1.466266e+01	0.000000e+00	2.192718e+00	1.457780e-02	9.954649e-01	7.612991e-04	6.327993e-05	3.172190e+00	1.513352e-02
8340000	-4.519530e+03	8.523435e+01	2.949961e+00	1.644484e+01	0.000000e+00	2.750014e+00	4.988847e-02	9.895713e-01	5.053387e-04	3.979297e-05	2.971096e+00	1.841518e-02
8360000	-4.523730e+03	4.542715e+01	3.335911e+00	1.789485e+01	1.162791e-02	1.974763e+00	2.856019e-02	9.942176e-01	4.532351e-04	6.841342e-05	2.175733e+00	2.085858e-02
8380000	-4.514748e+03	4.679649e+01	2.876405e+00	1.502008e+01	0.000000e+00	2.493552e+00	1.654918e-02	9.919875e-01	2.986919e-03	8.062760e-05	2.848896e+00	1.796951e-02
8400000	-4.521170e+03	3.650130e+01	2.940878e+00	1.565995e+01	0.000000e+00	2.202276e+00	1.315635e-02	9.913795e-01	3.680345e-03	6.042618e-05	2.737072e+00	1.824679e-02
8420000	-4.530132e+03	6.764373e+01	2.751457e+00	1.464708e+01	0.000000e+00	2.192613e+00	2.122187e-02	9.898372e-01	2.444161e-03	5.194099e-05	2.803088e+00	1.706145e-02
8440000	-4.508132e+03	6.190576e+01	2.731130e+00	1.524217e+01	0.000000e+00	1.938424e+00	1.839667e-02	9.940537e-01	7.867572e-04	7.007470e-05	2.990646e+00	1.693741e-02
8460000	-4.514525e+03	4.549956e+01	2.666994e+00	1.433740e+01	0.000000e+00	1.714882e+00	6.390573e-03	9.967136e-01	2.459772e-03	1.132584e-04	2.432721e+00	1.665685e-02
8480000	-4.525272e+03	3.593455e+00	3.355040e+00	1.702573e+01	0.000000e+00	1.933012e+00	1.222192e-02	9.923897e-01	4.316463e-03	1.048805e-04	2.499431e+00	2.086202e-02
8500000	-4.538489e+03	2.292222e+01	2.444176e+00	1.295649e+01	0.000000e+00	2.525455e+00	3.142815e-02	9.817421e-01	2.817917e-03	1.302820e-04	2.697834e+00	1.520771e-02
8520000	-4.518113e+03	7.330476e+01	2.708503e+00	1.349137e+01	0.000000e+00	2.091113e+00	2.672150e-02	9.769828e-01	9.917458e-03	6.617758e-05	2.824011e+00	1.679653e-02
8540000	-4.514639e+03	5.417213e+01	2.569547e+00	1.373038e+01	0.000000e+00	2.891021e+00	7.015652e-03	9.919806e-01	9.199250e-03	1.106473e-04	1.943840e+00	1.594406e-02
8560000	-4.512208e+03	4.764159e+01	2.771927e+00	1.430105e+01	0.000000e+00	2.190599e+00	2.905833e-02	9.920717e-01	8.422942e-04	1.036660e-04	2.357596e+00	1.714692e-02
8580000	-4.530795e+03	7.280272e+01	2.549202e+00	1.336091e+01	0.000000e+00	2.316299e+00	1.919567e-02	9.917117e-01	2.362337e-03	8.298092e-05	2.187966e+00	1.585906e-02
8600000	-4.538690e+03	5.440390e+01	3.067413e+00	1.553269e+01	0.000000e+00	1.951183e+00	2.016295e-02	9.874863e-01	3.691677e-03	1.228762e-04	1.519430e+00	1.897820e-02
8620000	-4.516219e+03	4.199389e+01	2.742079e+00	1.296451e+01	0.000000e+00	1.922570e+00	4.455535e-02	9.820610e-01	3.019109e-03	1.788819e-04	1.639273e+00	1.699915e-02
8640000	-4.526055e+03	5.313374e+01	2.821068e+00	1.399304e+01	0.000000e+00	2.134208e+00	2.015643e-02	9.943132e-01	1.102714e-03	1.934973e-04	1.459566e+00	1.747810e-02
8660000	-4.525826e+03	1.044225e+02	2.792815e+00	1.406849e+01	0.000000e+00	2.224967e+00	1.764432e-02	9.949934e-01	9.234302e-04	7.763783e-05	1.375818e+00	1.717296e-02
8680000	-4.517848e+03	4.031132e+01	2.622290e+00	1.335150e+01	0.000000e+00	2.815812e+00	1.568559e-02	9.933146e-01	2.381534e-03	1.179610e-04	1.841971e+00	1.609899e-02
8700000	-4.524868e+03	3.205052e+01	2.965785e+00	1.603103e+01	0.000000e+00	2.293673e+00	1.581529e-02	9.872624e-01	5.907754e-03	8.916902e-05	1.872479e+00	1.822636e-02
8720000	-4.520897e+03	5.891113e+01	2.778585e+00	1.388439e+01	0.000000e+00	2.159725e+00	7.567105e-03	9.935930e-01	7.918112e-03	7.406658e-05	2.514427e+00	1.712189e-02
8740000	-4.518557e+03	3.370046e+01	2.942162e+00	1.414414e+01	0.000000e+00	2.124427e+00	1.387779e-02	9.773028e-01	3.339309e-02	1.298827e-04	2.941476e+00	1.809108e-02
8760000	-4.517574e+03	7.186195e+01	3.373646e+00	1.630340e+01	0.000000e+00	1.819357e+00	3.081234e-02	9.804222e-01	5.590611e-03	9.184858e-05	2.082760e+00	2.076999e-02
8780000	-4.511814e+03	1.028569e+02	2.748450e+00	1.401353e+01	0.000000e+00	2.421902e+00	2.948246e-02	9.858988e-01	2.399735e-03	5.742784e-05	1.918166e+00	1.697293e-02
8800000	-4.516286e+03	8.921709e+01	2.486225e+00	1.269519e+01	0.000000e+00	2.472600e+00	2.927869e-02	9.891749e-01	1.658190e-03	6.274839e-05	2.769703e+00	1.531235e-02
8820000	-4.518015e+03	5.924566e+01	2.815235e+00	1.440820e+01	0.000000e+00	2.126846e+00	1.850141e-02	9.912599e-01	2.587602e-03	8.277682e-05	2.983986e+00	1.734764e-02
8840000	-4.506604e+03	2.855044e+01	2.945648e+00	1.513576e+01	0.000000e+00	1.839061e+00	1.217959e-02	9.913472e-01	7.250124e-03	1.212465e-04	2.769100e+00	1.811605e-02
8860000	-4.511037e+03	6.944699e+01	2.728468e+00	1.383547e+01	0.000000e+00	2.390761e+00	1.891536e-02	9.889848e-01	4.040625e-03	7.125533e-05	2.412953e+00	1.676967e-02
8880000	-4.524206e+03	7.321151e+01	2.797873e+00	1.390464e+01	0.000000e+00	1.824831e+00	7.564199e-03	9.972138e-01	2.130952e-03	7.105121e-05	2.082335e+00	1.702229e-02
8900000	-4.515375e+03	4.081798e+01	2.893022e+00	1.398061e+01	0.000000e+00	2.229177e+00	2.722541e-02	9.817888e-01	4.097375e-03	1.066458e-04	3.058056e+00	1.769484e-02
8920000	-4.520624e+03	4.284998e+01	2.400897e+00	1.252092e+01	0.000000e+00	2.543029e+00	2.686711e-02	9.849003e-01	3.427986e-03	9.977312e-05	2.893970e+00	1.470837e-02
8940000	-4.511874e+03	5.883955e+01	2.511541e+00	1.285873e+01	0.000000e+00	2.623435e+00	4.125921e-03	9.938027e-01	1.738408e-02	8.512567e-05	2.465886e+00	1.552048e-02
8960000	-4.530710e+03	5.181239e+01	2.942911e+00	1.596198e+01	0.000000e+00	2.115250e+00	1.003808e-02	9.954316e-01	1.654923e-03	6.342904e-05	1.771540e+00	1.815264e-02
8980000	-4.524181e+03	1.034964e+02	2.643203e+00	1.472594e+01	0.000000e+00	2.380456e+00	1.011673e-02	9.948629e-01	1.966315e-03	5.147201e-05	2.366954e+00	1.632160e-02
9000000	-4.502814e+03	1.081010e+02	3.128666e+00	1.576535e+01	0.000000e+00	1.904703e+00	2.921507e-02	9.805026e-01	5.178500e-03	6.441895e-05	2.322409e+00	1.929447e-02
9020000	-4.504083e+03	8.380609e+01	3.094792e+00	1.478829e+01	0.000000e+00	2.715604e+00	2.241813e-02	9.864281e-01	3.770257e-03	7.802613e-05	2.108160e+00	1.923933e-02
9040000	-4.525097e+03	7.428445e+01	2.830431e+00	1.478794e+01	0.000000e+00	2.273611e+00	2.658990e-02	9.818904e-01	5.077379e-03	6.333709e-05	2.993949e+00	1.759749e-02
9060000	-4.520031e+03	1.091231e+02	3.139162e+00	1.555822e+01	0.000000e+00	1.927547e+00	2.508076e-02	9.807322e-01	6.901154e-03	3.776763e-05	3.386798e+00	1.957443e-02
9080000	-4.514826e+03	1.036426e+02	3.321767e+00	1.628623e+01	0.000000e+00	2.208932e+00	4.314057e-02	9.888509e-01	9.635027e-04	4.965041e-05	2.990744e+00	2.074581e-02
9100000	-4.528902e+03	9.920409e+01	3.013335e+00	1.501197e+01	0.000000e+00	2.378249e+00	4.464564e-02	9.929969e-01	3.780339e-04	5.473020e-05	2.758852e+00	1.879284e-02
9120000	-4.503612e+03	1.094290e+02	2.844480e+00	1.332373e+01	0.000000e+00	2.484028e+00	2.942539e-02	9.946902e-01	3.802410e-04	4.309016e-05	3.292220e+00	1.767935e-02
9140000	-4.507935e+03	9.179290e+01	2.938061e+00	1.420570e+01	0.000000e+00	2.112546e+00	9.843239e-03	9.912382e-01	8.304711e-03	5.715805e-05	2.377539e+00	1.829387e-02
9160000	-4.503869e+03	1.338350e+02	3.215452e+00	1.550439e+01	0.000000e+00	2.082892e+00	1.376026e-02	9.932708e-01	3.131302e-03	4.827707e-05	2.422128e+00	2.006043e-02
9180000	-4.499655e+03	1.053396e+02	3.093009e+00	1.551972e+01	0.000000e+00	1.971802e+00	3.950007e-02	9.871459e-01	1.369753e-03	7.114835e-05	3.425518e+00	1.934383e-02
9200000	-4.525186e+03	1.215045e+02	3.047036e+00	1.514331e+01	1.162791e-02	2.404078e+00	2.101818e-02	9.796253e-01	1.047360e-02	5.998943e-05	3.078794e+00	1.897481e-02
9220000	-4.528413e+03	1.425811e+02	3.360772e+00	1.657087e+01	0.000000e+00	1.946726e+00	1.355766e-02	9.872164e-01	1.092958e-02	4.074679e-05	3.124822e+00	2.097963e-02
9240000	-4.523754e+03	9.884124e+01	2.471280e+00	1.250429e+01	0.000000e+00	2.705278e+00	3.976982e-02	9.840835e-01	1.494047e-03	6.707453e-05	3.706124e+00	1.536501e-02
9260000	-4.517184e+03	1.346245e+02	3.236620e+00	1.601611e+01	0.000000e+00	2.347797e+00	2.205336e-02	9.895891e-01	3.002044e-03	3.681145e-05	3.161546e+00	2.013992e-02
9280000	-4.511349e+03	1.327433e+02	2.977464e+00	1.623881e+01	0.000000e+00	2.180133e+00	1.524079e-02	9.887403e-01	4.415131e-03	4.146979e-05	2.337337e+00	1.826874e-02
9300000	-4.518411e+03	9.809168e+01	2.967280e+00	1.618826e+01	0.000000e+00	2.732126e+00	1.140607e-02	9.920107e-01	4.436598e-03	5.052664e-05	2.826499e+00	1.828906e-02
9320000	-4.529725e+03	8.665684e+01	2.566921e+00	1.435200e+01	0.000000e+00	2.890771e+00	9.569854e-03	9.940632e-01	3.607227e-03	4.685130e-05	2.723092e+00	1.573748e-02
9340000	-4.505556e+03	4.787875e+01	2.514677e+00	1.364592e+01	0.000000e+00	2.800617e+00	2.791888e-02	9.838955e-01	3.902544e-03	7.806936e-05	2.643377e+00	1.535941e-02
9360000	-4.526384e+03	1.147628e+02	2.820970e+00	1.566010e+01	1.162791e-02	2.486309e+00	1.080470e-02	9.853230e-01	1.670026e-02	6.035426e-05	1.648130e+00	1.746498e-02
9380000	-4.534594e+03	1.250990e+02	2.872635e+00	1.470444e+01	0.000000e+00	2.489378e+00	2.384822e-02	9.877225e-01	3.017105e-03	7.812987e-05	2.009235e+00	1.783591e-02
9400000	-4.518384e+03	9.624633e+01	2.981958e+00	1.555801e+01	0.000000e+00	2.387106e+00	3.059984e-02	9.869483e-01	1.957537e-03	6.686533e-05	1.701657e+00	1.854726e-02
9420000	-4.520581e+03	1.137724e+02	3.178335e+00	1.577542e+01	0.000000e+00	2.223681e+00	1.430469e-02	9.895593e-01	5.369455e-03	5.403075e-05	1.263220e+00	1.983491e-02
9440000	-4.531979e+03	1.551651e+02	3.181834e+00	1.499512e+01	0.000000e+00	2.236472e+00	1.319794e-02	9.911195e-01	5.527272e-03	5.705914e-05	1.778177e+00	1.988658e-02
9460000	-4.529212e+03	1.609282e+02	2.904963e+00	1.424599e+01	0.000000e+00	2.203306e+00	9.096617e-03	9.918859e-01	7.939468e-03	4.546592e-05	1.298258e+00	1.810965e-02
9480000	-4.516836e+03	1.203276e+02	3.249243e+00	1.597405e+01	0.000000e+00	2.050389e+00	2.142479e-02	9.923374e-01	1.654062e-03	6.024991e-05	1.761122e+00	2.011775e-02
9500000	-4.526157e+03	1.232407e+02	2.701195e+00	1.440278e+01	0.000000e+00	2.411156e+00	1.516215e-02	9.900982e-01	4.910526e-03	5.663202e-05	1.592785e+00	1.670766e-02
9520000	-4.525150e+03	9.465297e+01	2.696313e+00	1.353378e+01	0.000000e+00	3.126310e+00	4.432641e-02	9.837374e-01	1.819068e-03	8.061040e-05	2.097762e+00	1.670304e-02
9540000	-4.519332e+03	8.070613e+01	3.066397e+00	1.591782e+01	0.000000e+00	2.215930e+00	1.713386e-02	9.878620e-01	4.960545e-03	8.365014e-05	1.808834e+00	1.893184e-02
9560000	-4.524777e+03	8.075051e+01	2.969586e+00	1.526693e+01	0.000000e+00	2.610332e+00	1.366835e-02	9.898250e-01	6.528632e-03	1.024693e-04	1.492222e+00	1.837584e-02
9580000	-4.522991e+03	8.986492e+01	2.775802e+00	1.409898e+01	0.000000e+00	2.106335e+00	2.744488e-02	9.815068e-01	5.355408e-03	1.467653e-04	1.531687e+00	1.719732e-02
9600000	-4.514725e+03	5.152235e+01	2.807840e+00	1.456273e+01	0.000000e+00	2.220700e+00	3.729185e-02	9.909241e-01	6.091790e-04	1.214862e-04	1.752811e+00	1.742649e-02
9620000	-4.523055e+03	1.285553e+02	2.904261e+00	1.447750e+01	0.000000e+00	2.509316e+00	1.195878e-02	9.974309e-01	4.906517e-04	1.034578e-04	1.914158e+00	1.801976e-02
9640000	-4.536945e+03	6.054410e+01	2.847306e+00	1.516083e+01	0.000000e+00	2.603953e+00	7.729946e-03	9.961001e-01	2.049880e-03	9.786027e-05	2.844583e+00	1.766282e-02
9660000	-4.525636e+03	1.142898e+02	3.037635e+00	1.534978e+01	0.000000e+00	2.606269e+00	2.694157e-02	9.811273e-01	4.340578e-03	1.064482e-04	1.487251e+00	1.889342e-02
9680000	-4.515213e+03	6.418430e+01	3.304767e+00	1.599139e+01	0.000000e+00	1.688673e+00	1.856451e-02	9.859693e-01	4.991952e-03	1.018538e-04	2.319316e+00	2.065068e-02
9700000	-4.520361e+03	9.666368e+01	2.912357e+00	1.425862e+01	0.000000e+00	2.900825e+00	2.515568e-02	9.872680e-01	3.407097e-03	1.302378e-04	2.149018e+00	1.814082e-02
9720000	-4.507970e+03	5.723158e+01	3.087384e+00	1.591420e+01	0.000000e+00	1.959357e+00	1.372777e-02	9.896700e-01	4.599136e-03	1.124099e-04	2.161716e+00	1.923471e-02
9740000	-4.517101e+03	9.654877e+01	3.336877e+00	1.533978e+01	0.000000e+00	2.424139e+00	2.552619e-02	9.869440e-01	3.772630e-03	5.422050e-05	2.363731e+00	2.086760e-02
9760000	-4.510892e+03	6.543301e+01	3.045703e+00	1.533837e+01	0.000000e+00	2.103906e+00	1.363808e-02	9.933465e-01	2.622630e-03	7.117033e-05	2.629332e+00	1.899526e-02
9780000	-4.508787e+03	9.603357e+01	2.834242e+00	1.370054e+01	0.000000e+00	2.748374e+00	2.331863e-02	9.924700e-01	1.270757e-03	6.299874e-05	2.890963e+00	1.756975e-02
9800000	-4.499610e+03	6.975275e+01	2.902593e+00	1.406265e+01	0.000000e+00	2.667981e+00	1.146672e-02	9.970061e-01	9.898914e-04	6.373536e-05	4.673031e+00	1.793081e-02
9820000	-4.502840e+03	8.486282e+01	2.940342e+00	1.429389e+01	0.000000e+00	2.016680e+00	3.324584e-02	9.849678e-01	2.901139e-03	7.942753e-05	3.653698e+00	1.827035e-02
9840000	-4.504153e+03	9.743750e+01	2.934006e+00	1.470946e+01	0.000000e+00	2.042658e+00	2.450437e-02	9.834607e-01	6.806924e-03	5.028087e-05	2.924320e+00	1.830614e-02
9860000	-4.520294e+03	1.094788e+02	3.271068e+00	1.625168e+01	0.000000e+00	1.717061e+00	3.523058e-02	9.816713e-01	3.754364e-03	3.723971e-05	2.683073e+00	2.038813e-02
9880000	-4.506688e+03	8.253107e+01	2.795428e+00	1.549487e+01	0.000000e+00	2.025850e+00	2.465351e-02	9.826740e-01	5.593184e-03	2.846869e-05	4.585133e+00	1.749783e-02
9900000	-4.506696e+03	1.028775e+02	2.528783e+00	1.408027e+01	0.000000e+00	2.219210e+00	3.105027e-02	9.807940e-01	4.333217e-03	2.771647e-05	5.050631e+00	1.581382e-02
9920000	-4.500339e+03	7.735393e+01	2.654202e+00	1.474926e+01	0.000000e+00	2.494396e+00	2.803156e-02	9.873977e-01	2.543341e-03	2.535607e-05	4.230918e+00	1.654593e-02
9940000	-4.503879e+03	1.199578e+02	2.754175e+00	1.403632e+01	0.000000e+00	1.927026e+00	1.736861e-02	9.940141e-01	1.102688e-03	3.630385e-05	2.628581e+00	1.716679e-02
9960000	-4.535428e+03	1.052747e+02	2.846174e+00	1.450621e+01	0.000000e+00	2.347906e+00	2.980723e-02	9.883083e-01	1.278238e-03	3.407766e-05	3.111909e+00	1.793318e-02
9980000	-4.534679e+03	1.075100e+02	2.398805e+00	1.291392e+01	0.000000e+00	2.334513e+00	1.951273e-02	9.922085e-01	1.657705e-03	2.553131e-05	4.241730e+00	1.518217e-02
10000000	-4.540487e+03	1.578019e+02	2.746824e+00	1.400749e+01	0.000000e+00	2.197314e+00	2.861766e-02	9.684805e-01	1.190490e-02	2.681962e-05	2.175090e+00	1.745559e-02
10020000	-4.512805e+03	1.261824e+02	2.904735e+00	1.489538e+01	0.000000e+00	2.513616e+00	3.881218e-02	9.836176e-01	2.440135e-03	2.824342e-05	2.453533e+00	1.838055e-02
10040000	-4.515331e+03	7.960235e+01	2.566597e+00	1.343396e+01	0.000000e+00	2.393579e+00	3.484421e-02	9.779694e-01	4.527523e-03	3.588328e-05	3.075640e+00	1.628966e-02
10060000	-4.515481e+03	7.792906e+01	2.922471e+00	1.492860e+01	0.000000e+00	2.102547e+00	2.474539e-02	9.848082e-01	4.402505e-03	4.184538e-05	2.878254e+00	1.850545e-02
10080000	-4.524993e+03	7.416568e+01	2.808916e+00	1.438399e+01	0.000000e+00	1.974052e+00	6.738261e-03	9.967553e-01	2.033917e-03	5.748861e-05	2.353747e+00	1.780097e-02
10100000	-4.542819e+03	6.987660e+01	2.799597e+00	1.428715e+01	0.000000e+00	2.426533e+00	3.384929e-03	9.984941e-01	2.372226e-03	6.806967e-05	2.297142e+00	1.771505e-02
10120000	-4.524874e+03	6.430981e+01	2.547323e+00	1.319558e+01	0.000000e+00	2.268688e+00	6.420315e-03	9.971656e-01	2.024883e-03	7.943691e-05	2.822455e+00	1.612310e-02
10140000	-4.532585e+03	1.316183e+02	3.062359e+00	1.565331e+01	0.000000e+00	2.630397e+00	1.417158e-02	9.881675e-01	5.966043e-03	5.319994e-05	2.010543e+00	1.938803e-02
10160000	-4.519870e+03	9.211459e+01	2.785706e+00	1.394089e+01	0.000000e+00	2.721204e+00	3.457561e-02	9.647874e-01	1.152879e-02	6.837585e-05	3.285498e+00	1.772633e-02
10180000	-4.528505e+03	6.454347e+01	2.721911e+00	1.401320e+01	0.000000e+00	2.085185e+00	2.273505e-02	9.869050e-01	4.428565e-03	6.854655e-05	2.932100e+00	1.728734e-02
10200000	-4.500634e+03	1.779086e+01	2.814232e+00	1.513417e+01	0.000000e+00	2.044488e+00	1.635147e-02	9.933511e-01	1.685850e-03	7.714741e-05	2.607699e+00	1.790266e-02
10220000	-4.514638e+03	8.743647e+01	2.845325e+00	1.507529e+01	0.000000e+00	2.406141e+00	2.794340e-02	9.865096e-01	2.305373e-03	4.887369e-05	4.211670e+00	1.791029e-02
10240000	-4.534774e+03	1.242557e+02	3.391637e+00	1.737311e+01	0.000000e+00	2.288655e+00	8.390965e-03	9.951594e-01	3.906525e-03	4.106292e-05	2.920615e+00	2.145452e-02
10260000	-4.515329e+03	8.941514e+01	3.060067e+00	1.576545e+01	0.000000e+00	2.255996e+00	2.831567e-03	9.974355e-01	9.171097e-03	6.372521e-05	2.068945e+00	1.937045e-02
10280000	-4.513667e+03	6.979961e+01	2.992249e+00	1.555261e+01	0.000000e+00	2.158802e+00	5.911825e-03	9.971188e-01	2.742953e-03	6.177161e-05	2.631448e+00	1.892565e-02
10300000	-4.537234e+03	3.547529e+01	2.767571e+00	1.529901e+01	0.000000e+00	1.922542e+00	4.438888e-03	9.983376e-01	1.257296e-03	8.070094e-05	2.941500e+00	1.749479e-02
10320000	-4.521948e+03	2.348011e+01	2.990651e+00	1.564765e+01	0.000000e+00	2.234848e+00	6.675197e-03	9.974330e-01	1.517059e-03	8.116173e-05	3.076590e+00	1.885267e-02
10340000	-4.520285e+03	2.258311e+01	2.650989e+00	1.350469e+01	0.000000e+00	1.908257e+00	1.313405e-02	9.952520e-01	1.210650e-03	9.822536e-05	3.270542e+00	1.674421e-02
10360000	-4.523719e+03	-6.470855e+00	2.894694e+00	1.445933e+01	0.000000e+00	2.036461e+00	2.079160e-02	9.927108e-01	1.343829e-03	1.352122e-04	2.483189e+00	1.832552e-02
10380000	-4.518372e+03	4.269052e+01	3.090661e+00	1.352201e+01	0.000000e+00	3.000950e+00	1.988881e-02	9.915963e-01	2.332298e-03	1.082792e-04	2.542491e+00	1.956365e-02
10400000	-4.506045e+03	1.557595e+01	2.897406e+00	1.387396e+01	0.000000e+00	2.406030e+00	2.030371e-02	9.930495e-01	1.502207e-03	1.028874e-04	2.834169e+00	1.798925e-02
10420000	-4.516427e+03	3.155135e+01	3.299462e+00	1.553755e+01	0.000000e+00	1.610813e+00	2.813219e-02	9.814965e-01	5.533107e-03	1.052822e-04	2.392149e+00	2.032296e-02
10440000	-4.510250e+03	3.945378e+01	3.126429e+00	1.503638e+01	0.000000e+00	1.961352e+00	2.610111e-02	9.807787e-01	7.044844e-03	1.206651e-04	1.808298e+00	1.929678e-02
10460000	-4.507076e+03	4.640320e+01	3.011119e+00	1.403398e+01	0.000000e+00	1.858350e+00	1.627005e-02	9.923968e-01	3.314681e-03	9.709583e-05	3.041620e+00	1.867161e-02
10480000	-4.490177e+03	4.338882e+01	2.989834e+00	1.406654e+01	0.000000e+00	2.015018e+00	1.307465e-02	9.891043e-01	8.253484e-03	1.082601e-04	2.537114e+00	1.853464e-02
10500000	-4.506414e+03	5.844910e+01	3.114920e+00	1.477035e+01	0.000000e+00	2.260470e+00	3.113932e-02	9.887959e-01	1.474231e-03	9.645992e-05	1.838015e+00	1.914039e-02
10520000	-4.506679e+03	3.557231e+01	2.540292e+00	1.280453e+01	0.000000e+00	2.665240e+00	4.160127e-02	9.633050e-01	1.014948e-02	8.879558e-05	2.622211e+00	1.563494e-02
10540000	-4.513582e+03	4.987395e+01	2.642225e+00	1.423080e+01	0.000000e+00	2.377517e+00	2.794156e-02	9.702770e-01	1.386619e-02	7.419662e-05	2.547805e+00	1.636495e-02
10560000	-4.510353e+03	8.655367e+01	2.910524e+00	1.477624e+01	0.000000e+00	1.707423e+00	1.638261e-02	9.873084e-01	6.125962e-03	6.485406e-05	1.980041e+00	1.796565e-02
10580000	-4.507755e+03	7.652913e+01	2.797089e+00	1.388145e+01	0.000000e+00	1.805605e+00	1.967545e-02	9.799025e-01	1.012883e-02	5.593503e-05	3.153684e+00	1.722400e-02
10600000	-4.503548e+03	9.469238e+01	2.909999e+00	1.446807e+01	0.000000e+00	2.146014e+00	3.005063e-02	9.886810e-01	1.206766e-03	4.972690e-05	2.617690e+00	1.793641e-02
10620000	-4.512096e+03	9.523212e+01	2.649047e+00	1.315493e+01	0.000000e+00	1.685385e+00	2.157664e-02	9.922700e-01	1.529243e-03	5.275871e-05	2.214759e+00	1.628977e-02
10640000	-4.500591e+03	4.655203e+01	2.709807e+00	1.479384e+01	0.000000e+00	2.338881e+00	2.388407e-02	9.914942e-01	1.002783e-03	4.647148e-05	3.688300e+00	1.675241e-02
10660000	-4.501119e+03	6.394835e+01	2.779824e+00	1.447980e+01	0.000000e+00	2.212861e+00	3.022679e-02	9.857084e-01	2.755911e-03	4.928062e-05	3.336816e+00	1.709630e-02
10680000	-4.525865e+03	6.312427e+01	2.736549e+00	1.292273e+01	0.000000e+00	2.143338e+00	2.880409e-02	9.929715e-01	6.937453e-04	6.368036e-05	3.625220e+00	1.682481e-02
10700000	-4.482585e+03	1.005066e+02	2.658855e+00	1.345319e+01	0.000000e+00	2.293771e+00	1.852632e-02	9.914574e-01	2.376798e-03	4.800242e-05	2.480637e+00	1.639334e-02
10720000	-4.489579e+03	1.683826e+02	2.744650e+00	1.344267e+01	0.000000e+00	2.181848e+00	1.342894e-02	9.950747e-01	1.423989e-03	2.387715e-05	2.607231e+00	1.698378e-02
10740000	-4.493289e+03	1.497054e+02	2.791389e+00	1.454862e+01	0.000000e+00	1.973823e+00	1.767543e-02	9.956682e-01	6.297669e-04	2.731367e-05	2.605668e+00	1.720495e-02
10760000	-4.511772e+03	1.351679e+02	2.497946e+00	1.321282e+01	0.000000e+00	1.870576e+00	2.982430e-02	9.890748e-01	1.538478e-03	3.232557e-05	3.909540e+00	1.537363e-02
10780000	-4.512630e+03	1.004776e+02	2.699773e+00	1.465214e+01	0.000000e+00	2.581171e+00	4.253384e-02	9.923189e-01	3.320129e-04	3.897352e-05	2.568593e+00	1.660153e-02
10800000	-4.499049e+03	6.577156e+01	2.489559e+00	1.392967e+01	0.000000e+00	1.781765e+00	3.814367e-02	9.919640e-01	3.483410e-04	4.106891e-05	3.433177e+00	1.532517e-02
10820000	-4.504958e+03	7.896366e+01	2.507639e+00	1.345170e+01	0.000000e+00	1.909855e+00	2.309080e-02	9.926799e-01	1.349347e-03	6.384551e-05	3.171509e+00	1.548589e-02
10840000	-4.511599e+03	5.705274e+01	2.587622e+00	1.377637e+01	0.000000e+00	2.290365e+00	1.155755e-02	9.960829e-01	8.040517e-04	4.800756e-05	3.585841e+00	1.586470e-02
10860000	-4.488242e+03	6.257144e+01	2.732781e+00	1.421527e+01	0.000000e+00	2.184850e+00	7.480205e-03	9.920918e-01	7.844826e-03	4.586307e-05	3.531214e+00	1.686800e-02
10880000	-4.507416e+03	6.932720e+01	3.101779e+00	1.620155e+01	0.000000e+00	1.925301e+00	1.820395e-02	9.943136e-01	9.248619e-04	3.460292e-05	3.300186e+00	1.916797e-02
10900000	-4.506070e+03	1.191342e+02	3.043393e+00	1.456122e+01	0.000000e+00	2.555585e+00	3.811836e-02	9.816728e-01	3.173480e-03	6.070440e-05	3.141004e+00	1.893623e-02
10920000	-4.505470e+03	1.090860e+02	2.837613e+00	1.415330e+01	0.000000e+00	1.840149e+00	2.066085e-02	9.921956e-01	1.662509e-03	3.898093e-05	3.551995e+00	1.768500e-02
10940000	-4.506664e+03	9.796206e+01	2.774807e+00	1.451542e+01	0.000000e+00	1.468747e+00	1.538403e-02	9.938365e-01	2.112672e-03	3.805692e-05	3.636983e+00	1.728032e-02
10960000	-4.492857e+03	1.071329e+02	2.905500e+00	1.501121e+01	0.000000e+00	2.106955e+00	1.999695e-02	9.935958e-01	1.175661e-03	4.115180e-05	4.275780e+00	1.804181e-02
10980000	-4.523070e+03	1.026595e+02	3.039078e+00	1.538718e+01	0.000000e+00	2.134771e+00	1.634034e-02	9.894974e-01	5.007994e-03	6.896452e-05	2.613850e+00	1.889170e-02
11000000	-4.520443e+03	1.267681e+02	3.215716e+00	1.554676e+01	0.000000e+00	2.215344e+00	1.929995e-02	9.880680e-01	3.874076e-03	3.493378e-05	3.345756e+00	1.980012e-02
11020000	-4.508928e+03	9.212317e+01	2.808951e+00	1.499364e+01	0.000000e+00	2.444482e+00	1.874052e-02	9.874023e-01	4.809467e-03	4.915541e-05	3.476493e+00	1.732667e-02
11040000	-4.506444e+03	3.564293e+01	2.602530e+00	1.419585e+01	0.000000e+00	2.132071e+00	1.346117e-02	9.938904e-01	1.766033e-03	6.119867e-05	3.645780e+00	1.616959e-02
11060000	-4.521649e+03	2.594788e+01	2.696377e+00	1.435837e+01	0.000000e+00	2.801586e+00	3.078071e-02	9.894212e-01	1.568954e-03	6.179346e-05	3.495148e+00	1.654120e-02
11080000	-4.504890e+03	7.405908e+01	2.945233e+00	1.506745e+01	0.000000e+00	2.218091e+00	3.272759e-02	9.841180e-01	2.466501e-03	4.607268e-05	3.279251e+00	1.807836e-02
11100000	-4.484203e+03	1.766152e+01	2.832811e+00	1.429530e+01	0.000000e+00	1.997128e+00	3.379620e-02	9.747378e-01	6.222253e-03	4.547236e-05	4.353870e+00	1.756676e-02
11120000	-4.502300e+03	6.193065e+01	2.776507e+00	1.451100e+01	0.000000e+00	2.925521e+00	2.549669e-02	9.817502e-01	5.278897e-03	6.436263e-05	4.161750e+00	1.716525e-02
11140000	-4.503526e+03	1.046203e+02	2.467253e+00	1.241172e+01	0.000000e+00	2.445607e+00	8.697739e-03	9.947973e-01	4.179691e-03	4.479930e-05	3.854348e+00	1.524082e-02
11160000	-4.495682e+03	1.384634e+02	2.817385e+00	1.400388e+01	0.000000e+00	2.128276e+00	1.035024e-02	9.938770e-01	3.881497e-03	4.676983e-05	1.821387e+00	1.747669e-02
11180000	-4.486640e+03	9.165506e+01	2.614935e+00	1.272725e+01	0.000000e+00	1.883428e+00	1.817928e-02	9.963921e-01	5.060228e-04	7.452600e-05	3.000099e+00	1.623481e-02
11200000	-4.504544e+03	1.078407e+02	2.827578e+00	1.391449e+01	0.000000e+00	2.654936e+00	1.203072e-02	9.967174e-01	9.639858e-04	6.363684e-05	2.861284e+00	1.760068e-02
11220000	-4.507541e+03	1.134069e+02	3.288646e+00	1.538720e+01	0.000000e+00	1.880112e+00	1.833817e-02	9.951940e-01	8.901254e-04	5.835835e-05	1.861081e+00	2.061660e-02
11240000	-4.502889e+03	1.338948e+02	2.801255e+00	1.297943e+01	0.000000e+00	2.159339e+00	2.380315e-02	9.888071e-01	2.621022e-03	4.660805e-05	2.554793e+00	1.759427e-02
11260000	-4.521852e+03	1.672394e+02	2.974978e+00	1.481739e+01	0.000000e+00	1.674726e+00	3.433387e-02	9.804049e-01	4.073581e-03	2.344295e-05	2.490515e+00	1.860287e-02
11280000	-4.519987e+03	2.155578e+02	2.754900e+00	1.279417e+01	0.000000e+00	2.437863e+00	2.885895e-02	9.893845e-01	1.712349e-03	2.474881e-05	2.646337e+00	1.716749e-02
11300000	-4.529744e+03	2.301319e+02	3.044891e+00	1.422873e+01	0.000000e+00	1.819108e+00	6.388956e-03	9.944013e-01	9.902794e-03	2.915991e-05	1.604312e+00	1.915558e-02
11320000	-4.511857e+03	1.882169e+02	2.731808e+00	1.316282e+01	0.000000e+00	2.554985e+00	1.437976e-02	9.949718e-01	1.554737e-03	4.018634e-05	1.886758e+00	1.710682e-02
11340000	-4.510362e+03	2.127469e+02	3.103578e+00	1.515061e+01	0.000000e+00	2.202183e+00	2.165275e-02	9.804778e-01	9.180937e-03	2.530270e-05	1.950606e+00	1.927499e-02
11360000	-4.516499e+03	2.389096e+02	2.767893e+00	1.305494e+01	0.000000e+00	2.441155e+00	9.155802e-03	9.955402e-01	2.755344e-03	2.679318e-05	2.156985e+00	1.722151e-02
11380000	-4.520614e+03	2.591582e+02	3.028891e+00	1.430626e+01	0.000000e+00	1.926564e+00	1.073126e-02	9.961114e-01	1.777070e-03	1.881538e-05	1.266756e+00	1.887723e-02
11400000	-4.523093e+03	2.381066e+02	3.101124e+00	1.413608e+01	0.000000e+00	1.871780e+00	1.128610e-02	9.969529e-01	1.188838e-03	1.830840e-05	1.546782e+00	1.926449e-02
11420000	-4.520885e+03	1.794327e+02	2.754771e+00	1.422213e+01	0.000000e+00	1.766871e+00	1.065264e-02	9.964924e-01	1.018133e-03	1.798336e-05	2.615791e+00	1.705147e-02
11440000	-4.490302e+03	1.334142e+02	2.904480e+00	1.555164e+01	0.000000e+00	2.573177e+00	8.281801e-03	9.962163e-01	1.789519e-03	1.913534e-05	3.398685e+00	1.793052e-02
11460000	-4.511906e+03	1.616885e+02	3.110814e+00	1.557813e+01	0.000000e+00	1.730805e+00	1.276523e-02	9.957602e-01	8.659405e-04	2.511292e-05	3.010482e+00	1.916322e-02
11480000	-4.515889e+03	1.771535e+02	2.524466e+00	1.380249e+01	0.000000e+00	2.124533e+00	1.802235e-02	9.871122e-01	4.190679e-03	2.447874e-05	2.988875e+00	1.551750e-02
11500000	-4.505292e+03	1.645745e+02	2.840201e+00	1.461677e+01	0.000000e+00	2.285240e+00	6.664308e-03	9.927963e-01	1.007025e-02	3.311223e-05	3.324122e+00	1.758702e-02
11520000	-4.522719e+03	1.865973e+02	2.898366e+00	1.468022e+01	0.000000e+00	1.439589e+00	1.075655e-02	9.946576e-01	3.287822e-03	3.095923e-05	1.881852e+00	1.794052e-02
11540000	-4.521980e+03	1.274265e+02	2.572070e+00	1.321845e+01	0.000000e+00	2.348583e+00	3.385513e-02	9.733557e-01	6.292590e-03	3.528835e-05	3.186663e+00	1.599882e-02
11560000	-4.517616e+03	1.360345e+02	2.845189e+00	1.476671e+01	0.000000e+00	1.756111e+00	2.302498e-02	9.863021e-01	4.296153e-03	2.914469e-05	3.957123e+00	1.771747e-02
11580000	-4.514170e+03	1.552376e+02	2.880417e+00	1.389027e+01	0.000000e+00	2.521065e+00	3.378974e-02	9.756403e-01	6.949287e-03	2.352541e-05	3.427137e+00	1.793038e-02
11600000	-4.507042e+03	1.062669e+02	2.868497e+00	1.370795e+01	0.000000e+00	1.928589e+00	3.007696e-02	9.905370e-01	9.500953e-04	5.081375e-05	3.095152e+00	1.784796e-02
11620000	-4.507174e+03	1.071837e+02	2.653894e+00	1.275688e+01	0.000000e+00	2.103349e+00	2.329350e-02	9.935709e-01	1.056600e-03	5.210812e-05	3.929327e+00	1.658976e-02
11640000	-4.507017e+03	5.411849e+01	2.612078e+00	1.375691e+01	0.000000e+00	2.397056e+00	1.218201e-02	9.939383e-01	2.237981e-03	5.816857e-05	3.813471e+00	1.628545e-02
11660000	-4.520726e+03	7.573443e+01	2.939331e+00	1.590260e+01	0.000000e+00	2.208177e+00	3.796899e-02	9.745897e-01	4.339150e-03	4.124251e-05	2.635426e+00	1.835168e-02
11680000	-4.526011e+03	8.058598e+01	2.685083e+00	1.393373e+01	0.000000e+00	2.369313e+00	1.167557e-02	9.923575e-01	5.952137e-03	6.681129e-05	2.249692e+00	1.673761e-02
11700000	-4.510721e+03	9.557252e+01	3.104924e+00	1.532766e+01	0.000000e+00	2.405102e+00	1.145705e-02	9.890490e-01	1.231546e-02	5.500446e-05	2.232816e+00	1.938354e-02
11720000	-4.506138e+03	1.147316e+02	3.107855e+00	1.597439e+01	0.000000e+00	1.891915e+00	1.352391e-02	9.910001e-01	4.597251e-03	3.351272e-05	2.452987e+00	1.939713e-02
11740000	-4.493441e+03	1.225521e+02	2.816471e+00	1.401541e+01	0.000000e+00	2.293461e+00	2.087069e-02	9.921779e-01	1.564839e-03	3.784133e-05	2.789751e+00	1.766964e-02
11760000	-4.522115e+03	1.304554e+02	3.021570e+00	1.487599e+01	0.000000e+00	2.059260e+00	2.359165e-02	9.919003e-01	1.819163e-03	3.554052e-05	2.585076e+00	1.920502e-02
11780000	-4.511795e+03	5.375789e+01	2.671311e+00	1.361509e+01	0.000000e+00	1.859031e+00	2.035602e-02	9.883362e-01	3.293281e-03	6.130972e-05	3.522300e+00	1.696225e-02
11800000	-4.501850e+03	1.265480e+02	2.533774e+00	1.309426e+01	0.000000e+00	1.939227e+00	1.323426e-02	9.900368e-01	5.868911e-03	5.833488e-05	2.820078e+00	1.601958e-02
11820000	-4.503123e+03	1.266609e+02	2.879760e+00	1.518470e+01	0.000000e+00	2.386276e+00	1.416679e-02	9.928020e-01	2.737648e-03	4.563685e-05	2.963753e+00	1.831396e-02
11840000	-4.502141e+03	1.644410e+02	2.898246e+00	1.434673e+01	0.000000e+00	2.133379e+00	2.036790e-02	9.918136e-01	2.053796e-03	3.794299e-05	2.327077e+00	1.837403e-02
11860000	-4.523144e+03	1.399620e+02	3.049167e+00	1.535274e+01	0.000000e+00	1.938563e+00	4.614085e-02	9.735096e-01	3.394808e-03	3.281754e-05	1.932938e+00	1.936338e-02
11880000	-4.508618e+03	1.183395e+02	2.909416e+00	1.501836e+01	0.000000e+00	1.963814e+00	1.802798e-02	9.916382e-01	2.056014e-03	5.221127e-05	3.990164e+00	1.847490e-02
11900000	-4.511167e+03	1.065593e+02	2.713509e+00	1.404305e+01	0.000000e+00	2.626593e+00	2.045801e-02	9.885261e-01	3.139799e-03	5.951193e-05	3.222141e+00	1.718839e-02
11920000	-4.515680e+03	1.352150e+02	2.840266e+00	1.463541e+01	0.000000e+00	2.190428e+00	1.630334e-02	9.936306e-01	1.554389e-03	2.406707e-05	3.344367e+00	1.791257e-02
11940000	-4.523002e+03	2.086516e+02	3.099988e+00	1.548308e+01	0.000000e+00	2.508246e+00	2.132561e-02	9.807638e-01	9.667388e-03	2.299335e-05	2.649128e+00	1.953406e-02
11960000	-4.496870e+03	1.350631e+02	2.862949e+00	1.412436e+01	0.000000e+00	1.962968e+00	1.788408e-02	9.873154e-01	6.925201e-03	5.092771e-05	2.319730e+00	1.800182e-02
11980000	-4.518073e+03	1.387112e+02	2.379982e+00	1.282015e+01	0.000000e+00	1.699243e+00	2.619528e-02	9.851805e-01	3.962290e-03	5.093403e-05	2.481545e+00	1.496517e-02
12000000	-4.518310e+03	1.951616e+02	3.058583e+00	1.456439e+01	0.000000e+00	2.276688e+00	1.121927e-02	9.899448e-01	1.073875e-02	3.153543e-05	2.061690e+00	1.914908e-02
12020000	-4.509048e+03	1.787240e+02	2.986778e+00	1.382440e+01	0.000000e+00	2.775542e+00	3.023162e-02	9.776149e-01	6.684103e-03	4.114342e-05	2.437051e+00	1.863036e-02
12040000	-4.508846e+03	1.907735e+02	2.994479e+00	1.457948e+01	0.000000e+00	3.035668e+00	2.395354e-02	9.890754e-01	3.185140e-03	4.257861e-05	2.209684e+00	1.866065e-02
12060000	-4.512192e+03	1.799301e+02	3.241728e+00	1.565102e+01	0.000000e+00	2.099872e+00	5.389771e-02	9.799613e-01	2.070743e-03	4.921642e-05	1.483513e+00	2.043831e-02
12080000	-4.515309e+03	1.487346e+02	3.524896e+00	1.751568e+01	0.000000e+00	1.804332e+00	3.885062e-02	9.751714e-01	6.956469e-03	4.693395e-05	2.230865e+00	2.209336e-02
12100000	-4.503265e+03	1.672071e+02	2.769086e+00	1.399372e+01	0.000000e+00	2.299499e+00	1.011574e-02	9.957986e-01	2.244499e-03	4.730980e-05	2.667530e+00	1.741231e-02
12120000	-4.515263e+03	1.414357e+02	2.749348e+00	1.476062e+01	0.000000e+00	2.520197e+00	1.525113e-02	9.945930e-01	1.132020e-03	3.861458e-05	2.569152e+00	1.726795e-02
12140000	-4.524878e+03	1.821765e+02	2.991407e+00	1.447561e+01	0.000000e+00	2.683510e+00	1.658775e-02	9.958312e-01	7.729400e-04	2.943868e-05	2.845104e+00	1.877930e-02
12160000	-4.507275e+03	1.502733e+02	2.560907e+00	1.391200e+01	0.000000e+00	2.176124e+00	5.120599e-03	9.972897e-01	3.091013e-03	3.237463e-05	3.530983e+00	1.607413e-02
12180000	-4.515134e+03	1.635021e+02	2.802789e+00	1.511833e+01	0.000000e+00	2.216097e+00	1.391334e-02	9.890243e-01	6.690650e-03	3.143486e-05	2.325550e+00	1.763823e-02
12200000	-4.521233e+03	1.052196e+02	2.855668e+00	1.582922e+01	0.000000e+00	1.887421e+00	2.296970e-02	9.851373e-01	3.612051e-03	3.284681e-05	2.972909e+00	1.791081e-02
12220000	-4.496195e+03	6.482194e+01	2.717394e+00	1.490203e+01	0.000000e+00	1.794324e+00	2.034676e-02	9.896003e-01	3.296440e-03	4.350710e-05	3.916626e+00	1.705449e-02
12240000	-4.514501e+03	8.107492e+01	3.027709e+00	1.552667e+01	0.000000e+00	1.816364e+00	4.278512e-02	9.763900e-01	4.040464e-03	5.366156e-05	4.495845e+00	1.903056e-02
12260000	-4.498802e+03	9.496457e+01	3.021307e+00	1.442962e+01	0.000000e+00	2.542803e+00	1.280064e-02	9.901699e-01	6.074055e-03	4.821652e-05	3.885487e+00	1.893400e-02
12280000	-4.520693e+03	1.287779e+02	2.695334e+00	1.362737e+01	0.000000e+00	2.275236e+00	3.679937e-02	9.894137e-01	1.075359e-03	3.900209e-05	4.027461e+00	1.684063e-02
12300000	-4.538677e+03	1.575454e+02	2.883870e+00	1.450895e+01	0.000000e+00	2.563479e+00	3.575130e-02	9.781393e-01	3.973943e-03	2.135804e-05	3.083599e+00	1.795547e-02
12320000	-4.523178e+03	1.843621e+02	3.021107e+00	1.536802e+01	0.000000e+00	2.251019e+00	2.387626e-02	9.945319e-01	5.325935e-04	2.532542e-05	2.357207e+00	1.869189e-02
12340000	-4.499637e+03	1.361150e+02	2.571584e+00	1.342249e+01	0.000000e+00	2.945009e+00	1.882985e-02	9.935291e-01	1.445617e-03	4.142188e-05	3.534393e+00	1.594986e-02
12360000	-4.524965e+03	1.413594e+02	2.614554e+00	1.408431e+01	0.000000e+00	2.599516e+00	1.235406e-02	9.948862e-01	1.992738e-03	3.388579e-05	2.857529e+00	1.628966e-02
12380000	-4.504435e+03	1.455453e+02	2.605691e+00	1.322360e+01	0.000000e+00	2.231677e+00	4.784639e-02	9.903877e-01	4.646977e-04	5.036550e-05	2.011169e+00	1.614787e-02
12400000	-4.506112e+03	1.274434e+02	2.787273e+00	1.375593e+01	0.000000e+00	3.013238e+00	2.261433e-02	9.962893e-01	3.364656e-04	4.995204e-05	1.620449e+00	1.732493e-02
12420000	-4.509218e+03	9.939604e+01	2.791053e+00	1.417779e+01	0.000000e+00	2.373665e+00	2.906402e-02	9.939062e-01	4.608663e-04	5.021894e-05	3.406616e+00	1.736429e-02
12440000	-4.503573e+03	1.649923e+02	2.864303e+00	1.444871e+01	0.000000e+00	2.219261e+00	3.127185e-02	9.936575e-01	4.231379e-04	4.507702e-05	2.748788e+00	1.778142e-02
12460000	-4.520454e+03	1.258777e+02	2.697547e+00	1.365157e+01	0.000000e+00	1.913202e+00	4.131151e-02	9.789422e-01	3.041794e-03	5.108918e-05	3.058290e+00	1.668696e-02
12480000	-4.521307e+03	1.216065e+02	2.694002e+00	1.410921e+01	0.000000e+00	2.410596e+00	2.229237e-02	9.767557e-01	1.065809e-02	3.994835e-05	3.381815e+00	1.674082e-02
12500000	-4.532742e+03	1.344228e+02	3.082505e+00	1.480933e+01	0.000000e+00	1.975189e+00	1.542969e-02	9.937249e-01	2.056460e-03	4.388808e-05	3.293045e+00	1.911477e-02
12520000	-4.510618e+03	1.552755e+02	2.989027e+00	1.556040e+01	0.000000e+00	1.976107e+00	2.489263e-02	9.840268e-01	4.439974e-03	4.250167e-05	2.540610e+00	1.853043e-02
12540000	-4.508028e+03	1.524727e+02	3.257653e+00	1.628156e+01	0.000000e+00	2.133102e+00	1.918989e-02	9.876404e-01	4.128775e-03	4.123229e-05	2.647771e+00	2.026006e-02
12560000	-4.527526e+03	1.084929e+02	2.685069e+00	1.331114e+01	0.000000e+00	2.836033e+00	1.025523e-02	9.949073e-01	2.695091e-03	9.814069e-05	2.835316e+00	1.673757e-02
12580000	-4.514276e+03	2.285383e+01	2.440168e+00	1.346703e+01	0.000000e+00	2.339186e+00	8.856275e-03	9.970166e-01	1.134601e-03	1.339891e-04	2.537798e+00	1.521297e-02
12600000	-4.518440e+03	4.280722e+01	2.385789e+00	1.295606e+01	0.000000e+00	2.153647e+00	7.700787e-03	9.970260e-01	1.151887e-03	1.322545e-04	2.465696e+00	1.482462e-02
12620000	-4.515194e+03	3.515823e+01	2.606702e+00	1.389019e+01	0.000000e+00	2.279307e+00	1.050137e-02	9.960969e-01	1.919447e-03	1.010625e-04	2.830283e+00	1.616980e-02
12640000	-4.514335e+03	1.851110e+01	2.613590e+00	1.380265e+01	0.000000e+00	1.984287e+00	1.761067e-02	9.959039e-01	5.769277e-04	1.280043e-04	4.182233e+00	1.626236e-02
12660000	-4.510448e+03	8.646311e+01	3.020976e+00	1.590173e+01	0.000000e+00	1.870061e+00	1.050701e-02	9.971892e-01	4.418694e-04	5.636577e-05	2.893821e+00	1.874384e-02
12680000	-4.511076e+03	1.173300e+02	2.958157e+00	1.444996e+01	0.000000e+00	2.593722e+00	4.820423e-03	9.963409e-01	7.648802e-03	5.487646e-05	3.002944e+00	1.844066e-02
12700000	-4.512748e+03	1.547071e+02	2.759154e+00	1.338499e+01	0.000000e+00	2.868067e+00	1.874718e-02	9.817086e-01	9.000520e-03	4.984813e-05	2.918018e+00	1.716204e-02
12720000	-4.518469e+03	1.656121e+02	2.952525e+00	1.488250e+01	0.000000e+00	2.280332e+00	1.611707e-02	9.852885e-01	9.647112e-03	3.203303e-05	3.044159e+00	1.830692e-02
12740000	-4.519159e+03	1.108740e+02	2.842142e+00	1.535164e+01	0.000000e+00	2.018084e+00	2.299954e-02	9.821066e-01	6.467942e-03	3.805273e-05	3.325337e+00	1.771156e-02
12760000	-4.513163e+03	7.273300e+01	2.863478e+00	1.571030e+01	0.000000e+00	2.080893e+00	1.270903e-02	9.913736e-01	3.499167e-03	5.649580e-05	3.316254e+00	1.780056e-02
12780000	-4.515134e+03	1.388243e+02	3.117301e+00	1.552660e+01	0.000000e+00	2.173775e+00	2.109826e-02	9.914761e-01	1.904676e-03	3.704244e-05	2.954690e+00	1.938862e-02
12800000	-4.512294e+03	1.107538e+02	2.819705e+00	1.334541e+01	0.000000e+00	2.080962e+00	3.533380e-02	9.686381e-01	8.809390e-03	4.787521e-05	3.271336e+00	1.754195e-02
12820000	-4.516101e+03	9.562492e+01	2.537637e+00	1.300702e+01	0.000000e+00	2.007657e+00	1.994823e-02	9.872878e-01	3.621060e-03	6.955165e-05	3.180796e+00	1.575073e-02
12840000	-4.512520e+03	5.750931e+01	3.012973e+00	1.600989e+01	0.000000e+00	2.057664e+00	1.783715e-02	9.878798e-01	4.626904e-03	5.175676e-05	3.072750e+00	1.867840e-02
12860000	-4.511850e+03	4.414928e+01	2.988208e+00	1.529407e+01	0.000000e+00	2.000668e+00	1.115936e-02	9.944835e-01	2.593396e-03	6.763396e-05	3.337400e+00	1.851434e-02
12880000	-4.529762e+03	6.054398e+01	2.866480e+00	1.435483e+01	0.000000e+00	1.865575e+00	2.938128e-02	9.739843e-01	8.352609e-03	4.688191e-05	3.731404e+00	1.783446e-02
12900000	-4.535723e+03	7.926810e+01	2.861701e+00	1.450146e+01	0.000000e+00	2.033499e+00	1.522096e-02	9.880356e-01	7.055238e-03	4.949771e-05	3.031757e+00	1.787429e-02
12920000	-4.513655e+03	1.015170e+02	3.300357e+00	1.509679e+01	0.000000e+00	2.420091e+00	2.132947e-02	9.919025e-01	1.343652e-03	5.518260e-05	2.456239e+00	2.063049e-02
12940000	-4.517483e+03	7.151055e+01	3.009309e+00	1.478862e+01	0.000000e+00	2.291763e+00	9.020802e-03	9.908800e-01	1.290214e-02	6.487449e-05	3.041760e+00	1.875084e-02
12960000	-4.502283e+03	1.088466e+02	2.823116e+00	1.452291e+01	0.000000e+00	2.016573e+00	1.666754e-02	9.921130e-01	2.162414e-03	4.348156e-05	2.086544e+00	1.755704e-02
12980000	-4.523359e+03	7.012739e+01	2.868181e+00	1.481240e+01	0.000000e+00	2.798962e+00	1.811771e-02	9.938638e-01	1.231366e-03	6.110143e-05	1.891917e+00	1.783479e-02
13000000	-4.521702e+03	7.057692e+01	2.763328e+00	1.408712e+01	0.000000e+00	2.265800e+00	1.858039e-02	9.936966e-01	1.062788e-03	1.024138e-04	1.742217e+00	1.717848e-02
13020000	-4.517273e+03	9.949903e+01	2.636256e+00	1.247704e+01	0.000000e+00	2.052135e+00	3.522350e-02	9.923774e-01	6.684371e-04	1.062200e-04	1.764872e+00	1.642117e-02
13040000	-4.517796e+03	6.325699e+01	2.840074e+00	1.427699e+01	0.000000e+00	2.162095e+00	5.720265e-03	9.957383e-01	6.307798e-03	8.411640e-05	1.631623e+00	1.768329e-02
13060000	-4.509019e+03	5.725125e+01	2.593984e+00	1.281607e+01	0.000000e+00	2.421932e+00	2.960133e-03	9.964192e-01	1.632694e-02	1.308137e-04	2.263364e+00	1.623112e-02
13080000	-4.525440e+03	1.035747e+02	2.875229e+00	1.426846e+01	0.000000e+00	2.420849e+00	1.182005e-02	9.935812e-01	3.716902e-03	8.584847e-05	1.766631e+00	1.791961e-02
13100000	-4.528643e+03	1.073498e+02	3.107183e+00	1.569384e+01	0.000000e+00	2.329693e+00	2.255832e-02	9.814959e-01	7.366914e-03	5.146602e-05	2.000691e+00	1.921817e-02
13120000	-4.498516e+03	3.558702e+01	2.586254e+00	1.436754e+01	0.000000e+00	2.464040e+00	2.899760e-02	9.874037e-01	2.643742e-03	9.525292e-05	1.605507e+00	1.596139e-02
13140000	-4.500848e+03	9.375273e+01	2.848254e+00	1.422279e+01	0.000000e+00	2.079554e+00	1.713346e-02	9.890601e-01	4.017816e-03	7.301391e-05	1.727364e+00	1.760211e-02
13160000	-4.523801e+03	2.038125e+01	2.508983e+00	1.451577e+01	0.000000e+00	1.985750e+00	1.074415e-02	9.901294e-01	6.982889e-03	7.180004e-05	2.701539e+00	1.560329e-02
13180000	-4.525439e+03	5.204578e+01	2.310925e+00	1.317089e+01	0.000000e+00	2.464908e+00	1.719602e-02	9.852079e-01	6.415621e-03	7.843291e-05	2.097119e+00	1.429840e-02
13200000	-4.510459e+03	5.189697e+01	2.390419e+00	1.402003e+01	0.000000e+00	2.010124e+00	1.379630e-02	9.935839e-01	2.152654e-03	8.445736e-05	2.112351e+00	1.476100e-02
13220000	-4.515051e+03	8.204312e+01	2.417192e+00	1.316181e+01	0.000000e+00	2.586372e+00	7.344674e-03	9.943866e-01	5.215141e-03	7.578105e-05	2.165789e+00	1.491481e-02
13240000	-4.525159e+03	9.754065e+01	2.372379e+00	1.276652e+01	0.000000e+00	1.829749e+00	8.214121e-03	9.938904e-01	4.784342e-03	4.209900e-05	1.998356e+00	1.476396e-02
13260000	-4.532726e+03	1.302388e+02	2.460808e+00	1.281589e+01	0.000000e+00	2.175829e+00	2.192451e-02	9.867242e-01	4.054098e-03	5.999150e-05	1.654881e+00	1.533361e-02
13280000	-4.531916e+03	1.113481e+02	2.198904e+00	1.234102e+01	0.000000e+00	2.005660e+00	2.595171e-02	9.767092e-01	6.209919e-03	5.443649e-05	2.639472e+00	1.351430e-02
13300000	-4.529536e+03	1.292337e+02	2.761549e+00	1.388659e+01	0.000000e+00	1.550569e+00	2.567538e-02	9.880066e-01	2.937852e-03	3.007694e-05	2.490681e+00	1.707196e-02
13320000	-4.541273e+03	8.734873e+01	2.579427e+00	1.303789e+01	0.000000e+00	1.980411e+00	3.069729e-02	9.830611e-01	2.674344e-03	5.053899e-05	2.461019e+00	1.574147e-02
13340000	-4.527802e+03	1.072174e+02	2.835161e+00	1.371300e+01	0.000000e+00	2.407263e+00	9.192255e-03	9.903168e-01	1.056034e-02	3.431451e-05	2.226645e+00	1.752337e-02
13360000	-4.542110e+03	1.183598e+02	2.633436e+00	1.289435e+01	0.000000e+00	2.330301e+00	2.472676e-02	9.851783e-01	4.943156e-03	3.432621e-05	2.500120e+00	1.628434e-02
13380000	-4.528863e+03	8.777998e+01	2.800460e+00	1.517101e+01	0.000000e+00	1.868892e+00	3.808625e-02	9.713152e-01	5.963010e-03	4.703419e-05	2.691258e+00	1.750667e-02
13400000	-4.545121e+03	7.728450e+01	2.746561e+00	1.405582e+01	0.000000e+00	2.554849e+00	1.762178e-02	9.892916e-01	4.522675e-03	5.117526e-05	2.333934e+00	1.718021e-02
13420000	-4.543089e+03	1.206304e+02	2.637568e+00	1.271517e+01	0.000000e+00	2.261403e+00	3.352726e-02	9.740551e-01	8.475548e-03	6.044700e-05	1.332436e+00	1.638416e-02
13440000	-4.545361e+03	1.383937e+02	2.685773e+00	1.229310e+01	0.000000e+00	1.938783e+00	4.725461e-02	9.759557e-01	4.227522e-03	4.168043e-05	1.957879e+00	1.677541e-02
13460000	-4.530564e+03	1.288532e+02	2.714787e+00	1.343289e+01	0.000000e+00	2.600528e+00	1.466664e-02	9.903627e-01	5.262023e-03	5.490449e-05	1.352996e+00	1.696663e-02
13480000	-4.525478e+03	9.351322e+01	2.782057e+00	1.537309e+01	0.000000e+00	2.288271e+00	2.452690e-02	9.893997e-01	1.911858e-03	3.783282e-05	2.276753e+00	1.725584e-02
13500000	-4.536030e+03	7.736948e+01	2.661234e+00	1.348430e+01	0.000000e+00	2.154970e+00	2.126920e-02	9.923315e-01	1.224210e-03	5.890399e-05	2.104661e+00	1.649930e-02
13520000	-4.500594e+03	8.689492e+01	2.785777e+00	1.349244e+01	0.000000e+00	1.821056e+00	5.229899e-03	9.941623e-01	1.742260e-02	5.536434e-05	2.257175e+00	1.729418e-02
13540000	-4.513209e+03	8.924043e+01	2.402137e+00	1.259530e+01	0.000000e+00	1.935631e+00	1.115307e-02	9.938905e-01	2.655105e-03	7.579007e-05	1.888634e+00	1.491347e-02
13560000	-4.515413e+03	1.229994e+02	2.648124e+00	1.278429e+01	0.000000e+00	3.604863e+00	1.990965e-02	9.944007e-01	1.001708e-03	9.348484e-05	1.305819e+00	1.643918e-02
13580000	-4.531381e+03	1.327576e+02	2.661741e+00	1.292281e+01	0.000000e+00	2.092332e+00	1.988258e-02	9.861406e-01	5.611886e-03	9.682908e-05	9.976925e-01	1.651140e-02
13600000	-4.525356e+03	8.723435e+01	2.744833e+00	1.390987e+01	0.000000e+00	1.839215e+00	4.566141e-02	9.735185e-01	4.095464e-03	1.124306e-04	9.223129e-01	1.701506e-02
13620000	-4.525959e+03	1.248603e+02	2.812912e+00	1.398497e+01	0.000000e+00	2.830805e+00	1.947118e-02	9.843759e-01	5.934048e-03	8.609743e-05	1.148399e+00	1.750459e-02
13640000	-4.524160e+03	1.008231e+02	2.535106e+00	1.272276e+01	0.000000e+00	2.868076e+00	1.426683e-02	9.921245e-01	2.932864e-03	9.769359e-05	1.563855e+00	1.578692e-02
13660000	-4.534408e+03	9.278290e+01	2.910926e+00	1.388258e+01	0.000000e+00	2.042914e+00	1.874162e-02	9.885761e-01	4.068923e-03	8.709047e-05	1.437620e+00	1.812347e-02
13680000	-4.516687e+03	9.008902e+01	2.784557e+00	1.394822e+01	0.000000e+00	2.061887e+00	3.845164e-02	9.921450e-01	5.247497e-04	8.486940e-05	1.572791e+00	1.735144e-02
13700000	-4.537756e+03	8.299778e+01	2.946793e+00	1.456117e+01	0.000000e+00	2.053636e+00	1.373669e-02	9.965804e-01	6.670202e-04	1.200158e-04	1.073567e+00	1.837300e-02
13720000	-4.523875e+03	6.536003e+01	2.605450e+00	1.349240e+01	0.000000e+00	1.827988e+00	1.372529e-02	9.929480e-01	2.197996e-03	1.191868e-04	1.561279e+00	1.620486e-02
13740000	-4.533695e+03	2.898477e+01	2.510335e+00	1.272108e+01	0.000000e+00	2.282420e+00	8.081733e-03	9.951580e-01	3.185230e-03	1.284194e-04	1.802170e+00	1.564367e-02
13760000	-4.516409e+03	9.687812e+01	2.594907e+00	1.313583e+01	0.000000e+00	2.451735e+00	2.058196e-02	9.949702e-01	7.352343e-04	9.424578e-05	1.320414e+00	1.611922e-02
13780000	-4.523662e+03	9.080979e+01	2.874201e+00	1.443340e+01	0.000000e+00	1.885361e+00	1.706110e-02	9.972067e-01	3.680722e-04	7.636121e-05	1.366114e+00	1.782279e-02
13800000	-4.529431e+03	7.585718e+01	2.584060e+00	1.323999e+01	0.000000e+00	2.351487e+00	3.833000e-03	9.964512e-01	9.898568e-03	8.294503e-05	2.197767e+00	1.606406e-02
13820000	-4.522008e+03	8.626245e+01	2.317824e+00	1.207748e+01	0.000000e+00	1.849173e+00	1.785080e-02	9.905723e-01	3.739253e-03	7.901464e-05	2.153629e+00	1.450467e-02
13840000	-4.548071e+03	7.715424e+01	2.691333e+00	1.445965e+01	0.000000e+00	2.171624e+00	2.083792e-02	9.903038e-01	2.634413e-03	9.317721e-05	1.244288e+00	1.703695e-02
13860000	-4.530769e+03	7.152900e+01	2.881346e+00	1.506696e+01	0.000000e+00	1.996088e+00	2.105351e-02	9.930073e-01	1.110914e-03	7.822671e-05	1.620456e+00	1.843211e-02
13880000	-4.527871e+03	1.003188e+02	2.876555e+00	1.435797e+01	1.162791e-02	2.832516e+00	3.802933e-02	9.853787e-01	1.601220e-03	6.569448e-05	1.517287e+00	1.839437e-02
13900000	-4.515829e+03	1.037504e+02	2.770851e+00	1.325694e+01	0.000000e+00	2.194359e+00	3.331134e-02	9.872167e-01	2.293375e-03	1.210139e-04	2.098742e+00	1.770957e-02
13920000	-4.540180e+03	4.741264e+01	3.035425e+00	1.628950e+01	0.000000e+00	1.946097e+00	2.448291e-02	9.853064e-01	3.982385e-03	1.010981e-04	1.829885e+00	1.945599e-02
13940000	-4.536913e+03	4.476272e+01	2.867306e+00	1.352249e+01	0.000000e+00	2.740606e+00	1.532068e-02	9.910511e-01	4.457906e-03	1.374334e-04	2.476775e+00	1.834246e-02
13960000	-4.560262e+03	5.792881e+01	2.569826e+00	1.395493e+01	0.000000e+00	2.069952e+00	1.435691e-02	9.930177e-01	1.832521e-03	1.644678e-04	1.535725e+00	1.643841e-02
13980000	-4.533643e+03	5.393300e+01	2.447969e+00	1.326695e+01	0.000000e+00	2.617633e+00	3.031390e-02	9.954349e-01	2.117966e-04	1.387943e-04	2.101340e+00	1.558294e-02
14000000	-4.528272e+03	5.537135e+01	2.508397e+00	1.286499e+01	0.000000e+00	1.921041e+00	1.622151e-02	9.925313e-01	2.519798e-03	1.080863e-04	1.962008e+00	1.597836e-02
14020000	-4.518677e+03	4.400450e+01	3.087296e+00	1.510495e+01	0.000000e+00	1.849824e+00	2.784579e-02	9.931196e-01	1.042386e-03	9.549525e-05	2.437308e+00	1.960497e-02
14040000	-4.533052e+03	4.808238e+01	2.840067e+00	1.408482e+01	1.162791e-02	1.803364e+00	2.040665e-02	9.892952e-01	4.142321e-03	1.059935e-04	1.989341e+00	1.801348e-02
14060000	-4.519506e+03	9.366639e+01	3.030548e+00	1.452034e+01	0.000000e+00	2.219658e+00	4.395095e-02	9.763914e-01	4.219483e-03	9.687551e-05	1.532832e+00	1.925643e-02
14080000	-4.530313e+03	7.343211e+01	2.898060e+00	1.377500e+01	0.000000e+00	1.895072e+00	2.086965e-02	9.915647e-01	1.939941e-03	1.066086e-04	1.757414e+00	1.840969e-02
14100000	-4.529836e+03	9.311287e+01	2.892925e+00	1.409113e+01	0.000000e+00	1.890390e+00	2.504527e-02	9.954157e-01	5.990732e-04	1.043493e-04	1.358920e+00	1.837666e-02
14120000	-4.521899e+03	7.230076e+01	3.237977e+00	1.531517e+01	0.000000e+00	2.006613e+00	4.313266e-02	9.939807e-01	3.496745e-04	1.013935e-04	2.373437e+00	2.065553e-02
14140000	-4.521489e+03	6.972690e+01	3.720253e+00	1.609385e+01	0.000000e+00	1.772937e+00	2.443818e-02	9.961074e-01	3.201777e-04	1.540917e-04	2.267503e+00	2.368254e-02
14160000	-4.519384e+03	4.041876e+01	2.946231e+00	1.444839e+01	0.000000e+00	1.881756e+00	3.335901e-02	9.911290e-01	9.313618e-04	1.375511e-04	2.330611e+00	1.875734e-02
14180000	-4.534378e+03	5.348756e+01	3.113427e+00	1.470228e+01	0.000000e+00	2.011772e+00	2.072341e-02	9.906820e-01	3.099065e-03	1.355451e-04	2.099724e+00	1.966106e-02
14200000	-4.522659e+03	2.984186e+01	2.750160e+00	1.364904e+01	0.000000e+00	2.118372e+00	3.517223e-02	9.821833e-01	3.905617e-03	1.226412e-04	2.870520e+00	1.728892e-02
14220000	-4.497959e+03	1.627089e+01	2.806881e+00	1.430403e+01	0.000000e+00	1.911652e+00	1.946967e-02	9.903972e-01	3.331643e-03	1.579037e-04	3.088230e+00	1.760791e-02
14240000	-4.520670e+03	8.119653e+01	2.965691e+00	1.409118e+01	0.000000e+00	1.898047e+00	3.141128e-02	9.838569e-01	3.539995e-03	1.051213e-04	2.297616e+00	1.859688e-02
14260000	-4.522788e+03	5.260092e+01	3.249385e+00	1.555018e+01	0.000000e+00	2.414959e+00	4.555873e-02	9.873210e-01	1.058900e-03	1.044210e-04	2.099351e+00	2.036087e-02
14280000	-4.502083e+03	7.212760e+01	2.943168e+00	1.398224e+01	0.000000e+00	2.634540e+00	1.948500e-02	9.890995e-01	3.649274e-03	1.254564e-04	1.877984e+00	1.849248e-02
14300000	-4.525719e+03	6.663495e+01	3.173059e+00	1.537985e+01	0.000000e+00	1.717536e+00	3.612875e-02	9.890914e-01	1.001251e-03	1.226624e-04	1.206499e+00	1.995788e-02
14320000	-4.513807e+03	6.811307e+01	3.029072e+00	1.398543e+01	0.000000e+00	1.814993e+00	4.134799e-02	9.798969e-01	3.300386e-03	1.608514e-04	1.567181e+00	1.915178e-02
14340000	-4.531771e+03	7.989260e+01	2.707866e+00	1.292555e+01	0.000000e+00	2.411422e+00	1.928065e-02	9.941894e-01	1.196430e-03	1.517378e-04	1.845892e+00	1.709117e-02
14360000	-4.523947e+03	7.341564e+01	2.801307e+00	1.424696e+01	0.000000e+00	1.934774e+00	2.544111e-02	9.926532e-01	8.528256e-04	1.213396e-04	2.221926e+00	1.768869e-02
14380000	-4.529421e+03	6.534533e+01	2.738277e+00	1.403218e+01	0.000000e+00	2.210563e+00	1.175944e-02	9.941896e-01	2.738071e-03	1.331251e-04	1.646884e+00	1.719850e-02
14400000	-4.518955e+03	5.125976e+01	2.898906e+00	1.462354e+01	0.000000e+00	2.443052e+00	1.060858e-02	9.956578e-01	2.008197e-03	1.613254e-04	1.486670e+00	1.820787e-02
14420000	-4.533740e+03	5.061163e+01	2.665577e+00	1.359506e+01	0.000000e+00	2.257003e+00	8.630696e-03	9.975669e-01	1.078903e-03	1.303625e-04	2.009433e+00	1.675444e-02
14440000	-4.523713e+03	3.067144e+01	2.993799e+00	1.496837e+01	0.000000e+00	1.914542e+00	1.285770e-02	9.960969e-01	9.320324e-04	1.503341e-04	1.832246e+00	1.880379e-02
14460000	-4.530080e+03	4.708831e+01	3.138453e+00	1.440433e+01	0.000000e+00	1.848127e+00	2.120117e-02	9.909925e-01	2.341782e-03	1.514433e-04	1.798856e+00	1.979816e-02
14480000	-4.520788e+03	5.195912e+01	3.318349e+00	1.456629e+01	0.000000e+00	2.349504e+00	6.754330e-02	9.620939e-01	5.599298e-03	1.343415e-04	2.456495e+00	2.102001e-02
14500000	-4.518804e+03	-5.502012e+00	2.795706e+00	1.379549e+01	0.000000e+00	2.044574e+00	1.699605e-02	9.894378e-01	4.160595e-03	2.199609e-04	2.890619e+00	1.768532e-02
14520000	-4.527530e+03	1.849379e+01	3.097416e+00	1.481827e+01	0.000000e+00	2.385088e+00	1.892477e-02	9.933643e-01	1.619989e-03	1.913107e-04	2.223801e+00	1.959761e-02
14540000	-4.536003e+03	4.042993e+01	3.117268e+00	1.447765e+01	0.000000e+00	2.067376e+00	4.075497e-02	9.780585e-01	4.146580e-03	1.709578e-04	1.775495e+00	1.973497e-02
14560000	-4.512870e+03	5.665585e+01	2.622437e+00	1.215826e+01	0.000000e+00	2.590717e+00	1.539431e-02	9.916999e-01	3.954736e-03	2.356626e-04	1.730688e+00	1.663166e-02
14580000	-4.516444e+03	5.422215e+01	3.039909e+00	1.387172e+01	0.000000e+00	2.140400e+00	3.794958e-02	9.763617e-01	6.120044e-03	2.150247e-04	1.627887e+00	1.922847e-02
14600000	-4.517222e+03	-3.479542e+01	3.040424e+00	1.456602e+01	0.000000e+00	2.438651e+00	1.182291e-02	9.971672e-01	9.936465e-04	3.847170e-04	1.964985e+00	1.916955e-02
14620000	-4.513709e+03	-2.182230e+01	3.314885e+00	1.517950e+01	0.000000e+00	2.028021e+00	2.052472e-02	9.951455e-01	7.809119e-04	3.326135e-04	3.100718e+00	2.102646e-02
14640000	-4.510380e+03	-3.997518e+01	3.085767e+00	1.425975e+01	0.000000e+00	1.840758e+00	8.448952e-03	9.953342e-01	4.251418e-03	4.569719e-04	2.424699e+00	1.959932e-02
14660000	-4.516848e+03	-2.757305e+01	2.992690e+00	1.424828e+01	0.000000e+00	1.878821e+00	1.008615e-02	9.983413e-01	3.679845e-04	3.687800e-04	2.392067e+00	1.897716e-02
14680000	-4.513926e+03	1.332879e+01	3.033381e+00	1.401138e+01	0.000000e+00	2.088987e+00	1.483935e-02	9.978589e-01	3.315405e-04	2.350777e-04	2.352119e+00	1.904370e-02
14700000	-4.495769e+03	-3.652199e+01	2.780000e+00	1.330766e+01	0.000000e+00	2.076746e+00	1.592477e-02	9.983528e-01	1.449513e-04	2.236099e-04	3.139089e+00	1.745522e-02
14720000	-4.516783e+03	-1.426446e+00	2.990928e+00	1.398427e+01	0.000000e+00	2.638590e+00	1.089414e-02	9.987954e-01	2.087756e-04	1.757714e-04	3.029420e+00	1.881445e-02
14740000	-4.494062e+03	1.338461e+01	2.958859e+00	1.415341e+01	0.000000e+00	1.946364e+00	2.293085e-03	9.987027e-01	4.312508e-03	1.480274e-04	3.269533e+00	1.860860e-02
14760000	-4.520402e+03	-1.357357e+01	2.837130e+00	1.432532e+01	0.000000e+00	2.222311e+00	1.740576e-03	9.985954e-01	7.493227e-03	1.446056e-04	3.515304e+00	1.781302e-02
14780000	-4.512355e+03	6.549061e+00	3.132679e+00	1.546282e+01	0.000000e+00	2.434703e+00	2.659053e-03	9.985784e-01	3.367611e-03	1.687897e-04	1.819945e+00	1.959213e-02
14800000	-4.513804e+03	-1.919863e+01	2.516581e+00	1.303319e+01	0.000000e+00	1.827153e+00	3.056404e-03	9.983553e-01	3.126063e-03	2.874174e-04	2.556391e+00	1.581482e-02
14820000	-4.496625e+03	2.544391e+00	2.897269e+00	1.473497e+01	0.000000e+00	1.835395e+00	2.621761e-02	9.966829e-01	2.318436e-04	2.643405e-04	2.368958e+00	1.822546e-02
14840000	-4.507211e+03	1.366596e+01	2.785090e+00	1.440875e+01	0.000000e+00	2.045460e+00	1.539097e-02	9.969848e-01	5.818078e-04	2.041853e-04	2.787519e+00	1.747262e-02
14860000	-4.536730e+03	4.171547e+01	3.278210e+00	1.582020e+01	0.000000e+00	2.721152e+00	2.186084e-02	9.944721e-01	8.918158e-04	1.746207e-04	1.843066e+00	2.058540e-02
14880000	-4.519308e+03	3.866901e+01	2.892979e+00	1.552035e+01	0.000000e+00	2.320858e+00	2.865722e-02	9.895954e-01	1.350808e-03	1.703347e-04	1.672557e+00	1.801653e-02
14900000	-4.517152e+03	4.857784e+01	2.890045e+00	1.595233e+01	0.000000e+00	2.373968e+00	3.601889e-02	9.871044e-01	1.090146e-03	1.619812e-04	1.447116e+00	1.801125e-02
14920000	-4.521457e+03	3.584881e+01	2.773605e+00	1.585785e+01	0.000000e+00	2.042426e+00	1.200550e-02	9.950699e-01	1.608084e-03	1.404529e-04	1.729167e+00	1.727883e-02
14940000	-4.508265e+03	6.030972e+01	2.736280e+00	1.611757e+01	0.000000e+00	2.527266e+00	1.361643e-02	9.907065e-01	3.781957e-03	8.887767e-05	2.343653e+00	1.700838e-02
14960000	-4.525520e+03	9.683537e+01	2.909160e+00	1.638121e+01	0.000000e+00	2.346929e+00	1.806905e-02	9.864436e-01	5.480239e-03	1.135966e-04	1.573449e+00	1.807209e-02
14980000	-4.507732e+03	9.919503e+01	2.530362e+00	1.343441e+01	0.000000e+00	2.333723e+00	2.103233e-02	9.886264e-01	2.642367e-03	1.080052e-04	2.306437e+00	1.571690e-02
15000000	-4.524037e+03	7.649597e+01	2.986963e+00	1.651545e+01	0.000000e+00	2.051977e+00	3.447729e-02	9.718181e-01	8.349397e-03	8.458489e-05	2.188385e+00	1.857602e-02
15020000	-4.517215e+03	1.300600e+02	2.941205e+00	1.549139e+01	0.000000e+00	1.858773e+00	3.130965e-02	9.825022e-01	3.145146e-03	9.396396e-05	1.566125e+00	1.821217e-02
15040000	-4.507525e+03	1.113382e+02	2.703000e+00	1.396051e+01	1.162791e-02	2.874057e+00	1.365164e-02	9.903260e-01	5.753479e-03	7.963340e-05	2.578106e+00	1.669072e-02
15060000	-4.516349e+03	1.044939e+02	2.791916e+00	1.415960e+01	0.000000e+00	2.443658e+00	1.034025e-02	9.970472e-01	8.603267e-04	9.966103e-05	1.801695e+00	1.729483e-02
15080000	-4.517914e+03	6.428793e+01	3.051079e+00	1.598400e+01	0.000000e+00	1.797943e+00	1.152780e-02	9.960368e-01	1.239463e-03	9.408006e-05	2.589507e+00	1.888235e-02
15100000	-4.527795e+03	1.141091e+02	2.675967e+00	1.344939e+01	0.000000e+00	1.558217e+00	1.090681e-02	9.963660e-01	1.190103e-03	8.007828e-05	3.066787e+00	1.661785e-02
15120000	-4.508776e+03	4.567972e+01	2.877917e+00	1.569961e+01	0.000000e+00	2.653270e+00	7.286648e-03	9.976734e-01	8.182861e-04	1.340038e-04	2.011534e+00	1.791129e-02
15140000	-4.529388e+03	1.126307e+02	3.237844e+00	1.687133e+01	0.000000e+00	1.712672e+00	9.172011e-03	9.959055e-01	2.268914e-03	9.855372e-05	1.483519e+00	2.016828e-02
15160000	-4.545201e+03	5.985265e+01	3.258039e+00	1.636910e+01	0.000000e+00	2.677237e+00	6.060272e-03	9.949915e-01	6.338422e-03	1.150512e-04	1.718710e+00	2.028632e-02
15180000	-4.502549e+03	2.230056e+01	2.841999e+00	1.394748e+01	0.000000e+00	2.547791e+00	8.416764e-03	9.912520e-01	1.323945e-02	1.210336e-04	3.649610e+00	1.764073e-02
15200000	-4.516308e+03	-7.722033e+00	2.813296e+00	1.420354e+01	0.000000e+00	2.432050e+00	6.792450e-03	9.967101e-01	2.306315e-03	1.042529e-04	5.074167e+00	1.750860e-02
15220000	-4.522392e+03	3.446730e+01	2.916864e+00	1.485906e+01	0.000000e+00	1.939603e+00	2.114651e-02	9.919759e-01	1.408423e-03	1.066019e-04	2.429026e+00	1.822321e-02
15240000	-4.509646e+03	3.593127e+01	2.564807e+00	1.405292e+01	0.000000e+00	2.386389e+00	2.683259e-02	9.870810e-01	2.072777e-03	9.314268e-05	2.394823e+00	1.600271e-02
15260000	-4.525512e+03	6.886499e+01	2.671913e+00	1.325588e+01	0.000000e+00	1.727040e+00	2.155086e-02	9.890787e-01	3.400938e-03	9.716857e-05	2.126345e+00	1.670394e-02
15280000	-4.517343e+03	5.086431e+01	2.480335e+00	1.315522e+01	0.000000e+00	1.683493e+00	4.320980e-02	9.639068e-01	7.809180e-03	1.304669e-04	1.709072e+00	1.552541e-02
15300000	-4.527451e+03	6.874007e+01	2.942636e+00	1.473894e+01	0.000000e+00	1.766601e+00	3.786108e-02	9.609035e-01	1.136712e-02	1.467406e-04	1.469264e+00	1.845734e-02
15320000	-4.520573e+03	9.679685e+01	2.606157e+00	1.242751e+01	0.000000e+00	2.518607e+00	2.267494e-02	9.845795e-01	5.488919e-03	1.068494e-04	2.249014e+00	1.649146e-02
15340000	-4.501287e+03	4.872605e+01	2.896607e+00	1.455283e+01	0.000000e+00	2.185436e+00	2.636828e-02	9.901893e-01	1.599056e-03	9.151061e-05	2.645868e+00	1.844571e-02
15360000	-4.511456e+03	8.349079e+01	2.882095e+00	1.431067e+01	0.000000e+00	2.663040e+00	1.524138e-02	9.914942e-01	3.575982e-03	9.151215e-05	2.292004e+00	1.822926e-02
15380000	-4.521393e+03	6.023065e+01	2.526036e+00	1.310270e+01	0.000000e+00	2.576085e+00	2.041265e-02	9.858008e-01	6.204154e-03	7.790681e-05	2.383189e+00	1.600648e-02
15400000	-4.521233e+03	8.170132e+01	2.656267e+00	1.356600e+01	0.000000e+00	2.681508e+00	1.834643e-02	9.964298e-01	3.870948e-04	5.418455e-05	3.192378e+00	1.700521e-02
15420000	-4.519632e+03	1.010573e+02	2.919636e+00	1.455570e+01	0.000000e+00	2.319982e+00	1.145542e-02	9.967305e-01	1.194279e-03	6.322233e-05	2.307115e+00	1.860975e-02
15440000	-4.518852e+03	1.162867e+02	2.629973e+00	1.229370e+01	0.000000e+00	2.640400e+00	6.199300e-03	9.957119e-01	5.361392e-03	7.178021e-05	2.167604e+00	1.674321e-02
15460000	-4.518002e+03	7.650958e+01	3.230864e+00	1.524141e+01	0.000000e+00	1.821154e+00	1.597726e-02	9.904210e-01	4.984759e-03	8.304692e-05	2.094631e+00	2.055139e-02
15480000	-4.519304e+03	1.015143e+02	2.698709e+00	1.327052e+01	0.000000e+00	1.938469e+00	4.524821e-02	9.850997e-01	1.613015e-03	1.092688e-04	1.892208e+00	1.706556e-02
15500000	-4.521106e+03	1.248689e+02	2.460185e+00	1.301478e+01	0.000000e+00	2.116904e+00	3.106049e-02	9.720265e-01	9.010162e-03	6.964554e-05	1.286778e+00	1.556161e-02
15520000	-4.510114e+03	6.566576e+01	3.051181e+00	1.533727e+01	0.000000e+00	2.188011e+00	3.088094e-02	9.707998e-01	8.878969e-03	9.902473e-05	1.558706e+00	1.915959e-02
15540000	-4.507967e+03	5.088446e+01	2.759226e+00	1.476715e+01	0.000000e+00	1.945512e+00	2.314163e-02	9.883768e-01	2.813983e-03	8.919591e-05	1.680170e+00	1.734002e-02
15560000	-4.526338e+03	3.635144e+01	2.677036e+00	1.458003e+01	0.000000e+00	1.781860e+00	3.584026e-02	9.660931e-01	1.008827e-02	8.199531e-05	2.449601e+00	1.686893e-02
15580000	-4.519445e+03	8.491055e+01	2.695092e+00	1.323065e+01	0.000000e+00	2.080099e+00	2.818326e-02	9.777410e-01	7.264311e-03	7.385938e-05	2.273580e+00	1.697686e-02
15600000	-4.518309e+03	7.842088e+01	2.698826e+00	1.334791e+01	0.000000e+00	2.244243e+00	2.558009e-02	9.855215e-01	3.783198e-03	6.865578e-05	2.611773e+00	1.704095e-02
15620000	-4.522425e+03	9.514309e+01	2.663718e+00	1.335918e+01	0.000000e+00	1.971447e+00	2.786357e-02	9.942580e-01	4.923291e-04	7.474201e-05	1.498492e+00	1.672873e-02
15640000	-4.519452e+03	7.335412e+01	2.799325e+00	1.372526e+01	0.000000e+00	1.911155e+00	3.768154e-02	9.713297e-01	8.566249e-03	9.032341e-05	1.054565e+00	1.750487e-02
15660000	-4.534847e+03	8.365657e+01	3.101474e+00	1.618791e+01	0.000000e+00	1.597302e+00	3.381173e-02	9.872860e-01	1.491632e-03	7.855430e-05	1.080517e+00	1.938351e-02
15680000	-4.523556e+03	2.223908e+01	2.611205e+00	1.374109e+01	0.000000e+00	1.909145e+00	9.079953e-03	9.959768e-01	2.329646e-03	1.261814e-04	1.613032e+00	1.636581e-02
15700000	-4.521930e+03	6.170930e+01	2.663009e+00	1.386290e+01	0.000000e+00	1.968434e+00	7.994685e-03	9.982648e-01	3.718771e-04	1.015024e-04	1.468762e+00	1.657706e-02
15720000	-4.538178e+03	5.540565e+01	2.247645e+00	1.221317e+01	0.000000e+00	1.631628e+00	5.810822e-03	9.963422e-01	4.023568e-03	1.135857e-04	1.609463e+00	1.396458e-02
15740000	-4.516380e+03	7.642690e+01	2.432201e+00	1.325601e+01	0.000000e+00	1.801078e+00	1.190541e-02	9.953073e-01	1.680734e-03	7.647528e-05	1.535492e+00	1.512239e-02
15760000	-4.513454e+03	8.647408e+01	2.770562e+00	1.425499e+01	0.000000e+00	1.956060e+00	1.682802e-02	9.930157e-01	2.173178e-03	1.010782e-04	1.499669e+00	1.725872e-02
15780000	-4.514085e+03	6.945395e+01	2.436624e+00	1.294425e+01	0.000000e+00	2.725807e+00	1.079050e-02	9.935252e-01	3.528614e-03	1.158053e-04	2.048673e+00	1.507903e-02
15800000	-4.523744e+03	1.042447e+02	2.403182e+00	1.310356e+01	0.000000e+00	2.640334e+00	1.314789e-02	9.941822e-01	1.525570e-03	6.509894e-05	1.484668e+00	1.483749e-02
15820000	-4.522875e+03	1.419497e+02	2.711883e+00	1.457190e+01	0.000000e+00	1.784046e+00	3.957963e-02	9.805141e-01	2.944290e-03	3.780578e-05	1.902172e+00	1.689438e-02
15840000	-4.502641e+03	1.106571e+02	2.365404e+00	1.326131e+01	0.000000e+00	2.656403e+00	2.330878e-02	9.896063e-01	1.809461e-03	7.267015e-05	2.447404e+00	1.473179e-02
15860000	-4.519271e+03	4.235074e+01	2.665035e+00	1.525004e+01	0.000000e+00	1.722755e+00	9.066326e-03	9.953279e-01	2.371612e-03	8.979715e-05	2.125403e+00	1.656104e-02
15880000	-4.498510e+03	9.607458e+01	2.617638e+00	1.405148e+01	0.000000e+00	2.514485e+00	5.830828e-03	9.977854e-01	1.305991e-03	9.746967e-05	2.025968e+00	1.626109e-02
15900000	-4.521643e+03	1.401375e+02	2.786320e+00	1.563738e+01	0.000000e+00	2.006389e+00	8.850253e-03	9.942865e-01	2.821054e-03	6.083874e-05	1.636549e+00	1.737715e-02
15920000	-4.515127e+03	1.075059e+02	2.516288e+00	1.359529e+01	0.000000e+00	1.782624e+00	1.677982e-02	9.954635e-01	7.618512e-04	6.722152e-05	2.041682e+00	1.568827e-02
15940000	-4.518088e+03	1.001984e+02	2.705347e+00	1.495901e+01	0.000000e+00	2.402045e+00	2.429089e-02	9.894249e-01	1.684532e-03	5.082769e-05	2.449339e+00	1.684147e-02
15960000	-4.513837e+03	9.527006e+01	2.679179e+00	1.474402e+01	0.000000e+00	1.678665e+00	2.395860e-02	9.824807e-01	5.138018e-03	4.098749e-05	2.070139e+00	1.667925e-02
15980000	-4.508946e+03	1.208445e+02	2.404218e+00	1.320380e+01	0.000000e+00	1.971374e+00	1.237798e-02	9.938946e-01	2.396175e-03	4.782701e-05	2.052114e+00	1.500020e-02
16000000	-4.514923e+03	8.356774e+01	2.614026e+00	1.385220e+01	0.000000e+00	2.157930e+00	1.066992e-02	9.968378e-01	7.973160e-04	5.914016e-05	1.796249e+00	1.627161e-02
16020000	-4.507804e+03	5.288350e+01	2.902389e+00	1.456248e+01	0.000000e+00	1.774477e+00	1.477968e-02	9.925875e-01	3.128936e-03	6.825079e-05	2.724755e+00	1.810539e-02
16040000	-4.501581e+03	5.429277e+01	2.676405e+00	1.408037e+01	0.000000e+00	1.918704e+00	1.074557e-02	9.958695e-01	1.639185e-03	7.439923e-05	2.491166e+00	1.668200e-02
16060000	-4.515705e+03	5.814355e+01	2.622396e+00	1.337432e+01	0.000000e+00	2.598211e+00	1.447367e-02	9.940823e-01	2.346921e-03	6.719259e-05	2.558886e+00	1.637410e-02
16080000	-4.516944e+03	6.576466e+01	2.709221e+00	1.413108e+01	0.000000e+00	1.974082e+00	3.058010e-02	9.861832e-01	1.873689e-03	8.710397e-05	1.922629e+00	1.690218e-02
16100000	-4.498535e+03	8.850468e+01	2.810251e+00	1.453082e+01	0.000000e+00	2.024416e+00	2.216835e-02	9.886433e-01	2.990318e-03	7.187164e-05	1.477666e+00	1.749381e-02
16120000	-4.525660e+03	4.617276e+01	2.537256e+00	1.332199e+01	0.000000e+00	2.239993e+00	1.924336e-02	9.918607e-01	2.493054e-03	9.175872e-05	1.703848e+00	1.583456e-02
16140000	-4.503281e+03	1.648102e+00	2.369714e+00	1.273230e+01	0.000000e+00	2.332665e+00	1.208948e-02	9.951629e-01	1.989958e-03	1.258486e-04	2.119930e+00	1.478849e-02
16160000	-4.506298e+03	9.524181e-01	2.670557e+00	1.457309e+01	0.000000e+00	1.938897e+00	2.457519e-02	9.905725e-01	1.621180e-03	9.713848e-05	2.158823e+00	1.665449e-02
16180000	-4.507910e+03	3.504177e+01	2.429775e+00	1.249902e+01	1.162791e-02	2.260449e+00	3.446455e-02	9.927407e-01	5.619940e-04	1.238865e-04	2.735737e+00	1.515993e-02
16200000	-4.530339e+03	-3.002521e+01	2.548752e+00	1.403770e+01	0.000000e+00	2.272479e+00	3.194693e-02	9.876810e-01	1.158548e-03	1.662422e-04	3.102352e+00	1.588726e-02
16220000	-4.515381e+03	-1.621360e+01	2.694224e+00	1.430349e+01	0.000000e+00	2.201772e+00	1.494584e-02	9.947877e-01	1.460334e-03	1.353945e-04	2.340734e+00	1.679403e-02
16240000	-4.528001e+03	1.084288e+01	2.236137e+00	1.180411e+01	0.000000e+00	2.142461e+00	7.364748e-03	9.959083e-01	2.918781e-03	1.560943e-04	2.450523e+00	1.396129e-02
16260000	-4.517324e+03	3.589527e+01	2.483750e+00	1.400932e+01	0.000000e+00	2.478796e+00	9.251713e-03	9.968492e-01	1.314496e-03	1.020296e-04	1.947159e+00	1.546946e-02
16280000	-4.534487e+03	3.911485e+01	2.650817e+00	1.548603e+01	0.000000e+00	2.059196e+00	4.701219e-03	9.951081e-01	7.642282e-03	8.227371e-05	2.013259e+00	1.649044e-02
16300000	-4.529185e+03	2.326104e+01	2.477157e+00	1.408784e+01	0.000000e+00	2.265176e+00	1.219877e-02	9.927369e-01	3.077060e-03	1.493137e-04	2.064900e+00	1.539090e-02
16320000	-4.513340e+03	3.479307e+01	2.272065e+00	1.225232e+01	0.000000e+00	1.942790e+00	4.083696e-02	9.824459e-01	1.839950e-03	1.530388e-04	2.282532e+00	1.414536e-02
16340000	-4.518289e+03	4.727816e+01	2.502395e+00	1.227195e+01	0.000000e+00	1.762369e+00	1.575334e-02	9.957074e-01	8.061014e-04	1.121501e-04	2.881861e+00	1.561540e-02
16360000	-4.506663e+03	3.434505e+01	2.811463e+00	1.404002e+01	0.000000e+00	1.982836e+00	1.170770e-02	9.966075e-01	8.810359e-04	1.195495e-04	1.720564e+00	1.755147e-02
16380000	-4.516619e+03	6.999258e+01	3.039020e+00	1.435526e+01	0.000000e+00	2.319151e+00	1.281972e-02	9.979437e-01	3.853435e-04	1.085975e-04	1.796806e+00	1.899323e-02
16400000	-4.515818e+03	6.930255e+01	2.894623e+00	1.375813e+01	0.000000e+00	2.007023e+00	8.970526e-03	9.952655e-01	2.578335e-03	1.584718e-04	1.749118e+00	1.797130e-02
16420000	-4.526709e+03	7.403760e+01	2.871669e+00	1.300089e+01	0.000000e+00	2.145388e+00	2.112189e-02	9.896476e-01	3.592470e-03	1.235626e-04	2.085181e+00	1.784614e-02
16440000	-4.519430e+03	4.607853e+01	2.901740e+00	1.332507e+01	0.000000e+00	1.939831e+00	4.064230e-02	9.825426e-01	2.385713e-03	1.389368e-04	2.248325e+00	1.815428e-02
16460000	-4.518275e+03	8.242537e+01	2.871004e+00	1.323621e+01	0.000000e+00	1.741423e+00	1.469660e-02	9.932393e-01	3.020973e-03	1.121142e-04	1.853218e+00	1.787994e-02
16480000	-4.516102e+03	3.596886e+01	2.655914e+00	1.284249e+01	0.000000e+00	2.319534e+00	3.997454e-02	9.849529e-01	1.873361e-03	1.859802e-04	2.072488e+00	1.655673e-02
16500000	-4.525701e+03	7.022603e+01	2.883957e+00	1.352536e+01	0.000000e+00	1.754074e+00	1.663633e-02	9.961115e-01	8.287372e-04	1.830390e-04	1.421290e+00	1.796980e-02
16520000	-4.503336e+03	8.086356e+01	3.022217e+00	1.436804e+01	0.000000e+00	1.989744e+00	4.306003e-03	9.966703e-01	7.779972e-03	1.207087e-04	1.373379e+00	1.887436e-02
16540000	-4.505788e+03	4.250372e+01	2.713415e+00	1.320707e+01	0.000000e+00	2.069304e+00	2.962539e-02	9.816589e-01	4.303639e-03	1.577563e-04	2.166972e+00	1.699413e-02
16560000	-4.516444e+03	7.795204e+00	2.800659e+00	1.451284e+01	0.000000e+00	1.851439e+00	1.440469e-02	9.955671e-01	8.944572e-04	1.713277e-04	1.955708e+00	1.756603e-02
16580000	-4.518433e+03	6.570156e+00	3.066325e+00	1.543169e+01	0.000000e+00	1.895688e+00	1.090204e-02	9.951301e-01	2.371293e-03	2.118599e-04	2.062273e+00	1.918217e-02
16600000	-4.506462e+03	1.156741e+01	2.563329e+00	1.281249e+01	0.000000e+00	2.039668e+00	1.806026e-02	9.886279e-01	3.621277e-03	2.071903e-04	2.523819e+00	1.605097e-02
16620000	-4.498186e+03	6.216003e+01	2.543838e+00	1.197163e+01	0.000000e+00	2.624304e+00	2.179227e-02	9.936337e-01	1.326271e-03	1.382856e-04	2.124803e+00	1.595884e-02
16640000	-4.514472e+03	3.282756e+01	2.819931e+00	1.431324e+01	0.000000e+00	2.305408e+00	1.606540e-02	9.967965e-01	4.696905e-04	1.724942e-04	1.214400e+00	1.765952e-02
16660000	-4.512566e+03	2.907707e+01	2.768488e+00	1.341007e+01	0.000000e+00	2.083666e+00	1.560174e-02	9.965622e-01	5.259207e-04	1.409214e-04	1.877464e+00	1.735737e-02
16680000	-4.505187e+03	2.756882e+01	2.568631e+00	1.271918e+01	0.000000e+00	2.153609e+00	1.777095e-02	9.965956e-01	4.778446e-04	1.592613e-04	2.135039e+00	1.604580e-02
16700000	-4.530974e+03	-5.212733e+01	2.681394e+00	1.284062e+01	0.000000e+00	2.103021e+00	1.883234e-02	9.974124e-01	2.802550e-04	2.727162e-04	2.625423e+00	1.675573e-02
16720000	-4.534288e+03	-1.770597e+01	2.711367e+00	1.358340e+01	0.000000e+00	2.124995e+00	2.804123e-02	9.962298e-01	2.296267e-04	1.799415e-04	2.720410e+00	1.688798e-02
16740000	-4.527625e+03	-6.199084e+00	2.626433e+00	1.301100e+01	0.000000e+00	2.311981e+00	2.263293e-02	9.960450e-01	3.570660e-04	1.760062e-04	2.791114e+00	1.630202e-02
16760000	-4.518270e+03	-2.005363e+01	2.753558e+00	1.451776e+01	0.000000e+00	2.202323e+00	3.461722e-02	9.936811e-01	3.903992e-04	1.628726e-04	2.463750e+00	1.709728e-02
16780000	-4.528510e+03	2.410426e+01	2.518633e+00	1.302101e+01	0.000000e+00	2.200905e+00	1.841277e-02	9.950269e-01	8.775294e-04	1.252390e-04	2.692840e+00	1.558868e-02
16800000	-4.522773e+03	7.763641e+01	2.787409e+00	1.397677e+01	0.000000e+00	2.067879e+00	2.148895e-02	9.938004e-01	1.057384e-03	1.145484e-04	1.794614e+00	1.724568e-02
16820000	-4.509259e+03	4.112525e+01	2.749629e+00	1.375333e+01	0.000000e+00	2.206623e+00	2.981316e-02	9.903532e-01	1.369112e-03	1.054761e-04	2.182311e+00	1.702489e-02
16840000	-4.523955e+03	5.848397e+01	2.755683e+00	1.461311e+01	0.000000e+00	1.789440e+00	2.107347e-02	9.902788e-01	1.889508e-03	8.263818e-05	1.952364e+00	1.713016e-02
16860000	-4.506398e+03	6.046949e+01	2.578803e+00	1.303770e+01	0.000000e+00	2.470477e+00	1.158003e-02	9.921982e-01	5.202861e-03	1.165350e-04	1.876666e+00	1.602892e-02
16880000	-4.514723e+03	3.518177e+01	2.520679e+00	1.289255e+01	0.000000e+00	1.571675e+00	7.996948e-03	9.947431e-01	4.034388e-03	1.847497e-04	2.296406e+00	1.573291e-02
16900000	-4.514573e+03	3.427146e+01	3.112339e+00	1.526685e+01	0.000000e+00	1.498947e+00	1.305835e-02	9.960479e-01	9.880436e-04	1.131415e-04	2.043784e+00	1.978127e-02
16920000	-4.511469e+03	8.019177e+01	2.862582e+00	1.295980e+01	1.162791e-02	1.815513e+00	2.046243e-02	9.961123e-01	5.161313e-04	1.015103e-04	2.088671e+00	1.817834e-02
16940000	-4.516825e+03	3.997941e+01	2.649394e+00	1.278005e+01	0.000000e+00	1.948829e+00	1.581397e-02	9.914706e-01	2.591516e-03	1.611363e-04	1.919184e+00	1.684090e-02
16960000	-4.514422e+03	2.990401e+01	2.534517e+00	1.317656e+01	0.000000e+00	2.172108e+00	1.452793e-02	9.953881e-01	9.752827e-04	1.185014e-04	1.691278e+00	1.606608e-02
16980000	-4.546541e+03	1.881397e+01	2.851048e+00	1.435753e+01	0.000000e+00	1.622839e+00	2.654625e-02	9.820254e-01	4.627414e-03	1.500733e-04	1.903128e+00	1.803383e-02
17000000	-4.532101e+03	1.917357e+01	2.328439e+00	1.261196e+01	0.000000e+00	2.509457e+00	1.073855e-02	9.969419e-01	7.857108e-04	1.682395e-04	1.340898e+00	1.468650e-02
17020000	-4.523058e+03	-1.057458e+02	2.538294e+00	1.458229e+01	0.000000e+00	1.673870e+00	6.148064e-03	9.956206e-01	4.907518e-03	2.469879e-04	1.983177e+00	1.599682e-02
17040000	-4.537189e+03	-9.829486e+01	2.476415e+00	1.280901e+01	0.000000e+00	1.926029e+00	1.887200e-02	9.951102e-01	8.046273e-04	3.094904e-04	3.024584e+00	1.563573e-02
17060000	-4.518829e+03	-5.951174e+01	2.659584e+00	1.398107e+01	0.000000e+00	1.783503e+00	1.462746e-02	9.947727e-01	1.355160e-03	1.985173e-04	3.400996e+00	1.685285e-02
17080000	-4.526949e+03	-6.030628e+01	2.347412e+00	1.161880e+01	0.000000e+00	2.187131e+00	1.356832e-02	9.911882e-01	6.124742e-03	2.335712e-04	3.658285e+00	1.487546e-02
17100000	-4.519853e+03	-3.046166e+01	2.558194e+00	1.298633e+01	1.162791e-02	1.895144e+00	2.106705e-02	9.842504e-01	7.339201e-03	1.778232e-04	3.273375e+00	1.624968e-02
17120000	-4.510772e+03	-2.707015e+01	2.353938e+00	1.221881e+01	0.000000e+00	1.821690e+00	3.674557e-02	9.890765e-01	9.925849e-04	2.250647e-04	2.934566e+00	1.491481e-02
17140000	-4.506789e+03	5.358496e+01	2.756432e+00	1.283781e+01	0.000000e+00	2.733334e+00	5.446144e-02	9.721431e-01	3.926422e-03	1.108306e-04	2.598182e+00	1.739303e-02
17160000	-4.518543e+03	3.854752e+01	2.598476e+00	1.236049e+01	0.000000e+00	2.077705e+00	3.730583e-02	9.804928e-01	3.718053e-03	1.249756e-04	3.259115e+00	1.640772e-02
17180000	-4.501879e+03	2.045031e+01	2.557354e+00	1.264072e+01	0.000000e+00	1.974682e+00	3.240200e-02	9.909181e-01	1.023284e-03	1.373252e-04	3.625336e+00	1.615029e-02
17200000	-4.520656e+03	2.652254e+01	2.846813e+00	1.400085e+01	0.000000e+00	2.292147e+00	1.852502e-02	9.915448e-01	2.202460e-03	1.049206e-04	3.315839e+00	1.796867e-02
17220000	-4.517128e+03	9.622938e+00	2.796389e+00	1.337825e+01	0.000000e+00	2.669147e+00	1.578584e-02	9.860517e-01	8.564962e-03	1.571930e-04	3.183114e+00	1.759891e-02
17240000	-4.515760e+03	4.396523e+01	2.812281e+00	1.338956e+01	0.000000e+00	2.991076e+00	1.956455e-02	9.892600e-01	4.973521e-03	8.268860e-05	3.155462e+00	1.769428e-02
17260000	-4.518309e+03	6.479261e+01	2.803531e+00	1.326060e+01	0.000000e+00	1.893228e+00	1.844353e-02	9.902806e-01	4.595389e-03	7.332116e-05	3.451657e+00	1.760180e-02
17280000	-4.502431e+03	4.225163e+01	2.624528e+00	1.268649e+01	0.000000e+00	2.221310e+00	3.813260e-02	9.838012e-01	2.570478e-03	9.059843e-05	3.101938e+00	1.644231e-02
17300000	-4.513370e+03	1.373869e+01	3.026103e+00	1.444808e+01	0.000000e+00	1.794777e+00	1.247406e-02	9.916506e-01	6.054920e-03	1.178205e-04	3.164749e+00	1.897769e-02
17320000	-4.521666e+03	3.843241e+01	3.280741e+00	1.532662e+01	0.000000e+00	2.379961e+00	1.452213e-02	9.899510e-01	5.882622e-03	1.081287e-04	2.172023e+00	2.064223e-02
17340000	-4.510136e+03	2.404750e+01	2.792650e+00	1.376354e+01	0.000000e+00	2.361727e+00	2.923809e-02	9.765096e-01	8.347304e-03	1.033494e-04	3.377409e+00	1.743601e-02
17360000	-4.513854e+03	9.188123e+01	2.915347e+00	1.464852e+01	0.000000e+00	2.496860e+00	2.066335e-02	9.916863e-01	1.719304e-03	7.061712e-05	1.916982e+00	1.820508e-02
17380000	-4.519482e+03	1.066076e+02	2.598315e+00	1.298931e+01	0.000000e+00	2.172904e+00	2.934512e-02	9.756284e-01	7.826099e-03	6.538688e-05	1.891864e+00	1.618399e-02
17400000	-4.505746e+03	1.032721e+02	2.588241e+00	1.346580e+01	0.000000e+00	2.315422e+00	1.852897e-02	9.912512e-01	2.362297e-03	5.988646e-05	2.103338e+00	1.604761e-02
17420000	-4.517535e+03	1.211821e+02	2.431301e+00	1.305704e+01	0.000000e+00	2.286138e+00	1.871562e-02	9.867476e-01	5.368202e-03	3.340222e-05	3.032554e+00	1.503939e-02
17440000	-4.517226e+03	1.293637e+02	2.876901e+00	1.568245e+01	0.000000e+00	2.007695e+00	9.175806e-03	9.974172e-01	6.770717e-04	2.832947e-05	1.722899e+00	1.786365e-02
17460000	-4.510685e+03	1.130682e+02	2.921123e+00	1.554842e+01	0.000000e+00	2.887118e+00	5.710359e-03	9.974695e-01	1.958232e-03	2.929618e-05	2.917639e+00	1.811381e-02
17480000	-4.512815e+03	1.106880e+02	2.523264e+00	1.327675e+01	0.000000e+00	2.298697e+00	8.566119e-03	9.984915e-01	2.912825e-04	3.048495e-05	4.853703e+00	1.562074e-02
17500000	-4.525137e+03	6.495495e+01	2.503341e+00	1.330832e+01	0.000000e+00	2.121690e+00	4.916712e-03	9.977231e-01	2.177678e-03	4.629517e-05	4.530463e+00	1.555547e-02
17520000	-4.508739e+03	7.483583e+01	2.680665e+00	1.409797e+01	0.000000e+00	2.047684e+00	7.246668e-03	9.979899e-01	7.066411e-04	5.184436e-05	3.072614e+00	1.665418e-02
17540000	-4.498544e+03	6.443141e+01	2.207883e+00	1.172941e+01	0.000000e+00	2.777010e+00	7.506755e-03	9.981875e-01	7.459337e-04	6.222544e-05	4.268823e+00	1.376068e-02
17560000	-4.506734e+03	9.200958e+01	2.476239e+00	1.339190e+01	0.000000e+00	2.352181e+00	3.369319e-03	9.968008e-01	7.738620e-03	5.770839e-05	3.153003e+00	1.543170e-02
17580000	-4.515736e+03	9.374560e+01	2.255515e+00	1.271302e+01	0.000000e+00	2.145481e+00	2.252302e-03	9.978821e-01	7.692670e-03	4.278175e-05	2.962291e+00	1.404468e-02
17600000	-4.500925e+03	4.578100e+01	2.456274e+00	1.384049e+01	0.000000e+00	2.341016e+00	4.980511e-03	9.985428e-01	7.680954e-04	4.791702e-05	3.516335e+00	1.527989e-02
17620000	-4.514320e+03	2.782163e+01	2.524534e+00	1.379475e+01	0.000000e+00	2.084149e+00	5.329613e-03	9.954236e-01	5.889173e-03	6.530891e-05	3.731449e+00	1.577384e-02
17640000	-4.521883e+03	8.241258e+01	2.628505e+00	1.258300e+01	0.000000e+00	2.187648e+00	1.626225e-02	9.898021e-01	4.466187e-03	7.651824e-05	2.708887e+00	1.645661e-02
17660000	-4.523476e+03	9.796241e+01	2.533197e+00	1.171213e+01	1.162791e-02	2.289853e+00	1.661545e-02	9.907435e-01	3.850507e-03	7.121464e-05	3.330646e+00	1.593849e-02
17680000	-4.511220e+03	9.423385e+01	3.020777e+00	1.437778e+01	0.000000e+00	1.911863e+00	2.717472e-02	9.938813e-01	5.673029e-04	4.984404e-05	3.434868e+00	1.888404e-02
17700000	-4.499355e+03	1.188750e+02	2.989670e+00	1.448429e+01	0.000000e+00	1.880904e+00	1.243011e-02	9.963663e-01	9.751787e-04	5.002996e-05	2.507771e+00	1.873519e-02
17720000	-4.525325e+03	1.256759e+02	2.884004e+00	1.470109e+01	0.000000e+00	2.082964e+00	2.363787e-02	9.964693e-01	2.788815e-04	3.516984e-05	3.103050e+00	1.807061e-02
17740000	-4.519593e+03	1.518847e+02	2.858336e+00	1.414152e+01	0.000000e+00	1.930577e+00	2.367560e-02	9.909104e-01	1.728893e-03	4.498508e-05	2.885099e+00	1.796725e-02
17760000	-4.510911e+03	1.174013e+02	2.645012e+00	1.299314e+01	0.000000e+00	1.717175e+00	3.728663e-02	9.857987e-01	1.868490e-03	6.252957e-05	2.757755e+00	1.675725e-02
17780000	-4.500352e+03	1.235342e+02	2.667488e+00	1.326929e+01	0.000000e+00	2.139658e+00	2.817655e-02	9.876829e-01	2.094210e-03	4.360234e-05	2.522132e+00	1.691096e-02
17800000	-4.502764e+03	1.207297e+02	3.094914e+00	1.430447e+01	0.000000e+00	1.898880e+00	2.460443e-02	9.805320e-01	5.635915e-03	4.517212e-05	2.978845e+00	1.965714e-02
17820000	-4.518342e+03	1.678306e+02	3.013437e+00	1.482100e+01	0.000000e+00	1.781517e+00	1.946279e-02	9.870657e-01	4.143790e-03	3.625324e-05	1.661276e+00	1.911063e-02
17840000	-4.493921e+03	1.174163e+02	2.802846e+00	1.411537e+01	0.000000e+00	2.076193e+00	3.272562e-02	9.850976e-01	2.095252e-03	2.774917e-05	3.591491e+00	1.781891e-02
17860000	-4.508220e+03	8.833331e+01	2.512969e+00	1.326329e+01	0.000000e+00	2.399382e+00	2.545925e-02	9.938275e-01	5.975704e-04	3.393875e-05	3.306297e+00	1.582462e-02
17880000	-4.518796e+03	3.601665e+01	2.862584e+00	1.427113e+01	0.000000e+00	2.070524e+00	2.216511e-02	9.933325e-01	1.230483e-03	4.795356e-05	3.144494e+00	1.812448e-02
17900000	-4.512602e+03	4.654131e+01	2.579450e+00	1.372738e+01	0.000000e+00	2.323137e+00	1.614988e-02	9.848680e-01	8.534659e-03	6.142300e-05	3.403912e+00	1.633714e-02
17920000	-4.498843e+03	7.746297e+01	2.320456e+00	1.270820e+01	0.000000e+00	2.200951e+00	1.200189e-02	9.935030e-01	2.994690e-03	5.852677e-05	3.012143e+00	1.472225e-02
17940000	-4.498108e+03	9.492838e+01	2.531807e+00	1.335489e+01	0.000000e+00	2.294442e+00	1.578855e-02	9.903954e-01	4.290902e-03	5.717755e-05	2.595127e+00	1.607559e-02
17960000	-4.524199e+03	7.893781e+01	2.381847e+00	1.221831e+01	0.000000e+00	2.159189e+00	6.176140e-03	9.975164e-01	2.021927e-03	7.607932e-05	2.240879e+00	1.508532e-02
17980000	-4.534313e+03	1.039484e+02	2.962868e+00	1.424439e+01	0.000000e+00	2.043009e+00	1.170400e-02	9.938295e-01	3.920566e-03	5.571997e-05	2.028692e+00	1.881645e-02
18000000	-4.546438e+03	1.556310e+02	3.325317e+00	1.557638e+01	0.000000e+00	1.718194e+00	1.652773e-02	9.913537e-01	3.566647e-03	4.016098e-05	1.690219e+00	2.113663e-02
18020000	-4.531547e+03	1.176899e+02	2.606002e+00	1.345792e+01	0.000000e+00	2.181813e+00	1.349199e-02	9.939546e-01	1.931585e-03	6.741217e-05	3.279639e+00	1.648254e-02
18040000	-4.518854e+03	6.937781e+01	2.777855e+00	1.405639e+01	0.000000e+00	1.966669e+00	3.203248e-02	9.828856e-01	3.913915e-03	8.768030e-05	2.741273e+00	1.758539e-02
18060000	-4.513639e+03	5.347485e+01	2.749831e+00	1.462622e+01	0.000000e+00	2.326726e+00	5.024764e-03	9.948351e-01	8.398566e-03	7.554259e-05	2.796103e+00	1.737142e-02
18080000	-4.508721e+03	1.054917e+02	2.579651e+00	1.393420e+01	0.000000e+00	2.954302e+00	1.447340e-02	9.888424e-01	6.412734e-03	4.855981e-05	2.658384e+00	1.630428e-02
18100000	-4.515285e+03	1.279215e+02	2.883219e+00	1.419207e+01	0.000000e+00	1.884579e+00	9.701579e-03	9.946575e-01	3.778041e-03	5.892025e-05	2.410755e+00	1.819962e-02
18120000	-4.527561e+03	1.466898e+02	2.963278e+00	1.501420e+01	0.000000e+00	2.169789e+00	1.416275e-02	9.954438e-01	1.420061e-03	4.518446e-05	1.953386e+00	1.865618e-02
18140000	-4.518903e+03	1.309853e+02	2.886881e+00	1.393606e+01	0.000000e+00	2.345920e+00	2.033291e-02	9.963820e-01	3.188167e-04	4.455706e-05	2.374092e+00	1.822467e-02
18160000	-4.518935e+03	1.153843e+02	2.904583e+00	1.492154e+01	0.000000e+00	3.360501e+00	3.584031e-02	9.952460e-01	2.324374e-04	5.083263e-05	2.796924e+00	1.828746e-02
18180000	-4.519504e+03	1.121342e+02	3.075549e+00	1.489624e+01	0.000000e+00	2.531262e+00	1.877123e-02	9.973098e-01	2.839426e-04	4.236161e-05	3.055856e+00	1.931994e-02
18200000	-4.502528e+03	9.641663e+01	2.847998e+00	1.378255e+01	0.000000e+00	2.348817e+00	1.543045e-02	9.965903e-01	7.452115e-04	6.016946e-05	3.306614e+00	1.791555e-02
18220000	-4.517365e+03	8.595443e+01	2.735460e+00	1.378259e+01	0.000000e+00	2.201743e+00	1.149104e-02	9.962817e-01	1.266754e-03	6.737688e-05	2.906379e+00	1.725859e-02
18240000	-4.526979e+03	1.148985e+02	2.965551e+00	1.461913e+01	0.000000e+00	1.735044e+00	9.735698e-03	9.953763e-01	3.072855e-03	7.919732e-05	3.044481e+00	1.867103e-02
18260000	-4.539005e+03	1.032601e+02	3.063088e+00	1.559830e+01	0.000000e+00	2.097470e+00	1.808486e-02	9.911278e-01	2.330659e-03	4.888992e-05	2.903811e+00	1.928090e-02
18280000	-4.515989e+03	9.999899e+01	2.960556e+00	1.472934e+01	0.000000e+00	1.976380e+00	1.343403e-02	9.936351e-01	2.639445e-03	4.421762e-05	3.691214e+00	1.866400e-02
18300000	-4.527564e+03	8.567865e+01	2.716574e+00	1.393101e+01	0.000000e+00	2.454302e+00	2.533129e-02	9.887683e-01	2.302521e-03	7.680369e-05	3.325526e+00	1.709487e-02
18320000	-4.529766e+03	5.675960e+01	3.060018e+00	1.494358e+01	0.000000e+00	2.856111e+00	1.404799e-02	9.934961e-01	3.017733e-03	8.956914e-05	2.574672e+00	1.911136e-02
18340000	-4.524929e+03	2.167490e+01	3.032225e+00	1.553303e+01	1.162791e-02	1.931981e+00	7.782319e-03	9.948000e-01	3.233078e-03	1.121339e-04	2.818104e+00	1.888625e-02
18360000	-4.506002e+03	-7.764736e-01	3.114938e+00	1.495757e+01	0.000000e+00	2.105021e+00	5.221979e-03	9.966782e-01	5.105538e-03	1.297089e-04	3.914917e+00	1.947822e-02
18380000	-4.512582e+03	-2.752653e-01	2.529793e+00	1.315658e+01	0.000000e+00	2.460965e+00	5.432392e-03	9.952984e-01	8.016115e-03	9.934653e-05	4.012032e+00	1.584494e-02
18400000	-4.519541e+03	9.515459e+00	2.823307e+00	1.449073e+01	0.000000e+00	1.783386e+00	1.602865e-02	9.954909e-01	7.139480e-04	1.331167e-04	3.449619e+00	1.777630e-02
18420000	-4.526821e+03	3.822223e+01	3.091957e+00	1.469719e+01	0.000000e+00	2.298033e+00	3.203768e-02	9.885020e-01	2.039993e-03	1.297927e-04	2.742662e+00	1.952872e-02
18440000	-4.504422e+03	6.393966e+01	3.143328e+00	1.508899e+01	0.000000e+00	2.543803e+00	1.469639e-02	9.953122e-01	1.388206e-03	9.547569e-05	3.139810e+00	1.995161e-02
18460000	-4.530601e+03	5.616387e+01	3.143199e+00	1.490203e+01	0.000000e+00	3.006296e+00	1.020006e-02	9.933915e-01	5.535564e-03	1.219457e-04	3.251115e+00	1.987980e-02
18480000	-4.513900e+03	8.786383e+01	3.318795e+00	1.539726e+01	0.000000e+00	1.964949e+00	8.313525e-03	9.953754e-01	4.935019e-03	7.628156e-05	2.439976e+00	2.098069e-02
18500000	-4.510119e+03	9.913325e+01	3.279073e+00	1.471397e+01	0.000000e+00	2.263585e+00	6.084443e-03	9.980486e-01	1.544482e-03	6.062360e-05	3.529687e+00	2.069150e-02
18520000	-4.513526e+03	5.770836e+01	4.000522e+00	1.770587e+01	0.000000e+00	1.897911e+00	6.566508e-03	9.988022e-01	5.117518e-04	7.277914e-05	3.741428e+00	2.513454e-02
18540000	-4.513346e+03	2.464392e+01	2.785693e+00	1.360199e+01	0.000000e+00	2.238007e+00	1.433053e-02	9.972827e-01	4.372506e-04	9.641659e-05	3.587392e+00	1.751886e-02
18560000	-4.512849e+03	2.192147e+01	3.347377e+00	1.591888e+01	0.000000e+00	2.052647e+00	2.706738e-02	9.966853e-01	1.938418e-04	1.417406e-04	2.753431e+00	2.107674e-02
18580000	-4.507711e+03	3.709441e+01	3.049810e+00	1.476289e+01	0.000000e+00	1.798165e+00	1.561904e-02	9.979470e-01	2.093063e-04	1.204251e-04	3.561605e+00	1.914235e-02
18600000	-4.521418e+03	-2.444289e+01	2.931614e+00	1.395175e+01	0.000000e+00	2.119306e+00	5.339332e-03	9.964918e-01	5.181767e-03	1.297650e-04	5.392474e+00	1.832784e-02
18620000	-4.530674e+03	2.286555e+01	2.886691e+00	1.460601e+01	0.000000e+00	2.069204e+00	4.250953e-03	9.975764e-01	4.350025e-03	1.154163e-04	3.858728e+00	1.810936e-02
18640000	-4.511364e+03	1.812167e+01	2.583496e+00	1.304862e+01	0.000000e+00	2.261512e+00	5.141960e-03	9.979383e-01	2.111584e-03	1.065393e-04	4.047034e+00	1.625014e-02
18660000	-4.515345e+03	3.669531e+01	2.729063e+00	1.391772e+01	0.000000e+00	2.127526e+00	4.449417e-03	9.976208e-01	3.452841e-03	9.339732e-05	4.893658e+00	1.717362e-02
18680000	-4.524431e+03	4.217004e+01	2.514070e+00	1.330851e+01	0.000000e+00	3.216392e+00	3.136501e-03	9.988703e-01	1.435392e-03	9.100597e-05	3.010094e+00	1.580312e-02
18700000	-4.526609e+03	6.651217e+01	2.550147e+00	1.356602e+01	0.000000e+00	2.670672e+00	5.872582e-03	9.987893e-01	4.706312e-04	8.582990e-05	2.604962e+00	1.610919e-02
18720000	-4.515796e+03	6.682449e+01	2.750001e+00	1.383375e+01	0.000000e+00	2.289797e+00	4.965215e-03	9.985037e-01	1.128988e-03	1.152945e-04	2.363283e+00	1.736610e-02
18740000	-4.520445e+03	2.836210e+01	2.618941e+00	1.333211e+01	0.000000e+00	2.069560e+00	2.994070e-02	9.941549e-01	3.758200e-04	1.311944e-04	2.891189e+00	1.654998e-02
18760000	-4.491195e+03	1.401134e+01	3.085905e+00	1.519619e+01	0.000000e+00	2.173123e+00	1.937788e-02	9.917435e-01	2.957781e-03	1.518429e-04	2.769401e+00	1.948308e-02
18780000	-4.484567e+03	1.039567e+01	2.827227e+00	1.433280e+01	0.000000e+00	2.437583e+00	3.277285e-02	9.862429e-01	2.266747e-03	1.279327e-04	2.968867e+00	1.782919e-02
18800000	-4.498596e+03	1.023295e+02	2.878898e+00	1.321998e+01	0.000000e+00	2.851447e+00	3.742167e-02	9.927293e-01	5.991307e-04	1.001010e-04	2.548538e+00	1.821647e-02
18820000	-4.510286e+03	1.560920e+01	2.611403e+00	1.263658e+01	0.000000e+00	2.889526e+00	4.135832e-02	9.820594e-01	2.459706e-03	1.392563e-04	3.082254e+00	1.651215e-02
18840000	-4.507663e+03	-4.598268e+00	2.758166e+00	1.355699e+01	1.162791e-02	1.986353e+00	3.059800e-02	9.913687e-01	1.432513e-03	1.393515e-04	2.776684e+00	1.745392e-02
18860000	-4.503347e+03	4.493911e+01	2.949584e+00	1.469864e+01	0.000000e+00	2.028995e+00	1.712297e-02	9.947100e-01	1.090704e-03	9.848636e-05	2.491625e+00	1.863932e-02
18880000	-4.528487e+03	-4.535654e+00	2.926816e+00	1.424421e+01	0.000000e+00	2.732060e+00	2.157483e-02	9.798322e-01	1.035785e-02	1.496318e-04	3.314232e+00	1.850437e-02
18900000	-4.519524e+03	8.362873e+01	3.041455e+00	1.354579e+01	0.000000e+00	2.107303e+00	3.942593e-02	9.891872e-01	1.104410e-03	1.333483e-04	2.617699e+00	1.926055e-02
18920000	-4.530906e+03	3.999670e+01	3.117658e+00	1.471302e+01	0.000000e+00	1.842694e+00	1.137540e-02	9.967257e-01	9.954275e-04	1.352511e-04	4.398799e+00	1.983205e-02
18940000	-4.519601e+03	4.182601e+01	2.966553e+00	1.474263e+01	0.000000e+00	2.019074e+00	2.897663e-03	9.991590e-01	9.078224e-04	1.028868e-04	3.981777e+00	1.893964e-02
18960000	-4.528375e+03	6.683254e+00	3.079915e+00	1.524704e+01	0.000000e+00	1.834623e+00	4.430299e-03	9.981603e-01	1.926546e-03	1.278950e-04	3.928549e+00	1.969477e-02
18980000	-4.513828e+03	-2.112747e+00	2.889636e+00	1.471336e+01	0.000000e+00	2.819912e+00	8.313216e-03	9.976894e-01	9.638110e-04	1.252594e-04	3.929104e+00	1.844077e-02
19000000	-4.525358e+03	4.751359e+01	3.188212e+00	1.557227e+01	0.000000e+00	2.315766e+00	2.502286e-02	9.939047e-01	5.706131e-04	9.457903e-05	3.806707e+00	2.035386e-02
19020000	-4.522255e+03	2.672064e+01	2.913962e+00	1.474691e+01	0.000000e+00	2.038817e+00	7.849069e-03	9.962728e-01	1.974010e-03	1.192066e-04	4.038961e+00	1.863604e-02
19040000	-4.530853e+03	1.216031e+01	3.083551e+00	1.632000e+01	0.000000e+00	1.852217e+00	2.460883e-03	9.979506e-01	6.526247e-03	9.817263e-05	2.940073e+00	1.972412e-02
19060000	-4.516253e+03	5.075058e+00	2.842564e+00	1.478687e+01	0.000000e+00	2.206277e+00	3.396526e-03	9.985231e-01	2.230755e-03	1.426494e-04	3.184350e+00	1.812569e-02
19080000	-4.522934e+03	-1.706135e+01	2.493341e+00	1.306826e+01	0.000000e+00	2.851793e+00	7.362866e-03	9.972714e-01	1.256401e-03	1.692826e-04	2.731814e+00	1.584567e-02
19100000	-4.520449e+03	-1.927564e+01	2.712757e+00	1.493321e+01	0.000000e+00	2.400217e+00	1.334373e-02	9.909084e-01	4.602037e-03	1.502298e-04	3.587729e+00	1.723157e-02
19120000	-4.529501e+03	-6.580180e+01	2.407436e+00	1.382423e+01	0.000000e+00	2.166002e+00	1.601794e-02	9.933696e-01	1.578613e-03	1.661612e-04	4.159884e+00	1.535139e-02
19140000	-4.535027e+03	2.018006e+01	2.553748e+00	1.344247e+01	0.000000e+00	2.265995e+00	3.034859e-02	9.892596e-01	1.422813e-03	1.487534e-04	3.303695e+00	1.635465e-02
19160000	-4.518697e+03	-3.730628e+01	2.686577e+00	1.441205e+01	0.000000e+00	2.098429e+00	2.219592e-02	9.866034e-01	3.747021e-03	1.174230e-04	3.561992e+00	1.715215e-02
19180000	-4.532074e+03	6.598573e+01	2.847200e+00	1.502966e+01	0.000000e+00	2.030722e+00	1.019378e-02	9.884018e-01	1.034786e-02	9.507240e-05	2.011775e+00	1.822742e-02
19200000	-4.526002e+03	7.244109e+01	2.800819e+00	1.442732e+01	0.000000e+00	2.296252e+00	4.790943e-02	9.720653e-01	4.697256e-03	1.138986e-04	2.061926e+00	1.792558e-02
19220000	-4.515976e+03	7.640038e+01	2.726999e+00	1.444753e+01	0.000000e+00	2.099404e+00	2.354261e-02	9.850271e-01	4.423740e-03	8.513955e-05	1.992448e+00	1.741744e-02
19240000	-4.518581e+03	8.150885e+01	2.821208e+00	1.488556e+01	0.000000e+00	2.365868e+00	3.570250e-02	9.935613e-01	5.472131e-04	8.008074e-05	2.323316e+00	1.803259e-02
19260000	-4.520643e+03	8.177951e+01	2.741969e+00	1.386070e+01	0.000000e+00	2.067192e+00	1.495849e-02	9.971205e-01	4.394170e-04	9.568864e-05	2.360255e+00	1.750063e-02
19280000	-4.509005e+03	6.072014e+01	3.120429e+00	1.463148e+01	0.000000e+00	2.122364e+00	1.983457e-02	9.951020e-01	9.616555e-04	9.622750e-05	2.040526e+00	1.994810e-02
19300000	-4.527474e+03	8.607863e+01	2.936168e+00	1.418436e+01	0.000000e+00	1.931043e+00	2.319278e-02	9.905584e-01	2.413337e-03	1.023657e-04	1.973760e+00	1.873350e-02
19320000	-4.535029e+03	4.652461e+01	2.636549e+00	1.356688e+01	0.000000e+00	2.039545e+00	5.410352e-02	9.707790e-01	4.464878e-03	8.168913e-05	2.577056e+00	1.678227e-02
19340000	-4.525403e+03	8.398914e+01	2.484860e+00	1.220513e+01	0.000000e+00	2.543256e+00	1.258334e-02	9.916949e-01	6.933638e-03	9.926852e-05	2.102387e+00	1.557930e-02
19360000	-4.521817e+03	7.054714e+01	2.846765e+00	1.414045e+01	0.000000e+00	1.845771e+00	1.061374e-02	9.918124e-01	6.808548e-03	9.038727e-05	2.937840e+00	1.786206e-02
19380000	-4.519709e+03	2.536372e+01	2.711144e+00	1.376936e+01	0.000000e+00	2.201511e+00	1.267376e-02	9.950643e-01	1.659407e-03	1.363910e-04	2.912493e+00	1.696607e-02
19400000	-4.526073e+03	6.069214e+01	2.870591e+00	1.429281e+01	0.000000e+00	2.026737e+00	4.195219e-02	9.931259e-01	3.087658e-04	1.095853e-04	2.279820e+00	1.793430e-02
19420000	-4.513006e+03	2.899929e+01	2.576083e+00	1.279291e+01	0.000000e+00	1.538063e+00	4.018450e-02	9.784409e-01	3.300676e-03	1.322412e-04	3.121041e+00	1.610858e-02
19440000	-4.512052e+03	2.594203e+01	2.988475e+00	1.488075e+01	0.000000e+00	2.233877e+00	3.338874e-02	9.851600e-01	2.477141e-03	9.814344e-05	2.810879e+00	1.846268e-02
19460000	-4.507840e+03	5.328653e+01	2.807607e+00	1.426832e+01	0.000000e+00	2.441774e+00	2.848760e-02	9.901995e-01	1.192053e-03	1.010210e-04	3.126766e+00	1.736677e-02
19480000	-4.507277e+03	4.896977e+01	2.750104e+00	1.393265e+01	0.000000e+00	2.389394e+00	4.033044e-03	9.970199e-01	5.972749e-03	1.140280e-04	2.723587e+00	1.699135e-02
19500000	-4.508282e+03	2.451768e+01	2.738597e+00	1.434597e+01	0.000000e+00	2.199802e+00	1.301456e-02	9.954048e-01	1.216494e-03	9.666769e-05	3.048911e+00	1.674835e-02
19520000	-4.510962e+03	2.103101e+01	2.441248e+00	1.363658e+01	0.000000e+00	2.116493e+00	1.109980e-02	9.893904e-01	6.445306e-03	1.248324e-04	3.934034e+00	1.505983e-02
19540000	-4.496273e+03	2.687954e+01	2.267203e+00	1.201669e+01	0.000000e+00	2.654596e+00	3.048422e-02	9.911804e-01	7.047958e-04	1.054072e-04	3.315783e+00	1.395538e-02
19560000	-4.487054e+03	3.062296e+00	2.805232e+00	1.518494e+01	0.000000e+00	2.125080e+00	6.478725e-03	9.968201e-01	2.155859e-03	1.167672e-04	2.873334e+00	1.731096e-02
19580000	-4.507738e+03	2.006664e+01	2.678109e+00	1.487088e+01	0.000000e+00	2.101658e+00	6.218060e-03	9.942378e-01	8.727651e-03	9.716542e-05	2.651418e+00	1.656400e-02
19600000	-4.510365e+03	2.546531e+01	2.506174e+00	1.295583e+01	0.000000e+00	2.033134e+00	1.079283e-02	9.935312e-01	4.320929e-03	1.144219e-04	3.589997e+00	1.551636e-02
19620000	-4.509308e+03	5.632898e+01	3.357967e+00	1.617377e+01	0.000000e+00	1.687470e+00	3.497057e-02	9.888688e-01	1.273777e-03	1.276967e-04	1.740836e+00	2.076587e-02
19640000	-4.504476e+03	7.531218e+01	2.875196e+00	1.312212e+01	0.000000e+00	2.320168e+00	1.550831e-02	9.892704e-01	5.627976e-03	1.382304e-04	1.832986e+00	1.774413e-02
19660000	-4.525999e+03	1.028260e+02	3.022656e+00	1.448068e+01	0.000000e+00	2.076672e+00	3.802989e-02	9.775765e-01	3.565343e-03	9.002398e-05	2.220664e+00	1.866951e-02
19680000	-4.514497e+03	6.437973e+01	3.163805e+00	1.547101e+01	0.000000e+00	1.767488e+00	8.491393e-03	9.966539e-01	1.674795e-03	1.087105e-04	2.351850e+00	1.958087e-02
19700000	-4.526040e+03	7.682578e+01	3.278810e+00	1.707773e+01	0.000000e+00	2.157369e+00	2.938800e-03	9.981270e-01	3.637407e-03	8.045710e-05	2.076172e+00	2.027296e-02
19720000	-4.518850e+03	1.141506e+02	2.818831e+00	1.382671e+01	0.000000e+00	2.137617e+00	4.958826e-03	9.988159e-01	8.991736e-04	7.675918e-05	1.797542e+00	1.740048e-02
19740000	-4.522315e+03	2.431320e+01	2.884177e+00	1.418464e+01	0.000000e+00	2.019591e+00	3.121822e-03	9.989451e-01	1.583675e-03	1.185728e-04	4.310040e+00	1.779274e-02
19760000	-4.494321e+03	6.902998e+01	3.392675e+00	1.567255e+01	0.000000e+00	2.518219e+00	4.656253e-03	9.984908e-01	1.251561e-03	9.471920e-05	2.871624e+00	2.096745e-02
19780000	-4.526763e+03	-3.853236e+00	3.021451e+00	1.527294e+01	0.000000e+00	1.663404e+00	1.186968e-02	9.919962e-01	4.194962e-03	1.987925e-04	2.897436e+00	1.863762e-02
19800000	-4.500966e+03	-3.088199e+01	2.917697e+00	1.498522e+01	0.000000e+00	2.325229e+00	7.078131e-03	9.952645e-01	5.731694e-03	1.582916e-04	3.745361e+00	1.818388e-02
19820000	-4.507614e+03	1.800014e+01	2.918670e+00	1.460393e+01	0.000000e+00	1.904505e+00	9.695588e-03	9.943845e-01	4.859828e-03	1.252744e-04	3.876188e+00	1.819059e-02
19840000	-4.509268e+03	-2.287128e+00	3.101609e+00	1.506809e+01	0.000000e+00	1.786269e+00	1.002056e-02	9.937086e-01	3.882798e-03	1.262646e-04	3.081262e+00	1.930020e-02
19860000	-4.517787e+03	8.552043e+01	2.919392e+00	1.374274e+01	0.000000e+00	2.609025e+00	1.827199e-02	9.921800e-01	2.601650e-03	9.840236e-05	2.563821e+00	1.831530e-02
19880000	-4.517637e+03	7.700639e+01	2.701978e+00	1.399009e+01	0.000000e+00	2.630857e+00	1.768666e-02	9.940994e-01	1.007053e-03	7.089866e-05	3.248530e+00	1.695667e-02
19900000	-4.503481e+03	5.367019e+01	2.866423e+00	1.392921e+01	0.000000e+00	2.102369e+00	1.529591e-02	9.886567e-01	6.539275e-03	1.060813e-04	2.475346e+00	1.796853e-02
19920000	-4.511499e+03	5.227001e+01	2.748621e+00	1.281562e+01	0.000000e+00	2.465058e+00	2.523026e-02	9.890492e-01	1.923365e-03	1.139499e-04	2.386297e+00	1.714458e-02
19940000	-4.530222e+03	6.562875e+01	2.765023e+00	1.461565e+01	0.000000e+00	2.109339e+00	8.676884e-03	9.962248e-01	1.929533e-03	8.240419e-05	2.205158e+00	1.729256e-02
19960000	-4.511025e+03	8.334052e+01	2.798196e+00	1.425674e+01	0.000000e+00	2.743999e+00	2.111611e-02	9.948250e-01	6.907819e-04	7.185458e-05	1.887301e+00	1.741332e-02
19980000	-4.526349e+03	1.042009e+02	3.151629e+00	1.489969e+01	0.000000e+00	2.486158e+00	1.928843e-02	9.967846e-01	3.995286e-04	1.265445e-04	1.688101e+00	1.987801e-02
20000000	-4.520043e+03	8.109305e+01	3.269277e+00	1.644641e+01	0.000000e+00	2.237609e+00	1.124478e-02	9.893503e-01	9.123843e-03	1.066093e-04	1.450890e+00	2.027099e-02
20020000	-4.525402e+03	9.150044e+01	2.905206e+00	1.513104e+01	0.000000e+00	2.087266e+00	2.801491e-02	9.896015e-01	1.486176e-03	1.043633e-04	2.006096e+00	1.814299e-02
20040000	-4.521302e+03	8.342419e+01	2.595937e+00	1.390931e+01	0.000000e+00	2.476184e+00	1.496084e-02	9.933626e-01	2.166616e-03	1.363728e-04	1.281207e+00	1.621895e-02
20060000	-4.523578e+03	6.926418e+01	2.887968e+00	1.566015e+01	0.000000e+00	2.447228e+00	1.271286e-02	9.896690e-01	6.551239e-03	8.820140e-05	1.388590e+00	1.802260e-02
20080000	-4.510705e+03	8.873519e+01	3.004401e+00	1.642463e+01	0.000000e+00	2.013376e+00	1.475483e-02	9.905144e-01	4.116756e-03	8.613492e-05	1.796084e+00	1.874695e-02
20100000	-4.538608e+03	5.974323e+01	2.808289e+00	1.470496e+01	0.000000e+00	1.768056e+00	1.665826e-02	9.913263e-01	2.579037e-03	9.265776e-05	2.052305e+00	1.749281e-02
20120000	-4.524104e+03	4.360296e+01	2.752664e+00	1.339548e+01	0.000000e+00	1.868914e+00	2.070738e-02	9.892767e-01	2.796490e-03	1.569591e-04	1.758311e+00	1.715316e-02
20140000	-4.538308e+03	5.661528e+01	3.030645e+00	1.483194e+01	0.000000e+00	2.388881e+00	2.137911e-02	9.781786e-01	1.354199e-02	1.251403e-04	2.005613e+00	1.898085e-02
20160000	-4.537034e+03	8.047279e+01	2.965141e+00	1.488987e+01	0.000000e+00	2.263414e+00	2.644814e-02	9.810032e-01	5.021399e-03	1.243239e-04	2.023942e+00	1.853264e-02
20180000	-4.514329e+03	5.718013e+01	2.879330e+00	1.344668e+01	0.000000e+00	1.929654e+00	2.995940e-02	9.859075e-01	2.345487e-03	1.162403e-04	2.446060e+00	1.802827e-02
20200000	-4.513916e+03	4.641559e+01	3.001914e+00	1.434656e+01	0.000000e+00	1.620300e+00	3.330457e-02	9.824360e-01	4.026249e-03	1.138280e-04	2.181462e+00	1.888173e-02
20220000	-4.530035e+03	7.124688e+01	3.118986e+00	1.472840e+01	0.000000e+00	1.556920e+00	2.183718e-02	9.929032e-01	1.290660e-03	9.897421e-05	1.369982e+00	1.952189e-02
20240000	-4.532317e+03	8.004315e+01	2.463304e+00	1.135999e+01	0.000000e+00	1.955040e+00	1.660556e-02	9.925190e-01	2.884796e-03	1.423395e-04	1.934612e+00	1.538769e-02
20260000	-4.535432e+03	6.739265e+01	2.969625e+00	1.380157e+01	0.000000e+00	1.871882e+00	1.431529e-02	9.948885e-01	1.709526e-03	1.163831e-04	1.493479e+00	1.860352e-02
20280000	-4.526231e+03	1.283735e+02	3.252203e+00	1.480999e+01	0.000000e+00	2.072713e+00	6.932819e-03	9.952855e-01	8.129216e-03	8.577362e-05	1.158157e+00	2.052735e-02
20300000	-4.520245e+03	8.418296e+01	2.893855e+00	1.410316e+01	0.000000e+00	1.948421e+00	3.055210e-02	9.850605e-01	2.789686e-03	6.191627e-05	1.709929e+00	1.815439e-02
20320000	-4.535016e+03	1.165085e+02	3.054704e+00	1.525046e+01	0.000000e+00	1.587942e+00	1.998521e-02	9.881093e-01	3.878587e-03	1.076080e-04	9.564776e-01	1.918759e-02
20340000	-4.536068e+03	1.843183e+02	2.742284e+00	1.236877e+01	0.000000e+00	2.285970e+00	2.618134e-02	9.917262e-01	1.450468e-03	8.723491e-05	1.110237e+00	1.723251e-02
20360000	-4.522459e+03	1.630976e+02	2.955347e+00	1.334347e+01	0.000000e+00	2.028000e+00	3.912939e-02	9.867790e-01	2.552907e-03	6.998408e-05	1.230674e+00	1.851311e-02
20380000	-4.535124e+03	2.111397e+02	3.023315e+00	1.340691e+01	0.000000e+00	2.349855e+00	2.382424e-02	9.864842e-01	3.968970e-03	6.127866e-05	1.010791e+00	1.904869e-02
20400000	-4.544701e+03	1.807427e+02	2.879739e+00	1.406085e+01	0.000000e+00	2.564082e+00	2.370276e-02	9.900104e-01	2.178105e-03	5.294679e-05	1.347464e+00	1.817345e-02
20420000	-4.532261e+03	1.524977e+02	2.743651e+00	1.331874e+01	0.000000e+00	2.121145e+00	2.482737e-02	9.901300e-01	2.181169e-03	4.553783e-05	1.410440e+00	1.724840e-02
20440000	-4.527246e+03	1.779683e+02	2.675699e+00	1.309040e+01	0.000000e+00	2.088267e+00	2.541166e-02	9.896936e-01	1.737677e-03	3.820980e-05	1.808070e+00	1.682950e-02
20460000	-4.517890e+03	1.280120e+02	2.733572e+00	1.363489e+01	0.000000e+00	1.778263e+00	2.085256e-02	9.844891e-01	5.801853e-03	4.337568e-05	2.573611e+00	1.719905e-02
20480000	-4.531684e+03	8.391719e+01	2.973187e+00	1.475223e+01	0.000000e+00	2.653544e+00	1.590812e-02	9.932611e-01	2.345669e-03	5.394388e-05	2.586204e+00	1.871987e-02
20500000	-4.526235e+03	1.337885e+02	3.027739e+00	1.462417e+01	0.000000e+00	2.262701e+00	2.383066e-02	9.872425e-01	3.227254e-03	4.480926e-05	1.993871e+00	1.912332e-02
20520000	-4.530272e+03	1.699877e+02	2.700096e+00	1.298237e+01	0.000000e+00	2.602968e+00	2.004294e-02	9.905863e-01	3.039259e-03	4.166737e-05	1.719892e+00	1.714385e-02
20540000	-4.529832e+03	1.496626e+02	2.931355e+00	1.453767e+01	0.000000e+00	2.191444e+00	1.886585e-02	9.919345e-01	2.424810e-03	4.701331e-05	1.720496e+00	1.864448e-02
20560000	-4.510488e+03	1.582178e+02	2.757011e+00	1.335380e+01	0.000000e+00	2.355896e+00	1.172797e-02	9.959087e-01	1.407601e-03	3.896683e-05	2.043711e+00	1.753709e-02
20580000	-4.534096e+03	1.065509e+02	3.197872e+00	1.530352e+01	0.000000e+00	1.557503e+00	9.541177e-03	9.974629e-01	9.858590e-04	6.193580e-05	1.486879e+00	2.038014e-02
20600000	-4.519879e+03	8.313194e+01	2.964283e+00	1.513180e+01	0.000000e+00	2.485953e+00	7.818379e-03	9.972286e-01	1.447783e-03	7.132764e-05	2.304699e+00	1.894021e-02
20620000	-4.538016e+03	3.944625e+01	2.640559e+00	1.451394e+01	0.000000e+00	2.101871e+00	2.612379e-02	9.852341e-01	3.595190e-03	8.562799e-05	2.768398e+00	1.690766e-02
20640000	-4.521984e+03	3.755948e+01	2.775829e+00	1.528069e+01	0.000000e+00	2.117183e+00	1.390676e-02	9.947610e-01	1.301446e-03	7.473385e-05	2.649691e+00	1.780151e-02
20660000	-4.524194e+03	2.192306e+01	2.942528e+00	1.514672e+01	1.162791e-02	3.023435e+00	2.386466e-02	9.901328e-01	2.168891e-03	7.480746e-05	3.381725e+00	1.855361e-02
20680000	-4.496106e+03	1.052379e+02	3.148352e+00	1.559290e+01	0.000000e+00	1.678009e+00	2.682333e-02	9.806458e-01	5.353788e-03	5.116619e-05	3.031880e+00	1.986157e-02
20700000	-4.502378e+03	6.257357e+01	2.644301e+00	1.363520e+01	0.000000e+00	2.327740e+00	3.089238e-02	9.531321e-01	2.179631e-02	6.347153e-05	2.705739e+00	1.658055e-02
20720000	-4.507478e+03	6.664874e+01	2.549363e+00	1.409580e+01	0.000000e+00	2.195667e+00	2.752198e-02	9.845452e-01	3.869564e-03	6.363295e-05	2.131563e+00	1.599863e-02
20740000	-4.526084e+03	6.711700e+01	2.846603e+00	1.397594e+01	0.000000e+00	1.792378e+00	1.973466e-02	9.853813e-01	5.398815e-03	6.627608e-05	2.226513e+00	1.805618e-02
20760000	-4.512908e+03	1.201357e+02	2.251892e+00	1.177888e+01	0.000000e+00	2.718919e+00	2.815407e-02	9.890202e-01	1.336859e-03	6.589251e-05	1.954572e+00	1.417558e-02
20780000	-4.515602e+03	9.714872e+01	2.655985e+00	1.372585e+01	0.000000e+00	2.994552e+00	2.491352e-02	9.867155e-01	2.945033e-03	9.401230e-05	1.462197e+00	1.672022e-02
20800000	-4.535717e+03	1.023526e+02	2.545815e+00	1.278353e+01	0.000000e+00	2.937328e+00	1.417744e-02	9.907813e-01	4.430420e-03	9.463166e-05	1.089307e+00	1.611105e-02
20820000	-4.524028e+03	4.549819e+01	2.561212e+00	1.322439e+01	0.000000e+00	2.501359e+00	2.283904e-02	9.792998e-01	9.051824e-03	1.173239e-04	1.479656e+00	1.620711e-02
20840000	-4.529012e+03	9.815511e+01	2.594472e+00	1.364890e+01	0.000000e+00	1.647714e+00	3.752832e-02	9.744275e-01	4.905890e-03	9.093002e-05	1.638583e+00	1.636234e-02
20860000	-4.517871e+03	1.043465e+02	2.833402e+00	1.405579e+01	0.000000e+00	1.927319e+00	4.365635e-02	9.689079e-01	6.984907e-03	7.031455e-05	1.553314e+00	1.779305e-02
20880000	-4.529636e+03	4.965543e+01	2.898452e+00	1.420151e+01	0.000000e+00	2.349951e+00	3.786209e-02	9.808431e-01	4.239064e-03	1.562695e-04	1.464369e+00	1.829214e-02
20900000	-4.515992e+03	6.852824e+01	2.989485e+00	1.393060e+01	0.000000e+00	2.160288e+00	1.667423e-02	9.914513e-01	3.869704e-03	8.328978e-05	2.379798e+00	1.892034e-02
20920000	-4.517653e+03	4.077021e+01	2.597158e+00	1.254688e+01	0.000000e+00	2.511704e+00	1.672237e-02	9.896976e-01	4.628924e-03	1.102519e-04	3.114633e+00	1.638479e-02
20940000	-4.544221e+03	6.776594e+01	2.849896e+00	1.385819e+01	0.000000e+00	2.463780e+00	3.080549e-02	9.918696e-01	1.142815e-03	1.157884e-04	2.381937e+00	1.792369e-02
20960000	-4.524344e+03	8.918327e+00	2.726833e+00	1.330906e+01	0.000000e+00	2.630070e+00	3.846155e-02	9.855189e-01	2.163746e-03	1.755689e-04	2.874367e+00	1.717794e-02
20980000	-4.525419e+03	5.973282e+01	2.949015e+00	1.393789e+01	0.000000e+00	2.459315e+00	2.529182e-02	9.910992e-01	1.768427e-03	1.707561e-04	1.899762e+00	1.854652e-02
21000000	-4.509932e+03	9.870964e+01	3.010636e+00	1.437624e+01	0.000000e+00	2.364899e+00	1.037892e-02	9.935513e-01	5.514197e-03	9.195802e-05	1.810614e+00	1.894270e-02
21020000	-4.500303e+03	5.300947e+01	2.986603e+00	1.362068e+01	1.162791e-02	1.769403e+00	2.202068e-02	9.876509e-01	4.978269e-03	1.263328e-04	2.382932e+00	1.880249e-02
21040000	-4.509713e+03	1.196241e+02	3.256799e+00	1.587900e+01	0.000000e+00	2.246122e+00	1.508380e-02	9.930229e-01	1.977488e-03	6.619213e-05	1.289913e+00	2.048608e-02
21060000	-4.526750e+03	1.007585e+02	2.880582e+00	1.433184e+01	0.000000e+00	2.098569e+00	1.085791e-02	9.940538e-01	3.282755e-03	9.706236e-05	1.354857e+00	1.808819e-02
21080000	-4.529098e+03	2.099605e+01	2.403262e+00	1.313332e+01	0.000000e+00	2.517071e+00	3.015449e-02	9.797138e-01	6.148798e-03	1.371338e-04	2.586126e+00	1.502961e-02
21100000	-4.521271e+03	6.515185e+01	2.528811e+00	1.243098e+01	0.000000e+00	2.836474e+00	1.441944e-02	9.904524e-01	4.348063e-03	1.409312e-04	2.260658e+00	1.583967e-02
21120000	-4.515628e+03	7.843250e+01	2.666011e+00	1.266381e+01	0.000000e+00	3.715612e+00	3.300873e-02	9.873276e-01	1.982234e-03	1.079209e-04	1.969948e+00	1.672756e-02
21140000	-4.519026e+03	2.624575e+01	3.050083e+00	1.619159e+01	0.000000e+00	2.466043e+00	1.141974e-02	9.914906e-01	5.076084e-03	1.441380e-04	1.688644e+00	1.908852e-02
21160000	-4.509820e+03	2.794160e+01	2.821227e+00	1.445980e+01	0.000000e+00	1.778959e+00	1.579113e-02	9.934089e-01	1.893118e-03	1.582762e-04	2.083615e+00	1.752938e-02
21180000	-4.541587e+03	-1.003701e+01	2.623248e+00	1.362322e+01	0.000000e+00	2.103676e+00	8.147832e-03	9.945306e-01	4.927510e-03	1.613635e-04	2.574815e+00	1.627030e-02
21200000	-4.525114e+03	-3.853838e+00	2.421886e+00	1.237180e+01	0.000000e+00	2.546427e+00	9.523932e-03	9.966936e-01	1.396063e-03	1.756630e-04	3.372641e+00	1.505662e-02
21220000	-4.516168e+03	-5.547072e+01	2.597976e+00	1.425080e+01	0.000000e+00	1.882510e+00	2.221534e-02	9.941383e-01	8.162396e-04	1.497514e-04	3.694232e+00	1.616852e-02
21240000	-4.522621e+03	-2.601293e+00	2.631076e+00	1.392272e+01	0.000000e+00	2.232400e+00	2.401455e-02	9.781789e-01	8.467946e-03	1.578179e-04	2.123056e+00	1.643635e-02
21260000	-4.529282e+03	4.467698e+00	2.800426e+00	1.434162e+01	0.000000e+00	1.927944e+00	2.440036e-02	9.861895e-01	3.749248e-03	1.295877e-04	1.961792e+00	1.750836e-02
21280000	-4.522090e+03	-2.438667e+01	2.786120e+00	1.423860e+01	0.000000e+00	2.154988e+00	6.539263e-03	9.980948e-01	1.012642e-03	1.847238e-04	3.607407e+00	1.741487e-02
21300000	-4.507426e+03	-1.053109e+02	2.402890e+00	1.232374e+01	0.000000e+00	1.927241e+00	3.856659e-03	9.981193e-01	2.385659e-03	2.136522e-04	5.013464e+00	1.500336e-02
21320000	-4.514980e+03	-5.152877e+01	2.787535e+00	1.335333e+01	0.000000e+00	2.389987e+00	2.736368e-03	9.983120e-01	4.225741e-03	2.995278e-04	3.539020e+00	1.739323e-02
21340000	-4.522034e+03	-4.537420e+01	2.963926e+00	1.390467e+01	0.000000e+00	2.190459e+00	3.909817e-03	9.972565e-01	5.323550e-03	2.227637e-04	3.493493e+00	1.851665e-02
21360000	-4.521768e+03	-4.432905e+01	3.046271e+00	1.441722e+01	0.000000e+00	2.372894e+00	3.585029e-03	9.976118e-01	7.534802e-03	2.628886e-04	2.485465e+00	1.908430e-02
21380000	-4.519024e+03	-1.307144e+02	2.812348e+00	1.459089e+01	0.000000e+00	2.249610e+00	1.551592e-02	9.960946e-01	8.768350e-04	5.339423e-04	3.300270e+00	1.766571e-02
21400000	-4.503126e+03	-1.177065e+02	2.741896e+00	1.385490e+01	0.000000e+00	2.076096e+00	3.056833e-02	9.818149e-01	4.190255e-03	5.434393e-04	2.736698e+00	1.727299e-02
21420000	-4.503203e+03	-5.816886e+01	2.843386e+00	1.461315e+01	0.000000e+00	2.062555e+00	6.440216e-03	9.938266e-01	9.065408e-03	2.896177e-04	2.259192e+00	1.786429e-02
21440000	-4.528702e+03	-5.403674e+01	3.146338e+00	1.587382e+01	0.000000e+00	2.218157e+00	7.697101e-03	9.965245e-01	2.061246e-03	2.946349e-04	2.972102e+00	1.975024e-02
21460000	-4.516990e+03	-2.256931e+01	3.003232e+00	1.456801e+01	0.000000e+00	2.140806e+00	4.005258e-02	9.791718e-01	3.900441e-03	2.662650e-04	2.474933e+00	1.894961e-02
21480000	-4.507232e+03	-3.814228e+01	2.891762e+00	1.379743e+01	0.000000e+00	2.215119e+00	1.769869e-02	9.941578e-01	1.181037e-03	2.676371e-04	3.756753e+00	1.821255e-02
21500000	-4.489340e+03	-4.998736e+01	2.823575e+00	1.459931e+01	0.000000e+00	2.069144e+00	9.936504e-03	9.928017e-01	5.025139e-03	2.418682e-04	4.050426e+00	1.777916e-02
21520000	-4.518766e+03	-5.010250e+01	2.940761e+00	1.440358e+01	0.000000e+00	1.947847e+00	1.142491e-02	9.975254e-01	8.323537e-04	2.095347e-04	3.115126e+00	1.848993e-02
21540000	-4.504606e+03	-1.482092e+00	2.505744e+00	1.173406e+01	0.000000e+00	2.097352e+00	2.672970e-03	9.988596e-01	2.574500e-03	1.987576e-04	2.298991e+00	1.559004e-02
21560000	-4.517627e+03	-7.246888e+01	2.479490e+00	1.265166e+01	0.000000e+00	2.559656e+00	4.810767e-03	9.969227e-01	3.793727e-03	2.516952e-04	3.673419e+00	1.539284e-02
21580000	-4.515108e+03	-1.425685e+01	2.342745e+00	1.181630e+01	0.000000e+00	1.772735e+00	2.020957e-03	9.988243e-01	3.777567e-03	2.216438e-04	3.047987e+00	1.453039e-02
21600000	-4.506688e+03	-8.064328e+00	2.417144e+00	1.251615e+01	0.000000e+00	2.333619e+00	1.357307e-03	9.988677e-01	6.972164e-03	1.987000e-04	2.681695e+00	1.498617e-02
21620000	-4.494631e+03	-4.561922e+01	2.614188e+00	1.412192e+01	0.000000e+00	2.385683e+00	9.670388e-03	9.963220e-01	1.016763e-03	2.392517e-04	2.808901e+00	1.620115e-02
21640000	-4.501364e+03	-1.028871e+02	2.616267e+00	1.397135e+01	0.000000e+00	2.294378e+00	8.137832e-03	9.957974e-01	2.726883e-03	2.242496e-04	3.670444e+00	1.626053e-02
21660000	-4.513158e+03	-2.418309e+01	2.817184e+00	1.407698e+01	0.000000e+00	2.054025e+00	1.415884e-02	9.939499e-01	2.248236e-03	1.911670e-04	3.089485e+00	1.735765e-02
21680000	-4.502691e+03	-3.487200e+01	2.786005e+00	1.380171e+01	0.000000e+00	2.249143e+00	2.097256e-02	9.940907e-01	8.033661e-04	2.674484e-04	2.986077e+00	1.722866e-02
21700000	-4.514719e+03	-3.162391e+01	2.683973e+00	1.433744e+01	0.000000e+00	1.613633e+00	2.157332e-02	9.902027e-01	1.773655e-03	2.561453e-04	2.336748e+00	1.638070e-02
21720000	-4.506789e+03	-2.235560e+01	2.574029e+00	1.349295e+01	0.000000e+00	2.378235e+00	1.563586e-02	9.948534e-01	1.152151e-03	2.106661e-04	3.088882e+00	1.576138e-02
21740000	-4.501536e+03	-5.602776e+01	2.300033e+00	1.234794e+01	0.000000e+00	2.785098e+00	1.482367e-02	9.943761e-01	1.617871e-03	2.765452e-04	3.161642e+00	1.404559e-02
21760000	-4.533046e+03	-1.980291e+01	2.604281e+00	1.284958e+01	0.000000e+00	2.141894e+00	3.594478e-02	9.840076e-01	2.874304e-03	2.379294e-04	2.912987e+00	1.593008e-02
21780000	-4.510610e+03	-4.505348e+01	2.421842e+00	1.207262e+01	0.000000e+00	2.516063e+00	2.612731e-02	9.896215e-01	1.943192e-03	2.902580e-04	2.767414e+00	1.491486e-02
21800000	-4.507564e+03	-6.313792e+01	2.373431e+00	1.243396e+01	0.000000e+00	2.158067e+00	1.002360e-02	9.947084e-01	3.108956e-03	2.859789e-04	2.992841e+00	1.458801e-02
21820000	-4.498563e+03	-2.093087e+00	2.678785e+00	1.384882e+01	0.000000e+00	2.764625e+00	1.062894e-02	9.928229e-01	4.617936e-03	1.698802e-04	2.046493e+00	1.659156e-02
21840000	-4.518808e+03	7.395476e+00	2.822727e+00	1.496751e+01	0.000000e+00	1.987995e+00	1.408424e-02	9.959383e-01	9.801459e-04	1.464179e-04	2.419175e+00	1.762939e-02
21860000	-4.515858e+03	-3.594598e+01	2.856779e+00	1.511954e+01	0.000000e+00	2.211021e+00	1.550808e-02	9.855355e-01	7.224420e-03	1.468396e-04	3.224334e+00	1.787321e-02
21880000	-4.500296e+03	-4.358406e+01	2.566400e+00	1.413356e+01	0.000000e+00	2.495460e+00	6.042172e-03	9.938558e-01	9.265576e-03	2.036796e-04	2.819249e+00	1.598782e-02
21900000	-4.498735e+03	-4.090806e+01	2.586232e+00	1.335928e+01	0.000000e+00	2.213054e+00	1.017374e-02	9.958672e-01	1.735035e-03	2.194284e-04	2.919861e+00	1.616757e-02
21920000	-4.502904e+03	6.627577e+00	2.765932e+00	1.408655e+01	0.000000e+00	2.149948e+00	9.350725e-03	9.975923e-01	7.838805e-04	1.267424e-04	2.712181e+00	1.734199e-02
21940000	-4.518629e+03	2.375087e+01	2.514910e+00	1.370383e+01	0.000000e+00	2.574063e+00	9.087715e-03	9.963064e-01	1.422076e-03	9.012198e-05	2.703833e+00	1.574045e-02
21960000	-4.503831e+03	-5.876044e+00	2.477843e+00	1.363124e+01	0.000000e+00	2.284143e+00	5.484416e-03	9.969563e-01	2.579349e-03	1.363775e-04	2.174133e+00	1.556441e-02
21980000	-4.514918e+03	2.458361e+01	2.557738e+00	1.381251e+01	0.000000e+00	2.368977e+00	4.043508e-03	9.969102e-01	5.486467e-03	1.549953e-04	2.093488e+00	1.609309e-02
22000000	-4.514735e+03	7.283590e+00	2.750286e+00	1.370732e+01	0.000000e+00	1.967976e+00	2.032826e-02	9.965008e-01	3.754674e-04	1.469763e-04	2.264488e+00	1.731456e-02
22020000	-4.509072e+03	-2.198692e+01	2.903067e+00	1.568620e+01	0.000000e+00	2.149802e+00	2.130996e-02	9.924820e-01	1.647504e-03	1.642065e-04	2.528100e+00	1.820938e-02
22040000	-4.524974e+03	2.477728e+01	3.030427e+00	1.574631e+01	0.000000e+00	1.844068e+00	3.793083e-02	9.828810e-01	2.471023e-03	1.216324e-04	2.301252e+00	1.904029e-02
22060000	-4.508240e+03	1.589878e+01	2.522828e+00	1.373459e+01	0.000000e+00	1.918167e+00	1.143529e-02	9.914394e-01	6.135606e-03	1.183650e-04	2.640734e+00	1.594847e-02
22080000	-4.520717e+03	-1.085460e+01	2.846040e+00	1.504504e+01	0.000000e+00	2.100944e+00	2.637424e-02	9.807387e-01	4.755352e-03	1.700776e-04	3.334641e+00	1.801932e-02
22100000	-4.515346e+03	2.150892e+00	2.669925e+00	1.407525e+01	0.000000e+00	2.648725e+00	2.586407e-02	9.862385e-01	2.592504e-03	1.605816e-04	2.187476e+00	1.686111e-02
22120000	-4.516626e+03	6.473535e+00	2.819887e+00	1.421130e+01	0.000000e+00	2.745955e+00	2.101526e-02	9.917715e-01	1.587692e-03	2.116260e-04	2.279102e+00	1.779783e-02
22140000	-4.505302e+03	-2.048604e+01	2.849341e+00	1.433582e+01	0.000000e+00	2.192631e+00	2.109377e-02	9.893123e-01	2.505440e-03	2.646149e-04	2.334562e+00	1.801379e-02
22160000	-4.496072e+03	8.868024e+00	3.191989e+00	1.554800e+01	0.000000e+00	1.988201e+00	3.023015e-02	9.872345e-01	2.790859e-03	1.859033e-04	3.131830e+00	2.019872e-02
22180000	-4.513513e+03	2.375596e+01	2.572228e+00	1.377661e+01	0.000000e+00	2.412891e+00	1.558850e-02	9.958934e-01	7.540833e-04	1.173606e-04	2.466954e+00	1.629562e-02
22200000	-4.516597e+03	2.750704e+01	2.894333e+00	1.486358e+01	0.000000e+00	1.946603e+00	2.192906e-02	9.887660e-01	3.599869e-03	1.389720e-04	2.454408e+00	1.828922e-02
22220000	-4.506290e+03	2.752944e+01	2.753955e+00	1.405951e+01	0.000000e+00	2.367823e+00	1.518313e-02	9.870847e-01	8.839247e-03	1.362674e-04	2.540611e+00	1.746593e-02
22240000	-4.506721e+03	4.096151e+01	2.789217e+00	1.417140e+01	0.000000e+00	1.896356e+00	1.048035e-02	9.928302e-01	6.569689e-03	1.306343e-04	2.839758e+00	1.770673e-02
22260000	-4.516243e+03	7.270923e+01	2.797535e+00	1.409851e+01	0.000000e+00	2.119931e+00	1.078170e-02	9.963533e-01	1.442063e-03	8.559627e-05	3.418547e+00	1.775712e-02
22280000	-4.514287e+03	5.527116e+01	3.017400e+00	1.493469e+01	0.000000e+00	1.832745e+00	1.433911e-02	9.948466e-01	1.945967e-03	1.179577e-04	3.013506e+00	1.914611e-02
22300000	-4.497616e+03	9.663302e+01	3.222175e+00	1.546513e+01	0.000000e+00	2.022754e+00	2.533465e-02	9.935938e-01	6.677650e-04	7.256609e-05	3.633208e+00	2.055424e-02
22320000	-4.532430e+03	9.504722e+01	2.816239e+00	1.327204e+01	0.000000e+00	1.936928e+00	1.813066e-02	9.900047e-01	4.066505e-03	7.967422e-05	3.549699e+00	1.780041e-02
22340000	-4.506927e+03	7.137274e+01	2.648440e+00	1.260524e+01	0.000000e+00	2.334860e+00	2.671383e-02	9.816781e-01	5.555404e-03	1.451088e-04	4.166031e+00	1.672508e-02
22360000	-4.515671e+03	9.734367e+01	3.372172e+00	1.647441e+01	0.000000e+00	1.933956e+00	1.498664e-02	9.902203e-01	4.885931e-03	6.406675e-05	2.197715e+00	2.123459e-02
22380000	-4.503395e+03	7.198360e+01	3.278354e+00	1.588112e+01	0.000000e+00	2.591002e+00	1.050366e-02	9.963178e-01	1.562606e-03	7.924429e-05	2.915362e+00	2.057555e-02
22400000	-4.510187e+03	5.756848e+01	3.021479e+00	1.418711e+01	0.000000e+00	1.703289e+00	3.107659e-02	9.932277e-01	6.418882e-04	1.065350e-04	3.554697e+00	1.897125e-02
22420000	-4.512438e+03	4.454413e+01	3.804644e+00	1.780458e+01	0.000000e+00	1.892762e+00	1.089606e-02	9.985743e-01	2.611060e-04	1.111541e-04	2.807272e+00	2.391426e-02
22440000	-4.507913e+03	2.510804e+01	3.027612e+00	1.495837e+01	0.000000e+00	2.000382e+00	1.430841e-02	9.978199e-01	3.632269e-04	1.175583e-04	3.098947e+00	1.900640e-02
22460000	-4.506075e+03	1.044462e+02	2.837974e+00	1.368278e+01	0.000000e+00	1.626022e+00	8.791010e-03	9.977598e-01	8.608179e-04	7.626825e-05	2.424769e+00	1.787774e-02
22480000	-4.522904e+03	9.842411e+01	3.374684e+00	1.520971e+01	0.000000e+00	1.906881e+00	4.900182e-03	9.969136e-01	5.832312e-03	1.204692e-04	2.729973e+00	2.130352e-02
22500000	-4.509039e+03	1.165378e+02	3.084155e+00	1.469737e+01	0.000000e+00	2.628469e+00	1.942723e-02	9.952321e-01	7.987615e-04	5.757299e-05	2.177028e+00	1.944133e-02
22520000	-4.507169e+03	1.043588e+02	3.288945e+00	1.505229e+01	0.000000e+00	1.788410e+00	7.697264e-03	9.947421e-01	6.476460e-03	6.886207e-05	2.669956e+00	2.066418e-02
22540000	-4.507025e+03	1.097090e+02	2.943230e+00	1.459929e+01	0.000000e+00	2.336352e+00	2.392173e-03	9.986604e-01	4.043593e-03	9.636106e-05	2.142352e+00	1.860490e-02
22560000	-4.506550e+03	1.169997e+02	3.242887e+00	1.574656e+01	0.000000e+00	2.940126e+00	1.224708e-03	9.993517e-01	4.224395e-03	7.619314e-05	2.141775e+00	2.050837e-02
22580000	-4.502947e+03	7.177678e+01	3.083794e+00	1.533089e+01	0.000000e+00	1.986217e+00	1.363299e-03	9.991497e-01	4.037297e-03	1.218923e-04	2.791155e+00	1.945301e-02
22600000	-4.523347e+03	3.797713e+01	2.769975e+00	1.281495e+01	0.000000e+00	2.571014e+00	2.495641e-03	9.989906e-01	2.518177e-03	1.779664e-04	2.849592e+00	1.746088e-02
22620000	-4.509919e+03	5.676036e+01	2.977641e+00	1.417235e+01	1.162791e-02	2.409373e+00	2.482210e-03	9.989018e-01	2.585907e-03	1.530245e-04	1.895041e+00	1.887447e-02
22640000	-4.507769e+03	3.082678e+01	2.783173e+00	1.362039e+01	0.000000e+00	2.393704e+00	1.093226e-02	9.923088e-01	7.451821e-03	1.837360e-04	2.428481e+00	1.759494e-02
22660000	-4.520721e+03	4.148886e+01	2.597657e+00	1.237130e+01	0.000000e+00	2.051968e+00	2.953264e-02	9.885129e-01	1.716992e-03	1.856473e-04	3.085909e+00	1.639543e-02
22680000	-4.510043e+03	9.113739e+01	3.138875e+00	1.432043e+01	0.000000e+00	1.922237e+00	1.547504e-02	9.879617e-01	9.199385e-03	1.217008e-04	2.042951e+00	1.982671e-02
22700000	-4.506777e+03	9.036893e+01	3.122548e+00	1.410821e+01	0.000000e+00	2.218909e+00	3.934427e-03	9.972185e-01	9.340192e-03	8.288179e-05	2.596532e+00	1.972663e-02
22720000	-4.509744e+03	9.858027e+01	3.033092e+00	1.415109e+01	0.000000e+00	1.478605e+00	2.150465e-03	9.986647e-01	5.823732e-03	1.154050e-04	2.246659e+00	1.913026e-02
22740000	-4.492644e+03	2.758052e+01	2.696281e+00	1.367683e+01	0.000000e+00	2.763916e+00	4.983519e-03	9.988944e-01	5.821621e-04	1.052059e-04	3.055351e+00	1.703540e-02
22760000	-4.500851e+03	4.253552e+01	3.096442e+00	1.578469e+01	0.000000e+00	2.152436e+00	7.168831e-03	9.982109e-01	6.889837e-04	7.723468e-05	2.597320e+00	1.956871e-02
22780000	-4.510153e+03	5.529689e+01	2.859637e+00	1.420733e+01	0.000000e+00	2.512973e+00	9.641168e-03	9.961801e-01	2.198758e-03	9.351109e-05	2.165669e+00	1.817776e-02
22800000	-4.526496e+03	6.909019e+01	2.744741e+00	1.368159e+01	0.000000e+00	2.159740e+00	1.052917e-02	9.968159e-01	1.018955e-03	9.569758e-05	2.432876e+00	1.744553e-02
22820000	-4.513171e+03	6.620671e+01	2.884156e+00	1.478530e+01	0.000000e+00	2.076236e+00	3.032490e-02	9.841933e-01	3.097386e-03	8.063905e-05	2.104435e+00	1.827423e-02
22840000	-4.530695e+03	6.318960e+01	2.823409e+00	1.494635e+01	0.000000e+00	2.355444e+00	3.328970e-02	9.615770e-01	1.263620e-02	1.102817e-04	2.409331e+00	1.792195e-02
22860000	-4.509363e+03	8.640989e+01	2.880096e+00	1.423253e+01	0.000000e+00	1.846334e+00	1.416952e-02	9.902576e-01	5.267512e-03	1.176237e-04	1.439311e+00	1.829455e-02
22880000	-4.529104e+03	3.704149e+01	2.926966e+00	1.478985e+01	0.000000e+00	2.078535e+00	2.984860e-02	9.907436e-01	9.251395e-04	1.416008e-04	2.367890e+00	1.854908e-02
22900000	-4.524855e+03	3.673572e+01	2.726998e+00	1.405557e+01	0.000000e+00	3.059982e+00	1.832810e-02	9.959009e-01	6.347933e-04	1.917588e-04	1.984126e+00	1.728811e-02
22920000	-4.514908e+03	7.031119e+01	3.058155e+00	1.528239e+01	0.000000e+00	2.065708e+00	2.086602e-02	9.866764e-01	4.550249e-03	9.552485e-05	1.491197e+00	1.943424e-02
22940000	-4.538390e+03	1.033389e+02	3.279992e+00	1.554311e+01	0.000000e+00	2.076903e+00	2.102684e-02	9.878366e-01	4.700174e-03	8.268948e-05	1.219805e+00	2.097676e-02
22960000	-4.530130e+03	1.090136e+02	2.796677e+00	1.377230e+01	0.000000e+00	2.558359e+00	1.210498e-02	9.939345e-01	3.538878e-03	1.203886e-04	1.528847e+00	1.780368e-02
22980000	-4.509609e+03	1.524178e+02	2.860636e+00	1.493242e+01	0.000000e+00	2.706854e+00	1.897586e-02	9.804803e-01	8.908202e-03	7.173070e-05	1.267037e+00	1.810871e-02
23000000	-4.523446e+03	8.793092e+01	2.790750e+00	1.490503e+01	0.000000e+00	1.894921e+00	2.047963e-02	9.838872e-01	6.566879e-03	1.350457e-04	1.147454e+00	1.762549e-02
23020000	-4.517047e+03	2.392681e+01	2.740951e+00	1.385806e+01	0.000000e+00	2.180635e+00	3.320197e-02	9.793285e-01	4.394159e-03	2.882693e-04	1.627375e+00	1.723762e-02
23040000	-4.521341e+03	8.305947e+01	2.961702e+00	1.472069e+01	0.000000e+00	1.902626e+00	1.184372e-02	9.895309e-01	1.093367e-02	1.583622e-04	1.134883e+00	1.867770e-02
23060000	-4.524506e+03	1.377078e+02	3.478006e+00	1.581852e+01	0.000000e+00	2.108881e+00	3.942442e-02	9.815212e-01	3.412036e-03	1.279880e-04	1.281524e+00	2.195151e-02
23080000	-4.532322e+03	1.039931e+02	3.130664e+00	1.440110e+01	0.000000e+00	2.441332e+00	2.251970e-02	9.936529e-01	1.326989e-03	1.677311e-04	1.376134e+00	1.973023e-02
23100000	-4.531492e+03	7.757871e+01	3.158806e+00	1.434465e+01	0.000000e+00	2.040797e+00	1.951465e-02	9.881252e-01	4.855969e-03	1.469784e-04	1.928798e+00	1.993956e-02
23120000	-4.521902e+03	6.977245e+01	3.365151e+00	1.681087e+01	0.000000e+00	1.807622e+00	1.285995e-02	9.929369e-01	4.258767e-03	8.887396e-05	1.520823e+00	2.136738e-02
23140000	-4.528780e+03	3.346429e+01	3.144581e+00	1.623703e+01	0.000000e+00	1.819054e+00	1.704875e-02	9.938285e-01	1.414045e-03	1.447624e-04	2.027004e+00	1.992463e-02
23160000	-4.531536e+03	7.152916e+01	3.364907e+00	1.594156e+01	0.000000e+00	2.285233e+00	1.665587e-02	9.961788e-01	8.575384e-04	9.986050e-05	1.862581e+00	2.130660e-02
23180000	-4.509609e+03	7.454260e+01	3.196738e+00	1.540531e+01	0.000000e+00	1.836103e+00	2.619295e-02	9.808253e-01	7.269332e-03	1.134881e-04	1.399762e+00	2.024812e-02
23200000	-4.513808e+03	8.768507e+01	3.432426e+00	1.556020e+01	0.000000e+00	2.221222e+00	4.491370e-02	9.710404e-01	6.876116e-03	1.036953e-04	1.688557e+00	2.172393e-02
23220000	-4.500130e+03	1.015671e+02	3.229788e+00	1.528774e+01	0.000000e+00	2.133190e+00	2.063702e-02	9.945176e-01	9.326107e-04	7.845487e-05	2.176842e+00	2.034701e-02
23240000	-4.509095e+03	3.997542e+01	3.124869e+00	1.525055e+01	0.000000e+00	2.339318e+00	1.024160e-02	9.966466e-01	1.167091e-03	9.218568e-05	2.563627e+00	1.963286e-02
23260000	-4.501139e+03	3.731257e+01	2.982602e+00	1.414887e+01	0.000000e+00	1.760566e+00	4.935911e-03	9.988301e-01	6.179250e-04	9.120395e-05	3.649124e+00	1.866455e-02
23280000	-4.510837e+03	7.688106e+01	3.179851e+00	1.664553e+01	0.000000e+00	2.589811e+00	4.983304e-03	9.983661e-01	1.256078e-03	6.905554e-05	2.847719e+00	1.969942e-02
23300000	-4.525318e+03	1.014382e+02	3.130340e+00	1.564340e+01	0.000000e+00	2.436324e+00	1.454487e-02	9.975267e-01	2.866520e-04	6.439129e-05	3.437868e+00	1.955757e-02
23320000	-4.524261e+03	7.357769e+01	3.420312e+00	1.605640e+01	0.000000e+00	1.924342e+00	2.031401e-02	9.955487e-01	4.973115e-04	5.491891e-05	3.479377e+00	2.146274e-02
23340000	-4.513662e+03	1.059024e+02	3.377481e+00	1.581341e+01	0.000000e+00	2.049649e+00	1.599235e-02	9.948471e-01	1.636287e-03	5.277363e-05	3.063067e+00	2.143059e-02
23360000	-4.531039e+03	1.090801e+02	3.345817e+00	1.692545e+01	0.000000e+00	2.028131e+00	2.423338e-02	9.926736e-01	8.716420e-04	6.869704e-05	1.812044e+00	2.120671e-02
23380000	-4.522917e+03	9.433468e+01	3.057097e+00	1.512048e+01	0.000000e+00	1.728137e+00	1.955239e-02	9.862957e-01	6.432831e-03	5.948228e-05	3.362145e+00	1.938189e-02
23400000	-4.498869e+03	1.150390e+02	3.087860e+00	1.502423e+01	0.000000e+00	2.797978e+00	9.793968e-03	9.957528e-01	2.220853e-03	5.604502e-05	3.554013e+00	1.956382e-02
23420000	-4.520801e+03	1.074122e+02	3.497320e+00	1.660825e+01	0.000000e+00	2.198140e+00	2.304503e-02	9.903377e-01	2.391974e-03	5.308435e-05	2.821815e+00	2.223701e-02
23440000	-4.509526e+03	9.238783e+01	3.167471e+00	1.529561e+01	0.000000e+00	3.057981e+00	2.266707e-02	9.799635e-01	1.144881e-02	8.165373e-05	2.381933e+00	2.009784e-02
23460000	-4.516004e+03	1.183684e+02	3.009606e+00	1.482803e+01	0.000000e+00	2.042886e+00	3.484480e-02	9.868539e-01	1.466864e-03	6.702690e-05	2.756556e+00	1.902673e-02
23480000	-4.512617e+03	8.854276e+01	2.785630e+00	1.434761e+01	0.000000e+00	1.762966e+00	1.343031e-02	9.914778e-01	5.144466e-03	8.602249e-05	3.021952e+00	1.768207e-02
23500000	-4.531449e+03	1.064001e+02	3.147417e+00	1.562524e+01	0.000000e+00	2.428410e+00	2.232198e-02	9.949046e-01	6.743286e-04	4.746119e-05	3.118346e+00	1.992907e-02
23520000	-4.535227e+03	1.558149e+02	3.133042e+00	1.501882e+01	0.000000e+00	2.257053e+00	1.164430e-02	9.955956e-01	1.497146e-03	6.557130e-05	2.039171e+00	1.987452e-02
23540000	-4.525399e+03	8.644677e+01	3.107392e+00	1.522044e+01	0.000000e+00	2.187563e+00	2.394330e-02	9.961769e-01	2.498915e-04	6.181369e-05	3.375596e+00	1.973309e-02
23560000	-4.523693e+03	8.984188e+01	3.245233e+00	1.504880e+01	0.000000e+00	2.555281e+00	3.448657e-02	9.895039e-01	1.141228e-03	6.298178e-05	3.744201e+00	2.051931e-02
23580000	-4.525428e+03	1.098724e+02	3.116690e+00	1.417709e+01	0.000000e+00	3.309389e+00	1.626337e-02	9.925133e-01	3.718483e-03	5.602883e-05	2.715237e+00	1.985603e-02
23600000	-4.544950e+03	1.797124e+02	3.126311e+00	1.444077e+01	0.000000e+00	2.115721e+00	1.885227e-02	9.894009e-01	4.775357e-03	4.772866e-05	3.543282e+00	1.989630e-02
23620000	-4.527594e+03	1.869403e+02	3.290980e+00	1.511900e+01	0.000000e+00	1.881403e+00	3.358178e-02	9.841650e-01	3.258326e-03	3.729560e-05	2.676347e+00	2.077385e-02
23640000	-4.511226e+03	1.432059e+02	3.185521e+00	1.503220e+01	0.000000e+00	1.892902e+00	1.678409e-02	9.894680e-01	4.554354e-03	4.806409e-05	2.922503e+00	2.012155e-02
23660000	-4.525387e+03	1.058138e+02	3.115047e+00	1.597280e+01	0.000000e+00	1.872427e+00	3.650711e-02	9.841473e-01	2.805304e-03	4.076428e-05	4.194527e+00	1.970128e-02
23680000	-4.509051e+03	1.566302e+02	3.263499e+00	1.558293e+01	0.000000e+00	1.999156e+00	4.381960e-02	9.926889e-01	4.296449e-04	4.149600e-05	4.138502e+00	2.065525e-02
23700000	-4.498280e+03	1.628110e+02	3.085936e+00	1.531484e+01	0.000000e+00	2.681672e+00	1.713885e-02	9.959573e-01	4.632675e-04	2.299254e-05	5.758804e+00	1.950783e-02
23720000	-4.501115e+03	1.597692e+02	3.246418e+00	1.560314e+01	0.000000e+00	1.908532e+00	1.617582e-02	9.972681e-01	4.303672e-04	3.082796e-05	2.931786e+00	2.056999e-02
23740000	-4.499071e+03	1.290394e+02	2.921139e+00	1.482270e+01	0.000000e+00	2.292653e+00	2.935078e-02	9.841868e-01	3.597784e-03	4.630894e-05	3.182245e+00	1.841405e-02
23760000	-4.505776e+03	1.445895e+02	2.879355e+00	1.454357e+01	0.000000e+00	1.942765e+00	2.081094e-02	9.883384e-01	3.676014e-03	4.088704e-05	3.840528e+00	1.822657e-02
23780000	-4.487601e+03	1.891128e+02	3.088332e+00	1.511575e+01	0.000000e+00	2.605456e+00	2.383869e-02	9.850487e-01	4.128214e-03	3.666250e-05	2.925037e+00	1.959923e-02
23800000	-4.501505e+03	1.776579e+02	3.103228e+00	1.527339e+01	0.000000e+00	2.384508e+00	2.460296e-02	9.850228e-01	5.093636e-03	2.654152e-05	3.918630e+00	1.967023e-02
23820000	-4.506637e+03	1.569448e+02	2.949830e+00	1.492188e+01	0.000000e+00	2.734068e+00	9.069826e-03	9.933972e-01	5.318675e-03	3.473270e-05	3.907138e+00	1.860055e-02
23840000	-4.511605e+03	1.628391e+02	3.205234e+00	1.500935e+01	0.000000e+00	1.620434e+00	4.071208e-02	9.877332e-01	1.501722e-03	2.035758e-05	5.020327e+00	2.016679e-02
23860000	-4.496280e+03	1.734242e+02	3.091226e+00	1.503136e+01	0.000000e+00	1.854353e+00	1.806483e-02	9.938885e-01	1.436662e-03	2.450114e-05	3.030292e+00	1.951226e-02
23880000	-4.492947e+03	2.094305e+02	2.970739e+00	1.435343e+01	0.000000e+00	2.799560e+00	2.034886e-02	9.913503e-01	1.988753e-03	2.596706e-05	3.925918e+00	1.868454e-02
23900000	-4.513008e+03	1.865422e+02	3.087997e+00	1.503967e+01	0.000000e+00	1.976990e+00	2.703783e-02	9.921855e-01	1.534474e-03	1.864439e-05	3.277061e+00	1.944947e-02
23920000	-4.516147e+03	1.750124e+02	2.800684e+00	1.370647e+01	0.000000e+00	2.208471e+00	1.387745e-02	9.944382e-01	2.298947e-03	2.486158e-05	4.038021e+00	1.751980e-02
23940000	-4.508699e+03	1.997722e+02	2.901733e+00	1.471539e+01	0.000000e+00	2.286510e+00	5.459634e-03	9.967248e-01	3.246150e-03	1.650737e-05	2.486184e+00	1.815895e-02
23960000	-4.493307e+03	2.076689e+02	2.929842e+00	1.519306e+01	0.000000e+00	2.132558e+00	1.587776e-02	9.957098e-01	6.590932e-04	1.959285e-05	3.324983e+00	1.824820e-02
23980000	-4.497870e+03	2.319246e+02	3.015053e+00	1.476443e+01	0.000000e+00	2.297793e+00	8.094678e-03	9.959047e-01	2.976465e-03	1.742388e-05	3.119086e+00	1.879942e-02
24000000	-4.500514e+03	1.944517e+02	3.121336e+00	1.580590e+01	0.000000e+00	2.201425e+00	1.683194e-02	9.955438e-01	8.773186e-04	2.047112e-05	4.359185e+00	1.937567e-02
24020000	-4.499468e+03	1.631498e+02	2.970043e+00	1.608004e+01	0.000000e+00	2.179725e+00	2.141901e-02	9.879285e-01	2.804551e-03	2.048316e-05	3.185016e+00	1.847170e-02
24040000	-4.513374e+03	1.253643e+02	2.881881e+00	1.579892e+01	0.000000e+00	1.891563e+00	7.512933e-03	9.971568e-01	1.215139e-03	2.129286e-05	3.574935e+00	1.771729e-02
24060000	-4.529255e+03	1.398400e+02	2.546370e+00	1.379980e+01	0.000000e+00	2.367109e+00	5.287810e-03	9.956827e-01	5.221648e-03	2.718675e-05	3.150340e+00	1.557349e-02
24080000	-4.498590e+03	1.260510e+02	2.651548e+00	1.423107e+01	0.000000e+00	2.019033e+00	1.804774e-02	9.904071e-01	2.616669e-03	3.437594e-05	4.407097e+00	1.621376e-02
24100000	-4.506898e+03	1.168714e+02	3.015585e+00	1.604190e+01	0.000000e+00	2.262687e+00	2.480624e-02	9.889304e-01	1.238546e-03	3.674517e-05	2.888088e+00	1.854237e-02
24120000	-4.500162e+03	1.146345e+02	3.274574e+00	1.550578e+01	0.000000e+00	2.167859e+00	2.520878e-02	9.910425e-01	1.484969e-03	3.349966e-05	4.075738e+00	2.014859e-02
24140000	-4.505446e+03	1.202263e+02	2.909149e+00	1.366430e+01	0.000000e+00	2.628402e+00	3.981699e-02	9.931723e-01	3.041881e-04	5.139680e-05	3.595440e+00	1.796543e-02
24160000	-4.510061e+03	1.334293e+02	3.138509e+00	1.575822e+01	0.000000e+00	1.955910e+00	2.292761e-02	9.889822e-01	2.832680e-03	2.579362e-05	3.355963e+00	1.933294e-02
24180000	-4.509473e+03	1.247078e+02	3.268978e+00	1.530336e+01	0.000000e+00	2.037260e+00	1.652962e-02	9.893306e-01	3.959161e-03	4.428115e-05	2.773133e+00	2.027935e-02
24200000	-4.532986e+03	8.946802e+01	2.884722e+00	1.460712e+01	0.000000e+00	2.528900e+00	3.477397e-02	9.873140e-01	1.522509e-03	5.902658e-05	2.694234e+00	1.788778e-02
24220000	-4.525521e+03	9.844208e+01	2.770235e+00	1.378691e+01	0.000000e+00	1.936916e+00	8.646195e-03	9.955067e-01	3.838800e-03	6.876926e-05	2.526141e+00	1.718828e-02
24240000	-4.490219e+03	8.104095e+01	2.684645e+00	1.388917e+01	0.000000e+00	2.112197e+00	1.096725e-02	9.931686e-01	3.695914e-03	6.490475e-05	2.565425e+00	1.663680e-02
24260000	-4.515299e+03	5.748762e+01	2.822714e+00	1.494199e+01	0.000000e+00	2.518671e+00	1.568316e-02	9.970545e-01	4.201089e-04	5.742390e-05	2.738989e+00	1.750262e-02
24280000	-4.522479e+03	6.567785e+01	3.186765e+00	1.685534e+01	0.000000e+00	1.874800e+00	1.925695e-02	9.948540e-01	6.471913e-04	5.789631e-05	2.444668e+00	1.980319e-02
24300000	-4.516887e+03	8.936144e+01	2.668627e+00	1.391371e+01	0.000000e+00	1.995566e+00	2.876859e-02	9.816192e-01	4.787672e-03	6.361130e-05	3.900321e+00	1.662815e-02
24320000	-4.507012e+03	1.404145e+02	3.152561e+00	1.541617e+01	0.000000e+00	1.900223e+00	1.649933e-02	9.889051e-01	6.810122e-03	5.192775e-05	3.372456e+00	1.965162e-02
24340000	-4.516545e+03	1.475760e+02	2.965225e+00	1.466002e+01	0.000000e+00	1.919973e+00	2.229139e-02	9.945335e-01	7.639617e-04	2.552430e-05	4.636348e+00	1.848774e-02
24360000	-4.508231e+03	1.416285e+02	2.946530e+00	1.433368e+01	0.000000e+00	1.820285e+00	2.933925e-02	9.852344e-01	3.927992e-03	2.591268e-05	3.757973e+00	1.835537e-02
24380000	-4.505835e+03	1.260565e+02	2.943413e+00	1.455165e+01	1.162791e-02	2.105696e+00	1.024715e-02	9.948142e-01	3.082716e-03	2.860952e-05	4.128812e+00	1.827003e-02
24400000	-4.510579e+03	1.249513e+02	3.028324e+00	1.559939e+01	0.000000e+00	2.534137e+00	2.040874e-02	9.872340e-01	5.109340e-03	3.342295e-05	2.962193e+00	1.879803e-02
24420000	-4.496713e+03	1.512065e+02	2.632976e+00	1.360559e+01	0.000000e+00	2.648512e+00	2.323984e-02	9.862152e-01	4.182558e-03	2.989134e-05	3.034488e+00	1.650130e-02
24440000	-4.512642e+03	1.490894e+02	2.763822e+00	1.385687e+01	0.000000e+00	2.093958e+00	1.549849e-02	9.906006e-01	4.755663e-03	3.493510e-05	2.890934e+00	1.731733e-02
24460000	-4.510169e+03	1.479716e+02	2.871664e+00	1.494928e+01	0.000000e+00	1.718305e+00	2.042661e-02	9.899012e-01	2.775067e-03	2.359743e-05	3.420845e+00	1.791467e-02
24480000	-4.513147e+03	1.522695e+02	2.757184e+00	1.428542e+01	0.000000e+00	1.527231e+00	2.523100e-02	9.792385e-01	8.201325e-03	2.882224e-05	3.030616e+00	1.720030e-02
24500000	-4.502560e+03	8.353751e+01	2.623738e+00	1.440040e+01	0.000000e+00	1.919987e+00	3.052621e-02	9.811000e-01	4.018935e-03	5.069982e-05	3.992843e+00	1.639736e-02
24520000	-4.517848e+03	1.217803e+02	2.611584e+00	1.452428e+01	0.000000e+00	2.154056e+00	2.192994e-02	9.885663e-01	2.406813e-03	4.289012e-05	2.641708e+00	1.636009e-02
24540000	-4.519565e+03	9.550894e+01	2.501298e+00	1.435799e+01	0.000000e+00	2.495569e+00	4.531708e-02	9.558286e-01	7.757403e-03	4.512251e-05	2.444944e+00	1.562306e-02
24560000	-4.510419e+03	1.488542e+02	2.460566e+00	1.426108e+01	0.000000e+00	2.600762e+00	2.043869e-02	9.847934e-01	5.188046e-03	2.334788e-05	2.316944e+00	1.537105e-02
24580000	-4.533215e+03	1.340641e+02	2.702991e+00	1.498556e+01	0.000000e+00	2.240927e+00	1.847695e-02	9.904769e-01	2.372186e-03	4.477624e-05	1.167580e+00	1.687730e-02
24600000	-4.526689e+03	1.177425e+02	2.551450e+00	1.380475e+01	0.000000e+00	1.877459e+00	9.168466e-03	9.956172e-01	2.941467e-03	4.643550e-05	1.736180e+00	1.587328e-02
24620000	-4.530404e+03	1.190125e+02	2.351131e+00	1.285469e+01	0.000000e+00	2.529748e+00	9.467397e-03	9.962434e-01	2.231205e-03	4.083512e-05	2.220229e+00	1.462791e-02
24640000	-4.518815e+03	1.560294e+02	2.835197e+00	1.400111e+01	0.000000e+00	1.833697e+00	2.411905e-02	9.956616e-01	3.755493e-04	2.239242e-05	3.137859e+00	1.750969e-02
24660000	-4.514573e+03	1.043812e+02	2.506698e+00	1.348356e+01	0.000000e+00	2.656462e+00	1.974926e-02	9.964498e-01	3.493796e-04	2.833087e-05	4.142840e+00	1.550222e-02
24680000	-4.522073e+03	8.634764e+01	2.807317e+00	1.477859e+01	0.000000e+00	2.392518e+00	2.007653e-02	9.944132e-01	7.694344e-04	2.614992e-05	3.967162e+00	1.734074e-02
24700000	-4.526635e+03	1.064469e+02	2.601424e+00	1.377445e+01	0.000000e+00	2.525358e+00	1.306220e-02	9.932895e-01	2.441108e-03	2.301672e-05	3.437798e+00	1.604896e-02
24720000	-4.538103e+03	6.814630e+01	2.442003e+00	1.429165e+01	0.000000e+00	2.212917e+00	1.532081e-02	9.935478e-01	1.166330e-03	3.315278e-05	3.222748e+00	1.494432e-02
24740000	-4.532964e+03	1.100772e+02	2.281922e+00	1.321766e+01	0.000000e+00	1.787708e+00	1.127184e-02	9.952035e-01	1.183343e-03	2.334308e-05	3.077382e+00	1.404320e-02
24760000	-4.521757e+03	1.358485e+02	2.528012e+00	1.324405e+01	0.000000e+00	2.392119e+00	1.169984e-02	9.965887e-01	9.792356e-04	2.194134e-05	2.756521e+00	1.560702e-02
24780000	-4.526219e+03	1.735815e+02	2.651098e+00	1.310187e+01	0.000000e+00	1.838317e+00	1.650071e-02	9.881406e-01	4.943948e-03	2.663654e-05	2.485703e+00	1.636767e-02
24800000	-4.512911e+03	1.876033e+02	2.543148e+00	1.298694e+01	0.000000e+00	3.033575e+00	2.490449e-02	9.762749e-01	9.731889e-03	2.061870e-05	2.612272e+00	1.584451e-02
24820000	-4.527604e+03	1.614056e+02	2.455144e+00	1.289005e+01	0.000000e+00	1.843992e+00	1.698579e-02	9.858173e-01	7.682269e-03	1.540651e-05	3.049099e+00	1.531300e-02
24840000	-4.524227e+03	1.442687e+02	2.589983e+00	1.351058e+01	0.000000e+00	2.146692e+00	1.450502e-02	9.940383e-01	1.996281e-03	1.907907e-05	2.670432e+00	1.611550e-02
24860000	-4.529639e+03	1.422921e+02	2.445800e+00	1.276383e+01	0.000000e+00	2.315357e+00	1.186186e-02	9.953170e-01	1.678931e-03	3.207254e-05	2.340979e+00	1.522252e-02
24880000	-4.527180e+03	1.251842e+02	2.569275e+00	1.330721e+01	0.000000e+00	2.509389e+00	1.577795e-02	9.944839e-01	1.486782e-03	3.037205e-05	2.991838e+00	1.596296e-02
24900000	-4.535897e+03	1.096906e+02	2.531377e+00	1.269415e+01	0.000000e+00	2.619040e+00	2.023570e-02	9.879772e-01	3.817507e-03	5.221214e-05	1.841291e+00	1.572411e-02
24920000	-4.534829e+03	9.512719e+01	2.264583e+00	1.191809e+01	0.000000e+00	2.178385e+00	2.653251e-02	9.949865e-01	3.266045e-04	3.958243e-05	2.036260e+00	1.405542e-02
24940000	-4.526875e+03	5.935891e+01	2.960373e+00	1.450157e+01	0.000000e+00	1.894196e+00	1.583803e-02	9.951764e-01	1.391767e-03	4.157449e-05	3.275508e+00	1.829786e-02
24960000	-4.527586e+03	7.495067e+01	2.436611e+00	1.417539e+01	0.000000e+00	2.491289e+00	1.652627e-02	9.915828e-01	2.012780e-03	2.932776e-05	2.260422e+00	1.496144e-02
24980000	-4.554020e+03	1.291317e+02	2.346172e+00	1.291226e+01	0.000000e+00	2.296935e+00	6.261687e-03	9.959793e-01	4.633928e-03	4.226208e-05	1.579850e+00	1.446179e-02
25000000	-4.532396e+03	6.608590e+01	2.336119e+00	1.285907e+01	0.000000e+00	2.472972e+00	1.459447e-02	9.877448e-01	8.028630e-03	4.779197e-05	1.687073e+00	1.438788e-02
25020000	-4.518414e+03	1.847444e+01	2.345410e+00	1.212697e+01	0.000000e+00	2.123271e+00	1.870083e-02	9.885547e-01	5.017962e-03	7.893925e-05	3.226681e+00	1.445165e-02
25040000	-4.506286e+03	4.019530e+01	2.591462e+00	1.340924e+01	0.000000e+00	1.762660e+00	1.669152e-02	9.916884e-01	2.594790e-03	6.839609e-05	4.765632e+00	1.594140e-02
25060000	-4.503893e+03	4.848910e+01	2.470959e+00	1.216440e+01	0.000000e+00	2.648683e+00	1.493401e-02	9.916806e-01	3.738332e-03	8.167181e-05	2.811877e+00	1.522650e-02
25080000	-4.515098e+03	5.313921e+00	2.632632e+00	1.291449e+01	0.000000e+00	2.518617e+00	1.229918e-02	9.945903e-01	2.712475e-03	1.024017e-04	3.554193e+00	1.625166e-02
25100000	-4.528329e+03	5.636914e+00	2.771255e+00	1.432245e+01	0.000000e+00	2.019160e+00	1.919672e-02	9.872644e-01	3.819791e-03	1.191807e-04	1.960354e+00	1.714760e-02
25120000	-4.520070e+03	-2.090866e-01	2.650470e+00	1.399479e+01	0.000000e+00	2.089813e+00	4.528389e-03	9.967010e-01	5.452429e-03	1.207500e-04	2.422920e+00	1.637687e-02
25140000	-4.503075e+03	7.408549e+00	2.745279e+00	1.343932e+01	0.000000e+00	1.882112e+00	2.557744e-02	9.899923e-01	1.945970e-03	1.267832e-04	2.624516e+00	1.699258e-02
25160000	-4.527613e+03	-1.679673e+00	2.649972e+00	1.288160e+01	0.000000e+00	2.035605e+00	1.901432e-02	9.873295e-01	6.494917e-03	1.343984e-04	4.073717e+00	1.644704e-02
25180000	-4.513622e+03	8.490166e+01	2.766917e+00	1.388374e+01	0.000000e+00	2.283595e+00	1.144167e-02	9.893984e-01	1.200707e-02	6.912191e-05	2.641824e+00	1.708253e-02
25200000	-4.518300e+03	1.005286e+02	2.577706e+00	1.289306e+01	0.000000e+00	2.546376e+00	2.308424e-02	9.612598e-01	2.631665e-02	6.194288e-05	2.888731e+00	1.600011e-02
25220000	-4.518514e+03	6.834131e+01	2.663737e+00	1.375450e+01	0.000000e+00	2.112037e+00	3.087507e-02	9.772650e-01	5.214031e-03	7.217975e-05	2.470280e+00	1.648765e-02
25240000	-4.515879e+03	8.954005e+01	2.433649e+00	1.336481e+01	0.000000e+00	1.889019e+00	3.694553e-02	9.932690e-01	3.771495e-04	6.948394e-05	2.732330e+00	1.510384e-02
25260000	-4.510638e+03	5.470808e+01	2.603205e+00	1.347655e+01	0.000000e+00	1.957879e+00	2.904175e-02	9.906389e-01	9.541625e-04	1.020017e-04	2.274656e+00	1.612825e-02
25280000	-4.527127e+03	1.062825e+02	2.845784e+00	1.341238e+01	0.000000e+00	2.350864e+00	4.127603e-02	9.687632e-01	7.869094e-03	8.905657e-05	1.829055e+00	1.762770e-02
25300000	-4.526815e+03	4.482729e+01	2.847548e+00	1.437844e+01	0.000000e+00	1.593915e+00	3.395169e-02	9.874009e-01	1.828811e-03	7.893594e-05	2.893832e+00	1.778487e-02
25320000	-4.527974e+03	1.221273e+02	2.687602e+00	1.400773e+01	0.000000e+00	1.773940e+00	1.616020e-02	9.825397e-01	1.263896e-02	7.782568e-05	1.501041e+00	1.676066e-02
25340000	-4.526114e+03	1.097427e+02	2.518364e+00	1.309576e+01	0.000000e+00	1.617521e+00	2.249356e-02	9.802017e-01	9.170564e-03	8.926719e-05	2.057096e+00	1.583838e-02
25360000	-4.524284e+03	1.609426e+02	2.816646e+00	1.430843e+01	0.000000e+00	1.801548e+00	3.425421e-02	9.702300e-01	7.845739e-03	4.828400e-05	1.824656e+00	1.782396e-02
25380000	-4.514157e+03	1.753856e+02	3.100882e+00	1.490504e+01	0.000000e+00	1.909514e+00	6.331921e-02	9.661817e-01	3.905331e-03	5.469608e-05	1.723761e+00	1.964075e-02
25400000	-4.514299e+03	1.455746e+02	2.481820e+00	1.192254e+01	0.000000e+00	2.054499e+00	3.365265e-02	9.613155e-01	1.586582e-02	5.123193e-05	2.239120e+00	1.574778e-02
25420000	-4.510462e+03	1.257205e+02	2.742653e+00	1.273168e+01	0.000000e+00	2.317359e+00	4.251532e-02	9.843283e-01	1.782242e-03	6.718339e-05	3.108681e+00	1.743426e-02
25440000	-4.511494e+03	1.155491e+02	3.157367e+00	1.473939e+01	0.000000e+00	1.891526e+00	7.024194e-02	9.661357e-01	3.623960e-03	5.139269e-05	1.891592e+00	1.998960e-02
25460000	-4.519604e+03	1.598646e+02	3.130363e+00	1.410587e+01	0.000000e+00	1.727130e+00	1.428411e-02	9.935700e-01	2.869840e-03	5.044305e-05	1.265953e+00	1.987272e-02
25480000	-4.515111e+03	1.218725e+02	3.230762e+00	1.510384e+01	0.000000e+00	1.873306e+00	2.263683e-02	9.831949e-01	8.498601e-03	4.756809e-05	2.322470e+00	2.051310e-02
25500000	-4.524626e+03	1.832957e+02	2.915021e+00	1.354445e+01	0.000000e+00	2.033802e+00	2.509279e-02	9.869386e-01	3.687273e-03	2.735735e-05	1.722059e+00	1.848096e-02
25520000	-4.517143e+03	1.058515e+02	3.106969e+00	1.451378e+01	0.000000e+00	1.822839e+00	4.664329e-02	9.755973e-01	4.952146e-03	4.854125e-05	3.032236e+00	1.968954e-02
25540000	-4.521505e+03	1.436783e+02	2.744222e+00	1.294699e+01	0.000000e+00	2.979468e+00	2.464647e-02	9.875785e-01	3.076322e-03	6.365415e-05	2.385335e+00	1.738007e-02
25560000	-4.521505e+03	1.867035e+02	2.952062e+00	1.356828e+01	0.000000e+00	2.380201e+00	2.369410e-02	9.914630e-01	2.026058e-03	4.878838e-05	2.386886e+00	1.861641e-02
25580000	-4.517441e+03	1.003482e+02	2.967493e+00	1.334355e+01	0.000000e+00	2.244829e+00	2.932489e-02	9.863523e-01	3.639311e-03	8.555389e-05	2.792575e+00	1.871632e-02
25600000	-4.515623e+03	1.648726e+02	3.306411e+00	1.589957e+01	0.000000e+00	2.167816e+00	8.696949e-03	9.948881e-01	3.908562e-03	4.877684e-05	1.481781e+00	2.100397e-02
25620000	-4.507341e+03	1.004158e+02	3.046636e+00	1.498000e+01	0.000000e+00	2.356659e+00	3.966752e-03	9.966637e-01	9.198453e-03	7.675715e-05	3.101413e+00	1.942253e-02
25640000	-4.502194e+03	1.175692e+02	3.080953e+00	1.462504e+01	0.000000e+00	2.377431e+00	1.859406e-02	9.954383e-01	6.586212e-04	7.598301e-05	2.590690e+00	1.962779e-02
25660000	-4.516094e+03	7.328344e+01	2.750693e+00	1.376925e+01	0.000000e+00	1.788425e+00	1.910560e-02	9.926968e-01	1.279685e-03	8.098442e-05	3.722503e+00	1.751659e-02
25680000	-4.525996e+03	1.331026e+02	2.676850e+00	1.339083e+01	0.000000e+00	2.127774e+00	6.563247e-03	9.982181e-01	9.116928e-04	6.981166e-05	2.968083e+00	1.702627e-02
25700000	-4.519719e+03	1.273870e+02	2.632219e+00	1.363952e+01	0.000000e+00	1.995005e+00	6.506819e-03	9.977614e-01	1.048155e-03	5.981827e-05	3.173549e+00	1.674713e-02
25720000	-4.519531e+03	1.196785e+02	2.722887e+00	1.370403e+01	0.000000e+00	2.096559e+00	2.858269e-02	9.910555e-01	1.254827e-03	3.725312e-05	3.641726e+00	1.740879e-02
25740000	-4.527820e+03	1.332088e+02	2.823297e+00	1.405696e+01	0.000000e+00	2.427434e+00	1.707447e-02	9.922935e-01	2.209560e-03	5.516601e-05	3.590610e+00	1.811097e-02
25760000	-4.534669e+03	1.935170e+02	3.096010e+00	1.531898e+01	0.000000e+00	2.041295e+00	2.896428e-02	9.908782e-01	1.521437e-03	1.938334e-05	2.850782e+00	1.985765e-02
25780000	-4.531851e+03	2.400137e+02	2.908794e+00	1.437827e+01	0.000000e+00	2.259184e+00	1.465615e-02	9.926061e-01	3.335472e-03	2.203254e-05	1.873592e+00	1.857018e-02
25800000	-4.534456e+03	2.380614e+02	2.892989e+00	1.372267e+01	0.000000e+00	1.961119e+00	1.506858e-02	9.955878e-01	1.170969e-03	2.206103e-05	2.692628e+00	1.845539e-02
25820000	-4.513903e+03	2.198213e+02	2.960860e+00	1.391119e+01	0.000000e+00	2.381852e+00	2.443006e-02	9.909903e-01	1.466817e-03	2.025097e-05	3.116887e+00	1.884666e-02
25840000	-4.508190e+03	2.066285e+02	3.047223e+00	1.502787e+01	0.000000e+00	2.028599e+00	3.778292e-02	9.903219e-01	1.010791e-03	2.498480e-05	2.524271e+00	1.941395e-02
25860000	-4.516176e+03	1.843374e+02	3.422423e+00	1.619228e+01	0.000000e+00	1.703387e+00	3.009173e-02	9.872954e-01	2.555144e-03	1.905717e-05	3.719108e+00	2.188055e-02
25880000	-4.499854e+03	1.875753e+02	3.190606e+00	1.606981e+01	0.000000e+00	2.021225e+00	3.416819e-02	9.887216e-01	1.317255e-03	3.260459e-05	3.520120e+00	2.031323e-02
25900000	-4.508062e+03	2.006287e+02	3.067675e+00	1.504918e+01	0.000000e+00	2.409825e+00	1.997106e-02	9.895219e-01	3.663927e-03	3.027089e-05	2.634712e+00	1.952755e-02
25920000	-4.499542e+03	1.185618e+02	3.013007e+00	1.452248e+01	0.000000e+00	1.954482e+00	1.201127e-02	9.902911e-01	4.567598e-03	3.984707e-05	4.166851e+00	1.920233e-02
25940000	-4.484993e+03	1.320466e+02	2.818444e+00	1.377191e+01	0.000000e+00	2.695003e+00	3.278900e-02	9.858486e-01	2.554332e-03	4.887272e-05	4.349897e+00	1.787731e-02
25960000	-4.497579e+03	1.745494e+02	3.112687e+00	1.520314e+01	0.000000e+00	1.798680e+00	4.139720e-02	9.885753e-01	1.131009e-03	3.235014e-05	2.425415e+00	1.980135e-02
25980000	-4.525342e+03	1.308420e+02	2.844414e+00	1.385719e+01	0.000000e+00	2.120596e+00	1.996129e-02	9.896630e-01	3.011610e-03	3.897242e-05	3.818303e+00	1.820053e-02
26000000	-4.506419e+03	1.664254e+02	3.098148e+00	1.475759e+01	0.000000e+00	2.360472e+00	4.909792e-02	9.844397e-01	1.477798e-03	3.855756e-05	2.828580e+00	1.976701e-02
26020000	-4.504694e+03	1.859000e+02	3.154754e+00	1.459424e+01	0.000000e+00	2.023011e+00	1.847154e-02	9.884996e-01	6.453808e-03	2.294264e-05	5.214042e+00	2.016265e-02
26040000	-4.522198e+03	1.605286e+02	2.974961e+00	1.400447e+01	0.000000e+00	2.243493e+00	1.510599e-02	9.902482e-01	6.073746e-03	2.691047e-05	3.837257e+00	1.898213e-02
26060000	-4.501397e+03	1.654181e+02	3.224447e+00	1.486395e+01	0.000000e+00	1.869499e+00	2.893701e-02	9.877534e-01	2.791169e-03	3.314386e-05	4.313663e+00	2.054620e-02
26080000	-4.507494e+03	1.932652e+02	3.069243e+00	1.477981e+01	0.000000e+00	2.197977e+00	1.323159e-02	9.945774e-01	1.993550e-03	3.056214e-05	2.084630e+00	1.951620e-02
26100000	-4.536351e+03	2.202480e+02	2.958529e+00	1.433187e+01	0.000000e+00	2.337121e+00	7.950268e-03	9.976710e-01	1.344613e-03	2.425687e-05	1.615793e+00	1.886915e-02
26120000	-4.533353e+03	2.143928e+02	2.726805e+00	1.362945e+01	0.000000e+00	1.830780e+00	1.401396e-02	9.970348e-01	6.591063e-04	2.314521e-05	2.648747e+00	1.743684e-02
26140000	-4.520063e+03	1.989303e+02	2.889948e+00	1.482805e+01	0.000000e+00	2.155747e+00	9.727889e-03	9.979770e-01	5.622415e-04	3.092090e-05	2.502876e+00	1.849627e-02
26160000	-4.506770e+03	1.470135e+02	3.422253e+00	1.650686e+01	0.000000e+00	2.160213e+00	2.788453e-02	9.969236e-01	2.282147e-04	3.044525e-05	3.725135e+00	2.189673e-02
26180000	-4.521998e+03	1.610494e+02	3.096701e+00	1.438422e+01	0.000000e+00	2.081828e+00	1.365559e-02	9.965364e-01	8.647904e-04	3.971995e-05	2.971247e+00	1.987853e-02
26200000	-4.547069e+03	1.987236e+02	3.071872e+00	1.486239e+01	0.000000e+00	2.324307e+00	1.004351e-02	9.985726e-01	2.719294e-04	3.970254e-05	2.332406e+00	1.969089e-02
26220000	-4.543131e+03	2.477672e+02	3.216562e+00	1.564148e+01	0.000000e+00	2.279058e+00	1.148613e-02	9.964337e-01	1.366984e-03	2.507417e-05	2.143004e+00	2.064646e-02
26240000	-4.526808e+03	2.191681e+02	2.983520e+00	1.416272e+01	0.000000e+00	2.361937e+00	1.417998e-02	9.955010e-01	1.510481e-03	2.691311e-05	2.090924e+00	1.906521e-02
26260000	-4.534186e+03	2.209452e+02	3.659553e+00	1.722517e+01	0.000000e+00	2.174405e+00	1.428964e-02	9.872164e-01	1.095923e-02	2.461802e-05	1.340563e+00	2.332153e-02
26280000	-4.525311e+03	2.007391e+02	3.137258e+00	1.489289e+01	0.000000e+00	2.062242e+00	2.287977e-02	9.829814e-01	7.213786e-03	2.958499e-05	2.840245e+00	2.000182e-02
26300000	-4.525227e+03	2.582367e+02	3.580219e+00	1.605383e+01	0.000000e+00	2.719188e+00	3.676315e-02	9.887914e-01	1.390910e-03	1.578334e-05	1.702885e+00	2.279058e-02
26320000	-4.527444e+03	2.549466e+02	3.687555e+00	1.746459e+01	0.000000e+00	2.041965e+00	1.467836e-02	9.947349e-01	1.622180e-03	1.547886e-05	2.066810e+00	2.343291e-02
26340000	-4.522427e+03	2.901981e+02	3.161329e+00	1.470637e+01	0.000000e+00	2.183588e+00	2.488284e-02	9.875136e-01	3.377387e-03	1.655449e-05	2.529478e+00	2.023540e-02
26360000	-4.522384e+03	2.500769e+02	3.319151e+00	1.673377e+01	0.000000e+00	1.638744e+00	2.911100e-02	9.918040e-01	1.205852e-03	1.753638e-05	2.899547e+00	2.116340e-02
26380000	-4.512608e+03	1.660382e+02	3.257615e+00	1.665578e+01	0.000000e+00	2.193460e+00	1.159729e-02	9.977862e-01	5.199321e-04	2.340872e-05	3.644059e+00	2.084562e-02
26400000	-4.509617e+03	1.570861e+02	3.031606e+00	1.512659e+01	0.000000e+00	2.473979e+00	9.688590e-03	9.982850e-01	4.449675e-04	2.875871e-05	6.162870e+00	1.942929e-02
26420000	-4.511583e+03	1.400744e+02	3.405867e+00	1.604131e+01	0.000000e+00	2.018893e+00	2.549664e-02	9.917590e-01	1.307808e-03	2.950673e-05	4.827489e+00	2.181135e-02
26440000	-4.519037e+03	2.210089e+02	3.303858e+00	1.646022e+01	0.000000e+00	2.419856e+00	2.572376e-02	9.889235e-01	2.565478e-03	1.518422e-05	2.393446e+00	2.121226e-02
26460000	-4.522341e+03	2.293980e+02	2.829933e+00	1.318332e+01	0.000000e+00	2.726071e+00	1.602847e-02	9.898049e-01	6.576232e-03	2.435271e-05	2.860475e+00	1.809282e-02
26480000	-4.497512e+03	1.954483e+02	3.032157e+00	1.517433e+01	0.000000e+00	2.562206e+00	2.999471e-02	9.832336e-01	3.839865e-03	2.888974e-05	3.218869e+00	1.929397e-02
26500000	-4.510318e+03	1.956874e+02	3.100732e+00	1.624860e+01	0.000000e+00	1.732193e+00	2.464756e-02	9.876095e-01	2.830085e-03	1.533056e-05	2.935403e+00	1.984731e-02
26520000	-4.508669e+03	1.789304e+02	2.993248e+00	1.512603e+01	0.000000e+00	2.048460e+00	2.294419e-02	9.753030e-01	1.313456e-02	2.503397e-05	3.311580e+00	1.913870e-02
26540000	-4.495790e+03	1.499450e+02	2.685299e+00	1.459298e+01	0.000000e+00	2.255651e+00	4.207550e-02	9.778096e-01	3.043609e-03	2.043037e-05	4.604223e+00	1.730288e-02
26560000	-4.519278e+03	1.593369e+02	2.786492e+00	1.335436e+01	0.000000e+00	2.091253e+00	2.760141e-02	9.779323e-01	1.114497e-02	1.827425e-05	3.833109e+00	1.780452e-02
26580000	-4.511911e+03	2.080761e+02	2.765762e+00	1.295588e+01	0.000000e+00	1.809392e+00	2.208149e-02	9.878782e-01	4.401915e-03	2.612981e-05	3.041236e+00	1.766095e-02
26600000	-4.520630e+03	1.862098e+02	3.029461e+00	1.356283e+01	0.000000e+00	1.990028e+00	4.222128e-02	9.895653e-01	1.199859e-03	3.003671e-05	3.621683e+00	1.937675e-02
26620000	-4.523542e+03	2.034391e+02	3.236285e+00	1.435268e+01	0.000000e+00	2.081088e+00	1.706231e-02	9.944407e-01	2.182362e-03	2.755532e-05	2.887408e+00	2.067669e-02
26640000	-4.495558e+03	2.111695e+02	2.793485e+00	1.374967e+01	0.000000e+00	1.812936e+00	2.397329e-02	9.854882e-01	6.528830e-03	2.102384e-05	2.334969e+00	1.774227e-02
26660000	-4.515518e+03	1.854382e+02	3.041213e+00	1.460353e+01	0.000000e+00	1.965607e+00	2.921714e-02	9.880334e-01	1.930434e-03	2.457578e-05	2.630483e+00	1.932146e-02
26680000	-4.524121e+03	2.106312e+02	3.038660e+00	1.452731e+01	0.000000e+00	1.994392e+00	1.947586e-02	9.920239e-01	2.176734e-03	2.027307e-05	2.748760e+00	1.929076e-02
26700000	-4.511042e+03	1.992750e+02	3.137644e+00	1.494406e+01	0.000000e+00	1.817691e+00	9.008280e-03	9.959918e-01	2.157177e-03	2.205804e-05	3.048827e+00	1.987461e-02
26720000	-4.523286e+03	1.715738e+02	3.014886e+00	1.388240e+01	0.000000e+00	2.254485e+00	1.071549e-02	9.926256e-01	7.396389e-03	1.527683e-05	4.971525e+00	1.910251e-02
26740000	-4.513266e+03	1.166814e+02	2.834991e+00	1.389542e+01	0.000000e+00	2.190331e+00	2.582200e-02	9.773885e-01	9.275885e-03	2.223130e-05	6.481230e+00	1.787888e-02
26760000	-4.521076e+03	7.048616e+01	2.661866e+00	1.379174e+01	0.000000e+00	2.180610e+00	1.230585e-02	9.889371e-01	7.489133e-03	6.803517e-05	3.664620e+00	1.682282e-02
26780000	-4.490493e+03	9.406058e+01	2.946244e+00	1.457851e+01	0.000000e+00	2.317227e+00	5.939943e-03	9.967529e-01	3.657993e-03	4.992139e-05	5.541937e+00	1.864301e-02
26800000	-4.507474e+03	1.243256e+02	2.645490e+00	1.391600e+01	0.000000e+00	1.938226e+00	1.034343e-02	9.955914e-01	1.602772e-03	4.284821e-05	4.280546e+00	1.665146e-02
26820000	-4.500938e+03	1.511146e+02	3.292907e+00	1.772191e+01	0.000000e+00	2.085438e+00	1.469786e-02	9.913358e-01	3.688290e-03	3.011793e-05	2.947490e+00	2.067322e-02
26840000	-4.511862e+03	1.505622e+02	2.999642e+00	1.543788e+01	0.000000e+00	1.881638e+00	2.006325e-02	9.926741e-01	1.315184e-03	4.189695e-05	3.669357e+00	1.885390e-02
26860000	-4.507484e+03	1.704596e+02	3.385374e+00	1.686911e+01	0.000000e+00	1.907164e+00	1.036975e-02	9.938270e-01	3.997081e-03	3.114164e-05	3.421710e+00	2.133815e-02
26880000	-4.496185e+03	1.905534e+02	2.963480e+00	1.455548e+01	0.000000e+00	2.332512e+00	1.634795e-02	9.979384e-01	1.793289e-04	2.462512e-05	3.578753e+00	1.867803e-02
26900000	-4.509384e+03	1.980118e+02	3.159222e+00	1.552356e+01	0.000000e+00	1.804784e+00	1.278845e-02	9.977084e-01	4.264101e-04	2.874938e-05	3.041052e+00	1.985397e-02
26920000	-4.510891e+03	1.391943e+02	2.929591e+00	1.568914e+01	0.000000e+00	2.596574e+00	6.490427e-03	9.975390e-01	1.512333e-03	3.750727e-05	4.327983e+00	1.837890e-02
26940000	-4.519418e+03	1.166317e+02	3.107563e+00	1.521556e+01	0.000000e+00	2.356810e+00	8.646304e-03	9.959051e-01	2.776219e-03	3.189530e-05	5.074550e+00	1.957150e-02
26960000	-4.508571e+03	2.106119e+02	3.240455e+00	1.630898e+01	0.000000e+00	2.063705e+00	7.064232e-03	9.977183e-01	1.422432e-03	2.285477e-05	4.188940e+00	2.043968e-02
26980000	-4.516588e+03	2.388117e+02	2.981231e+00	1.478649e+01	0.000000e+00	2.152791e+00	6.497709e-03	9.976484e-01	1.407367e-03	1.540959e-05	4.620089e+00	1.886942e-02
27000000	-4.498532e+03	2.193967e+02	3.259040e+00	1.616164e+01	0.000000e+00	2.234466e+00	5.705466e-03	9.966783e-01	4.668525e-03	1.404535e-05	4.811946e+00	2.051732e-02
27020000	-4.519814e+03	1.975994e+02	2.837208e+00	1.471707e+01	0.000000e+00	1.972238e+00	7.896818e-03	9.943382e-01	6.055331e-03	1.995924e-05	4.115989e+00	1.783820e-02
27040000	-4.508892e+03	1.662621e+02	2.915623e+00	1.428303e+01	0.000000e+00	2.826780e+00	2.733452e-02	9.926748e-01	1.042310e-03	2.671060e-05	3.577563e+00	1.826419e-02
27060000	-4.528505e+03	1.949095e+02	3.202855e+00	1.504908e+01	0.000000e+00	2.030111e+00	2.071308e-02	9.792379e-01	1.294301e-02	2.130951e-05	2.966266e+00	2.020280e-02
27080000	-4.520363e+03	1.843919e+02	2.703718e+00	1.461441e+01	0.000000e+00	2.978294e+00	1.475875e-02	9.910222e-01	3.240965e-03	1.941747e-05	4.083455e+00	1.699211e-02
27100000	-4.510293e+03	1.876486e+02	2.736935e+00	1.487587e+01	0.000000e+00	2.144214e+00	1.935031e-02	9.902524e-01	2.330326e-03	1.342398e-05	3.671270e+00	1.721923e-02
27120000	-4.520154e+03	1.821322e+02	2.981481e+00	1.554215e+01	0.000000e+00	1.628961e+00	4.293260e-02	9.802484e-01	2.821301e-03	1.641107e-05	4.829754e+00	1.873118e-02
27140000	-4.495262e+03	1.787640e+02	2.953990e+00	1.522808e+01	0.000000e+00	2.365407e+00	1.769096e-02	9.869783e-01	5.491434e-03	1.334319e-05	3.834227e+00	1.859100e-02
27160000	-4.514175e+03	2.225218e+02	2.767438e+00	1.391074e+01	0.000000e+00	1.908477e+00	1.930030e-02	9.752497e-01	2.036180e-02	1.358243e-05	4.195491e+00	1.741727e-02
27180000	-4.517316e+03	2.261456e+02	2.921721e+00	1.449624e+01	0.000000e+00	2.014664e+00	2.454466e-02	9.878627e-01	3.237681e-03	1.159587e-05	2.460356e+00	1.833785e-02
27200000	-4.499925e+03	1.398757e+02	2.720138e+00	1.369842e+01	0.000000e+00	2.254015e+00	1.045198e-02	9.875807e-01	1.599296e-02	1.993124e-05	4.616180e+00	1.704955e-02
27220000	-4.513733e+03	1.927984e+02	2.965910e+00	1.501563e+01	0.000000e+00	1.640723e+00	2.123193e-02	9.881967e-01	4.261002e-03	1.361405e-05	3.380041e+00	1.857987e-02
27240000	-4.509355e+03	1.407546e+02	2.997105e+00	1.522731e+01	0.000000e+00	2.282025e+00	1.761890e-02	9.895063e-01	3.542788e-03	3.417312e-05	2.694132e+00	1.880637e-02
27260000	-4.506586e+03	1.354696e+02	2.763999e+00	1.400605e+01	0.000000e+00	2.277749e+00	2.590165e-02	9.847072e-01	3.562590e-03	2.736717e-05	4.164745e+00	1.745795e-02
27280000	-4.505720e+03	1.217681e+02	2.750790e+00	1.360455e+01	0.000000e+00	2.208740e+00	2.637188e-02	9.812502e-01	6.368666e-03	2.917113e-05	4.590723e+00	1.740273e-02
27300000	-4.532046e+03	1.873156e+02	2.823236e+00	1.415575e+01	0.000000e+00	2.086295e+00	1.281290e-02	9.885699e-01	1.011382e-02	2.241947e-05	3.434199e+00	1.784152e-02
27320000	-4.542158e+03	1.298640e+02	2.900329e+00	1.560878e+01	0.000000e+00	2.227734e+00	2.269645e-02	9.835681e-01	6.127714e-03	2.110082e-05	3.618487e+00	1.838205e-02
27340000	-4.523518e+03	1.929226e+02	2.903084e+00	1.483125e+01	0.000000e+00	2.388185e+00	3.396054e-02	9.898984e-01	1.133297e-03	2.040395e-05	2.482492e+00	1.841040e-02
27360000	-4.522198e+03	1.914404e+02	2.658741e+00	1.328225e+01	0.000000e+00	2.602817e+00	3.949842e-02	9.787603e-01	4.051520e-03	1.678248e-05	2.898722e+00	1.680904e-02
27380000	-4.530396e+03	1.488401e+02	2.984061e+00	1.467355e+01	0.000000e+00	1.732021e+00	8.081501e-03	9.934748e-01	8.056029e-03	3.135014e-05	1.914796e+00	1.881656e-02
27400000	-4.518166e+03	1.269714e+02	2.477757e+00	1.284273e+01	0.000000e+00	2.349554e+00	2.911344e-02	9.824286e-01	4.425972e-03	4.501625e-05	2.363366e+00	1.555785e-02
27420000	-4.514513e+03	1.136469e+02	3.014280e+00	1.410017e+01	0.000000e+00	2.290106e+00	1.787198e-02	9.883431e-01	6.203479e-03	4.517178e-05	2.675414e+00	1.896592e-02
27440000	-4.503659e+03	8.511747e+01	2.783359e+00	1.420035e+01	0.000000e+00	2.684192e+00	7.736912e-03	9.960117e-01	2.834751e-03	6.142861e-05	2.514146e+00	1.747323e-02
27460000	-4.512405e+03	9.306418e+01	2.544235e+00	1.276558e+01	0.000000e+00	2.235504e+00	1.142251e-02	9.950947e-01	1.718037e-03	4.283190e-05	2.722935e+00	1.603602e-02
27480000	-4.493862e+03	6.819849e+01	2.534235e+00	1.348492e+01	0.000000e+00	2.206217e+00	1.180793e-02	9.912510e-01	5.554539e-03	5.289489e-05	3.848413e+00	1.589807e-02
27500000	-4.519028e+03	7.512997e+01	3.191173e+00	1.631376e+01	0.000000e+00	2.038726e+00	2.479115e-02	9.868165e-01	3.605442e-03	5.884525e-05	3.131750e+00	2.005943e-02
27520000	-4.508024e+03	5.760642e+01	3.049141e+00	1.464454e+01	0.000000e+00	2.203698e+00	3.168879e-02	9.858187e-01	2.194094e-03	7.492726e-05	3.394040e+00	1.917909e-02
27540000	-4.501142e+03	1.033663e+02	3.172915e+00	1.444108e+01	0.000000e+00	2.295126e+00	1.515819e-02	9.887061e-01	6.898839e-03	6.820104e-05	2.627838e+00	1.995288e-02
27560000	-4.499240e+03	1.176459e+02	3.069874e+00	1.414874e+01	0.000000e+00	2.434469e+00	7.746352e-03	9.967298e-01	3.118025e-03	5.125352e-05	2.699453e+00	1.928695e-02
27580000	-4.521767e+03	1.024100e+02	3.063528e+00	1.604461e+01	0.000000e+00	2.454975e+00	7.074615e-03	9.965304e-01	2.491472e-03	5.061004e-05	2.369916e+00	1.923175e-02
27600000	-4.500241e+03	1.160570e+02	2.836002e+00	1.474532e+01	0.000000e+00	2.513501e+00	2.597505e-02	9.909663e-01	1.390620e-03	4.051840e-05	2.418481e+00	1.791447e-02
27620000	-4.529893e+03	1.426199e+02	2.731340e+00	1.336056e+01	0.000000e+00	2.767147e+00	3.441218e-02	9.881669e-01	1.613460e-03	4.625878e-05	2.924291e+00	1.733372e-02
27640000	-4.519205e+03	1.994472e+02	2.824049e+00	1.393372e+01	0.000000e+00	2.537868e+00	2.964463e-02	9.903052e-01	1.310635e-03	2.579761e-05	1.807067e+00	1.794116e-02
27660000	-4.516952e+03	2.449523e+02	3.076502e+00	1.528835e+01	0.000000e+00	2.352709e+00	2.038077e-02	9.951825e-01	5.388101e-04	1.660585e-05	1.709576e+00	1.960635e-02
27680000	-4.518191e+03	1.973441e+02	3.186436e+00	1.596031e+01	0.000000e+00	2.569561e+00	2.490145e-02	9.934702e-01	6.599703e-04	2.145844e-05	2.039268e+00	2.020140e-02
27700000	-4.514165e+03	1.406857e+02	2.683771e+00	1.471151e+01	0.000000e+00	2.024032e+00	3.201345e-02	9.930153e-01	4.917430e-04	2.794847e-05	2.476653e+00	1.698567e-02
27720000	-4.514603e+03	1.040578e+02	3.105094e+00	1.619849e+01	0.000000e+00	2.427523e+00	1.425630e-02	9.925899e-01	1.759281e-03	3.811954e-05	2.794752e+00	1.957675e-02
27740000	-4.524813e+03	1.525651e+02	2.951852e+00	1.529509e+01	0.000000e+00	2.194185e+00	2.483217e-02	9.846218e-01	3.927074e-03	4.215387e-05	1.953793e+00	1.858363e-02
27760000	-4.513607e+03	1.814899e+02	3.081385e+00	1.543830e+01	0.000000e+00	2.736745e+00	1.836542e-02	9.894365e-01	4.260452e-03	2.387425e-05	2.092598e+00	1.938563e-02
27780000	-4.506611e+03	1.795582e+02	2.855201e+00	1.403592e+01	0.000000e+00	2.186690e+00	1.182543e-02	9.921918e-01	5.965492e-03	3.230935e-05	1.942325e+00	1.795778e-02
27800000	-4.528730e+03	2.214038e+02	2.774173e+00	1.396871e+01	0.000000e+00	2.601796e+00	1.692775e-02	9.900624e-01	3.609589e-03	2.605164e-05	1.555593e+00	1.742676e-02
27820000	-4.519999e+03	2.032759e+02	3.103745e+00	1.477496e+01	0.000000e+00	2.515902e+00	3.502905e-02	9.821200e-01	4.290924e-03	3.373269e-05	1.479465e+00	1.949022e-02
27840000	-4.520768e+03	2.306280e+02	3.092749e+00	1.571730e+01	0.000000e+00	2.399173e+00	2.020961e-02	9.856071e-01	4.961534e-03	1.779851e-05	1.361586e+00	1.939802e-02
27860000	-4.521329e+03	2.832576e+02	3.163724e+00	1.501623e+01	0.000000e+00	2.225948e+00	2.918323e-02	9.946253e-01	4.207712e-04	1.190068e-05	1.520548e+00	1.983684e-02
27880000	-4.536283e+03	3.150416e+02	2.856703e+00	1.295639e+01	0.000000e+00	2.664748e+00	2.631285e-02	9.852048e-01	5.021768e-03	1.607471e-05	1.582171e+00	1.800606e-02
27900000	-4.514819e+03	2.851052e+02	2.896641e+00	1.359547e+01	0.000000e+00	2.534567e+00	1.283815e-02	9.887683e-01	9.123843e-03	1.565575e-05	2.089359e+00	1.823762e-02
27920000	-4.510089e+03	2.130266e+02	2.592246e+00	1.339727e+01	0.000000e+00	1.934620e+00	2.469786e-02	9.806817e-01	6.619121e-03	1.646678e-05	2.143647e+00	1.632880e-02
27940000	-4.528010e+03	1.868987e+02	2.592099e+00	1.516571e+01	0.000000e+00	2.432141e+00	1.102115e-02	9.903563e-01	6.887009e-03	1.792265e-05	2.026424e+00	1.639861e-02
27960000	-4.518023e+03	1.927096e+02	2.615446e+00	1.474684e+01	0.000000e+00	2.300729e+00	2.186015e-02	9.855986e-01	4.038763e-03	2.382463e-05	1.925925e+00	1.649151e-02
27980000	-4.512951e+03	1.861477e+02	2.568207e+00	1.407272e+01	0.000000e+00	2.659913e+00	1.496607e-02	9.938539e-01	1.737293e-03	2.757421e-05	2.289467e+00	1.616919e-02
28000000	-4.514999e+03	1.444494e+02	2.406228e+00	1.303251e+01	0.000000e+00	1.992815e+00	2.584660e-02	9.916642e-01	1.089220e-03	2.559844e-05	3.939799e+00	1.517938e-02
28020000	-4.510387e+03	1.306066e+02	3.421400e+00	1.782587e+01	0.000000e+00	2.036400e+00	2.710624e-02	9.881198e-01	2.008351e-03	2.638237e-05	2.972353e+00	2.163040e-02
28040000	-4.510194e+03	1.203842e+02	2.932536e+00	1.596917e+01	0.000000e+00	2.387472e+00	1.265637e-02	9.955030e-01	1.430884e-03	2.878198e-05	2.758949e+00	1.850679e-02
28060000	-4.522835e+03	1.414113e+02	2.708079e+00	1.460863e+01	1.162791e-02	2.152285e+00	1.740048e-02	9.893450e-01	3.978361e-03	3.222447e-05	3.064164e+00	1.710861e-02
28080000	-4.524970e+03	2.095733e+02	2.986057e+00	1.608289e+01	0.000000e+00	1.678538e+00	2.894246e-02	9.688575e-01	1.103657e-02	2.007563e-05	1.553106e+00	1.885446e-02
28100000	-4.531664e+03	1.974619e+02	2.543828e+00	1.396462e+01	0.000000e+00	2.109926e+00	2.301017e-02	9.814065e-01	6.249948e-03	1.811400e-05	2.665194e+00	1.609743e-02
28120000	-4.501569e+03	2.056817e+02	2.590928e+00	1.489661e+01	0.000000e+00	2.156219e+00	9.138738e-03	9.948652e-01	2.668196e-03	2.058969e-05	2.783121e+00	1.642583e-02
28140000	-4.512346e+03	1.686737e+02	2.380783e+00	1.342222e+01	0.000000e+00	2.245562e+00	7.172687e-03	9.958835e-01	2.654708e-03	1.913575e-05	4.105026e+00	1.509213e-02
28160000	-4.513530e+03	1.846278e+02	2.586462e+00	1.395234e+01	0.000000e+00	1.926876e+00	1.400456e-02	9.915331e-01	3.924804e-03	1.662249e-05	3.071764e+00	1.639646e-02
28180000	-4.520008e+03	1.927226e+02	2.932693e+00	1.584166e+01	0.000000e+00	2.562425e+00	1.695124e-02	9.929122e-01	2.210030e-03	1.710609e-05	2.483455e+00	1.856956e-02
28200000	-4.505734e+03	2.186453e+02	2.843140e+00	1.546853e+01	1.162791e-02	2.145254e+00	2.375748e-02	9.900604e-01	1.737795e-03	8.990535e-06	3.555113e+00	1.798999e-02
28220000	-4.513122e+03	1.723685e+02	2.637313e+00	1.408883e+01	0.000000e+00	2.241391e+00	2.642152e-02	9.890077e-01	1.751715e-03	1.638502e-05	4.494152e+00	1.673401e-02
28240000	-4.500312e+03	2.165649e+02	2.821443e+00	1.493664e+01	0.000000e+00	2.091954e+00	1.975983e-02	9.946959e-01	7.527292e-04	1.074596e-05	2.894208e+00	1.781661e-02
28260000	-4.522977e+03	2.028876e+02	2.695725e+00	1.463268e+01	0.000000e+00	2.083928e+00	1.935446e-02	9.877843e-01	4.461913e-03	1.273406e-05	3.184205e+00	1.699106e-02
28280000	-4.525785e+03	2.078114e+02	2.636303e+00	1.501958e+01	0.000000e+00	2.641941e+00	2.005615e-02	9.937898e-01	1.124599e-03	9.633597e-06	4.396171e+00	1.666152e-02
28300000	-4.516583e+03	1.634553e+02	2.534286e+00	1.461005e+01	0.000000e+00	2.427954e+00	1.552910e-02	9.940883e-01	1.015061e-03	1.215036e-05	5.116900e+00	1.611468e-02
28320000	-4.508374e+03	1.444008e+02	2.818848e+00	1.519671e+01	0.000000e+00	2.393676e+00	1.301433e-02	9.912277e-01	3.323030e-03	1.423490e-05	3.275912e+00	1.794683e-02
28340000	-4.514252e+03	1.624141e+02	2.599744e+00	1.493475e+01	0.000000e+00	2.008789e+00	2.081752e-02	9.876977e-01	3.121044e-03	1.672874e-05	3.833047e+00	1.647034e-02
28360000	-4.508265e+03	1.249370e+02	3.186250e+00	1.760955e+01	0.000000e+00	2.134784e+00	1.691565e-02	9.913574e-01	2.138363e-03	1.290392e-05	4.083249e+00	2.018547e-02
28380000	-4.507427e+03	1.767693e+02	2.680035e+00	1.477688e+01	0.000000e+00	2.016745e+00	1.799281e-02	9.904964e-01	2.887635e-03	1.403925e-05	6.027076e+00	1.706747e-02
28400000	-4.537655e+03	1.579396e+02	2.866831e+00	1.573218e+01	0.000000e+00	2.347073e+00	2.316260e-02	9.849207e-01	5.218872e-03	1.767829e-05	4.340990e+00	1.823891e-02
28420000	-4.529937e+03	1.763480e+02	2.708806e+00	1.440881e+01	0.000000e+00	1.781918e+00	3.777113e-02	9.774880e-01	3.844809e-03	2.142630e-05	3.858948e+00	1.725821e-02
28440000	-4.522997e+03	1.252562e+02	2.793347e+00	1.446167e+01	0.000000e+00	2.162110e+00	1.338999e-02	9.905335e-01	5.369214e-03	2.345220e-05	4.929123e+00	1.778685e-02
28460000	-4.516728e+03	1.565251e+02	2.554266e+00	1.308120e+01	0.000000e+00	2.411237e+00	3.753862e-02	9.719885e-01	6.762909e-03	1.645792e-05	4.898579e+00	1.626810e-02
28480000	-4.533864e+03	1.382887e+02	2.471872e+00	1.324780e+01	0.000000e+00	1.698004e+00	2.109517e-02	9.871507e-01	4.587707e-03	1.654982e-05	3.635281e+00	1.568657e-02
28500000	-4.506132e+03	1.225499e+02	2.694256e+00	1.431357e+01	0.000000e+00	2.364390e+00	1.516954e-02	9.925493e-01	2.897325e-03	1.804280e-05	4.436501e+00	1.706150e-02
28520000	-4.515163e+03	1.423246e+02	2.286887e+00	1.217662e+01	0.000000e+00	1.813237e+00	9.381167e-03	9.954318e-01	2.705204e-03	1.704561e-05	5.777332e+00	1.445132e-02
28540000	-4.509783e+03	1.690951e+02	2.728471e+00	1.425843e+01	0.000000e+00	1.940519e+00	2.908497e-02	9.704545e-01	9.424757e-03	1.513291e-05	4.293287e+00	1.722512e-02
28560000	-4.500237e+03	1.612968e+02	2.308503e+00	1.216576e+01	0.000000e+00	2.113170e+00	1.696234e-02	9.875569e-01	3.384359e-03	1.543924e-05	4.556576e+00	1.456052e-02
28580000	-4.510489e+03	1.171599e+02	2.638028e+00	1.419459e+01	0.000000e+00	2.327917e+00	1.790923e-02	9.886545e-01	2.809771e-03	1.670322e-05	5.272595e+00	1.651247e-02
28600000	-4.521956e+03	1.473464e+02	2.669277e+00	1.321167e+01	0.000000e+00	2.498403e+00	1.079264e-02	9.907944e-01	9.923113e-03	1.847157e-05	5.247122e+00	1.678945e-02
28620000	-4.508473e+03	1.875582e+02	3.132361e+00	1.624540e+01	0.000000e+00	2.470225e+00	7.387906e-03	9.918375e-01	1.141654e-02	1.146039e-05	6.299014e+00	1.970318e-02
28640000	-4.526596e+03	1.653406e+02	2.806114e+00	1.466399e+01	0.000000e+00	2.553891e+00	5.548187e-02	9.829196e-01	9.676052e-04	2.010082e-05	3.390515e+00	1.768714e-02
28660000	-4.492698e+03	1.835856e+02	2.807965e+00	1.417491e+01	0.000000e+00	2.227103e+00	1.399034e-02	9.965615e-01	8.150308e-04	1.965114e-05	3.569062e+00	1.772567e-02
28680000	-4.515282e+03	1.785631e+02	2.738242e+00	1.388059e+01	0.000000e+00	2.281863e+00	2.456707e-02	9.964664e-01	3.095320e-04	1.818262e-05	4.389070e+00	1.724934e-02
28700000	-4.523636e+03	1.728903e+02	2.675958e+00	1.431534e+01	0.000000e+00	1.942096e+00	2.054394e-02	9.939153e-01	7.679774e-04	2.897861e-05	3.250256e+00	1.691281e-02
28720000	-4.520059e+03	1.892429e+02	3.201469e+00	1.689377e+01	0.000000e+00	2.165093e+00	2.488553e-02	9.806679e-01	6.472359e-03	1.634568e-05	2.802716e+00	2.022422e-02
28740000	-4.520706e+03	1.732812e+02	2.842673e+00	1.532061e+01	0.000000e+00	2.219165e+00	2.614770e-02	9.903414e-01	9.484391e-04	1.791728e-05	3.786999e+00	1.798778e-02
28760000	-4.520872e+03	1.680621e+02	2.833658e+00	1.525818e+01	0.000000e+00	2.357709e+00	1.431284e-02	9.879715e-01	7.844997e-03	1.487735e-05	4.192752e+00	1.792913e-02
28780000	-4.489857e+03	1.406286e+02	2.663360e+00	1.401476e+01	0.000000e+00	2.521114e+00	1.522189e-02	9.891641e-01	4.543269e-03	2.500230e-05	4.526860e+00	1.681308e-02
28800000	-4.498094e+03	1.674635e+02	2.729984e+00	1.374041e+01	0.000000e+00	2.426602e+00	1.472319e-02	9.880933e-01	7.376324e-03	2.289395e-05	3.774019e+00	1.716652e-02
28820000	-4.522258e+03	1.656171e+02	2.728490e+00	1.423919e+01	0.000000e+00	2.405833e+00	2.290149e-02	9.915828e-01	1.604069e-03	2.518170e-05	2.637040e+00	1.722078e-02
28840000	-4.522600e+03	1.325767e+02	2.645160e+00	1.485713e+01	0.000000e+00	2.387977e+00	1.932958e-02	9.880295e-01	3.284941e-03	2.073191e-05	3.501386e+00	1.664881e-02
28860000	-4.518552e+03	1.627299e+02	2.805496e+00	1.377989e+01	0.000000e+00	2.460809e+00	4.084448e-02	9.779195e-01	4.302698e-03	2.310597e-05	2.792770e+00	1.773539e-02
28880000	-4.519102e+03	1.598456e+02	2.595710e+00	1.333220e+01	0.000000e+00	1.983078e+00	1.312267e-02	9.880055e-01	8.786430e-03	1.810385e-05	4.110776e+00	1.640095e-02
28900000	-4.510245e+03	2.129856e+02	2.583405e+00	1.353387e+01	0.000000e+00	2.919190e+00	1.472621e-02	9.942687e-01	2.051892e-03	1.548452e-05	3.279569e+00	1.633167e-02
28920000	-4.495787e+03	1.723151e+02	2.923192e+00	1.448604e+01	0.000000e+00	3.130203e+00	8.553062e-03	9.925155e-01	7.962601e-03	1.762527e-05	4.045688e+00	1.839411e-02
28940000	-4.502237e+03	1.536224e+02	3.031552e+00	1.530958e+01	0.000000e+00	2.474386e+00	1.485366e-02	9.961293e-01	7.871630e-04	2.365829e-05	3.962951e+00	1.901470e-02
28960000	-4.512219e+03	2.190621e+02	2.967655e+00	1.378481e+01	0.000000e+00	2.177225e+00	2.383224e-02	9.897819e-01	3.224242e-03	1.786649e-05	4.271839e+00	1.867530e-02
28980000	-4.515003e+03	1.536688e+02	3.107280e+00	1.498597e+01	0.000000e+00	2.703475e+00	1.970899e-02	9.925667e-01	1.853799e-03	2.694403e-05	3.433917e+00	1.951891e-02
29000000	-4.513962e+03	1.444675e+02	3.017077e+00	1.491035e+01	0.000000e+00	2.261480e+00	3.051359e-02	9.764726e-01	7.347907e-03	2.502436e-05	3.793652e+00	1.894706e-02
29020000	-4.514937e+03	1.462487e+02	2.893417e+00	1.419027e+01	0.000000e+00	1.777327e+00	1.685738e-02	9.870351e-01	8.340805e-03	2.647026e-05	3.280278e+00	1.819040e-02
29040000	-4.513485e+03	1.886642e+02	2.713506e+00	1.374753e+01	0.000000e+00	2.259809e+00	2.887099e-02	9.910438e-01	1.177748e-03	3.033507e-05	3.646674e+00	1.699245e-02
29060000	-4.504157e+03	1.967370e+02	3.080443e+00	1.612521e+01	0.000000e+00	2.153368e+00	3.987933e-02	9.841912e-01	1.673329e-03	2.048911e-05	3.014730e+00	1.928077e-02
29080000	-4.521466e+03	1.864984e+02	2.614605e+00	1.371239e+01	0.000000e+00	2.215000e+00	1.020448e-02	9.964644e-01	1.298026e-03	2.265079e-05	3.975025e+00	1.634319e-02
29100000	-4.507765e+03	1.766303e+02	2.950901e+00	1.633038e+01	0.000000e+00	2.488167e+00	6.049556e-03	9.970518e-01	2.419144e-03	2.359051e-05	2.897138e+00	1.845468e-02
29120000	-4.513435e+03	1.975671e+02	2.990150e+00	1.548830e+01	0.000000e+00	2.249897e+00	1.087785e-02	9.933110e-01	3.636945e-03	2.102811e-05	2.512972e+00	1.873225e-02
29140000	-4.507247e+03	1.669109e+02	2.977720e+00	1.607510e+01	0.000000e+00	2.234799e+00	1.789860e-02	9.949243e-01	9.234513e-04	1.751319e-05	2.556008e+00	1.872039e-02
29160000	-4.511085e+03	1.864099e+02	2.952110e+00	1.550454e+01	0.000000e+00	1.918968e+00	2.449827e-02	9.932293e-01	8.669587e-04	1.756597e-05	2.754573e+00	1.852239e-02
29180000	-4.499600e+03	2.108399e+02	3.086542e+00	1.613311e+01	0.000000e+00	2.284048e+00	1.132052e-02	9.953343e-01	2.428128e-03	1.340684e-05	2.577039e+00	1.934941e-02
29200000	-4.502310e+03	2.168398e+02	2.554880e+00	1.361517e+01	0.000000e+00	2.146611e+00	1.590941e-02	9.956140e-01	7.290432e-04	1.180636e-05	2.657655e+00	1.605186e-02
29220000	-4.535810e+03	1.938127e+02	2.541386e+00	1.377177e+01	0.000000e+00	2.162686e+00	9.274851e-03	9.981996e-01	2.931815e-04	1.472168e-05	4.155802e+00	1.598000e-02
29240000	-4.512570e+03	1.836379e+02	2.660202e+00	1.427702e+01	0.000000e+00	1.909703e+00	5.731058e-03	9.976520e-01	1.577057e-03	1.941934e-05	3.944880e+00	1.671785e-02
29260000	-4.516686e+03	1.954581e+02	2.444163e+00	1.395291e+01	0.000000e+00	2.407908e+00	8.414994e-03	9.973979e-01	1.039737e-03	1.272575e-05	2.502379e+00	1.530265e-02
29280000	-4.504179e+03	1.949966e+02	2.998524e+00	1.627312e+01	0.000000e+00	1.846456e+00	2.194556e-02	9.899346e-01	1.665987e-03	9.835534e-06	2.750624e+00	1.877004e-02
29300000	-4.503076e+03	1.621216e+02	2.643915e+00	1.459483e+01	0.000000e+00	2.027448e+00	3.251039e-02	9.873572e-01	1.394853e-03	1.764839e-05	3.385200e+00	1.661357e-02
29320000	-4.512163e+03	2.093107e+02	2.774495e+00	1.447194e+01	0.000000e+00	2.515426e+00	3.180526e-02	9.796591e-01	4.061261e-03	2.014278e-05	2.802711e+00	1.742741e-02
29340000	-4.520224e+03	2.947028e+02	2.795527e+00	1.369357e+01	0.000000e+00	2.494450e+00	1.163091e-02	9.949585e-01	2.473535e-03	1.452324e-05	1.967720e+00	1.758407e-02
29360000	-4.512747e+03	2.971679e+02	2.969135e+00	1.477529e+01	0.000000e+00	2.774867e+00	1.125553e-02	9.953060e-01	2.465422e-03	1.331009e-05	2.053175e+00	1.870787e-02
29380000	-4.528656e+03	2.526225e+02	3.120373e+00	1.534336e+01	0.000000e+00	2.470527e+00	4.224761e-03	9.973126e-01	5.093204e-03	1.638978e-05	1.929303e+00	1.961762e-02
29400000	-4.529424e+03	2.699126e+02	2.886496e+00	1.438791e+01	0.000000e+00	2.381774e+00	1.967960e-02	9.950708e-01	7.109924e-04	1.507680e-05	2.138969e+00	1.806998e-02
29420000	-4.513290e+03	2.345624e+02	2.528978e+00	1.294999e+01	0.000000e+00	2.308259e+00	1.243106e-02	9.916108e-01	5.181540e-03	1.267808e-05	2.820004e+00	1.578765e-02
29440000	-4.530365e+03	2.233525e+02	2.858377e+00	1.436769e+01	0.000000e+00	2.594289e+00	2.507002e-02	9.814744e-01	4.951248e-03	1.408597e-05	3.026867e+00	1.777023e-02
29460000	-4.513009e+03	2.230962e+02	2.898083e+00	1.401543e+01	0.000000e+00	2.459090e+00	1.811156e-02	9.837054e-01	8.114015e-03	2.756754e-05	2.238929e+00	1.802632e-02
29480000	-4.513273e+03	2.346041e+02	3.092793e+00	1.552562e+01	0.000000e+00	2.207569e+00	8.286056e-03	9.963949e-01	2.579317e-03	1.640041e-05	1.611890e+00	1.923695e-02
29500000	-4.504535e+03	2.441021e+02	3.353883e+00	1.659647e+01	0.000000e+00	2.077263e+00	1.774643e-02	9.963673e-01	5.594022e-04	1.302718e-05	2.620227e+00	2.096411e-02
29520000	-4.522573e+03	2.804573e+02	3.602562e+00	1.733307e+01	0.000000e+00	2.652723e+00	1.526752e-02	9.964408e-01	8.077716e-04	8.729429e-06	2.293183e+00	2.244226e-02
29540000	-4.506790e+03	2.664910e+02	2.813274e+00	1.472115e+01	0.000000e+00	2.555847e+00	4.498027e-03	9.985243e-01	1.368696e-03	9.318427e-06	2.138056e+00	1.758371e-02
29560000	-4.517846e+03	2.295952e+02	2.817970e+00	1.435596e+01	0.000000e+00	2.412442e+00	1.162497e-02	9.943888e-01	2.495537e-03	1.821430e-05	3.093139e+00	1.758937e-02
29580000	-4.515065e+03	1.988414e+02	3.007516e+00	1.579364e+01	0.000000e+00	1.925494e+00	1.080525e-02	9.956110e-01	1.852013e-03	2.103376e-05	2.587967e+00	1.875805e-02
29600000	-4.530533e+03	1.793663e+02	2.828232e+00	1.501292e+01	0.000000e+00	2.576600e+00	9.169645e-03	9.981644e-01	4.078403e-04	1.819274e-05	2.556993e+00	1.768299e-02
29620000	-4.524480e+03	2.202410e+02	2.755322e+00	1.462798e+01	0.000000e+00	2.133611e+00	7.554776e-03	9.979502e-01	7.534818e-04	1.427352e-05	3.114917e+00	1.722797e-02
29640000	-4.516990e+03	1.575247e+02	2.943704e+00	1.606378e+01	0.000000e+00	2.669181e+00	4.664090e-03	9.967624e-01	5.050967e-03	3.055310e-05	2.242352e+00	1.850015e-02
29660000	-4.511885e+03	1.671499e+02	2.833806e+00	1.545340e+01	0.000000e+00	2.388431e+00	6.536995e-03	9.971846e-01	1.978346e-03	4.029364e-05	2.346589e+00	1.781524e-02
29680000	-4.512952e+03	1.546897e+02	2.764363e+00	1.496162e+01	0.000000e+00	1.492188e+00	1.363296e-02	9.977625e-01	2.819660e-04	2.822860e-05	3.477792e+00	1.737079e-02
29700000	-4.507998e+03	1.813144e+02	2.990320e+00	1.562060e+01	0.000000e+00	1.843353e+00	7.516323e-03	9.973932e-01	1.346191e-03	2.154618e-05	2.515023e+00	1.885833e-02
29720000	-4.522259e+03	2.311736e+02	3.113785e+00	1.645115e+01	0.000000e+00	2.235552e+00	1.418165e-02	9.933937e-01	2.587737e-03	2.129759e-05	1.750474e+00	1.962011e-02
29740000	-4.534792e+03	1.506287e+02	2.791500e+00	1.452350e+01	0.000000e+00	2.341735e+00	2.209735e-02	9.936990e-01	7.522558e-04	4.031449e-05	3.284005e+00	1.757416e-02
29760000	-4.522969e+03	2.303705e+02	3.319068e+00	1.685266e+01	0.000000e+00	2.001273e+00	1.405548e-02	9.939730e-01	2.133971e-03	1.539873e-05	2.718844e+00	2.090124e-02
29780000	-4.512086e+03	1.514430e+02	2.699825e+00	1.342650e+01	0.000000e+00	2.140983e+00	1.821106e-02	9.950061e-01	1.016758e-03	2.571440e-05	4.504351e+00	1.701464e-02
29800000	-4.528245e+03	1.694752e+02	3.064709e+00	1.634582e+01	0.000000e+00	1.681640e+00	5.065361e-02	9.546160e-01	1.042343e-02	2.204383e-05	2.781929e+00	1.926835e-02
29820000	-4.507696e+03	1.763824e+02	3.023377e+00	1.594887e+01	0.000000e+00	1.654239e+00	4.174844e-02	9.673380e-01	6.128996e-03	2.650039e-05	3.148445e+00	1.906546e-02
29840000	-4.523611e+03	2.480468e+02	2.788727e+00	1.377427e+01	0.000000e+00	2.047451e+00	3.007891e-02	9.882894e-01	1.964331e-03	2.122797e-05	2.099775e+00	1.751682e-02
29860000	-4.545785e+03	2.408660e+02	2.522838e+00	1.380375e+01	0.000000e+00	2.302218e+00	1.744093e-02	9.853248e-01	9.302083e-03	1.609866e-05	2.322673e+00	1.584472e-02
29880000	-4.522347e+03	2.527302e+02	3.331186e+00	1.720146e+01	0.000000e+00	2.223015e+00	2.378027e-02	9.870032e-01	2.738785e-03	1.748932e-05	1.514833e+00	2.104837e-02
29900000	-4.523050e+03	2.187675e+02	3.092928e+00	1.629463e+01	0.000000e+00	2.524963e+00	2.960954e-02	9.925575e-01	8.080848e-04	2.586737e-05	1.547185e+00	1.954387e-02
29920000	-4.536792e+03	2.331034e+02	2.894701e+00	1.500436e+01	0.000000e+00	2.642217e+00	1.912294e-02	9.965202e-01	4.494399e-04	2.773126e-05	1.596943e+00	1.828792e-02
29940000	-4.518691e+03	2.101997e+02	2.974191e+00	1.580915e+01	0.000000e+00	2.275325e+00	7.087713e-03	9.972828e-01	2.173946e-03	2.144509e-05	1.956210e+00	1.881371e-02
29960000	-4.523907e+03	2.229585e+02	3.296051e+00	1.626730e+01	0.000000e+00	2.277689e+00	2.273033e-02	9.956504e-01	5.865647e-04	1.842985e-05	1.540490e+00	2.093974e-02
29980000	-4.509512e+03	2.315703e+02	2.648394e+00	1.431372e+01	0.000000e+00	2.579852e+00	1.676632e-02	9.950459e-01	9.326182e-04	1.946342e-05	1.757912e+00	1.686621e-02
30000000	-4.532998e+03	2.123266e+02	3.055131e+00	1.510195e+01	0.000000e+00	1.863102e+00	3.790570e-02	9.889130e-01	9.330361e-04	2.671427e-05	1.721181e+00	1.948343e-02
30020000	-4.514148e+03	2.634739e+02	2.808995e+00	1.444572e+01	0.000000e+00	2.365684e+00	7.927495e-03	9.942844e-01	6.117013e-03	1.819426e-05	1.618126e+00	1.786451e-02
30040000	-4.509713e+03	2.451458e+02	3.105794e+00	1.570608e+01	0.000000e+00	2.702408e+00	6.404498e-03	9.962375e-01	3.253014e-03	2.241378e-05	1.598752e+00	1.972419e-02
30060000	-4.531382e+03	2.540441e+02	2.992257e+00	1.496174e+01	0.000000e+00	2.871220e+00	2.027913e-02	9.974720e-01	1.764551e-04	3.457586e-05	1.264183e+00	1.901008e-02
30080000	-4.535266e+03	2.067135e+02	3.031994e+00	1.620583e+01	0.000000e+00	2.824337e+00	1.285535e-02	9.945597e-01	2.219017e-03	3.354696e-05	1.332691e+00	1.925791e-02
30100000	-4.528020e+03	2.266229e+02	3.014755e+00	1.646623e+01	0.000000e+00	2.312979e+00	4.553823e-03	9.969034e-01	4.141230e-03	2.421186e-05	1.540220e+00	1.905241e-02
30120000	-4.544243e+03	2.919632e+02	3.179757e+00	1.528381e+01	0.000000e+00	1.725603e+00	1.933486e-02	9.879583e-01	4.623114e-03	1.465909e-05	1.267454e+00	2.014461e-02
30140000	-4.537946e+03	2.889955e+02	3.014981e+00	1.561702e+01	0.000000e+00	2.502037e+00	2.442653e-02	9.892446e-01	2.070497e-03	1.425125e-05	1.305675e+00	1.910349e-02
30160000	-4.535756e+03	2.955128e+02	3.477424e+00	1.780367e+01	0.000000e+00	2.089076e+00	8.805277e-03	9.948893e-01	3.100575e-03	1.000507e-05	1.549171e+00	2.201182e-02
30180000	-4.529560e+03	2.584243e+02	3.383345e+00	1.748496e+01	0.000000e+00	2.074627e+00	2.713141e-02	9.822233e-01	6.290739e-03	1.639855e-05	1.487329e+00	2.145569e-02
30200000	-4.540230e+03	2.663887e+02	3.290294e+00	1.771106e+01	0.000000e+00	2.569115e+00	3.837537e-02	9.661592e-01	8.422336e-03	1.623877e-05	1.230947e+00	2.087420e-02
30220000	-4.538892e+03	2.646339e+02	3.139184e+00	1.692381e+01	0.000000e+00	2.732161e+00	2.110051e-02	9.735834e-01	1.332061e-02	1.720673e-05	1.222905e+00	1.989807e-02
30240000	-4.537494e+03	2.147048e+02	3.119542e+00	1.634684e+01	0.000000e+00	2.946359e+00	2.686549e-02	9.849433e-01	3.004726e-03	3.366753e-05	9.818676e-01	1.971068e-02
30260000	-4.511044e+03	2.540467e+02	3.174660e+00	1.665351e+01	0.000000e+00	2.051711e+00	1.268933e-02	9.964055e-01	7.524485e-04	2.442367e-05	1.323754e+00	2.005709e-02
30280000	-4.543717e+03	2.897773e+02	3.752934e+00	1.893861e+01	0.000000e+00	1.839815e+00	1.942396e-02	9.930480e-01	1.420827e-03	1.724141e-05	9.141254e-01	2.368275e-02
30300000	-4.538771e+03	2.788502e+02	3.425357e+00	1.793956e+01	0.000000e+00	2.254006e+00	2.689505e-02	9.935023e-01	5.580362e-04	1.845371e-05	1.028503e+00	2.163996e-02
30320000	-4.535589e+03	2.904968e+02	3.206365e+00	1.692368e+01	0.000000e+00	2.034001e+00	1.065931e-02	9.919040e-01	6.715793e-03	1.369151e-05	1.451234e+00	2.021553e-02
30340000	-4.532513e+03	2.424650e+02	3.078756e+00	1.734188e+01	0.000000e+00	2.714878e+00	2.260671e-02	9.924193e-01	9.116999e-04	1.341950e-05	2.180362e+00	1.942103e-02
30360000	-4.518140e+03	1.943461e+02	2.859021e+00	1.500780e+01	0.000000e+00	2.135089e+00	1.354981e-02	9.910247e-01	3.941049e-03	1.420099e-05	4.171082e+00	1.793520e-02
30380000	-4.521436e+03	1.928196e+02	2.985459e+00	1.568258e+01	0.000000e+00	2.375062e+00	2.405070e-02	9.823680e-01	4.177776e-03	2.328256e-05	3.959071e+00	1.873829e-02
30400000	-4.527347e+03	2.019465e+02	2.909578e+00	1.735912e+01	0.000000e+00	2.920674e+00	1.040169e-02	9.934063e-01	3.603108e-03	1.727587e-05	3.212667e+00	1.836677e-02
30420000	-4.511773e+03	2.264137e+02	2.822400e+00	1.556042e+01	0.000000e+00	1.593620e+00	7.398898e-03	9.984394e-01	3.787201e-04	1.608224e-05	4.108793e+00	1.781758e-02
30440000	-4.507067e+03	2.386339e+02	2.744720e+00	1.394204e+01	0.000000e+00	2.084085e+00	1.402683e-02	9.974810e-01	3.831187e-04	1.548460e-05	3.823886e+00	1.739043e-02
30460000	-4.504057e+03	2.003907e+02	2.986775e+00	1.530186e+01	0.000000e+00	1.826948e+00	1.686436e-02	9.974246e-01	2.858870e-04	1.749565e-05	2.927864e+00	1.898416e-02
30480000	-4.503337e+03	1.712457e+02	2.770132e+00	1.469196e+01	0.000000e+00	2.282374e+00	1.388464e-02	9.988823e-01	6.381953e-05	1.860599e-05	4.219424e+00	1.739668e-02
30500000	-4.511078e+03	1.364401e+02	2.690101e+00	1.517448e+01	0.000000e+00	2.388574e+00	1.129684e-02	9.993305e-01	4.523491e-05	1.444239e-05	4.191523e+00	1.689215e-02
30520000	-4.505005e+03	1.492928e+02	2.802537e+00	1.511792e+01	0.000000e+00	2.344111e+00	8.687725e-03	9.992597e-01	7.179035e-05	1.483611e-05	4.096250e+00	1.753626e-02
30540000	-4.502238e+03	1.114658e+02	2.599964e+00	1.422394e+01	0.000000e+00	1.800280e+00	1.301048e-02	9.986944e-01	1.098488e-04	2.362241e-05	5.292886e+00	1.625330e-02
30560000	-4.503520e+03	1.437949e+02	2.651426e+00	1.446810e+01	0.000000e+00	2.327961e+00	1.236766e-02	9.989534e-01	7.229283e-05	1.887483e-05	5.057499e+00	1.652872e-02
30580000	-4.504694e+03	1.161308e+02	2.229717e+00	1.269962e+01	0.000000e+00	2.206620e+00	5.914216e-03	9.988587e-01	3.000807e-04	2.646903e-05	4.677632e+00	1.388931e-02
30600000	-4.505496e+03	1.450566e+02	2.546333e+00	1.402676e+01	0.000000e+00	2.234604e+00	6.444886e-03	9.988567e-01	3.028231e-04	2.541000e-05	4.370169e+00	1.595526e-02
30620000	-4.503408e+03	1.186751e+02	2.638587e+00	1.424178e+01	0.000000e+00	2.659104e+00	9.042536e-03	9.984681e-01	2.959717e-04	3.204036e-05	3.567594e+00	1.642029e-02
30640000	-4.505542e+03	1.702040e+02	2.819084e+00	1.547144e+01	0.000000e+00	2.262260e+00	1.124216e-02	9.940534e-01	2.740572e-03	1.640096e-05	3.242742e+00	1.750778e-02
30660000	-4.512450e+03	1.608536e+02	2.677569e+00	1.516070e+01	0.000000e+00	1.864140e+00	1.827056e-02	9.810251e-01	7.249163e-03	1.786098e-05	3.807241e+00	1.667747e-02
30680000	-4.517898e+03	1.915871e+02	2.526443e+00	1.318105e+01	0.000000e+00	2.040231e+00	4.563736e-02	9.584032e-01	7.382729e-03	1.915095e-05	2.572471e+00	1.584092e-02
30700000	-4.517662e+03	1.465821e+02	2.841197e+00	1.542825e+01	0.000000e+00	2.275531e+00	3.137502e-02	9.780309e-01	5.130778e-03	1.790909e-05	4.157475e+00	1.790486e-02
30720000	-4.509121e+03	2.322127e+02	2.764903e+00	1.476050e+01	0.000000e+00	2.092692e+00	2.535190e-02	9.846165e-01	4.058507e-03	1.070585e-05	3.970254e+00	1.741816e-02
30740000	-4.509764e+03	1.905230e+02	2.839898e+00	1.612076e+01	0.000000e+00	2.098427e+00	3.290596e-02	9.771073e-01	5.878179e-03	1.186337e-05	4.941155e+00	1.778876e-02
30760000	-4.515986e+03	2.560780e+02	3.153999e+00	1.665198e+01	0.000000e+00	1.849674e+00	3.500605e-02	9.611261e-01	1.282937e-02	5.072023e-06	3.712094e+00	1.970752e-02
30780000	-4.511477e+03	2.288854e+02	2.376193e+00	1.390945e+01	0.000000e+00	2.304421e+00	1.646406e-02	9.839225e-01	7.392155e-03	8.404341e-06	5.155127e+00	1.489839e-02
30800000	-4.507526e+03	2.391732e+02	2.683733e+00	1.438989e+01	0.000000e+00	2.394549e+00	7.834735e-03	9.977210e-01	9.000145e-04	8.340754e-06	5.005724e+00	1.682809e-02
30820000	-4.509697e+03	2.479654e+02	2.750994e+00	1.575347e+01	0.000000e+00	2.314162e+00	8.459157e-03	9.973094e-01	8.893756e-04	6.613003e-06	3.915201e+00	1.728036e-02
30840000	-4.511697e+03	2.416778e+02	2.964151e+00	1.567225e+01	0.000000e+00	1.929523e+00	2.279957e-02	9.873669e-01	2.984459e-03	7.895415e-06	2.924335e+00	1.861073e-02
30860000	-4.496117e+03	2.596787e+02	2.898445e+00	1.468389e+01	0.000000e+00	2.190897e+00	2.297900e-02	9.887282e-01	2.812666e-03	8.940463e-06	3.107166e+00	1.829666e-02
30880000	-4.503758e+03	2.293528e+02	2.967529e+00	1.591147e+01	0.000000e+00	2.148836e+00	1.985661e-02	9.941136e-01	7.806459e-04	8.529792e-06	3.333088e+00	1.869898e-02
30900000	-4.486709e+03	2.098928e+02	2.528886e+00	1.382065e+01	0.000000e+00	3.150861e+00	2.534737e-02	9.966601e-01	1.647756e-04	9.801992e-06	5.073375e+00	1.597691e-02
30920000	-4.487589e+03	2.314623e+02	2.815171e+00	1.411392e+01	0.000000e+00	2.329481e+00	1.311128e-02	9.978639e-01	2.874139e-04	5.764879e-06	4.840225e+00	1.784561e-02
30940000	-4.498581e+03	2.275842e+02	2.985300e+00	1.487490e+01	0.000000e+00	1.928485e+00	1.383498e-02	9.972946e-01	5.987365e-04	7.979261e-06	5.065749e+00	1.890372e-02
30960000	-4.480033e+03	1.559647e+02	2.693373e+00	1.432879e+01	0.000000e+00	2.170275e+00	2.335430e-02	9.954749e-01	4.879656e-04	1.007615e-05	7.329930e+00	1.699990e-02
30980000	-4.499769e+03	1.555085e+02	2.622250e+00	1.403987e+01	0.000000e+00	1.654473e+00	7.536904e-03	9.977338e-01	8.394842e-04	7.556796e-06	7.238233e+00	1.634911e-02
31000000	-4.493007e+03	1.530736e+02	2.648001e+00	1.422049e+01	0.000000e+00	2.269591e+00	4.769152e-03	9.977739e-01	1.804423e-03	1.047559e-05	7.485108e+00	1.654084e-02
31020000	-4.496822e+03	1.837889e+02	2.798135e+00	1.428004e+01	0.000000e+00	2.359943e+00	7.480752e-03	9.972318e-01	1.281235e-03	1.368983e-05	4.096011e+00	1.752084e-02
31040000	-4.480894e+03	1.592296e+02	2.679051e+00	1.426909e+01	0.000000e+00	2.220951e+00	5.553035e-03	9.966934e-01	2.520986e-03	8.164771e-06	7.120174e+00	1.678203e-02
31060000	-4.499005e+03	1.677667e+02	2.988567e+00	1.535868e+01	0.000000e+00	1.660693e+00	1.393430e-02	9.875254e-01	7.493780e-03	1.339389e-05	4.416795e+00	1.874862e-02
31080000	-4.499109e+03	1.925803e+02	2.931897e+00	1.455599e+01	0.000000e+00	2.349576e+00	2.385465e-02	9.962013e-01	4.176869e-04	1.254746e-05	4.726554e+00	1.840058e-02
31100000	-4.499365e+03	2.012515e+02	3.174191e+00	1.620563e+01	0.000000e+00	1.733804e+00	2.118766e-02	9.875737e-01	3.453292e-03	1.074680e-05	4.965235e+00	2.007245e-02
31120000	-4.485190e+03	1.903670e+02	3.045464e+00	1.458282e+01	0.000000e+00	2.063443e+00	1.998337e-02	9.920797e-01	1.992077e-03	1.338130e-05	5.471397e+00	1.927217e-02
31140000	-4.498832e+03	2.607097e+02	3.213583e+00	1.605486e+01	0.000000e+00	1.877161e+00	1.993248e-02	9.950716e-01	6.851774e-04	7.523789e-06	2.977884e+00	2.025557e-02
31160000	-4.512555e+03	1.919282e+02	2.825573e+00	1.390726e+01	0.000000e+00	1.870755e+00	4.431249e-02	9.704464e-01	5.961613e-03	1.220879e-05	4.795743e+00	1.774593e-02
31180000	-4.496267e+03	2.557618e+02	2.510556e+00	1.351473e+01	0.000000e+00	2.711862e+00	2.837651e-02	9.765135e-01	6.130426e-03	6.078910e-06	6.396607e+00	1.575448e-02
31200000	-4.497486e+03	2.891069e+02	3.115240e+00	1.619032e+01	0.000000e+00	1.887954e+00	9.806268e-03	9.948456e-01	3.296062e-03	4.464267e-06	5.331849e+00	1.947676e-02
31220000	-4.494432e+03	2.641623e+02	2.882397e+00	1.521101e+01	0.000000e+00	2.265991e+00	1.488698e-02	9.865311e-01	9.312838e-03	5.042052e-06	4.888262e+00	1.817367e-02
31240000	-4.488821e+03	2.558589e+02	3.090897e+00	1.674430e+01	0.000000e+00	1.968221e+00	1.064111e-02	9.953263e-01	2.037451e-03	3.951865e-06	5.709296e+00	1.912973e-02
31260000	-4.521921e+03	2.817051e+02	2.688127e+00	1.413546e+01	0.000000e+00	2.973049e+00	1.324829e-02	9.935919e-01	2.419769e-03	4.279130e-06	5.453647e+00	1.664377e-02
31280000	-4.504058e+03	2.864043e+02	2.739660e+00	1.465300e+01	0.000000e+00	2.200831e+00	1.924179e-02	9.847507e-01	5.719615e-03	4.114891e-06	5.609274e+00	1.694061e-02
31300000	-4.498869e+03	3.274818e+02	2.872548e+00	1.501986e+01	0.000000e+00	1.975629e+00	1.736341e-02	9.765639e-01	1.888187e-02	2.652703e-06	5.904086e+00	1.778902e-02
31320000	-4.487884e+03	3.318493e+02	2.717796e+00	1.543709e+01	0.000000e+00	1.976884e+00	2.532697e-02	9.766447e-01	8.138178e-03	2.829694e-06	5.493176e+00	1.686314e-02
31340000	-4.496841e+03	2.994047e+02	2.809519e+00	1.537406e+01	0.000000e+00	1.667439e+00	2.787556e-02	9.846108e-01	3.105863e-03	3.811992e-06	5.939202e+00	1.740284e-02
31360000	-4.495916e+03	3.085401e+02	2.881932e+00	1.569005e+01	0.000000e+00	1.940709e+00	3.353684e-02	9.814834e-01	3.248938e-03	3.795712e-06	5.239784e+00	1.787410e-02
31380000	-4.489134e+03	2.977033e+02	3.004858e+00	1.549238e+01	0.000000e+00	2.261160e+00	3.031763e-02	9.687898e-01	1.332366e-02	3.511152e-06	4.945420e+00	1.861246e-02
31400000	-4.505177e+03	3.261188e+02	2.895006e+00	1.483667e+01	0.000000e+00	2.204320e+00	2.096147e-02	9.805067e-01	8.810754e-03	2.929302e-06	5.116946e+00	1.794406e-02
31420000	-4.494459e+03	2.778641e+02	2.917556e+00	1.556937e+01	0.000000e+00	2.018221e+00	3.197455e-02	9.816264e-01	4.603587e-03	4.197222e-06	4.315586e+00	1.815009e-02
31440000	-4.501487e+03	2.910712e+02	3.291317e+00	1.687444e+01	0.000000e+00	2.159678e+00	9.584505e-03	9.941812e-01	3.802081e-03	3.979087e-06	5.687856e+00	2.046752e-02
31460000	-4.499826e+03	2.696796e+02	2.596979e+00	1.466499e+01	0.000000e+00	2.088914e+00	1.454134e-02	9.948104e-01	1.475996e-03	3.500379e-06	4.889175e+00	1.612597e-02
31480000	-4.507296e+03	2.712468e+02	2.742572e+00	1.420694e+01	0.000000e+00	1.694244e+00	2.176290e-02	9.951322e-01	5.478188e-04	4.134635e-06	4.413486e+00	1.709567e-02
31500000	-4.511139e+03	2.568094e+02	2.559445e+00	1.333710e+01	0.000000e+00	2.536456e+00	3.321533e-02	9.839235e-01	2.297552e-03	5.536873e-06	4.926662e+00	1.592820e-02
31520000	-4.511336e+03	2.360423e+02	2.664158e+00	1.379727e+01	0.000000e+00	2.368428e+00	3.088892e-02	9.900934e-01	1.022343e-03	6.201793e-06	5.039156e+00	1.659692e-02
31540000	-4.510578e+03	2.599687e+02	2.526358e+00	1.336504e+01	0.000000e+00	2.136720e+00	1.351155e-02	9.939938e-01	1.855886e-03	5.699330e-06	5.073210e+00	1.574640e-02
31560000	-4.515872e+03	2.066465e+02	2.761144e+00	1.406617e+01	0.000000e+00	2.746993e+00	3.512040e-02	9.848576e-01	1.916059e-03	9.098760e-06	5.355601e+00	1.718148e-02
31580000	-4.503212e+03	2.435038e+02	2.860906e+00	1.530567e+01	0.000000e+00	2.205857e+00	1.502504e-02	9.929302e-01	2.476058e-03	6.311833e-06	6.228299e+00	1.783183e-02
31600000	-4.512925e+03	2.455643e+02	2.612651e+00	1.391064e+01	0.000000e+00	2.029481e+00	3.224928e-02	9.789720e-01	5.127429e-03	4.528438e-06	5.783887e+00	1.632804e-02
31620000	-4.514129e+03	2.454876e+02	3.002107e+00	1.480815e+01	0.000000e+00	2.308772e+00	2.742419e-02	9.913624e-01	1.413000e-03	5.096185e-06	5.545552e+00	1.878679e-02
31640000	-4.507221e+03	2.852525e+02	2.830819e+00	1.446709e+01	0.000000e+00	2.280851e+00	7.738865e-03	9.966753e-01	1.940405e-03	5.915115e-06	5.571254e+00	1.771474e-02
31660000	-4.504171e+03	2.288673e+02	2.982183e+00	1.558023e+01	0.000000e+00	1.738224e+00	1.386717e-03	9.987747e-01	8.284700e-03	8.403413e-06	5.032030e+00	1.842250e-02
31680000	-4.518263e+03	2.453804e+02	2.540879e+00	1.296369e+01	0.000000e+00	2.851925e+00	1.741436e-03	9.991037e-01	3.607339e-03	6.703607e-06	3.783640e+00	1.579343e-02
31700000	-4.505028e+03	2.249229e+02	2.828824e+00	1.399243e+01	0.000000e+00	1.988082e+00	4.720838e-03	9.972011e-01	3.983418e-03	8.980691e-06	3.710878e+00	1.752409e-02
31720000	-4.493226e+03	2.414769e+02	2.893228e+00	1.496536e+01	0.000000e+00	2.113279e+00	5.389030e-03	9.970416e-01	2.938465e-03	1.044764e-05	3.431893e+00	1.791418e-02
31740000	-4.506007e+03	2.433357e+02	2.515260e+00	1.278484e+01	0.000000e+00	2.365329e+00	5.566730e-03	9.964938e-01	3.324847e-03	1.098099e-05	2.988151e+00	1.556494e-02
31760000	-4.535129e+03	2.668987e+02	2.644875e+00	1.326840e+01	0.000000e+00	3.131282e+00	6.724921e-03	9.986982e-01	3.776056e-04	8.957201e-06	2.915687e+00	1.638560e-02
31780000	-4.506656e+03	2.531138e+02	2.424699e+00	1.256074e+01	0.000000e+00	1.800883e+00	9.254546e-03	9.966436e-01	1.447697e-03	1.061250e-05	2.381166e+00	1.501100e-02
31800000	-4.509436e+03	1.928309e+02	2.600622e+00	1.350354e+01	0.000000e+00	2.605939e+00	2.287146e-02	9.880077e-01	3.657710e-03	1.705730e-05	3.038771e+00	1.616995e-02
31820000	-4.513488e+03	2.162191e+02	2.589217e+00	1.382784e+01	0.000000e+00	1.903095e+00	2.798159e-02	9.929891e-01	7.462034e-04	1.254450e-05	1.983008e+00	1.596968e-02
31840000	-4.520309e+03	2.158179e+02	2.905758e+00	1.467803e+01	0.000000e+00	2.066025e+00	1.942173e-02	9.780669e-01	1.093743e-02	1.278090e-05	2.820677e+00	1.791138e-02
31860000	-4.520734e+03	2.567905e+02	2.709032e+00	1.288242e+01	0.000000e+00	2.494650e+00	3.544749e-02	9.829484e-01	2.870813e-03	1.299645e-05	2.740225e+00	1.670392e-02
31880000	-4.510926e+03	2.182436e+02	2.673383e+00	1.334119e+01	0.000000e+00	2.212747e+00	1.700681e-02	9.930831e-01	1.679000e-03	1.161466e-05	2.664644e+00	1.647072e-02
31900000	-4.502351e+03	1.758522e+02	2.816305e+00	1.359713e+01	0.000000e+00	2.288401e+00	2.850004e-02	9.900950e-01	1.340676e-03	2.275337e-05	3.390301e+00	1.741786e-02
31920000	-4.520248e+03	2.499704e+02	2.591611e+00	1.308306e+01	0.000000e+00	1.716172e+00	1.470536e-02	9.933896e-01	2.140548e-03	1.544257e-05	1.934776e+00	1.603208e-02
31940000	-4.508843e+03	2.103793e+02	2.920924e+00	1.537747e+01	0.000000e+00	2.331286e+00	1.712208e-02	9.922339e-01	2.212045e-03	1.154744e-05	2.120398e+00	1.804535e-02
31960000	-4.498393e+03	2.055447e+02	2.750236e+00	1.475041e+01	0.000000e+00	1.900955e+00	1.601382e-02	9.919079e-01	2.115711e-03	1.060700e-05	2.810237e+00	1.696446e-02
31980000	-4.499817e+03	1.884614e+02	2.766061e+00	1.506513e+01	0.000000e+00	1.813348e+00	1.400664e-02	9.861099e-01	1.110242e-02	1.611946e-05	3.117911e+00	1.709326e-02
32000000	-4.527076e+03	2.391535e+02	2.975327e+00	1.600096e+01	0.000000e+00	2.301925e+00	1.427632e-02	9.874670e-01	6.735896e-03	1.308960e-05	2.638436e+00	1.839560e-02
32020000	-4.523591e+03	2.154560e+02	2.873578e+00	1.504420e+01	0.000000e+00	2.207118e+00	3.565863e-02	9.584329e-01	1.328940e-02	1.591647e-05	1.890461e+00	1.778378e-02
32040000	-4.518101e+03	2.515815e+02	2.773874e+00	1.422390e+01	0.000000e+00	2.830177e+00	8.834211e-03	9.942220e-01	3.435468e-03	8.683997e-06	3.205918e+00	1.723246e-02
32060000	-4.517826e+03	2.793132e+02	3.300678e+00	1.614999e+01	0.000000e+00	2.358706e+00	2.081699e-02	9.879834e-01	2.900781e-03	7.993763e-06	2.529799e+00	2.043199e-02
32080000	-4.507472e+03	1.951631e+02	2.688608e+00	1.345010e+01	0.000000e+00	2.264807e+00	3.613417e-02	9.676271e-01	9.679077e-03	1.397856e-05	3.907926e+00	1.659837e-02
32100000	-4.516668e+03	2.266046e+02	2.748142e+00	1.385857e+01	0.000000e+00	2.414670e+00	1.131503e-02	9.933183e-01	3.561949e-03	9.359056e-06	2.863500e+00	1.703706e-02
32120000	-4.527920e+03	1.630771e+02	2.890075e+00	1.482634e+01	0.000000e+00	1.715096e+00	1.464091e-02	9.919410e-01	2.192497e-03	1.133626e-05	4.132988e+00	1.802597e-02
32140000	-4.522136e+03	1.963485e+02	2.638078e+00	1.327694e+01	0.000000e+00	2.654244e+00	1.684824e-02	9.936996e-01	1.592354e-03	1.255019e-05	4.131766e+00	1.645601e-02
32160000	-4.502281e+03	2.085386e+02	2.617960e+00	1.406779e+01	0.000000e+00	2.374940e+00	2.416052e-02	9.933725e-01	7.392250e-04	6.842112e-06	3.792978e+00	1.626782e-02
32180000	-4.507380e+03	1.950586e+02	2.674059e+00	1.417110e+01	0.000000e+00	1.796630e+00	1.443428e-02	9.974889e-01	3.244642e-04	1.103234e-05	3.970599e+00	1.668137e-02
32200000	-4.501221e+03	2.230974e+02	2.662176e+00	1.434589e+01	0.000000e+00	1.970537e+00	1.137103e-02	9.966344e-01	9.067034e-04	6.504873e-06	5.040056e+00	1.666587e-02
32220000	-4.521121e+03	2.253681e+02	2.590555e+00	1.381777e+01	0.000000e+00	1.897367e+00	9.727602e-03	9.929877e-01	4.857538e-03	9.070534e-06	3.898066e+00	1.620303e-02
32240000	-4.508258e+03	2.219229e+02	2.718281e+00	1.405574e+01	0.000000e+00	2.321359e+00	6.992476e-03	9.940799e-01	7.587287e-03	7.637167e-06	4.901666e+00	1.707798e-02
32260000	-4.499248e+03	2.102022e+02	3.041403e+00	1.481159e+01	0.000000e+00	1.586546e+00	1.214362e-02	9.961313e-01	1.270953e-03	9.060227e-06	4.492271e+00	1.918339e-02
32280000	-4.515035e+03	2.620296e+02	2.656726e+00	1.372323e+01	0.000000e+00	2.739643e+00	1.573129e-02	9.975694e-01	2.587782e-04	5.870047e-06	2.896934e+00	1.678876e-02
32300000	-4.520372e+03	2.552553e+02	3.174341e+00	1.559076e+01	0.000000e+00	2.845544e+00	1.391936e-02	9.962101e-01	6.619578e-04	7.080300e-06	3.328546e+00	2.004384e-02
32320000	-4.495694e+03	2.694385e+02	3.185054e+00	1.566077e+01	0.000000e+00	2.158085e+00	1.046238e-02	9.934780e-01	5.446770e-03	7.943256e-06	2.978829e+00	2.014893e-02
32340000	-4.512589e+03	2.222407e+02	3.012502e+00	1.433671e+01	0.000000e+00	1.720434e+00	4.173810e-03	9.982448e-01	2.307081e-03	1.014298e-05	4.641548e+00	1.900987e-02
32360000	-4.512700e+03	2.077367e+02	2.708357e+00	1.298552e+01	0.000000e+00	2.348026e+00	1.688265e-02	9.973681e-01	3.268787e-04	1.498075e-05	3.900888e+00	1.712148e-02
32380000	-4.522535e+03	2.447379e+02	2.855296e+00	1.427621e+01	0.000000e+00	1.717221e+00	1.808087e-02	9.981987e-01	1.190896e-04	6.294128e-06	3.018439e+00	1.804154e-02
32400000	-4.518850e+03	2.456834e+02	2.569170e+00	1.333371e+01	0.000000e+00	2.138935e+00	1.471224e-02	9.980020e-01	2.837219e-04	6.548872e-06	3.317627e+00	1.619159e-02
32420000	-4.521893e+03	2.492987e+02	3.027141e+00	1.482686e+01	0.000000e+00	2.313916e+00	9.428180e-03	9.983209e-01	3.626035e-04	7.546894e-06	3.662551e+00	1.907649e-02
32440000	-4.504665e+03	2.615975e+02	2.843491e+00	1.427174e+01	0.000000e+00	2.186691e+00	1.220424e-02	9.983033e-01	2.347597e-04	5.286918e-06	4.625990e+00	1.794216e-02
32460000	-4.513728e+03	2.969102e+02	2.749865e+00	1.370323e+01	0.000000e+00	2.696901e+00	1.842765e-02	9.970866e-01	3.285044e-04	4.553812e-06	2.961299e+00	1.742399e-02
32480000	-4.513871e+03	2.982810e+02	2.915495e+00	1.403091e+01	0.000000e+00	2.143967e+00	4.830867e-02	9.758347e-01	4.292296e-03	4.106596e-06	5.857001e+00	1.852468e-02
32500000	-4.526550e+03	3.019149e+02	2.863660e+00	1.462534e+01	0.000000e+00	2.090704e+00	3.533486e-02	9.834113e-01	3.028234e-03	4.571345e-06	3.234014e+00	1.819865e-02
32520000	-4.527432e+03	3.083422e+02	2.689208e+00	1.366497e+01	0.000000e+00	1.752639e+00	2.083407e-02	9.913467e-01	1.884006e-03	3.790842e-06	3.387871e+00	1.705172e-02
32540000	-4.530322e+03	3.027053e+02	2.719519e+00	1.380202e+01	0.000000e+00	1.939780e+00	2.193957e-02	9.904020e-01	2.503729e-03	2.900677e-06	2.873413e+00	1.717625e-02
32560000	-4.516902e+03	2.887302e+02	2.853133e+00	1.481114e+01	0.000000e+00	1.910448e+00	1.411908e-02	9.918084e-01	3.967826e-03	4.047599e-06	2.997921e+00	1.808962e-02
32580000	-4.492654e+03	2.742268e+02	2.662205e+00	1.403556e+01	0.000000e+00	2.760954e+00	3.494836e-02	9.882621e-01	1.283350e-03	4.926964e-06	2.891107e+00	1.689318e-02
32600000	-4.508982e+03	2.938926e+02	3.000778e+00	1.528924e+01	0.000000e+00	2.840571e+00	2.003603e-02	9.874377e-01	3.900327e-03	3.074894e-06	3.867257e+00	1.902358e-02
32620000	-4.505140e+03	3.162463e+02	2.842437e+00	1.437344e+01	0.000000e+00	2.156113e+00	2.793148e-02	9.843520e-01	3.606862e-03	3.002540e-06	4.463652e+00	1.796931e-02
32640000	-4.510243e+03	2.711974e+02	2.982562e+00	1.531252e+01	0.000000e+00	1.860775e+00	1.140775e-02	9.876870e-01	1.153934e-02	3.756810e-06	6.016346e+00	1.879292e-02
32660000	-4.496387e+03	3.249406e+02	2.737865e+00	1.460948e+01	0.000000e+00	2.182246e+00	1.742696e-02	9.911560e-01	2.441379e-03	2.291486e-06	5.213003e+00	1.721866e-02
32680000	-4.506141e+03	3.099413e+02	2.718565e+00	1.464321e+01	0.000000e+00	2.443974e+00	1.484572e-02	9.956737e-01	8.139175e-04	3.978687e-06	4.159970e+00	1.710173e-02
32700000	-4.517235e+03	3.355704e+02	2.644186e+00	1.417262e+01	0.000000e+00	2.075719e+00	1.747198e-02	9.937979e-01	1.292954e-03	3.503146e-06	3.588439e+00	1.662984e-02
32720000	-4.530204e+03	3.256002e+02	3.122345e+00	1.587235e+01	0.000000e+00	2.617045e+00	1.631779e-02	9.896100e-01	5.005978e-03	2.746036e-06	3.878752e+00	1.963739e-02
32740000	-4.542134e+03	3.782650e+02	2.996779e+00	1.535053e+01	0.000000e+00	2.081380e+00	2.432939e-02	9.854436e-01	5.275579e-03	2.935327e-06	2.522261e+00	1.889389e-02
32760000	-4.528058e+03	3.512596e+02	3.465735e+00	1.678604e+01	0.000000e+00	1.672195e+00	1.697760e-02	9.890009e-01	4.699445e-03	2.848740e-06	1.965610e+00	2.188215e-02
32780000	-4.518952e+03	3.242554e+02	2.967689e+00	1.499489e+01	0.000000e+00	2.225669e+00	3.361547e-02	9.918522e-01	7.168569e-04	3.243684e-06	3.650559e+00	1.873906e-02
32800000	-4.508657e+03	3.298044e+02	2.556784e+00	1.380183e+01	0.000000e+00	2.242863e+00	1.162651e-02	9.938518e-01	2.654703e-03	2.676257e-06	3.009269e+00	1.596431e-02
32820000	-4.515737e+03	3.196585e+02	2.723265e+00	1.414662e+01	0.000000e+00	2.309372e+00	2.587736e-02	9.734381e-01	9.363696e-03	2.843785e-06	3.143228e+00	1.711039e-02
32840000	-4.510862e+03	2.922191e+02	2.683540e+00	1.376973e+01	0.000000e+00	2.201213e+00	2.435984e-02	9.846464e-01	5.114435e-03	4.734005e-06	2.917013e+00	1.686582e-02
32860000	-4.531517e+03	2.430043e+02	2.566079e+00	1.293264e+01	0.000000e+00	1.913661e+00	2.044860e-02	9.869291e-01	3.784018e-03	5.091450e-06	3.386670e+00	1.613950e-02
32880000	-4.533613e+03	3.024614e+02	2.667053e+00	1.394559e+01	0.000000e+00	2.324936e+00	2.050740e-02	9.785642e-01	1.282751e-02	4.702074e-06	2.372364e+00	1.670459e-02
32900000	-4.522071e+03	3.161084e+02	3.065915e+00	1.458160e+01	0.000000e+00	2.043081e+00	3.754150e-02	9.886869e-01	1.357994e-03	7.160234e-06	2.344009e+00	1.926494e-02
32920000	-4.514721e+03	2.930188e+02	3.229277e+00	1.554191e+01	0.000000e+00	2.517264e+00	1.484219e-02	9.944398e-01	1.859056e-03	4.791574e-06	2.363950e+00	2.043579e-02
32940000	-4.548591e+03	3.233767e+02	3.398257e+00	1.562396e+01	0.000000e+00	1.867541e+00	1.135154e-02	9.917704e-01	5.919582e-03	4.594247e-06	2.041456e+00	2.144855e-02
32960000	-4.538982e+03	3.510949e+02	3.193108e+00	1.456859e+01	0.000000e+00	2.567940e+00	1.896031e-02	9.920832e-01	2.073726e-03	4.460417e-06	2.499045e+00	2.011642e-02
32980000	-4.526911e+03	3.075361e+02	2.983403e+00	1.390463e+01	0.000000e+00	2.463767e+00	3.753278e-03	9.959788e-01	1.439180e-02	6.445542e-06	2.595303e+00	1.872044e-02
33000000	-4.508095e+03	3.358949e+02	3.116838e+00	1.475739e+01	0.000000e+00	2.352765e+00	1.852946e-03	9.988805e-01	4.720257e-03	5.005448e-06	2.217731e+00	1.954425e-02
33020000	-4.527676e+03	3.664344e+02	3.351982e+00	1.480465e+01	0.000000e+00	2.400635e+00	1.179777e-03	9.996104e-01	2.254181e-03	3.852801e-06	1.864994e+00	2.101138e-02
33040000	-4.522708e+03	3.038731e+02	3.239416e+00	1.564631e+01	0.000000e+00	1.946509e+00	1.917014e-03	9.995292e-01	7.152709e-04	5.244513e-06	2.094125e+00	2.033115e-02
33060000	-4.531402e+03	2.687826e+02	3.143342e+00	1.514900e+01	0.000000e+00	1.612697e+00	1.432899e-03	9.994167e-01	1.671667e-03	5.705826e-06	2.777954e+00	1.972812e-02
33080000	-4.514773e+03	2.499421e+02	2.590734e+00	1.343657e+01	0.000000e+00	2.091929e+00	1.553727e-03	9.992683e-01	2.007410e-03	5.794726e-06	4.855533e+00	1.616104e-02
33100000	-4.506540e+03	2.630878e+02	2.764659e+00	1.461460e+01	0.000000e+00	2.420530e+00	4.835328e-03	9.990598e-01	4.396420e-04	4.988378e-06	2.873880e+00	1.729698e-02
33120000	-4.498750e+03	2.703429e+02	2.598974e+00	1.393497e+01	0.000000e+00	2.541749e+00	2.610743e-03	9.982800e-01	3.811073e-03	3.571292e-06	3.209591e+00	1.630087e-02
33140000	-4.516436e+03	2.768252e+02	2.612416e+00	1.351290e+01	0.000000e+00	1.898597e+00	2.736269e-03	9.988757e-01	1.922945e-03	3.732078e-06	3.903567e+00	1.636164e-02
33160000	-4.513113e+03	2.445915e+02	2.790894e+00	1.390625e+01	0.000000e+00	2.099749e+00	3.393538e-03	9.986788e-01	1.775640e-03	3.671004e-06	3.523599e+00	1.753142e-02
33180000	-4.517603e+03	2.583081e+02	2.572592e+00	1.273525e+01	0.000000e+00	1.860504e+00	1.456104e-02	9.972618e-01	5.733301e-04	3.256537e-06	4.498775e+00	1.614879e-02
33200000	-4.515777e+03	2.330114e+02	2.553446e+00	1.362789e+01	0.000000e+00	1.667101e+00	1.039072e-02	9.963109e-01	1.133318e-03	3.346635e-06	4.050865e+00	1.609553e-02
33220000	-4.521809e+03	2.054461e+02	2.250250e+00	1.223538e+01	0.000000e+00	2.329808e+00	1.861195e-02	9.950689e-01	7.132873e-04	5.108869e-06	5.336223e+00	1.421357e-02
33240000	-4.499653e+03	1.890778e+02	2.244517e+00	1.184703e+01	0.000000e+00	1.691549e+00	1.771810e-02	9.927608e-01	1.938129e-03	6.240486e-06	4.421751e+00	1.415238e-02
33260000	-4.519499e+03	2.336128e+02	2.390073e+00	1.222743e+01	0.000000e+00	2.318333e+00	2.110135e-02	9.925178e-01	1.720950e-03	5.314593e-06	4.939043e+00	1.513101e-02
33280000	-4.521429e+03	2.221398e+02	2.711492e+00	1.497603e+01	0.000000e+00	1.591166e+00	3.038037e-02	9.890744e-01	9.251841e-04	3.986304e-06	3.624710e+00	1.702368e-02
33300000	-4.518770e+03	2.518052e+02	2.685431e+00	1.443410e+01	0.000000e+00	1.960366e+00	2.255390e-02	9.927937e-01	1.276514e-03	4.500030e-06	4.917359e+00	1.689171e-02
33320000	-4.525512e+03	2.559146e+02	2.520709e+00	1.221571e+01	0.000000e+00	1.905527e+00	2.826715e-02	9.869602e-01	2.624480e-03	3.813077e-06	5.473425e+00	1.590998e-02
33340000	-4.497025e+03	2.588160e+02	2.847364e+00	1.383407e+01	0.000000e+00	1.911848e+00	1.603661e-02	9.886289e-01	5.898489e-03	3.514689e-06	5.186989e+00	1.754001e-02
33360000	-4.518230e+03	2.846145e+02	2.899799e+00	1.470970e+01	0.000000e+00	1.785185e+00	1.482895e-02	9.931086e-01	2.117673e-03	3.478240e-06	3.007688e+00	1.767729e-02
33380000	-4.499998e+03	2.537373e+02	2.497438e+00	1.249453e+01	0.000000e+00	2.145629e+00	9.717863e-03	9.951361e-01	3.112798e-03	6.896590e-06	3.423248e+00	1.542066e-02
33400000	-4.518449e+03	2.827435e+02	2.815902e+00	1.440839e+01	0.000000e+00	1.820157e+00	1.751428e-02	9.912831e-01	1.755019e-03	3.670913e-06	2.302418e+00	1.737416e-02
33420000	-4.519936e+03	2.637655e+02	2.467077e+00	1.206937e+01	0.000000e+00	1.712002e+00	9.556229e-03	9.963957e-01	2.033499e-03	3.919609e-06	3.140937e+00	1.533688e-02
33440000	-4.533117e+03	2.819287e+02	2.612101e+00	1.354176e+01	0.000000e+00	1.444565e+00	7.102567e-03	9.968219e-01	2.044967e-03	2.153334e-06	4.229726e+00	1.619360e-02
33460000	-4.528526e+03	3.094359e+02	2.519406e+00	1.284995e+01	0.000000e+00	1.802134e+00	1.197712e-02	9.963136e-01	1.207297e-03	2.428304e-06	3.663649e+00	1.559595e-02
33480000	-4.523917e+03	2.859876e+02	2.577503e+00	1.310888e+01	0.000000e+00	1.552124e+00	8.872002e-03	9.946982e-01	4.830794e-03	2.641635e-06	4.232592e+00	1.594390e-02
33500000	-4.518058e+03	3.030538e+02	2.399453e+00	1.250836e+01	0.000000e+00	2.721014e+00	2.874489e-02	9.820766e-01	3.929726e-03	2.952748e-06	4.323047e+00	1.486238e-02
33520000	-4.522160e+03	2.930783e+02	2.917269e+00	1.539537e+01	0.000000e+00	1.768961e+00	1.700037e-02	9.898722e-01	3.549366e-03	2.647093e-06	4.066035e+00	1.809572e-02
33540000	-4.516298e+03	2.826995e+02	2.895556e+00	1.535095e+01	0.000000e+00	1.807410e+00	1.339165e-02	9.962716e-01	9.104348e-04	4.252778e-06	2.549937e+00	1.803830e-02
33560000	-4.535173e+03	2.676286e+02	2.870785e+00	1.424355e+01	0.000000e+00	2.253183e+00	6.024782e-03	9.976550e-01	2.062366e-03	6.256463e-06	2.620777e+00	1.789795e-02
33580000	-4.511601e+03	1.830899e+02	2.600488e+00	1.380651e+01	0.000000e+00	2.286391e+00	4.955775e-03	9.975306e-01	1.956511e-03	9.239848e-06	4.444456e+00	1.609652e-02
33600000	-4.517252e+03	1.894343e+02	2.662084e+00	1.374621e+01	0.000000e+00	2.751789e+00	1.552591e-02	9.924380e-01	2.709522e-03	9.678104e-06	4.411458e+00	1.646468e-02
33620000	-4.501353e+03	2.018374e+02	2.677924e+00	1.412403e+01	0.000000e+00	2.575738e+00	1.752865e-02	9.861204e-01	7.078058e-03	1.068455e-05	3.659100e+00	1.657057e-02
33640000	-4.514789e+03	2.801349e+02	2.773324e+00	1.453571e+01	0.000000e+00	2.732998e+00	8.441310e-03	9.930018e-01	7.101598e-03	4.714453e-06	2.791554e+00	1.718388e-02
33660000	-4.509648e+03	2.911452e+02	2.720378e+00	1.407509e+01	0.000000e+00	2.262110e+00	2.662873e-02	9.783998e-01	7.363408e-03	3.818054e-06	3.550032e+00	1.705479e-02
33680000	-4.521866e+03	3.219405e+02	3.056497e+00	1.462951e+01	0.000000e+00	1.962527e+00	2.903573e-02	9.939427e-01	5.944596e-04	3.106315e-06	2.145438e+00	1.927534e-02
33700000	-4.513748e+03	2.888577e+02	2.778550e+00	1.415632e+01	0.000000e+00	2.530533e+00	1.788294e-02	9.950217e-01	8.424782e-04	2.906720e-06	3.333858e+00	1.729369e-02
33720000	-4.526756e+03	3.319715e+02	2.363545e+00	1.167719e+01	0.000000e+00	2.418498e+00	3.069900e-02	9.880399e-01	1.870915e-03	3.046069e-06	2.602700e+00	1.468868e-02
33740000	-4.509767e+03	3.046169e+02	2.748179e+00	1.396751e+01	0.000000e+00	1.696305e+00	1.409811e-02	9.962060e-01	8.631450e-04	2.780615e-06	3.165308e+00	1.701458e-02
33760000	-4.509668e+03	3.314227e+02	2.595435e+00	1.362516e+01	0.000000e+00	1.927749e+00	6.429721e-03	9.986914e-01	5.296306e-04	2.498929e-06	2.957207e+00	1.599163e-02
33780000	-4.501261e+03	3.342516e+02	2.465567e+00	1.330864e+01	0.000000e+00	2.032579e+00	7.286953e-03	9.968827e-01	1.894635e-03	1.608966e-06	4.638177e+00	1.512325e-02
33800000	-4.506377e+03	3.484917e+02	2.618731e+00	1.428681e+01	0.000000e+00	2.025664e+00	9.344679e-03	9.918746e-01	6.413720e-03	1.726608e-06	2.795689e+00	1.607518e-02
33820000	-4.523144e+03	3.475981e+02	2.298560e+00	1.255872e+01	0.000000e+00	2.234024e+00	1.242595e-02	9.944925e-01	1.609497e-03	1.998656e-06	4.348284e+00	1.406026e-02
33840000	-4.508593e+03	3.787939e+02	2.775121e+00	1.504236e+01	0.000000e+00	1.790757e+00	1.178661e-02	9.949676e-01	1.679173e-03	1.706969e-06	3.091854e+00	1.697824e-02
33860000	-4.517222e+03	3.319067e+02	2.930009e+00	1.428287e+01	0.000000e+00	1.905562e+00	1.458133e-02	9.945588e-01	1.360736e-03	2.013619e-06	4.761881e+00	1.794470e-02
33880000	-4.530004e+03	3.357257e+02	3.045939e+00	1.465218e+01	0.000000e+00	2.108707e+00	3.287298e-02	9.889084e-01	1.812546e-03	1.730887e-06	3.271279e+00	1.890149e-02
33900000	-4.517598e+03	3.211768e+02	2.236270e+00	1.183719e+01	0.000000e+00	1.870033e+00	2.073685e-02	9.910512e-01	2.098380e-03	2.313288e-06	3.634923e+00	1.383941e-02
33920000	-4.506094e+03	2.726596e+02	2.403012e+00	1.274821e+01	0.000000e+00	2.233747e+00	8.219321e-03	9.957194e-01	2.825941e-03	2.719105e-06	4.828498e+00	1.483873e-02
33940000	-4.505030e+03	2.974837e+02	2.402727e+00	1.308838e+01	0.000000e+00	1.910583e+00	7.547616e-03	9.971952e-01	1.268747e-03	2.449198e-06	3.503349e+00	1.485189e-02
33960000	-4.518553e+03	2.889423e+02	2.188693e+00	1.090615e+01	0.000000e+00	2.585332e+00	5.910554e-03	9.946259e-01	9.504919e-03	2.932048e-06	4.992967e+00	1.348735e-02
33980000	-4.519650e+03	2.942729e+02	2.473733e+00	1.229677e+01	0.000000e+00	1.865535e+00	1.278177e-02	9.934884e-01	2.716303e-03	2.623620e-06	4.775307e+00	1.528240e-02
34000000	-4.518651e+03	2.790908e+02	2.359627e+00	1.240300e+01	0.000000e+00	2.093388e+00	1.400010e-02	9.912986e-01	4.498735e-03	2.591353e-06	5.123192e+00	1.459468e-02
34020000	-4.530131e+03	3.046658e+02	2.558391e+00	1.218926e+01	0.000000e+00	1.868386e+00	1.444363e-02	9.920182e-01	3.913593e-03	2.613890e-06	4.037228e+00	1.581058e-02
34040000	-4.505478e+03	2.538237e+02	2.514526e+00	1.404713e+01	0.000000e+00	1.865032e+00	1.392361e-02	9.862141e-01	1.077981e-02	2.616751e-06	6.756390e+00	1.557194e-02
34060000	-4.512061e+03	2.511242e+02	2.480864e+00	1.359233e+01	0.000000e+00	2.028922e+00	2.439573e-02	9.865210e-01	2.815849e-03	4.310964e-06	4.641037e+00	1.533898e-02
34080000	-4.511747e+03	2.438134e+02	2.392334e+00	1.372266e+01	0.000000e+00	1.791475e+00	2.089349e-02	9.791819e-01	8.386508e-03	3.010851e-06	6.162298e+00	1.477950e-02
34100000	-4.500073e+03	2.718375e+02	2.623699e+00	1.384020e+01	0.000000e+00	1.691408e+00	2.233607e-02	9.921697e-01	1.007289e-03	1.982367e-06	6.296808e+00	1.627934e-02
34120000	-4.513321e+03	3.069108e+02	2.642196e+00	1.356856e+01	0.000000e+00	1.763866e+00	1.618736e-02	9.907270e-01	3.727611e-03	2.791381e-06	3.031560e+00	1.639170e-02
34140000	-4.523450e+03	2.970661e+02	2.592051e+00	1.301812e+01	0.000000e+00	2.555814e+00	1.468459e-02	9.911335e-01	4.133712e-03	2.691514e-06	3.652833e+00	1.613457e-02
34160000	-4.539482e+03	3.276393e+02	2.780450e+00	1.436565e+01	0.000000e+00	1.884280e+00	3.416463e-02	9.764054e-01	5.411149e-03	2.615345e-06	2.772259e+00	1.729524e-02
34180000	-4.514912e+03	3.367066e+02	2.783318e+00	1.408664e+01	0.000000e+00	1.978630e+00	2.684325e-02	9.909289e-01	1.316292e-03	2.956147e-06	2.567504e+00	1.725361e-02
34200000	-4.518450e+03	3.447089e+02	2.504040e+00	1.287745e+01	0.000000e+00	2.330181e+00	3.209110e-02	9.798315e-01	5.371214e-03	2.282829e-06	3.147639e+00	1.556991e-02
34220000	-4.522207e+03	3.590381e+02	2.752462e+00	1.438652e+01	0.000000e+00	2.201394e+00	1.650643e-02	9.874875e-01	5.929781e-03	2.200687e-06	2.097096e+00	1.733726e-02
34240000	-4.525988e+03	3.544851e+02	2.958753e+00	1.413438e+01	0.000000e+00	2.118220e+00	4.058701e-02	9.850562e-01	2.200756e-03	1.936927e-06	2.951382e+00	1.874934e-02
34260000	-4.513542e+03	2.925839e+02	2.677100e+00	1.411077e+01	1.162791e-02	1.861657e+00	3.433971e-02	9.799520e-01	4.456319e-03	3.405558e-06	2.653939e+00	1.687741e-02
34280000	-4.519286e+03	2.821198e+02	2.846040e+00	1.517220e+01	0.000000e+00	1.778303e+00	9.664889e-03	9.949508e-01	3.068469e-03	2.966424e-06	3.742880e+00	1.788209e-02
34300000	-4.505494e+03	2.817425e+02	2.554248e+00	1.327393e+01	0.000000e+00	1.736018e+00	3.120862e-02	9.804566e-01	4.605781e-03	3.027367e-06	4.330686e+00	1.602698e-02
34320000	-4.495359e+03	3.149154e+02	2.436476e+00	1.330131e+01	0.000000e+00	2.319135e+00	9.657301e-03	9.941456e-01	3.135288e-03	2.504393e-06	4.263110e+00	1.533273e-02
34340000	-4.527284e+03	3.298035e+02	2.461304e+00	1.424767e+01	0.000000e+00	2.164023e+00	1.949218e-02	9.905229e-01	1.949169e-03	3.067309e-06	2.765678e+00	1.550601e-02
34360000	-4.518830e+03	3.581467e+02	2.619489e+00	1.405557e+01	0.000000e+00	1.814789e+00	1.121864e-02	9.925270e-01	4.498988e-03	2.097317e-06	2.776665e+00	1.650500e-02
34380000	-4.527277e+03	3.624227e+02	2.668391e+00	1.370780e+01	0.000000e+00	1.786667e+00	1.527545e-02	9.934165e-01	2.004288e-03	1.303373e-06	4.038552e+00	1.683447e-02
34400000	-4.514823e+03	3.347580e+02	2.556848e+00	1.303678e+01	0.000000e+00	1.729879e+00	2.672443e-02	9.878081e-01	2.540417e-03	1.706685e-06	4.091930e+00	1.616457e-02
34420000	-4.510964e+03	3.271237e+02	2.743643e+00	1.444738e+01	0.000000e+00	2.318747e+00	2.431056e-02	9.876789e-01	2.397837e-03	1.837295e-06	4.015476e+00	1.732721e-02
34440000	-4.506304e+03	3.444838e+02	2.911177e+00	1.534942e+01	0.000000e+00	2.241321e+00	1.521741e-02	9.847900e-01	1.018795e-02	1.341529e-06	3.682213e+00	1.829589e-02
34460000	-4.535194e+03	3.089848e+02	2.641339e+00	1.399497e+01	0.000000e+00	2.658146e+00	2.018958e-02	9.943211e-01	7.871252e-04	1.954507e-06	3.407630e+00	1.657002e-02
34480000	-4.547147e+03	3.663588e+02	2.341768e+00	1.223624e+01	0.000000e+00	2.510179e+00	5.711573e-03	9.970381e-01	2.781434e-03	1.937625e-06	2.522476e+00	1.476101e-02
34500000	-4.531736e+03	3.688793e+02	2.590332e+00	1.409132e+01	0.000000e+00	2.316384e+00	8.096308e-03	9.967753e-01	1.533835e-03	1.874297e-06	2.199461e+00	1.607805e-02
34520000	-4.529112e+03	3.251997e+02	2.213932e+00	1.225113e+01	0.000000e+00	2.441763e+00	8.586408e-03	9.973553e-01	6.535696e-04	2.377048e-06	2.633621e+00	1.368776e-02
34540000	-4.538177e+03	3.467699e+02	2.977209e+00	1.498224e+01	0.000000e+00	2.113891e+00	1.183991e-02	9.914447e-01	4.394014e-03	1.898155e-06	2.355618e+00	1.844232e-02
34560000	-4.526515e+03	3.953060e+02	3.281386e+00	1.608837e+01	0.000000e+00	1.830291e+00	1.155636e-02	9.916387e-01	5.403511e-03	1.283984e-06	2.169012e+00	2.038042e-02
34580000	-4.509442e+03	4.017612e+02	2.997407e+00	1.498240e+01	0.000000e+00	2.070724e+00	1.996580e-02	9.801392e-01	1.084910e-02	1.314358e-06	2.447641e+00	1.860451e-02
34600000	-4.505046e+03	3.955314e+02	2.574136e+00	1.250723e+01	0.000000e+00	2.527638e+00	1.447925e-02	9.926681e-01	3.135499e-03	1.897982e-06	3.234977e+00	1.596042e-02
34620000	-4.502916e+03	3.664652e+02	3.347427e+00	1.576564e+01	0.000000e+00	1.748942e+00	1.191999e-02	9.956226e-01	1.500221e-03	2.130287e-06	4.301618e+00	2.064905e-02
34640000	-4.525962e+03	3.219398e+02	2.901970e+00	1.408222e+01	0.000000e+00	1.911218e+00	3.687930e-02	9.920603e-01	7.057734e-04	2.158830e-06	3.484254e+00	1.814840e-02
34660000	-4.518281e+03	3.319923e+02	3.000373e+00	1.569257e+01	0.000000e+00	1.952064e+00	1.670105e-02	9.961644e-01	6.030490e-04	2.551912e-06	3.091647e+00	1.875666e-02
34680000	-4.506699e+03	3.581369e+02	2.438350e+00	1.250437e+01	0.000000e+00	2.058617e+00	1.353994e-02	9.876555e-01	9.452481e-03	2.438468e-06	2.776018e+00	1.523802e-02
34700000	-4.526982e+03	3.374492e+02	2.609748e+00	1.357505e+01	0.000000e+00	2.314640e+00	2.626797e-02	9.830489e-01	4.957431e-03	1.544038e-06	2.815943e+00	1.632699e-02
34720000	-4.543914e+03	3.751395e+02	2.465193e+00	1.285169e+01	0.000000e+00	2.166322e+00	2.601988e-02	9.858310e-01	3.282790e-03	1.749382e-06	2.766689e+00	1.547280e-02
34740000	-4.521008e+03	2.993687e+02	2.474157e+00	1.361538e+01	0.000000e+00	1.952206e+00	2.429782e-02	9.803067e-01	6.634289e-03	1.805021e-06	3.405531e+00	1.549647e-02
34760000	-4.530656e+03	3.154049e+02	2.058901e+00	1.132591e+01	0.000000e+00	1.974948e+00	1.534805e-02	9.948358e-01	1.221630e-03	2.172590e-06	3.402258e+00	1.289213e-02
34780000	-4.539194e+03	3.515822e+02	2.411869e+00	1.338106e+01	0.000000e+00	1.561226e+00	3.512909e-02	9.867103e-01	1.304158e-03	1.543565e-06	1.910605e+00	1.508480e-02
34800000	-4.512461e+03	2.482920e+02	2.407887e+00	1.446969e+01	0.000000e+00	1.545106e+00	2.135933e-02	9.888411e-01	2.166494e-03	2.910348e-06	3.299290e+00	1.507014e-02
34820000	-4.511620e+03	2.858060e+02	2.312358e+00	1.285442e+01	0.000000e+00	2.017766e+00	2.611613e-02	9.904323e-01	1.310241e-03	2.165763e-06	3.194329e+00	1.446595e-02
34840000	-4.523959e+03	3.059653e+02	2.694549e+00	1.501861e+01	0.000000e+00	2.048737e+00	3.115800e-02	9.881100e-01	1.749200e-03	2.214129e-06	3.070783e+00	1.690655e-02
34860000	-4.512562e+03	2.765816e+02	2.705016e+00	1.491851e+01	0.000000e+00	1.888341e+00	2.148069e-02	9.896965e-01	2.261965e-03	2.533054e-06	4.571981e+00	1.701651e-02
34880000	-4.507972e+03	2.779855e+02	2.472560e+00	1.401778e+01	0.000000e+00	2.438458e+00	1.437075e-02	9.849633e-01	8.118536e-03	2.932084e-06	4.030539e+00	1.558017e-02
34900000	-4.518445e+03	2.891421e+02	2.384528e+00	1.353816e+01	0.000000e+00	2.531798e+00	2.032887e-02	9.873965e-01	2.946017e-03	3.879395e-06	3.941361e+00	1.500170e-02
34920000	-4.523392e+03	2.523822e+02	2.383099e+00	1.346100e+01	0.000000e+00	2.067531e+00	1.778723e-02	9.932620e-01	1.411749e-03	3.512260e-06	3.819374e+00	1.478479e-02
34940000	-4.512736e+03	2.348944e+02	2.189317e+00	1.296773e+01	0.000000e+00	2.542667e+00	1.789428e-02	9.870013e-01	5.213494e-03	4.064911e-06	3.603388e+00	1.368150e-02
34960000	-4.499869e+03	3.179496e+02	2.394364e+00	1.354585e+01	0.000000e+00	1.638060e+00	2.439911e-02	9.930563e-01	8.314500e-04	3.372498e-06	2.699756e+00	1.496743e-02
34980000	-4.507672e+03	2.435790e+02	2.461931e+00	1.330031e+01	0.000000e+00	1.644883e+00	1.371587e-02	9.935722e-01	2.151782e-03	5.134438e-06	3.230013e+00	1.536610e-02
35000000	-4.515462e+03	2.827234e+02	2.529015e+00	1.425728e+01	0.000000e+00	2.281888e+00	1.018824e-02	9.976171e-01	4.930230e-04	3.119941e-06	4.088520e+00	1.586165e-02
35020000	-4.509826e+03	3.116111e+02	3.011816e+00	1.573475e+01	0.000000e+00	1.794466e+00	6.130401e-03	9.971058e-01	2.444420e-03	3.033584e-06	2.500810e+00	1.895609e-02
35040000	-4.515858e+03	2.966117e+02	2.666963e+00	1.405685e+01	0.000000e+00	1.906349e+00	2.715247e-02	9.913177e-01	1.088705e-03	2.134294e-06	3.340016e+00	1.677575e-02
35060000	-4.505913e+03	2.865136e+02	3.094844e+00	1.637259e+01	0.000000e+00	1.821448e+00	1.188723e-02	9.969470e-01	7.014165e-04	2.964866e-06	3.612049e+00	1.950925e-02
35080000	-4.525362e+03	3.004038e+02	2.666711e+00	1.407674e+01	0.000000e+00	2.455150e+00	1.723151e-02	9.928725e-01	2.252377e-03	2.379564e-06	3.746474e+00	1.682226e-02
35100000	-4.531951e+03	2.842768e+02	2.662210e+00	1.437471e+01	0.000000e+00	1.876788e+00	9.188173e-03	9.969155e-01	1.181241e-03	3.077027e-06	3.022076e+00	1.676434e-02
35120000	-4.506563e+03	2.897606e+02	2.642561e+00	1.400877e+01	0.000000e+00	2.255637e+00	1.330054e-02	9.923023e-01	3.469219e-03	2.652589e-06	2.822764e+00	1.660708e-02
35140000	-4.506067e+03	2.566210e+02	2.689530e+00	1.363505e+01	0.000000e+00	1.927529e+00	1.326686e-02	9.949022e-01	1.379299e-03	5.226380e-06	3.950896e+00	1.688193e-02
35160000	-4.507965e+03	3.333872e+02	2.592742e+00	1.345079e+01	0.000000e+00	2.014697e+00	2.517813e-02	9.928768e-01	9.584096e-04	2.314584e-06	2.458207e+00	1.639079e-02
35180000	-4.508364e+03	3.174299e+02	2.793948e+00	1.560384e+01	0.000000e+00	2.074445e+00	4.764581e-02	9.772254e-01	2.107372e-03	1.714845e-06	2.604873e+00	1.764594e-02
35200000	-4.505404e+03	3.130778e+02	2.675878e+00	1.375778e+01	0.000000e+00	2.343476e+00	1.888297e-02	9.852276e-01	5.141313e-03	2.100861e-06	2.975299e+00	1.678776e-02
35220000	-4.495810e+03	2.812591e+02	2.482459e+00	1.338292e+01	0.000000e+00	1.916542e+00	1.454765e-02	9.814199e-01	1.203612e-02	2.456654e-06	4.645342e+00	1.556103e-02
35240000	-4.504903e+03	2.767226e+02	2.898869e+00	1.467253e+01	0.000000e+00	2.130540e+00	2.427804e-02	9.820350e-01	6.948145e-03	2.174213e-06	4.698725e+00	1.817241e-02
35260000	-4.498944e+03	3.058141e+02	2.606532e+00	1.340659e+01	0.000000e+00	2.042108e+00	2.084484e-02	9.873191e-01	4.470291e-03	3.884713e-06	3.554945e+00	1.632434e-02
35280000	-4.506355e+03	2.678967e+02	2.479685e+00	1.256604e+01	0.000000e+00	1.938285e+00	1.452625e-02	9.926320e-01	2.373179e-03	3.903730e-06	3.507798e+00	1.551536e-02
35300000	-4.504390e+03	2.993115e+02	2.368047e+00	1.267227e+01	0.000000e+00	2.372620e+00	2.104533e-02	9.819339e-01	7.220063e-03	3.456567e-06	2.678178e+00	1.482146e-02
35320000	-4.497969e+03	3.603651e+02	2.560960e+00	1.346238e+01	0.000000e+00	1.710388e+00	3.174475e-02	9.757780e-01	7.341751e-03	1.904632e-06	3.055032e+00	1.601819e-02
35340000	-4.503537e+03	3.468306e+02	2.653957e+00	1.392277e+01	0.000000e+00	2.072343e+00	1.763257e-02	9.879304e-01	5.872377e-03	1.673430e-06	2.691613e+00	1.659144e-02
35360000	-4.505440e+03	2.948133e+02	2.521438e+00	1.320057e+01	0.000000e+00	2.578000e+00	1.987958e-02	9.908310e-01	2.076868e-03	2.756952e-06	3.654127e+00	1.573978e-02
35380000	-4.519461e+03	2.869274e+02	2.811847e+00	1.420304e+01	0.000000e+00	1.853849e+00	3.837633e-02	9.863557e-01	1.432270e-03	4.592159e-06	3.090507e+00	1.759956e-02
35400000	-4.518426e+03	3.014054e+02	2.773209e+00	1.342163e+01	0.000000e+00	2.281562e+00	1.292630e-02	9.914059e-01	4.736297e-03	3.720986e-06	3.087950e+00	1.738596e-02
35420000	-4.502939e+03	2.548672e+02	2.742360e+00	1.365786e+01	0.000000e+00	1.790540e+00	9.366326e-03	9.943161e-01	4.525577e-03	4.778418e-06	3.111412e+00	1.713568e-02
35440000	-4.500466e+03	2.925836e+02	2.485495e+00	1.291492e+01	0.000000e+00	2.031575e+00	8.889343e-03	9.942157e-01	3.828262e-03	4.138859e-06	3.340042e+00	1.548502e-02
35460000	-4.517429e+03	2.634087e+02	2.529578e+00	1.337209e+01	0.000000e+00	1.701512e+00	8.960563e-03	9.960041e-01	1.894950e-03	6.418360e-06	2.769174e+00	1.579291e-02
35480000	-4.512504e+03	2.824990e+02	2.582019e+00	1.391552e+01	0.000000e+00	1.778375e+00	3.090549e-02	9.908128e-01	8.791482e-04	3.251727e-06	2.270655e+00	1.608358e-02
35500000	-4.520797e+03	2.518947e+02	2.267803e+00	1.184576e+01	0.000000e+00	1.947404e+00	2.400420e-02	9.917318e-01	1.528055e-03	5.715648e-06	3.067176e+00	1.411800e-02
35520000	-4.510525e+03	2.799249e+02	2.613285e+00	1.385689e+01	0.000000e+00	1.810057e+00	3.060544e-02	9.730696e-01	8.573264e-03	4.454371e-06	2.504180e+00	1.637810e-02
35540000	-4.505423e+03	2.361262e+02	2.387448e+00	1.301982e+01	0.000000e+00	2.371636e+00	2.584672e-02	9.918271e-01	8.986221e-04	4.767240e-06	3.011520e+00	1.500882e-02
35560000	-4.508676e+03	3.144062e+02	2.632004e+00	1.359789e+01	0.000000e+00	1.817834e+00	1.838367e-02	9.858889e-01	6.730430e-03	2.772843e-06	2.108488e+00	1.650551e-02
35580000	-4.513380e+03	2.902741e+02	2.467933e+00	1.339935e+01	0.000000e+00	2.148813e+00	4.063242e-02	9.845387e-01	1.439318e-03	3.509411e-06	3.286179e+00	1.550142e-02
35600000	-4.512167e+03	2.691242e+02	2.466655e+00	1.399790e+01	0.000000e+00	2.199634e+00	1.970793e-02	9.807561e-01	7.480522e-03	4.274411e-06	2.995726e+00	1.544960e-02
35620000	-4.513173e+03	2.613376e+02	2.858903e+00	1.537421e+01	0.000000e+00	1.829176e+00	2.971278e-02	9.906548e-01	1.226350e-03	4.261991e-06	2.867566e+00	1.789152e-02
35640000	-4.519869e+03	2.598082e+02	2.324714e+00	1.227377e+01	0.000000e+00	2.009601e+00	1.993709e-02	9.936587e-01	1.157762e-03	5.122503e-06	3.445538e+00	1.455977e-02
35660000	-4.516191e+03	1.942458e+02	2.692712e+00	1.457377e+01	0.000000e+00	1.658731e+00	2.643496e-02	9.892741e-01	1.867712e-03	7.111841e-06	3.639461e+00	1.679452e-02
35680000	-4.519310e+03	1.569568e+02	2.694689e+00	1.413235e+01	0.000000e+00	1.410390e+00	1.503224e-02	9.954032e-01	1.007059e-03	8.603560e-06	3.208462e+00	1.674028e-02
35700000	-4.491980e+03	1.227121e+02	2.449977e+00	1.376190e+01	0.000000e+00	2.008111e+00	2.326766e-02	9.926193e-01	1.020426e-03	1.059633e-05	5.148810e+00	1.516977e-02
35720000	-4.530223e+03	1.572467e+02	2.657389e+00	1.445349e+01	0.000000e+00	1.906583e+00	1.897442e-02	9.918009e-01	1.572365e-03	1.089171e-05	3.661140e+00	1.637705e-02
35740000	-4.524790e+03	1.318999e+02	2.306853e+00	1.278743e+01	0.000000e+00	2.123836e+00	1.826623e-02	9.850521e-01	5.274304e-03	1.835813e-05	2.123058e+00	1.424758e-02
35760000	-4.529238e+03	1.636038e+02	2.434558e+00	1.329400e+01	0.000000e+00	2.286096e+00	4.577681e-02	9.726154e-01	3.588124e-03	1.352879e-05	3.109107e+00	1.507239e-02
35780000	-4.524763e+03	1.753137e+02	2.789703e+00	1.435722e+01	0.000000e+00	1.730657e+00	1.571629e-02	9.910414e-01	3.119547e-03	1.261935e-05	2.622947e+00	1.717742e-02
35800000	-4.512400e+03	1.924354e+02	2.495290e+00	1.310716e+01	0.000000e+00	1.891834e+00	1.138991e-02	9.931519e-01	3.570545e-03	1.239117e-05	2.534414e+00	1.529773e-02
35820000	-4.507343e+03	2.080801e+02	2.667810e+00	1.385792e+01	0.000000e+00	2.434578e+00	2.867003e-02	9.781801e-01	6.320498e-03	8.641737e-06	2.275622e+00	1.631814e-02
35840000	-4.531185e+03	2.167370e+02	2.894448e+00	1.406913e+01	0.000000e+00	1.964904e+00	2.778962e-02	9.850254e-01	2.893749e-03	7.873676e-06	5.275828e+00	1.787892e-02
35860000	-4.525428e+03	2.647957e+02	2.907405e+00	1.302572e+01	0.000000e+00	2.451008e+00	2.672563e-02	9.892465e-01	1.671292e-03	8.522759e-06	3.427044e+00	1.789464e-02
35880000	-4.517526e+03	1.965296e+02	2.431433e+00	1.353320e+01	0.000000e+00	2.231699e+00	1.821363e-02	9.897824e-01	2.312245e-03	7.138243e-06	4.021290e+00	1.491568e-02
35900000	-4.485577e+03	2.865128e+02	2.509448e+00	1.379046e+01	0.000000e+00	2.005737e+00	1.594465e-02	9.904370e-01	3.132491e-03	3.844659e-06	2.327419e+00	1.539838e-02
35920000	-4.522937e+03	2.985531e+02	2.676079e+00	1.383862e+01	0.000000e+00	2.132984e+00	3.155211e-02	9.874384e-01	1.909439e-03	3.423502e-06	2.595314e+00	1.643228e-02
35940000	-4.513869e+03	2.717554e+02	2.417287e+00	1.285269e+01	0.000000e+00	2.874459e+00	1.725474e-02	9.962216e-01	4.483135e-04	5.512512e-06	3.276478e+00	1.481292e-02
35960000	-4.527596e+03	2.508545e+02	2.570874e+00	1.298898e+01	0.000000e+00	1.720935e+00	1.000877e-02	9.968266e-01	1.228779e-03	4.624527e-06	4.005537e+00	1.586935e-02
35980000	-4.513095e+03	2.433299e+02	2.524939e+00	1.295180e+01	0.000000e+00	2.027859e+00	7.069348e-03	9.964845e-01	2.147858e-03	3.853743e-06	6.678346e+00	1.553288e-02
36000000	-4.512667e+03	2.751902e+02	2.675721e+00	1.361562e+01	0.000000e+00	2.062657e+00	1.975459e-02	9.912574e-01	2.377606e-03	2.392252e-06	4.284808e+00	1.648862e-02
36020000	-4.511387e+03	3.001843e+02	3.235188e+00	1.516891e+01	0.000000e+00	1.699989e+00	2.275729e-02	9.915212e-01	1.721271e-03	2.846140e-06	5.953376e+00	2.004344e-02
36040000	-4.521098e+03	2.784565e+02	3.022055e+00	1.480167e+01	0.000000e+00	1.840918e+00	2.480667e-02	9.915852e-01	1.306348e-03	3.638248e-06	5.165605e+00	1.865949e-02
36060000	-4.528025e+03	3.292734e+02	3.102135e+00	1.514644e+01	0.000000e+00	2.527262e+00	2.572128e-02	9.937256e-01	7.795950e-04	3.671855e-06	2.397906e+00	1.923719e-02
36080000	-4.506986e+03	2.937134e+02	3.061541e+00	1.436607e+01	0.000000e+00	2.444953e+00	1.421232e-02	9.956035e-01	1.363216e-03	5.400158e-06	3.263448e+00	1.896642e-02
36100000	-4.521014e+03	2.631826e+02	2.871278e+00	1.434394e+01	0.000000e+00	2.848081e+00	1.102525e-02	9.958682e-01	1.418059e-03	6.885475e-06	3.865896e+00	1.771812e-02
36120000	-4.512332e+03	2.760590e+02	3.077028e+00	1.405970e+01	0.000000e+00	2.749847e+00	2.701258e-02	9.843004e-01	4.574474e-03	6.548900e-06	3.495853e+00	1.899204e-02
36140000	-4.518224e+03	3.153423e+02	2.929393e+00	1.374263e+01	0.000000e+00	1.929412e+00	2.422321e-02	9.949246e-01	8.360752e-04	5.010573e-06	3.518044e+00	1.810546e-02
36160000	-4.517988e+03	3.302670e+02	3.060657e+00	1.424059e+01	0.000000e+00	1.961479e+00	1.817516e-02	9.946016e-01	1.304048e-03	3.899723e-06	3.169126e+00	1.902187e-02
36180000	-4.517996e+03	3.375953e+02	3.430877e+00	1.619601e+01	0.000000e+00	1.867292e+00	2.138554e-02	9.950464e-01	6.557715e-04	4.603355e-06	3.222345e+00	2.129764e-02
36200000	-4.547549e+03	3.378741e+02	3.193549e+00	1.561567e+01	0.000000e+00	1.585526e+00	2.409662e-02	9.803539e-01	7.403878e-03	3.940793e-06	3.072169e+00	1.984487e-02
36220000	-4.536209e+03	3.365368e+02	3.010343e+00	1.486925e+01	0.000000e+00	2.030390e+00	1.460963e-02	9.929639e-01	2.392909e-03	3.981908e-06	3.125017e+00	1.875447e-02
36240000	-4.526666e+03	2.666147e+02	2.723390e+00	1.351521e+01	0.000000e+00	2.000423e+00	7.354070e-03	9.955186e-01	5.467511e-03	4.862809e-06	4.006119e+00	1.695672e-02
36260000	-4.537650e+03	3.039957e+02	2.472401e+00	1.256503e+01	0.000000e+00	2.188412e+00	1.741254e-02	9.883227e-01	5.035675e-03	5.609743e-06	2.799922e+00	1.539139e-02
36280000	-4.518533e+03	2.983749e+02	2.689566e+00	1.390528e+01	0.000000e+00	1.956901e+00	6.594239e-03	9.948648e-01	5.982854e-03	4.086107e-06	3.970675e+00	1.679873e-02
36300000	-4.517847e+03	3.507418e+02	2.829485e+00	1.437004e+01	0.000000e+00	1.904576e+00	3.168612e-02	9.778435e-01	5.336919e-03	2.912240e-06	2.357598e+00	1.771640e-02
36320000	-4.511970e+03	2.633418e+02	2.644194e+00	1.358579e+01	0.000000e+00	2.095152e+00	2.636543e-02	9.781171e-01	7.450360e-03	5.198413e-06	2.625416e+00	1.655823e-02
36340000	-4.545194e+03	3.153316e+02	2.486576e+00	1.377521e+01	0.000000e+00	1.496863e+00	1.120036e-02	9.922828e-01	3.745842e-03	3.709089e-06	1.944104e+00	1.554897e-02
36360000	-4.512504e+03	3.218483e+02	2.456758e+00	1.281427e+01	0.000000e+00	2.384873e+00	1.191235e-02	9.953852e-01	1.791864e-03	5.642387e-06	2.623591e+00	1.547893e-02
36380000	-4.514064e+03	2.739401e+02	2.814861e+00	1.476922e+01	0.000000e+00	2.013250e+00	1.375473e-02	9.937078e-01	2.287467e-03	7.093002e-06	1.992879e+00	1.761012e-02
36400000	-4.531260e+03	3.388253e+02	2.736518e+00	1.436713e+01	0.000000e+00	1.768019e+00	1.288201e-02	9.958635e-01	1.375975e-03	2.523406e-06	2.052155e+00	1.715198e-02
36420000	-4.538253e+03	3.544488e+02	2.669325e+00	1.384671e+01	0.000000e+00	2.401649e+00	3.965212e-03	9.983181e-01	1.766012e-03	2.980120e-06	1.152014e+00	1.677721e-02
36440000	-4.514106e+03	3.060726e+02	2.656159e+00	1.434283e+01	0.000000e+00	2.007855e+00	3.727936e-03	9.983498e-01	1.905968e-03	4.598410e-06	1.896656e+00	1.670075e-02
36460000	-4.531986e+03	3.327853e+02	2.673628e+00	1.377948e+01	0.000000e+00	2.161492e+00	8.565675e-03	9.975488e-01	1.013184e-03	3.060877e-06	1.485903e+00	1.697880e-02
36480000	-4.540369e+03	3.774482e+02	2.683721e+00	1.369377e+01	0.000000e+00	2.736678e+00	2.365414e-02	9.954738e-01	3.616040e-04	2.645332e-06	1.312458e+00	1.695102e-02
36500000	-4.522995e+03	3.475533e+02	2.498726e+00	1.256901e+01	0.000000e+00	1.864021e+00	1.792947e-02	9.948928e-01	8.471307e-04	3.138846e-06	1.845146e+00	1.577673e-02
36520000	-4.517902e+03	3.335378e+02	2.886714e+00	1.403463e+01	0.000000e+00	2.627663e+00	1.316342e-02	9.913042e-01	5.403282e-03	3.242031e-06	2.677514e+00	1.831585e-02
36540000	-4.520244e+03	2.914428e+02	2.946099e+00	1.448191e+01	0.000000e+00	2.172232e+00	3.194978e-02	9.907325e-01	1.079540e-03	3.123042e-06	3.212258e+00	1.878434e-02
36560000	-4.528779e+03	3.288969e+02	2.980848e+00	1.397884e+01	0.000000e+00	2.418721e+00	1.215069e-02	9.956601e-01	2.739089e-03	3.055844e-06	2.434209e+00	1.892009e-02
36580000	-4.521194e+03	3.351156e+02	2.706587e+00	1.352012e+01	0.000000e+00	2.161159e+00	1.303695e-02	9.976933e-01	2.895481e-04	3.364325e-06	3.215679e+00	1.721614e-02
36600000	-4.512262e+03	3.640326e+02	2.677897e+00	1.324965e+01	0.000000e+00	1.667796e+00	3.661189e-03	9.981747e-01	2.930416e-03	2.773339e-06	2.433889e+00	1.703290e-02
36620000	-4.529082e+03	3.241742e+02	2.728934e+00	1.381006e+01	0.000000e+00	2.071400e+00	5.491378e-03	9.982446e-01	1.201819e-03	3.042887e-06	2.576245e+00	1.728001e-02
36640000	-4.516320e+03	3.711372e+02	2.668381e+00	1.433151e+01	0.000000e+00	2.494786e+00	7.957424e-03	9.972488e-01	1.026138e-03	2.976664e-06	2.048811e+00	1.691972e-02
36660000	-4.504113e+03	3.699272e+02	2.732225e+00	1.444377e+01	0.000000e+00	2.267779e+00	8.618007e-03	9.969951e-01	1.220652e-03	2.888865e-06	1.787134e+00	1.733149e-02
36680000	-4.521336e+03	4.033652e+02	3.043920e+00	1.543205e+01	0.000000e+00	1.899409e+00	1.182367e-02	9.953528e-01	2.194035e-03	2.536321e-06	1.938076e+00	1.922701e-02
36700000	-4.512891e+03	3.317469e+02	2.579814e+00	1.468259e+01	0.000000e+00	2.219534e+00	1.403363e-02	9.923222e-01	2.894543e-03	3.336605e-06	2.181173e+00	1.626191e-02
36720000	-4.514739e+03	3.416681e+02	2.778788e+00	1.479144e+01	0.000000e+00	2.080688e+00	1.772565e-02	9.932647e-01	1.317735e-03	3.583288e-06	2.305121e+00	1.752704e-02
36740000	-4.525695e+03	3.295713e+02	2.951738e+00	1.573165e+01	0.000000e+00	2.202229e+00	2.517525e-02	9.869459e-01	2.783835e-03	2.731322e-06	2.502267e+00	1.864144e-02
36760000	-4.523453e+03	3.044143e+02	2.796858e+00	1.521823e+01	0.000000e+00	1.670903e+00	2.669934e-02	9.869038e-01	2.418636e-03	3.531588e-06	2.639201e+00	1.767072e-02
36780000	-4.506503e+03	2.678220e+02	2.977761e+00	1.636763e+01	0.000000e+00	2.140837e+00	2.097307e-02	9.862118e-01	5.943869e-03	4.896693e-06	3.573075e+00	1.879337e-02
36800000	-4.520751e+03	2.770261e+02	3.150091e+00	1.637719e+01	0.000000e+00	1.932081e+00	1.970890e-02	9.919204e-01	1.773641e-03	4.805071e-06	3.180047e+00	1.989989e-02
36820000	-4.504582e+03	2.754009e+02	3.001873e+00	1.504989e+01	0.000000e+00	1.823909e+00	5.354735e-02	9.876442e-01	6.511703e-04	4.702779e-06	3.810016e+00	1.897757e-02
36840000	-4.486333e+03	3.083306e+02	2.878627e+00	1.524317e+01	0.000000e+00	2.149044e+00	2.767706e-02	9.867534e-01	2.264446e-03	4.303221e-06	3.761818e+00	1.820249e-02
36860000	-4.512846e+03	3.303354e+02	2.580066e+00	1.396268e+01	0.000000e+00	2.301314e+00	1.666055e-02	9.907575e-01	3.833958e-03	4.391837e-06	3.522219e+00	1.631601e-02
36880000	-4.509834e+03	2.501223e+02	2.771020e+00	1.486601e+01	0.000000e+00	1.730051e+00	2.693553e-02	9.849200e-01	3.300558e-03	5.821607e-06	3.314319e+00	1.751741e-02
36900000	-4.510020e+03	2.059726e+02	2.557774e+00	1.443066e+01	0.000000e+00	2.107967e+00	2.619160e-02	9.795582e-01	4.994470e-03	6.576320e-06	4.937817e+00	1.619094e-02
36920000	-4.532698e+03	2.365609e+02	2.539099e+00	1.321088e+01	0.000000e+00	2.362378e+00	2.170061e-02	9.860674e-01	5.435184e-03	9.296295e-06	3.195259e+00	1.607651e-02
36940000	-4.527708e+03	3.125603e+02	2.732894e+00	1.419365e+01	0.000000e+00	1.952842e+00	2.985096e-02	9.873459e-01	2.044323e-03	6.727382e-06	2.716923e+00	1.724717e-02
36960000	-4.532139e+03	2.612321e+02	2.680842e+00	1.399301e+01	0.000000e+00	1.882380e+00	1.843116e-02	9.911762e-01	2.171652e-03	6.118477e-06	2.951287e+00	1.692459e-02
36980000	-4.542944e+03	2.573138e+02	2.871291e+00	1.455736e+01	0.000000e+00	2.052062e+00	2.225724e-02	9.893651e-01	2.290370e-03	8.123661e-06	1.988066e+00	1.814696e-02
37000000	-4.527032e+03	2.407799e+02	2.700056e+00	1.322685e+01	0.000000e+00	2.522998e+00	1.754208e-02	9.882426e-01	5.093717e-03	1.277624e-05	1.564407e+00	1.711721e-02
37020000	-4.529036e+03	2.536448e+02	2.546774e+00	1.317931e+01	0.000000e+00	3.014865e+00	2.155490e-02	9.872653e-01	4.585343e-03	1.266385e-05	1.642848e+00	1.614755e-02
37040000	-4.542710e+03	2.958175e+02	2.632113e+00	1.386697e+01	0.000000e+00	2.091924e+00	4.031804e-02	9.792998e-01	2.216109e-03	8.273718e-06	1.551365e+00	1.668446e-02
37060000	-4.535688e+03	2.414475e+02	3.109805e+00	1.642652e+01	0.000000e+00	2.348073e+00	1.509407e-02	9.851448e-01	9.278736e-03	6.540941e-06	2.757282e+00	1.963578e-02
37080000	-4.531211e+03	2.894809e+02	3.159616e+00	1.649290e+01	0.000000e+00	1.884085e+00	1.342932e-02	9.861763e-01	8.401890e-03	4.077022e-06	2.846951e+00	1.986676e-02
37100000	-4.531361e+03	3.218583e+02	3.341590e+00	1.621501e+01	0.000000e+00	1.435043e+00	2.335706e-02	9.868883e-01	4.454977e-03	6.336076e-06	2.555093e+00	2.102845e-02
37120000	-4.521338e+03	3.220224e+02	3.140205e+00	1.581041e+01	0.000000e+00	2.192001e+00	1.343256e-02	9.928735e-01	4.641409e-03	4.463112e-06	2.382588e+00	1.975665e-02
37140000	-4.534836e+03	3.032174e+02	3.016116e+00	1.550456e+01	0.000000e+00	2.437283e+00	1.794930e-02	9.914200e-01	2.673281e-03	7.452130e-06	2.380819e+00	1.894355e-02
37160000	-4.523282e+03	2.709210e+02	2.959279e+00	1.549388e+01	0.000000e+00	2.010087e+00	1.702336e-02	9.941995e-01	1.240805e-03	7.451432e-06	1.967169e+00	1.861765e-02
37180000	-4.527294e+03	2.048394e+02	2.982870e+00	1.627365e+01	0.000000e+00	1.717704e+00	2.045525e-02	9.843402e-01	4.705628e-03	1.009122e-05	2.491942e+00	1.866462e-02
37200000	-4.533068e+03	2.420035e+02	2.745171e+00	1.378110e+01	0.000000e+00	1.874853e+00	2.538947e-02	9.875999e-01	2.969086e-03	1.452317e-05	1.962086e+00	1.718462e-02
37220000	-4.542273e+03	2.561656e+02	2.941477e+00	1.494969e+01	0.000000e+00	1.992076e+00	1.094075e-02	9.928873e-01	3.865513e-03	1.192031e-05	1.196711e+00	1.842633e-02
37240000	-4.523579e+03	2.481025e+02	2.782635e+00	1.438353e+01	0.000000e+00	2.451906e+00	1.149265e-02	9.961364e-01	1.125536e-03	1.224869e-05	2.111490e+00	1.748619e-02
37260000	-4.510522e+03	2.572763e+02	2.860490e+00	1.403588e+01	0.000000e+00	2.274176e+00	1.609161e-02	9.958578e-01	7.973161e-04	1.398987e-05	1.805482e+00	1.795864e-02
37280000	-4.529883e+03	2.212219e+02	2.828335e+00	1.450531e+01	0.000000e+00	2.361255e+00	1.035317e-02	9.921529e-01	5.490905e-03	1.062795e-05	1.934110e+00	1.771120e-02
37300000	-4.526756e+03	2.505831e+02	2.930966e+00	1.516598e+01	0.000000e+00	2.146302e+00	1.722962e-02	9.901028e-01	4.159155e-03	9.001438e-06	2.382952e+00	1.846531e-02
37320000	-4.512148e+03	2.184788e+02	2.565564e+00	1.338039e+01	0.000000e+00	2.161349e+00	7.530864e-03	9.951639e-01	5.230736e-03	8.864351e-06	4.120209e+00	1.612123e-02
37340000	-4.510847e+03	2.546825e+02	2.845727e+00	1.501856e+01	0.000000e+00	2.608932e+00	3.975926e-02	9.685262e-01	6.288208e-03	8.114056e-06	2.479316e+00	1.788340e-02
37360000	-4.509483e+03	2.194667e+02	3.092610e+00	1.597494e+01	0.000000e+00	2.386191e+00	1.710357e-02	9.957999e-01	6.073389e-04	1.110493e-05	3.138675e+00	1.943799e-02
37380000	-4.526892e+03	2.350312e+02	3.007101e+00	1.542756e+01	0.000000e+00	2.203683e+00	1.316087e-02	9.910635e-01	5.420070e-03	1.314158e-05	2.714078e+00	1.884801e-02
37400000	-4.524403e+03	2.082570e+02	3.494863e+00	1.739982e+01	0.000000e+00	2.089133e+00	2.386990e-02	9.936534e-01	7.599897e-04	1.027128e-05	3.181175e+00	2.174128e-02
37420000	-4.517716e+03	2.462095e+02	2.848517e+00	1.456841e+01	0.000000e+00	2.362035e+00	1.026359e-02	9.965177e-01	1.314655e-03	1.169000e-05	2.201206e+00	1.772107e-02
37440000	-4.528132e+03	2.293382e+02	3.269463e+00	1.623620e+01	0.000000e+00	2.124299e+00	1.837907e-02	9.942567e-01	1.274879e-03	1.498449e-05	1.962988e+00	2.038271e-02
37460000	-4.513338e+03	2.316089e+02	2.842677e+00	1.417449e+01	0.000000e+00	2.040262e+00	3.491260e-02	9.862766e-01	1.748647e-03	1.711552e-05	1.842375e+00	1.773172e-02
37480000	-4.523294e+03	2.398121e+02	3.451784e+00	1.559126e+01	0.000000e+00	2.685100e+00	3.083537e-02	9.841924e-01	3.307050e-03	1.381122e-05	1.725249e+00	2.175060e-02
37500000	-4.514384e+03	2.670450e+02	3.434414e+00	1.558769e+01	0.000000e+00	2.612785e+00	1.627808e-02	9.870986e-01	7.129138e-03	1.181755e-05	1.778575e+00	2.172688e-02
37520000	-4.526817e+03	2.622663e+02	3.138762e+00	1.536404e+01	0.000000e+00	1.928719e+00	2.467623e-02	9.921924e-01	1.148157e-03	1.280340e-05	1.773851e+00	1.989816e-02
37540000	-4.517982e+03	2.598712e+02	3.304970e+00	1.580205e+01	0.000000e+00	2.444752e+00	1.661468e-02	9.914678e-01	3.556824e-03	1.628888e-05	2.051327e+00	2.095490e-02
37560000	-4.529873e+03	2.279601e+02	3.051932e+00	1.480538e+01	0.000000e+00	2.229305e+00	1.312131e-02	9.952295e-01	1.481612e-03	2.007162e-05	2.103672e+00	1.934982e-02
37580000	-4.510733e+03	1.952361e+02	2.756923e+00	1.440320e+01	0.000000e+00	2.364079e+00	2.094298e-02	9.851089e-01	4.340560e-03	1.495804e-05	2.552309e+00	1.755413e-02
37600000	-4.515342e+03	2.021757e+02	2.642422e+00	1.381774e+01	0.000000e+00	1.911434e+00	2.003561e-02	9.869625e-01	4.783160e-03	2.262378e-05	2.441580e+00	1.674506e-02
37620000	-4.522009e+03	2.352597e+02	3.324099e+00	1.693716e+01	0.000000e+00	1.961832e+00	1.692259e-02	9.886564e-01	5.111893e-03	1.245030e-05	2.480689e+00	2.119203e-02
37640000	-4.524331e+03	2.197916e+02	3.379480e+00	1.612385e+01	0.000000e+00	2.204014e+00	4.307424e-02	9.690442e-01	8.348034e-03	1.205672e-05	2.304946e+00	2.150135e-02
37660000	-4.512406e+03	2.554076e+02	3.356239e+00	1.560485e+01	0.000000e+00	2.494650e+00	1.928828e-02	9.887604e-01	3.962470e-03	1.242071e-05	1.897618e+00	2.144146e-02
37680000	-4.511196e+03	2.684076e+02	3.284893e+00	1.488458e+01	0.000000e+00	2.292724e+00	1.921651e-02	9.893028e-01	3.812618e-03	1.349750e-05	2.754533e+00	2.092445e-02
37700000	-4.522224e+03	2.955012e+02	3.470905e+00	1.775306e+01	0.000000e+00	2.742319e+00	2.498644e-02	9.851449e-01	3.333659e-03	6.339913e-06	1.977988e+00	2.196489e-02
37720000	-4.512114e+03	2.681423e+02	2.999647e+00	1.551734e+01	0.000000e+00	2.283177e+00	1.258609e-02	9.904874e-01	5.896165e-03	1.008743e-05	2.426286e+00	1.893782e-02
37740000	-4.504639e+03	2.589961e+02	3.107485e+00	1.583026e+01	0.000000e+00	2.180332e+00	3.508406e-02	9.813032e-01	4.009723e-03	1.221830e-05	2.831619e+00	1.960767e-02
37760000	-4.510168e+03	2.410155e+02	2.776807e+00	1.283551e+01	0.000000e+00	2.161827e+00	1.327278e-02	9.926716e-01	3.556464e-03	1.468173e-05	3.540765e+00	1.750793e-02
37780000	-4.519950e+03	2.518784e+02	3.113420e+00	1.528118e+01	0.000000e+00	2.136475e+00	1.578590e-02	9.928021e-01	2.957122e-03	1.162744e-05	1.818594e+00	1.961231e-02
37800000	-4.511376e+03	2.256486e+02	2.654348e+00	1.366042e+01	0.000000e+00	2.156121e+00	1.393396e-02	9.953401e-01	1.304711e-03	1.406574e-05	2.579264e+00	1.670601e-02
37820000	-4.524266e+03	2.189579e+02	2.725980e+00	1.370997e+01	0.000000e+00	2.521466e+00	1.251005e-02	9.938189e-01	3.035606e-03	2.039224e-05	1.931170e+00	1.713910e-02
37840000	-4.536499e+03	2.132511e+02	2.770299e+00	1.323668e+01	0.000000e+00	2.455719e+00	2.029005e-02	9.926398e-01	2.145235e-03	1.627701e-05	3.456982e+00	1.746054e-02
37860000	-4.542284e+03	2.604325e+02	2.594662e+00	1.292367e+01	0.000000e+00	2.697133e+00	2.231437e-02	9.830854e-01	6.224689e-03	8.460335e-06	2.733894e+00	1.635483e-02
37880000	-4.530371e+03	2.463499e+02	2.951236e+00	1.484916e+01	0.000000e+00	1.669291e+00	6.750556e-03	9.943713e-01	6.132307e-03	1.041974e-05	2.584035e+00	1.854165e-02
37900000	-4.513289e+03	2.657904e+02	2.759702e+00	1.322035e+01	0.000000e+00	1.946300e+00	2.682339e-02	9.898952e-01	2.639978e-03	1.049595e-05	2.610523e+00	1.730860e-02
37920000	-4.520970e+03	2.044388e+02	2.663575e+00	1.299558e+01	0.000000e+00	2.047822e+00	1.670851e-02	9.932224e-01	2.020942e-03	1.568624e-05	2.907355e+00	1.670146e-02
37940000	-4.524361e+03	2.328068e+02	2.909528e+00	1.507701e+01	0.000000e+00	1.867206e+00	4.084972e-02	9.742815e-01	4.134329e-03	8.888400e-06	2.911001e+00	1.825817e-02
37960000	-4.515063e+03	2.168319e+02	2.975145e+00	1.414560e+01	0.000000e+00	1.959468e+00	2.406573e-02	9.859277e-01	4.461449e-03	1.073411e-05	2.561005e+00	1.872657e-02
37980000	-4.499759e+03	2.365567e+02	3.015927e+00	1.387401e+01	0.000000e+00	1.828792e+00	2.367714e-02	9.875687e-01	3.340299e-03	9.914480e-06	2.539739e+00	1.894019e-02
38000000	-4.518714e+03	2.553968e+02	3.125197e+00	1.476159e+01	0.000000e+00	2.222300e+00	1.505077e-02	9.923797e-01	3.296862e-03	9.957915e-06	2.364998e+00	1.961710e-02
38020000	-4.514019e+03	2.533590e+02	2.801304e+00	1.291653e+01	0.000000e+00	2.044309e+00	1.908804e-02	9.940935e-01	1.000108e-03	1.081475e-05	1.869759e+00	1.756994e-02
38040000	-4.526509e+03	2.162040e+02	2.612610e+00	1.277746e+01	0.000000e+00	2.270460e+00	4.157717e-02	9.765853e-01	4.177126e-03	1.280340e-05	1.622926e+00	1.628657e-02
38060000	-4.533865e+03	2.235588e+02	2.647306e+00	1.396940e+01	0.000000e+00	2.118874e+00	1.437174e-02	9.962324e-01	7.122430e-04	1.040395e-05	2.326118e+00	1.647293e-02
38080000	-4.517032e+03	2.203577e+02	2.787879e+00	1.351428e+01	0.000000e+00	2.534789e+00	1.029567e-02	9.949591e-01	2.631390e-03	1.188713e-05	2.149471e+00	1.737353e-02
38100000	-4.517622e+03	2.292818e+02	2.947451e+00	1.434773e+01	0.000000e+00	1.691432e+00	9.662746e-03	9.905628e-01	1.004581e-02	1.117553e-05	2.083913e+00	1.837169e-02
38120000	-4.522170e+03	1.880503e+02	2.831513e+00	1.454062e+01	0.000000e+00	2.059700e+00	2.701277e-02	9.912642e-01	1.267593e-03	1.672589e-05	2.059503e+00	1.774911e-02
38140000	-4.515088e+03	1.940085e+02	2.594049e+00	1.332424e+01	0.000000e+00	2.987788e+00	2.540848e-02	9.830991e-01	5.340512e-03	2.064546e-05	2.323306e+00	1.621933e-02
38160000	-4.520418e+03	2.397933e+02	2.812414e+00	1.391133e+01	0.000000e+00	2.085928e+00	2.479933e-02	9.767643e-01	1.210509e-02	1.289186e-05	2.368850e+00	1.761703e-02
38180000	-4.512387e+03	2.404191e+02	3.018717e+00	1.467758e+01	0.000000e+00	2.233083e+00	1.943727e-02	9.936935e-01	1.126362e-03	1.029742e-05	3.027641e+00	1.885249e-02
38200000	-4.514879e+03	2.349706e+02	2.952317e+00	1.529616e+01	0.000000e+00	2.106124e+00	1.993743e-02	9.941263e-01	7.776648e-04	1.046522e-05	2.927287e+00	1.834017e-02
38220000	-4.521894e+03	2.438333e+02	2.936414e+00	1.487705e+01	0.000000e+00	2.291759e+00	5.049048e-03	9.980872e-01	1.402358e-03	1.152707e-05	1.887319e+00	1.821696e-02
38240000	-4.522044e+03	2.182007e+02	2.562434e+00	1.349977e+01	0.000000e+00	2.587131e+00	6.240624e-03	9.971812e-01	1.890843e-03	1.297255e-05	3.388826e+00	1.599741e-02
38260000	-4.513052e+03	2.000973e+02	2.525029e+00	1.297882e+01	0.000000e+00	2.319242e+00	8.070776e-03	9.969971e-01	1.813867e-03	1.210215e-05	3.530746e+00	1.573863e-02
38280000	-4.532610e+03	2.247611e+02	2.542773e+00	1.361418e+01	0.000000e+00	2.061574e+00	4.166616e-03	9.985284e-01	1.245930e-03	1.331850e-05	2.717152e+00	1.588492e-02
38300000	-4.524503e+03	2.152782e+02	2.936025e+00	1.513797e+01	0.000000e+00	1.622029e+00	9.078624e-03	9.965243e-01	1.564397e-03	1.467005e-05	2.592142e+00	1.828656e-02
38320000	-4.523185e+03	1.670659e+02	3.247623e+00	1.574899e+01	0.000000e+00	2.397056e+00	1.949947e-03	9.992442e-01	1.731069e-03	1.391819e-05	4.751225e+00	2.020673e-02
38340000	-4.525792e+03	2.148010e+02	2.929685e+00	1.505153e+01	0.000000e+00	2.613120e+00	3.172072e-03	9.992048e-01	6.674870e-04	1.227021e-05	2.807565e+00	1.822230e-02
38360000	-4.510798e+03	2.347784e+02	3.060554e+00	1.503377e+01	0.000000e+00	2.077390e+00	2.440987e-03	9.994954e-01	5.643848e-04	8.105601e-06	3.485805e+00	1.900940e-02
38380000	-4.497844e+03	2.226901e+02	2.928837e+00	1.521834e+01	0.000000e+00	2.119022e+00	3.627640e-03	9.994938e-01	1.874178e-04	9.477877e-06	3.179905e+00	1.827115e-02
38400000	-4.517415e+03	1.993784e+02	2.811285e+00	1.458980e+01	0.000000e+00	1.643278e+00	4.669473e-03	9.993292e-01	2.828909e-04	1.231394e-05	4.171490e+00	1.753324e-02
38420000	-4.507936e+03	1.950084e+02	2.693700e+00	1.447742e+01	0.000000e+00	2.111862e+00	1.641148e-02	9.972638e-01	2.889060e-04	1.063987e-05	3.607136e+00	1.680825e-02
38440000	-4.500677e+03	2.168086e+02	2.380612e+00	1.344964e+01	0.000000e+00	2.918232e+00	1.795612e-02	9.974087e-01	2.221172e-04	7.809985e-06	3.621655e+00	1.493595e-02
38460000	-4.524993e+03	1.966583e+02	3.127231e+00	1.653550e+01	0.000000e+00	1.864131e+00	1.550448e-02	9.951958e-01	1.146474e-03	1.055340e-05	3.569129e+00	1.966770e-02
38480000	-4.528107e+03	2.261355e+02	2.916996e+00	1.610560e+01	0.000000e+00	2.494061e+00	6.574868e-03	9.977003e-01	1.374787e-03	8.151800e-06	4.337636e+00	1.838881e-02
38500000	-4.496826e+03	1.931715e+02	2.947516e+00	1.624506e+01	0.000000e+00	2.229351e+00	1.130101e-02	9.889166e-01	9.456974e-03	1.039853e-05	5.498683e+00	1.857629e-02
38520000	-4.521451e+03	2.332579e+02	2.622302e+00	1.371509e+01	0.000000e+00	1.708238e+00	7.845847e-03	9.903794e-01	1.497977e-02	7.827041e-06	4.208158e+00	1.657095e-02
38540000	-4.511702e+03	8.867407e+01	2.800317e+00	1.521834e+01	0.000000e+00	2.315283e+00	2.012194e-02	9.889187e-01	2.765269e-03	1.381929e-05	8.560148e+00	1.761269e-02
38560000	-4.515099e+03	1.763050e+02	2.240279e+00	1.301097e+01	0.000000e+00	2.083965e+00	1.759475e-02	9.840745e-01	6.317021e-03	9.609112e-06	6.237015e+00	1.404320e-02
38580000	-4.496546e+03	1.406798e+02	2.869761e+00	1.580088e+01	0.000000e+00	2.251188e+00	1.869712e-02	9.842041e-01	6.743152e-03	8.682469e-06	9.221467e+00	1.801286e-02
38600000	-4.523894e+03	1.784629e+02	2.871153e+00	1.628225e+01	0.000000e+00	1.686463e+00	2.329876e-02	9.769338e-01	8.920497e-03	8.543290e-06	6.147175e+00	1.800691e-02
38620000	-4.513618e+03	1.646139e+02	2.789238e+00	1.582004e+01	0.000000e+00	1.502853e+00	2.473791e-02	9.886440e-01	2.022621e-03	8.608706e-06	5.080115e+00	1.742546e-02
38640000	-4.509590e+03	1.909144e+02	2.569568e+00	1.456033e+01	0.000000e+00	2.268547e+00	2.203185e-02	9.843557e-01	4.837552e-03	6.156920e-06	5.642935e+00	1.607039e-02
38660000	-4.505693e+03	2.531247e+02	2.914800e+00	1.619381e+01	0.000000e+00	1.856248e+00	2.520576e-02	9.813859e-01	4.206698e-03	6.089761e-06	3.836815e+00	1.824477e-02
38680000	-4.519056e+03	2.580395e+02	2.753864e+00	1.535021e+01	0.000000e+00	3.233072e+00	1.399055e-02	9.921628e-01	2.084144e-03	7.023231e-06	5.229584e+00	1.723211e-02
38700000	-4.512955e+03	2.616296e+02	2.731175e+00	1.485764e+01	0.000000e+00	2.262041e+00	4.485253e-03	9.977213e-01	3.005486e-03	5.004733e-06	5.379611e+00	1.711023e-02
38720000	-4.507342e+03	2.040654e+02	2.905755e+00	1.593382e+01	0.000000e+00	2.426973e+00	7.356646e-03	9.970117e-01	1.565092e-03	7.049748e-06	6.230773e+00	1.820176e-02
38740000	-4.510187e+03	2.360966e+02	3.099238e+00	1.560336e+01	0.000000e+00	1.929405e+00	6.529876e-03	9.985374e-01	4.780457e-04	7.670513e-06	6.098877e+00	1.949071e-02
38760000	-4.518076e+03	1.734541e+02	2.918337e+00	1.519374e+01	0.000000e+00	2.356611e+00	6.668015e-03	9.969496e-01	2.437392e-03	1.039611e-05	7.657176e+00	1.837163e-02
38780000	-4.513935e+03	1.849892e+02	2.684894e+00	1.442854e+01	0.000000e+00	2.647642e+00	2.735416e-02	9.900631e-01	1.472724e-03	8.821674e-06	4.691438e+00	1.694551e-02
38800000	-4.512551e+03	2.292697e+02	2.821283e+00	1.497752e+01	0.000000e+00	2.092882e+00	3.334845e-02	9.729221e-01	8.160290e-03	5.686968e-06	4.964422e+00	1.789137e-02
38820000	-4.502515e+03	2.280530e+02	3.176774e+00	1.695602e+01	0.000000e+00	2.019031e+00	1.590696e-02	9.810429e-01	1.569212e-02	4.506566e-06	4.907658e+00	2.011443e-02
38840000	-4.529173e+03	2.256226e+02	3.142769e+00	1.639012e+01	0.000000e+00	1.611746e+00	1.658929e-02	9.878293e-01	5.973405e-03	5.945985e-06	4.020872e+00	1.988328e-02
38860000	-4.503397e+03	2.542209e+02	3.002500e+00	1.530694e+01	0.000000e+00	2.195215e+00	1.288511e-02	9.933860e-01	3.745547e-03	5.055643e-06	4.854030e+00	1.903728e-02
38880000	-4.500462e+03	2.628649e+02	2.873439e+00	1.485135e+01	0.000000e+00	1.936080e+00	2.424986e-02	9.814484e-01	5.311670e-03	5.269360e-06	4.093010e+00	1.818871e-02
38900000	-4.509614e+03	2.762304e+02	2.935908e+00	1.530618e+01	0.000000e+00	1.865365e+00	4.541013e-02	9.721338e-01	2.925269e-03	6.380343e-06	2.891715e+00	1.845041e-02
38920000	-4.507354e+03	2.667763e+02	2.639919e+00	1.349581e+01	0.000000e+00	2.482176e+00	1.562641e-02	9.924979e-01	2.632809e-03	6.087039e-06	3.902698e+00	1.657964e-02
38940000	-4.508216e+03	2.451021e+02	2.486823e+00	1.324304e+01	0.000000e+00	2.478025e+00	1.186823e-02	9.932591e-01	2.996281e-03	7.000701e-06	4.311131e+00	1.551873e-02
38960000	-4.497480e+03	2.424773e+02	2.796625e+00	1.576631e+01	0.000000e+00	2.279152e+00	2.634513e-02	9.842793e-01	2.882514e-03	4.653189e-06	3.666741e+00	1.757805e-02
38980000	-4.510603e+03	2.657982e+02	2.641164e+00	1.484367e+01	0.000000e+00	2.074693e+00	3.336169e-02	9.829912e-01	2.308164e-03	4.915430e-06	3.870612e+00	1.636312e-02
39000000	-4.522205e+03	2.303819e+02	2.595041e+00	1.383114e+01	0.000000e+00	1.740520e+00	2.373401e-02	9.856364e-01	3.582971e-03	7.192805e-06	3.808226e+00	1.609995e-02
39020000	-4.523316e+03	2.356491e+02	2.375619e+00	1.319583e+01	0.000000e+00	2.436106e+00	1.269804e-02	9.902647e-01	5.626295e-03	5.932056e-06	3.929026e+00	1.467318e-02
39040000	-4.526453e+03	2.526060e+02	2.797238e+00	1.516077e+01	0.000000e+00	2.238007e+00	7.946272e-03	9.949460e-01	4.004286e-03	6.333000e-06	3.603631e+00	1.728889e-02
39060000	-4.507119e+03	2.418908e+02	2.726257e+00	1.436422e+01	0.000000e+00	1.988252e+00	1.432179e-02	9.901024e-01	3.785383e-03	8.889973e-06	4.668871e+00	1.689426e-02
39080000	-4.512233e+03	2.159002e+02	2.944999e+00	1.563218e+01	0.000000e+00	2.546046e+00	2.354027e-02	9.926981e-01	1.235800e-03	8.556703e-06	4.723288e+00	1.818797e-02
39100000	-4.497053e+03	2.059989e+02	3.008788e+00	1.640253e+01	0.000000e+00	1.895283e+00	1.957940e-02	9.845232e-01	6.676210e-03	5.147888e-06	4.762603e+00	1.860983e-02
39120000	-4.506155e+03	2.511131e+02	2.766242e+00	1.426311e+01	0.000000e+00	2.210249e+00	2.676407e-02	9.875730e-01	2.293271e-03	3.837190e-06	7.752076e+00	1.718398e-02
39140000	-4.504131e+03	2.780462e+02	3.403758e+00	1.647642e+01	0.000000e+00	1.926726e+00	2.270960e-02	9.859103e-01	4.064232e-03	5.198636e-06	5.147188e+00	2.121817e-02
39160000	-4.509498e+03	2.704960e+02	2.989062e+00	1.485286e+01	0.000000e+00	2.281892e+00	2.262754e-02	9.909480e-01	1.375205e-03	5.915397e-06	6.270193e+00	1.877747e-02
39180000	-4.503589e+03	3.120301e+02	3.094925e+00	1.604545e+01	0.000000e+00	2.490468e+00	1.949363e-02	9.899446e-01	2.949337e-03	4.645024e-06	4.251434e+00	1.941591e-02
39200000	-4.503240e+03	2.974954e+02	2.990303e+00	1.502559e+01	0.000000e+00	2.382993e+00	3.704953e-02	9.736339e-01	6.342817e-03	4.343624e-06	3.819934e+00	1.885035e-02
39220000	-4.508431e+03	2.628604e+02	3.003319e+00	1.530251e+01	0.000000e+00	2.259107e+00	1.073046e-02	9.933726e-01	3.945187e-03	4.757348e-06	5.047063e+00	1.890677e-02
39240000	-4.494987e+03	2.524699e+02	2.910502e+00	1.500965e+01	0.000000e+00	1.986619e+00	1.688393e-02	9.868418e-01	6.603378e-03	6.815406e-06	6.456616e+00	1.833964e-02
39260000	-4.497258e+03	2.623862e+02	2.694161e+00	1.431386e+01	0.000000e+00	2.543306e+00	2.814426e-02	9.810842e-01	5.057277e-03	5.309374e-06	5.026286e+00	1.692158e-02
39280000	-4.517624e+03	2.349456e+02	2.831884e+00	1.331134e+01	0.000000e+00	2.746796e+00	3.021271e-02	9.799214e-01	6.125773e-03	7.779336e-06	4.984646e+00	1.769257e-02
39300000	-4.500424e+03	2.895224e+02	2.802390e+00	1.416281e+01	0.000000e+00	2.061527e+00	1.614078e-02	9.880345e-01	6.663679e-03	5.578168e-06	4.006446e+00	1.752233e-02
39320000	-4.513892e+03	3.235954e+02	2.952069e+00	1.458594e+01	0.000000e+00	1.730490e+00	3.019583e-02	9.808056e-01	5.105401e-03	4.378017e-06	3.338546e+00	1.840565e-02
39340000	-4.488585e+03	3.107982e+02	2.705694e+00	1.319651e+01	0.000000e+00	2.767123e+00	1.721421e-02	9.917610e-01	3.476753e-03	3.695541e-06	3.649736e+00	1.687474e-02
39360000	-4.515332e+03	2.963366e+02	2.793251e+00	1.478187e+01	0.000000e+00	2.227615e+00	2.475518e-02	9.808817e-01	6.475270e-03	3.680082e-06	3.676726e+00	1.746858e-02
39380000	-4.503116e+03	3.067444e+02	2.855465e+00	1.481537e+01	0.000000e+00	2.667616e+00	2.446461e-02	9.898838e-01	2.249126e-03	4.201269e-06	3.362891e+00	1.774052e-02
39400000	-4.512635e+03	2.905675e+02	2.557905e+00	1.373603e+01	0.000000e+00	2.224273e+00	1.523946e-02	9.903447e-01	3.646494e-03	3.756542e-06	5.090991e+00	1.588145e-02
39420000	-4.499993e+03	2.762362e+02	2.772018e+00	1.454158e+01	0.000000e+00	1.649587e+00	2.499546e-02	9.886249e-01	2.004562e-03	2.730597e-06	5.638889e+00	1.723381e-02
39440000	-4.515420e+03	3.022324e+02	3.462490e+00	1.757556e+01	0.000000e+00	1.931557e+00	2.319912e-02	9.943795e-01	6.364084e-04	2.809595e-06	3.339311e+00	2.155612e-02
39460000	-4.504629e+03	2.880550e+02	3.039578e+00	1.616222e+01	0.000000e+00	2.086141e+00	1.821120e-02	9.946980e-01	9.342981e-04	3.817623e-06	5.193567e+00	1.894605e-02
39480000	-4.507696e+03	2.981041e+02	2.984436e+00	1.651018e+01	0.000000e+00	2.263195e+00	1.580888e-02	9.970297e-01	4.232291e-04	2.873701e-06	4.256066e+00	1.857852e-02
39500000	-4.510172e+03	3.036912e+02	3.257342e+00	1.579697e+01	0.000000e+00	1.744110e+00	4.442667e-03	9.957379e-01	9.860295e-03	2.779664e-06	4.814481e+00	2.014360e-02
39520000	-4.501125e+03	3.186128e+02	2.961815e+00	1.501130e+01	0.000000e+00	2.602654e+00	1.409658e-02	9.960048e-01	1.210086e-03	2.784555e-06	4.411187e+00	1.837762e-02
39540000	-4.499974e+03	3.125278e+02	3.089113e+00	1.636914e+01	0.000000e+00	2.134415e+00	2.216825e-02	9.876283e-01	3.742851e-03	3.727524e-06	4.003960e+00	1.908539e-02
39560000	-4.523801e+03	3.286770e+02	2.688607e+00	1.431790e+01	0.000000e+00	2.635157e+00	1.709150e-02	9.928715e-01	1.952679e-03	2.484301e-06	4.169273e+00	1.666197e-02
39580000	-4.505486e+03	2.958736e+02	2.786763e+00	1.450959e+01	0.000000e+00	2.127803e+00	1.219329e-02	9.838884e-01	1.217408e-02	2.571969e-06	3.879895e+00	1.733596e-02
39600000	-4.494468e+03	2.973031e+02	2.791734e+00	1.401837e+01	0.000000e+00	2.250291e+00	4.041092e-02	9.869695e-01	1.049455e-03	3.884403e-06	5.167229e+00	1.735010e-02
39620000	-4.504589e+03	2.679161e+02	2.856257e+00	1.492770e+01	0.000000e+00	1.852379e+00	9.911283e-03	9.907736e-01	7.962078e-03	4.097964e-06	4.623941e+00	1.767400e-02
39640000	-4.521545e+03	2.868668e+02	3.079906e+00	1.526057e+01	0.000000e+00	2.228495e+00	2.167756e-02	9.772444e-01	1.175430e-02	2.481140e-06	3.794295e+00	1.905687e-02
39660000	-4.523205e+03	2.696987e+02	2.644566e+00	1.356285e+01	0.000000e+00	1.950749e+00	1.508554e-02	9.929267e-01	2.558548e-03	3.506455e-06	3.842280e+00	1.635621e-02
39680000	-4.518601e+03	2.436844e+02	2.511585e+00	1.310993e+01	0.000000e+00	1.708136e+00	2.377546e-02	9.870004e-01	2.981577e-03	5.423004e-06	5.000122e+00	1.549433e-02
39700000	-4.516743e+03	3.066485e+02	2.874433e+00	1.488031e+01	0.000000e+00	1.903697e+00	3.434511e-02	9.731291e-01	4.983640e-03	2.864535e-06	3.343764e+00	1.771951e-02
39720000	-4.525188e+03	2.706786e+02	3.026554e+00	1.557813e+01	0.000000e+00	2.345618e+00	2.612508e-02	9.832788e-01	4.289618e-03	5.472497e-06	3.552189e+00	1.858045e-02
39740000	-4.526014e+03	2.578314e+02	2.891046e+00	1.547880e+01	0.000000e+00	1.793517e+00	2.276665e-02	9.932677e-01	8.872428e-04	3.749498e-06	2.431847e+00	1.777095e-02
39760000	-4.527961e+03	2.962108e+02	3.000711e+00	1.593190e+01	0.000000e+00	1.923975e+00	1.718082e-02	9.905617e-01	3.341547e-03	3.955428e-06	2.411932e+00	1.841878e-02
39780000	-4.511776e+03	2.494104e+02	2.761404e+00	1.534326e+01	0.000000e+00	2.571195e+00	2.657228e-02	9.945528e-01	3.604865e-04	3.529778e-06	3.280640e+00	1.686531e-02
39800000	-4.519584e+03	2.372223e+02	2.453807e+00	1.362305e+01	0.000000e+00	2.499234e+00	1.256919e-02	9.972242e-01	5.288739e-04	7.339695e-06	2.952216e+00	1.510670e-02
39820000	-4.527387e+03	2.620959e+02	2.629924e+00	1.440426e+01	0.000000e+00	2.170314e+00	1.898315e-02	9.896792e-01	2.629459e-03	5.295216e-06	4.133865e+00	1.628174e-02
39840000	-4.518046e+03	3.016159e+02	2.729860e+00	1.510072e+01	0.000000e+00	2.018260e+00	2.738982e-02	9.929377e-01	5.614566e-04	4.360944e-06	2.522421e+00	1.697032e-02
39860000	-4.528012e+03	3.098103e+02	2.806610e+00	1.474256e+01	0.000000e+00	2.470659e+00	1.648667e-02	9.827511e-01	8.622794e-03	4.039261e-06	3.775789e+00	1.749285e-02
39880000	-4.516766e+03	3.603762e+02	2.422707e+00	1.327502e+01	0.000000e+00	2.594201e+00	6.711061e-03	9.952614e-01	5.344973e-03	3.086830e-06	2.593771e+00	1.505870e-02
39900000	-4.509810e+03	3.400145e+02	3.064576e+00	1.621494e+01	0.000000e+00	2.780912e+00	5.583439e-03	9.959094e-01	5.592893e-03	2.987204e-06	2.613735e+00	1.904023e-02
39920000	-4.498769e+03	3.148185e+02	2.659582e+00	1.423371e+01	0.000000e+00	2.427298e+00	1.793767e-02	9.933621e-01	1.652644e-03	3.983339e-06	2.844166e+00	1.648155e-02
39940000	-4.503542e+03	3.134531e+02	2.520494e+00	1.435102e+01	0.000000e+00	2.426686e+00	3.112114e-02	9.892164e-01	1.102424e-03	2.170400e-06	5.642249e+00	1.566481e-02
[truncated: 18,003 more rows]
