# Supplementary material for: The rapid evolution of lungfish durophagy
Source: Nat Commun. 2022 May 2;13:2390. doi: 10.1038/s41467-022-30091-3 (PMC9061808; doi:10.1038/s41467-022-30091-3)
Supplement: Supplementary file 5 — Supplementary Software [file 41467_2022_30091_MOESM5_ESM.zip › Supplementary Software/MrBayes_tip_dating_analyses/2_partitions_without_constraint_TK02_(not_converged)/Cui_2021.nex.log]

                            MrBayes 3.2.7b x86_64

                      (Bayesian Analysis of Phylogeny)

                             (Parallel version)
                         (8 processors available)

              Distributed under the GNU General Public License


               Type "help" or "help <command>" for information
                     on the commands that are available.

                   Type "about" for authorship and general
                       information about the program.


   Executing file "Cui_2021.nex"
   UNIX line termination
   Longest line length = 366
   Parsing file
   Reading data block
      Allocated taxon set
      Allocated matrix
      Defining new matrix with 88 taxa and 277 characters
      Data is Standard
      Gaps coded as -
      Missing data coded as ?
      WARNING: MrBayes does not support 'symbols' specification; default symbols assumed
      Taxon  1 -> Guiyu_oneris
      Taxon  2 -> Adololopas_moyasmithae
      Taxon  3 -> Adelargo_schultzei
      Taxon  4 -> Amadeodipterus_kencampbelli
      Taxon  5 -> Andreyevichthys_epitomus
      Taxon  6 -> Archaeonectes_pertusus
      Taxon  7 -> Asthenorhynchus_meemannae
      Taxon  8 -> Barwickia_downunda
      Taxon  9 -> Chirodipterus_australis
      Taxon 10 -> Chirodipterus_onawayensis
      Taxon 11 -> Dipterus_valenciennesi
      Taxon 12 -> Chirodipterus_wildungensis
      Taxon 13 -> Chirodipterus_liangchengi
      Taxon 14 -> Dipnorhynchus_cathlesae
      Taxon 15 -> Dipnorhynchus_sussmilchi
      Taxon 16 -> Dipnorhynchus_kiandrensis
      Taxon 17 -> Dipnorhynchus_kurikae
      Taxon 18 -> Eoctenodus_microsoma
      Taxon 19 -> Fleurantia_denticulata
      Taxon 20 -> Gogodipterus_paddyensis
      Taxon 21 -> Griphognathus_minutidens
      Taxon 22 -> Griphognathus_sculpta
      Taxon 23 -> Griphognathus_whitei
      Taxon 24 -> Grossipterus_crassus
      Taxon 25 -> Holodipterus_elderae
      Taxon 26 -> Holodipterus_gogoensis
      Taxon 27 -> Howidipterus_donnae
      Taxon 28 -> Ichnomylax_kurnai
      Taxon 29 -> Iowadipterus_halli
      Taxon 30 -> Jarvikia_arctica
      Taxon 31 -> Jessenia_concentrica
      Taxon 32 -> Melanognathus_canadensis
      Taxon 33 -> Nielsenia_nordica
      Taxon 34 -> Oervigia_nordica
      Taxon 35 -> Orlovichthys_limnatis
      Taxon 36 -> Palaeodaphus_insignis
      Taxon 37 -> Pentlandia_macroptera
      Taxon 38 -> Phaneropleuron_andersoni
      Taxon 39 -> Pillararhynchus_longi
      Taxon 40 -> Robinsondipterus_longi
      Taxon 41 -> Scaumenacia_curta
      Taxon 42 -> Soederberghia_groenlandica
      Taxon 43 -> Sorbitorhynchus_deleaskitus
      Taxon 44 -> Speonesydrion_iani
      Taxon 45 -> Stomiahykus_thlaodus
      Taxon 46 -> Tarachomylax_oepiki
      Taxon 47 -> Uranolophus_wyomingensis
      Taxon 48 -> Conchopoma_gadiforme
      Taxon 49 -> Delatitia_breviceps
      Taxon 50 -> Uronemus_splendens
      Taxon 51 -> Gnathorhiza_serrata
      Taxon 52 -> Megapleuron_zangerli
      Taxon 53 -> Palaeophichthys_parvulus
      Taxon 54 -> Parasagenodus_sibiricus
      Taxon 55 -> Sagenodus_inaequalis
      Taxon 56 -> Straitonia_waterstoni
      Taxon 57 -> Tranodis_castrensis
      Taxon 58 -> Ctenodus
      Taxon 59 -> Xylognathus_macrustenus
      Taxon 60 -> Limanichthys_fraseri
      Taxon 61 -> Apatorhynchus_opistheretmus
      Taxon 62 -> Erikia_jarviki
      Taxon 63 -> Dipnotuberculus_gnathodus
      Taxon 64 -> Cathlorhynchus_trismodipterus
      Taxon 65 -> Harajicadipterus_youngi
      Taxon 66 -> Xeradipterus_hatcheri
      Taxon 67 -> Rhinodipterus_ulrichi
      Taxon 68 -> Rhinodipterus_kimberleyensis
      Taxon 69 -> Rhinodipterus_secans
      Taxon 70 -> Westollrhynchus_lehmanni
      Taxon 71 -> Rhynchodipterus_elginensis
      Taxon 72 -> Persephonichthys
      Taxon 73 -> Celsiodon
      Taxon 74 -> Sinodipterus_beibei
      Taxon 75 -> Porolepis
      Taxon 76 -> Durialepis
      Taxon 77 -> Glyptolepis
      Taxon 78 -> Holoptychius
      Taxon 79 -> Laccognathus
      Taxon 80 -> Nasogaluakus_chorni
      Taxon 81 -> Quebecius_quebecensis
      Taxon 82 -> Psarolepis
      Taxon 83 -> Youngolepis
      Taxon 84 -> Powichthys
      Taxon 85 -> Diabolepis_speratus
      Taxon 86 -> Meemannia
      Taxon 87 -> Raynerius_splendens
      Taxon 88 -> Cheirolepis
      Successfully read matrix
      Matrix contains polymorphisms, interpreted as ambiguity
      Setting default partition (does not divide up characters)
      Setting model defaults
      Seed (for generating default start values) = 1644308359
      WARNING: There are 5 characters incompatible with the specified
               coding bias. These characters will be excluded.
      Setting output file names to "Cui_2021.nex.run<i>.<p|t>"
   Reading mrbayes block
      Setting autoclose to yes
      Setting nowarnings to yes
      Setting userlevel to Developer
      WARNING: There are 5 characters incompatible with the specified
               coding bias. These characters will be excluded.
      Defining charset called 'Dermal_bones_of_the_skull'
      Defining charset called 'Oral_part'
      Defining partition called 'morpho'
      Setting morpho as the partition, dividing characters into 2 parts.
      Setting model defaults
      Seed (for generating default start values) = 1667579991
      WARNING: There are 3 characters incompatible with the specified
               coding bias. These characters will be excluded.
      WARNING: There are 2 characters incompatible with the specified
               coding bias. These characters will be excluded.
      Setting characters to ordered
      Ctype was applied to 5 standard characters
      Enabling Coding Variable for partition 1
      Enabling Coding Variable for partition 2
      Setting Rates to Gamma for partition 1
      Setting Rates to Gamma for partition 2
      Successfully set likelihood model parameters to all
         applicable data partitions 
      WARNING: There are 3 characters incompatible with the specified
               coding bias. These characters will be excluded.
      WARNING: There are 2 characters incompatible with the specified
               coding bias. These characters will be excluded.
      Unlinking
      WARNING: There are 3 characters incompatible with the specified
               coding bias. These characters will be excluded.
      WARNING: There are 2 characters incompatible with the specified
               coding bias. These characters will be excluded.
      Setting Clockratepr to Exponential(40.00)
      Setting Clockratepr to Exponential(40.00)
      Successfully set prior model parameters to all
      applicable data partitions 
      WARNING: There are 3 characters incompatible with the specified
               coding bias. These characters will be excluded.
      WARNING: There are 2 characters incompatible with the specified
               coding bias. These characters will be excluded.
      Setting Clockvarpr to TK02 for partition 1
      Setting Clockvarpr to TK02 for partition 2
      Successfully set prior model parameters to all
      applicable data partitions 
      WARNING: There are 3 characters incompatible with the specified
               coding bias. These characters will be excluded.
      WARNING: There are 2 characters incompatible with the specified
               coding bias. These characters will be excluded.
      Setting TK02varpr to Exponential(1.00) for partition 1
      Setting TK02varpr to Exponential(1.00) for partition 2
      Successfully set prior model parameters to all
      applicable data partitions 
      WARNING: There are 3 characters incompatible with the specified
               coding bias. These characters will be excluded.
      WARNING: There are 2 characters incompatible with the specified
               coding bias. These characters will be excluded.
      Defining constraint called 'node1'
      Setting age of taxon 'Conchopoma_gadiforme' to Fixed(0.00)
      Setting age of taxon 'Gnathorhiza_serrata' to Fixed(0.00)
      Setting age of taxon 'Persephonichthys' to Uniform(20.57,25.95)
      Setting age of taxon 'Ctenodus' to Uniform(25.95,85.95)
      Setting age of taxon 'Sagenodus_inaequalis' to Uniform(25.95,50.25)
      Setting age of taxon 'Palaeophichthys_parvulus' to Uniform(34.05,42.25)
      Setting age of taxon 'Megapleuron_zangerli' to Uniform(34.05,42.25)
      Setting age of taxon 'Tranodis_castrensis' to Uniform(50.25,57.95)
      Setting age of taxon 'Uronemus_splendens' to Uniform(50.25,73.75)
      Setting age of taxon 'Straitonia_waterstoni' to Uniform(57.95,73.75)
      Setting age of taxon 'Delatitia_breviceps' to Uniform(73.75,85.95)
      Setting age of taxon 'Limanichthys_fraseri' to Uniform(73.75,85.95)
      Setting age of taxon 'Xylognathus_macrustenus' to Uniform(73.75,85.95)
      Setting age of taxon 'Parasagenodus_sibiricus' to Uniform(73.75,85.95)
      Setting age of taxon 'Phaneropleuron_andersoni' to Uniform(85.95,99.25)
      Setting age of taxon 'Rhynchodipterus_elginensis' to Uniform(85.95,99.25)
      Setting age of taxon 'Apatorhynchus_opistheretmus' to Uniform(85.95,99.25)
      Setting age of taxon 'Jarvikia_arctica' to Uniform(85.95,99.25)
      Setting age of taxon 'Nielsenia_nordica' to Uniform(85.95,99.25)
      Setting age of taxon 'Holoptychius' to Uniform(85.95,109.75)
      Setting age of taxon 'Adelargo_schultzei' to Uniform(85.95,99.25)
      Setting age of taxon 'Celsiodon' to Uniform(85.95,99.25)
      Setting age of taxon 'Oervigia_nordica' to Uniform(85.95,99.25)
      Setting age of taxon 'Soederberghia_groenlandica' to Uniform(85.95,99.25)
      Setting age of taxon 'Andreyevichthys_epitomus' to Uniform(85.95,99.25)
      Setting age of taxon 'Orlovichthys_limnatis' to Uniform(85.95,99.25)
      Setting age of taxon 'Griphognathus_sculpta' to Uniform(99.25,109.75)
      Setting age of taxon 'Adololopas_moyasmithae' to Uniform(99.25,109.75)
      Setting age of taxon 'Asthenorhynchus_meemannae' to Uniform(99.25,109.75)
      Setting age of taxon 'Chirodipterus_australis' to Uniform(99.25,109.75)
      Setting age of taxon 'Fleurantia_denticulata' to Uniform(99.25,109.75)
      Setting age of taxon 'Gogodipterus_paddyensis' to Uniform(99.25,109.75)
      Setting age of taxon 'Griphognathus_whitei' to Uniform(99.25,109.75)
      Setting age of taxon 'Holodipterus_elderae' to Uniform(99.25,109.75)
      Setting age of taxon 'Holodipterus_gogoensis' to Uniform(99.25,109.75)
      Setting age of taxon 'Pillararhynchus_longi' to Uniform(99.25,109.75)
      Setting age of taxon 'Robinsondipterus_longi' to Uniform(99.25,109.75)
      Setting age of taxon 'Scaumenacia_curta' to Uniform(99.25,109.75)
      Setting age of taxon 'Xeradipterus_hatcheri' to Uniform(99.25,109.75)
      Setting age of taxon 'Glyptolepis' to Uniform(99.25,120.35)
      Setting age of taxon 'Chirodipterus_liangchengi' to Uniform(99.25,109.75)
      Setting age of taxon 'Palaeodaphus_insignis' to Uniform(99.25,109.75)
      Setting age of taxon 'Quebecius_quebecensis' to Uniform(99.25,109.75)
      Setting age of taxon 'Cheirolepis' to Uniform(99.25,114.75)
      Setting age of taxon 'Harajicadipterus_youngi' to Uniform(99.25,114.75)
      Setting age of taxon 'Iowadipterus_halli' to Uniform(99.25,114.75)
      Setting age of taxon 'Rhinodipterus_ulrichi' to Uniform(99.25,114.75)
      Setting age of taxon 'Laccognathus' to Uniform(99.25,114.75)
      Setting age of taxon 'Chirodipterus_wildungensis' to Uniform(99.25,109.75)
      Setting age of taxon 'Rhinodipterus_kimberleyensis' to Uniform(99.25,114.75)
      Setting age of taxon 'Raynerius_splendens' to Uniform(99.25,109.75)
      Setting age of taxon 'Eoctenodus_microsoma' to Uniform(99.25,114.75)
      Setting age of taxon 'Dipterus_valenciennesi' to Uniform(109.75,114.75)
      Setting age of taxon 'Archaeonectes_pertusus' to Uniform(109.75,114.75)
      Setting age of taxon 'Dipnotuberculus_gnathodus' to Uniform(109.75,114.75)
      Setting age of taxon 'Barwickia_downunda' to Uniform(109.75,114.75)
      Setting age of taxon 'Howidipterus_donnae' to Uniform(109.75,114.75)
      Setting age of taxon 'Pentlandia_macroptera' to Uniform(109.75,114.75)
      Setting age of taxon 'Griphognathus_minutidens' to Uniform(109.75,114.75)
      Setting age of taxon 'Grossipterus_crassus' to Uniform(109.75,114.75)
      Setting age of taxon 'Rhinodipterus_secans' to Uniform(109.75,114.75)
      Setting age of taxon 'Chirodipterus_onawayensis' to Uniform(109.75,114.75)
      Setting age of taxon 'Stomiahykus_thlaodus' to Uniform(114.75,120.35)
      Setting age of taxon 'Amadeodipterus_kencampbelli' to Uniform(114.75,134.65)
      Setting age of taxon 'Sinodipterus_beibei' to Uniform(114.75,120.35)
      Setting age of taxon 'Durialepis' to Uniform(120.35,134.65)
      Setting age of taxon 'Erikia_jarviki' to Uniform(120.35,134.65)
      Setting age of taxon 'Jessenia_concentrica' to Uniform(120.35,134.65)
      Setting age of taxon 'Cathlorhynchus_trismodipterus' to Uniform(120.35,134.65)
      Setting age of taxon 'Dipnorhynchus_kiandrensis' to Uniform(120.35,134.65)
      Setting age of taxon 'Dipnorhynchus_kurikae' to Uniform(120.35,134.65)
      Setting age of taxon 'Dipnorhynchus_sussmilchi' to Uniform(120.35,134.65)
      Setting age of taxon 'Melanognathus_canadensis' to Uniform(120.35,134.65)
      Setting age of taxon 'Nasogaluakus_chorni' to Uniform(120.35,134.65)
      Setting age of taxon 'Sorbitorhynchus_deleaskitus' to Uniform(120.35,134.65)
      Setting age of taxon 'Speonesydrion_iani' to Uniform(120.35,134.65)
      Setting age of taxon 'Tarachomylax_oepiki' to Uniform(120.35,134.65)
      Setting age of taxon 'Dipnorhynchus_cathlesae' to Uniform(120.35,134.65)
      Setting age of taxon 'Ichnomylax_kurnai' to Uniform(120.35,137.85)
      Setting age of taxon 'Porolepis' to Uniform(120.35,137.85)
      Setting age of taxon 'Powichthys' to Uniform(134.65,146.25)
      Setting age of taxon 'Uranolophus_wyomingensis' to Uniform(134.65,137.85)
      Setting age of taxon 'Westollrhynchus_lehmanni' to Uniform(134.65,137.85)
      Setting age of taxon 'Diabolepis_speratus' to Uniform(137.85,146.25)
      Setting age of taxon 'Youngolepis' to Uniform(137.85,146.25)
      Setting age of taxon 'Meemannia' to Uniform(137.85,146.25)
      Setting age of taxon 'Psarolepis' to Uniform(137.85,154.45)
      Setting age of taxon 'Guiyu_oneris' to Uniform(150.05,154.45)
      Setting Nodeagepr to Calibrated for partition 1
      Setting Nodeagepr to Calibrated for partition 2
      Successfully set prior model parameters to all
      applicable data partitions 
      WARNING: There are 3 characters incompatible with the specified
               coding bias. These characters will be excluded.
      WARNING: There are 2 characters incompatible with the specified
               coding bias. These characters will be excluded.
      Setting Brlenspr to Clock:Fossilization for partition 1
      Setting Brlenspr to Clock:Fossilization for partition 2
      Successfully set prior model parameters to all
      applicable data partitions 
      WARNING: There are 3 characters incompatible with the specified
               coding bias. These characters will be excluded.
      WARNING: There are 2 characters incompatible with the specified
               coding bias. These characters will be excluded.
      Setting SampleStrat to Random for partition 1
      Setting SampleStrat to Random for partition 2
      Successfully set prior model parameters to all
      applicable data partitions 
      WARNING: There are 3 characters incompatible with the specified
               coding bias. These characters will be excluded.
      WARNING: There are 2 characters incompatible with the specified
               coding bias. These characters will be excluded.
      Setting Sampleprob to 1.00000000 for partition 1
      Setting Sampleprob to 1.00000000 for partition 2
      Successfully set prior model parameters to all
      applicable data partitions 
      WARNING: There are 3 characters incompatible with the specified
               coding bias. These characters will be excluded.
      WARNING: There are 2 characters incompatible with the specified
               coding bias. These characters will be excluded.
      Setting Speciationpr to Uniform(0.00,10.00) for partition 1
      Setting Speciationpr to Uniform(0.00,10.00) for partition 2
      Successfully set prior model parameters to all
      applicable data partitions 
      WARNING: There are 3 characters incompatible with the specified
               coding bias. These characters will be excluded.
      WARNING: There are 2 characters incompatible with the specified
               coding bias. These characters will be excluded.
      Setting Extinctionpr to Beta(1.00,1.00) for partition 1
      Setting Extinctionpr to Beta(1.00,1.00) for partition 2
      Successfully set prior model parameters to all
      applicable data partitions 
      WARNING: There are 3 characters incompatible with the specified
               coding bias. These characters will be excluded.
      WARNING: There are 2 characters incompatible with the specified
               coding bias. These characters will be excluded.
      Setting Fossilizationpr to Beta(1.00,1.00) for partition 1
      Setting Fossilizationpr to Beta(1.00,1.00) for partition 2
      Successfully set prior model parameters to all
      applicable data partitions 
      WARNING: There are 3 characters incompatible with the specified
               coding bias. These characters will be excluded.
      WARNING: There are 2 characters incompatible with the specified
               coding bias. These characters will be excluded.
      Setting Treeagepr to Offsetexponential(155.00,160.00)
      Setting Treeagepr to Offsetexponential(155.00,160.00)
      Successfully set prior model parameters to all
      applicable data partitions 
      WARNING: There are 3 characters incompatible with the specified
               coding bias. These characters will be excluded.
      WARNING: There are 2 characters incompatible with the specified
               coding bias. These characters will be excluded.
      Setting Topologypr to Constraints for partition 1
      Setting Topologypr to Constraints for partition 2
      Successfully set prior model parameters to all
      applicable data partitions 
      WARNING: There are 3 characters incompatible with the specified
               coding bias. These characters will be excluded.
      WARNING: There are 2 characters incompatible with the specified
               coding bias. These characters will be excluded.
      Setting number of generations to 400000000
      Setting sample frequency to 20000
      Setting print frequency to 50000
      Setting diagnosing frequency to 500000
      Successfully set chain parameters
      Setting heating parameter to 0.080000
      Setting chain output file names to "Cui_2021_strict.run<i>.<p/t>"
      Successfully set chain parameters
      Running Markov chain
      MCMC stamp = 9537836538
      Seed = 94169398
      Swapseed = 1644308359
      Model settings:

         Settings for partition 1 --
            Datatype  = Standard
            Coding    = Variable
            # States  = Variable, up to 24
                        State frequencies are fixed to be equal
            Rates     = Gamma
                        The distribution is approximated using 4 categories.
                        Shape parameter is exponentially
                        distributed with parameter (1.00).

         Settings for partition 2 --
            Datatype  = Standard
            Coding    = Variable
            # States  = Variable, up to 24
                        State frequencies are fixed to be equal
            Rates     = Gamma
                        The distribution is approximated using 4 categories.
                        Shape parameter is exponentially
                        distributed with parameter (1.00).

      Active parameters: 

                             Partition(s)
         Parameters          1  2
         ------------------------
         Statefreq           1  1
         Shape               2  2
         Ratemultiplier      3  3
         Topology            4  4
         Brlens              5  5
         Speciationrate      6  6
         Extinctionrate      7  7
         Fossilizationrate   8  8
         TK02var             9 10
         TK02branchrates    11 12
         Clockrate          13 13
         ------------------------

         Parameters can be linked or unlinked across partitions using 'link' and 'unlink'

         1 --  Parameter  = Alpha_symdir{all}
               Type       = Symmetric diricihlet/beta distribution alpha_i parameter
               Prior      = Symmetric dirichlet with all parameters fixed to infinity
               Partitions = 1 and 2

         2 --  Parameter  = Alpha{all}
               Type       = Shape of scaled gamma distribution of site rates
               Prior      = Exponential(1.00)
               Partitions = 1 and 2

         3 --  Parameter  = Ratemultiplier{all}
               Type       = Partition-specific rate multiplier
               Prior      = Fixed(1.0)
               Partitions = 1 and 2

         4 --  Parameter  = Tau{all}
               Type       = Topology
               Prior      = Prior on topology obeys the following constraints:
                            -- Hard constraint "node1"
               Partitions = 1 and 2
               Subparam.  = V{all}

         5 --  Parameter  = V{all}
               Type       = Branch lengths
               Prior      = Clock:Fossilization
                            Node depths are constrained by the following age constraints:
                            -- The age of terminal "Guiyu_oneris" is Uniform(150.05,154.45)
                            -- The age of terminal "Adololopas_moyasmithae" is Uniform(99.25,109.75)
                            -- The age of terminal "Adelargo_schultzei" is Uniform(85.95,99.25)
                            -- The age of terminal "Amadeodipterus_kencampbelli" is Uniform(114.75,134.65)
                            -- The age of terminal "Andreyevichthys_epitomus" is Uniform(85.95,99.25)
                            -- The age of terminal "Archaeonectes_pertusus" is Uniform(109.75,114.75)
                            -- The age of terminal "Asthenorhynchus_meemannae" is Uniform(99.25,109.75)
                            -- The age of terminal "Barwickia_downunda" is Uniform(109.75,114.75)
                            -- The age of terminal "Chirodipterus_australis" is Uniform(99.25,109.75)
                            -- The age of terminal "Chirodipterus_onawayensis" is Uniform(109.75,114.75)
                            -- The age of terminal "Dipterus_valenciennesi" is Uniform(109.75,114.75)
                            -- The age of terminal "Chirodipterus_wildungensis" is Uniform(99.25,109.75)
                            -- The age of terminal "Chirodipterus_liangchengi" is Uniform(99.25,109.75)
                            -- The age of terminal "Dipnorhynchus_cathlesae" is Uniform(120.35,134.65)
                            -- The age of terminal "Dipnorhynchus_sussmilchi" is Uniform(120.35,134.65)
                            -- The age of terminal "Dipnorhynchus_kiandrensis" is Uniform(120.35,134.65)
                            -- The age of terminal "Dipnorhynchus_kurikae" is Uniform(120.35,134.65)
                            -- The age of terminal "Eoctenodus_microsoma" is Uniform(99.25,114.75)
                            -- The age of terminal "Fleurantia_denticulata" is Uniform(99.25,109.75)
                            -- The age of terminal "Gogodipterus_paddyensis" is Uniform(99.25,109.75)
                            -- The age of terminal "Griphognathus_minutidens" is Uniform(109.75,114.75)
                            -- The age of terminal "Griphognathus_sculpta" is Uniform(99.25,109.75)
                            -- The age of terminal "Griphognathus_whitei" is Uniform(99.25,109.75)
                            -- The age of terminal "Grossipterus_crassus" is Uniform(109.75,114.75)
                            -- The age of terminal "Holodipterus_elderae" is Uniform(99.25,109.75)
                            -- The age of terminal "Holodipterus_gogoensis" is Uniform(99.25,109.75)
                            -- The age of terminal "Howidipterus_donnae" is Uniform(109.75,114.75)
                            -- The age of terminal "Ichnomylax_kurnai" is Uniform(120.35,137.85)
                            -- The age of terminal "Iowadipterus_halli" is Uniform(99.25,114.75)
                            -- The age of terminal "Jarvikia_arctica" is Uniform(85.95,99.25)
                            -- The age of terminal "Jessenia_concentrica" is Uniform(120.35,134.65)
                            -- The age of terminal "Melanognathus_canadensis" is Uniform(120.35,134.65)
                            -- The age of terminal "Nielsenia_nordica" is Uniform(85.95,99.25)
                            -- The age of terminal "Oervigia_nordica" is Uniform(85.95,99.25)
                            -- The age of terminal "Orlovichthys_limnatis" is Uniform(85.95,99.25)
                            -- The age of terminal "Palaeodaphus_insignis" is Uniform(99.25,109.75)
                            -- The age of terminal "Pentlandia_macroptera" is Uniform(109.75,114.75)
                            -- The age of terminal "Phaneropleuron_andersoni" is Uniform(85.95,99.25)
                            -- The age of terminal "Pillararhynchus_longi" is Uniform(99.25,109.75)
                            -- The age of terminal "Robinsondipterus_longi" is Uniform(99.25,109.75)
                            -- The age of terminal "Scaumenacia_curta" is Uniform(99.25,109.75)
                            -- The age of terminal "Soederberghia_groenlandica" is Uniform(85.95,99.25)
                            -- The age of terminal "Sorbitorhynchus_deleaskitus" is Uniform(120.35,134.65)
                            -- The age of terminal "Speonesydrion_iani" is Uniform(120.35,134.65)
                            -- The age of terminal "Stomiahykus_thlaodus" is Uniform(114.75,120.35)
                            -- The age of terminal "Tarachomylax_oepiki" is Uniform(120.35,134.65)
                            -- The age of terminal "Uranolophus_wyomingensis" is Uniform(134.65,137.85)
                            -- The age of terminal "Conchopoma_gadiforme" is Fixed(0.00)
                            -- The age of terminal "Delatitia_breviceps" is Uniform(73.75,85.95)
                            -- The age of terminal "Uronemus_splendens" is Uniform(50.25,73.75)
                            -- The age of terminal "Gnathorhiza_serrata" is Fixed(0.00)
                            -- The age of terminal "Megapleuron_zangerli" is Uniform(34.05,42.25)
                            -- The age of terminal "Palaeophichthys_parvulus" is Uniform(34.05,42.25)
                            -- The age of terminal "Parasagenodus_sibiricus" is Uniform(73.75,85.95)
                            -- The age of terminal "Sagenodus_inaequalis" is Uniform(25.95,50.25)
                            -- The age of terminal "Straitonia_waterstoni" is Uniform(57.95,73.75)
                            -- The age of terminal "Tranodis_castrensis" is Uniform(50.25,57.95)
                            -- The age of terminal "Ctenodus" is Uniform(25.95,85.95)
                            -- The age of terminal "Xylognathus_macrustenus" is Uniform(73.75,85.95)
                            -- The age of terminal "Limanichthys_fraseri" is Uniform(73.75,85.95)
                            -- The age of terminal "Apatorhynchus_opistheretmus" is Uniform(85.95,99.25)
                            -- The age of terminal "Erikia_jarviki" is Uniform(120.35,134.65)
                            -- The age of terminal "Dipnotuberculus_gnathodus" is Uniform(109.75,114.75)
                            -- The age of terminal "Cathlorhynchus_trismodipterus" is Uniform(120.35,134.65)
                            -- The age of terminal "Harajicadipterus_youngi" is Uniform(99.25,114.75)
                            -- The age of terminal "Xeradipterus_hatcheri" is Uniform(99.25,109.75)
                            -- The age of terminal "Rhinodipterus_ulrichi" is Uniform(99.25,114.75)
                            -- The age of terminal "Rhinodipterus_kimberleyensis" is Uniform(99.25,114.75)
                            -- The age of terminal "Rhinodipterus_secans" is Uniform(109.75,114.75)
                            -- The age of terminal "Westollrhynchus_lehmanni" is Uniform(134.65,137.85)
                            -- The age of terminal "Rhynchodipterus_elginensis" is Uniform(85.95,99.25)
                            -- The age of terminal "Persephonichthys" is Uniform(20.57,25.95)
                            -- The age of terminal "Celsiodon" is Uniform(85.95,99.25)
                            -- The age of terminal "Sinodipterus_beibei" is Uniform(114.75,120.35)
                            -- The age of terminal "Porolepis" is Uniform(120.35,137.85)
                            -- The age of terminal "Durialepis" is Uniform(120.35,134.65)
                            -- The age of terminal "Glyptolepis" is Uniform(99.25,120.35)
                            -- The age of terminal "Holoptychius" is Uniform(85.95,109.75)
                            -- The age of terminal "Laccognathus" is Uniform(99.25,114.75)
                            -- The age of terminal "Nasogaluakus_chorni" is Uniform(120.35,134.65)
                            -- The age of terminal "Quebecius_quebecensis" is Uniform(99.25,109.75)
                            -- The age of terminal "Psarolepis" is Uniform(137.85,154.45)
                            -- The age of terminal "Youngolepis" is Uniform(137.85,146.25)
                            -- The age of terminal "Powichthys" is Uniform(134.65,146.25)
                            -- The age of terminal "Diabolepis_speratus" is Uniform(137.85,146.25)
                            -- The age of terminal "Meemannia" is Uniform(137.85,146.25)
                            -- The age of terminal "Raynerius_splendens" is Uniform(99.25,109.75)
                            -- The age of terminal "Cheirolepis" is Uniform(99.25,114.75)
                            -- Tree age has a Offsetexponential(155.00,160.00) distribution
               Partitions = 1 and 2
               Subparams  = TK02Brlens{1} and TK02Brlens{2}

         6 --  Parameter  = Net_speciation{all}
               Type       = Speciation rate
               Prior      = Uniform(0.00,10.00)
               Partitions = 1 and 2

         7 --  Parameter  = Relative_extinction{all}
               Type       = Extinction rate
               Prior      = Beta(1.00,1.00)
               Partitions = 1 and 2

         8 --  Parameter  = Relative_fossilization{all}
               Type       = Fossilization rate
               Prior      = Beta(1.00,1.00)
               Partitions = 1 and 2

         9 --  Parameter  = TK02var{1}
               Type       = Variance of lognormal distribution of branch rates
               Prior      = Exponential(1.00)
               Partition  = 1
               Subparam.  = TK02Brlens{1}

        10 --  Parameter  = TK02var{2}
               Type       = Variance of lognormal distribution of branch rates
               Prior      = Exponential(1.00)
               Partition  = 2
               Subparam.  = TK02Brlens{2}

        11 --  Parameter  = TK02Brlens{1}
               Type       = Branch rates of TK02 relaxed clock
               Prior      = LogNormal (expectation = r_0, variance = TK02var{1} * v) 
                               [r_0 is beginning rate of branch, v is branch length]
               Partition  = 1

        12 --  Parameter  = TK02Brlens{2}
               Type       = Branch rates of TK02 relaxed clock
               Prior      = LogNormal (expectation = r_0, variance = TK02var{2} * v) 
                               [r_0 is beginning rate of branch, v is branch length]
               Partition  = 2

        13 --  Parameter  = Clockrate{all}
               Type       = Base rate of clock
               Prior      = Exponential(40.00)
                            The clock rate varies according to a autocorrelated lognormal model
               Partitions = 1 and 2


      Number of chains per MPI processor = 1

      The MCMC sampler will use the following moves:
         With prob.  Chain will use move
            0.64 %   Multiplier(Alpha{all})
            7.64 %   ExtSPRClock(Tau{all},V{all})
           12.74 %   NNIClock(Tau{all},V{all})
            5.10 %   ParsSPRClock(Tau{all},V{all})
            5.10 %   AddBranch(V{all})
            5.10 %   DelBranch(V{all})
           19.11 %   NodesliderClock(V{all})
            1.91 %   TreeStretch(V{all})
            1.91 %   Multiplier(Net_speciation{all})
            1.91 %   Slider(Relative_extinction{all})
            1.91 %   Slider(Relative_fossilization{all})
            1.27 %   Multiplier(TK02var{1})
            1.27 %   Multiplier(TK02var{2})
           15.92 %   Multiplier(TK02Brlens{1})
           15.92 %   Multiplier(TK02Brlens{2})
            2.55 %   Multiplier(Clockrate{all})

      Division 1 has 164 unique site patterns
      Division 2 has 112 unique site patterns
      Initializing conditional likelihoods
      Using standard non-SSE likelihood calculator for division 1 (single-precision)
      Using standard non-SSE likelihood calculator for division 2 (single-precision)

      Initial log likelihoods and log prior probs for run 1:
         Chain 1 -- -6917.017924 -- -3872.318797

      There are 7 more chains on other processor(s)


      Using a relative burnin of 25.0 % for diagnostics

      Chain results (400000000 generations requested):

         0 -- [-6917.018] [...7 remote chains...] 
      50000 -- (-4665.415) [...7 remote chains...] -- 97:45:56
      100000 -- (-4625.485) [...7 remote chains...] -- 96:38:33
      150000 -- (-4626.195) [...7 remote chains...] -- 96:15:36
      200000 -- (-4603.869) [...7 remote chains...] -- 96:37:06
      250000 -- (-4592.275) [...7 remote chains...] -- 96:49:42
      300000 -- (-4567.518) [...7 remote chains...] -- 97:20:03
      350000 -- (-4581.798) [...7 remote chains...] -- 98:00:33
      400000 -- (-4564.801) [...7 remote chains...] -- 98:30:45
      450000 -- (-4570.997) [...7 remote chains...] -- 99:08:51
      500000 -- (-4550.407) [...7 remote chains...] -- 99:39:11

      Average standard deviation of split frequencies: 0.125739

      550000 -- (-4552.676) [...7 remote chains...] -- 100:28:03
      600000 -- (-4546.289) [...7 remote chains...] -- 100:57:34
      650000 -- (-4533.513) [...7 remote chains...] -- 101:32:38
      700000 -- (-4509.904) [...7 remote chains...] -- 102:31:07
      750000 -- (-4507.608) [...7 remote chains...] -- 103:03:56
      800000 -- (-4533.099) [...7 remote chains...] -- 103:32:33
      850000 -- (-4502.506) [...7 remote chains...] -- 104:05:31
      900000 -- (-4516.576) [...7 remote chains...] -- 104:34:44
      950000 -- (-4532.147) [...7 remote chains...] -- 105:00:47
      1000000 -- (-4512.805) [...7 remote chains...] -- 105:30:48

      Average standard deviation of split frequencies: 0.140741

      1050000 -- (-4524.234) [...7 remote chains...] -- 105:57:52
      1100000 -- (-4498.005) [...7 remote chains...] -- 106:16:21
      1150000 -- (-4498.196) [...7 remote chains...] -- 106:38:56
      1200000 -- (-4501.944) [...7 remote chains...] -- 106:54:02
      1250000 -- (-4502.515) [...7 remote chains...] -- 107:13:10
      1300000 -- (-4514.414) [...7 remote chains...] -- 107:30:45
      1350000 -- (-4515.162) [...7 remote chains...] -- 107:42:04
      1400000 -- (-4482.692) [...7 remote chains...] -- 107:57:15
      1450000 -- (-4494.740) [...7 remote chains...] -- 108:06:44
      1500000 -- (-4488.227) [...7 remote chains...] -- 108:15:32

      Average standard deviation of split frequencies: 0.123846

      1550000 -- (-4500.017) [...7 remote chains...] -- 108:23:43
      1600000 -- (-4482.319) [...7 remote chains...] -- 108:35:29
      1650000 -- (-4471.820) [...7 remote chains...] -- 108:46:30
      1700000 -- (-4472.174) [...7 remote chains...] -- 108:52:54
      1750000 -- (-4479.589) [...7 remote chains...] -- 109:02:40
      1800000 -- (-4485.268) [...7 remote chains...] -- 109:04:29
      1850000 -- (-4461.356) [...7 remote chains...] -- 109:16:55
      1900000 -- (-4471.151) [...7 remote chains...] -- 109:21:39
      1950000 -- (-4499.677) [...7 remote chains...] -- 109:29:31
      2000000 -- (-4507.315) [...7 remote chains...] -- 109:36:57

      Average standard deviation of split frequencies: 0.113020

      2050000 -- (-4484.700) [...7 remote chains...] -- 109:40:44
      2100000 -- (-4490.507) [...7 remote chains...] -- 109:47:27
      2150000 -- (-4489.558) [...7 remote chains...] -- 109:56:54
      2200000 -- (-4481.519) [...7 remote chains...] -- 109:59:51
      2250000 -- (-4480.818) [...7 remote chains...] -- 110:02:38
      2300000 -- (-4486.926) [...7 remote chains...] -- 110:05:16
      2350000 -- (-4503.070) [...7 remote chains...] -- 110:07:45
      2400000 -- (-4506.843) [...7 remote chains...] -- 110:10:05
      2450000 -- (-4499.963) [...7 remote chains...] -- 110:15:00
      2500000 -- (-4515.754) [...7 remote chains...] -- 110:17:03

      Average standard deviation of split frequencies: 0.098896

      2550000 -- (-4489.233) [...7 remote chains...] -- 110:18:58
      2600000 -- (-4484.248) [...7 remote chains...] -- 110:20:47
      2650000 -- (-4494.211) [...7 remote chains...] -- 110:22:30
      2700000 -- (-4505.584) [...7 remote chains...] -- 110:26:34
      2750000 -- (-4503.106) [...7 remote chains...] -- 110:30:27
      2800000 -- (-4475.972) [...7 remote chains...] -- 110:31:49
      2850000 -- (-4504.652) [...7 remote chains...] -- 110:33:06
      2900000 -- (-4496.371) [...7 remote chains...] -- 110:34:18
      2950000 -- (-4478.239) [...7 remote chains...] -- 110:37:41
      3000000 -- (-4487.189) [...7 remote chains...] -- 110:38:43

      Average standard deviation of split frequencies: 0.083153

      3050000 -- (-4479.529) [...7 remote chains...] -- 110:44:01
      3100000 -- (-4478.586) [...7 remote chains...] -- 110:44:52
      3150000 -- (-4469.110) [...7 remote chains...] -- 110:47:45
      3200000 -- (-4477.336) [...7 remote chains...] -- 110:48:27
      3250000 -- (-4513.808) [...7 remote chains...] -- 110:51:09
      3300000 -- (-4501.647) [...7 remote chains...] -- 110:53:44
      3350000 -- (-4488.477) [...7 remote chains...] -- 110:56:13
      3400000 -- (-4498.319) [...7 remote chains...] -- 110:58:36
      3450000 -- (-4501.496) [...7 remote chains...] -- 110:58:58
      3500000 -- (-4506.580) [...7 remote chains...] -- 111:01:12

      Average standard deviation of split frequencies: 0.072177

      3550000 -- (-4482.834) [...7 remote chains...] -- 111:05:11
      3600000 -- (-4503.435) [...7 remote chains...] -- 111:09:03
      3650000 -- (-4514.351) [...7 remote chains...] -- 111:14:36
      3700000 -- (-4512.564) [...7 remote chains...] -- 111:18:11
      3750000 -- (-4497.206) [...7 remote chains...] -- 111:21:39
      3800000 -- (-4516.045) [...7 remote chains...] -- 111:25:00
      3850000 -- (-4503.574) [...7 remote chains...] -- 111:26:31
      3900000 -- (-4486.400) [...7 remote chains...] -- 111:29:41
      3950000 -- (-4494.615) [...7 remote chains...] -- 111:32:44
      4000000 -- (-4519.537) [...7 remote chains...] -- 111:32:24

      Average standard deviation of split frequencies: 0.066465

      4050000 -- (-4496.617) [...7 remote chains...] -- 111:33:40
      4100000 -- (-4503.577) [...7 remote chains...] -- 111:34:53
      4150000 -- (-4544.998) [...7 remote chains...] -- 111:36:03
      4200000 -- (-4556.486) [...7 remote chains...] -- 111:38:45
      4250000 -- (-4531.966) [...7 remote chains...] -- 111:39:48
      4300000 -- (-4516.516) [...7 remote chains...] -- 111:40:49
      4350000 -- (-4502.711) [...7 remote chains...] -- 111:41:47
      4400000 -- (-4519.346) [...7 remote chains...] -- 111:42:43
      4450000 -- (-4508.740) [...7 remote chains...] -- 111:43:36
      4500000 -- (-4482.512) [...7 remote chains...] -- 111:42:59

      Average standard deviation of split frequencies: 0.062031

      4550000 -- (-4483.583) [...7 remote chains...] -- 111:43:49
      4600000 -- (-4503.576) [...7 remote chains...] -- 111:46:02
      4650000 -- (-4496.479) [...7 remote chains...] -- 111:48:11
      4700000 -- (-4492.194) [...7 remote chains...] -- 111:48:53
      4750000 -- (-4490.890) [...7 remote chains...] -- 111:52:18
      4800000 -- (-4507.449) [...7 remote chains...] -- 111:52:54
      4850000 -- (-4485.458) [...7 remote chains...] -- 111:54:50
      4900000 -- (-4518.676) [...7 remote chains...] -- 111:55:21
      4950000 -- (-4493.759) [...7 remote chains...] -- 111:57:10
      5000000 -- (-4497.850) [...7 remote chains...] -- 111:57:38

      Average standard deviation of split frequencies: 0.061098

      5050000 -- (-4497.860) [...7 remote chains...] -- 112:00:40
      5100000 -- (-4488.351) [...7 remote chains...] -- 112:02:20
      5150000 -- (-4505.573) [...7 remote chains...] -- 112:05:13
      5200000 -- (-4490.358) [...7 remote chains...] -- 112:06:47
      5250000 -- (-4502.130) [...7 remote chains...] -- 112:08:17
      5300000 -- (-4505.360) [...7 remote chains...] -- 112:09:45
      5350000 -- (-4484.486) [...7 remote chains...] -- 112:11:10
      5400000 -- (-4515.991) [...7 remote chains...] -- 112:12:33
      5450000 -- (-4499.462) [...7 remote chains...] -- 112:12:41
      5500000 -- (-4480.032) [...7 remote chains...] -- 112:13:59

      Average standard deviation of split frequencies: 0.060364

      5550000 -- (-4506.085) [...7 remote chains...] -- 112:16:26
      5600000 -- (-4522.875) [...7 remote chains...] -- 112:17:40
      5650000 -- (-4512.076) [...7 remote chains...] -- 112:17:41
      5700000 -- (-4495.850) [...7 remote chains...] -- 112:17:41
      5750000 -- (-4527.771) [...7 remote chains...] -- 112:17:40
      5800000 -- (-4492.412) [...7 remote chains...] -- 112:17:38
      5850000 -- (-4538.061) [...7 remote chains...] -- 112:18:43
      5900000 -- (-4544.429) [...7 remote chains...] -- 112:19:46
      5950000 -- (-4504.328) [...7 remote chains...] -- 112:19:41
      6000000 -- (-4511.894) [...7 remote chains...] -- 112:20:41

      Average standard deviation of split frequencies: 0.061193

      6050000 -- (-4524.993) [...7 remote chains...] -- 112:19:28
      6100000 -- (-4547.713) [...7 remote chains...] -- 112:19:20
      6150000 -- (-4510.839) [...7 remote chains...] -- 112:19:12
      6200000 -- (-4543.179) [...7 remote chains...] -- 112:21:10
      6250000 -- (-4524.350) [...7 remote chains...] -- 112:21:00
      6300000 -- (-4514.556) [...7 remote chains...] -- 112:20:48
      6350000 -- (-4511.105) [...7 remote chains...] -- 112:21:38
      6400000 -- (-4518.046) [...7 remote chains...] -- 112:21:25
      6450000 -- (-4540.204) [...7 remote chains...] -- 112:23:13
      6500000 -- (-4526.095) [...7 remote chains...] -- 112:23:59

      Average standard deviation of split frequencies: 0.063003

      6550000 -- (-4503.139) [...7 remote chains...] -- 112:23:42
      6600000 -- (-4515.365) [...7 remote chains...] -- 112:24:25
      6650000 -- (-4489.003) [...7 remote chains...] -- 112:25:06
      6700000 -- (-4510.461) [...7 remote chains...] -- 112:25:46
      6750000 -- (-4509.200) [...7 remote chains...] -- 112:26:25
      6800000 -- (-4545.068) [...7 remote chains...] -- 112:27:02
      6850000 -- (-4517.573) [...7 remote chains...] -- 112:26:41
      6900000 -- (-4492.170) [...7 remote chains...] -- 112:27:16
      6950000 -- (-4487.248) [...7 remote chains...] -- 112:27:49
      7000000 -- (-4517.291) [...7 remote chains...] -- 112:28:22

      Average standard deviation of split frequencies: 0.064602

      7050000 -- (-4508.772) [...7 remote chains...] -- 112:29:49
      7100000 -- (-4513.839) [...7 remote chains...] -- 112:30:19
      7150000 -- (-4505.896) [...7 remote chains...] -- 112:30:47
      7200000 -- (-4515.785) [...7 remote chains...] -- 112:30:20
      7250000 -- (-4535.191) [...7 remote chains...] -- 112:30:47
      7300000 -- (-4521.979) [...7 remote chains...] -- 112:31:12
      7350000 -- (-4523.496) [...7 remote chains...] -- 112:31:37
      7400000 -- (-4518.647) [...7 remote chains...] -- 112:31:07
      7450000 -- (-4533.226) [...7 remote chains...] -- 112:30:37
      7500000 -- (-4515.515) [...7 remote chains...] -- 112:31:00

      Average standard deviation of split frequencies: 0.064924

      7550000 -- (-4500.762) [...7 remote chains...] -- 112:30:29
      7600000 -- (-4499.127) [...7 remote chains...] -- 112:30:49
      7650000 -- (-4502.057) [...7 remote chains...] -- 112:30:18
      7700000 -- (-4500.317) [...7 remote chains...] -- 112:30:37
      7750000 -- (-4528.378) [...7 remote chains...] -- 112:30:04
      7800000 -- (-4498.618) [...7 remote chains...] -- 112:30:21
      7850000 -- (-4523.423) [...7 remote chains...] -- 112:30:38
      7900000 -- (-4514.863) [...7 remote chains...] -- 112:31:43
      7950000 -- (-4498.152) [...7 remote chains...] -- 112:31:09
      8000000 -- (-4514.559) [...7 remote chains...] -- 112:31:23

      Average standard deviation of split frequencies: 0.064172

      8050000 -- (-4524.000) [...7 remote chains...] -- 112:31:36
      8100000 -- (-4512.676) [...7 remote chains...] -- 112:31:48
      8150000 -- (-4524.392) [...7 remote chains...] -- 112:32:48
      8200000 -- (-4511.974) [...7 remote chains...] -- 112:32:10
      8250000 -- (-4532.864) [...7 remote chains...] -- 112:31:33
      8300000 -- (-4526.082) [...7 remote chains...] -- 112:31:42
      8350000 -- (-4515.916) [...7 remote chains...] -- 112:31:04
      8400000 -- (-4542.247) [...7 remote chains...] -- 112:30:26
      8450000 -- (-4524.001) [...7 remote chains...] -- 112:30:34
      8500000 -- (-4512.439) [...7 remote chains...] -- 112:30:41

      Average standard deviation of split frequencies: 0.061248

      8550000 -- (-4546.336) [...7 remote chains...] -- 112:31:33
      8600000 -- (-4530.061) [...7 remote chains...] -- 112:30:53
      8650000 -- (-4496.243) [...7 remote chains...] -- 112:30:58
      8700000 -- (-4510.077) [...7 remote chains...] -- 112:31:02
      8750000 -- (-4480.841) [...7 remote chains...] -- 112:31:06
      8800000 -- (-4487.598) [...7 remote chains...] -- 112:31:09
      8850000 -- (-4507.072) [...7 remote chains...] -- 112:31:12
      8900000 -- (-4484.881) [...7 remote chains...] -- 112:30:30
      8950000 -- (-4492.083) [...7 remote chains...] -- 112:29:47
      9000000 -- (-4518.153) [...7 remote chains...] -- 112:30:32

      Average standard deviation of split frequencies: 0.062597

      9050000 -- (-4503.248) [...7 remote chains...] -- 112:30:32
      9100000 -- (-4505.423) [...7 remote chains...] -- 112:31:15
      9150000 -- (-4501.342) [...7 remote chains...] -- 112:31:57
      9200000 -- (-4518.962) [...7 remote chains...] -- 112:31:55
      9250000 -- (-4485.278) [...7 remote chains...] -- 112:31:10
      9300000 -- (-4500.716) [...7 remote chains...] -- 112:31:49
      9350000 -- (-4513.790) [...7 remote chains...] -- 112:31:04
      9400000 -- (-4497.605) [...7 remote chains...] -- 112:31:00
      9450000 -- (-4531.982) [...7 remote chains...] -- 112:30:56
      9500000 -- (-4537.396) [...7 remote chains...] -- 112:30:51

      Average standard deviation of split frequencies: 0.063652

      9550000 -- (-4530.384) [...7 remote chains...] -- 112:30:45
      9600000 -- (-4516.473) [...7 remote chains...] -- 112:31:20
      9650000 -- (-4560.774) [...7 remote chains...] -- 112:30:33
      9700000 -- (-4539.594) [...7 remote chains...] -- 112:29:46
      9750000 -- (-4529.103) [...7 remote chains...] -- 112:28:59
      9800000 -- (-4514.582) [...7 remote chains...] -- 112:28:52
      9850000 -- (-4522.522) [...7 remote chains...] -- 112:28:44
      9900000 -- (-4523.473) [...7 remote chains...] -- 112:27:56
      9950000 -- (-4547.591) [...7 remote chains...] -- 112:27:47
      10000000 -- (-4536.817) [...7 remote chains...] -- 112:27:00

      Average standard deviation of split frequencies: 0.062642

      10050000 -- (-4513.864) [...7 remote chains...] -- 112:26:11
      10100000 -- (-4512.788) [...7 remote chains...] -- 112:25:23
      10150000 -- (-4534.065) [...7 remote chains...] -- 112:25:52
      10200000 -- (-4530.644) [...7 remote chains...] -- 112:25:42
      10250000 -- (-4519.852) [...7 remote chains...] -- 112:25:31
      10300000 -- (-4542.659) [...7 remote chains...] -- 112:25:20
      10350000 -- (-4579.599) [...7 remote chains...] -- 112:25:08
      10400000 -- (-4546.484) [...7 remote chains...] -- 112:25:34
      10450000 -- (-4561.477) [...7 remote chains...] -- 112:25:21
      10500000 -- (-4582.985) [...7 remote chains...] -- 112:25:46

      Average standard deviation of split frequencies: 0.060433

      10550000 -- (-4547.037) [...7 remote chains...] -- 112:25:32
      10600000 -- (-4546.479) [...7 remote chains...] -- 112:25:18
      10650000 -- (-4531.481) [...7 remote chains...] -- 112:25:04
      10700000 -- (-4548.638) [...7 remote chains...] -- 112:24:50
      10750000 -- (-4531.101) [...7 remote chains...] -- 112:24:35
      10800000 -- (-4541.605) [...7 remote chains...] -- 112:24:19
      10850000 -- (-4522.581) [...7 remote chains...] -- 112:24:04
      10900000 -- (-4566.779) [...7 remote chains...] -- 112:23:48
      10950000 -- (-4543.338) [...7 remote chains...] -- 112:23:31
      11000000 -- (-4518.923) [...7 remote chains...] -- 112:23:50

      Average standard deviation of split frequencies: 0.059797

      11050000 -- (-4522.097) [...7 remote chains...] -- 112:23:33
      11100000 -- (-4543.897) [...7 remote chains...] -- 112:23:51
      11150000 -- (-4523.564) [...7 remote chains...] -- 112:23:33
      11200000 -- (-4530.899) [...7 remote chains...] -- 112:23:15
      11250000 -- (-4538.321) [...7 remote chains...] -- 112:22:56
      11300000 -- (-4562.823) [...7 remote chains...] -- 112:23:11
      11350000 -- (-4580.102) [...7 remote chains...] -- 112:22:18
      11400000 -- (-4561.757) [...7 remote chains...] -- 112:22:33
      11450000 -- (-4559.412) [...7 remote chains...] -- 112:21:39
      11500000 -- (-4558.634) [...7 remote chains...] -- 112:21:19

      Average standard deviation of split frequencies: 0.059036

      11550000 -- (-4538.580) [...7 remote chains...] -- 112:20:58
      11600000 -- (-4545.809) [...7 remote chains...] -- 112:20:04
      11650000 -- (-4559.239) [...7 remote chains...] -- 112:19:44
      11700000 -- (-4552.932) [...7 remote chains...] -- 112:19:23
      11750000 -- (-4559.217) [...7 remote chains...] -- 112:18:28
      11800000 -- (-4514.441) [...7 remote chains...] -- 112:18:07
      11850000 -- (-4528.478) [...7 remote chains...] -- 112:18:18
      11900000 -- (-4570.209) [...7 remote chains...] -- 112:18:28
      11950000 -- (-4554.621) [...7 remote chains...] -- 112:17:33
      12000000 -- (-4559.565) [...7 remote chains...] -- 112:16:38

      Average standard deviation of split frequencies: 0.059360

      12050000 -- (-4543.830) [...7 remote chains...] -- 112:16:16
      12100000 -- (-4516.173) [...7 remote chains...] -- 112:15:21
      12150000 -- (-4508.451) [...7 remote chains...] -- 112:14:58
      12200000 -- (-4534.686) [...7 remote chains...] -- 112:14:34
      12250000 -- (-4529.047) [...7 remote chains...] -- 112:13:39
      12300000 -- (-4519.255) [...7 remote chains...] -- 112:12:44
      12350000 -- (-4534.907) [...7 remote chains...] -- 112:11:49
      12400000 -- (-4544.525) [...7 remote chains...] -- 112:11:25
      12450000 -- (-4555.808) [...7 remote chains...] -- 112:11:32
      12500000 -- (-4528.446) [...7 remote chains...] -- 112:11:08

      Average standard deviation of split frequencies: 0.059552

      12550000 -- (-4506.397) [...7 remote chains...] -- 112:10:43
      12600000 -- (-4552.274) [...7 remote chains...] -- 112:10:18
      12650000 -- (-4540.933) [...7 remote chains...] -- 112:09:22
      12700000 -- (-4566.265) [...7 remote chains...] -- 112:09:27
      12750000 -- (-4515.750) [...7 remote chains...] -- 112:08:31
      12800000 -- (-4507.296) [...7 remote chains...] -- 112:08:06
      12850000 -- (-4509.891) [...7 remote chains...] -- 112:07:40
      12900000 -- (-4501.622) [...7 remote chains...] -- 112:06:44
      12950000 -- (-4516.542) [...7 remote chains...] -- 112:06:18
      13000000 -- (-4531.502) [...7 remote chains...] -- 112:06:21

      Average standard deviation of split frequencies: 0.059900

      13050000 -- (-4514.373) [...7 remote chains...] -- 112:06:24
      13100000 -- (-4537.248) [...7 remote chains...] -- 112:05:27
      13150000 -- (-4554.674) [...7 remote chains...] -- 112:05:00
      13200000 -- (-4550.942) [...7 remote chains...] -- 112:04:33
      13250000 -- (-4546.245) [...7 remote chains...] -- 112:04:05
      13300000 -- (-4546.704) [...7 remote chains...] -- 112:03:09
      13350000 -- (-4522.353) [...7 remote chains...] -- 112:02:41
      13400000 -- (-4529.371) [...7 remote chains...] -- 112:02:13
      13450000 -- (-4502.926) [...7 remote chains...] -- 112:02:14
      13500000 -- (-4539.615) [...7 remote chains...] -- 112:02:14

      Average standard deviation of split frequencies: 0.061034

      13550000 -- (-4558.773) [...7 remote chains...] -- 112:02:42
      13600000 -- (-4514.028) [...7 remote chains...] -- 112:02:41
      13650000 -- (-4546.958) [...7 remote chains...] -- 112:03:09
      13700000 -- (-4521.080) [...7 remote chains...] -- 112:02:39
      13750000 -- (-4507.538) [...7 remote chains...] -- 112:02:09
      13800000 -- (-4518.464) [...7 remote chains...] -- 112:01:39
      13850000 -- (-4506.876) [...7 remote chains...] -- 112:01:08
      13900000 -- (-4528.228) [...7 remote chains...] -- 112:00:38
      13950000 -- (-4517.243) [...7 remote chains...] -- 112:00:35
      14000000 -- (-4522.316) [...7 remote chains...] -- 112:00:32

      Average standard deviation of split frequencies: 0.059872

      14050000 -- (-4525.544) [...7 remote chains...] -- 112:00:01
      14100000 -- (-4503.488) [...7 remote chains...] -- 112:00:24
      14150000 -- (-4508.419) [...7 remote chains...] -- 111:59:52
      14200000 -- (-4532.735) [...7 remote chains...] -- 111:59:48
      14250000 -- (-4509.568) [...7 remote chains...] -- 111:59:16
      14300000 -- (-4533.586) [...7 remote chains...] -- 111:59:10
      14350000 -- (-4531.567) [...7 remote chains...] -- 111:58:38
      14400000 -- (-4518.022) [...7 remote chains...] -- 111:58:59
      14450000 -- (-4523.387) [...7 remote chains...] -- 111:58:53
      14500000 -- (-4505.562) [...7 remote chains...] -- 111:58:20

      Average standard deviation of split frequencies: 0.058884

      14550000 -- (-4533.294) [...7 remote chains...] -- 111:57:46
      14600000 -- (-4560.613) [...7 remote chains...] -- 111:57:39
      14650000 -- (-4550.625) [...7 remote chains...] -- 111:57:06
      14700000 -- (-4535.257) [...7 remote chains...] -- 111:57:24
      14750000 -- (-4529.990) [...7 remote chains...] -- 111:56:50
      14800000 -- (-4542.290) [...7 remote chains...] -- 111:56:16
      14850000 -- (-4575.681) [...7 remote chains...] -- 111:55:42
      14900000 -- (-4562.167) [...7 remote chains...] -- 111:55:07
      14950000 -- (-4568.357) [...7 remote chains...] -- 111:54:58
      15000000 -- (-4563.105) [...7 remote chains...] -- 111:54:24

      Average standard deviation of split frequencies: 0.058435

      15050000 -- (-4570.720) [...7 remote chains...] -- 111:54:14
      15100000 -- (-4521.550) [...7 remote chains...] -- 111:54:05
      15150000 -- (-4538.012) [...7 remote chains...] -- 111:53:29
      15200000 -- (-4566.058) [...7 remote chains...] -- 111:52:54
      15250000 -- (-4550.591) [...7 remote chains...] -- 111:53:09
      15300000 -- (-4531.837) [...7 remote chains...] -- 111:52:58
      15350000 -- (-4546.398) [...7 remote chains...] -- 111:52:22
      15400000 -- (-4556.404) [...7 remote chains...] -- 111:51:46
      15450000 -- (-4566.948) [...7 remote chains...] -- 111:50:45
      15500000 -- (-4538.027) [...7 remote chains...] -- 111:50:33

      Average standard deviation of split frequencies: 0.058185

      15550000 -- (-4542.117) [...7 remote chains...] -- 111:49:57
      15600000 -- (-4538.114) [...7 remote chains...] -- 111:49:20
      15650000 -- (-4569.546) [...7 remote chains...] -- 111:48:43
      15700000 -- (-4530.949) [...7 remote chains...] -- 111:48:06
      15750000 -- (-4561.134) [...7 remote chains...] -- 111:47:05
      15800000 -- (-4570.255) [...7 remote chains...] -- 111:46:53
      15850000 -- (-4572.322) [...7 remote chains...] -- 111:46:15
      15900000 -- (-4559.419) [...7 remote chains...] -- 111:45:14
      15950000 -- (-4533.014) [...7 remote chains...] -- 111:44:13
      16000000 -- (-4555.770) [...7 remote chains...] -- 111:43:36

      Average standard deviation of split frequencies: 0.058504

      16050000 -- (-4508.111) [...7 remote chains...] -- 111:42:58
      16100000 -- (-4540.544) [...7 remote chains...] -- 111:42:21
      16150000 -- (-4533.827) [...7 remote chains...] -- 111:41:43
      16200000 -- (-4553.505) [...7 remote chains...] -- 111:40:42
      16250000 -- (-4522.596) [...7 remote chains...] -- 111:40:04
      16300000 -- (-4528.415) [...7 remote chains...] -- 111:39:03
      16350000 -- (-4541.634) [...7 remote chains...] -- 111:38:49
      16400000 -- (-4555.135) [...7 remote chains...] -- 111:38:11
      16450000 -- (-4554.176) [...7 remote chains...] -- 111:37:33
      16500000 -- (-4557.357) [...7 remote chains...] -- 111:36:55

      Average standard deviation of split frequencies: 0.060496

      16550000 -- (-4515.241) [...7 remote chains...] -- 111:35:53
      16600000 -- (-4534.930) [...7 remote chains...] -- 111:34:52
      16650000 -- (-4575.998) [...7 remote chains...] -- 111:34:37
      16700000 -- (-4511.513) [...7 remote chains...] -- 111:33:58
      16750000 -- (-4521.478) [...7 remote chains...] -- 111:32:57
      16800000 -- (-4535.457) [...7 remote chains...] -- 111:31:56
      16850000 -- (-4544.898) [...7 remote chains...] -- 111:30:54
      16900000 -- (-4589.340) [...7 remote chains...] -- 111:29:53
      16950000 -- (-4586.711) [...7 remote chains...] -- 111:29:15
      17000000 -- (-4551.785) [...7 remote chains...] -- 111:28:13

      Average standard deviation of split frequencies: 0.062330

      17050000 -- (-4546.198) [...7 remote chains...] -- 111:27:57
      17100000 -- (-4565.542) [...7 remote chains...] -- 111:27:18
      17150000 -- (-4539.164) [...7 remote chains...] -- 111:26:17
      17200000 -- (-4540.930) [...7 remote chains...] -- 111:26:01
      17250000 -- (-4517.384) [...7 remote chains...] -- 111:24:59
      17300000 -- (-4553.730) [...7 remote chains...] -- 111:24:20
      17350000 -- (-4569.512) [...7 remote chains...] -- 111:23:41
      17400000 -- (-4518.419) [...7 remote chains...] -- 111:23:02
      17450000 -- (-4529.814) [...7 remote chains...] -- 111:22:01
      17500000 -- (-4535.731) [...7 remote chains...] -- 111:21:21

      Average standard deviation of split frequencies: 0.061465

      17550000 -- (-4556.764) [...7 remote chains...] -- 111:20:42
      17600000 -- (-4533.020) [...7 remote chains...] -- 111:20:24
      17650000 -- (-4542.728) [...7 remote chains...] -- 111:20:06
      17700000 -- (-4570.139) [...7 remote chains...] -- 111:19:27
      17750000 -- (-4529.241) [...7 remote chains...] -- 111:18:47
      17800000 -- (-4519.473) [...7 remote chains...] -- 111:18:50
      17850000 -- (-4570.076) [...7 remote chains...] -- 111:18:10
      17900000 -- (-4557.879) [...7 remote chains...] -- 111:17:29
      17950000 -- (-4538.528) [...7 remote chains...] -- 111:17:11
      18000000 -- (-4563.645) [...7 remote chains...] -- 111:16:30

      Average standard deviation of split frequencies: 0.060628

      18050000 -- (-4573.547) [...7 remote chains...] -- 111:16:11
      18100000 -- (-4549.954) [...7 remote chains...] -- 111:15:51
      18150000 -- (-4532.206) [...7 remote chains...] -- 111:15:32
      18200000 -- (-4554.176) [...7 remote chains...] -- 111:14:51
      18250000 -- (-4566.523) [...7 remote chains...] -- 111:14:10
      18300000 -- (-4559.593) [...7 remote chains...] -- 111:13:50
      18350000 -- (-4577.635) [...7 remote chains...] -- 111:13:30
      18400000 -- (-4562.167) [...7 remote chains...] -- 111:12:48
      18450000 -- (-4543.283) [...7 remote chains...] -- 111:12:28
      18500000 -- (-4557.171) [...7 remote chains...] -- 111:11:46

      Average standard deviation of split frequencies: 0.060115

      18550000 -- (-4549.420) [...7 remote chains...] -- 111:11:26
      18600000 -- (-4564.533) [...7 remote chains...] -- 111:11:04
      18650000 -- (-4567.948) [...7 remote chains...] -- 111:11:04
      18700000 -- (-4564.093) [...7 remote chains...] -- 111:10:22
      18750000 -- (-4577.998) [...7 remote chains...] -- 111:09:40
      18800000 -- (-4560.044) [...7 remote chains...] -- 111:09:18
      18850000 -- (-4582.920) [...7 remote chains...] -- 111:08:36
      18900000 -- (-4580.109) [...7 remote chains...] -- 111:08:14
      18950000 -- (-4562.465) [...7 remote chains...] -- 111:07:32
      19000000 -- (-4590.058) [...7 remote chains...] -- 111:06:49

      Average standard deviation of split frequencies: 0.060454

      19050000 -- (-4579.687) [...7 remote chains...] -- 111:06:27
      19100000 -- (-4581.343) [...7 remote chains...] -- 111:05:25
      19150000 -- (-4610.096) [...7 remote chains...] -- 111:04:42
      19200000 -- (-4630.173) [...7 remote chains...] -- 111:04:19
      19250000 -- (-4560.655) [...7 remote chains...] -- 111:03:37
      19300000 -- (-4583.653) [...7 remote chains...] -- 111:02:54
      19350000 -- (-4548.095) [...7 remote chains...] -- 111:02:11
      19400000 -- (-4536.218) [...7 remote chains...] -- 111:01:09
      19450000 -- (-4524.937) [...7 remote chains...] -- 111:00:45
      19500000 -- (-4544.241) [...7 remote chains...] -- 111:00:03

      Average standard deviation of split frequencies: 0.060457

      19550000 -- (-4528.052) [...7 remote chains...] -- 110:59:39
      19600000 -- (-4531.656) [...7 remote chains...] -- 110:58:56
      19650000 -- (-4533.569) [...7 remote chains...] -- 110:58:13
      19700000 -- (-4518.191) [...7 remote chains...] -- 110:57:49
      19750000 -- (-4530.859) [...7 remote chains...] -- 110:57:25
      19800000 -- (-4531.290) [...7 remote chains...] -- 110:57:01
      19850000 -- (-4526.558) [...7 remote chains...] -- 110:56:17
      19900000 -- (-4508.734) [...7 remote chains...] -- 110:55:53
      19950000 -- (-4531.657) [...7 remote chains...] -- 110:55:09
      20000000 -- (-4537.411) [...7 remote chains...] -- 110:54:25

      Average standard deviation of split frequencies: 0.059760

      20050000 -- (-4529.893) [...7 remote chains...] -- 110:54:20
      20100000 -- (-4502.073) [...7 remote chains...] -- 110:53:36
      20150000 -- (-4543.753) [...7 remote chains...] -- 110:53:11
      20200000 -- (-4535.178) [...7 remote chains...] -- 110:52:27
      20250000 -- (-4558.565) [...7 remote chains...] -- 110:51:43
      20300000 -- (-4541.449) [...7 remote chains...] -- 110:51:36
      20350000 -- (-4528.979) [...7 remote chains...] -- 110:50:52
      20400000 -- (-4534.609) [...7 remote chains...] -- 110:50:26
      20450000 -- (-4521.660) [...7 remote chains...] -- 110:49:23
      20500000 -- (-4560.295) [...7 remote chains...] -- 110:48:39

      Average standard deviation of split frequencies: 0.058701

      20550000 -- (-4553.488) [...7 remote chains...] -- 110:47:36
      20600000 -- (-4549.898) [...7 remote chains...] -- 110:46:52
      20650000 -- (-4566.613) [...7 remote chains...] -- 110:46:25
      20700000 -- (-4560.105) [...7 remote chains...] -- 110:45:41
      20750000 -- (-4583.469) [...7 remote chains...] -- 110:44:56
      20800000 -- (-4559.556) [...7 remote chains...] -- 110:44:12
      20850000 -- (-4586.217) [...7 remote chains...] -- 110:43:27
      20900000 -- (-4558.804) [...7 remote chains...] -- 110:42:24
      20950000 -- (-4552.165) [...7 remote chains...] -- 110:41:40
      21000000 -- (-4564.595) [...7 remote chains...] -- 110:40:55

      Average standard deviation of split frequencies: 0.060066

      21050000 -- (-4558.458) [...7 remote chains...] -- 110:39:52
      21100000 -- (-4555.729) [...7 remote chains...] -- 110:38:49
      21150000 -- (-4531.241) [...7 remote chains...] -- 110:38:05
      21200000 -- (-4600.303) [...7 remote chains...] -- 110:37:20
      21250000 -- (-4572.328) [...7 remote chains...] -- 110:36:35
      21300000 -- (-4529.972) [...7 remote chains...] -- 110:35:50
      21350000 -- (-4560.806) [...7 remote chains...] -- 110:35:05
      21400000 -- (-4549.568) [...7 remote chains...] -- 110:34:38
      21450000 -- (-4539.536) [...7 remote chains...] -- 110:34:11
      21500000 -- (-4527.595) [...7 remote chains...] -- 110:33:43

      Average standard deviation of split frequencies: 0.059996

      21550000 -- (-4543.083) [...7 remote chains...] -- 110:32:58
      21600000 -- (-4516.263) [...7 remote chains...] -- 110:32:13
      21650000 -- (-4493.979) [...7 remote chains...] -- 110:31:45
      21700000 -- (-4507.451) [...7 remote chains...] -- 110:31:34
      21750000 -- (-4523.158) [...7 remote chains...] -- 110:30:49
      21800000 -- (-4559.763) [...7 remote chains...] -- 110:30:03
      21850000 -- (-4531.146) [...7 remote chains...] -- 110:29:01
      21900000 -- (-4542.709) [...7 remote chains...] -- 110:28:15
      21950000 -- (-4547.012) [...7 remote chains...] -- 110:27:30
      22000000 -- (-4526.706) [...7 remote chains...] -- 110:26:44

      Average standard deviation of split frequencies: 0.060125

      22050000 -- (-4535.227) [...7 remote chains...] -- 110:25:58
      22100000 -- (-4554.171) [...7 remote chains...] -- 110:24:56
      22150000 -- (-4542.164) [...7 remote chains...] -- 110:24:10
      22200000 -- (-4563.457) [...7 remote chains...] -- 110:23:41
      22250000 -- (-4547.550) [...7 remote chains...] -- 110:23:13
      22300000 -- (-4538.006) [...7 remote chains...] -- 110:22:44
      22350000 -- (-4551.876) [...7 remote chains...] -- 110:22:15
      22400000 -- (-4519.142) [...7 remote chains...] -- 110:21:46
      22450000 -- (-4532.666) [...7 remote chains...] -- 110:20:59
      22500000 -- (-4529.851) [...7 remote chains...] -- 110:20:30

      Average standard deviation of split frequencies: 0.059775

      22550000 -- (-4528.273) [...7 remote chains...] -- 110:20:18
      22600000 -- (-4521.513) [...7 remote chains...] -- 110:19:48
      22650000 -- (-4521.087) [...7 remote chains...] -- 110:19:18
      22700000 -- (-4506.918) [...7 remote chains...] -- 110:18:32
      22750000 -- (-4517.973) [...7 remote chains...] -- 110:18:02
      22800000 -- (-4502.735) [...7 remote chains...] -- 110:17:16
      22850000 -- (-4535.392) [...7 remote chains...] -- 110:16:46
      22900000 -- (-4497.577) [...7 remote chains...] -- 110:15:59
      22950000 -- (-4515.103) [...7 remote chains...] -- 110:15:12
      23000000 -- (-4513.555) [...7 remote chains...] -- 110:14:42

      Average standard deviation of split frequencies: 0.061764

      23050000 -- (-4486.899) [...7 remote chains...] -- 110:14:12
      23100000 -- (-4507.068) [...7 remote chains...] -- 110:13:58
      23150000 -- (-4511.532) [...7 remote chains...] -- 110:13:11
      23200000 -- (-4509.817) [...7 remote chains...] -- 110:12:24
      23250000 -- (-4497.736) [...7 remote chains...] -- 110:11:53
      23300000 -- (-4490.395) [...7 remote chains...] -- 110:11:22
      23350000 -- (-4494.825) [...7 remote chains...] -- 110:10:35
      23400000 -- (-4496.915) [...7 remote chains...] -- 110:10:04
      23450000 -- (-4524.130) [...7 remote chains...] -- 110:09:33
      23500000 -- (-4524.741) [...7 remote chains...] -- 110:08:46

      Average standard deviation of split frequencies: 0.061630

      23550000 -- (-4504.831) [...7 remote chains...] -- 110:08:31
      23600000 -- (-4514.573) [...7 remote chains...] -- 110:07:59
      23650000 -- (-4496.999) [...7 remote chains...] -- 110:07:12
      23700000 -- (-4487.547) [...7 remote chains...] -- 110:06:41
      23750000 -- (-4507.577) [...7 remote chains...] -- 110:06:09
      23800000 -- (-4505.210) [...7 remote chains...] -- 110:05:37
      23850000 -- (-4514.008) [...7 remote chains...] -- 110:04:50
      23900000 -- (-4509.750) [...7 remote chains...] -- 110:04:02
      23950000 -- (-4520.480) [...7 remote chains...] -- 110:03:30
      24000000 -- (-4491.938) [...7 remote chains...] -- 110:02:27

      Average standard deviation of split frequencies: 0.061652

      24050000 -- (-4505.226) [...7 remote chains...] -- 110:01:39
      24100000 -- (-4499.796) [...7 remote chains...] -- 110:00:36
      24150000 -- (-4521.481) [...7 remote chains...] -- 109:59:48
      24200000 -- (-4498.516) [...7 remote chains...] -- 109:59:16
      24250000 -- (-4508.813) [...7 remote chains...] -- 109:58:13
      24300000 -- (-4499.314) [...7 remote chains...] -- 109:57:41
      24350000 -- (-4504.315) [...7 remote chains...] -- 109:57:08
      24400000 -- (-4477.854) [...7 remote chains...] -- 109:56:20
      24450000 -- (-4514.411) [...7 remote chains...] -- 109:56:03
      24500000 -- (-4490.962) [...7 remote chains...] -- 109:55:15

      Average standard deviation of split frequencies: 0.060794

      24550000 -- (-4513.996) [...7 remote chains...] -- 109:54:27
      24600000 -- (-4510.537) [...7 remote chains...] -- 109:53:54
      24650000 -- (-4481.135) [...7 remote chains...] -- 109:53:06
      24700000 -- (-4479.004) [...7 remote chains...] -- 109:52:34
      24750000 -- (-4491.805) [...7 remote chains...] -- 109:52:01
      24800000 -- (-4508.166) [...7 remote chains...] -- 109:51:28
      24850000 -- (-4500.406) [...7 remote chains...] -- 109:50:24
      24900000 -- (-4486.627) [...7 remote chains...] -- 109:49:36
      24950000 -- (-4501.304) [...7 remote chains...] -- 109:48:33
      25000000 -- (-4488.657) [...7 remote chains...] -- 109:47:45

      Average standard deviation of split frequencies: 0.059869

      25050000 -- (-4497.181) [...7 remote chains...] -- 109:46:56
      25100000 -- (-4490.257) [...7 remote chains...] -- 109:46:08
      25150000 -- (-4490.430) [...7 remote chains...] -- 109:45:05
      25200000 -- (-4499.222) [...7 remote chains...] -- 109:44:17
      25250000 -- (-4501.681) [...7 remote chains...] -- 109:43:28
      25300000 -- (-4499.995) [...7 remote chains...] -- 109:42:55
      25350000 -- (-4483.069) [...7 remote chains...] -- 109:42:21
      25400000 -- (-4486.288) [...7 remote chains...] -- 109:41:48
      25450000 -- (-4491.381) [...7 remote chains...] -- 109:40:59
      25500000 -- (-4518.047) [...7 remote chains...] -- 109:40:25

      Average standard deviation of split frequencies: 0.058110

      25550000 -- (-4512.061) [...7 remote chains...] -- 109:39:37
      25600000 -- (-4510.601) [...7 remote chains...] -- 109:38:34
      25650000 -- (-4500.669) [...7 remote chains...] -- 109:38:00
      25700000 -- (-4503.487) [...7 remote chains...] -- 109:37:11
      25750000 -- (-4512.278) [...7 remote chains...] -- 109:36:23
      25800000 -- (-4479.638) [...7 remote chains...] -- 109:35:34
      25850000 -- (-4521.592) [...7 remote chains...] -- 109:34:31
      25900000 -- (-4514.630) [...7 remote chains...] -- 109:33:42
      25950000 -- (-4527.766) [...7 remote chains...] -- 109:32:54
      26000000 -- (-4503.606) [...7 remote chains...] -- 109:31:51

      Average standard deviation of split frequencies: 0.056171

      26050000 -- (-4503.481) [...7 remote chains...] -- 109:31:02
      26100000 -- (-4496.531) [...7 remote chains...] -- 109:30:28
      26150000 -- (-4500.088) [...7 remote chains...] -- 109:29:25
      26200000 -- (-4564.613) [...7 remote chains...] -- 109:28:50
      26250000 -- (-4515.796) [...7 remote chains...] -- 109:28:02
      26300000 -- (-4514.605) [...7 remote chains...] -- 109:26:59
      26350000 -- (-4513.171) [...7 remote chains...] -- 109:26:10
      26400000 -- (-4498.079) [...7 remote chains...] -- 109:25:07
      26450000 -- (-4506.914) [...7 remote chains...] -- 109:24:04
      26500000 -- (-4528.218) [...7 remote chains...] -- 109:23:44

      Average standard deviation of split frequencies: 0.055540

      26550000 -- (-4511.932) [...7 remote chains...] -- 109:22:41
      26600000 -- (-4499.730) [...7 remote chains...] -- 109:21:52
      26650000 -- (-4515.104) [...7 remote chains...] -- 109:21:03
      26700000 -- (-4513.660) [...7 remote chains...] -- 109:20:14
      26750000 -- (-4511.329) [...7 remote chains...] -- 109:19:25
      26800000 -- (-4513.375) [...7 remote chains...] -- 109:18:51
      26850000 -- (-4510.563) [...7 remote chains...] -- 109:18:02
      26900000 -- (-4494.905) [...7 remote chains...] -- 109:17:13
      26950000 -- (-4520.959) [...7 remote chains...] -- 109:16:24
      27000000 -- (-4509.727) [...7 remote chains...] -- 109:15:21

      Average standard deviation of split frequencies: 0.054370

      27050000 -- (-4509.644) [...7 remote chains...] -- 109:14:46
      27100000 -- (-4493.885) [...7 remote chains...] -- 109:13:43
      27150000 -- (-4500.894) [...7 remote chains...] -- 109:12:54
      27200000 -- (-4521.468) [...7 remote chains...] -- 109:12:05
      27250000 -- (-4521.273) [...7 remote chains...] -- 109:11:16
      27300000 -- (-4524.800) [...7 remote chains...] -- 109:10:41
      27350000 -- (-4538.152) [...7 remote chains...] -- 109:10:06
      27400000 -- (-4499.856) [...7 remote chains...] -- 109:09:17
      27450000 -- (-4502.187) [...7 remote chains...] -- 109:08:27
      27500000 -- (-4518.484) [...7 remote chains...] -- 109:08:05

      Average standard deviation of split frequencies: 0.053160

      27550000 -- (-4525.343) [...7 remote chains...] -- 109:07:30
      27600000 -- (-4511.517) [...7 remote chains...] -- 109:06:41
      27650000 -- (-4518.022) [...7 remote chains...] -- 109:06:05
      27700000 -- (-4515.075) [...7 remote chains...] -- 109:05:29
      27750000 -- (-4502.376) [...7 remote chains...] -- 109:04:53
      27800000 -- (-4525.810) [...7 remote chains...] -- 109:04:04
      27850000 -- (-4505.582) [...7 remote chains...] -- 109:03:28
      27900000 -- (-4530.128) [...7 remote chains...] -- 109:02:52
      27950000 -- (-4532.662) [...7 remote chains...] -- 109:02:02
      28000000 -- (-4496.665) [...7 remote chains...] -- 109:01:26

      Average standard deviation of split frequencies: 0.052760

      28050000 -- (-4531.379) [...7 remote chains...] -- 109:00:50
      28100000 -- (-4519.546) [...7 remote chains...] -- 109:00:00
      28150000 -- (-4538.754) [...7 remote chains...] -- 108:59:11
      28200000 -- (-4537.711) [...7 remote chains...] -- 108:58:34
      28250000 -- (-4536.478) [...7 remote chains...] -- 108:57:45
      28300000 -- (-4539.914) [...7 remote chains...] -- 108:57:08
      28350000 -- (-4539.510) [...7 remote chains...] -- 108:56:32
      28400000 -- (-4519.373) [...7 remote chains...] -- 108:55:55
      28450000 -- (-4509.480) [...7 remote chains...] -- 108:55:32
      28500000 -- (-4500.587) [...7 remote chains...] -- 108:55:08

      Average standard deviation of split frequencies: 0.052045

      28550000 -- (-4504.555) [...7 remote chains...] -- 108:54:18
      28600000 -- (-4515.639) [...7 remote chains...] -- 108:53:54
      28650000 -- (-4480.228) [...7 remote chains...] -- 108:53:17
      28700000 -- (-4508.156) [...7 remote chains...] -- 108:52:40
      28750000 -- (-4492.036) [...7 remote chains...] -- 108:52:03
      28800000 -- (-4471.865) [...7 remote chains...] -- 108:51:26
      28850000 -- (-4506.464) [...7 remote chains...] -- 108:50:49
      28900000 -- (-4498.192) [...7 remote chains...] -- 108:50:12
      28950000 -- (-4515.455) [...7 remote chains...] -- 108:49:47
      29000000 -- (-4512.872) [...7 remote chains...] -- 108:49:10

      Average standard deviation of split frequencies: 0.052115

      29050000 -- (-4515.926) [...7 remote chains...] -- 108:48:32
      29100000 -- (-4498.635) [...7 remote chains...] -- 108:47:42
      29150000 -- (-4521.346) [...7 remote chains...] -- 108:47:05
      29200000 -- (-4510.179) [...7 remote chains...] -- 108:46:40
      29250000 -- (-4499.465) [...7 remote chains...] -- 108:46:02
      29300000 -- (-4497.419) [...7 remote chains...] -- 108:45:37
      29350000 -- (-4522.819) [...7 remote chains...] -- 108:44:59
      29400000 -- (-4500.597) [...7 remote chains...] -- 108:44:22
      29450000 -- (-4509.298) [...7 remote chains...] -- 108:43:44
      29500000 -- (-4474.341) [...7 remote chains...] -- 108:43:06

      Average standard deviation of split frequencies: 0.052790

      29550000 -- (-4483.895) [...7 remote chains...] -- 108:42:28
      29600000 -- (-4483.045) [...7 remote chains...] -- 108:41:50
      29650000 -- (-4520.008) [...7 remote chains...] -- 108:41:11
      29700000 -- (-4499.523) [...7 remote chains...] -- 108:40:21
      29750000 -- (-4492.395) [...7 remote chains...] -- 108:39:43
      29800000 -- (-4506.169) [...7 remote chains...] -- 108:39:04
      29850000 -- (-4508.824) [...7 remote chains...] -- 108:38:26
      29900000 -- (-4506.324) [...7 remote chains...] -- 108:37:48
      29950000 -- (-4513.676) [...7 remote chains...] -- 108:36:57
      30000000 -- (-4510.804) [...7 remote chains...] -- 108:36:19

      Average standard deviation of split frequencies: 0.053423

      30050000 -- (-4484.784) [...7 remote chains...] -- 108:35:40
      30100000 -- (-4517.323) [...7 remote chains...] -- 108:34:49
      30150000 -- (-4484.167) [...7 remote chains...] -- 108:34:23
      30200000 -- (-4512.189) [...7 remote chains...] -- 108:33:32
      30250000 -- (-4497.697) [...7 remote chains...] -- 108:32:53
      30300000 -- (-4535.262) [...7 remote chains...] -- 108:32:02
      30350000 -- (-4494.734) [...7 remote chains...] -- 108:31:11
      30400000 -- (-4504.526) [...7 remote chains...] -- 108:30:45
      30450000 -- (-4520.914) [...7 remote chains...] -- 108:30:06
      30500000 -- (-4519.974) [...7 remote chains...] -- 108:29:15

      Average standard deviation of split frequencies: 0.053308

      30550000 -- (-4515.457) [...7 remote chains...] -- 108:28:36
      30600000 -- (-4500.984) [...7 remote chains...] -- 108:28:09
      30650000 -- (-4507.438) [...7 remote chains...] -- 108:27:30
      30700000 -- (-4470.950) [...7 remote chains...] -- 108:26:51
      30750000 -- (-4509.808) [...7 remote chains...] -- 108:26:12
      30800000 -- (-4499.662) [...7 remote chains...] -- 108:25:21
      30850000 -- (-4520.767) [...7 remote chains...] -- 108:24:41
      30900000 -- (-4495.185) [...7 remote chains...] -- 108:23:50
      30950000 -- (-4481.550) [...7 remote chains...] -- 108:23:11
      31000000 -- (-4489.629) [...7 remote chains...] -- 108:22:32

      Average standard deviation of split frequencies: 0.052721

      31050000 -- (-4494.830) [...7 remote chains...] -- 108:21:52
      31100000 -- (-4521.442) [...7 remote chains...] -- 108:21:13
      31150000 -- (-4525.519) [...7 remote chains...] -- 108:20:33
      31200000 -- (-4501.094) [...7 remote chains...] -- 108:19:54
      31250000 -- (-4516.768) [...7 remote chains...] -- 108:19:14
      31300000 -- (-4532.115) [...7 remote chains...] -- 108:18:23
      31350000 -- (-4535.524) [...7 remote chains...] -- 108:17:31
      31400000 -- (-4534.635) [...7 remote chains...] -- 108:16:40
      31450000 -- (-4513.903) [...7 remote chains...] -- 108:16:00
      31500000 -- (-4513.461) [...7 remote chains...] -- 108:15:09

      Average standard deviation of split frequencies: 0.051979

      31550000 -- (-4510.344) [...7 remote chains...] -- 108:14:29
      31600000 -- (-4496.336) [...7 remote chains...] -- 108:13:37
      31650000 -- (-4489.059) [...7 remote chains...] -- 108:12:46
      31700000 -- (-4509.098) [...7 remote chains...] -- 108:11:55
      31750000 -- (-4541.769) [...7 remote chains...] -- 108:11:15
      31800000 -- (-4531.865) [...7 remote chains...] -- 108:10:35
      31850000 -- (-4529.882) [...7 remote chains...] -- 108:09:43
      31900000 -- (-4498.058) [...7 remote chains...] -- 108:09:03
      31950000 -- (-4512.676) [...7 remote chains...] -- 108:08:12
      32000000 -- (-4502.000) [...7 remote chains...] -- 108:07:32

      Average standard deviation of split frequencies: 0.051184

      32050000 -- (-4480.843) [...7 remote chains...] -- 108:06:51
      32100000 -- (-4508.170) [...7 remote chains...] -- 108:06:23
      32150000 -- (-4503.054) [...7 remote chains...] -- 108:05:31
      32200000 -- (-4502.622) [...7 remote chains...] -- 108:04:51
      32250000 -- (-4539.047) [...7 remote chains...] -- 108:04:10
      32300000 -- (-4527.950) [...7 remote chains...] -- 108:03:42
      32350000 -- (-4506.004) [...7 remote chains...] -- 108:03:01
      32400000 -- (-4513.138) [...7 remote chains...] -- 108:02:21
      32450000 -- (-4548.589) [...7 remote chains...] -- 108:01:40
      32500000 -- (-4502.774) [...7 remote chains...] -- 108:00:48

      Average standard deviation of split frequencies: 0.050096

      32550000 -- (-4493.742) [...7 remote chains...] -- 108:00:08
      32600000 -- (-4503.819) [...7 remote chains...] -- 107:59:27
      32650000 -- (-4516.367) [...7 remote chains...] -- 107:58:58
      32700000 -- (-4529.165) [...7 remote chains...] -- 107:58:06
      32750000 -- (-4495.457) [...7 remote chains...] -- 107:57:25
      32800000 -- (-4517.570) [...7 remote chains...] -- 107:56:33
      32850000 -- (-4506.812) [...7 remote chains...] -- 107:55:41
      32900000 -- (-4495.257) [...7 remote chains...] -- 107:54:49
      32950000 -- (-4487.830) [...7 remote chains...] -- 107:54:09
      33000000 -- (-4524.132) [...7 remote chains...] -- 107:53:17

      Average standard deviation of split frequencies: 0.049259

      33050000 -- (-4509.361) [...7 remote chains...] -- 107:52:25
      33100000 -- (-4502.489) [...7 remote chains...] -- 107:51:44
      33150000 -- (-4499.305) [...7 remote chains...] -- 107:50:52
      33200000 -- (-4511.228) [...7 remote chains...] -- 107:50:11
      33250000 -- (-4501.284) [...7 remote chains...] -- 107:49:19
      33300000 -- (-4510.509) [...7 remote chains...] -- 107:48:49
      33350000 -- (-4482.262) [...7 remote chains...] -- 107:48:08
      33400000 -- (-4492.949) [...7 remote chains...] -- 107:47:16
      33450000 -- (-4522.951) [...7 remote chains...] -- 107:46:35
      33500000 -- (-4523.649) [...7 remote chains...] -- 107:46:04

      Average standard deviation of split frequencies: 0.048719

      33550000 -- (-4475.791) [...7 remote chains...] -- 107:45:12
      33600000 -- (-4501.280) [...7 remote chains...] -- 107:44:20
      33650000 -- (-4542.780) [...7 remote chains...] -- 107:43:28
      33700000 -- (-4520.489) [...7 remote chains...] -- 107:42:36
      33750000 -- (-4501.754) [...7 remote chains...] -- 107:42:05
      33800000 -- (-4515.124) [...7 remote chains...] -- 107:41:24
      33850000 -- (-4496.936) [...7 remote chains...] -- 107:40:43
      33900000 -- (-4496.970) [...7 remote chains...] -- 107:40:01
      33950000 -- (-4499.676) [...7 remote chains...] -- 107:39:20
      34000000 -- (-4489.577) [...7 remote chains...] -- 107:38:38

      Average standard deviation of split frequencies: 0.048191

      34050000 -- (-4482.064) [...7 remote chains...] -- 107:38:07
      34100000 -- (-4463.435) [...7 remote chains...] -- 107:37:26
      34150000 -- (-4515.017) [...7 remote chains...] -- 107:36:44
      34200000 -- (-4488.131) [...7 remote chains...] -- 107:36:02
      34250000 -- (-4488.925) [...7 remote chains...] -- 107:35:10
      34300000 -- (-4511.426) [...7 remote chains...] -- 107:34:18
      34350000 -- (-4497.952) [...7 remote chains...] -- 107:33:36
      34400000 -- (-4494.627) [...7 remote chains...] -- 107:32:54
      34450000 -- (-4491.513) [...7 remote chains...] -- 107:32:02
      34500000 -- (-4473.291) [...7 remote chains...] -- 107:31:30

      Average standard deviation of split frequencies: 0.047785

      34550000 -- (-4477.275) [...7 remote chains...] -- 107:30:49
      34600000 -- (-4471.512) [...7 remote chains...] -- 107:30:07
      34650000 -- (-4501.969) [...7 remote chains...] -- 107:29:25
      34700000 -- (-4491.918) [...7 remote chains...] -- 107:28:43
      34750000 -- (-4496.440) [...7 remote chains...] -- 107:28:01
      34800000 -- (-4507.132) [...7 remote chains...] -- 107:27:08
      34850000 -- (-4502.517) [...7 remote chains...] -- 107:26:16
      34900000 -- (-4474.665) [...7 remote chains...] -- 107:25:44
      34950000 -- (-4506.261) [...7 remote chains...] -- 107:24:51
      35000000 -- (-4498.984) [...7 remote chains...] -- 107:24:20

      Average standard deviation of split frequencies: 0.048144

      35050000 -- (-4493.945) [...7 remote chains...] -- 107:23:37
      35100000 -- (-4512.205) [...7 remote chains...] -- 107:22:45
      35150000 -- (-4489.439) [...7 remote chains...] -- 107:22:03
      35200000 -- (-4522.090) [...7 remote chains...] -- 107:21:20
      35250000 -- (-4501.824) [...7 remote chains...] -- 107:20:28
      35300000 -- (-4468.028) [...7 remote chains...] -- 107:19:45
      35350000 -- (-4511.881) [...7 remote chains...] -- 107:18:53
      35400000 -- (-4487.630) [...7 remote chains...] -- 107:18:10
      35450000 -- (-4521.747) [...7 remote chains...] -- 107:17:38
      35500000 -- (-4512.089) [...7 remote chains...] -- 107:16:55

      Average standard deviation of split frequencies: 0.047474

      35550000 -- (-4489.614) [...7 remote chains...] -- 107:16:13
      35600000 -- (-4499.705) [...7 remote chains...] -- 107:15:30
      35650000 -- (-4497.604) [...7 remote chains...] -- 107:14:38
      35700000 -- (-4506.012) [...7 remote chains...] -- 107:14:05
      35750000 -- (-4513.058) [...7 remote chains...] -- 107:13:12
      35800000 -- (-4513.764) [...7 remote chains...] -- 107:12:40
      35850000 -- (-4517.018) [...7 remote chains...] -- 107:11:57
      35900000 -- (-4515.142) [...7 remote chains...] -- 107:11:15
      35950000 -- (-4507.754) [...7 remote chains...] -- 107:10:42
      36000000 -- (-4519.698) [...7 remote chains...] -- 107:09:59

      Average standard deviation of split frequencies: 0.046765

      36050000 -- (-4506.519) [...7 remote chains...] -- 107:09:16
      36100000 -- (-4507.522) [...7 remote chains...] -- 107:08:33
      36150000 -- (-4473.991) [...7 remote chains...] -- 107:07:40
      36200000 -- (-4492.900) [...7 remote chains...] -- 107:06:47
      36250000 -- (-4511.821) [...7 remote chains...] -- 107:06:04
      36300000 -- (-4506.956) [...7 remote chains...] -- 107:05:11
      36350000 -- (-4497.699) [...7 remote chains...] -- 107:04:18
      36400000 -- (-4499.567) [...7 remote chains...] -- 107:03:26
      36450000 -- (-4516.522) [...7 remote chains...] -- 107:02:33
      36500000 -- (-4489.479) [...7 remote chains...] -- 107:01:50

      Average standard deviation of split frequencies: 0.046262

      36550000 -- (-4492.775) [...7 remote chains...] -- 107:01:16
      36600000 -- (-4471.816) [...7 remote chains...] -- 107:00:33
      36650000 -- (-4485.725) [...7 remote chains...] -- 106:59:50
      36700000 -- (-4495.143) [...7 remote chains...] -- 106:58:57
      36750000 -- (-4505.148) [...7 remote chains...] -- 106:58:14
      36800000 -- (-4530.329) [...7 remote chains...] -- 106:57:21
      36850000 -- (-4507.114) [...7 remote chains...] -- 106:56:38
      36900000 -- (-4511.233) [...7 remote chains...] -- 106:55:45
      36950000 -- (-4502.710) [...7 remote chains...] -- 106:55:01
      37000000 -- (-4496.152) [...7 remote chains...] -- 106:54:18

      Average standard deviation of split frequencies: 0.045319

      37050000 -- (-4512.216) [...7 remote chains...] -- 106:53:25
      37100000 -- (-4533.654) [...7 remote chains...] -- 106:52:32
      37150000 -- (-4515.358) [...7 remote chains...] -- 106:51:48
      37200000 -- (-4518.691) [...7 remote chains...] -- 106:50:55
      37250000 -- (-4514.137) [...7 remote chains...] -- 106:50:02
      37300000 -- (-4507.693) [...7 remote chains...] -- 106:49:19
      37350000 -- (-4505.813) [...7 remote chains...] -- 106:48:26
      37400000 -- (-4515.683) [...7 remote chains...] -- 106:47:52
      37450000 -- (-4521.258) [...7 remote chains...] -- 106:47:08
      37500000 -- (-4484.474) [...7 remote chains...] -- 106:46:25

      Average standard deviation of split frequencies: 0.045813

      37550000 -- (-4482.545) [...7 remote chains...] -- 106:45:41
      37600000 -- (-4519.264) [...7 remote chains...] -- 106:44:48
      37650000 -- (-4510.411) [...7 remote chains...] -- 106:44:04
      37700000 -- (-4508.024) [...7 remote chains...] -- 106:43:21
      37750000 -- (-4500.323) [...7 remote chains...] -- 106:42:28
      37800000 -- (-4517.661) [...7 remote chains...] -- 106:41:44
      37850000 -- (-4519.716) [...7 remote chains...] -- 106:41:00
      37900000 -- (-4510.851) [...7 remote chains...] -- 106:40:07
      37950000 -- (-4515.935) [...7 remote chains...] -- 106:39:23
      38000000 -- (-4514.265) [...7 remote chains...] -- 106:38:40

      Average standard deviation of split frequencies: 0.046168

      38050000 -- (-4502.604) [...7 remote chains...] -- 106:37:46
      38100000 -- (-4478.308) [...7 remote chains...] -- 106:36:53
      38150000 -- (-4485.464) [...7 remote chains...] -- 106:36:09
      38200000 -- (-4486.507) [...7 remote chains...] -- 106:35:25
      38250000 -- (-4496.839) [...7 remote chains...] -- 106:34:32
      38300000 -- (-4489.317) [...7 remote chains...] -- 106:33:39
      38350000 -- (-4483.054) [...7 remote chains...] -- 106:32:45
      38400000 -- (-4484.043) [...7 remote chains...] -- 106:32:02
      38450000 -- (-4529.719) [...7 remote chains...] -- 106:31:08
      38500000 -- (-4500.373) [...7 remote chains...] -- 106:30:34

      Average standard deviation of split frequencies: 0.046381

      38550000 -- (-4509.385) [...7 remote chains...] -- 106:29:50
      38600000 -- (-4521.538) [...7 remote chains...] -- 106:28:56
      38650000 -- (-4520.556) [...7 remote chains...] -- 106:28:03
      38700000 -- (-4510.699) [...7 remote chains...] -- 106:27:10
      38750000 -- (-4529.814) [...7 remote chains...] -- 106:26:26
      38800000 -- (-4539.643) [...7 remote chains...] -- 106:25:41
      38850000 -- (-4545.624) [...7 remote chains...] -- 106:24:39
      38900000 -- (-4521.927) [...7 remote chains...] -- 106:23:45
      38950000 -- (-4528.928) [...7 remote chains...] -- 106:22:52
      39000000 -- (-4511.217) [...7 remote chains...] -- 106:21:59

      Average standard deviation of split frequencies: 0.045893

      39050000 -- (-4515.394) [...7 remote chains...] -- 106:21:05
      39100000 -- (-4535.031) [...7 remote chains...] -- 106:20:12
      39150000 -- (-4529.598) [...7 remote chains...] -- 106:19:19
      39200000 -- (-4550.855) [...7 remote chains...] -- 106:18:25
      39250000 -- (-4518.655) [...7 remote chains...] -- 106:17:32
      39300000 -- (-4563.898) [...7 remote chains...] -- 106:16:38
      39350000 -- (-4537.307) [...7 remote chains...] -- 106:15:54
      39400000 -- (-4493.209) [...7 remote chains...] -- 106:15:10
      39450000 -- (-4534.508) [...7 remote chains...] -- 106:14:08
      39500000 -- (-4532.961) [...7 remote chains...] -- 106:13:14

      Average standard deviation of split frequencies: 0.045594

      39550000 -- (-4529.341) [...7 remote chains...] -- 106:12:30
      39600000 -- (-4537.983) [...7 remote chains...] -- 106:11:37
      39650000 -- (-4530.022) [...7 remote chains...] -- 106:11:01
      39700000 -- (-4519.249) [...7 remote chains...] -- 106:10:08
      39750000 -- (-4544.291) [...7 remote chains...] -- 106:09:05
      39800000 -- (-4562.731) [...7 remote chains...] -- 106:08:12
      39850000 -- (-4544.010) [...7 remote chains...] -- 106:07:19
      39900000 -- (-4538.884) [...7 remote chains...] -- 106:06:25
      39950000 -- (-4539.176) [...7 remote chains...] -- 106:05:32
      40000000 -- (-4543.794) [...7 remote chains...] -- 106:04:30

      Average standard deviation of split frequencies: 0.045619

      40050000 -- (-4539.638) [...7 remote chains...] -- 106:03:36
      40100000 -- (-4521.157) [...7 remote chains...] -- 106:02:34
      40150000 -- (-4519.075) [...7 remote chains...] -- 106:01:31
      40200000 -- (-4532.763) [...7 remote chains...] -- 106:00:38
      40250000 -- (-4557.616) [...7 remote chains...] -- 105:59:45
      40300000 -- (-4528.412) [...7 remote chains...] -- 105:58:42
      40350000 -- (-4538.359) [...7 remote chains...] -- 105:57:49
      40400000 -- (-4550.009) [...7 remote chains...] -- 105:56:47
      40450000 -- (-4564.590) [...7 remote chains...] -- 105:55:54
      40500000 -- (-4536.615) [...7 remote chains...] -- 105:55:00

      Average standard deviation of split frequencies: 0.044725

      40550000 -- (-4529.072) [...7 remote chains...] -- 105:54:07
      40600000 -- (-4529.493) [...7 remote chains...] -- 105:53:14
      40650000 -- (-4540.855) [...7 remote chains...] -- 105:52:12
      40700000 -- (-4509.184) [...7 remote chains...] -- 105:51:18
      40750000 -- (-4547.539) [...7 remote chains...] -- 105:50:25
      40800000 -- (-4511.609) [...7 remote chains...] -- 105:49:23
      40850000 -- (-4525.044) [...7 remote chains...] -- 105:48:30
      40900000 -- (-4513.294) [...7 remote chains...] -- 105:47:36
      40950000 -- (-4515.486) [...7 remote chains...] -- 105:46:34
      41000000 -- (-4543.601) [...7 remote chains...] -- 105:45:32

      Average standard deviation of split frequencies: 0.044437

      41050000 -- (-4524.086) [...7 remote chains...] -- 105:44:48
      41100000 -- (-4538.110) [...7 remote chains...] -- 105:43:54
      41150000 -- (-4536.599) [...7 remote chains...] -- 105:43:01
      41200000 -- (-4519.525) [...7 remote chains...] -- 105:42:08
      41250000 -- (-4561.271) [...7 remote chains...] -- 105:41:15
      41300000 -- (-4542.102) [...7 remote chains...] -- 105:40:21
      41350000 -- (-4543.857) [...7 remote chains...] -- 105:39:19
      41400000 -- (-4552.943) [...7 remote chains...] -- 105:38:26
      41450000 -- (-4514.644) [...7 remote chains...] -- 105:37:33
      41500000 -- (-4506.097) [...7 remote chains...] -- 105:36:48

      Average standard deviation of split frequencies: 0.043846

      41550000 -- (-4480.486) [...7 remote chains...] -- 105:36:04
      41600000 -- (-4506.969) [...7 remote chains...] -- 105:35:19
      41650000 -- (-4513.865) [...7 remote chains...] -- 105:34:34
      41700000 -- (-4533.268) [...7 remote chains...] -- 105:33:41
      41750000 -- (-4501.318) [...7 remote chains...] -- 105:32:48
      41800000 -- (-4516.848) [...7 remote chains...] -- 105:32:03
      41850000 -- (-4531.354) [...7 remote chains...] -- 105:31:10
      41900000 -- (-4543.837) [...7 remote chains...] -- 105:30:16
      41950000 -- (-4531.942) [...7 remote chains...] -- 105:29:31
      42000000 -- (-4534.233) [...7 remote chains...] -- 105:28:38

      Average standard deviation of split frequencies: 0.043547

      42050000 -- (-4523.310) [...7 remote chains...] -- 105:27:53
      42100000 -- (-4495.995) [...7 remote chains...] -- 105:27:00
      42150000 -- (-4531.309) [...7 remote chains...] -- 105:26:07
      42200000 -- (-4537.201) [...7 remote chains...] -- 105:25:22
      42250000 -- (-4539.387) [...7 remote chains...] -- 105:24:29
      42300000 -- (-4539.648) [...7 remote chains...] -- 105:23:35
      42350000 -- (-4532.728) [...7 remote chains...] -- 105:22:42
      42400000 -- (-4558.550) [...7 remote chains...] -- 105:21:57
      42450000 -- (-4577.049) [...7 remote chains...] -- 105:21:12
      42500000 -- (-4553.273) [...7 remote chains...] -- 105:20:19

      Average standard deviation of split frequencies: 0.043659

      42550000 -- (-4572.997) [...7 remote chains...] -- 105:19:17
      42600000 -- (-4554.832) [...7 remote chains...] -- 105:18:32
      42650000 -- (-4568.632) [...7 remote chains...] -- 105:17:39
      42700000 -- (-4547.274) [...7 remote chains...] -- 105:16:45
      42750000 -- (-4548.955) [...7 remote chains...] -- 105:16:00
      42800000 -- (-4568.575) [...7 remote chains...] -- 105:15:07
      42850000 -- (-4582.165) [...7 remote chains...] -- 105:14:05
      42900000 -- (-4539.811) [...7 remote chains...] -- 105:13:12
      42950000 -- (-4558.045) [...7 remote chains...] -- 105:12:10
      43000000 -- (-4547.166) [...7 remote chains...] -- 105:11:17

      Average standard deviation of split frequencies: 0.043309

      43050000 -- (-4535.963) [...7 remote chains...] -- 105:10:15
      43100000 -- (-4557.686) [...7 remote chains...] -- 105:09:22
      43150000 -- (-4567.323) [...7 remote chains...] -- 105:08:20
      43200000 -- (-4534.094) [...7 remote chains...] -- 105:07:19
      43250000 -- (-4575.128) [...7 remote chains...] -- 105:06:17
      43300000 -- (-4545.669) [...7 remote chains...] -- 105:05:32
      43350000 -- (-4535.513) [...7 remote chains...] -- 105:04:39
      43400000 -- (-4553.469) [...7 remote chains...] -- 105:03:37
      43450000 -- (-4542.199) [...7 remote chains...] -- 105:02:44
      43500000 -- (-4565.974) [...7 remote chains...] -- 105:01:43

      Average standard deviation of split frequencies: 0.042770

      43550000 -- (-4567.210) [...7 remote chains...] -- 105:00:41
      43600000 -- (-4582.727) [...7 remote chains...] -- 104:59:48
      43650000 -- (-4567.403) [...7 remote chains...] -- 104:58:55
      43700000 -- (-4544.987) [...7 remote chains...] -- 104:57:53
      43750000 -- (-4579.014) [...7 remote chains...] -- 104:57:00
      43800000 -- (-4546.817) [...7 remote chains...] -- 104:55:59
      43850000 -- (-4521.458) [...7 remote chains...] -- 104:54:57
      43900000 -- (-4547.860) [...7 remote chains...] -- 104:53:56
      43950000 -- (-4527.666) [...7 remote chains...] -- 104:53:03
      44000000 -- (-4552.128) [...7 remote chains...] -- 104:51:53

      Average standard deviation of split frequencies: 0.042184

      44050000 -- (-4558.541) [...7 remote chains...] -- 104:51:00
      44100000 -- (-4557.256) [...7 remote chains...] -- 104:49:59
      44150000 -- (-4539.615) [...7 remote chains...] -- 104:49:06
      44200000 -- (-4563.859) [...7 remote chains...] -- 104:48:04
      44250000 -- (-4545.878) [...7 remote chains...] -- 104:47:11
      44300000 -- (-4539.862) [...7 remote chains...] -- 104:46:02
      44350000 -- (-4541.348) [...7 remote chains...] -- 104:45:09
      44400000 -- (-4548.909) [...7 remote chains...] -- 104:44:08
      44450000 -- (-4549.269) [...7 remote chains...] -- 104:43:14
      44500000 -- (-4550.438) [...7 remote chains...] -- 104:42:21

      Average standard deviation of split frequencies: 0.041789

      44550000 -- (-4546.926) [...7 remote chains...] -- 104:41:28
      44600000 -- (-4554.187) [...7 remote chains...] -- 104:40:35
      44650000 -- (-4568.316) [...7 remote chains...] -- 104:39:42
      44700000 -- (-4548.127) [...7 remote chains...] -- 104:38:41
      44750000 -- (-4568.016) [...7 remote chains...] -- 104:37:48
      44800000 -- (-4540.473) [...7 remote chains...] -- 104:36:55
      44850000 -- (-4568.938) [...7 remote chains...] -- 104:35:54
      44900000 -- (-4569.792) [...7 remote chains...] -- 104:35:00
      44950000 -- (-4543.590) [...7 remote chains...] -- 104:33:59
      45000000 -- (-4528.586) [...7 remote chains...] -- 104:33:06

      Average standard deviation of split frequencies: 0.041362

      45050000 -- (-4555.689) [...7 remote chains...] -- 104:32:21
      45100000 -- (-4554.672) [...7 remote chains...] -- 104:31:28
      45150000 -- (-4553.996) [...7 remote chains...] -- 104:30:35
      45200000 -- (-4564.168) [...7 remote chains...] -- 104:29:42
      45250000 -- (-4575.603) [...7 remote chains...] -- 104:28:49
      45300000 -- (-4583.176) [...7 remote chains...] -- 104:27:55
      45350000 -- (-4588.164) [...7 remote chains...] -- 104:27:02
      45400000 -- (-4542.330) [...7 remote chains...] -- 104:26:01
      45450000 -- (-4556.689) [...7 remote chains...] -- 104:25:01
      45500000 -- (-4574.114) [...7 remote chains...] -- 104:24:07

      Average standard deviation of split frequencies: 0.040482

      45550000 -- (-4579.847) [...7 remote chains...] -- 104:23:14
      45600000 -- (-4563.373) [...7 remote chains...] -- 104:22:29
      45650000 -- (-4548.260) [...7 remote chains...] -- 104:21:44
      45700000 -- (-4567.530) [...7 remote chains...] -- 104:20:51
      45750000 -- (-4563.228) [...7 remote chains...] -- 104:19:57
      45800000 -- (-4544.022) [...7 remote chains...] -- 104:19:12
      45850000 -- (-4565.388) [...7 remote chains...] -- 104:18:19
      45900000 -- (-4545.420) [...7 remote chains...] -- 104:17:34
      45950000 -- (-4545.841) [...7 remote chains...] -- 104:16:48
      46000000 -- (-4563.450) [...7 remote chains...] -- 104:15:55

      Average standard deviation of split frequencies: 0.039748

      46050000 -- (-4546.606) [...7 remote chains...] -- 104:15:02
      46100000 -- (-4572.436) [...7 remote chains...] -- 104:14:09
      46150000 -- (-4559.763) [...7 remote chains...] -- 104:13:31
      46200000 -- (-4562.233) [...7 remote chains...] -- 104:12:45
      46250000 -- (-4541.166) [...7 remote chains...] -- 104:11:45
      46300000 -- (-4578.136) [...7 remote chains...] -- 104:10:59
      46350000 -- (-4559.294) [...7 remote chains...] -- 104:10:06
      46400000 -- (-4545.421) [...7 remote chains...] -- 104:09:20
      46450000 -- (-4557.751) [...7 remote chains...] -- 104:08:35
      46500000 -- (-4570.113) [...7 remote chains...] -- 104:07:42

      Average standard deviation of split frequencies: 0.038733

      46550000 -- (-4559.381) [...7 remote chains...] -- 104:06:48
      46600000 -- (-4587.100) [...7 remote chains...] -- 104:06:03
      46650000 -- (-4573.598) [...7 remote chains...] -- 104:05:10
      46700000 -- (-4552.180) [...7 remote chains...] -- 104:04:24
      46750000 -- (-4566.703) [...7 remote chains...] -- 104:03:31
      46800000 -- (-4554.773) [...7 remote chains...] -- 104:02:30
      46850000 -- (-4563.611) [...7 remote chains...] -- 104:01:37
      46900000 -- (-4534.439) [...7 remote chains...] -- 104:00:44
      46950000 -- (-4544.157) [...7 remote chains...] -- 103:59:50
      47000000 -- (-4521.097) [...7 remote chains...] -- 103:59:05

      Average standard deviation of split frequencies: 0.037669

      47050000 -- (-4536.822) [...7 remote chains...] -- 103:58:19
      47100000 -- (-4514.693) [...7 remote chains...] -- 103:57:26
      47150000 -- (-4527.985) [...7 remote chains...] -- 103:56:40
      47200000 -- (-4531.885) [...7 remote chains...] -- 103:55:54
      47250000 -- (-4544.621) [...7 remote chains...] -- 103:55:01
      47300000 -- (-4543.009) [...7 remote chains...] -- 103:54:15
      47350000 -- (-4542.712) [...7 remote chains...] -- 103:53:22
      47400000 -- (-4557.517) [...7 remote chains...] -- 103:52:36
      47450000 -- (-4531.117) [...7 remote chains...] -- 103:51:58
      47500000 -- (-4549.947) [...7 remote chains...] -- 103:51:05

      Average standard deviation of split frequencies: 0.037149

      47550000 -- (-4539.114) [...7 remote chains...] -- 103:50:19
      47600000 -- (-4548.367) [...7 remote chains...] -- 103:49:26
      47650000 -- (-4562.284) [...7 remote chains...] -- 103:48:40
      47700000 -- (-4555.518) [...7 remote chains...] -- 103:47:39
      47750000 -- (-4547.322) [...7 remote chains...] -- 103:46:53
      47800000 -- (-4543.065) [...7 remote chains...] -- 103:46:00
      47850000 -- (-4568.967) [...7 remote chains...] -- 103:45:14
      47900000 -- (-4556.963) [...7 remote chains...] -- 103:44:28
      47950000 -- (-4566.031) [...7 remote chains...] -- 103:43:49
      48000000 -- (-4539.448) [...7 remote chains...] -- 103:43:11

      Average standard deviation of split frequencies: 0.037034

      48050000 -- (-4534.340) [...7 remote chains...] -- 103:42:25
      48100000 -- (-4536.883) [...7 remote chains...] -- 103:41:46
      48150000 -- (-4556.871) [...7 remote chains...] -- 103:41:00
      48200000 -- (-4538.544) [...7 remote chains...] -- 103:40:14
      48250000 -- (-4537.941) [...7 remote chains...] -- 103:39:28
      48300000 -- (-4525.800) [...7 remote chains...] -- 103:38:35
      48350000 -- (-4553.306) [...7 remote chains...] -- 103:37:41
      48400000 -- (-4547.949) [...7 remote chains...] -- 103:37:02
      48450000 -- (-4565.146) [...7 remote chains...] -- 103:36:09
      48500000 -- (-4538.413) [...7 remote chains...] -- 103:35:30

      Average standard deviation of split frequencies: 0.036236

      48550000 -- (-4537.228) [...7 remote chains...] -- 103:34:44
      48600000 -- (-4526.368) [...7 remote chains...] -- 103:33:58
      48650000 -- (-4536.310) [...7 remote chains...] -- 103:33:19
      48700000 -- (-4536.515) [...7 remote chains...] -- 103:32:40
      48750000 -- (-4523.095) [...7 remote chains...] -- 103:32:01
      48800000 -- (-4496.682) [...7 remote chains...] -- 103:31:15
      48850000 -- (-4526.317) [...7 remote chains...] -- 103:30:28
      48900000 -- (-4516.125) [...7 remote chains...] -- 103:29:42
      48950000 -- (-4509.451) [...7 remote chains...] -- 103:28:56
      49000000 -- (-4523.742) [...7 remote chains...] -- 103:28:16

      Average standard deviation of split frequencies: 0.035643

      49050000 -- (-4509.898) [...7 remote chains...] -- 103:27:30
      49100000 -- (-4516.462) [...7 remote chains...] -- 103:26:58
      49150000 -- (-4496.251) [...7 remote chains...] -- 103:26:12
      49200000 -- (-4527.911) [...7 remote chains...] -- 103:25:25
      49250000 -- (-4509.694) [...7 remote chains...] -- 103:24:46
      49300000 -- (-4490.710) [...7 remote chains...] -- 103:24:07
      49350000 -- (-4524.376) [...7 remote chains...] -- 103:23:27
      49400000 -- (-4531.060) [...7 remote chains...] -- 103:22:41
      49450000 -- (-4548.840) [...7 remote chains...] -- 103:21:54
      49500000 -- (-4525.538) [...7 remote chains...] -- 103:21:22

      Average standard deviation of split frequencies: 0.035014

      49550000 -- (-4532.392) [...7 remote chains...] -- 103:20:35
      49600000 -- (-4516.412) [...7 remote chains...] -- 103:19:49
      49650000 -- (-4548.405) [...7 remote chains...] -- 103:19:02
      49700000 -- (-4539.702) [...7 remote chains...] -- 103:18:15
      49750000 -- (-4537.024) [...7 remote chains...] -- 103:17:36
      49800000 -- (-4529.551) [...7 remote chains...] -- 103:17:10
      49850000 -- (-4532.621) [...7 remote chains...] -- 103:16:24
      49900000 -- (-4528.532) [...7 remote chains...] -- 103:15:44
      49950000 -- (-4525.353) [...7 remote chains...] -- 103:15:04
      50000000 -- (-4549.226) [...7 remote chains...] -- 103:14:18

      Average standard deviation of split frequencies: 0.034426

      50050000 -- (-4496.349) [...7 remote chains...] -- 103:13:38
      50100000 -- (-4527.115) [...7 remote chains...] -- 103:12:44
      50150000 -- (-4529.861) [...7 remote chains...] -- 103:11:57
      50200000 -- (-4495.792) [...7 remote chains...] -- 103:11:10
      50250000 -- (-4479.945) [...7 remote chains...] -- 103:10:17
      50300000 -- (-4512.656) [...7 remote chains...] -- 103:09:30
      50350000 -- (-4515.549) [...7 remote chains...] -- 103:08:50
      50400000 -- (-4509.983) [...7 remote chains...] -- 103:08:03
      50450000 -- (-4497.323) [...7 remote chains...] -- 103:07:16
      50500000 -- (-4511.720) [...7 remote chains...] -- 103:06:29

      Average standard deviation of split frequencies: 0.033434

      50550000 -- (-4482.944) [...7 remote chains...] -- 103:05:42
      50600000 -- (-4506.213) [...7 remote chains...] -- 103:04:55
      50650000 -- (-4488.442) [...7 remote chains...] -- 103:04:09
      50700000 -- (-4502.127) [...7 remote chains...] -- 103:03:15
      50750000 -- (-4505.440) [...7 remote chains...] -- 103:02:28
      50800000 -- (-4494.206) [...7 remote chains...] -- 103:01:34
      50850000 -- (-4488.953) [...7 remote chains...] -- 103:00:47
      50900000 -- (-4517.444) [...7 remote chains...] -- 103:00:07
      50950000 -- (-4523.398) [...7 remote chains...] -- 102:59:20
      51000000 -- (-4475.111) [...7 remote chains...] -- 102:58:33

      Average standard deviation of split frequencies: 0.032962

      51050000 -- (-4491.340) [...7 remote chains...] -- 102:57:39
      51100000 -- (-4494.121) [...7 remote chains...] -- 102:56:45
      51150000 -- (-4498.129) [...7 remote chains...] -- 102:55:51
      51200000 -- (-4497.512) [...7 remote chains...] -- 102:54:57
      51250000 -- (-4511.000) [...7 remote chains...] -- 102:54:03
      51300000 -- (-4479.838) [...7 remote chains...] -- 102:53:10
      51350000 -- (-4488.440) [...7 remote chains...] -- 102:52:16
      51400000 -- (-4500.739) [...7 remote chains...] -- 102:51:22
      51450000 -- (-4503.317) [...7 remote chains...] -- 102:50:42
      51500000 -- (-4500.015) [...7 remote chains...] -- 102:49:48

      Average standard deviation of split frequencies: 0.032352

      51550000 -- (-4507.225) [...7 remote chains...] -- 102:48:54
      51600000 -- (-4499.715) [...7 remote chains...] -- 102:48:07
      51650000 -- (-4517.735) [...7 remote chains...] -- 102:47:13
      51700000 -- (-4513.127) [...7 remote chains...] -- 102:46:19
      51750000 -- (-4505.192) [...7 remote chains...] -- 102:45:25
      51800000 -- (-4521.130) [...7 remote chains...] -- 102:44:38
      51850000 -- (-4514.069) [...7 remote chains...] -- 102:43:51
      51900000 -- (-4513.072) [...7 remote chains...] -- 102:42:57
      51950000 -- (-4488.283) [...7 remote chains...] -- 102:42:03
      52000000 -- (-4490.207) [...7 remote chains...] -- 102:41:09

      Average standard deviation of split frequencies: 0.032245

      52050000 -- (-4501.873) [...7 remote chains...] -- 102:40:15
      52100000 -- (-4507.649) [...7 remote chains...] -- 102:39:21
      52150000 -- (-4531.292) [...7 remote chains...] -- 102:38:28
      52200000 -- (-4514.241) [...7 remote chains...] -- 102:37:27
      52250000 -- (-4541.941) [...7 remote chains...] -- 102:36:40
      52300000 -- (-4512.192) [...7 remote chains...] -- 102:35:53
      52350000 -- (-4512.852) [...7 remote chains...] -- 102:35:05
      52400000 -- (-4538.603) [...7 remote chains...] -- 102:34:12
      52450000 -- (-4511.818) [...7 remote chains...] -- 102:33:18
      52500000 -- (-4517.614) [...7 remote chains...] -- 102:32:30

      Average standard deviation of split frequencies: 0.031958

      52550000 -- (-4517.310) [...7 remote chains...] -- 102:31:43
      52600000 -- (-4500.078) [...7 remote chains...] -- 102:30:56
      52650000 -- (-4532.727) [...7 remote chains...] -- 102:30:09
      52700000 -- (-4507.915) [...7 remote chains...] -- 102:29:15
      52750000 -- (-4513.825) [...7 remote chains...] -- 102:28:27
      52800000 -- (-4523.558) [...7 remote chains...] -- 102:27:33
      52850000 -- (-4538.213) [...7 remote chains...] -- 102:26:40
      52900000 -- (-4559.598) [...7 remote chains...] -- 102:25:46
      52950000 -- (-4549.105) [...7 remote chains...] -- 102:24:52
      53000000 -- (-4520.551) [...7 remote chains...] -- 102:24:04

      Average standard deviation of split frequencies: 0.031533

      53050000 -- (-4571.634) [...7 remote chains...] -- 102:23:11
      53100000 -- (-4522.227) [...7 remote chains...] -- 102:22:17
      53150000 -- (-4501.314) [...7 remote chains...] -- 102:21:29
      53200000 -- (-4523.824) [...7 remote chains...] -- 102:20:42
      53250000 -- (-4526.199) [...7 remote chains...] -- 102:19:48
      53300000 -- (-4533.320) [...7 remote chains...] -- 102:19:01
      53350000 -- (-4522.244) [...7 remote chains...] -- 102:18:13
      53400000 -- (-4504.072) [...7 remote chains...] -- 102:17:19
      53450000 -- (-4515.869) [...7 remote chains...] -- 102:16:25
      53500000 -- (-4496.170) [...7 remote chains...] -- 102:15:25

      Average standard deviation of split frequencies: 0.031170

      53550000 -- (-4544.890) [...7 remote chains...] -- 102:14:38
      53600000 -- (-4524.085) [...7 remote chains...] -- 102:13:44
      53650000 -- (-4521.473) [...7 remote chains...] -- 102:12:43
      53700000 -- (-4526.132) [...7 remote chains...] -- 102:11:56
      53750000 -- (-4554.325) [...7 remote chains...] -- 102:11:02
      53800000 -- (-4528.038) [...7 remote chains...] -- 102:10:08
      53850000 -- (-4508.207) [...7 remote chains...] -- 102:09:14
      53900000 -- (-4536.887) [...7 remote chains...] -- 102:08:14
      53950000 -- (-4546.284) [...7 remote chains...] -- 102:07:20
      54000000 -- (-4528.051) [...7 remote chains...] -- 102:06:26

      Average standard deviation of split frequencies: 0.031561

      54050000 -- (-4503.982) [...7 remote chains...] -- 102:05:32
      54100000 -- (-4501.343) [...7 remote chains...] -- 102:04:38
      54150000 -- (-4522.837) [...7 remote chains...] -- 102:03:51
      54200000 -- (-4528.955) [...7 remote chains...] -- 102:03:03
      54250000 -- (-4525.750) [...7 remote chains...] -- 102:02:16
      54300000 -- (-4533.128) [...7 remote chains...] -- 102:01:28
      54350000 -- (-4493.997) [...7 remote chains...] -- 102:00:34
      54400000 -- (-4542.218) [...7 remote chains...] -- 101:59:40
      54450000 -- (-4541.754) [...7 remote chains...] -- 101:58:53
      54500000 -- (-4516.592) [...7 remote chains...] -- 101:57:59

      Average standard deviation of split frequencies: 0.032283

      54550000 -- (-4528.592) [...7 remote chains...] -- 101:57:11
      54600000 -- (-4526.283) [...7 remote chains...] -- 101:56:18
      54650000 -- (-4524.159) [...7 remote chains...] -- 101:55:17
      54700000 -- (-4516.484) [...7 remote chains...] -- 101:54:23
      54750000 -- (-4504.991) [...7 remote chains...] -- 101:53:23
      54800000 -- (-4532.174) [...7 remote chains...] -- 101:52:29
      54850000 -- (-4513.653) [...7 remote chains...] -- 101:51:35
      54900000 -- (-4515.508) [...7 remote chains...] -- 101:50:48
      54950000 -- (-4545.760) [...7 remote chains...] -- 101:49:54
      55000000 -- (-4566.228) [...7 remote chains...] -- 101:48:54

      Average standard deviation of split frequencies: 0.032257

      55050000 -- (-4567.581) [...7 remote chains...] -- 101:48:00
      55100000 -- (-4523.402) [...7 remote chains...] -- 101:47:06
      55150000 -- (-4516.572) [...7 remote chains...] -- 101:46:06
      55200000 -- (-4539.151) [...7 remote chains...] -- 101:45:12
      55250000 -- (-4526.782) [...7 remote chains...] -- 101:44:24
      55300000 -- (-4525.252) [...7 remote chains...] -- 101:43:31
      55350000 -- (-4519.939) [...7 remote chains...] -- 101:42:37
      55400000 -- (-4556.475) [...7 remote chains...] -- 101:41:43
      55450000 -- (-4544.151) [...7 remote chains...] -- 101:40:49
      55500000 -- (-4552.300) [...7 remote chains...] -- 101:39:55

      Average standard deviation of split frequencies: 0.032086

      55550000 -- (-4531.921) [...7 remote chains...] -- 101:38:55
      55600000 -- (-4540.293) [...7 remote chains...] -- 101:38:07
      55650000 -- (-4540.899) [...7 remote chains...] -- 101:37:13
      55700000 -- (-4554.682) [...7 remote chains...] -- 101:36:20
      55750000 -- (-4558.276) [...7 remote chains...] -- 101:35:26
      55800000 -- (-4545.137) [...7 remote chains...] -- 101:34:32
      55850000 -- (-4544.437) [...7 remote chains...] -- 101:33:38
      55900000 -- (-4552.661) [...7 remote chains...] -- 101:32:38
      55950000 -- (-4547.724) [...7 remote chains...] -- 101:31:38
      56000000 -- (-4555.439) [...7 remote chains...] -- 101:30:38

      Average standard deviation of split frequencies: 0.031691

      56050000 -- (-4539.473) [...7 remote chains...] -- 101:29:44
      56100000 -- (-4549.413) [...7 remote chains...] -- 101:28:44
      56150000 -- (-4572.398) [...7 remote chains...] -- 101:27:44
      56200000 -- (-4567.750) [...7 remote chains...] -- 101:26:51
      56250000 -- (-4546.330) [...7 remote chains...] -- 101:26:03
      56300000 -- (-4549.930) [...7 remote chains...] -- 101:25:09
      56350000 -- (-4524.633) [...7 remote chains...] -- 101:24:09
      56400000 -- (-4509.132) [...7 remote chains...] -- 101:23:21
      56450000 -- (-4510.024) [...7 remote chains...] -- 101:22:28
      56500000 -- (-4509.462) [...7 remote chains...] -- 101:21:40

      Average standard deviation of split frequencies: 0.031155

      56550000 -- (-4525.194) [...7 remote chains...] -- 101:20:46
      56600000 -- (-4528.491) [...7 remote chains...] -- 101:19:52
      56650000 -- (-4529.916) [...7 remote chains...] -- 101:18:58
      56700000 -- (-4518.774) [...7 remote chains...] -- 101:18:05
      56750000 -- (-4501.119) [...7 remote chains...] -- 101:17:11
      56800000 -- (-4536.245) [...7 remote chains...] -- 101:16:23
      56850000 -- (-4581.138) [...7 remote chains...] -- 101:15:35
      56900000 -- (-4546.940) [...7 remote chains...] -- 101:14:35
      56950000 -- (-4557.965) [...7 remote chains...] -- 101:13:42
      57000000 -- (-4563.604) [...7 remote chains...] -- 101:12:48

      Average standard deviation of split frequencies: 0.030409

      57050000 -- (-4539.883) [...7 remote chains...] -- 101:11:54
      57100000 -- (-4540.235) [...7 remote chains...] -- 101:11:06
      57150000 -- (-4535.738) [...7 remote chains...] -- 101:10:18
      57200000 -- (-4545.639) [...7 remote chains...] -- 101:09:19
      57250000 -- (-4544.189) [...7 remote chains...] -- 101:08:25
      57300000 -- (-4523.316) [...7 remote chains...] -- 101:07:31
      57350000 -- (-4519.700) [...7 remote chains...] -- 101:06:31
      57400000 -- (-4534.216) [...7 remote chains...] -- 101:05:37
      57450000 -- (-4561.545) [...7 remote chains...] -- 101:04:50
      57500000 -- (-4528.941) [...7 remote chains...] -- 101:03:50

      Average standard deviation of split frequencies: 0.029990

      57550000 -- (-4578.381) [...7 remote chains...] -- 101:02:56
      57600000 -- (-4539.669) [...7 remote chains...] -- 101:01:56
      57650000 -- (-4562.329) [...7 remote chains...] -- 101:01:02
      57700000 -- (-4554.196) [...7 remote chains...] -- 101:00:03
      57750000 -- (-4564.490) [...7 remote chains...] -- 100:59:03
      57800000 -- (-4564.074) [...7 remote chains...] -- 100:58:09
      57850000 -- (-4573.084) [...7 remote chains...] -- 100:57:21
      57900000 -- (-4571.435) [...7 remote chains...] -- 100:56:28
      57950000 -- (-4602.330) [...7 remote chains...] -- 100:55:40
      58000000 -- (-4602.306) [...7 remote chains...] -- 100:54:46

      Average standard deviation of split frequencies: 0.029729

      58050000 -- (-4578.820) [...7 remote chains...] -- 100:53:52
      58100000 -- (-4594.178) [...7 remote chains...] -- 100:52:59
      58150000 -- (-4586.634) [...7 remote chains...] -- 100:52:05
      58200000 -- (-4564.527) [...7 remote chains...] -- 100:51:17
      58250000 -- (-4560.447) [...7 remote chains...] -- 100:50:23
      58300000 -- (-4613.864) [...7 remote chains...] -- 100:49:29
      58350000 -- (-4550.644) [...7 remote chains...] -- 100:48:41
      58400000 -- (-4576.829) [...7 remote chains...] -- 100:47:48
      58450000 -- (-4552.576) [...7 remote chains...] -- 100:46:54
      58500000 -- (-4551.160) [...7 remote chains...] -- 100:46:06

      Average standard deviation of split frequencies: 0.029121

      58550000 -- (-4561.899) [...7 remote chains...] -- 100:45:12
      58600000 -- (-4535.952) [...7 remote chains...] -- 100:44:18
      58650000 -- (-4551.155) [...7 remote chains...] -- 100:43:19
      58700000 -- (-4514.871) [...7 remote chains...] -- 100:42:19
      58750000 -- (-4525.885) [...7 remote chains...] -- 100:41:25
      58800000 -- (-4520.284) [...7 remote chains...] -- 100:40:37
      58850000 -- (-4539.536) [...7 remote chains...] -- 100:39:44
      58900000 -- (-4541.793) [...7 remote chains...] -- 100:38:50
      58950000 -- (-4506.264) [...7 remote chains...] -- 100:37:56
      59000000 -- (-4517.677) [...7 remote chains...] -- 100:37:02

      Average standard deviation of split frequencies: 0.029004

      59050000 -- (-4540.148) [...7 remote chains...] -- 100:36:09
      59100000 -- (-4505.537) [...7 remote chains...] -- 100:35:15
      59150000 -- (-4494.331) [...7 remote chains...] -- 100:34:15
      59200000 -- (-4525.872) [...7 remote chains...] -- 100:33:16
      59250000 -- (-4500.579) [...7 remote chains...] -- 100:32:22
      59300000 -- (-4494.529) [...7 remote chains...] -- 100:31:28
      59350000 -- (-4510.820) [...7 remote chains...] -- 100:30:35
      59400000 -- (-4501.529) [...7 remote chains...] -- 100:29:41
      59450000 -- (-4496.823) [...7 remote chains...] -- 100:28:47
      59500000 -- (-4499.723) [...7 remote chains...] -- 100:27:48

      Average standard deviation of split frequencies: 0.028777

      59550000 -- (-4513.196) [...7 remote chains...] -- 100:26:48
      59600000 -- (-4506.043) [...7 remote chains...] -- 100:25:55
      59650000 -- (-4526.975) [...7 remote chains...] -- 100:25:01
      59700000 -- (-4519.373) [...7 remote chains...] -- 100:24:01
      59750000 -- (-4504.498) [...7 remote chains...] -- 100:23:02
      59800000 -- (-4533.305) [...7 remote chains...] -- 100:22:08
      59850000 -- (-4514.184) [...7 remote chains...] -- 100:21:09
      59900000 -- (-4522.393) [...7 remote chains...] -- 100:20:15
      59950000 -- (-4496.639) [...7 remote chains...] -- 100:19:27
      60000000 -- (-4489.949) [...7 remote chains...] -- 100:18:34

      Average standard deviation of split frequencies: 0.028262

      60050000 -- (-4513.138) [...7 remote chains...] -- 100:17:40
      60100000 -- (-4494.500) [...7 remote chains...] -- 100:16:46
      60150000 -- (-4501.346) [...7 remote chains...] -- 100:15:52
      60200000 -- (-4530.148) [...7 remote chains...] -- 100:15:04
      60250000 -- (-4503.171) [...7 remote chains...] -- 100:14:11
      60300000 -- (-4496.365) [...7 remote chains...] -- 100:13:17
      60350000 -- (-4509.138) [...7 remote chains...] -- 100:12:23
      60400000 -- (-4498.721) [...7 remote chains...] -- 100:11:30
      60450000 -- (-4504.136) [...7 remote chains...] -- 100:10:36
      60500000 -- (-4504.286) [...7 remote chains...] -- 100:09:42

      Average standard deviation of split frequencies: 0.028075

      60550000 -- (-4497.085) [...7 remote chains...] -- 100:08:48
      60600000 -- (-4502.341) [...7 remote chains...] -- 100:07:55
      60650000 -- (-4501.416) [...7 remote chains...] -- 100:06:55
      60700000 -- (-4477.679) [...7 remote chains...] -- 100:06:07
      60750000 -- (-4504.076) [...7 remote chains...] -- 100:05:14
      60800000 -- (-4493.912) [...7 remote chains...] -- 100:04:26
      60850000 -- (-4502.347) [...7 remote chains...] -- 100:03:32
      60900000 -- (-4510.189) [...7 remote chains...] -- 100:02:38
      60950000 -- (-4523.087) [...7 remote chains...] -- 100:01:45
      61000000 -- (-4489.131) [...7 remote chains...] -- 100:00:51

      Average standard deviation of split frequencies: 0.028185

      61050000 -- (-4485.820) [...7 remote chains...] -- 100:00:03
      61100000 -- (-4489.972) [...7 remote chains...] -- 99:59:15
      61150000 -- (-4501.087) [...7 remote chains...] -- 99:58:26
      61200000 -- (-4496.366) [...7 remote chains...] -- 99:57:38
      61250000 -- (-4471.471) [...7 remote chains...] -- 99:56:45
      61300000 -- (-4482.067) [...7 remote chains...] -- 99:55:51
      61350000 -- (-4497.188) [...7 remote chains...] -- 99:55:03
      61400000 -- (-4501.586) [...7 remote chains...] -- 99:54:14
      61450000 -- (-4523.413) [...7 remote chains...] -- 99:53:21
      61500000 -- (-4513.722) [...7 remote chains...] -- 99:52:27

      Average standard deviation of split frequencies: 0.027715

      61550000 -- (-4542.301) [...7 remote chains...] -- 99:51:33
      61600000 -- (-4525.012) [...7 remote chains...] -- 99:50:45
      61650000 -- (-4507.288) [...7 remote chains...] -- 99:49:51
      61700000 -- (-4526.656) [...7 remote chains...] -- 99:48:52
      61750000 -- (-4519.483) [...7 remote chains...] -- 99:47:59
      61800000 -- (-4512.133) [...7 remote chains...] -- 99:47:10
      61850000 -- (-4513.297) [...7 remote chains...] -- 99:46:17
      61900000 -- (-4540.038) [...7 remote chains...] -- 99:45:28
      61950000 -- (-4555.107) [...7 remote chains...] -- 99:44:35
      62000000 -- (-4544.521) [...7 remote chains...] -- 99:43:41

      Average standard deviation of split frequencies: 0.027520

      62050000 -- (-4529.732) [...7 remote chains...] -- 99:42:47
      62100000 -- (-4538.116) [...7 remote chains...] -- 99:41:54
      62150000 -- (-4555.248) [...7 remote chains...] -- 99:41:00
      62200000 -- (-4546.832) [...7 remote chains...] -- 99:40:01
      62250000 -- (-4548.500) [...7 remote chains...] -- 99:39:07
      62300000 -- (-4557.871) [...7 remote chains...] -- 99:38:13
      62350000 -- (-4574.363) [...7 remote chains...] -- 99:37:20
      62400000 -- (-4544.326) [...7 remote chains...] -- 99:36:26
      62450000 -- (-4517.779) [...7 remote chains...] -- 99:35:43
      62500000 -- (-4524.121) [...7 remote chains...] -- 99:34:55

      Average standard deviation of split frequencies: 0.027170

      62550000 -- (-4526.647) [...7 remote chains...] -- 99:34:01
      62600000 -- (-4508.072) [...7 remote chains...] -- 99:33:07
      62650000 -- (-4530.889) [...7 remote chains...] -- 99:32:14
      62700000 -- (-4521.674) [...7 remote chains...] -- 99:31:25
      62750000 -- (-4504.982) [...7 remote chains...] -- 99:30:37
      62800000 -- (-4515.118) [...7 remote chains...] -- 99:29:43
      62850000 -- (-4531.564) [...7 remote chains...] -- 99:28:50
      62900000 -- (-4503.659) [...7 remote chains...] -- 99:27:56
      62950000 -- (-4493.276) [...7 remote chains...] -- 99:27:02
      63000000 -- (-4518.282) [...7 remote chains...] -- 99:26:03

      Average standard deviation of split frequencies: 0.027050

      63050000 -- (-4500.026) [...7 remote chains...] -- 99:25:09
      63100000 -- (-4499.242) [...7 remote chains...] -- 99:24:16
      63150000 -- (-4533.057) [...7 remote chains...] -- 99:23:27
      63200000 -- (-4519.145) [...7 remote chains...] -- 99:22:34
      63250000 -- (-4508.512) [...7 remote chains...] -- 99:21:40
      63300000 -- (-4512.281) [...7 remote chains...] -- 99:20:51
      63350000 -- (-4493.035) [...7 remote chains...] -- 99:19:52
      63400000 -- (-4495.671) [...7 remote chains...] -- 99:18:53
      63450000 -- (-4500.871) [...7 remote chains...] -- 99:18:00
      63500000 -- (-4509.835) [...7 remote chains...] -- 99:17:06

      Average standard deviation of split frequencies: 0.027036

      63550000 -- (-4515.943) [...7 remote chains...] -- 99:16:12
      63600000 -- (-4511.255) [...7 remote chains...] -- 99:15:19
      63650000 -- (-4478.720) [...7 remote chains...] -- 99:14:30
      63700000 -- (-4504.321) [...7 remote chains...] -- 99:13:42
      63750000 -- (-4491.703) [...7 remote chains...] -- 99:12:48
      63800000 -- (-4498.794) [...7 remote chains...] -- 99:11:55
      63850000 -- (-4515.361) [...7 remote chains...] -- 99:11:06
      63900000 -- (-4491.144) [...7 remote chains...] -- 99:10:12
      63950000 -- (-4532.327) [...7 remote chains...] -- 99:09:19
      64000000 -- (-4488.629) [...7 remote chains...] -- 99:08:25

      Average standard deviation of split frequencies: 0.026484

      64050000 -- (-4502.951) [...7 remote chains...] -- 99:07:31
      64100000 -- (-4469.007) [...7 remote chains...] -- 99:06:43
      64150000 -- (-4493.922) [...7 remote chains...] -- 99:05:54
      64200000 -- (-4514.395) [...7 remote chains...] -- 99:05:01
      64250000 -- (-4503.296) [...7 remote chains...] -- 99:04:07
      64300000 -- (-4488.880) [...7 remote chains...] -- 99:03:19
      64350000 -- (-4509.553) [...7 remote chains...] -- 99:02:30
      64400000 -- (-4508.237) [...7 remote chains...] -- 99:01:36
      64450000 -- (-4525.078) [...7 remote chains...] -- 99:00:43
      64500000 -- (-4508.807) [...7 remote chains...] -- 98:59:49

      Average standard deviation of split frequencies: 0.026048

      64550000 -- (-4516.537) [...7 remote chains...] -- 98:58:55
      64600000 -- (-4525.757) [...7 remote chains...] -- 98:57:56
      64650000 -- (-4533.609) [...7 remote chains...] -- 98:57:03
      64700000 -- (-4542.687) [...7 remote chains...] -- 98:56:09
      64750000 -- (-4520.097) [...7 remote chains...] -- 98:55:15
      64800000 -- (-4533.365) [...7 remote chains...] -- 98:54:22
      64850000 -- (-4545.882) [...7 remote chains...] -- 98:53:23
      64900000 -- (-4549.734) [...7 remote chains...] -- 98:52:29
      64950000 -- (-4533.725) [...7 remote chains...] -- 98:51:35
      65000000 -- (-4548.048) [...7 remote chains...] -- 98:50:47

      Average standard deviation of split frequencies: 0.026326

      65050000 -- (-4544.520) [...7 remote chains...] -- 98:49:53
      65100000 -- (-4527.530) [...7 remote chains...] -- 98:48:59
      65150000 -- (-4543.392) [...7 remote chains...] -- 98:48:06
      65200000 -- (-4513.885) [...7 remote chains...] -- 98:47:12
      65250000 -- (-4535.779) [...7 remote chains...] -- 98:46:18
      65300000 -- (-4557.664) [...7 remote chains...] -- 98:45:30
      65350000 -- (-4560.156) [...7 remote chains...] -- 98:44:41
      65400000 -- (-4579.993) [...7 remote chains...] -- 98:43:48
      65450000 -- (-4572.928) [...7 remote chains...] -- 98:42:59
      65500000 -- (-4567.009) [...7 remote chains...] -- 98:42:10

      Average standard deviation of split frequencies: 0.026074

      65550000 -- (-4547.103) [...7 remote chains...] -- 98:41:22
      65600000 -- (-4573.255) [...7 remote chains...] -- 98:40:33
      65650000 -- (-4567.672) [...7 remote chains...] -- 98:39:45
      65700000 -- (-4562.305) [...7 remote chains...] -- 98:38:51
      65750000 -- (-4523.291) [...7 remote chains...] -- 98:38:02
      65800000 -- (-4544.696) [...7 remote chains...] -- 98:37:09
      65850000 -- (-4563.069) [...7 remote chains...] -- 98:36:25
      65900000 -- (-4570.737) [...7 remote chains...] -- 98:35:36
      65950000 -- (-4572.022) [...7 remote chains...] -- 98:34:48
      66000000 -- (-4549.789) [...7 remote chains...] -- 98:33:59

      Average standard deviation of split frequencies: 0.025930

      66050000 -- (-4564.572) [...7 remote chains...] -- 98:33:05
      66100000 -- (-4541.280) [...7 remote chains...] -- 98:32:12
      66150000 -- (-4570.816) [...7 remote chains...] -- 98:31:18
      66200000 -- (-4546.539) [...7 remote chains...] -- 98:30:29
      66250000 -- (-4542.661) [...7 remote chains...] -- 98:29:36
      66300000 -- (-4565.996) [...7 remote chains...] -- 98:28:47
      66350000 -- (-4532.211) [...7 remote chains...] -- 98:27:53
      66400000 -- (-4554.474) [...7 remote chains...] -- 98:27:04
      66450000 -- (-4558.228) [...7 remote chains...] -- 98:26:16
      66500000 -- (-4583.577) [...7 remote chains...] -- 98:25:22

      Average standard deviation of split frequencies: 0.026008

      66550000 -- (-4533.844) [...7 remote chains...] -- 98:24:33
      66600000 -- (-4559.985) [...7 remote chains...] -- 98:23:39
      66650000 -- (-4568.503) [...7 remote chains...] -- 98:22:51
      66700000 -- (-4592.767) [...7 remote chains...] -- 98:22:02
      66750000 -- (-4564.470) [...7 remote chains...] -- 98:21:13
      66800000 -- (-4578.204) [...7 remote chains...] -- 98:20:25
      66850000 -- (-4573.274) [...7 remote chains...] -- 98:19:31
      66900000 -- (-4555.848) [...7 remote chains...] -- 98:18:42
      66950000 -- (-4582.986) [...7 remote chains...] -- 98:17:53
      67000000 -- (-4566.643) [...7 remote chains...] -- 98:17:04

      Average standard deviation of split frequencies: 0.025640

      67050000 -- (-4576.830) [...7 remote chains...] -- 98:16:11
      67100000 -- (-4573.379) [...7 remote chains...] -- 98:15:17
      67150000 -- (-4576.669) [...7 remote chains...] -- 98:14:23
      67200000 -- (-4589.228) [...7 remote chains...] -- 98:13:34
      67250000 -- (-4593.716) [...7 remote chains...] -- 98:12:41
      67300000 -- (-4586.748) [...7 remote chains...] -- 98:11:52
      67350000 -- (-4547.468) [...7 remote chains...] -- 98:10:58
      67400000 -- (-4584.253) [...7 remote chains...] -- 98:10:04
      67450000 -- (-4598.619) [...7 remote chains...] -- 98:09:11
      67500000 -- (-4593.745) [...7 remote chains...] -- 98:08:22

      Average standard deviation of split frequencies: 0.025474

      67550000 -- (-4584.520) [...7 remote chains...] -- 98:07:28
      67600000 -- (-4593.106) [...7 remote chains...] -- 98:06:34
      67650000 -- (-4597.966) [...7 remote chains...] -- 98:05:45
      67700000 -- (-4588.935) [...7 remote chains...] -- 98:04:52
      67750000 -- (-4601.630) [...7 remote chains...] -- 98:03:58
      67800000 -- (-4611.035) [...7 remote chains...] -- 98:03:09
      67850000 -- (-4607.844) [...7 remote chains...] -- 98:02:15
      67900000 -- (-4620.645) [...7 remote chains...] -- 98:01:26
      67950000 -- (-4613.950) [...7 remote chains...] -- 98:00:33
      68000000 -- (-4608.228) [...7 remote chains...] -- 97:59:39

      Average standard deviation of split frequencies: 0.025435

      68050000 -- (-4629.079) [...7 remote chains...] -- 97:58:45
      68100000 -- (-4618.187) [...7 remote chains...] -- 97:57:51
      68150000 -- (-4626.347) [...7 remote chains...] -- 97:56:58
      68200000 -- (-4638.977) [...7 remote chains...] -- 97:55:59
      68250000 -- (-4590.051) [...7 remote chains...] -- 97:55:05
      68300000 -- (-4642.303) [...7 remote chains...] -- 97:54:11
      68350000 -- (-4632.088) [...7 remote chains...] -- 97:53:22
      68400000 -- (-4624.580) [...7 remote chains...] -- 97:52:24
      68450000 -- (-4625.982) [...7 remote chains...] -- 97:51:30
      68500000 -- (-4613.184) [...7 remote chains...] -- 97:50:32

      Average standard deviation of split frequencies: 0.025464

      68550000 -- (-4609.957) [...7 remote chains...] -- 97:49:38
      68600000 -- (-4595.791) [...7 remote chains...] -- 97:48:44
      68650000 -- (-4620.905) [...7 remote chains...] -- 97:47:46
      68700000 -- (-4599.132) [...7 remote chains...] -- 97:46:52
      68750000 -- (-4611.430) [...7 remote chains...] -- 97:45:58
      68800000 -- (-4610.862) [...7 remote chains...] -- 97:45:00
      68850000 -- (-4627.321) [...7 remote chains...] -- 97:44:06
      68900000 -- (-4592.199) [...7 remote chains...] -- 97:43:07
      68950000 -- (-4611.350) [...7 remote chains...] -- 97:42:23
      69000000 -- (-4606.569) [...7 remote chains...] -- 97:41:29

      Average standard deviation of split frequencies: 0.025284

      69050000 -- (-4600.615) [...7 remote chains...] -- 97:40:36
      69100000 -- (-4620.037) [...7 remote chains...] -- 97:39:42
      69150000 -- (-4605.832) [...7 remote chains...] -- 97:38:48
      69200000 -- (-4608.707) [...7 remote chains...] -- 97:37:59
      69250000 -- (-4601.330) [...7 remote chains...] -- 97:37:06
      69300000 -- (-4614.280) [...7 remote chains...] -- 97:36:12
      69350000 -- (-4629.191) [...7 remote chains...] -- 97:35:18
      69400000 -- (-4624.699) [...7 remote chains...] -- 97:34:20
      69450000 -- (-4645.402) [...7 remote chains...] -- 97:33:26
      69500000 -- (-4618.382) [...7 remote chains...] -- 97:32:32

      Average standard deviation of split frequencies: 0.025182

      69550000 -- (-4624.055) [...7 remote chains...] -- 97:31:38
      69600000 -- (-4627.600) [...7 remote chains...] -- 97:30:45
      69650000 -- (-4600.168) [...7 remote chains...] -- 97:29:46
      69700000 -- (-4625.948) [...7 remote chains...] -- 97:28:53
      69750000 -- (-4634.479) [...7 remote chains...] -- 97:27:59
      69800000 -- (-4632.336) [...7 remote chains...] -- 97:27:05
      69850000 -- (-4625.848) [...7 remote chains...] -- 97:26:07
      69900000 -- (-4628.345) [...7 remote chains...] -- 97:25:22
      69950000 -- (-4625.746) [...7 remote chains...] -- 97:24:29
      70000000 -- (-4645.611) [...7 remote chains...] -- 97:23:35

      Average standard deviation of split frequencies: 0.025012

      70050000 -- (-4630.644) [...7 remote chains...] -- 97:22:41
      70100000 -- (-4603.334) [...7 remote chains...] -- 97:21:48
      70150000 -- (-4624.465) [...7 remote chains...] -- 97:20:59
      70200000 -- (-4631.885) [...7 remote chains...] -- 97:20:00
      70250000 -- (-4619.141) [...7 remote chains...] -- 97:19:07
      70300000 -- (-4610.116) [...7 remote chains...] -- 97:18:13
      70350000 -- (-4624.475) [...7 remote chains...] -- 97:17:24
      70400000 -- (-4631.805) [...7 remote chains...] -- 97:16:30
      70450000 -- (-4628.931) [...7 remote chains...] -- 97:15:36
      70500000 -- (-4594.386) [...7 remote chains...] -- 97:14:47

      Average standard deviation of split frequencies: 0.025392

      70550000 -- (-4621.201) [...7 remote chains...] -- 97:13:49
      70600000 -- (-4616.779) [...7 remote chains...] -- 97:12:55
      70650000 -- (-4621.409) [...7 remote chains...] -- 97:12:02
      70700000 -- (-4622.249) [...7 remote chains...] -- 97:11:08
      70750000 -- (-4626.724) [...7 remote chains...] -- 97:10:14
      70800000 -- (-4628.042) [...7 remote chains...] -- 97:09:16
      70850000 -- (-4625.932) [...7 remote chains...] -- 97:08:22
      70900000 -- (-4617.560) [...7 remote chains...] -- 97:07:38
      70950000 -- (-4612.867) [...7 remote chains...] -- 97:06:44
      71000000 -- (-4607.486) [...7 remote chains...] -- 97:05:50

      Average standard deviation of split frequencies: 0.025612

      71050000 -- (-4631.186) [...7 remote chains...] -- 97:04:57
      71100000 -- (-4636.546) [...7 remote chains...] -- 97:04:08
      71150000 -- (-4615.927) [...7 remote chains...] -- 97:03:14
      71200000 -- (-4638.371) [...7 remote chains...] -- 97:02:30
      71250000 -- (-4636.200) [...7 remote chains...] -- 97:01:40
      71300000 -- (-4645.241) [...7 remote chains...] -- 97:00:51
      71350000 -- (-4621.238) [...7 remote chains...] -- 96:59:58
      71400000 -- (-4623.310) [...7 remote chains...] -- 96:59:09
      71450000 -- (-4623.707) [...7 remote chains...] -- 96:58:19
      71500000 -- (-4589.989) [...7 remote chains...] -- 96:57:30

      Average standard deviation of split frequencies: 0.025939

      71550000 -- (-4630.444) [...7 remote chains...] -- 96:56:37
      71600000 -- (-4638.981) [...7 remote chains...] -- 96:55:43
      71650000 -- (-4611.939) [...7 remote chains...] -- 96:54:49
      71700000 -- (-4623.433) [...7 remote chains...] -- 96:54:00
      71750000 -- (-4602.664) [...7 remote chains...] -- 96:53:11
      71800000 -- (-4618.268) [...7 remote chains...] -- 96:52:17
      71850000 -- (-4615.203) [...7 remote chains...] -- 96:51:28
      71900000 -- (-4608.480) [...7 remote chains...] -- 96:50:30
      71950000 -- (-4603.793) [...7 remote chains...] -- 96:49:36
      72000000 -- (-4610.372) [...7 remote chains...] -- 96:48:47

      Average standard deviation of split frequencies: 0.026063

      72050000 -- (-4627.663) [...7 remote chains...] -- 96:47:53
      72100000 -- (-4600.676) [...7 remote chains...] -- 96:47:04
      72150000 -- (-4608.406) [...7 remote chains...] -- 96:46:10
      72200000 -- (-4594.595) [...7 remote chains...] -- 96:45:21
      72250000 -- (-4598.214) [...7 remote chains...] -- 96:44:27
      72300000 -- (-4623.381) [...7 remote chains...] -- 96:43:34
      72350000 -- (-4600.388) [...7 remote chains...] -- 96:42:40
      72400000 -- (-4608.472) [...7 remote chains...] -- 96:41:46
      72450000 -- (-4597.826) [...7 remote chains...] -- 96:40:52
      72500000 -- (-4621.227) [...7 remote chains...] -- 96:39:59

      Average standard deviation of split frequencies: 0.026192

      72550000 -- (-4610.801) [...7 remote chains...] -- 96:39:05
      72600000 -- (-4628.938) [...7 remote chains...] -- 96:38:11
      72650000 -- (-4604.464) [...7 remote chains...] -- 96:37:18
      72700000 -- (-4624.597) [...7 remote chains...] -- 96:36:24
      72750000 -- (-4616.728) [...7 remote chains...] -- 96:35:30
      72800000 -- (-4627.058) [...7 remote chains...] -- 96:34:36
      72850000 -- (-4628.339) [...7 remote chains...] -- 96:33:43
      72900000 -- (-4619.855) [...7 remote chains...] -- 96:32:54
      72950000 -- (-4644.903) [...7 remote chains...] -- 96:32:00
      73000000 -- (-4621.047) [...7 remote chains...] -- 96:31:11

      Average standard deviation of split frequencies: 0.026272

      73050000 -- (-4603.976) [...7 remote chains...] -- 96:30:21
      73100000 -- (-4611.423) [...7 remote chains...] -- 96:29:28
      73150000 -- (-4611.054) [...7 remote chains...] -- 96:28:38
      73200000 -- (-4635.835) [...7 remote chains...] -- 96:27:45
      73250000 -- (-4605.282) [...7 remote chains...] -- 96:26:51
      73300000 -- (-4604.013) [...7 remote chains...] -- 96:26:02
      73350000 -- (-4613.726) [...7 remote chains...] -- 96:25:08
      73400000 -- (-4611.098) [...7 remote chains...] -- 96:24:14
      73450000 -- (-4612.268) [...7 remote chains...] -- 96:23:29
      73500000 -- (-4606.001) [...7 remote chains...] -- 96:22:36

      Average standard deviation of split frequencies: 0.025698

      73550000 -- (-4624.576) [...7 remote chains...] -- 96:21:42
      73600000 -- (-4611.198) [...7 remote chains...] -- 96:20:53
      73650000 -- (-4613.792) [...7 remote chains...] -- 96:20:03
      73700000 -- (-4614.329) [...7 remote chains...] -- 96:19:10
      73750000 -- (-4606.565) [...7 remote chains...] -- 96:18:20
      73800000 -- (-4608.355) [...7 remote chains...] -- 96:17:31
      73850000 -- (-4620.617) [...7 remote chains...] -- 96:16:42
      73900000 -- (-4634.319) [...7 remote chains...] -- 96:15:52
      73950000 -- (-4621.052) [...7 remote chains...] -- 96:14:59
      74000000 -- (-4627.635) [...7 remote chains...] -- 96:14:14

      Average standard deviation of split frequencies: 0.025469

      74050000 -- (-4619.809) [...7 remote chains...] -- 96:13:20
      74100000 -- (-4649.882) [...7 remote chains...] -- 96:12:26
      74150000 -- (-4616.974) [...7 remote chains...] -- 96:11:33
      74200000 -- (-4628.305) [...7 remote chains...] -- 96:10:43
      74250000 -- (-4607.151) [...7 remote chains...] -- 96:09:49
      74300000 -- (-4603.564) [...7 remote chains...] -- 96:08:51
      74350000 -- (-4577.284) [...7 remote chains...] -- 96:07:58
      74400000 -- (-4601.544) [...7 remote chains...] -- 96:07:04
      74450000 -- (-4616.926) [...7 remote chains...] -- 96:06:06
      74500000 -- (-4592.311) [...7 remote chains...] -- 96:05:12

      Average standard deviation of split frequencies: 0.025230

      74550000 -- (-4619.215) [...7 remote chains...] -- 96:04:23
      74600000 -- (-4627.604) [...7 remote chains...] -- 96:03:29
      74650000 -- (-4645.596) [...7 remote chains...] -- 96:02:35
      74700000 -- (-4610.769) [...7 remote chains...] -- 96:01:37
      74750000 -- (-4607.419) [...7 remote chains...] -- 96:00:43
      74800000 -- (-4623.532) [...7 remote chains...] -- 95:59:45
      74850000 -- (-4608.530) [...7 remote chains...] -- 95:58:52
      74900000 -- (-4618.703) [...7 remote chains...] -- 95:57:58
      74950000 -- (-4632.622) [...7 remote chains...] -- 95:57:00
      75000000 -- (-4612.048) [...7 remote chains...] -- 95:55:57

      Average standard deviation of split frequencies: 0.025004

      75050000 -- (-4622.846) [...7 remote chains...] -- 95:54:59
      75100000 -- (-4608.756) [...7 remote chains...] -- 95:53:57
      75150000 -- (-4608.789) [...7 remote chains...] -- 95:52:59
      75200000 -- (-4616.963) [...7 remote chains...] -- 95:52:05
      75250000 -- (-4609.344) [...7 remote chains...] -- 95:51:07
      75300000 -- (-4635.071) [...7 remote chains...] -- 95:50:09
      75350000 -- (-4606.572) [...7 remote chains...] -- 95:49:16
      75400000 -- (-4607.120) [...7 remote chains...] -- 95:48:22
      75450000 -- (-4620.843) [...7 remote chains...] -- 95:47:28
      75500000 -- (-4597.286) [...7 remote chains...] -- 95:46:30

      Average standard deviation of split frequencies: 0.024979

      75550000 -- (-4621.520) [...7 remote chains...] -- 95:45:37
      75600000 -- (-4605.149) [...7 remote chains...] -- 95:44:43
      75650000 -- (-4597.339) [...7 remote chains...] -- 95:43:45
      75700000 -- (-4624.993) [...7 remote chains...] -- 95:42:56
      75750000 -- (-4624.158) [...7 remote chains...] -- 95:42:02
      75800000 -- (-4606.701) [...7 remote chains...] -- 95:41:04
      75850000 -- (-4595.856) [...7 remote chains...] -- 95:40:10
      75900000 -- (-4605.846) [...7 remote chains...] -- 95:39:17
      75950000 -- (-4623.744) [...7 remote chains...] -- 95:38:23
      76000000 -- (-4597.302) [...7 remote chains...] -- 95:37:30

      Average standard deviation of split frequencies: 0.025036

      76050000 -- (-4610.741) [...7 remote chains...] -- 95:36:36
      76100000 -- (-4611.704) [...7 remote chains...] -- 95:35:42
      76150000 -- (-4622.405) [...7 remote chains...] -- 95:34:44
      76200000 -- (-4614.646) [...7 remote chains...] -- 95:33:46
      76250000 -- (-4611.323) [...7 remote chains...] -- 95:32:48
      76300000 -- (-4599.483) [...7 remote chains...] -- 95:31:55
      76350000 -- (-4604.477) [...7 remote chains...] -- 95:30:57
      76400000 -- (-4615.235) [...7 remote chains...] -- 95:29:59
      76450000 -- (-4602.492) [...7 remote chains...] -- 95:29:01
      76500000 -- (-4604.540) [...7 remote chains...] -- 95:28:03

      Average standard deviation of split frequencies: 0.024984

      76550000 -- (-4603.479) [...7 remote chains...] -- 95:27:06
      76600000 -- (-4582.600) [...7 remote chains...] -- 95:26:03
      76650000 -- (-4601.293) [...7 remote chains...] -- 95:25:06
      76700000 -- (-4595.007) [...7 remote chains...] -- 95:24:08
      76750000 -- (-4604.917) [...7 remote chains...] -- 95:23:14
      76800000 -- (-4618.324) [...7 remote chains...] -- 95:22:16
      76850000 -- (-4600.313) [...7 remote chains...] -- 95:21:23
      76900000 -- (-4597.150) [...7 remote chains...] -- 95:20:25
      76950000 -- (-4613.949) [...7 remote chains...] -- 95:19:31
      77000000 -- (-4631.306) [...7 remote chains...] -- 95:18:34

      Average standard deviation of split frequencies: 0.024524

      77050000 -- (-4634.916) [...7 remote chains...] -- 95:17:40
      77100000 -- (-4601.757) [...7 remote chains...] -- 95:16:42
      77150000 -- (-4607.832) [...7 remote chains...] -- 95:15:49
      77200000 -- (-4619.183) [...7 remote chains...] -- 95:14:51
      77250000 -- (-4630.523) [...7 remote chains...] -- 95:13:57
      77300000 -- (-4607.091) [...7 remote chains...] -- 95:13:00
      77350000 -- (-4628.978) [...7 remote chains...] -- 95:12:06
      77400000 -- (-4589.781) [...7 remote chains...] -- 95:11:08
      77450000 -- (-4604.859) [...7 remote chains...] -- 95:10:19
      77500000 -- (-4609.799) [...7 remote chains...] -- 95:09:25

      Average standard deviation of split frequencies: 0.024235

      77550000 -- (-4618.163) [...7 remote chains...] -- 95:08:32
      77600000 -- (-4628.924) [...7 remote chains...] -- 95:07:38
      77650000 -- (-4618.118) [...7 remote chains...] -- 95:06:40
      77700000 -- (-4603.929) [...7 remote chains...] -- 95:05:47
      77750000 -- (-4601.075) [...7 remote chains...] -- 95:04:49
      77800000 -- (-4601.260) [...7 remote chains...] -- 95:03:51
      77850000 -- (-4621.610) [...7 remote chains...] -- 95:02:54
      77900000 -- (-4628.304) [...7 remote chains...] -- 95:01:56
      77950000 -- (-4621.105) [...7 remote chains...] -- 95:01:02
      78000000 -- (-4607.703) [...7 remote chains...] -- 95:00:09

      Average standard deviation of split frequencies: 0.024021

      78050000 -- (-4623.807) [...7 remote chains...] -- 94:59:11
      78100000 -- (-4621.418) [...7 remote chains...] -- 94:58:18
      78150000 -- (-4589.327) [...7 remote chains...] -- 94:57:20
      78200000 -- (-4623.911) [...7 remote chains...] -- 94:56:26
      78250000 -- (-4614.021) [...7 remote chains...] -- 94:55:33
      78300000 -- (-4597.568) [...7 remote chains...] -- 94:54:44
      78350000 -- (-4602.885) [...7 remote chains...] -- 94:53:50
      78400000 -- (-4621.092) [...7 remote chains...] -- 94:52:56
      78450000 -- (-4613.404) [...7 remote chains...] -- 94:51:59
      78500000 -- (-4638.169) [...7 remote chains...] -- 94:51:09

      Average standard deviation of split frequencies: 0.023881

      78550000 -- (-4597.609) [...7 remote chains...] -- 94:50:20
      78600000 -- (-4601.812) [...7 remote chains...] -- 94:49:35
      78650000 -- (-4623.363) [...7 remote chains...] -- 94:48:45
      78700000 -- (-4618.886) [...7 remote chains...] -- 94:48:00
      78750000 -- (-4645.870) [...7 remote chains...] -- 94:47:14
      78800000 -- (-4620.641) [...7 remote chains...] -- 94:46:25
      78850000 -- (-4607.706) [...7 remote chains...] -- 94:45:39
      78900000 -- (-4646.457) [...7 remote chains...] -- 94:44:50
      78950000 -- (-4605.568) [...7 remote chains...] -- 94:44:00
      79000000 -- (-4618.334) [...7 remote chains...] -- 94:43:11

      Average standard deviation of split frequencies: 0.023524

      79050000 -- (-4618.791) [...7 remote chains...] -- 94:42:21
      79100000 -- (-4633.208) [...7 remote chains...] -- 94:41:32
      79150000 -- (-4632.791) [...7 remote chains...] -- 94:40:38
      79200000 -- (-4625.168) [...7 remote chains...] -- 94:39:45
      79250000 -- (-4620.658) [...7 remote chains...] -- 94:38:55
      79300000 -- (-4635.329) [...7 remote chains...] -- 94:38:02
      79350000 -- (-4607.198) [...7 remote chains...] -- 94:37:12
      79400000 -- (-4594.984) [...7 remote chains...] -- 94:36:22
      79450000 -- (-4610.097) [...7 remote chains...] -- 94:35:29
      79500000 -- (-4641.059) [...7 remote chains...] -- 94:34:35

      Average standard deviation of split frequencies: 0.023375

      79550000 -- (-4593.194) [...7 remote chains...] -- 94:33:42
      79600000 -- (-4616.179) [...7 remote chains...] -- 94:32:48
      79650000 -- (-4615.293) [...7 remote chains...] -- 94:31:55
      79700000 -- (-4610.571) [...7 remote chains...] -- 94:31:05
      79750000 -- (-4593.548) [...7 remote chains...] -- 94:30:11
      79800000 -- (-4604.749) [...7 remote chains...] -- 94:29:18
      79850000 -- (-4631.548) [...7 remote chains...] -- 94:28:24
      79900000 -- (-4608.332) [...7 remote chains...] -- 94:27:31
      79950000 -- (-4588.641) [...7 remote chains...] -- 94:26:37
      80000000 -- (-4597.093) [...7 remote chains...] -- 94:25:44

      Average standard deviation of split frequencies: 0.023111

      80050000 -- (-4570.533) [...7 remote chains...] -- 94:24:50
      80100000 -- (-4587.017) [...7 remote chains...] -- 94:23:56
      80150000 -- (-4589.031) [...7 remote chains...] -- 94:22:59
      80200000 -- (-4622.729) [...7 remote chains...] -- 94:22:09
      80250000 -- (-4600.685) [...7 remote chains...] -- 94:21:20
      80300000 -- (-4618.692) [...7 remote chains...] -- 94:20:26
      80350000 -- (-4577.379) [...7 remote chains...] -- 94:19:32
      80400000 -- (-4616.638) [...7 remote chains...] -- 94:18:35
      80450000 -- (-4633.872) [...7 remote chains...] -- 94:17:41
      80500000 -- (-4591.560) [...7 remote chains...] -- 94:16:44

      Average standard deviation of split frequencies: 0.023006

      80550000 -- (-4611.095) [...7 remote chains...] -- 94:15:54
      80600000 -- (-4605.213) [...7 remote chains...] -- 94:15:01
      80650000 -- (-4588.170) [...7 remote chains...] -- 94:14:03
      80700000 -- (-4601.035) [...7 remote chains...] -- 94:13:06
      80750000 -- (-4622.804) [...7 remote chains...] -- 94:12:08
      80800000 -- (-4618.598) [...7 remote chains...] -- 94:11:14
      80850000 -- (-4595.003) [...7 remote chains...] -- 94:10:21
      80900000 -- (-4612.275) [...7 remote chains...] -- 94:09:27
      80950000 -- (-4630.333) [...7 remote chains...] -- 94:08:38
      81000000 -- (-4583.387) [...7 remote chains...] -- 94:07:44

      Average standard deviation of split frequencies: 0.023132

      81050000 -- (-4613.577) [...7 remote chains...] -- 94:06:47
      81100000 -- (-4576.953) [...7 remote chains...] -- 94:05:49
      81150000 -- (-4566.019) [...7 remote chains...] -- 94:04:52
      81200000 -- (-4583.153) [...7 remote chains...] -- 94:03:54
      81250000 -- (-4555.344) [...7 remote chains...] -- 94:02:57
      81300000 -- (-4603.995) [...7 remote chains...] -- 94:01:59
      81350000 -- (-4573.580) [...7 remote chains...] -- 94:01:02
      81400000 -- (-4602.195) [...7 remote chains...] -- 94:00:04
      81450000 -- (-4547.697) [...7 remote chains...] -- 93:59:11
      81500000 -- (-4578.047) [...7 remote chains...] -- 93:58:09

      Average standard deviation of split frequencies: 0.023595

      81550000 -- (-4551.763) [...7 remote chains...] -- 93:57:12
      81600000 -- (-4592.398) [...7 remote chains...] -- 93:56:15
      81650000 -- (-4576.829) [...7 remote chains...] -- 93:55:17
      81700000 -- (-4565.599) [...7 remote chains...] -- 93:54:20
      81750000 -- (-4586.837) [...7 remote chains...] -- 93:53:19
      81800000 -- (-4569.199) [...7 remote chains...] -- 93:52:17
      81850000 -- (-4564.848) [...7 remote chains...] -- 93:51:20
      81900000 -- (-4564.191) [...7 remote chains...] -- 93:50:19
      81950000 -- (-4571.111) [...7 remote chains...] -- 93:49:21
      82000000 -- (-4550.408) [...7 remote chains...] -- 93:48:24

      Average standard deviation of split frequencies: 0.023264

      82050000 -- (-4560.684) [...7 remote chains...] -- 93:47:30
      82100000 -- (-4561.483) [...7 remote chains...] -- 93:46:33
      82150000 -- (-4578.337) [...7 remote chains...] -- 93:45:36
      82200000 -- (-4544.581) [...7 remote chains...] -- 93:44:34
      82250000 -- (-4555.001) [...7 remote chains...] -- 93:43:41
      82300000 -- (-4563.877) [...7 remote chains...] -- 93:42:40
      82350000 -- (-4535.145) [...7 remote chains...] -- 93:41:46
      82400000 -- (-4561.504) [...7 remote chains...] -- 93:40:45
      82450000 -- (-4538.026) [...7 remote chains...] -- 93:39:52
      82500000 -- (-4544.513) [...7 remote chains...] -- 93:38:54

      Average standard deviation of split frequencies: 0.023331

      82550000 -- (-4563.126) [...7 remote chains...] -- 93:37:53
      82600000 -- (-4548.887) [...7 remote chains...] -- 93:36:56
      82650000 -- (-4541.845) [...7 remote chains...] -- 93:35:59
      82700000 -- (-4551.844) [...7 remote chains...] -- 93:35:02
      82750000 -- (-4566.329) [...7 remote chains...] -- 93:34:04
      82800000 -- (-4554.159) [...7 remote chains...] -- 93:33:07
      82850000 -- (-4562.101) [...7 remote chains...] -- 93:32:14
      82900000 -- (-4560.038) [...7 remote chains...] -- 93:31:16
      82950000 -- (-4530.407) [...7 remote chains...] -- 93:30:19
      83000000 -- (-4504.527) [...7 remote chains...] -- 93:29:18

      Average standard deviation of split frequencies: 0.023230

      83050000 -- (-4538.536) [...7 remote chains...] -- 93:28:21
      83100000 -- (-4539.942) [...7 remote chains...] -- 93:27:24
      83150000 -- (-4539.707) [...7 remote chains...] -- 93:26:23
      83200000 -- (-4548.186) [...7 remote chains...] -- 93:25:29
      83250000 -- (-4521.822) [...7 remote chains...] -- 93:24:32
      83300000 -- (-4532.950) [...7 remote chains...] -- 93:23:35
      83350000 -- (-4539.827) [...7 remote chains...] -- 93:22:38
      83400000 -- (-4577.012) [...7 remote chains...] -- 93:21:44
      83450000 -- (-4571.013) [...7 remote chains...] -- 93:20:51
      83500000 -- (-4519.473) [...7 remote chains...] -- 93:19:54

      Average standard deviation of split frequencies: 0.023167

      83550000 -- (-4576.971) [...7 remote chains...] -- 93:18:56
      83600000 -- (-4538.736) [...7 remote chains...] -- 93:18:03
      83650000 -- (-4529.825) [...7 remote chains...] -- 93:17:06
      83700000 -- (-4546.351) [...7 remote chains...] -- 93:16:13
      83750000 -- (-4541.080) [...7 remote chains...] -- 93:15:19
      83800000 -- (-4548.762) [...7 remote chains...] -- 93:14:26
      83850000 -- (-4546.252) [...7 remote chains...] -- 93:13:36
      83900000 -- (-4545.977) [...7 remote chains...] -- 93:12:39
      83950000 -- (-4519.862) [...7 remote chains...] -- 93:11:46
      84000000 -- (-4517.138) [...7 remote chains...] -- 93:10:52

      Average standard deviation of split frequencies: 0.023065

      84050000 -- (-4523.899) [...7 remote chains...] -- 93:09:59
      84100000 -- (-4527.357) [...7 remote chains...] -- 93:09:06
      84150000 -- (-4537.442) [...7 remote chains...] -- 93:08:12
      84200000 -- (-4539.998) [...7 remote chains...] -- 93:07:19
      84250000 -- (-4521.970) [...7 remote chains...] -- 93:06:22
      84300000 -- (-4510.239) [...7 remote chains...] -- 93:05:28
      84350000 -- (-4530.344) [...7 remote chains...] -- 93:04:31
      84400000 -- (-4539.072) [...7 remote chains...] -- 93:03:42
      84450000 -- (-4527.836) [...7 remote chains...] -- 93:02:48
      84500000 -- (-4535.502) [...7 remote chains...] -- 93:01:51

      Average standard deviation of split frequencies: 0.022822

      84550000 -- (-4512.710) [...7 remote chains...] -- 93:00:58
      84600000 -- (-4516.735) [...7 remote chains...] -- 93:00:01
      84650000 -- (-4546.298) [...7 remote chains...] -- 92:59:07
      84700000 -- (-4527.406) [...7 remote chains...] -- 92:58:14
      84750000 -- (-4502.582) [...7 remote chains...] -- 92:57:17
      84800000 -- (-4495.187) [...7 remote chains...] -- 92:56:20
      84850000 -- (-4506.818) [...7 remote chains...] -- 92:55:26
      84900000 -- (-4505.842) [...7 remote chains...] -- 92:54:33
      84950000 -- (-4514.193) [...7 remote chains...] -- 92:53:36
      85000000 -- (-4506.092) [...7 remote chains...] -- 92:52:39

      Average standard deviation of split frequencies: 0.022830

      85050000 -- (-4514.875) [...7 remote chains...] -- 92:51:42
      85100000 -- (-4513.413) [...7 remote chains...] -- 92:50:45
      85150000 -- (-4500.398) [...7 remote chains...] -- 92:49:52
      85200000 -- (-4530.279) [...7 remote chains...] -- 92:48:55
      85250000 -- (-4516.887) [...7 remote chains...] -- 92:47:58
      85300000 -- (-4498.066) [...7 remote chains...] -- 92:46:57
      85350000 -- (-4487.641) [...7 remote chains...] -- 92:46:00
      85400000 -- (-4471.871) [...7 remote chains...] -- 92:45:03
      85450000 -- (-4508.513) [...7 remote chains...] -- 92:44:10
      85500000 -- (-4483.697) [...7 remote chains...] -- 92:43:13

      Average standard deviation of split frequencies: 0.022717

      85550000 -- (-4491.021) [...7 remote chains...] -- 92:42:16
      85600000 -- (-4505.007) [...7 remote chains...] -- 92:41:19
      85650000 -- (-4496.517) [...7 remote chains...] -- 92:40:22
      85700000 -- (-4499.842) [...7 remote chains...] -- 92:39:28
      85750000 -- (-4495.656) [...7 remote chains...] -- 92:38:35
      85800000 -- (-4504.626) [...7 remote chains...] -- 92:37:38
      85850000 -- (-4506.151) [...7 remote chains...] -- 92:36:41
      85900000 -- (-4497.263) [...7 remote chains...] -- 92:35:44
      85950000 -- (-4504.939) [...7 remote chains...] -- 92:34:47
      86000000 -- (-4514.368) [...7 remote chains...] -- 92:33:50

      Average standard deviation of split frequencies: 0.022800

      86050000 -- (-4521.502) [...7 remote chains...] -- 92:32:57
      86100000 -- (-4504.952) [...7 remote chains...] -- 92:32:00
      86150000 -- (-4486.548) [...7 remote chains...] -- 92:31:03
      86200000 -- (-4486.992) [...7 remote chains...] -- 92:30:06
      86250000 -- (-4493.682) [...7 remote chains...] -- 92:29:09
      86300000 -- (-4517.395) [...7 remote chains...] -- 92:28:12
      86350000 -- (-4522.825) [...7 remote chains...] -- 92:27:15
      86400000 -- (-4514.020) [...7 remote chains...] -- 92:26:18
      86450000 -- (-4494.126) [...7 remote chains...] -- 92:25:22
      86500000 -- (-4491.525) [...7 remote chains...] -- 92:24:25

      Average standard deviation of split frequencies: 0.023087

      86550000 -- (-4531.754) [...7 remote chains...] -- 92:23:28
      86600000 -- (-4518.025) [...7 remote chains...] -- 92:22:35
      86650000 -- (-4532.706) [...7 remote chains...] -- 92:21:38
      86700000 -- (-4538.752) [...7 remote chains...] -- 92:20:41
      86750000 -- (-4516.635) [...7 remote chains...] -- 92:19:44
      86800000 -- (-4527.866) [...7 remote chains...] -- 92:18:51
      86850000 -- (-4522.755) [...7 remote chains...] -- 92:17:54
      86900000 -- (-4505.265) [...7 remote chains...] -- 92:16:57
      86950000 -- (-4516.079) [...7 remote chains...] -- 92:16:00
      87000000 -- (-4534.839) [...7 remote chains...] -- 92:15:07

      Average standard deviation of split frequencies: 0.023553

      87050000 -- (-4519.141) [...7 remote chains...] -- 92:14:14
      87100000 -- (-4498.921) [...7 remote chains...] -- 92:13:17
      87150000 -- (-4499.460) [...7 remote chains...] -- 92:12:24
      87200000 -- (-4497.427) [...7 remote chains...] -- 92:11:27
      87250000 -- (-4514.291) [...7 remote chains...] -- 92:10:34
      87300000 -- (-4498.228) [...7 remote chains...] -- 92:09:37
      87350000 -- (-4521.968) [...7 remote chains...] -- 92:08:40
      87400000 -- (-4510.565) [...7 remote chains...] -- 92:07:43
      87450000 -- (-4532.204) [...7 remote chains...] -- 92:06:46
      87500000 -- (-4524.607) [...7 remote chains...] -- 92:05:53

      Average standard deviation of split frequencies: 0.023949

      87550000 -- (-4514.973) [...7 remote chains...] -- 92:05:00
      87600000 -- (-4525.474) [...7 remote chains...] -- 92:04:03
      87650000 -- (-4553.561) [...7 remote chains...] -- 92:03:10
      87700000 -- (-4520.049) [...7 remote chains...] -- 92:02:17
      87750000 -- (-4546.594) [...7 remote chains...] -- 92:01:20
      87800000 -- (-4516.237) [...7 remote chains...] -- 92:00:20
      87850000 -- (-4539.560) [...7 remote chains...] -- 91:59:23
      87900000 -- (-4518.136) [...7 remote chains...] -- 91:58:26
      87950000 -- (-4548.209) [...7 remote chains...] -- 91:57:29
      88000000 -- (-4508.006) [...7 remote chains...] -- 91:56:33

      Average standard deviation of split frequencies: 0.024172

      88050000 -- (-4495.275) [...7 remote chains...] -- 91:55:36
      88100000 -- (-4503.489) [...7 remote chains...] -- 91:54:39
      88150000 -- (-4506.916) [...7 remote chains...] -- 91:53:42
      88200000 -- (-4499.924) [...7 remote chains...] -- 91:52:49
      88250000 -- (-4511.490) [...7 remote chains...] -- 91:51:52
      88300000 -- (-4551.659) [...7 remote chains...] -- 91:50:59
      88350000 -- (-4528.563) [...7 remote chains...] -- 91:50:02
      88400000 -- (-4522.286) [...7 remote chains...] -- 91:49:06
      88450000 -- (-4487.299) [...7 remote chains...] -- 91:48:09
      88500000 -- (-4483.670) [...7 remote chains...] -- 91:47:12

      Average standard deviation of split frequencies: 0.024149

      88550000 -- (-4494.990) [...7 remote chains...] -- 91:46:19
      88600000 -- (-4539.899) [...7 remote chains...] -- 91:45:26
      88650000 -- (-4511.124) [...7 remote chains...] -- 91:44:29
      88700000 -- (-4504.625) [...7 remote chains...] -- 91:43:36
      88750000 -- (-4515.274) [...7 remote chains...] -- 91:42:43
      88800000 -- (-4509.114) [...7 remote chains...] -- 91:41:50
      88850000 -- (-4530.085) [...7 remote chains...] -- 91:40:57
      88900000 -- (-4515.643) [...7 remote chains...] -- 91:40:03
      88950000 -- (-4509.551) [...7 remote chains...] -- 91:39:10
      89000000 -- (-4520.782) [...7 remote chains...] -- 91:38:17

      Average standard deviation of split frequencies: 0.024309

      89050000 -- (-4515.919) [...7 remote chains...] -- 91:37:20
      89100000 -- (-4514.436) [...7 remote chains...] -- 91:36:27
      89150000 -- (-4508.574) [...7 remote chains...] -- 91:35:34
      89200000 -- (-4498.203) [...7 remote chains...] -- 91:34:44
      89250000 -- (-4513.687) [...7 remote chains...] -- 91:33:51
      89300000 -- (-4511.536) [...7 remote chains...] -- 91:32:58
      89350000 -- (-4531.988) [...7 remote chains...] -- 91:32:05
      89400000 -- (-4499.000) [...7 remote chains...] -- 91:31:12
      89450000 -- (-4506.467) [...7 remote chains...] -- 91:30:19
      89500000 -- (-4534.276) [...7 remote chains...] -- 91:29:22

      Average standard deviation of split frequencies: 0.024412

      89550000 -- (-4502.498) [...7 remote chains...] -- 91:28:29
      89600000 -- (-4535.355) [...7 remote chains...] -- 91:27:36
      89650000 -- (-4519.155) [...7 remote chains...] -- 91:26:42
      89700000 -- (-4505.335) [...7 remote chains...] -- 91:25:49
      89750000 -- (-4524.718) [...7 remote chains...] -- 91:24:56
      89800000 -- (-4504.678) [...7 remote chains...] -- 91:23:59
      89850000 -- (-4500.049) [...7 remote chains...] -- 91:23:10
      89900000 -- (-4489.950) [...7 remote chains...] -- 91:22:13
      89950000 -- (-4498.380) [...7 remote chains...] -- 91:21:23
      90000000 -- (-4509.677) [...7 remote chains...] -- 91:20:30

      Average standard deviation of split frequencies: 0.024329

      90050000 -- (-4512.279) [...7 remote chains...] -- 91:19:37
      90100000 -- (-4520.249) [...7 remote chains...] -- 91:18:44
      90150000 -- (-4502.841) [...7 remote chains...] -- 91:17:54
      90200000 -- (-4505.780) [...7 remote chains...] -- 91:17:04
      90250000 -- (-4499.899) [...7 remote chains...] -- 91:16:18
      90300000 -- (-4526.740) [...7 remote chains...] -- 91:15:28
      90350000 -- (-4505.217) [...7 remote chains...] -- 91:14:39
      90400000 -- (-4527.501) [...7 remote chains...] -- 91:13:49
      90450000 -- (-4511.467) [...7 remote chains...] -- 91:12:59
      90500000 -- (-4529.476) [...7 remote chains...] -- 91:12:09

      Average standard deviation of split frequencies: 0.024639

      90550000 -- (-4495.365) [...7 remote chains...] -- 91:11:16
      90600000 -- (-4524.032) [...7 remote chains...] -- 91:10:30
      90650000 -- (-4538.770) [...7 remote chains...] -- 91:09:37
      90700000 -- (-4527.067) [...7 remote chains...] -- 91:08:47
      90750000 -- (-4527.482) [...7 remote chains...] -- 91:07:57
      90800000 -- (-4497.340) [...7 remote chains...] -- 91:07:07
      90850000 -- (-4498.831) [...7 remote chains...] -- 91:06:14
      90900000 -- (-4521.627) [...7 remote chains...] -- 91:05:24
      90950000 -- (-4517.598) [...7 remote chains...] -- 91:04:35
      91000000 -- (-4500.365) [...7 remote chains...] -- 91:03:41

      Average standard deviation of split frequencies: 0.024950

      91050000 -- (-4501.950) [...7 remote chains...] -- 91:02:48
      91100000 -- (-4506.714) [...7 remote chains...] -- 91:01:58
      91150000 -- (-4483.347) [...7 remote chains...] -- 91:01:05
      91200000 -- (-4476.683) [...7 remote chains...] -- 91:00:12
      91250000 -- (-4505.255) [...7 remote chains...] -- 90:59:22
      91300000 -- (-4510.991) [...7 remote chains...] -- 90:58:29
      91350000 -- (-4496.530) [...7 remote chains...] -- 90:57:39
      91400000 -- (-4506.387) [...7 remote chains...] -- 90:56:49
      91450000 -- (-4501.236) [...7 remote chains...] -- 90:55:59
      91500000 -- (-4506.702) [...7 remote chains...] -- 90:55:06

      Average standard deviation of split frequencies: 0.025134

      91550000 -- (-4498.178) [...7 remote chains...] -- 90:54:13
      91600000 -- (-4505.352) [...7 remote chains...] -- 90:53:23
      91650000 -- (-4500.732) [...7 remote chains...] -- 90:52:30
      91700000 -- (-4508.596) [...7 remote chains...] -- 90:51:37
      91750000 -- (-4504.232) [...7 remote chains...] -- 90:50:44
      91800000 -- (-4499.832) [...7 remote chains...] -- 90:49:50
      91850000 -- (-4500.654) [...7 remote chains...] -- 90:48:57
      91900000 -- (-4498.786) [...7 remote chains...] -- 90:48:07
      91950000 -- (-4500.587) [...7 remote chains...] -- 90:47:14
      92000000 -- (-4517.781) [...7 remote chains...] -- 90:46:24

      Average standard deviation of split frequencies: 0.025358

      92050000 -- (-4488.094) [...7 remote chains...] -- 90:45:31
      92100000 -- (-4504.753) [...7 remote chains...] -- 90:44:38
      92150000 -- (-4524.934) [...7 remote chains...] -- 90:43:45
      92200000 -- (-4494.285) [...7 remote chains...] -- 90:42:51
      92250000 -- (-4509.863) [...7 remote chains...] -- 90:41:55
      92300000 -- (-4492.680) [...7 remote chains...] -- 90:41:02
      92350000 -- (-4505.136) [...7 remote chains...] -- 90:40:08
      92400000 -- (-4504.958) [...7 remote chains...] -- 90:39:15
      92450000 -- (-4504.214) [...7 remote chains...] -- 90:38:22
      92500000 -- (-4496.714) [...7 remote chains...] -- 90:37:29

      Average standard deviation of split frequencies: 0.025202

      92550000 -- (-4531.635) [...7 remote chains...] -- 90:36:35
      92600000 -- (-4503.448) [...7 remote chains...] -- 90:35:42
      92650000 -- (-4514.049) [...7 remote chains...] -- 90:34:49
      92700000 -- (-4510.495) [...7 remote chains...] -- 90:33:56
      92750000 -- (-4521.795) [...7 remote chains...] -- 90:33:03
      92800000 -- (-4497.400) [...7 remote chains...] -- 90:32:09
      92850000 -- (-4490.626) [...7 remote chains...] -- 90:31:16
      92900000 -- (-4511.984) [...7 remote chains...] -- 90:30:30
      92950000 -- (-4516.601) [...7 remote chains...] -- 90:29:40
      93000000 -- (-4513.194) [...7 remote chains...] -- 90:28:50

      Average standard deviation of split frequencies: 0.024949

      93050000 -- (-4525.112) [...7 remote chains...] -- 90:27:57
      93100000 -- (-4514.208) [...7 remote chains...] -- 90:27:07
      93150000 -- (-4501.901) [...7 remote chains...] -- 90:26:13
      93200000 -- (-4532.042) [...7 remote chains...] -- 90:25:24
      93250000 -- (-4508.412) [...7 remote chains...] -- 90:24:30
      93300000 -- (-4535.748) [...7 remote chains...] -- 90:23:40
      93350000 -- (-4504.673) [...7 remote chains...] -- 90:22:54
      93400000 -- (-4519.234) [...7 remote chains...] -- 90:22:04
      93450000 -- (-4501.479) [...7 remote chains...] -- 90:21:11
      93500000 -- (-4510.212) [...7 remote chains...] -- 90:20:17

      Average standard deviation of split frequencies: 0.024867

      93550000 -- (-4515.134) [...7 remote chains...] -- 90:19:27
      93600000 -- (-4529.701) [...7 remote chains...] -- 90:18:34
      93650000 -- (-4527.059) [...7 remote chains...] -- 90:17:44
      93700000 -- (-4518.575) [...7 remote chains...] -- 90:16:51
      93750000 -- (-4507.141) [...7 remote chains...] -- 90:16:01
      93800000 -- (-4512.789) [...7 remote chains...] -- 90:15:11
      93850000 -- (-4500.198) [...7 remote chains...] -- 90:14:18
      93900000 -- (-4521.530) [...7 remote chains...] -- 90:13:25
      93950000 -- (-4501.686) [...7 remote chains...] -- 90:12:31
      94000000 -- (-4516.760) [...7 remote chains...] -- 90:11:38

      Average standard deviation of split frequencies: 0.024938

      94050000 -- (-4522.610) [...7 remote chains...] -- 90:10:45
      94100000 -- (-4498.601) [...7 remote chains...] -- 90:09:52
      94150000 -- (-4512.169) [...7 remote chains...] -- 90:08:58
      94200000 -- (-4516.877) [...7 remote chains...] -- 90:08:02
      94250000 -- (-4518.486) [...7 remote chains...] -- 90:07:09
      94300000 -- (-4522.459) [...7 remote chains...] -- 90:06:15
      94350000 -- (-4515.996) [...7 remote chains...] -- 90:05:22
      94400000 -- (-4482.598) [...7 remote chains...] -- 90:04:29
      94450000 -- (-4522.680) [...7 remote chains...] -- 90:03:36
      94500000 -- (-4483.762) [...7 remote chains...] -- 90:02:46

      Average standard deviation of split frequencies: 0.024843

      94550000 -- (-4504.543) [...7 remote chains...] -- 90:01:52
      94600000 -- (-4471.727) [...7 remote chains...] -- 90:00:59
      94650000 -- (-4473.456) [...7 remote chains...] -- 90:00:06
      94700000 -- (-4485.239) [...7 remote chains...] -- 89:59:13
      94750000 -- (-4508.858) [...7 remote chains...] -- 89:58:23
      94800000 -- (-4519.900) [...7 remote chains...] -- 89:57:30
      94850000 -- (-4500.676) [...7 remote chains...] -- 89:56:36
      94900000 -- (-4493.723) [...7 remote chains...] -- 89:55:46
      94950000 -- (-4494.190) [...7 remote chains...] -- 89:54:53
      95000000 -- (-4479.074) [...7 remote chains...] -- 89:54:03

      Average standard deviation of split frequencies: 0.024793

      95050000 -- (-4490.291) [...7 remote chains...] -- 89:53:13
      95100000 -- (-4490.495) [...7 remote chains...] -- 89:52:23
      95150000 -- (-4508.120) [...7 remote chains...] -- 89:51:33
      95200000 -- (-4506.106) [...7 remote chains...] -- 89:50:43
      95250000 -- (-4503.800) [...7 remote chains...] -- 89:49:50
      95300000 -- (-4514.187) [...7 remote chains...] -- 89:49:00
      95350000 -- (-4496.316) [...7 remote chains...] -- 89:48:06
      95400000 -- (-4501.395) [...7 remote chains...] -- 89:47:16
      95450000 -- (-4497.430) [...7 remote chains...] -- 89:46:26
      95500000 -- (-4497.625) [...7 remote chains...] -- 89:45:33

      Average standard deviation of split frequencies: 0.024939

      95550000 -- (-4497.343) [...7 remote chains...] -- 89:44:43
      95600000 -- (-4503.827) [...7 remote chains...] -- 89:43:50
      95650000 -- (-4530.200) [...7 remote chains...] -- 89:42:56
      95700000 -- (-4510.020) [...7 remote chains...] -- 89:42:03
      95750000 -- (-4542.056) [...7 remote chains...] -- 89:41:13
      95800000 -- (-4527.259) [...7 remote chains...] -- 89:40:23
      95850000 -- (-4505.627) [...7 remote chains...] -- 89:39:27
      95900000 -- (-4499.609) [...7 remote chains...] -- 89:38:37
      95950000 -- (-4530.472) [...7 remote chains...] -- 89:37:43
      96000000 -- (-4538.431) [...7 remote chains...] -- 89:36:47

      Average standard deviation of split frequencies: 0.025310

      96050000 -- (-4523.461) [...7 remote chains...] -- 89:35:54
      96100000 -- (-4510.682) [...7 remote chains...] -- 89:35:03
      96150000 -- (-4520.166) [...7 remote chains...] -- 89:34:10
      96200000 -- (-4504.730) [...7 remote chains...] -- 89:33:14
      96250000 -- (-4508.887) [...7 remote chains...] -- 89:32:21
      96300000 -- (-4508.300) [...7 remote chains...] -- 89:31:27
      96350000 -- (-4532.064) [...7 remote chains...] -- 89:30:34
      96400000 -- (-4498.199) [...7 remote chains...] -- 89:29:41
      96450000 -- (-4480.669) [...7 remote chains...] -- 89:28:51
      96500000 -- (-4493.144) [...7 remote chains...] -- 89:27:57

      Average standard deviation of split frequencies: 0.025009

      96550000 -- (-4488.492) [...7 remote chains...] -- 89:27:04
      96600000 -- (-4503.452) [...7 remote chains...] -- 89:26:14
      96650000 -- (-4479.984) [...7 remote chains...] -- 89:25:21
      96700000 -- (-4489.276) [...7 remote chains...] -- 89:24:28
      96750000 -- (-4515.602) [...7 remote chains...] -- 89:23:37
      96800000 -- (-4494.951) [...7 remote chains...] -- 89:22:44
      96850000 -- (-4510.865) [...7 remote chains...] -- 89:21:54
      96900000 -- (-4481.325) [...7 remote chains...] -- 89:20:58
      96950000 -- (-4501.980) [...7 remote chains...] -- 89:20:04
      97000000 -- (-4518.549) [...7 remote chains...] -- 89:19:14

      Average standard deviation of split frequencies: 0.024947

      97050000 -- (-4512.420) [...7 remote chains...] -- 89:18:21
      97100000 -- (-4517.690) [...7 remote chains...] -- 89:17:31
      97150000 -- (-4504.830) [...7 remote chains...] -- 89:16:38
      97200000 -- (-4516.755) [...7 remote chains...] -- 89:15:48
      97250000 -- (-4506.856) [...7 remote chains...] -- 89:14:57
      97300000 -- (-4540.959) [...7 remote chains...] -- 89:14:04
      97350000 -- (-4527.527) [...7 remote chains...] -- 89:13:14
      97400000 -- (-4503.889) [...7 remote chains...] -- 89:12:21
      97450000 -- (-4520.956) [...7 remote chains...] -- 89:11:27
      97500000 -- (-4519.765) [...7 remote chains...] -- 89:10:40

      Average standard deviation of split frequencies: 0.024826

      97550000 -- (-4512.494) [...7 remote chains...] -- 89:09:47
      97600000 -- (-4524.311) [...7 remote chains...] -- 89:09:00
      97650000 -- (-4513.526) [...7 remote chains...] -- 89:08:07
      97700000 -- (-4498.610) [...7 remote chains...] -- 89:07:17
      97750000 -- (-4483.711) [...7 remote chains...] -- 89:06:26
      97800000 -- (-4508.102) [...7 remote chains...] -- 89:05:36
      97850000 -- (-4509.217) [...7 remote chains...] -- 89:04:46
      97900000 -- (-4513.421) [...7 remote chains...] -- 89:03:53
      97950000 -- (-4516.201) [...7 remote chains...] -- 89:03:03
      98000000 -- (-4495.982) [...7 remote chains...] -- 89:02:12

      Average standard deviation of split frequencies: 0.024553

      98050000 -- (-4526.419) [...7 remote chains...] -- 89:01:22
      98100000 -- (-4504.814) [...7 remote chains...] -- 89:00:32
      98150000 -- (-4521.108) [...7 remote chains...] -- 88:59:42
      98200000 -- (-4499.627) [...7 remote chains...] -- 88:58:49
      98250000 -- (-4522.792) [...7 remote chains...] -- 88:57:58
      98300000 -- (-4539.621) [...7 remote chains...] -- 88:57:08
      98350000 -- (-4524.188) [...7 remote chains...] -- 88:56:24
      98400000 -- (-4511.869) [...7 remote chains...] -- 88:55:37
      98450000 -- (-4494.939) [...7 remote chains...] -- 88:54:47
      98500000 -- (-4510.602) [...7 remote chains...] -- 88:53:56

      Average standard deviation of split frequencies: 0.024051

      98550000 -- (-4505.636) [...7 remote chains...] -- 88:53:09
      98600000 -- (-4527.277) [...7 remote chains...] -- 88:52:19
      98650000 -- (-4525.659) [...7 remote chains...] -- 88:51:29
      98700000 -- (-4532.854) [...7 remote chains...] -- 88:50:42
      98750000 -- (-4518.859) [...7 remote chains...] -- 88:49:51
      98800000 -- (-4518.317) [...7 remote chains...] -- 88:49:04
      98850000 -- (-4514.966) [...7 remote chains...] -- 88:48:14
      98900000 -- (-4517.757) [...7 remote chains...] -- 88:47:23
      98950000 -- (-4521.222) [...7 remote chains...] -- 88:46:30
      99000000 -- (-4512.064) [...7 remote chains...] -- 88:45:40

      Average standard deviation of split frequencies: 0.024105

      99050000 -- (-4519.934) [...7 remote chains...] -- 88:44:50
      99100000 -- (-4528.065) [...7 remote chains...] -- 88:43:59
      99150000 -- (-4507.467) [...7 remote chains...] -- 88:43:09
      99200000 -- (-4526.863) [...7 remote chains...] -- 88:42:22
      99250000 -- (-4496.597) [...7 remote chains...] -- 88:41:31
      99300000 -- (-4517.378) [...7 remote chains...] -- 88:40:41
      99350000 -- (-4512.219) [...7 remote chains...] -- 88:39:51
      99400000 -- (-4483.705) [...7 remote chains...] -- 88:39:01
      99450000 -- (-4512.152) [...7 remote chains...] -- 88:38:07
      99500000 -- (-4524.205) [...7 remote chains...] -- 88:37:17

      Average standard deviation of split frequencies: 0.023843

      99550000 -- (-4504.110) [...7 remote chains...] -- 88:36:27
      99600000 -- (-4495.534) [...7 remote chains...] -- 88:35:36
      99650000 -- (-4516.371) [...7 remote chains...] -- 88:34:46
      99700000 -- (-4516.287) [...7 remote chains...] -- 88:33:56
      99750000 -- (-4509.531) [...7 remote chains...] -- 88:33:05
      99800000 -- (-4497.469) [...7 remote chains...] -- 88:32:18
      99850000 -- (-4511.319) [...7 remote chains...] -- 88:31:28
      99900000 -- (-4503.347) [...7 remote chains...] -- 88:30:40
      99950000 -- (-4496.986) [...7 remote chains...] -- 88:29:50
      100000000 -- (-4509.737) [...7 remote chains...] -- 88:29:03

      Average standard deviation of split frequencies: 0.023895

      100050000 -- (-4492.030) [...7 remote chains...] -- 88:28:12
      100100000 -- (-4496.523) [...7 remote chains...] -- 88:27:22
      100150000 -- (-4496.157) [...7 remote chains...] -- 88:26:34
      100200000 -- (-4500.097) [...7 remote chains...] -- 88:25:44
      100250000 -- (-4487.430) [...7 remote chains...] -- 88:24:57
      100300000 -- (-4487.843) [...7 remote chains...] -- 88:24:09
      100350000 -- (-4519.959) [...7 remote chains...] -- 88:23:16
      100400000 -- (-4498.841) [...7 remote chains...] -- 88:22:25
      100450000 -- (-4490.930) [...7 remote chains...] -- 88:21:35
      100500000 -- (-4501.699) [...7 remote chains...] -- 88:20:45

      Average standard deviation of split frequencies: 0.023876

      100550000 -- (-4516.058) [...7 remote chains...] -- 88:19:57
      100600000 -- (-4517.518) [...7 remote chains...] -- 88:19:04
      100650000 -- (-4509.387) [...7 remote chains...] -- 88:18:13
      100700000 -- (-4498.945) [...7 remote chains...] -- 88:17:23
      100750000 -- (-4507.521) [...7 remote chains...] -- 88:16:30
      100800000 -- (-4486.567) [...7 remote chains...] -- 88:15:39
      100850000 -- (-4498.075) [...7 remote chains...] -- 88:14:49
      100900000 -- (-4503.913) [...7 remote chains...] -- 88:13:58
      100950000 -- (-4478.059) [...7 remote chains...] -- 88:13:08
      101000000 -- (-4499.013) [...7 remote chains...] -- 88:12:15

      Average standard deviation of split frequencies: 0.023736

      101050000 -- (-4512.410) [...7 remote chains...] -- 88:11:21
      101100000 -- (-4511.558) [...7 remote chains...] -- 88:10:31
      101150000 -- (-4529.084) [...7 remote chains...] -- 88:09:40
      101200000 -- (-4500.814) [...7 remote chains...] -- 88:08:50
      101250000 -- (-4524.261) [...7 remote chains...] -- 88:07:56
      101300000 -- (-4516.402) [...7 remote chains...] -- 88:07:03
      101350000 -- (-4518.695) [...7 remote chains...] -- 88:06:10
      101400000 -- (-4502.093) [...7 remote chains...] -- 88:05:19
      101450000 -- (-4527.814) [...7 remote chains...] -- 88:04:26
      101500000 -- (-4508.304) [...7 remote chains...] -- 88:03:32

      Average standard deviation of split frequencies: 0.023596

      101550000 -- (-4511.026) [...7 remote chains...] -- 88:02:42
      101600000 -- (-4505.806) [...7 remote chains...] -- 88:01:51
      101650000 -- (-4502.839) [...7 remote chains...] -- 88:00:58
      101700000 -- (-4507.389) [...7 remote chains...] -- 88:00:08
      101750000 -- (-4531.513) [...7 remote chains...] -- 87:59:17
      101800000 -- (-4510.550) [...7 remote chains...] -- 87:58:27
      101850000 -- (-4536.215) [...7 remote chains...] -- 87:57:33
      101900000 -- (-4509.766) [...7 remote chains...] -- 87:56:43
      101950000 -- (-4528.684) [...7 remote chains...] -- 87:55:49
      102000000 -- (-4536.009) [...7 remote chains...] -- 87:54:56

      Average standard deviation of split frequencies: 0.023488

      102050000 -- (-4522.701) [...7 remote chains...] -- 87:54:03
      102100000 -- (-4530.401) [...7 remote chains...] -- 87:53:09
      102150000 -- (-4528.848) [...7 remote chains...] -- 87:52:16
      102200000 -- (-4519.164) [...7 remote chains...] -- 87:51:22
      102250000 -- (-4520.318) [...7 remote chains...] -- 87:50:29
      102300000 -- (-4515.033) [...7 remote chains...] -- 87:49:36
      102350000 -- (-4528.050) [...7 remote chains...] -- 87:48:45
      102400000 -- (-4532.471) [...7 remote chains...] -- 87:47:55
      102450000 -- (-4516.663) [...7 remote chains...] -- 87:47:04
      102500000 -- (-4508.028) [...7 remote chains...] -- 87:46:11

      Average standard deviation of split frequencies: 0.023526

      102550000 -- (-4536.144) [...7 remote chains...] -- 87:45:17
      102600000 -- (-4507.120) [...7 remote chains...] -- 87:44:24
      102650000 -- (-4512.449) [...7 remote chains...] -- 87:43:30
      102700000 -- (-4509.919) [...7 remote chains...] -- 87:42:37
      102750000 -- (-4525.361) [...7 remote chains...] -- 87:41:44
      102800000 -- (-4520.444) [...7 remote chains...] -- 87:40:50
      102850000 -- (-4534.559) [...7 remote chains...] -- 87:39:57
      102900000 -- (-4512.398) [...7 remote chains...] -- 87:39:03
      102950000 -- (-4531.432) [...7 remote chains...] -- 87:38:10
      103000000 -- (-4517.710) [...7 remote chains...] -- 87:37:14

      Average standard deviation of split frequencies: 0.023467

      103050000 -- (-4523.356) [...7 remote chains...] -- 87:36:23
      103100000 -- (-4510.134) [...7 remote chains...] -- 87:35:30
      103150000 -- (-4541.578) [...7 remote chains...] -- 87:34:39
      103200000 -- (-4540.066) [...7 remote chains...] -- 87:33:46
      103250000 -- (-4532.721) [...7 remote chains...] -- 87:32:55
      103300000 -- (-4537.088) [...7 remote chains...] -- 87:32:02
      103350000 -- (-4509.512) [...7 remote chains...] -- 87:31:11
      103400000 -- (-4525.206) [...7 remote chains...] -- 87:30:21
      103450000 -- (-4528.114) [...7 remote chains...] -- 87:29:27
      103500000 -- (-4498.883) [...7 remote chains...] -- 87:28:37

      Average standard deviation of split frequencies: 0.023537

      103550000 -- (-4545.388) [...7 remote chains...] -- 87:27:46
      103600000 -- (-4537.354) [...7 remote chains...] -- 87:26:53
      103650000 -- (-4531.511) [...7 remote chains...] -- 87:26:02
      103700000 -- (-4524.137) [...7 remote chains...] -- 87:25:09
      103750000 -- (-4533.981) [...7 remote chains...] -- 87:24:18
      103800000 -- (-4533.384) [...7 remote chains...] -- 87:23:25
      103850000 -- (-4531.838) [...7 remote chains...] -- 87:22:34
      103900000 -- (-4520.287) [...7 remote chains...] -- 87:21:41
      103950000 -- (-4519.307) [...7 remote chains...] -- 87:20:50
      104000000 -- (-4528.738) [...7 remote chains...] -- 87:19:57

      Average standard deviation of split frequencies: 0.023724

      104050000 -- (-4522.755) [...7 remote chains...] -- 87:19:09
      104100000 -- (-4537.225) [...7 remote chains...] -- 87:18:16
      104150000 -- (-4541.741) [...7 remote chains...] -- 87:17:22
      104200000 -- (-4534.521) [...7 remote chains...] -- 87:16:29
      104250000 -- (-4525.380) [...7 remote chains...] -- 87:15:36
      104300000 -- (-4531.662) [...7 remote chains...] -- 87:14:42
      104350000 -- (-4545.056) [...7 remote chains...] -- 87:13:46
      104400000 -- (-4520.973) [...7 remote chains...] -- 87:12:53
      104450000 -- (-4525.116) [...7 remote chains...] -- 87:11:59
      104500000 -- (-4526.742) [...7 remote chains...] -- 87:11:06

      Average standard deviation of split frequencies: 0.023801

      104550000 -- (-4530.441) [...7 remote chains...] -- 87:10:21
      104600000 -- (-4529.810) [...7 remote chains...] -- 87:09:33
      104650000 -- (-4508.541) [...7 remote chains...] -- 87:08:45
      104700000 -- (-4529.629) [...7 remote chains...] -- 87:07:55
      104750000 -- (-4532.863) [...7 remote chains...] -- 87:07:04
      104800000 -- (-4520.410) [...7 remote chains...] -- 87:06:13
      104850000 -- (-4528.954) [...7 remote chains...] -- 87:05:20
      104900000 -- (-4514.970) [...7 remote chains...] -- 87:04:27
      104950000 -- (-4518.412) [...7 remote chains...] -- 87:03:33
      105000000 -- (-4533.193) [...7 remote chains...] -- 87:02:40

      Average standard deviation of split frequencies: 0.023938

      105050000 -- (-4523.730) [...7 remote chains...] -- 87:01:44
      105100000 -- (-4525.766) [...7 remote chains...] -- 87:00:50
      105150000 -- (-4512.704) [...7 remote chains...] -- 86:59:57
      105200000 -- (-4511.990) [...7 remote chains...] -- 86:59:00
      105250000 -- (-4521.739) [...7 remote chains...] -- 86:58:04
      105300000 -- (-4515.879) [...7 remote chains...] -- 86:57:11
      105350000 -- (-4508.558) [...7 remote chains...] -- 86:56:17
      105400000 -- (-4544.227) [...7 remote chains...] -- 86:55:27
      105450000 -- (-4517.736) [...7 remote chains...] -- 86:54:33
      105500000 -- (-4511.837) [...7 remote chains...] -- 86:53:40

      Average standard deviation of split frequencies: 0.023844

      105550000 -- (-4503.701) [...7 remote chains...] -- 86:52:44
      105600000 -- (-4512.430) [...7 remote chains...] -- 86:51:50
      105650000 -- (-4504.460) [...7 remote chains...] -- 86:51:00
      105700000 -- (-4528.753) [...7 remote chains...] -- 86:50:06
      105750000 -- (-4508.083) [...7 remote chains...] -- 86:49:13
      105800000 -- (-4516.990) [...7 remote chains...] -- 86:48:17
      105850000 -- (-4526.358) [...7 remote chains...] -- 86:47:23
      105900000 -- (-4524.325) [...7 remote chains...] -- 86:46:27
      105950000 -- (-4529.044) [...7 remote chains...] -- 86:45:34
      106000000 -- (-4519.036) [...7 remote chains...] -- 86:44:43

      Average standard deviation of split frequencies: 0.023873

      106050000 -- (-4531.971) [...7 remote chains...] -- 86:43:50
      106100000 -- (-4530.776) [...7 remote chains...] -- 86:42:56
      106150000 -- (-4518.465) [...7 remote chains...] -- 86:42:00
      106200000 -- (-4522.418) [...7 remote chains...] -- 86:41:09
      106250000 -- (-4530.400) [...7 remote chains...] -- 86:40:13
      106300000 -- (-4512.536) [...7 remote chains...] -- 86:39:23
      106350000 -- (-4515.251) [...7 remote chains...] -- 86:38:26
      106400000 -- (-4502.705) [...7 remote chains...] -- 86:37:33
      106450000 -- (-4509.137) [...7 remote chains...] -- 86:36:37
      106500000 -- (-4540.603) [...7 remote chains...] -- 86:35:43

      Average standard deviation of split frequencies: 0.023944

      106550000 -- (-4496.696) [...7 remote chains...] -- 86:34:50
      106600000 -- (-4511.997) [...7 remote chains...] -- 86:33:59
      106650000 -- (-4518.448) [...7 remote chains...] -- 86:33:09
      106700000 -- (-4530.053) [...7 remote chains...] -- 86:32:18
      106750000 -- (-4544.346) [...7 remote chains...] -- 86:31:30
      106800000 -- (-4519.224) [...7 remote chains...] -- 86:30:39
      106850000 -- (-4508.003) [...7 remote chains...] -- 86:29:49
      106900000 -- (-4524.877) [...7 remote chains...] -- 86:28:55
      106950000 -- (-4508.045) [...7 remote chains...] -- 86:28:05
      107000000 -- (-4535.681) [...7 remote chains...] -- 86:27:11

      Average standard deviation of split frequencies: 0.023959

      107050000 -- (-4511.447) [...7 remote chains...] -- 86:26:21
      107100000 -- (-4510.282) [...7 remote chains...] -- 86:25:30
      107150000 -- (-4509.890) [...7 remote chains...] -- 86:24:36
      107200000 -- (-4510.231) [...7 remote chains...] -- 86:23:43
      107250000 -- (-4524.617) [...7 remote chains...] -- 86:22:52
      107300000 -- (-4512.399) [...7 remote chains...] -- 86:21:59
      107350000 -- (-4498.651) [...7 remote chains...] -- 86:21:05
      107400000 -- (-4505.867) [...7 remote chains...] -- 86:20:12
      107450000 -- (-4511.991) [...7 remote chains...] -- 86:19:21
      107500000 -- (-4511.506) [...7 remote chains...] -- 86:18:31

      Average standard deviation of split frequencies: 0.024182

      107550000 -- (-4508.893) [...7 remote chains...] -- 86:17:43
      107600000 -- (-4512.211) [...7 remote chains...] -- 86:16:52
      107650000 -- (-4516.516) [...7 remote chains...] -- 86:16:01
      107700000 -- (-4517.415) [...7 remote chains...] -- 86:15:13
      107750000 -- (-4518.847) [...7 remote chains...] -- 86:14:23
      107800000 -- (-4547.137) [...7 remote chains...] -- 86:13:29
      107850000 -- (-4524.137) [...7 remote chains...] -- 86:12:36
      107900000 -- (-4534.853) [...7 remote chains...] -- 86:11:42
      107950000 -- (-4540.844) [...7 remote chains...] -- 86:10:52
      108000000 -- (-4528.269) [...7 remote chains...] -- 86:09:58

      Average standard deviation of split frequencies: 0.024182

      108050000 -- (-4515.270) [...7 remote chains...] -- 86:09:05
      108100000 -- (-4508.542) [...7 remote chains...] -- 86:08:11
      108150000 -- (-4516.682) [...7 remote chains...] -- 86:07:18
      108200000 -- (-4524.922) [...7 remote chains...] -- 86:06:27
      108250000 -- (-4535.635) [...7 remote chains...] -- 86:05:39
      108300000 -- (-4520.956) [...7 remote chains...] -- 86:04:48
      108350000 -- (-4524.652) [...7 remote chains...] -- 86:03:55
      108400000 -- (-4524.447) [...7 remote chains...] -- 86:03:01
      108450000 -- (-4505.902) [...7 remote chains...] -- 86:02:08
      108500000 -- (-4516.844) [...7 remote chains...] -- 86:01:15

      Average standard deviation of split frequencies: 0.024317

      108550000 -- (-4528.344) [...7 remote chains...] -- 86:00:21
      108600000 -- (-4521.582) [...7 remote chains...] -- 85:59:30
      108650000 -- (-4508.393) [...7 remote chains...] -- 85:58:40
      108700000 -- (-4508.668) [...7 remote chains...] -- 85:57:46
      108750000 -- (-4503.621) [...7 remote chains...] -- 85:56:55
      108800000 -- (-4504.388) [...7 remote chains...] -- 85:56:02
      108850000 -- (-4518.493) [...7 remote chains...] -- 85:55:14
      108900000 -- (-4527.428) [...7 remote chains...] -- 85:54:18
      108950000 -- (-4518.696) [...7 remote chains...] -- 85:53:27
      109000000 -- (-4494.634) [...7 remote chains...] -- 85:52:31

      Average standard deviation of split frequencies: 0.024406

      109050000 -- (-4505.745) [...7 remote chains...] -- 85:51:40
      109100000 -- (-4531.415) [...7 remote chains...] -- 85:50:44
      109150000 -- (-4512.633) [...7 remote chains...] -- 85:49:51
      109200000 -- (-4508.179) [...7 remote chains...] -- 85:48:57
      109250000 -- (-4522.435) [...7 remote chains...] -- 85:48:06
      109300000 -- (-4535.145) [...7 remote chains...] -- 85:47:13
      109350000 -- (-4528.922) [...7 remote chains...] -- 85:46:20
      109400000 -- (-4528.240) [...7 remote chains...] -- 85:45:26
      109450000 -- (-4533.643) [...7 remote chains...] -- 85:44:33
      109500000 -- (-4531.320) [...7 remote chains...] -- 85:43:42

      Average standard deviation of split frequencies: 0.023906

      109550000 -- (-4532.313) [...7 remote chains...] -- 85:42:48
      109600000 -- (-4533.823) [...7 remote chains...] -- 85:41:58
      109650000 -- (-4561.119) [...7 remote chains...] -- 85:41:04
      109700000 -- (-4547.667) [...7 remote chains...] -- 85:40:13
      109750000 -- (-4528.319) [...7 remote chains...] -- 85:39:23
      109800000 -- (-4520.411) [...7 remote chains...] -- 85:38:32
      109850000 -- (-4546.762) [...7 remote chains...] -- 85:37:41
      109900000 -- (-4560.091) [...7 remote chains...] -- 85:36:50
      109950000 -- (-4543.653) [...7 remote chains...] -- 85:35:57
      110000000 -- (-4528.736) [...7 remote chains...] -- 85:35:09

      Average standard deviation of split frequencies: 0.023538

      110050000 -- (-4528.293) [...7 remote chains...] -- 85:34:18
      110100000 -- (-4536.091) [...7 remote chains...] -- 85:33:27
      110150000 -- (-4519.353) [...7 remote chains...] -- 85:32:36
      110200000 -- (-4539.356) [...7 remote chains...] -- 85:31:48
      110250000 -- (-4541.751) [...7 remote chains...] -- 85:30:55
      110300000 -- (-4521.262) [...7 remote chains...] -- 85:30:04
      110350000 -- (-4501.622) [...7 remote chains...] -- 85:29:13
      110400000 -- (-4514.313) [...7 remote chains...] -- 85:28:22
      110450000 -- (-4514.755) [...7 remote chains...] -- 85:27:31
      110500000 -- (-4516.473) [...7 remote chains...] -- 85:26:38

      Average standard deviation of split frequencies: 0.023353

      110550000 -- (-4525.341) [...7 remote chains...] -- 85:25:47
      110600000 -- (-4520.824) [...7 remote chains...] -- 85:24:56
      110650000 -- (-4530.129) [...7 remote chains...] -- 85:24:08
      110700000 -- (-4536.263) [...7 remote chains...] -- 85:23:17
      110750000 -- (-4534.992) [...7 remote chains...] -- 85:22:26
      110800000 -- (-4538.720) [...7 remote chains...] -- 85:21:35
      110850000 -- (-4529.707) [...7 remote chains...] -- 85:20:45
      110900000 -- (-4536.358) [...7 remote chains...] -- 85:19:54
      110950000 -- (-4519.506) [...7 remote chains...] -- 85:19:03
      111000000 -- (-4544.925) [...7 remote chains...] -- 85:18:09

      Average standard deviation of split frequencies: 0.023116

      111050000 -- (-4533.411) [...7 remote chains...] -- 85:17:18
      111100000 -- (-4531.500) [...7 remote chains...] -- 85:16:28
      111150000 -- (-4523.830) [...7 remote chains...] -- 85:15:37
      111200000 -- (-4523.931) [...7 remote chains...] -- 85:14:46
      111250000 -- (-4533.791) [...7 remote chains...] -- 85:13:55
      111300000 -- (-4537.695) [...7 remote chains...] -- 85:13:02
      111350000 -- (-4534.061) [...7 remote chains...] -- 85:12:08
      111400000 -- (-4537.621) [...7 remote chains...] -- 85:11:17
      111450000 -- (-4523.230) [...7 remote chains...] -- 85:10:26
      111500000 -- (-4538.777) [...7 remote chains...] -- 85:09:35

      Average standard deviation of split frequencies: 0.023071

      111550000 -- (-4525.671) [...7 remote chains...] -- 85:08:44
      111600000 -- (-4516.763) [...7 remote chains...] -- 85:07:54
      111650000 -- (-4513.568) [...7 remote chains...] -- 85:07:03
      111700000 -- (-4520.801) [...7 remote chains...] -- 85:06:12
      111750000 -- (-4539.343) [...7 remote chains...] -- 85:05:18
      111800000 -- (-4521.196) [...7 remote chains...] -- 85:04:27
      111850000 -- (-4526.357) [...7 remote chains...] -- 85:03:34
      111900000 -- (-4518.344) [...7 remote chains...] -- 85:02:43
      111950000 -- (-4541.486) [...7 remote chains...] -- 85:01:52
      112000000 -- (-4539.782) [...7 remote chains...] -- 85:01:01

      Average standard deviation of split frequencies: 0.023111

      112050000 -- (-4541.280) [...7 remote chains...] -- 85:00:10
      112100000 -- (-4511.199) [...7 remote chains...] -- 84:59:19
      112150000 -- (-4527.059) [...7 remote chains...] -- 84:58:28
      112200000 -- (-4531.685) [...7 remote chains...] -- 84:57:38
      112250000 -- (-4550.150) [...7 remote chains...] -- 84:56:44
      112300000 -- (-4523.861) [...7 remote chains...] -- 84:55:53
      112350000 -- (-4536.606) [...7 remote chains...] -- 84:55:00
      112400000 -- (-4529.607) [...7 remote chains...] -- 84:54:06
      112450000 -- (-4510.046) [...7 remote chains...] -- 84:53:15
      112500000 -- (-4513.665) [...7 remote chains...] -- 84:52:24

      Average standard deviation of split frequencies: 0.023189

      112550000 -- (-4528.133) [...7 remote chains...] -- 84:51:33
      112600000 -- (-4522.190) [...7 remote chains...] -- 84:50:40
      112650000 -- (-4550.282) [...7 remote chains...] -- 84:49:51
      112700000 -- (-4526.119) [...7 remote chains...] -- 84:48:58
      112750000 -- (-4510.435) [...7 remote chains...] -- 84:48:04
      112800000 -- (-4545.349) [...7 remote chains...] -- 84:47:11
      112850000 -- (-4530.305) [...7 remote chains...] -- 84:46:20
      112900000 -- (-4528.602) [...7 remote chains...] -- 84:45:29
      112950000 -- (-4538.207) [...7 remote chains...] -- 84:44:38
      113000000 -- (-4526.853) [...7 remote chains...] -- 84:43:47

      Average standard deviation of split frequencies: 0.022853

      113050000 -- (-4531.420) [...7 remote chains...] -- 84:42:56
      113100000 -- (-4520.301) [...7 remote chains...] -- 84:42:05
      113150000 -- (-4533.133) [...7 remote chains...] -- 84:41:12
      113200000 -- (-4544.449) [...7 remote chains...] -- 84:40:21
      113250000 -- (-4530.788) [...7 remote chains...] -- 84:39:30
      113300000 -- (-4537.282) [...7 remote chains...] -- 84:38:36
      113350000 -- (-4530.288) [...7 remote chains...] -- 84:37:45
      113400000 -- (-4512.446) [...7 remote chains...] -- 84:36:54
      113450000 -- (-4531.051) [...7 remote chains...] -- 84:36:03
      113500000 -- (-4532.787) [...7 remote chains...] -- 84:35:15

      Average standard deviation of split frequencies: 0.022607

      113550000 -- (-4527.609) [...7 remote chains...] -- 84:34:24
      113600000 -- (-4538.542) [...7 remote chains...] -- 84:33:30
      113650000 -- (-4533.889) [...7 remote chains...] -- 84:32:37
      113700000 -- (-4516.379) [...7 remote chains...] -- 84:31:46
      113750000 -- (-4534.542) [...7 remote chains...] -- 84:30:52
      113800000 -- (-4521.512) [...7 remote chains...] -- 84:30:01
      113850000 -- (-4509.413) [...7 remote chains...] -- 84:29:10
      113900000 -- (-4497.360) [...7 remote chains...] -- 84:28:17
      113950000 -- (-4518.821) [...7 remote chains...] -- 84:27:21
      114000000 -- (-4523.061) [...7 remote chains...] -- 84:26:27

      Average standard deviation of split frequencies: 0.022606

      114050000 -- (-4490.620) [...7 remote chains...] -- 84:25:36
      114100000 -- (-4520.212) [...7 remote chains...] -- 84:24:43
      114150000 -- (-4514.505) [...7 remote chains...] -- 84:23:49
      114200000 -- (-4501.305) [...7 remote chains...] -- 84:22:56
      114250000 -- (-4518.680) [...7 remote chains...] -- 84:22:02
      114300000 -- (-4529.079) [...7 remote chains...] -- 84:21:09
      114350000 -- (-4509.469) [...7 remote chains...] -- 84:20:18
      114400000 -- (-4512.383) [...7 remote chains...] -- 84:19:27
      114450000 -- (-4519.566) [...7 remote chains...] -- 84:18:33
      114500000 -- (-4502.985) [...7 remote chains...] -- 84:17:42

      Average standard deviation of split frequencies: 0.022379

      114550000 -- (-4522.887) [...7 remote chains...] -- 84:16:49
      114600000 -- (-4519.175) [...7 remote chains...] -- 84:15:55
      114650000 -- (-4514.200) [...7 remote chains...] -- 84:15:02
      114700000 -- (-4511.957) [...7 remote chains...] -- 84:14:11
      114750000 -- (-4503.246) [...7 remote chains...] -- 84:13:17
      114800000 -- (-4502.534) [...7 remote chains...] -- 84:12:24
      114850000 -- (-4505.802) [...7 remote chains...] -- 84:11:33
      114900000 -- (-4534.327) [...7 remote chains...] -- 84:10:39
      114950000 -- (-4507.243) [...7 remote chains...] -- 84:09:43
      115000000 -- (-4503.422) [...7 remote chains...] -- 84:08:50

      Average standard deviation of split frequencies: 0.022160

      115050000 -- (-4501.857) [...7 remote chains...] -- 84:07:56
      115100000 -- (-4505.302) [...7 remote chains...] -- 84:07:03
      115150000 -- (-4520.333) [...7 remote chains...] -- 84:06:09
      115200000 -- (-4501.137) [...7 remote chains...] -- 84:05:16
      115250000 -- (-4498.063) [...7 remote chains...] -- 84:04:25
      115300000 -- (-4498.784) [...7 remote chains...] -- 84:03:31
      115350000 -- (-4522.281) [...7 remote chains...] -- 84:02:38
      115400000 -- (-4510.778) [...7 remote chains...] -- 84:01:44
      115450000 -- (-4527.542) [...7 remote chains...] -- 84:00:51
      115500000 -- (-4500.389) [...7 remote chains...] -- 83:59:57

      Average standard deviation of split frequencies: 0.022165

      115550000 -- (-4523.163) [...7 remote chains...] -- 83:59:06
      115600000 -- (-4508.362) [...7 remote chains...] -- 83:58:10
      115650000 -- (-4504.119) [...7 remote chains...] -- 83:57:17
      115700000 -- (-4511.406) [...7 remote chains...] -- 83:56:26
      115750000 -- (-4509.489) [...7 remote chains...] -- 83:55:32
      115800000 -- (-4486.904) [...7 remote chains...] -- 83:54:41
      115850000 -- (-4505.160) [...7 remote chains...] -- 83:53:50
      115900000 -- (-4515.695) [...7 remote chains...] -- 83:52:56
      115950000 -- (-4506.000) [...7 remote chains...] -- 83:52:03
      116000000 -- (-4512.787) [...7 remote chains...] -- 83:51:09

      Average standard deviation of split frequencies: 0.021913

      116050000 -- (-4524.059) [...7 remote chains...] -- 83:50:18
      116100000 -- (-4512.675) [...7 remote chains...] -- 83:49:27
      116150000 -- (-4525.404) [...7 remote chains...] -- 83:48:36
      116200000 -- (-4545.039) [...7 remote chains...] -- 83:47:45
      116250000 -- (-4537.468) [...7 remote chains...] -- 83:46:52
      116300000 -- (-4531.066) [...7 remote chains...] -- 83:46:01
      116350000 -- (-4565.607) [...7 remote chains...] -- 83:45:10
      116400000 -- (-4543.200) [...7 remote chains...] -- 83:44:16
      116450000 -- (-4565.286) [...7 remote chains...] -- 83:43:23
      116500000 -- (-4544.861) [...7 remote chains...] -- 83:42:31

      Average standard deviation of split frequencies: 0.022061

      116550000 -- (-4534.345) [...7 remote chains...] -- 83:41:38
      116600000 -- (-4542.674) [...7 remote chains...] -- 83:40:47
      116650000 -- (-4571.629) [...7 remote chains...] -- 83:39:53
      116700000 -- (-4550.275) [...7 remote chains...] -- 83:39:00
      116750000 -- (-4541.962) [...7 remote chains...] -- 83:38:09
      116800000 -- (-4519.929) [...7 remote chains...] -- 83:37:15
      116850000 -- (-4524.712) [...7 remote chains...] -- 83:36:22
      116900000 -- (-4571.271) [...7 remote chains...] -- 83:35:33
      116950000 -- (-4537.126) [...7 remote chains...] -- 83:34:40
      117000000 -- (-4554.063) [...7 remote chains...] -- 83:33:46

      Average standard deviation of split frequencies: 0.021885

      117050000 -- (-4519.248) [...7 remote chains...] -- 83:32:50
      117100000 -- (-4561.069) [...7 remote chains...] -- 83:31:59
      117150000 -- (-4534.657) [...7 remote chains...] -- 83:31:06
      117200000 -- (-4530.635) [...7 remote chains...] -- 83:30:12
      117250000 -- (-4546.017) [...7 remote chains...] -- 83:29:21
      117300000 -- (-4569.359) [...7 remote chains...] -- 83:28:27
      117350000 -- (-4532.965) [...7 remote chains...] -- 83:27:34
      117400000 -- (-4540.955) [...7 remote chains...] -- 83:26:40
      117450000 -- (-4569.521) [...7 remote chains...] -- 83:25:49
      117500000 -- (-4538.578) [...7 remote chains...] -- 83:24:56

      Average standard deviation of split frequencies: 0.021655

      117550000 -- (-4554.559) [...7 remote chains...] -- 83:24:05
      117600000 -- (-4531.136) [...7 remote chains...] -- 83:23:14
      117650000 -- (-4563.933) [...7 remote chains...] -- 83:22:22
      117700000 -- (-4558.553) [...7 remote chains...] -- 83:21:31
      117750000 -- (-4545.742) [...7 remote chains...] -- 83:20:38
      117800000 -- (-4542.705) [...7 remote chains...] -- 83:19:44
      117850000 -- (-4558.578) [...7 remote chains...] -- 83:18:53
      117900000 -- (-4543.371) [...7 remote chains...] -- 83:18:00
      117950000 -- (-4533.234) [...7 remote chains...] -- 83:17:09
      118000000 -- (-4539.544) [...7 remote chains...] -- 83:16:20

      Average standard deviation of split frequencies: 0.021847

      118050000 -- (-4573.374) [...7 remote chains...] -- 83:15:29
      118100000 -- (-4605.354) [...7 remote chains...] -- 83:14:35
      118150000 -- (-4578.002) [...7 remote chains...] -- 83:13:44
      118200000 -- (-4571.315) [...7 remote chains...] -- 83:12:51
      118250000 -- (-4571.567) [...7 remote chains...] -- 83:11:59
      118300000 -- (-4572.174) [...7 remote chains...] -- 83:11:06
      118350000 -- (-4589.414) [...7 remote chains...] -- 83:10:15
      118400000 -- (-4599.948) [...7 remote chains...] -- 83:09:21
      118450000 -- (-4571.170) [...7 remote chains...] -- 83:08:30
      118500000 -- (-4597.355) [...7 remote chains...] -- 83:07:39

      Average standard deviation of split frequencies: 0.021739

      118550000 -- (-4593.640) [...7 remote chains...] -- 83:06:50
      118600000 -- (-4611.221) [...7 remote chains...] -- 83:05:59
      118650000 -- (-4610.867) [...7 remote chains...] -- 83:05:08
      118700000 -- (-4603.897) [...7 remote chains...] -- 83:04:17
      118750000 -- (-4633.634) [...7 remote chains...] -- 83:03:26
      118800000 -- (-4624.242) [...7 remote chains...] -- 83:02:34
      118850000 -- (-4615.529) [...7 remote chains...] -- 83:01:46
      118900000 -- (-4607.176) [...7 remote chains...] -- 83:00:54
      118950000 -- (-4609.928) [...7 remote chains...] -- 83:00:01
      119000000 -- (-4601.677) [...7 remote chains...] -- 82:59:12

      Average standard deviation of split frequencies: 0.021415

      119050000 -- (-4618.090) [...7 remote chains...] -- 82:58:23
      119100000 -- (-4627.461) [...7 remote chains...] -- 82:57:32
      119150000 -- (-4636.800) [...7 remote chains...] -- 82:56:41
      119200000 -- (-4623.283) [...7 remote chains...] -- 82:55:50
      119250000 -- (-4613.599) [...7 remote chains...] -- 82:54:56
      119300000 -- (-4608.283) [...7 remote chains...] -- 82:54:03
      119350000 -- (-4596.763) [...7 remote chains...] -- 82:53:09
      119400000 -- (-4581.501) [...7 remote chains...] -- 82:52:18
      119450000 -- (-4621.544) [...7 remote chains...] -- 82:51:27
      119500000 -- (-4620.826) [...7 remote chains...] -- 82:50:36

      Average standard deviation of split frequencies: 0.021210

      119550000 -- (-4626.737) [...7 remote chains...] -- 82:49:44
      119600000 -- (-4621.150) [...7 remote chains...] -- 82:48:53
      119650000 -- (-4592.976) [...7 remote chains...] -- 82:48:04
      119700000 -- (-4615.832) [...7 remote chains...] -- 82:47:13
      119750000 -- (-4608.703) [...7 remote chains...] -- 82:46:22
      119800000 -- (-4654.066) [...7 remote chains...] -- 82:45:31
      119850000 -- (-4606.019) [...7 remote chains...] -- 82:44:39
      119900000 -- (-4638.291) [...7 remote chains...] -- 82:43:48
      119950000 -- (-4621.762) [...7 remote chains...] -- 82:42:57
      120000000 -- (-4602.672) [...7 remote chains...] -- 82:42:06

      Average standard deviation of split frequencies: 0.020985

      120050000 -- (-4595.796) [...7 remote chains...] -- 82:41:12
      120100000 -- (-4593.263) [...7 remote chains...] -- 82:40:21
      120150000 -- (-4587.924) [...7 remote chains...] -- 82:39:30
      120200000 -- (-4633.089) [...7 remote chains...] -- 82:38:39
      120250000 -- (-4625.812) [...7 remote chains...] -- 82:37:50
      120300000 -- (-4614.400) [...7 remote chains...] -- 82:36:58
      120350000 -- (-4596.793) [...7 remote chains...] -- 82:36:10
      120400000 -- (-4581.267) [...7 remote chains...] -- 82:35:18
      120450000 -- (-4576.621) [...7 remote chains...] -- 82:34:27
      120500000 -- (-4603.792) [...7 remote chains...] -- 82:33:36

      Average standard deviation of split frequencies: 0.020749

      120550000 -- (-4596.172) [...7 remote chains...] -- 82:32:45
      120600000 -- (-4612.079) [...7 remote chains...] -- 82:31:53
      120650000 -- (-4605.676) [...7 remote chains...] -- 82:31:02
      120700000 -- (-4593.837) [...7 remote chains...] -- 82:30:09
      120750000 -- (-4623.469) [...7 remote chains...] -- 82:29:15
      120800000 -- (-4629.927) [...7 remote chains...] -- 82:28:24
      120850000 -- (-4620.958) [...7 remote chains...] -- 82:27:35
      120900000 -- (-4608.775) [...7 remote chains...] -- 82:26:44
      120950000 -- (-4591.754) [...7 remote chains...] -- 82:25:55
      121000000 -- (-4587.537) [...7 remote chains...] -- 82:25:01

      Average standard deviation of split frequencies: 0.020655

      121050000 -- (-4602.187) [...7 remote chains...] -- 82:24:10
      121100000 -- (-4623.884) [...7 remote chains...] -- 82:23:18
      121150000 -- (-4598.055) [...7 remote chains...] -- 82:22:27
      121200000 -- (-4584.436) [...7 remote chains...] -- 82:21:34
      121250000 -- (-4586.681) [...7 remote chains...] -- 82:20:42
      121300000 -- (-4600.880) [...7 remote chains...] -- 82:19:51
      121350000 -- (-4616.326) [...7 remote chains...] -- 82:19:00
      121400000 -- (-4596.327) [...7 remote chains...] -- 82:18:11
      121450000 -- (-4588.508) [...7 remote chains...] -- 82:17:20
      121500000 -- (-4587.675) [...7 remote chains...] -- 82:16:28

      Average standard deviation of split frequencies: 0.020839

      121550000 -- (-4588.853) [...7 remote chains...] -- 82:15:37
      121600000 -- (-4576.735) [...7 remote chains...] -- 82:14:46
      121650000 -- (-4576.504) [...7 remote chains...] -- 82:13:54
      121700000 -- (-4591.844) [...7 remote chains...] -- 82:13:01
      121750000 -- (-4623.063) [...7 remote chains...] -- 82:12:10
      121800000 -- (-4609.754) [...7 remote chains...] -- 82:11:21
      121850000 -- (-4597.962) [...7 remote chains...] -- 82:10:29
      121900000 -- (-4638.212) [...7 remote chains...] -- 82:09:36
      121950000 -- (-4638.369) [...7 remote chains...] -- 82:08:47
      122000000 -- (-4614.116) [...7 remote chains...] -- 82:07:55

      Average standard deviation of split frequencies: 0.020821

      122050000 -- (-4602.076) [...7 remote chains...] -- 82:07:04
      122100000 -- (-4597.705) [...7 remote chains...] -- 82:06:15
      122150000 -- (-4598.796) [...7 remote chains...] -- 82:05:24
      122200000 -- (-4594.947) [...7 remote chains...] -- 82:04:35
      122250000 -- (-4609.219) [...7 remote chains...] -- 82:03:46
      122300000 -- (-4607.020) [...7 remote chains...] -- 82:02:56
      122350000 -- (-4592.563) [...7 remote chains...] -- 82:02:05
      122400000 -- (-4628.294) [...7 remote chains...] -- 82:01:14
      122450000 -- (-4604.298) [...7 remote chains...] -- 82:00:22
      122500000 -- (-4606.166) [...7 remote chains...] -- 81:59:29

      Average standard deviation of split frequencies: 0.020395

      122550000 -- (-4595.788) [...7 remote chains...] -- 81:58:38
      122600000 -- (-4610.588) [...7 remote chains...] -- 81:57:46
      122650000 -- (-4606.380) [...7 remote chains...] -- 81:56:57
      122700000 -- (-4609.244) [...7 remote chains...] -- 81:56:06
      122750000 -- (-4619.208) [...7 remote chains...] -- 81:55:17
      122800000 -- (-4605.727) [...7 remote chains...] -- 81:54:25
      122850000 -- (-4602.094) [...7 remote chains...] -- 81:53:34
      122900000 -- (-4624.143) [...7 remote chains...] -- 81:52:43
      122950000 -- (-4642.451) [...7 remote chains...] -- 81:51:54
      123000000 -- (-4620.783) [...7 remote chains...] -- 81:51:07

      Average standard deviation of split frequencies: 0.020102

      123050000 -- (-4609.304) [...7 remote chains...] -- 81:50:15
      123100000 -- (-4632.387) [...7 remote chains...] -- 81:49:26
      123150000 -- (-4604.660) [...7 remote chains...] -- 81:48:39
      123200000 -- (-4576.907) [...7 remote chains...] -- 81:47:50
      123250000 -- (-4599.036) [...7 remote chains...] -- 81:46:59
      123300000 -- (-4589.477) [...7 remote chains...] -- 81:46:10
      123350000 -- (-4594.083) [...7 remote chains...] -- 81:45:21
      123400000 -- (-4621.408) [...7 remote chains...] -- 81:44:31
      123450000 -- (-4610.028) [...7 remote chains...] -- 81:43:42
      123500000 -- (-4595.425) [...7 remote chains...] -- 81:42:51

      Average standard deviation of split frequencies: 0.019850

      123550000 -- (-4589.792) [...7 remote chains...] -- 81:42:02
      123600000 -- (-4597.720) [...7 remote chains...] -- 81:41:10
      123650000 -- (-4601.004) [...7 remote chains...] -- 81:40:19
      123700000 -- (-4607.199) [...7 remote chains...] -- 81:39:28
      123750000 -- (-4615.169) [...7 remote chains...] -- 81:38:36
      123800000 -- (-4599.491) [...7 remote chains...] -- 81:37:47
      123850000 -- (-4626.213) [...7 remote chains...] -- 81:37:00
      123900000 -- (-4603.803) [...7 remote chains...] -- 81:36:11
      123950000 -- (-4590.620) [...7 remote chains...] -- 81:35:19
      124000000 -- (-4610.138) [...7 remote chains...] -- 81:34:28

      Average standard deviation of split frequencies: 0.019784

      124050000 -- (-4580.510) [...7 remote chains...] -- 81:33:39
      124100000 -- (-4587.716) [...7 remote chains...] -- 81:32:47
      124150000 -- (-4590.296) [...7 remote chains...] -- 81:31:58
      124200000 -- (-4601.535) [...7 remote chains...] -- 81:31:04
      124250000 -- (-4591.233) [...7 remote chains...] -- 81:30:15
      124300000 -- (-4604.659) [...7 remote chains...] -- 81:29:24
      124350000 -- (-4573.833) [...7 remote chains...] -- 81:28:32
      124400000 -- (-4611.163) [...7 remote chains...] -- 81:27:43
      124450000 -- (-4572.003) [...7 remote chains...] -- 81:26:54
      124500000 -- (-4593.931) [...7 remote chains...] -- 81:26:05

      Average standard deviation of split frequencies: 0.019924

      124550000 -- (-4602.653) [...7 remote chains...] -- 81:25:13
      124600000 -- (-4612.191) [...7 remote chains...] -- 81:24:22
      124650000 -- (-4602.620) [...7 remote chains...] -- 81:23:33
      124700000 -- (-4581.252) [...7 remote chains...] -- 81:22:41
      124750000 -- (-4580.894) [...7 remote chains...] -- 81:21:52
      124800000 -- (-4608.961) [...7 remote chains...] -- 81:21:03
      124850000 -- (-4589.155) [...7 remote chains...] -- 81:20:11
      124900000 -- (-4597.996) [...7 remote chains...] -- 81:19:17
      124950000 -- (-4599.616) [...7 remote chains...] -- 81:18:26
      125000000 -- (-4555.145) [...7 remote chains...] -- 81:17:35

      Average standard deviation of split frequencies: 0.019779

      125050000 -- (-4586.006) [...7 remote chains...] -- 81:16:45
      125100000 -- (-4599.308) [...7 remote chains...] -- 81:15:54
      125150000 -- (-4580.226) [...7 remote chains...] -- 81:15:02
      125200000 -- (-4600.848) [...7 remote chains...] -- 81:14:11
      125250000 -- (-4595.517) [...7 remote chains...] -- 81:13:19
      125300000 -- (-4594.103) [...7 remote chains...] -- 81:12:28
      125350000 -- (-4595.242) [...7 remote chains...] -- 81:11:36
      125400000 -- (-4589.206) [...7 remote chains...] -- 81:10:45
      125450000 -- (-4609.807) [...7 remote chains...] -- 81:09:53
      125500000 -- (-4579.493) [...7 remote chains...] -- 81:09:04

      Average standard deviation of split frequencies: 0.019665

      125550000 -- (-4591.666) [...7 remote chains...] -- 81:08:10
      125600000 -- (-4579.666) [...7 remote chains...] -- 81:07:21
      125650000 -- (-4574.832) [...7 remote chains...] -- 81:06:27
      125700000 -- (-4573.850) [...7 remote chains...] -- 81:05:36
      125750000 -- (-4574.305) [...7 remote chains...] -- 81:04:44
      125800000 -- (-4575.227) [...7 remote chains...] -- 81:03:53
      125850000 -- (-4587.417) [...7 remote chains...] -- 81:02:59
      125900000 -- (-4619.405) [...7 remote chains...] -- 81:02:08
      125950000 -- (-4578.523) [...7 remote chains...] -- 81:01:16
      126000000 -- (-4569.355) [...7 remote chains...] -- 81:00:27

      Average standard deviation of split frequencies: 0.019565

      126050000 -- (-4588.305) [...7 remote chains...] -- 80:59:37
      126100000 -- (-4576.241) [...7 remote chains...] -- 80:58:46
      126150000 -- (-4592.834) [...7 remote chains...] -- 80:57:57
      126200000 -- (-4591.494) [...7 remote chains...] -- 80:57:09
      126250000 -- (-4610.366) [...7 remote chains...] -- 80:56:20
      126300000 -- (-4585.619) [...7 remote chains...] -- 80:55:29
      126350000 -- (-4598.895) [...7 remote chains...] -- 80:54:39
      126400000 -- (-4608.069) [...7 remote chains...] -- 80:53:48
      126450000 -- (-4601.477) [...7 remote chains...] -- 80:52:58
      126500000 -- (-4565.016) [...7 remote chains...] -- 80:52:09

      Average standard deviation of split frequencies: 0.019652

      126550000 -- (-4598.201) [...7 remote chains...] -- 80:51:17
      126600000 -- (-4597.770) [...7 remote chains...] -- 80:50:28
      126650000 -- (-4569.680) [...7 remote chains...] -- 80:49:36
      126700000 -- (-4600.527) [...7 remote chains...] -- 80:48:45
      126750000 -- (-4613.795) [...7 remote chains...] -- 80:47:55
      126800000 -- (-4612.082) [...7 remote chains...] -- 80:47:04
      126850000 -- (-4587.116) [...7 remote chains...] -- 80:46:12
      126900000 -- (-4580.535) [...7 remote chains...] -- 80:45:23
      126950000 -- (-4579.828) [...7 remote chains...] -- 80:44:31
      127000000 -- (-4579.014) [...7 remote chains...] -- 80:43:40

      Average standard deviation of split frequencies: 0.019787

      127050000 -- (-4568.054) [...7 remote chains...] -- 80:42:48
      127100000 -- (-4594.096) [...7 remote chains...] -- 80:41:57
      127150000 -- (-4599.811) [...7 remote chains...] -- 80:41:07
      127200000 -- (-4570.938) [...7 remote chains...] -- 80:40:14
      127250000 -- (-4565.608) [...7 remote chains...] -- 80:39:22
      127300000 -- (-4593.473) [...7 remote chains...] -- 80:38:28
      127350000 -- (-4585.551) [...7 remote chains...] -- 80:37:35
      127400000 -- (-4569.471) [...7 remote chains...] -- 80:36:47
      127450000 -- (-4592.795) [...7 remote chains...] -- 80:35:56
      127500000 -- (-4566.420) [...7 remote chains...] -- 80:35:04

      Average standard deviation of split frequencies: 0.020187

      127550000 -- (-4596.333) [...7 remote chains...] -- 80:34:12
      127600000 -- (-4573.210) [...7 remote chains...] -- 80:33:21
      127650000 -- (-4588.153) [...7 remote chains...] -- 80:32:29
      127700000 -- (-4591.245) [...7 remote chains...] -- 80:31:40
      127750000 -- (-4591.190) [...7 remote chains...] -- 80:30:50
      127800000 -- (-4599.543) [...7 remote chains...] -- 80:29:59
      127850000 -- (-4590.110) [...7 remote chains...] -- 80:29:07
      127900000 -- (-4612.702) [...7 remote chains...] -- 80:28:18
      127950000 -- (-4584.419) [...7 remote chains...] -- 80:27:26
      128000000 -- (-4600.221) [...7 remote chains...] -- 80:26:35

      Average standard deviation of split frequencies: 0.020701

      128050000 -- (-4586.927) [...7 remote chains...] -- 80:25:43
      128100000 -- (-4590.819) [...7 remote chains...] -- 80:24:51
      128150000 -- (-4590.784) [...7 remote chains...] -- 80:24:02
      128200000 -- (-4590.976) [...7 remote chains...] -- 80:23:10
      128250000 -- (-4551.494) [...7 remote chains...] -- 80:22:23
      128300000 -- (-4569.218) [...7 remote chains...] -- 80:21:31
      128350000 -- (-4569.474) [...7 remote chains...] -- 80:20:40
      128400000 -- (-4577.398) [...7 remote chains...] -- 80:19:50
      128450000 -- (-4614.106) [...7 remote chains...] -- 80:18:58
      128500000 -- (-4599.581) [...7 remote chains...] -- 80:18:11

      Average standard deviation of split frequencies: 0.020614

      128550000 -- (-4576.186) [...7 remote chains...] -- 80:17:19
      128600000 -- (-4605.480) [...7 remote chains...] -- 80:16:28
      128650000 -- (-4596.923) [...7 remote chains...] -- 80:15:38
      128700000 -- (-4590.981) [...7 remote chains...] -- 80:14:44
      128750000 -- (-4599.698) [...7 remote chains...] -- 80:13:55
      128800000 -- (-4572.897) [...7 remote chains...] -- 80:13:07
      128850000 -- (-4601.407) [...7 remote chains...] -- 80:12:16
      128900000 -- (-4595.631) [...7 remote chains...] -- 80:11:26
      128950000 -- (-4580.725) [...7 remote chains...] -- 80:10:37
      129000000 -- (-4592.456) [...7 remote chains...] -- 80:09:45

      Average standard deviation of split frequencies: 0.020597

      129050000 -- (-4620.864) [...7 remote chains...] -- 80:08:56
      129100000 -- (-4597.172) [...7 remote chains...] -- 80:08:02
      129150000 -- (-4590.951) [...7 remote chains...] -- 80:07:12
      129200000 -- (-4603.265) [...7 remote chains...] -- 80:06:21
      129250000 -- (-4585.325) [...7 remote chains...] -- 80:05:29
      129300000 -- (-4592.886) [...7 remote chains...] -- 80:04:39
      129350000 -- (-4627.614) [...7 remote chains...] -- 80:03:50
      129400000 -- (-4592.607) [...7 remote chains...] -- 80:02:58
      129450000 -- (-4573.077) [...7 remote chains...] -- 80:02:08
      129500000 -- (-4613.407) [...7 remote chains...] -- 80:01:15

      Average standard deviation of split frequencies: 0.020714

      129550000 -- (-4586.213) [...7 remote chains...] -- 80:00:23
      129600000 -- (-4606.353) [...7 remote chains...] -- 79:59:33
      129650000 -- (-4601.606) [...7 remote chains...] -- 79:58:42
      129700000 -- (-4586.632) [...7 remote chains...] -- 79:57:48
      129750000 -- (-4574.487) [...7 remote chains...] -- 79:56:54
      129800000 -- (-4592.757) [...7 remote chains...] -- 79:56:00
      129850000 -- (-4573.267) [...7 remote chains...] -- 79:55:09
      129900000 -- (-4570.125) [...7 remote chains...] -- 79:54:21
      129950000 -- (-4581.533) [...7 remote chains...] -- 79:53:32
      130000000 -- (-4589.818) [...7 remote chains...] -- 79:52:38

      Average standard deviation of split frequencies: 0.020763

      130050000 -- (-4606.064) [...7 remote chains...] -- 79:51:48
      130100000 -- (-4604.123) [...7 remote chains...] -- 79:50:59
      130150000 -- (-4592.098) [...7 remote chains...] -- 79:50:09
      130200000 -- (-4607.066) [...7 remote chains...] -- 79:49:21
      130250000 -- (-4605.500) [...7 remote chains...] -- 79:48:30
      130300000 -- (-4607.511) [...7 remote chains...] -- 79:47:40
      130350000 -- (-4616.404) [...7 remote chains...] -- 79:46:48
      130400000 -- (-4584.112) [...7 remote chains...] -- 79:45:57
      130450000 -- (-4611.507) [...7 remote chains...] -- 79:45:07
      130500000 -- (-4613.209) [...7 remote chains...] -- 79:44:17

      Average standard deviation of split frequencies: 0.020611

      130550000 -- (-4616.624) [...7 remote chains...] -- 79:43:28
      130600000 -- (-4577.871) [...7 remote chains...] -- 79:42:38
      130650000 -- (-4601.638) [...7 remote chains...] -- 79:41:46
      130700000 -- (-4595.248) [...7 remote chains...] -- 79:40:52
      130750000 -- (-4600.683) [...7 remote chains...] -- 79:40:03
      130800000 -- (-4627.316) [...7 remote chains...] -- 79:39:13
      130850000 -- (-4618.559) [...7 remote chains...] -- 79:38:21
      130900000 -- (-4619.577) [...7 remote chains...] -- 79:37:32
      130950000 -- (-4622.542) [...7 remote chains...] -- 79:36:40
      131000000 -- (-4616.273) [...7 remote chains...] -- 79:35:52

      Average standard deviation of split frequencies: 0.020463

      131050000 -- (-4612.213) [...7 remote chains...] -- 79:35:01
      131100000 -- (-4603.870) [...7 remote chains...] -- 79:34:07
      131150000 -- (-4614.685) [...7 remote chains...] -- 79:33:15
      131200000 -- (-4592.896) [...7 remote chains...] -- 79:32:21
      131250000 -- (-4610.693) [...7 remote chains...] -- 79:31:29
      131300000 -- (-4627.456) [...7 remote chains...] -- 79:30:40
      131350000 -- (-4610.547) [...7 remote chains...] -- 79:29:48
      131400000 -- (-4619.340) [...7 remote chains...] -- 79:28:56
      131450000 -- (-4606.092) [...7 remote chains...] -- 79:28:04
      131500000 -- (-4582.023) [...7 remote chains...] -- 79:27:13

      Average standard deviation of split frequencies: 0.020282

      131550000 -- (-4616.507) [...7 remote chains...] -- 79:26:23
      131600000 -- (-4615.702) [...7 remote chains...] -- 79:25:31
      131650000 -- (-4604.869) [...7 remote chains...] -- 79:24:39
      131700000 -- (-4586.104) [...7 remote chains...] -- 79:23:50
      131750000 -- (-4592.579) [...7 remote chains...] -- 79:22:56
      131800000 -- (-4607.203) [...7 remote chains...] -- 79:22:04
      131850000 -- (-4604.310) [...7 remote chains...] -- 79:21:14
      131900000 -- (-4588.429) [...7 remote chains...] -- 79:20:23
      131950000 -- (-4598.092) [...7 remote chains...] -- 79:19:31
      132000000 -- (-4605.307) [...7 remote chains...] -- 79:18:37

      Average standard deviation of split frequencies: 0.019838

      132050000 -- (-4607.223) [...7 remote chains...] -- 79:17:45
      132100000 -- (-4595.589) [...7 remote chains...] -- 79:16:53
      132150000 -- (-4612.289) [...7 remote chains...] -- 79:16:02
      132200000 -- (-4610.719) [...7 remote chains...] -- 79:15:10
      132250000 -- (-4648.292) [...7 remote chains...] -- 79:14:18
      132300000 -- (-4642.605) [...7 remote chains...] -- 79:13:26
      132350000 -- (-4634.206) [...7 remote chains...] -- 79:12:32
      132400000 -- (-4633.326) [...7 remote chains...] -- 79:11:43
      132450000 -- (-4630.202) [...7 remote chains...] -- 79:10:51
      132500000 -- (-4618.996) [...7 remote chains...] -- 79:09:59

      Average standard deviation of split frequencies: 0.019717

      132550000 -- (-4612.797) [...7 remote chains...] -- 79:09:07
      132600000 -- (-4626.053) [...7 remote chains...] -- 79:08:13
      132650000 -- (-4664.018) [...7 remote chains...] -- 79:07:22
      132700000 -- (-4596.326) [...7 remote chains...] -- 79:06:30
      132750000 -- (-4613.369) [...7 remote chains...] -- 79:05:36
      132800000 -- (-4616.568) [...7 remote chains...] -- 79:04:42
      132850000 -- (-4611.698) [...7 remote chains...] -- 79:03:48
      132900000 -- (-4623.082) [...7 remote chains...] -- 79:02:55
      132950000 -- (-4619.431) [...7 remote chains...] -- 79:02:03
      133000000 -- (-4622.430) [...7 remote chains...] -- 79:01:09

      Average standard deviation of split frequencies: 0.019496

      133050000 -- (-4642.999) [...7 remote chains...] -- 79:00:15
      133100000 -- (-4608.231) [...7 remote chains...] -- 78:59:23
      133150000 -- (-4619.111) [...7 remote chains...] -- 78:58:29
      133200000 -- (-4625.265) [...7 remote chains...] -- 78:57:38
      133250000 -- (-4618.202) [...7 remote chains...] -- 78:56:46
      133300000 -- (-4634.689) [...7 remote chains...] -- 78:55:54
      133350000 -- (-4626.010) [...7 remote chains...] -- 78:55:02
      133400000 -- (-4632.859) [...7 remote chains...] -- 78:54:10
      133450000 -- (-4626.720) [...7 remote chains...] -- 78:53:17
      133500000 -- (-4608.734) [...7 remote chains...] -- 78:52:27

      Average standard deviation of split frequencies: 0.019330

      133550000 -- (-4601.790) [...7 remote chains...] -- 78:51:31
      133600000 -- (-4603.031) [...7 remote chains...] -- 78:50:39
      133650000 -- (-4623.993) [...7 remote chains...] -- 78:49:45
      133700000 -- (-4614.317) [...7 remote chains...] -- 78:48:53
      133750000 -- (-4600.334) [...7 remote chains...] -- 78:48:00
      133800000 -- (-4627.500) [...7 remote chains...] -- 78:47:10
      133850000 -- (-4621.760) [...7 remote chains...] -- 78:46:18
      133900000 -- (-4627.317) [...7 remote chains...] -- 78:45:26
      133950000 -- (-4631.610) [...7 remote chains...] -- 78:44:32
      134000000 -- (-4611.733) [...7 remote chains...] -- 78:43:41

      Average standard deviation of split frequencies: 0.019164

      134050000 -- (-4629.722) [...7 remote chains...] -- 78:42:49
      134100000 -- (-4617.490) [...7 remote chains...] -- 78:41:57
      134150000 -- (-4630.791) [...7 remote chains...] -- 78:41:03
      134200000 -- (-4614.938) [...7 remote chains...] -- 78:40:11
      134250000 -- (-4615.537) [...7 remote chains...] -- 78:39:17
      134300000 -- (-4617.830) [...7 remote chains...] -- 78:38:24
      134350000 -- (-4596.350) [...7 remote chains...] -- 78:37:34
      134400000 -- (-4624.967) [...7 remote chains...] -- 78:36:42
      134450000 -- (-4622.624) [...7 remote chains...] -- 78:35:50
      134500000 -- (-4641.952) [...7 remote chains...] -- 78:34:56

      Average standard deviation of split frequencies: 0.019015

      134550000 -- (-4655.571) [...7 remote chains...] -- 78:34:02
      134600000 -- (-4630.215) [...7 remote chains...] -- 78:33:09
      134650000 -- (-4618.666) [...7 remote chains...] -- 78:32:19
      134700000 -- (-4634.095) [...7 remote chains...] -- 78:31:27
      134750000 -- (-4641.791) [...7 remote chains...] -- 78:30:35
      134800000 -- (-4611.094) [...7 remote chains...] -- 78:29:43
      134850000 -- (-4647.503) [...7 remote chains...] -- 78:28:49
      134900000 -- (-4633.320) [...7 remote chains...] -- 78:27:59
      134950000 -- (-4647.808) [...7 remote chains...] -- 78:27:06
      135000000 -- (-4625.108) [...7 remote chains...] -- 78:26:12

      Average standard deviation of split frequencies: 0.018876

      135050000 -- (-4622.934) [...7 remote chains...] -- 78:25:16
      135100000 -- (-4641.228) [...7 remote chains...] -- 78:24:22
      135150000 -- (-4613.032) [...7 remote chains...] -- 78:23:30
      135200000 -- (-4644.862) [...7 remote chains...] -- 78:22:38
      135250000 -- (-4625.168) [...7 remote chains...] -- 78:21:45
      135300000 -- (-4635.320) [...7 remote chains...] -- 78:20:53
      135350000 -- (-4655.074) [...7 remote chains...] -- 78:19:59
      135400000 -- (-4642.380) [...7 remote chains...] -- 78:19:07
      135450000 -- (-4649.737) [...7 remote chains...] -- 78:18:15
      135500000 -- (-4640.494) [...7 remote chains...] -- 78:17:23

      Average standard deviation of split frequencies: 0.018865

      135550000 -- (-4636.870) [...7 remote chains...] -- 78:16:29
      135600000 -- (-4656.235) [...7 remote chains...] -- 78:15:38
      135650000 -- (-4667.816) [...7 remote chains...] -- 78:14:46
      135700000 -- (-4628.221) [...7 remote chains...] -- 78:13:52
      135750000 -- (-4687.500) [...7 remote chains...] -- 78:13:02
      135800000 -- (-4691.854) [...7 remote chains...] -- 78:12:08
      135850000 -- (-4673.795) [...7 remote chains...] -- 78:11:16
      135900000 -- (-4657.007) [...7 remote chains...] -- 78:10:24
      135950000 -- (-4661.510) [...7 remote chains...] -- 78:09:33
      136000000 -- (-4650.079) [...7 remote chains...] -- 78:08:43

      Average standard deviation of split frequencies: 0.018897

      136050000 -- (-4679.825) [...7 remote chains...] -- 78:07:51
      136100000 -- (-4662.112) [...7 remote chains...] -- 78:06:59
      136150000 -- (-4666.742) [...7 remote chains...] -- 78:06:05
      136200000 -- (-4660.697) [...7 remote chains...] -- 78:05:13
      136250000 -- (-4653.108) [...7 remote chains...] -- 78:04:21
      136300000 -- (-4663.145) [...7 remote chains...] -- 78:03:31
      136350000 -- (-4654.231) [...7 remote chains...] -- 78:02:37
      136400000 -- (-4662.000) [...7 remote chains...] -- 78:01:44
      136450000 -- (-4643.824) [...7 remote chains...] -- 78:00:52
      136500000 -- (-4630.153) [...7 remote chains...] -- 78:00:00

      Average standard deviation of split frequencies: 0.018831

      136550000 -- (-4652.040) [...7 remote chains...] -- 77:59:10
      136600000 -- (-4660.681) [...7 remote chains...] -- 77:58:20
      136650000 -- (-4618.552) [...7 remote chains...] -- 77:57:28
      136700000 -- (-4676.825) [...7 remote chains...] -- 77:56:36
      136750000 -- (-4652.010) [...7 remote chains...] -- 77:55:42
      136800000 -- (-4670.258) [...7 remote chains...] -- 77:54:50
      136850000 -- (-4630.824) [...7 remote chains...] -- 77:54:02
      136900000 -- (-4665.383) [...7 remote chains...] -- 77:53:10
      136950000 -- (-4655.776) [...7 remote chains...] -- 77:52:18
      137000000 -- (-4665.229) [...7 remote chains...] -- 77:51:28

      Average standard deviation of split frequencies: 0.018441

      137050000 -- (-4625.474) [...7 remote chains...] -- 77:50:38
      137100000 -- (-4651.030) [...7 remote chains...] -- 77:49:46
      137150000 -- (-4663.598) [...7 remote chains...] -- 77:48:56
      137200000 -- (-4645.725) [...7 remote chains...] -- 77:48:05
      137250000 -- (-4627.883) [...7 remote chains...] -- 77:47:13
      137300000 -- (-4627.735) [...7 remote chains...] -- 77:46:19
      137350000 -- (-4630.529) [...7 remote chains...] -- 77:45:25
      137400000 -- (-4626.901) [...7 remote chains...] -- 77:44:35
      137450000 -- (-4644.294) [...7 remote chains...] -- 77:43:45
      137500000 -- (-4611.366) [...7 remote chains...] -- 77:42:55

      Average standard deviation of split frequencies: 0.018117

      137550000 -- (-4636.524) [...7 remote chains...] -- 77:42:05
      137600000 -- (-4614.804) [...7 remote chains...] -- 77:41:13
      137650000 -- (-4617.674) [...7 remote chains...] -- 77:40:23
      137700000 -- (-4600.228) [...7 remote chains...] -- 77:39:33
      137750000 -- (-4632.319) [...7 remote chains...] -- 77:38:41
      137800000 -- (-4612.050) [...7 remote chains...] -- 77:37:51
      137850000 -- (-4611.154) [...7 remote chains...] -- 77:37:01
      137900000 -- (-4618.319) [...7 remote chains...] -- 77:36:09
      137950000 -- (-4615.633) [...7 remote chains...] -- 77:35:23
      138000000 -- (-4617.896) [...7 remote chains...] -- 77:34:34

      Average standard deviation of split frequencies: 0.017857

      138050000 -- (-4626.893) [...7 remote chains...] -- 77:33:44
      138100000 -- (-4623.459) [...7 remote chains...] -- 77:32:54
      138150000 -- (-4604.492) [...7 remote chains...] -- 77:32:04
      138200000 -- (-4616.962) [...7 remote chains...] -- 77:31:12
      138250000 -- (-4633.830) [...7 remote chains...] -- 77:30:26
      138300000 -- (-4632.964) [...7 remote chains...] -- 77:29:36
      138350000 -- (-4614.150) [...7 remote chains...] -- 77:28:44
      138400000 -- (-4600.970) [...7 remote chains...] -- 77:27:54
      138450000 -- (-4615.344) [...7 remote chains...] -- 77:27:04
      138500000 -- (-4629.280) [...7 remote chains...] -- 77:26:15

      Average standard deviation of split frequencies: 0.017833

      138550000 -- (-4617.651) [...7 remote chains...] -- 77:25:24
      138600000 -- (-4615.655) [...7 remote chains...] -- 77:24:33
      138650000 -- (-4624.128) [...7 remote chains...] -- 77:23:41
      138700000 -- (-4592.607) [...7 remote chains...] -- 77:22:51
      138750000 -- (-4598.958) [...7 remote chains...] -- 77:22:01
      138800000 -- (-4614.145) [...7 remote chains...] -- 77:21:09
      138850000 -- (-4591.558) [...7 remote chains...] -- 77:20:17
      138900000 -- (-4603.335) [...7 remote chains...] -- 77:19:25
      138950000 -- (-4592.237) [...7 remote chains...] -- 77:18:35
      139000000 -- (-4632.299) [...7 remote chains...] -- 77:17:45

      Average standard deviation of split frequencies: 0.017696

      139050000 -- (-4645.208) [...7 remote chains...] -- 77:16:55
      139100000 -- (-4638.045) [...7 remote chains...] -- 77:16:05
      139150000 -- (-4634.281) [...7 remote chains...] -- 77:15:15
      139200000 -- (-4638.895) [...7 remote chains...] -- 77:14:23
      139250000 -- (-4609.773) [...7 remote chains...] -- 77:13:30
      139300000 -- (-4597.758) [...7 remote chains...] -- 77:12:44
      139350000 -- (-4582.931) [...7 remote chains...] -- 77:11:52
      139400000 -- (-4609.845) [...7 remote chains...] -- 77:11:00
      139450000 -- (-4605.296) [...7 remote chains...] -- 77:10:10
      139500000 -- (-4591.246) [...7 remote chains...] -- 77:09:18

      Average standard deviation of split frequencies: 0.017510

      139550000 -- (-4618.873) [...7 remote chains...] -- 77:08:26
      139600000 -- (-4599.646) [...7 remote chains...] -- 77:07:36
      139650000 -- (-4612.197) [...7 remote chains...] -- 77:06:45
      139700000 -- (-4618.101) [...7 remote chains...] -- 77:05:52
      139750000 -- (-4614.559) [...7 remote chains...] -- 77:05:01
      139800000 -- (-4616.059) [...7 remote chains...] -- 77:04:09
      139850000 -- (-4604.166) [...7 remote chains...] -- 77:03:19
      139900000 -- (-4606.720) [...7 remote chains...] -- 77:02:29
      139950000 -- (-4620.084) [...7 remote chains...] -- 77:01:37
      140000000 -- (-4593.683) [...7 remote chains...] -- 77:00:47

      Average standard deviation of split frequencies: 0.017391

      140050000 -- (-4622.946) [...7 remote chains...] -- 76:59:57
      140100000 -- (-4621.924) [...7 remote chains...] -- 76:59:06
      140150000 -- (-4611.999) [...7 remote chains...] -- 76:58:18
      140200000 -- (-4597.693) [...7 remote chains...] -- 76:57:26
      140250000 -- (-4620.662) [...7 remote chains...] -- 76:56:36
      140300000 -- (-4629.604) [...7 remote chains...] -- 76:55:42
      140350000 -- (-4646.347) [...7 remote chains...] -- 76:54:52
      140400000 -- (-4637.917) [...7 remote chains...] -- 76:54:03
      140450000 -- (-4619.783) [...7 remote chains...] -- 76:53:13
      140500000 -- (-4653.730) [...7 remote chains...] -- 76:52:21

      Average standard deviation of split frequencies: 0.017356

      140550000 -- (-4603.323) [...7 remote chains...] -- 76:51:31
      140600000 -- (-4627.399) [...7 remote chains...] -- 76:50:41
      140650000 -- (-4622.790) [...7 remote chains...] -- 76:49:48
      140700000 -- (-4608.758) [...7 remote chains...] -- 76:48:58
      140750000 -- (-4636.129) [...7 remote chains...] -- 76:48:08
      140800000 -- (-4596.301) [...7 remote chains...] -- 76:47:16
      140850000 -- (-4657.312) [...7 remote chains...] -- 76:46:26
      140900000 -- (-4638.555) [...7 remote chains...] -- 76:45:35
      140950000 -- (-4604.469) [...7 remote chains...] -- 76:44:43
      141000000 -- (-4624.985) [...7 remote chains...] -- 76:43:51

      Average standard deviation of split frequencies: 0.017531

      141050000 -- (-4633.530) [...7 remote chains...] -- 76:43:01
      141100000 -- (-4641.856) [...7 remote chains...] -- 76:42:11
      141150000 -- (-4613.972) [...7 remote chains...] -- 76:41:20
      141200000 -- (-4616.777) [...7 remote chains...] -- 76:40:28
      141250000 -- (-4605.078) [...7 remote chains...] -- 76:39:40
      141300000 -- (-4626.733) [...7 remote chains...] -- 76:38:50
      141350000 -- (-4626.100) [...7 remote chains...] -- 76:37:59
      141400000 -- (-4635.921) [...7 remote chains...] -- 76:37:11
      141450000 -- (-4637.655) [...7 remote chains...] -- 76:36:19
      141500000 -- (-4622.548) [...7 remote chains...] -- 76:35:30

      Average standard deviation of split frequencies: 0.017435

      141550000 -- (-4623.758) [...7 remote chains...] -- 76:34:40
      141600000 -- (-4623.811) [...7 remote chains...] -- 76:33:50
      141650000 -- (-4629.707) [...7 remote chains...] -- 76:33:00
      141700000 -- (-4620.815) [...7 remote chains...] -- 76:32:11
      141750000 -- (-4606.997) [...7 remote chains...] -- 76:31:21
      141800000 -- (-4619.092) [...7 remote chains...] -- 76:30:30
      141850000 -- (-4616.352) [...7 remote chains...] -- 76:29:38
      141900000 -- (-4627.952) [...7 remote chains...] -- 76:28:48
      141950000 -- (-4614.590) [...7 remote chains...] -- 76:27:58
      142000000 -- (-4633.821) [...7 remote chains...] -- 76:27:07

      Average standard deviation of split frequencies: 0.017341

      142050000 -- (-4602.982) [...7 remote chains...] -- 76:26:19
      142100000 -- (-4617.014) [...7 remote chains...] -- 76:25:29
      142150000 -- (-4591.396) [...7 remote chains...] -- 76:24:38
      142200000 -- (-4638.247) [...7 remote chains...] -- 76:23:46
      142250000 -- (-4618.188) [...7 remote chains...] -- 76:22:56
      142300000 -- (-4619.848) [...7 remote chains...] -- 76:22:04
      142350000 -- (-4628.977) [...7 remote chains...] -- 76:21:13
      142400000 -- (-4589.436) [...7 remote chains...] -- 76:20:19
      142450000 -- (-4596.983) [...7 remote chains...] -- 76:19:31
      142500000 -- (-4624.962) [...7 remote chains...] -- 76:18:40

      Average standard deviation of split frequencies: 0.017260

      142550000 -- (-4588.343) [...7 remote chains...] -- 76:17:50
      142600000 -- (-4619.306) [...7 remote chains...] -- 76:17:01
      142650000 -- (-4604.199) [...7 remote chains...] -- 76:16:11
      142700000 -- (-4626.924) [...7 remote chains...] -- 76:15:19
      142750000 -- (-4611.166) [...7 remote chains...] -- 76:14:27
      142800000 -- (-4580.370) [...7 remote chains...] -- 76:13:35
      142850000 -- (-4615.214) [...7 remote chains...] -- 76:12:44
      142900000 -- (-4619.843) [...7 remote chains...] -- 76:11:54
      142950000 -- (-4616.497) [...7 remote chains...] -- 76:11:02
      143000000 -- (-4604.155) [...7 remote chains...] -- 76:10:11

      Average standard deviation of split frequencies: 0.017212

      143050000 -- (-4598.799) [...7 remote chains...] -- 76:09:21
      143100000 -- (-4621.930) [...7 remote chains...] -- 76:08:29
      143150000 -- (-4617.993) [...7 remote chains...] -- 76:07:40
      143200000 -- (-4620.488) [...7 remote chains...] -- 76:06:50
      143250000 -- (-4605.223) [...7 remote chains...] -- 76:05:59
      143300000 -- (-4628.316) [...7 remote chains...] -- 76:05:09
      143350000 -- (-4594.166) [...7 remote chains...] -- 76:04:19
      143400000 -- (-4604.729) [...7 remote chains...] -- 76:03:28
      143450000 -- (-4589.565) [...7 remote chains...] -- 76:02:38
      143500000 -- (-4611.413) [...7 remote chains...] -- 76:01:47

      Average standard deviation of split frequencies: 0.017215

      143550000 -- (-4601.920) [...7 remote chains...] -- 76:00:55
      143600000 -- (-4588.077) [...7 remote chains...] -- 76:00:03
      143650000 -- (-4612.401) [...7 remote chains...] -- 75:59:11
      143700000 -- (-4579.858) [...7 remote chains...] -- 75:58:20
      143750000 -- (-4594.534) [...7 remote chains...] -- 75:57:30
      143800000 -- (-4601.405) [...7 remote chains...] -- 75:56:39
      143850000 -- (-4600.508) [...7 remote chains...] -- 75:55:47
      143900000 -- (-4591.841) [...7 remote chains...] -- 75:54:55
      143950000 -- (-4595.475) [...7 remote chains...] -- 75:54:03
      144000000 -- (-4595.872) [...7 remote chains...] -- 75:53:12

      Average standard deviation of split frequencies: 0.016991

      144050000 -- (-4603.310) [...7 remote chains...] -- 75:52:22
      144100000 -- (-4605.642) [...7 remote chains...] -- 75:51:32
      144150000 -- (-4601.185) [...7 remote chains...] -- 75:50:41
      144200000 -- (-4606.530) [...7 remote chains...] -- 75:49:49
      144250000 -- (-4622.160) [...7 remote chains...] -- 75:49:00
      144300000 -- (-4607.873) [...7 remote chains...] -- 75:48:10
      144350000 -- (-4597.568) [...7 remote chains...] -- 75:47:19
      144400000 -- (-4605.496) [...7 remote chains...] -- 75:46:29
      144450000 -- (-4603.657) [...7 remote chains...] -- 75:45:37
      144500000 -- (-4591.579) [...7 remote chains...] -- 75:44:48

      Average standard deviation of split frequencies: 0.017119

      144550000 -- (-4612.990) [...7 remote chains...] -- 75:43:57
      144600000 -- (-4606.105) [...7 remote chains...] -- 75:43:07
      144650000 -- (-4583.910) [...7 remote chains...] -- 75:42:16
      144700000 -- (-4606.595) [...7 remote chains...] -- 75:41:26
      144750000 -- (-4574.257) [...7 remote chains...] -- 75:40:34
      144800000 -- (-4602.850) [...7 remote chains...] -- 75:39:45
      144850000 -- (-4569.688) [...7 remote chains...] -- 75:38:53
      144900000 -- (-4598.186) [...7 remote chains...] -- 75:38:00
      144950000 -- (-4605.338) [...7 remote chains...] -- 75:37:10
      145000000 -- (-4609.587) [...7 remote chains...] -- 75:36:18

      Average standard deviation of split frequencies: 0.017020

      145050000 -- (-4609.739) [...7 remote chains...] -- 75:35:27
      145100000 -- (-4624.341) [...7 remote chains...] -- 75:34:37
      145150000 -- (-4620.694) [...7 remote chains...] -- 75:33:43
      145200000 -- (-4637.146) [...7 remote chains...] -- 75:32:50
      145250000 -- (-4608.221) [...7 remote chains...] -- 75:31:58
      145300000 -- (-4580.515) [...7 remote chains...] -- 75:31:08
      145350000 -- (-4598.948) [...7 remote chains...] -- 75:30:15
      145400000 -- (-4649.753) [...7 remote chains...] -- 75:29:21
      145450000 -- (-4623.703) [...7 remote chains...] -- 75:28:27
      145500000 -- (-4601.274) [...7 remote chains...] -- 75:27:35

      Average standard deviation of split frequencies: 0.016762

      145550000 -- (-4603.240) [...7 remote chains...] -- 75:26:41
      145600000 -- (-4595.410) [...7 remote chains...] -- 75:25:47
      145650000 -- (-4592.263) [...7 remote chains...] -- 75:24:57
      145700000 -- (-4580.013) [...7 remote chains...] -- 75:24:02
      145750000 -- (-4598.011) [...7 remote chains...] -- 75:23:10
      145800000 -- (-4586.181) [...7 remote chains...] -- 75:22:16
      145850000 -- (-4579.230) [...7 remote chains...] -- 75:21:22
      145900000 -- (-4572.936) [...7 remote chains...] -- 75:20:28
      145950000 -- (-4580.964) [...7 remote chains...] -- 75:19:36
      146000000 -- (-4592.091) [...7 remote chains...] -- 75:18:44

      Average standard deviation of split frequencies: 0.016436

      146050000 -- (-4589.220) [...7 remote chains...] -- 75:17:50
      146100000 -- (-4577.356) [...7 remote chains...] -- 75:16:56
      146150000 -- (-4574.494) [...7 remote chains...] -- 75:16:02
      146200000 -- (-4585.419) [...7 remote chains...] -- 75:15:11
      146250000 -- (-4578.575) [...7 remote chains...] -- 75:14:19
      146300000 -- (-4611.101) [...7 remote chains...] -- 75:13:25
      146350000 -- (-4586.261) [...7 remote chains...] -- 75:12:34
      146400000 -- (-4591.595) [...7 remote chains...] -- 75:11:42
      146450000 -- (-4596.319) [...7 remote chains...] -- 75:10:51
      146500000 -- (-4585.843) [...7 remote chains...] -- 75:09:59

      Average standard deviation of split frequencies: 0.016222

      146550000 -- (-4561.810) [...7 remote chains...] -- 75:09:05
      146600000 -- (-4575.815) [...7 remote chains...] -- 75:08:13
      146650000 -- (-4565.837) [...7 remote chains...] -- 75:07:20
      146700000 -- (-4560.816) [...7 remote chains...] -- 75:06:28
      146750000 -- (-4572.438) [...7 remote chains...] -- 75:05:38
      146800000 -- (-4598.087) [...7 remote chains...] -- 75:04:44
      146850000 -- (-4583.920) [...7 remote chains...] -- 75:03:51
      146900000 -- (-4568.766) [...7 remote chains...] -- 75:02:57
      146950000 -- (-4602.130) [...7 remote chains...] -- 75:02:05
      147000000 -- (-4595.816) [...7 remote chains...] -- 75:01:13

      Average standard deviation of split frequencies: 0.015943

      147050000 -- (-4604.573) [...7 remote chains...] -- 75:00:20
      147100000 -- (-4606.410) [...7 remote chains...] -- 74:59:26
      147150000 -- (-4612.657) [...7 remote chains...] -- 74:58:34
      147200000 -- (-4595.488) [...7 remote chains...] -- 74:57:40
      147250000 -- (-4627.810) [...7 remote chains...] -- 74:56:48
      147300000 -- (-4623.144) [...7 remote chains...] -- 74:55:55
      147350000 -- (-4593.814) [...7 remote chains...] -- 74:55:03
      147400000 -- (-4575.163) [...7 remote chains...] -- 74:54:09
      147450000 -- (-4573.852) [...7 remote chains...] -- 74:53:17
      147500000 -- (-4603.491) [...7 remote chains...] -- 74:52:23

      Average standard deviation of split frequencies: 0.015913

      147550000 -- (-4571.403) [...7 remote chains...] -- 74:51:31
      147600000 -- (-4604.329) [...7 remote chains...] -- 74:50:38
      147650000 -- (-4566.984) [...7 remote chains...] -- 74:49:46
      147700000 -- (-4573.091) [...7 remote chains...] -- 74:48:54
      147750000 -- (-4606.152) [...7 remote chains...] -- 74:48:00
      147800000 -- (-4618.010) [...7 remote chains...] -- 74:47:07
      147850000 -- (-4607.631) [...7 remote chains...] -- 74:46:17
      147900000 -- (-4591.667) [...7 remote chains...] -- 74:45:24
      147950000 -- (-4609.835) [...7 remote chains...] -- 74:44:34
      148000000 -- (-4594.940) [...7 remote chains...] -- 74:43:45

      Average standard deviation of split frequencies: 0.015741

      148050000 -- (-4595.765) [...7 remote chains...] -- 74:42:53
      148100000 -- (-4623.411) [...7 remote chains...] -- 74:42:02
      148150000 -- (-4602.426) [...7 remote chains...] -- 74:41:13
      148200000 -- (-4595.528) [...7 remote chains...] -- 74:40:22
      148250000 -- (-4616.062) [...7 remote chains...] -- 74:39:30
      148300000 -- (-4612.304) [...7 remote chains...] -- 74:38:36
      148350000 -- (-4639.348) [...7 remote chains...] -- 74:37:44
      148400000 -- (-4619.725) [...7 remote chains...] -- 74:36:55
      148450000 -- (-4600.717) [...7 remote chains...] -- 74:36:02
      148500000 -- (-4630.349) [...7 remote chains...] -- 74:35:12

      Average standard deviation of split frequencies: 0.015588

      148550000 -- (-4616.128) [...7 remote chains...] -- 74:34:23
      148600000 -- (-4640.187) [...7 remote chains...] -- 74:33:32
      148650000 -- (-4619.013) [...7 remote chains...] -- 74:32:41
      148700000 -- (-4621.148) [...7 remote chains...] -- 74:31:54
      148750000 -- (-4637.281) [...7 remote chains...] -- 74:31:04
      148800000 -- (-4602.271) [...7 remote chains...] -- 74:30:11
      148850000 -- (-4643.693) [...7 remote chains...] -- 74:29:22
      148900000 -- (-4646.073) [...7 remote chains...] -- 74:28:30
      148950000 -- (-4623.251) [...7 remote chains...] -- 74:27:43
      149000000 -- (-4632.892) [...7 remote chains...] -- 74:26:52

      Average standard deviation of split frequencies: 0.015550

      149050000 -- (-4610.175) [...7 remote chains...] -- 74:26:01
      149100000 -- (-4647.175) [...7 remote chains...] -- 74:25:11
      149150000 -- (-4637.190) [...7 remote chains...] -- 74:24:20
      149200000 -- (-4621.740) [...7 remote chains...] -- 74:23:31
      149250000 -- (-4616.047) [...7 remote chains...] -- 74:22:40
      149300000 -- (-4631.401) [...7 remote chains...] -- 74:21:49
      149350000 -- (-4604.041) [...7 remote chains...] -- 74:20:59
      149400000 -- (-4626.602) [...7 remote chains...] -- 74:20:06
      149450000 -- (-4593.736) [...7 remote chains...] -- 74:19:16
      149500000 -- (-4588.029) [...7 remote chains...] -- 74:18:27

      Average standard deviation of split frequencies: 0.015600

      149550000 -- (-4613.071) [...7 remote chains...] -- 74:17:34
      149600000 -- (-4616.538) [...7 remote chains...] -- 74:16:42
      149650000 -- (-4622.911) [...7 remote chains...] -- 74:15:51
      149700000 -- (-4603.988) [...7 remote chains...] -- 74:14:59
      149750000 -- (-4610.716) [...7 remote chains...] -- 74:14:08
      149800000 -- (-4624.374) [...7 remote chains...] -- 74:13:17
      149850000 -- (-4610.004) [...7 remote chains...] -- 74:12:27
      149900000 -- (-4605.554) [...7 remote chains...] -- 74:11:34
      149950000 -- (-4599.621) [...7 remote chains...] -- 74:10:42
      150000000 -- (-4600.923) [...7 remote chains...] -- 74:09:50

      Average standard deviation of split frequencies: 0.015801

      150050000 -- (-4626.260) [...7 remote chains...] -- 74:09:02
      150100000 -- (-4603.814) [...7 remote chains...] -- 74:08:10
      150150000 -- (-4601.902) [...7 remote chains...] -- 74:07:19
      150200000 -- (-4601.640) [...7 remote chains...] -- 74:06:27
      150250000 -- (-4602.886) [...7 remote chains...] -- 74:05:34
      150300000 -- (-4597.961) [...7 remote chains...] -- 74:04:43
      150350000 -- (-4621.843) [...7 remote chains...] -- 74:03:51
      150400000 -- (-4580.520) [...7 remote chains...] -- 74:03:00
      150450000 -- (-4591.248) [...7 remote chains...] -- 74:02:08
      150500000 -- (-4619.165) [...7 remote chains...] -- 74:01:17

      Average standard deviation of split frequencies: 0.015763

      150550000 -- (-4612.154) [...7 remote chains...] -- 74:00:25
      150600000 -- (-4588.837) [...7 remote chains...] -- 73:59:36
      150650000 -- (-4588.480) [...7 remote chains...] -- 73:58:43
      150700000 -- (-4602.473) [...7 remote chains...] -- 73:57:51
      150750000 -- (-4602.189) [...7 remote chains...] -- 73:56:58
      150800000 -- (-4595.374) [...7 remote chains...] -- 73:56:06
      150850000 -- (-4600.587) [...7 remote chains...] -- 73:55:15
      150900000 -- (-4586.578) [...7 remote chains...] -- 73:54:24
      150950000 -- (-4613.829) [...7 remote chains...] -- 73:53:34
      151000000 -- (-4615.602) [...7 remote chains...] -- 73:52:41

      Average standard deviation of split frequencies: 0.015733

      151050000 -- (-4595.435) [...7 remote chains...] -- 73:51:52
      151100000 -- (-4623.900) [...7 remote chains...] -- 73:51:00
      151150000 -- (-4604.848) [...7 remote chains...] -- 73:50:12
      151200000 -- (-4601.991) [...7 remote chains...] -- 73:49:20
      151250000 -- (-4600.093) [...7 remote chains...] -- 73:48:29
      151300000 -- (-4601.869) [...7 remote chains...] -- 73:47:40
      151350000 -- (-4611.548) [...7 remote chains...] -- 73:46:51
      151400000 -- (-4620.848) [...7 remote chains...] -- 73:46:01
      151450000 -- (-4610.355) [...7 remote chains...] -- 73:45:11
      151500000 -- (-4610.974) [...7 remote chains...] -- 73:44:21

      Average standard deviation of split frequencies: 0.015645

      151550000 -- (-4599.435) [...7 remote chains...] -- 73:43:31
      151600000 -- (-4610.109) [...7 remote chains...] -- 73:42:41
      151650000 -- (-4604.538) [...7 remote chains...] -- 73:41:52
      151700000 -- (-4604.163) [...7 remote chains...] -- 73:41:05
      151750000 -- (-4613.269) [...7 remote chains...] -- 73:40:16
      151800000 -- (-4632.836) [...7 remote chains...] -- 73:39:26
      151850000 -- (-4626.448) [...7 remote chains...] -- 73:38:36
      151900000 -- (-4621.671) [...7 remote chains...] -- 73:37:45
      151950000 -- (-4635.164) [...7 remote chains...] -- 73:36:55
      152000000 -- (-4624.228) [...7 remote chains...] -- 73:36:06

      Average standard deviation of split frequencies: 0.015514

      152050000 -- (-4615.703) [...7 remote chains...] -- 73:35:17
      152100000 -- (-4622.431) [...7 remote chains...] -- 73:34:28
      152150000 -- (-4595.779) [...7 remote chains...] -- 73:33:37
      152200000 -- (-4597.695) [...7 remote chains...] -- 73:32:49
      152250000 -- (-4644.737) [...7 remote chains...] -- 73:32:00
      152300000 -- (-4639.042) [...7 remote chains...] -- 73:31:09
      152350000 -- (-4615.935) [...7 remote chains...] -- 73:30:18
      152400000 -- (-4625.987) [...7 remote chains...] -- 73:29:29
      152450000 -- (-4616.784) [...7 remote chains...] -- 73:28:38
      152500000 -- (-4609.412) [...7 remote chains...] -- 73:27:51

      Average standard deviation of split frequencies: 0.015579

      152550000 -- (-4619.330) [...7 remote chains...] -- 73:27:00
      152600000 -- (-4625.997) [...7 remote chains...] -- 73:26:09
      152650000 -- (-4608.592) [...7 remote chains...] -- 73:25:16
      152700000 -- (-4588.370) [...7 remote chains...] -- 73:24:27
      152750000 -- (-4617.048) [...7 remote chains...] -- 73:23:40
      152800000 -- (-4615.877) [...7 remote chains...] -- 73:22:52
      152850000 -- (-4623.736) [...7 remote chains...] -- 73:22:01
      152900000 -- (-4601.180) [...7 remote chains...] -- 73:21:10
      152950000 -- (-4609.050) [...7 remote chains...] -- 73:20:19
      153000000 -- (-4622.966) [...7 remote chains...] -- 73:19:28

      Average standard deviation of split frequencies: 0.015635

      153050000 -- (-4602.549) [...7 remote chains...] -- 73:18:39
      153100000 -- (-4613.423) [...7 remote chains...] -- 73:17:50
      153150000 -- (-4609.672) [...7 remote chains...] -- 73:17:00
      153200000 -- (-4614.735) [...7 remote chains...] -- 73:16:09
      153250000 -- (-4605.096) [...7 remote chains...] -- 73:15:18
      153300000 -- (-4620.884) [...7 remote chains...] -- 73:14:29
      153350000 -- (-4592.451) [...7 remote chains...] -- 73:13:38
      153400000 -- (-4622.481) [...7 remote chains...] -- 73:12:47
      153450000 -- (-4625.872) [...7 remote chains...] -- 73:11:55
      153500000 -- (-4631.280) [...7 remote chains...] -- 73:11:04

      Average standard deviation of split frequencies: 0.015515

      153550000 -- (-4611.492) [...7 remote chains...] -- 73:10:13
      153600000 -- (-4612.246) [...7 remote chains...] -- 73:09:24
      153650000 -- (-4596.027) [...7 remote chains...] -- 73:08:33
      153700000 -- (-4609.208) [...7 remote chains...] -- 73:07:40
      153750000 -- (-4619.480) [...7 remote chains...] -- 73:06:49
      153800000 -- (-4606.475) [...7 remote chains...] -- 73:05:58
      153850000 -- (-4592.080) [...7 remote chains...] -- 73:05:09
      153900000 -- (-4618.430) [...7 remote chains...] -- 73:04:18
      153950000 -- (-4600.365) [...7 remote chains...] -- 73:03:25
      154000000 -- (-4629.216) [...7 remote chains...] -- 73:02:36

      Average standard deviation of split frequencies: 0.015242

      154050000 -- (-4640.139) [...7 remote chains...] -- 73:01:47
      154100000 -- (-4618.142) [...7 remote chains...] -- 73:00:57
      154150000 -- (-4642.635) [...7 remote chains...] -- 73:00:06
      154200000 -- (-4646.845) [...7 remote chains...] -- 72:59:17
      154250000 -- (-4644.438) [...7 remote chains...] -- 72:58:26
      154300000 -- (-4628.719) [...7 remote chains...] -- 72:57:35
      154350000 -- (-4620.115) [...7 remote chains...] -- 72:56:44
      154400000 -- (-4616.706) [...7 remote chains...] -- 72:55:53
      154450000 -- (-4620.999) [...7 remote chains...] -- 72:55:03
      154500000 -- (-4622.920) [...7 remote chains...] -- 72:54:13

      Average standard deviation of split frequencies: 0.015152

      154550000 -- (-4575.532) [...7 remote chains...] -- 72:53:22
      154600000 -- (-4603.434) [...7 remote chains...] -- 72:52:29
      154650000 -- (-4611.011) [...7 remote chains...] -- 72:51:40
      154700000 -- (-4603.900) [...7 remote chains...] -- 72:50:49
      154750000 -- (-4614.889) [...7 remote chains...] -- 72:49:58
      154800000 -- (-4596.657) [...7 remote chains...] -- 72:49:06
      154850000 -- (-4604.051) [...7 remote chains...] -- 72:48:12
      154900000 -- (-4585.246) [...7 remote chains...] -- 72:47:20
      154950000 -- (-4606.409) [...7 remote chains...] -- 72:46:29
      155000000 -- (-4623.254) [...7 remote chains...] -- 72:45:36

      Average standard deviation of split frequencies: 0.015167

      155050000 -- (-4602.122) [...7 remote chains...] -- 72:44:44
      155100000 -- (-4630.932) [...7 remote chains...] -- 72:43:49
      155150000 -- (-4615.430) [...7 remote chains...] -- 72:42:57
      155200000 -- (-4610.450) [...7 remote chains...] -- 72:42:07
      155250000 -- (-4602.367) [...7 remote chains...] -- 72:41:15
      155300000 -- (-4611.519) [...7 remote chains...] -- 72:40:22
      155350000 -- (-4593.820) [...7 remote chains...] -- 72:39:28
      155400000 -- (-4598.665) [...7 remote chains...] -- 72:38:35
      155450000 -- (-4571.422) [...7 remote chains...] -- 72:37:44
      155500000 -- (-4576.354) [...7 remote chains...] -- 72:36:56

      Average standard deviation of split frequencies: 0.015102

      155550000 -- (-4587.795) [...7 remote chains...] -- 72:36:04
      155600000 -- (-4610.224) [...7 remote chains...] -- 72:35:13
      155650000 -- (-4613.289) [...7 remote chains...] -- 72:34:20
      155700000 -- (-4607.441) [...7 remote chains...] -- 72:33:31
      155750000 -- (-4598.817) [...7 remote chains...] -- 72:32:43
      155800000 -- (-4607.429) [...7 remote chains...] -- 72:31:53
      155850000 -- (-4610.315) [...7 remote chains...] -- 72:31:04
      155900000 -- (-4631.869) [...7 remote chains...] -- 72:30:14
      155950000 -- (-4631.182) [...7 remote chains...] -- 72:29:25
      156000000 -- (-4627.711) [...7 remote chains...] -- 72:28:37

      Average standard deviation of split frequencies: 0.015241

      156050000 -- (-4619.156) [...7 remote chains...] -- 72:27:49
      156100000 -- (-4643.371) [...7 remote chains...] -- 72:26:58
      156150000 -- (-4631.194) [...7 remote chains...] -- 72:26:08
      156200000 -- (-4654.579) [...7 remote chains...] -- 72:25:19
      156250000 -- (-4657.912) [...7 remote chains...] -- 72:24:28
      156300000 -- (-4607.703) [...7 remote chains...] -- 72:23:37
      156350000 -- (-4638.677) [...7 remote chains...] -- 72:22:47
      156400000 -- (-4627.449) [...7 remote chains...] -- 72:21:58
      156450000 -- (-4608.821) [...7 remote chains...] -- 72:21:08
      156500000 -- (-4631.770) [...7 remote chains...] -- 72:20:18

      Average standard deviation of split frequencies: 0.015236

      156550000 -- (-4629.257) [...7 remote chains...] -- 72:19:30
      156600000 -- (-4638.103) [...7 remote chains...] -- 72:18:42
      156650000 -- (-4614.678) [...7 remote chains...] -- 72:17:51
      156700000 -- (-4630.960) [...7 remote chains...] -- 72:17:02
      156750000 -- (-4615.212) [...7 remote chains...] -- 72:16:11
      156800000 -- (-4635.366) [...7 remote chains...] -- 72:15:20
      156850000 -- (-4593.364) [...7 remote chains...] -- 72:14:32
      156900000 -- (-4608.987) [...7 remote chains...] -- 72:13:42
      156950000 -- (-4622.569) [...7 remote chains...] -- 72:12:52
      157000000 -- (-4615.653) [...7 remote chains...] -- 72:12:03

      Average standard deviation of split frequencies: 0.015242

      157050000 -- (-4666.329) [...7 remote chains...] -- 72:11:12
      157100000 -- (-4639.428) [...7 remote chains...] -- 72:10:22
      157150000 -- (-4622.147) [...7 remote chains...] -- 72:09:33
      157200000 -- (-4592.220) [...7 remote chains...] -- 72:08:41
      157250000 -- (-4620.308) [...7 remote chains...] -- 72:07:52
      157300000 -- (-4599.175) [...7 remote chains...] -- 72:06:59
      157350000 -- (-4607.678) [...7 remote chains...] -- 72:06:11
      157400000 -- (-4612.707) [...7 remote chains...] -- 72:05:20
      157450000 -- (-4624.437) [...7 remote chains...] -- 72:04:29
      157500000 -- (-4623.160) [...7 remote chains...] -- 72:03:38

      Average standard deviation of split frequencies: 0.015011

      157550000 -- (-4648.823) [...7 remote chains...] -- 72:02:46
      157600000 -- (-4629.497) [...7 remote chains...] -- 72:01:55
      157650000 -- (-4638.775) [...7 remote chains...] -- 72:01:06
      157700000 -- (-4616.676) [...7 remote chains...] -- 72:00:16
      157750000 -- (-4607.935) [...7 remote chains...] -- 71:59:26
      157800000 -- (-4633.827) [...7 remote chains...] -- 71:58:35
      157850000 -- (-4622.897) [...7 remote chains...] -- 71:57:44
      157900000 -- (-4617.488) [...7 remote chains...] -- 71:56:54
      157950000 -- (-4604.053) [...7 remote chains...] -- 71:56:03
      158000000 -- (-4611.344) [...7 remote chains...] -- 71:55:10

      Average standard deviation of split frequencies: 0.014974

      158050000 -- (-4616.774) [...7 remote chains...] -- 71:54:19
      158100000 -- (-4634.984) [...7 remote chains...] -- 71:53:30
      158150000 -- (-4633.970) [...7 remote chains...] -- 71:52:38
      158200000 -- (-4623.032) [...7 remote chains...] -- 71:51:49
      158250000 -- (-4619.100) [...7 remote chains...] -- 71:50:59
      158300000 -- (-4635.946) [...7 remote chains...] -- 71:50:06
      158350000 -- (-4645.294) [...7 remote chains...] -- 71:49:14
      158400000 -- (-4642.384) [...7 remote chains...] -- 71:48:24
      158450000 -- (-4629.983) [...7 remote chains...] -- 71:47:34
      158500000 -- (-4635.650) [...7 remote chains...] -- 71:46:43

      Average standard deviation of split frequencies: 0.014856

      158550000 -- (-4632.822) [...7 remote chains...] -- 71:45:53
      158600000 -- (-4609.115) [...7 remote chains...] -- 71:45:04
      158650000 -- (-4599.698) [...7 remote chains...] -- 71:44:12
      158700000 -- (-4615.859) [...7 remote chains...] -- 71:43:21
      158750000 -- (-4621.273) [...7 remote chains...] -- 71:42:30
      158800000 -- (-4621.021) [...7 remote chains...] -- 71:41:37
      158850000 -- (-4604.327) [...7 remote chains...] -- 71:40:46
      158900000 -- (-4577.853) [...7 remote chains...] -- 71:39:56
      158950000 -- (-4615.576) [...7 remote chains...] -- 71:39:05
      159000000 -- (-4618.091) [...7 remote chains...] -- 71:38:15

      Average standard deviation of split frequencies: 0.014883

      159050000 -- (-4601.869) [...7 remote chains...] -- 71:37:24
      159100000 -- (-4600.354) [...7 remote chains...] -- 71:36:34
      159150000 -- (-4638.833) [...7 remote chains...] -- 71:35:45
      159200000 -- (-4608.977) [...7 remote chains...] -- 71:34:55
      159250000 -- (-4573.804) [...7 remote chains...] -- 71:34:05
      159300000 -- (-4574.840) [...7 remote chains...] -- 71:33:15
      159350000 -- (-4568.026) [...7 remote chains...] -- 71:32:24
      159400000 -- (-4576.920) [...7 remote chains...] -- 71:31:34
      159450000 -- (-4569.411) [...7 remote chains...] -- 71:30:45
      159500000 -- (-4555.196) [...7 remote chains...] -- 71:29:53

      Average standard deviation of split frequencies: 0.014811

      159550000 -- (-4584.235) [...7 remote chains...] -- 71:29:02
      159600000 -- (-4573.188) [...7 remote chains...] -- 71:28:11
      159650000 -- (-4569.691) [...7 remote chains...] -- 71:27:21
      159700000 -- (-4582.965) [...7 remote chains...] -- 71:26:30
      159750000 -- (-4602.838) [...7 remote chains...] -- 71:25:38
      159800000 -- (-4554.716) [...7 remote chains...] -- 71:24:49
      159850000 -- (-4571.252) [...7 remote chains...] -- 71:23:57
      159900000 -- (-4581.023) [...7 remote chains...] -- 71:23:06
      159950000 -- (-4592.359) [...7 remote chains...] -- 71:22:15
      160000000 -- (-4569.719) [...7 remote chains...] -- 71:21:25

      Average standard deviation of split frequencies: 0.014775

      160050000 -- (-4581.816) [...7 remote chains...] -- 71:20:35
      160100000 -- (-4592.912) [...7 remote chains...] -- 71:19:44
      160150000 -- (-4592.502) [...7 remote chains...] -- 71:18:53
      160200000 -- (-4578.295) [...7 remote chains...] -- 71:18:01
      160250000 -- (-4568.859) [...7 remote chains...] -- 71:17:10
      160300000 -- (-4571.342) [...7 remote chains...] -- 71:16:17
      160350000 -- (-4611.276) [...7 remote chains...] -- 71:15:27
      160400000 -- (-4577.630) [...7 remote chains...] -- 71:14:36
      160450000 -- (-4605.046) [...7 remote chains...] -- 71:13:46
      160500000 -- (-4582.472) [...7 remote chains...] -- 71:12:55

      Average standard deviation of split frequencies: 0.014697

      160550000 -- (-4595.478) [...7 remote chains...] -- 71:12:05
      160600000 -- (-4625.253) [...7 remote chains...] -- 71:11:14
      160650000 -- (-4600.156) [...7 remote chains...] -- 71:10:24
      160700000 -- (-4596.988) [...7 remote chains...] -- 71:09:33
      160750000 -- (-4590.912) [...7 remote chains...] -- 71:08:41
      160800000 -- (-4605.727) [...7 remote chains...] -- 71:07:48
      160850000 -- (-4602.214) [...7 remote chains...] -- 71:06:57
      160900000 -- (-4621.988) [...7 remote chains...] -- 71:06:07
      160950000 -- (-4620.483) [...7 remote chains...] -- 71:05:16
      161000000 -- (-4601.734) [...7 remote chains...] -- 71:04:25

      Average standard deviation of split frequencies: 0.014726

      161050000 -- (-4628.035) [...7 remote chains...] -- 71:03:33
      161100000 -- (-4610.329) [...7 remote chains...] -- 71:02:42
      161150000 -- (-4637.768) [...7 remote chains...] -- 71:01:51
      161200000 -- (-4601.457) [...7 remote chains...] -- 71:00:59
      161250000 -- (-4598.465) [...7 remote chains...] -- 71:00:06
      161300000 -- (-4616.535) [...7 remote chains...] -- 70:59:16
      161350000 -- (-4632.367) [...7 remote chains...] -- 70:58:25
      161400000 -- (-4620.606) [...7 remote chains...] -- 70:57:35
      161450000 -- (-4613.639) [...7 remote chains...] -- 70:56:45
      161500000 -- (-4618.064) [...7 remote chains...] -- 70:55:54

      Average standard deviation of split frequencies: 0.014902

      161550000 -- (-4608.418) [...7 remote chains...] -- 70:55:04
      161600000 -- (-4623.213) [...7 remote chains...] -- 70:54:13
      161650000 -- (-4624.271) [...7 remote chains...] -- 70:53:21
      161700000 -- (-4626.565) [...7 remote chains...] -- 70:52:30
      161750000 -- (-4630.548) [...7 remote chains...] -- 70:51:40
      161800000 -- (-4595.311) [...7 remote chains...] -- 70:50:50
      161850000 -- (-4612.691) [...7 remote chains...] -- 70:49:59
      161900000 -- (-4598.560) [...7 remote chains...] -- 70:49:07
      161950000 -- (-4598.199) [...7 remote chains...] -- 70:48:16
      162000000 -- (-4616.682) [...7 remote chains...] -- 70:47:25

      Average standard deviation of split frequencies: 0.015004

      162050000 -- (-4610.165) [...7 remote chains...] -- 70:46:33
      162100000 -- (-4600.141) [...7 remote chains...] -- 70:45:42
      162150000 -- (-4618.542) [...7 remote chains...] -- 70:44:52
      162200000 -- (-4613.267) [...7 remote chains...] -- 70:44:00
      162250000 -- (-4603.091) [...7 remote chains...] -- 70:43:11
      162300000 -- (-4616.577) [...7 remote chains...] -- 70:42:21
      162350000 -- (-4610.072) [...7 remote chains...] -- 70:41:29
      162400000 -- (-4615.275) [...7 remote chains...] -- 70:40:39
      162450000 -- (-4608.440) [...7 remote chains...] -- 70:39:49
      162500000 -- (-4619.567) [...7 remote chains...] -- 70:38:59

      Average standard deviation of split frequencies: 0.015067

      162550000 -- (-4633.524) [...7 remote chains...] -- 70:38:09
      162600000 -- (-4621.428) [...7 remote chains...] -- 70:37:18
      162650000 -- (-4646.489) [...7 remote chains...] -- 70:36:28
      162700000 -- (-4613.758) [...7 remote chains...] -- 70:35:37
      162750000 -- (-4626.064) [...7 remote chains...] -- 70:34:47
      162800000 -- (-4631.196) [...7 remote chains...] -- 70:33:57
      162850000 -- (-4600.840) [...7 remote chains...] -- 70:33:07
      162900000 -- (-4622.456) [...7 remote chains...] -- 70:32:17
      162950000 -- (-4617.981) [...7 remote chains...] -- 70:31:25
      163000000 -- (-4620.785) [...7 remote chains...] -- 70:30:35

      Average standard deviation of split frequencies: 0.015111

      163050000 -- (-4646.226) [...7 remote chains...] -- 70:29:44
      163100000 -- (-4633.344) [...7 remote chains...] -- 70:28:54
      163150000 -- (-4641.773) [...7 remote chains...] -- 70:28:01
      163200000 -- (-4623.814) [...7 remote chains...] -- 70:27:09
      163250000 -- (-4617.000) [...7 remote chains...] -- 70:26:19
      163300000 -- (-4617.375) [...7 remote chains...] -- 70:25:31
      163350000 -- (-4606.412) [...7 remote chains...] -- 70:24:41
      163400000 -- (-4615.076) [...7 remote chains...] -- 70:23:52
      163450000 -- (-4620.666) [...7 remote chains...] -- 70:23:01
      163500000 -- (-4644.340) [...7 remote chains...] -- 70:22:12

      Average standard deviation of split frequencies: 0.015154

      163550000 -- (-4634.334) [...7 remote chains...] -- 70:21:21
      163600000 -- (-4625.510) [...7 remote chains...] -- 70:20:31
      163650000 -- (-4626.544) [...7 remote chains...] -- 70:19:39
      163700000 -- (-4619.865) [...7 remote chains...] -- 70:18:48
      163750000 -- (-4622.126) [...7 remote chains...] -- 70:17:56
      163800000 -- (-4605.048) [...7 remote chains...] -- 70:17:03
      163850000 -- (-4620.540) [...7 remote chains...] -- 70:16:10
      163900000 -- (-4630.846) [...7 remote chains...] -- 70:15:19
      163950000 -- (-4608.301) [...7 remote chains...] -- 70:14:26
      164000000 -- (-4618.146) [...7 remote chains...] -- 70:13:30

      Average standard deviation of split frequencies: 0.015207

      164050000 -- (-4633.036) [...7 remote chains...] -- 70:12:37
      164100000 -- (-4605.660) [...7 remote chains...] -- 70:11:43
      164150000 -- (-4631.104) [...7 remote chains...] -- 70:10:49
      164200000 -- (-4656.121) [...7 remote chains...] -- 70:09:56
      164250000 -- (-4623.904) [...7 remote chains...] -- 70:09:01
      164300000 -- (-4612.320) [...7 remote chains...] -- 70:08:07
      164350000 -- (-4628.183) [...7 remote chains...] -- 70:07:12
      164400000 -- (-4606.563) [...7 remote chains...] -- 70:06:18
      164450000 -- (-4622.487) [...7 remote chains...] -- 70:05:24
      164500000 -- (-4644.650) [...7 remote chains...] -- 70:04:29

      Average standard deviation of split frequencies: 0.015143

      164550000 -- (-4616.843) [...7 remote chains...] -- 70:03:36
      164600000 -- (-4597.628) [...7 remote chains...] -- 70:02:42
      164650000 -- (-4624.814) [...7 remote chains...] -- 70:01:49
      164700000 -- (-4615.757) [...7 remote chains...] -- 70:00:55
      164750000 -- (-4625.865) [...7 remote chains...] -- 70:00:02
      164800000 -- (-4613.047) [...7 remote chains...] -- 69:59:08
      164850000 -- (-4622.778) [...7 remote chains...] -- 69:58:12
      164900000 -- (-4613.764) [...7 remote chains...] -- 69:57:16
      164950000 -- (-4622.606) [...7 remote chains...] -- 69:56:22
      165000000 -- (-4620.463) [...7 remote chains...] -- 69:55:27

      Average standard deviation of split frequencies: 0.015250

      165050000 -- (-4606.803) [...7 remote chains...] -- 69:54:33
      165100000 -- (-4617.815) [...7 remote chains...] -- 69:53:39
      165150000 -- (-4610.600) [...7 remote chains...] -- 69:52:46
      165200000 -- (-4622.653) [...7 remote chains...] -- 69:51:53
      165250000 -- (-4601.070) [...7 remote chains...] -- 69:50:58
      165300000 -- (-4600.998) [...7 remote chains...] -- 69:50:05
      165350000 -- (-4616.886) [...7 remote chains...] -- 69:49:11
      165400000 -- (-4602.293) [...7 remote chains...] -- 69:48:17
      165450000 -- (-4617.387) [...7 remote chains...] -- 69:47:24
      165500000 -- (-4619.418) [...7 remote chains...] -- 69:46:29

      Average standard deviation of split frequencies: 0.015486

      165550000 -- (-4651.191) [...7 remote chains...] -- 69:45:35
      165600000 -- (-4627.040) [...7 remote chains...] -- 69:44:42
      165650000 -- (-4602.818) [...7 remote chains...] -- 69:43:48
      165700000 -- (-4627.534) [...7 remote chains...] -- 69:42:53
      165750000 -- (-4644.945) [...7 remote chains...] -- 69:41:59
      165800000 -- (-4640.009) [...7 remote chains...] -- 69:41:05
      165850000 -- (-4619.798) [...7 remote chains...] -- 69:40:12
      165900000 -- (-4635.224) [...7 remote chains...] -- 69:39:16
      165950000 -- (-4619.720) [...7 remote chains...] -- 69:38:23
      166000000 -- (-4612.457) [...7 remote chains...] -- 69:37:30

      Average standard deviation of split frequencies: 0.015481

      166050000 -- (-4627.452) [...7 remote chains...] -- 69:36:39
      166100000 -- (-4607.565) [...7 remote chains...] -- 69:35:46
      166150000 -- (-4603.545) [...7 remote chains...] -- 69:34:53
      166200000 -- (-4607.772) [...7 remote chains...] -- 69:34:00
      166250000 -- (-4621.396) [...7 remote chains...] -- 69:33:07
      166300000 -- (-4617.459) [...7 remote chains...] -- 69:32:14
      166350000 -- (-4627.071) [...7 remote chains...] -- 69:31:21
      166400000 -- (-4636.103) [...7 remote chains...] -- 69:30:27
      166450000 -- (-4609.103) [...7 remote chains...] -- 69:29:34
      166500000 -- (-4625.906) [...7 remote chains...] -- 69:28:41

      Average standard deviation of split frequencies: 0.015421

      166550000 -- (-4613.323) [...7 remote chains...] -- 69:27:48
      166600000 -- (-4624.542) [...7 remote chains...] -- 69:26:55
      166650000 -- (-4630.800) [...7 remote chains...] -- 69:26:02
      166700000 -- (-4641.265) [...7 remote chains...] -- 69:25:08
      166750000 -- (-4610.928) [...7 remote chains...] -- 69:24:13
      166800000 -- (-4619.898) [...7 remote chains...] -- 69:23:19
      166850000 -- (-4618.153) [...7 remote chains...] -- 69:22:26
      166900000 -- (-4634.872) [...7 remote chains...] -- 69:21:32
      166950000 -- (-4606.763) [...7 remote chains...] -- 69:20:39
      167000000 -- (-4635.430) [...7 remote chains...] -- 69:19:44

      Average standard deviation of split frequencies: 0.015431

      167050000 -- (-4620.242) [...7 remote chains...] -- 69:18:51
      167100000 -- (-4625.453) [...7 remote chains...] -- 69:17:57
      167150000 -- (-4628.692) [...7 remote chains...] -- 69:17:03
      167200000 -- (-4634.167) [...7 remote chains...] -- 69:16:10
      167250000 -- (-4635.784) [...7 remote chains...] -- 69:15:17
      167300000 -- (-4630.830) [...7 remote chains...] -- 69:14:23
      167350000 -- (-4611.558) [...7 remote chains...] -- 69:13:28
      167400000 -- (-4653.867) [...7 remote chains...] -- 69:12:34
      167450000 -- (-4611.004) [...7 remote chains...] -- 69:11:40
      167500000 -- (-4619.375) [...7 remote chains...] -- 69:10:47

      Average standard deviation of split frequencies: 0.015362

      167550000 -- (-4635.076) [...7 remote chains...] -- 69:09:52
      167600000 -- (-4626.554) [...7 remote chains...] -- 69:08:58
      167650000 -- (-4636.917) [...7 remote chains...] -- 69:08:04
      167700000 -- (-4624.543) [...7 remote chains...] -- 69:07:09
      167750000 -- (-4597.083) [...7 remote chains...] -- 69:06:15
      167800000 -- (-4614.165) [...7 remote chains...] -- 69:05:21
      167850000 -- (-4635.070) [...7 remote chains...] -- 69:04:28
      167900000 -- (-4631.681) [...7 remote chains...] -- 69:03:35
      167950000 -- (-4605.479) [...7 remote chains...] -- 69:02:42
      168000000 -- (-4619.257) [...7 remote chains...] -- 69:01:47

      Average standard deviation of split frequencies: 0.015296

      168050000 -- (-4640.368) [...7 remote chains...] -- 69:00:53
      168100000 -- (-4628.183) [...7 remote chains...] -- 69:00:00
      168150000 -- (-4621.059) [...7 remote chains...] -- 68:59:07
      168200000 -- (-4607.641) [...7 remote chains...] -- 68:58:13
      168250000 -- (-4627.983) [...7 remote chains...] -- 68:57:19
      168300000 -- (-4636.990) [...7 remote chains...] -- 68:56:26
      168350000 -- (-4631.734) [...7 remote chains...] -- 68:55:33
      168400000 -- (-4635.847) [...7 remote chains...] -- 68:54:40
      168450000 -- (-4627.472) [...7 remote chains...] -- 68:53:45
      168500000 -- (-4618.835) [...7 remote chains...] -- 68:52:52

      Average standard deviation of split frequencies: 0.015494

      168550000 -- (-4634.097) [...7 remote chains...] -- 68:51:59
      168600000 -- (-4629.466) [...7 remote chains...] -- 68:51:07
      168650000 -- (-4611.613) [...7 remote chains...] -- 68:50:14
      168700000 -- (-4633.963) [...7 remote chains...] -- 68:49:21
      168750000 -- (-4609.233) [...7 remote chains...] -- 68:48:28
      168800000 -- (-4638.152) [...7 remote chains...] -- 68:47:35
      168850000 -- (-4601.517) [...7 remote chains...] -- 68:46:43
      168900000 -- (-4607.755) [...7 remote chains...] -- 68:45:50
      168950000 -- (-4607.376) [...7 remote chains...] -- 68:44:57
      169000000 -- (-4634.286) [...7 remote chains...] -- 68:44:04

      Average standard deviation of split frequencies: 0.015612

      169050000 -- (-4580.981) [...7 remote chains...] -- 68:43:13
      169100000 -- (-4624.120) [...7 remote chains...] -- 68:42:20
      169150000 -- (-4627.421) [...7 remote chains...] -- 68:41:25
      169200000 -- (-4613.375) [...7 remote chains...] -- 68:40:31
      169250000 -- (-4606.534) [...7 remote chains...] -- 68:39:37
      169300000 -- (-4623.301) [...7 remote chains...] -- 68:38:42
      169350000 -- (-4585.014) [...7 remote chains...] -- 68:37:49
      169400000 -- (-4617.368) [...7 remote chains...] -- 68:36:55
      169450000 -- (-4605.284) [...7 remote chains...] -- 68:36:02
      169500000 -- (-4607.093) [...7 remote chains...] -- 68:35:08

      Average standard deviation of split frequencies: 0.015787

      169550000 -- (-4610.733) [...7 remote chains...] -- 68:34:15
      169600000 -- (-4610.618) [...7 remote chains...] -- 68:33:22
      169650000 -- (-4610.530) [...7 remote chains...] -- 68:32:29
      169700000 -- (-4620.612) [...7 remote chains...] -- 68:31:36
      169750000 -- (-4613.693) [...7 remote chains...] -- 68:30:43
      169800000 -- (-4606.552) [...7 remote chains...] -- 68:29:50
      169850000 -- (-4636.044) [...7 remote chains...] -- 68:28:58
      169900000 -- (-4650.878) [...7 remote chains...] -- 68:28:04
      169950000 -- (-4621.899) [...7 remote chains...] -- 68:27:11
      170000000 -- (-4618.036) [...7 remote chains...] -- 68:26:17

      Average standard deviation of split frequencies: 0.015973

      170050000 -- (-4609.314) [...7 remote chains...] -- 68:25:24
      170100000 -- (-4632.182) [...7 remote chains...] -- 68:24:30
      170150000 -- (-4618.003) [...7 remote chains...] -- 68:23:37
      170200000 -- (-4618.577) [...7 remote chains...] -- 68:22:44
      170250000 -- (-4619.905) [...7 remote chains...] -- 68:21:51
      170300000 -- (-4623.310) [...7 remote chains...] -- 68:20:56
      170350000 -- (-4631.975) [...7 remote chains...] -- 68:20:03
      170400000 -- (-4617.838) [...7 remote chains...] -- 68:19:10
      170450000 -- (-4605.642) [...7 remote chains...] -- 68:18:17
      170500000 -- (-4641.038) [...7 remote chains...] -- 68:17:23

      Average standard deviation of split frequencies: 0.016079

      170550000 -- (-4599.321) [...7 remote chains...] -- 68:16:29
      170600000 -- (-4629.124) [...7 remote chains...] -- 68:15:36
      170650000 -- (-4645.339) [...7 remote chains...] -- 68:14:42
      170700000 -- (-4630.131) [...7 remote chains...] -- 68:13:47
      170750000 -- (-4632.233) [...7 remote chains...] -- 68:12:54
      170800000 -- (-4643.731) [...7 remote chains...] -- 68:12:00
      170850000 -- (-4631.136) [...7 remote chains...] -- 68:11:06
      170900000 -- (-4592.261) [...7 remote chains...] -- 68:10:13
      170950000 -- (-4611.046) [...7 remote chains...] -- 68:09:20
      171000000 -- (-4594.803) [...7 remote chains...] -- 68:08:25

      Average standard deviation of split frequencies: 0.015988

      171050000 -- (-4619.622) [...7 remote chains...] -- 68:07:31
      171100000 -- (-4612.805) [...7 remote chains...] -- 68:06:38
      171150000 -- (-4631.865) [...7 remote chains...] -- 68:05:45
      171200000 -- (-4610.015) [...7 remote chains...] -- 68:04:52
      171250000 -- (-4638.968) [...7 remote chains...] -- 68:03:59
      171300000 -- (-4638.068) [...7 remote chains...] -- 68:03:05
      171350000 -- (-4618.825) [...7 remote chains...] -- 68:02:11
      171400000 -- (-4613.258) [...7 remote chains...] -- 68:01:16
      171450000 -- (-4611.036) [...7 remote chains...] -- 68:00:23
      171500000 -- (-4614.361) [...7 remote chains...] -- 67:59:30

      Average standard deviation of split frequencies: 0.015847

      171550000 -- (-4580.174) [...7 remote chains...] -- 67:58:37
      171600000 -- (-4601.149) [...7 remote chains...] -- 67:57:43
      171650000 -- (-4617.659) [...7 remote chains...] -- 67:56:50
      171700000 -- (-4601.831) [...7 remote chains...] -- 67:55:57
      171750000 -- (-4617.945) [...7 remote chains...] -- 67:55:03
      171800000 -- (-4579.953) [...7 remote chains...] -- 67:54:08
      171850000 -- (-4597.683) [...7 remote chains...] -- 67:53:15
      171900000 -- (-4568.497) [...7 remote chains...] -- 67:52:23
      171950000 -- (-4596.479) [...7 remote chains...] -- 67:51:30
      172000000 -- (-4577.364) [...7 remote chains...] -- 67:50:37

      Average standard deviation of split frequencies: 0.015739

      172050000 -- (-4590.659) [...7 remote chains...] -- 67:49:44
      172100000 -- (-4601.388) [...7 remote chains...] -- 67:48:49
      172150000 -- (-4615.580) [...7 remote chains...] -- 67:47:55
      172200000 -- (-4592.616) [...7 remote chains...] -- 67:47:01
      172250000 -- (-4595.411) [...7 remote chains...] -- 67:46:05
      172300000 -- (-4630.663) [...7 remote chains...] -- 67:45:09
      172350000 -- (-4587.399) [...7 remote chains...] -- 67:44:15
      172400000 -- (-4601.780) [...7 remote chains...] -- 67:43:21
      172450000 -- (-4607.158) [...7 remote chains...] -- 67:42:25
      172500000 -- (-4596.011) [...7 remote chains...] -- 67:41:31

      Average standard deviation of split frequencies: 0.015713

      172550000 -- (-4617.844) [...7 remote chains...] -- 67:40:35
      172600000 -- (-4608.188) [...7 remote chains...] -- 67:39:40
      172650000 -- (-4603.605) [...7 remote chains...] -- 67:38:45
      172700000 -- (-4616.847) [...7 remote chains...] -- 67:37:50
      172750000 -- (-4575.907) [...7 remote chains...] -- 67:36:55
      172800000 -- (-4611.707) [...7 remote chains...] -- 67:36:00
      172850000 -- (-4615.021) [...7 remote chains...] -- 67:35:04
      172900000 -- (-4627.205) [...7 remote chains...] -- 67:34:09
      172950000 -- (-4606.473) [...7 remote chains...] -- 67:33:14
      173000000 -- (-4624.184) [...7 remote chains...] -- 67:32:19

      Average standard deviation of split frequencies: 0.015853

      173050000 -- (-4622.287) [...7 remote chains...] -- 67:31:25
      173100000 -- (-4599.334) [...7 remote chains...] -- 67:30:29
      173150000 -- (-4612.272) [...7 remote chains...] -- 67:29:35
      173200000 -- (-4628.590) [...7 remote chains...] -- 67:28:39
      173250000 -- (-4632.459) [...7 remote chains...] -- 67:27:43
      173300000 -- (-4633.118) [...7 remote chains...] -- 67:26:48
      173350000 -- (-4610.605) [...7 remote chains...] -- 67:25:52
      173400000 -- (-4588.150) [...7 remote chains...] -- 67:24:58
      173450000 -- (-4596.013) [...7 remote chains...] -- 67:24:04
      173500000 -- (-4598.059) [...7 remote chains...] -- 67:23:08

      Average standard deviation of split frequencies: 0.015919

      173550000 -- (-4622.543) [...7 remote chains...] -- 67:22:13
      173600000 -- (-4623.413) [...7 remote chains...] -- 67:21:18
      173650000 -- (-4603.502) [...7 remote chains...] -- 67:20:28
      173700000 -- (-4627.349) [...7 remote chains...] -- 67:19:34
      173750000 -- (-4624.587) [...7 remote chains...] -- 67:18:41
      173800000 -- (-4625.367) [...7 remote chains...] -- 67:17:46
      173850000 -- (-4618.475) [...7 remote chains...] -- 67:16:53
      173900000 -- (-4606.958) [...7 remote chains...] -- 67:15:59
      173950000 -- (-4611.383) [...7 remote chains...] -- 67:15:08
      174000000 -- (-4614.940) [...7 remote chains...] -- 67:14:16

      Average standard deviation of split frequencies: 0.015964

      174050000 -- (-4606.490) [...7 remote chains...] -- 67:13:24
      174100000 -- (-4636.574) [...7 remote chains...] -- 67:12:31
      174150000 -- (-4616.856) [...7 remote chains...] -- 67:11:38
      174200000 -- (-4631.484) [...7 remote chains...] -- 67:10:47
      174250000 -- (-4622.314) [...7 remote chains...] -- 67:09:54
      174300000 -- (-4639.866) [...7 remote chains...] -- 67:09:03
      174350000 -- (-4616.705) [...7 remote chains...] -- 67:08:10
      174400000 -- (-4617.218) [...7 remote chains...] -- 67:07:20
      174450000 -- (-4614.948) [...7 remote chains...] -- 67:06:26
      174500000 -- (-4613.790) [...7 remote chains...] -- 67:05:34

      Average standard deviation of split frequencies: 0.016047

      174550000 -- (-4651.391) [...7 remote chains...] -- 67:04:41
      174600000 -- (-4633.275) [...7 remote chains...] -- 67:03:49
      174650000 -- (-4614.290) [...7 remote chains...] -- 67:02:56
      174700000 -- (-4654.575) [...7 remote chains...] -- 67:02:05
      174750000 -- (-4642.656) [...7 remote chains...] -- 67:01:13
      174800000 -- (-4613.026) [...7 remote chains...] -- 67:00:21
      174850000 -- (-4610.554) [...7 remote chains...] -- 66:59:28
      174900000 -- (-4615.693) [...7 remote chains...] -- 66:58:36
      174950000 -- (-4570.008) [...7 remote chains...] -- 66:57:46
      175000000 -- (-4589.593) [...7 remote chains...] -- 66:56:53

      Average standard deviation of split frequencies: 0.016018

      175050000 -- (-4596.695) [...7 remote chains...] -- 66:56:03
      175100000 -- (-4625.413) [...7 remote chains...] -- 66:55:11
      175150000 -- (-4606.730) [...7 remote chains...] -- 66:54:18
      175200000 -- (-4609.507) [...7 remote chains...] -- 66:53:25
      175250000 -- (-4631.593) [...7 remote chains...] -- 66:52:35
      175300000 -- (-4618.891) [...7 remote chains...] -- 66:51:42
      175350000 -- (-4600.956) [...7 remote chains...] -- 66:50:51
      175400000 -- (-4648.699) [...7 remote chains...] -- 66:49:59
      175450000 -- (-4611.993) [...7 remote chains...] -- 66:49:08
      175500000 -- (-4621.602) [...7 remote chains...] -- 66:48:15

      Average standard deviation of split frequencies: 0.015809

      175550000 -- (-4578.915) [...7 remote chains...] -- 66:47:23
      175600000 -- (-4618.214) [...7 remote chains...] -- 66:46:30
      175650000 -- (-4621.358) [...7 remote chains...] -- 66:45:39
      175700000 -- (-4628.179) [...7 remote chains...] -- 66:44:48
      175750000 -- (-4610.703) [...7 remote chains...] -- 66:43:57
      175800000 -- (-4637.786) [...7 remote chains...] -- 66:43:06
      175850000 -- (-4617.499) [...7 remote chains...] -- 66:42:14
      175900000 -- (-4618.383) [...7 remote chains...] -- 66:41:21
      175950000 -- (-4639.496) [...7 remote chains...] -- 66:40:29
      176000000 -- (-4603.567) [...7 remote chains...] -- 66:39:37

      Average standard deviation of split frequencies: 0.015697

      176050000 -- (-4638.059) [...7 remote chains...] -- 66:38:44
      176100000 -- (-4635.120) [...7 remote chains...] -- 66:37:54
      176150000 -- (-4607.988) [...7 remote chains...] -- 66:37:02
      176200000 -- (-4624.788) [...7 remote chains...] -- 66:36:09
      176250000 -- (-4613.154) [...7 remote chains...] -- 66:35:16
      176300000 -- (-4626.008) [...7 remote chains...] -- 66:34:26
      176350000 -- (-4623.037) [...7 remote chains...] -- 66:33:33
      176400000 -- (-4602.372) [...7 remote chains...] -- 66:32:38
      176450000 -- (-4592.656) [...7 remote chains...] -- 66:31:44
      176500000 -- (-4627.590) [...7 remote chains...] -- 66:30:48

      Average standard deviation of split frequencies: 0.015454

      176550000 -- (-4628.304) [...7 remote chains...] -- 66:29:54
      176600000 -- (-4627.877) [...7 remote chains...] -- 66:28:59
      176650000 -- (-4623.337) [...7 remote chains...] -- 66:28:04
      176700000 -- (-4601.556) [...7 remote chains...] -- 66:27:10
      176750000 -- (-4618.124) [...7 remote chains...] -- 66:26:16
      176800000 -- (-4598.675) [...7 remote chains...] -- 66:25:21
      176850000 -- (-4607.285) [...7 remote chains...] -- 66:24:27
      176900000 -- (-4611.352) [...7 remote chains...] -- 66:23:33
      176950000 -- (-4623.024) [...7 remote chains...] -- 66:22:39
      177000000 -- (-4632.564) [...7 remote chains...] -- 66:21:44

      Average standard deviation of split frequencies: 0.015348

      177050000 -- (-4618.187) [...7 remote chains...] -- 66:20:49
      177100000 -- (-4623.021) [...7 remote chains...] -- 66:19:54
      177150000 -- (-4631.111) [...7 remote chains...] -- 66:18:59
      177200000 -- (-4607.969) [...7 remote chains...] -- 66:18:05
      177250000 -- (-4617.146) [...7 remote chains...] -- 66:17:09
      177300000 -- (-4603.367) [...7 remote chains...] -- 66:16:15
      177350000 -- (-4624.675) [...7 remote chains...] -- 66:15:21
      177400000 -- (-4602.918) [...7 remote chains...] -- 66:14:26
      177450000 -- (-4616.388) [...7 remote chains...] -- 66:13:32
      177500000 -- (-4616.511) [...7 remote chains...] -- 66:12:37

      Average standard deviation of split frequencies: 0.015259

      177550000 -- (-4611.983) [...7 remote chains...] -- 66:11:42
      177600000 -- (-4599.016) [...7 remote chains...] -- 66:10:49
      177650000 -- (-4611.925) [...7 remote chains...] -- 66:09:56
      177700000 -- (-4589.657) [...7 remote chains...] -- 66:09:03
      177750000 -- (-4562.344) [...7 remote chains...] -- 66:08:10
      177800000 -- (-4598.241) [...7 remote chains...] -- 66:07:16
      177850000 -- (-4593.269) [...7 remote chains...] -- 66:06:23
      177900000 -- (-4601.309) [...7 remote chains...] -- 66:05:29
      177950000 -- (-4585.405) [...7 remote chains...] -- 66:04:34
      178000000 -- (-4633.665) [...7 remote chains...] -- 66:03:40

      Average standard deviation of split frequencies: 0.015249

      178050000 -- (-4614.965) [...7 remote chains...] -- 66:02:46
      178100000 -- (-4632.288) [...7 remote chains...] -- 66:01:52
      178150000 -- (-4619.080) [...7 remote chains...] -- 66:00:57
      178200000 -- (-4611.478) [...7 remote chains...] -- 66:00:04
      178250000 -- (-4593.948) [...7 remote chains...] -- 65:59:10
      178300000 -- (-4608.301) [...7 remote chains...] -- 65:58:16
      178350000 -- (-4618.711) [...7 remote chains...] -- 65:57:20
      178400000 -- (-4618.209) [...7 remote chains...] -- 65:56:26
      178450000 -- (-4603.906) [...7 remote chains...] -- 65:55:32
      178500000 -- (-4621.104) [...7 remote chains...] -- 65:54:36

      Average standard deviation of split frequencies: 0.015322

      178550000 -- (-4608.473) [...7 remote chains...] -- 65:53:42
      178600000 -- (-4641.156) [...7 remote chains...] -- 65:52:49
      178650000 -- (-4587.699) [...7 remote chains...] -- 65:51:55
      178700000 -- (-4616.020) [...7 remote chains...] -- 65:51:02
      178750000 -- (-4585.792) [...7 remote chains...] -- 65:50:07
      178800000 -- (-4605.917) [...7 remote chains...] -- 65:49:14
      178850000 -- (-4582.373) [...7 remote chains...] -- 65:48:21
      178900000 -- (-4602.307) [...7 remote chains...] -- 65:47:28
      178950000 -- (-4605.588) [...7 remote chains...] -- 65:46:34
      179000000 -- (-4587.804) [...7 remote chains...] -- 65:45:41

      Average standard deviation of split frequencies: 0.015443

      179050000 -- (-4586.356) [...7 remote chains...] -- 65:44:47
      179100000 -- (-4582.637) [...7 remote chains...] -- 65:43:54
      179150000 -- (-4597.796) [...7 remote chains...] -- 65:43:01
      179200000 -- (-4608.750) [...7 remote chains...] -- 65:42:08
      179250000 -- (-4622.106) [...7 remote chains...] -- 65:41:15
      179300000 -- (-4611.518) [...7 remote chains...] -- 65:40:22
      179350000 -- (-4634.794) [...7 remote chains...] -- 65:39:30
      179400000 -- (-4610.140) [...7 remote chains...] -- 65:38:37
      179450000 -- (-4594.787) [...7 remote chains...] -- 65:37:44
      179500000 -- (-4623.752) [...7 remote chains...] -- 65:36:53

      Average standard deviation of split frequencies: 0.015573

      179550000 -- (-4619.530) [...7 remote chains...] -- 65:36:00
      179600000 -- (-4622.543) [...7 remote chains...] -- 65:35:07
      179650000 -- (-4589.052) [...7 remote chains...] -- 65:34:14
      179700000 -- (-4590.724) [...7 remote chains...] -- 65:33:19
      179750000 -- (-4608.858) [...7 remote chains...] -- 65:32:26
      179800000 -- (-4583.087) [...7 remote chains...] -- 65:31:30
      179850000 -- (-4600.687) [...7 remote chains...] -- 65:30:36
      179900000 -- (-4621.874) [...7 remote chains...] -- 65:29:42
      179950000 -- (-4582.392) [...7 remote chains...] -- 65:28:46
      180000000 -- (-4596.534) [...7 remote chains...] -- 65:27:52

      Average standard deviation of split frequencies: 0.015782

      180050000 -- (-4593.572) [...7 remote chains...] -- 65:26:57
      180100000 -- (-4586.407) [...7 remote chains...] -- 65:26:01
      180150000 -- (-4629.899) [...7 remote chains...] -- 65:25:07
      180200000 -- (-4593.638) [...7 remote chains...] -- 65:24:13
      180250000 -- (-4599.060) [...7 remote chains...] -- 65:23:17
      180300000 -- (-4602.206) [...7 remote chains...] -- 65:22:23
      180350000 -- (-4605.642) [...7 remote chains...] -- 65:21:30
      180400000 -- (-4579.863) [...7 remote chains...] -- 65:20:36
      180450000 -- (-4600.927) [...7 remote chains...] -- 65:19:41
      180500000 -- (-4609.361) [...7 remote chains...] -- 65:18:46

      Average standard deviation of split frequencies: 0.015764

      180550000 -- (-4615.548) [...7 remote chains...] -- 65:17:52
      180600000 -- (-4619.113) [...7 remote chains...] -- 65:16:56
      180650000 -- (-4634.599) [...7 remote chains...] -- 65:16:02
      180700000 -- (-4609.008) [...7 remote chains...] -- 65:15:07
      180750000 -- (-4617.445) [...7 remote chains...] -- 65:14:12
      180800000 -- (-4607.935) [...7 remote chains...] -- 65:13:18
      180850000 -- (-4592.970) [...7 remote chains...] -- 65:12:24
      180900000 -- (-4616.380) [...7 remote chains...] -- 65:11:30
      180950000 -- (-4615.198) [...7 remote chains...] -- 65:10:34
      181000000 -- (-4599.172) [...7 remote chains...] -- 65:09:41

      Average standard deviation of split frequencies: 0.015893

      181050000 -- (-4605.333) [...7 remote chains...] -- 65:08:47
      181100000 -- (-4607.286) [...7 remote chains...] -- 65:07:54
      181150000 -- (-4633.812) [...7 remote chains...] -- 65:07:00
      181200000 -- (-4652.935) [...7 remote chains...] -- 65:06:05
      181250000 -- (-4638.556) [...7 remote chains...] -- 65:05:11
      181300000 -- (-4632.260) [...7 remote chains...] -- 65:04:17
      181350000 -- (-4640.172) [...7 remote chains...] -- 65:03:23
      181400000 -- (-4621.800) [...7 remote chains...] -- 65:02:29
      181450000 -- (-4609.946) [...7 remote chains...] -- 65:01:34
      181500000 -- (-4654.683) [...7 remote chains...] -- 65:00:40

      Average standard deviation of split frequencies: 0.016110

      181550000 -- (-4618.950) [...7 remote chains...] -- 64:59:46
      181600000 -- (-4640.518) [...7 remote chains...] -- 64:58:52
      181650000 -- (-4609.531) [...7 remote chains...] -- 64:57:57
      181700000 -- (-4642.839) [...7 remote chains...] -- 64:57:03
      181750000 -- (-4631.220) [...7 remote chains...] -- 64:56:09
      181800000 -- (-4623.405) [...7 remote chains...] -- 64:55:15
      181850000 -- (-4637.334) [...7 remote chains...] -- 64:54:21
      181900000 -- (-4602.144) [...7 remote chains...] -- 64:53:28
      181950000 -- (-4623.236) [...7 remote chains...] -- 64:52:33
      182000000 -- (-4627.097) [...7 remote chains...] -- 64:51:39

      Average standard deviation of split frequencies: 0.016168

      182050000 -- (-4608.481) [...7 remote chains...] -- 64:50:46
      182100000 -- (-4610.342) [...7 remote chains...] -- 64:49:52
      182150000 -- (-4583.073) [...7 remote chains...] -- 64:48:58
      182200000 -- (-4626.828) [...7 remote chains...] -- 64:48:03
      182250000 -- (-4613.822) [...7 remote chains...] -- 64:47:09
      182300000 -- (-4610.164) [...7 remote chains...] -- 64:46:14
      182350000 -- (-4606.072) [...7 remote chains...] -- 64:45:20
      182400000 -- (-4599.813) [...7 remote chains...] -- 64:44:25
      182450000 -- (-4611.513) [...7 remote chains...] -- 64:43:31
      182500000 -- (-4594.920) [...7 remote chains...] -- 64:42:37

      Average standard deviation of split frequencies: 0.016429

      182550000 -- (-4598.393) [...7 remote chains...] -- 64:41:43
      182600000 -- (-4621.696) [...7 remote chains...] -- 64:40:46
      182650000 -- (-4597.495) [...7 remote chains...] -- 64:39:51
      182700000 -- (-4612.007) [...7 remote chains...] -- 64:38:56
      182750000 -- (-4616.705) [...7 remote chains...] -- 64:38:03
      182800000 -- (-4632.908) [...7 remote chains...] -- 64:37:09
      182850000 -- (-4604.814) [...7 remote chains...] -- 64:36:15
      182900000 -- (-4582.399) [...7 remote chains...] -- 64:35:21
      182950000 -- (-4580.360) [...7 remote chains...] -- 64:34:27
      183000000 -- (-4571.468) [...7 remote chains...] -- 64:33:34

      Average standard deviation of split frequencies: 0.016329

      183050000 -- (-4612.372) [...7 remote chains...] -- 64:32:39
      183100000 -- (-4607.796) [...7 remote chains...] -- 64:31:45
      183150000 -- (-4586.631) [...7 remote chains...] -- 64:30:51
      183200000 -- (-4592.105) [...7 remote chains...] -- 64:29:56
      183250000 -- (-4588.636) [...7 remote chains...] -- 64:29:00
      183300000 -- (-4610.031) [...7 remote chains...] -- 64:28:05
      183350000 -- (-4597.613) [...7 remote chains...] -- 64:27:11
      183400000 -- (-4587.216) [...7 remote chains...] -- 64:26:15
      183450000 -- (-4619.485) [...7 remote chains...] -- 64:25:20
      183500000 -- (-4636.831) [...7 remote chains...] -- 64:24:26

      Average standard deviation of split frequencies: 0.016051

      183550000 -- (-4608.092) [...7 remote chains...] -- 64:23:31
      183600000 -- (-4600.548) [...7 remote chains...] -- 64:22:38
      183650000 -- (-4629.524) [...7 remote chains...] -- 64:21:43
      183700000 -- (-4655.955) [...7 remote chains...] -- 64:20:49
      183750000 -- (-4617.723) [...7 remote chains...] -- 64:19:55
      183800000 -- (-4625.787) [...7 remote chains...] -- 64:19:02
      183850000 -- (-4630.351) [...7 remote chains...] -- 64:18:08
      183900000 -- (-4654.952) [...7 remote chains...] -- 64:17:14
      183950000 -- (-4636.641) [...7 remote chains...] -- 64:16:21
      184000000 -- (-4657.812) [...7 remote chains...] -- 64:15:27

      Average standard deviation of split frequencies: 0.016041

      184050000 -- (-4646.733) [...7 remote chains...] -- 64:14:35
      184100000 -- (-4629.175) [...7 remote chains...] -- 64:13:42
      184150000 -- (-4609.871) [...7 remote chains...] -- 64:12:49
      184200000 -- (-4631.537) [...7 remote chains...] -- 64:11:55
      184250000 -- (-4600.814) [...7 remote chains...] -- 64:11:01
      184300000 -- (-4611.442) [...7 remote chains...] -- 64:10:07
      184350000 -- (-4635.492) [...7 remote chains...] -- 64:09:13
      184400000 -- (-4616.887) [...7 remote chains...] -- 64:08:18
      184450000 -- (-4599.007) [...7 remote chains...] -- 64:07:24
      184500000 -- (-4593.759) [...7 remote chains...] -- 64:06:31

      Average standard deviation of split frequencies: 0.016015

      184550000 -- (-4622.495) [...7 remote chains...] -- 64:05:37
      184600000 -- (-4621.725) [...7 remote chains...] -- 64:04:44
      184650000 -- (-4619.666) [...7 remote chains...] -- 64:03:49
      184700000 -- (-4600.023) [...7 remote chains...] -- 64:02:54
      184750000 -- (-4618.521) [...7 remote chains...] -- 64:01:59
      184800000 -- (-4626.778) [...7 remote chains...] -- 64:01:05
      184850000 -- (-4638.179) [...7 remote chains...] -- 64:00:11
      184900000 -- (-4631.840) [...7 remote chains...] -- 63:59:17
      184950000 -- (-4615.255) [...7 remote chains...] -- 63:58:24
      185000000 -- (-4617.256) [...7 remote chains...] -- 63:57:29

      Average standard deviation of split frequencies: 0.016031

      185050000 -- (-4611.949) [...7 remote chains...] -- 63:56:35
      185100000 -- (-4602.469) [...7 remote chains...] -- 63:55:40
      185150000 -- (-4611.182) [...7 remote chains...] -- 63:54:47
      185200000 -- (-4618.095) [...7 remote chains...] -- 63:53:53
      185250000 -- (-4621.440) [...7 remote chains...] -- 63:52:58
      185300000 -- (-4601.976) [...7 remote chains...] -- 63:52:04
      185350000 -- (-4621.143) [...7 remote chains...] -- 63:51:10
      185400000 -- (-4613.435) [...7 remote chains...] -- 63:50:16
      185450000 -- (-4612.405) [...7 remote chains...] -- 63:49:22
      185500000 -- (-4595.398) [...7 remote chains...] -- 63:48:28

      Average standard deviation of split frequencies: 0.015964

      185550000 -- (-4590.101) [...7 remote chains...] -- 63:47:33
      185600000 -- (-4618.815) [...7 remote chains...] -- 63:46:40
      185650000 -- (-4617.126) [...7 remote chains...] -- 63:45:47
      185700000 -- (-4584.324) [...7 remote chains...] -- 63:44:52
      185750000 -- (-4620.265) [...7 remote chains...] -- 63:43:58
      185800000 -- (-4643.172) [...7 remote chains...] -- 63:43:05
      185850000 -- (-4612.616) [...7 remote chains...] -- 63:42:11
      185900000 -- (-4617.300) [...7 remote chains...] -- 63:41:17
      185950000 -- (-4604.870) [...7 remote chains...] -- 63:40:22
      186000000 -- (-4617.710) [...7 remote chains...] -- 63:39:29

      Average standard deviation of split frequencies: 0.016087

      186050000 -- (-4619.076) [...7 remote chains...] -- 63:38:35
      186100000 -- (-4618.081) [...7 remote chains...] -- 63:37:42
      186150000 -- (-4619.504) [...7 remote chains...] -- 63:36:48
      186200000 -- (-4643.097) [...7 remote chains...] -- 63:35:55
      186250000 -- (-4645.221) [...7 remote chains...] -- 63:35:02
      186300000 -- (-4631.055) [...7 remote chains...] -- 63:34:08
      186350000 -- (-4629.883) [...7 remote chains...] -- 63:33:15
      186400000 -- (-4618.235) [...7 remote chains...] -- 63:32:23
      186450000 -- (-4620.480) [...7 remote chains...] -- 63:31:29
      186500000 -- (-4624.409) [...7 remote chains...] -- 63:30:35

      Average standard deviation of split frequencies: 0.016130

      186550000 -- (-4621.324) [...7 remote chains...] -- 63:29:40
      186600000 -- (-4616.616) [...7 remote chains...] -- 63:28:47
      186650000 -- (-4645.614) [...7 remote chains...] -- 63:27:54
      186700000 -- (-4613.282) [...7 remote chains...] -- 63:27:00
      186750000 -- (-4616.553) [...7 remote chains...] -- 63:26:07
      186800000 -- (-4625.904) [...7 remote chains...] -- 63:25:14
      186850000 -- (-4623.323) [...7 remote chains...] -- 63:24:20
      186900000 -- (-4624.546) [...7 remote chains...] -- 63:23:27
      186950000 -- (-4610.066) [...7 remote chains...] -- 63:22:34
      187000000 -- (-4603.621) [...7 remote chains...] -- 63:21:41

      Average standard deviation of split frequencies: 0.016102

      187050000 -- (-4622.498) [...7 remote chains...] -- 63:20:47
      187100000 -- (-4612.522) [...7 remote chains...] -- 63:19:54
      187150000 -- (-4613.322) [...7 remote chains...] -- 63:19:01
      187200000 -- (-4594.077) [...7 remote chains...] -- 63:18:06
      187250000 -- (-4601.392) [...7 remote chains...] -- 63:17:13
      187300000 -- (-4627.254) [...7 remote chains...] -- 63:16:19
      187350000 -- (-4627.836) [...7 remote chains...] -- 63:15:26
      187400000 -- (-4617.736) [...7 remote chains...] -- 63:14:32
      187450000 -- (-4610.991) [...7 remote chains...] -- 63:13:39
      187500000 -- (-4622.424) [...7 remote chains...] -- 63:12:46

      Average standard deviation of split frequencies: 0.015868

      187550000 -- (-4581.262) [...7 remote chains...] -- 63:11:52
      187600000 -- (-4601.035) [...7 remote chains...] -- 63:10:58
      187650000 -- (-4629.279) [...7 remote chains...] -- 63:10:04
      187700000 -- (-4597.643) [...7 remote chains...] -- 63:09:12
      187750000 -- (-4605.736) [...7 remote chains...] -- 63:08:20
      187800000 -- (-4603.276) [...7 remote chains...] -- 63:07:27
      187850000 -- (-4608.036) [...7 remote chains...] -- 63:06:34
      187900000 -- (-4591.624) [...7 remote chains...] -- 63:05:41
      187950000 -- (-4608.408) [...7 remote chains...] -- 63:04:48
      188000000 -- (-4616.895) [...7 remote chains...] -- 63:03:56

      Average standard deviation of split frequencies: 0.015609

      188050000 -- (-4622.305) [...7 remote chains...] -- 63:03:03
      188100000 -- (-4651.571) [...7 remote chains...] -- 63:02:10
      188150000 -- (-4613.984) [...7 remote chains...] -- 63:01:18
      188200000 -- (-4640.156) [...7 remote chains...] -- 63:00:25
      188250000 -- (-4609.361) [...7 remote chains...] -- 62:59:32
      188300000 -- (-4605.805) [...7 remote chains...] -- 62:58:40
      188350000 -- (-4592.133) [...7 remote chains...] -- 62:57:47
      188400000 -- (-4601.773) [...7 remote chains...] -- 62:56:55
      188450000 -- (-4608.104) [...7 remote chains...] -- 62:56:02
      188500000 -- (-4619.969) [...7 remote chains...] -- 62:55:10

      Average standard deviation of split frequencies: 0.015521

      188550000 -- (-4605.928) [...7 remote chains...] -- 62:54:17
      188600000 -- (-4618.503) [...7 remote chains...] -- 62:53:24
      188650000 -- (-4628.642) [...7 remote chains...] -- 62:52:31
      188700000 -- (-4637.056) [...7 remote chains...] -- 62:51:39
      188750000 -- (-4621.140) [...7 remote chains...] -- 62:50:46
      188800000 -- (-4628.853) [...7 remote chains...] -- 62:49:53
      188850000 -- (-4632.696) [...7 remote chains...] -- 62:49:00
      188900000 -- (-4633.535) [...7 remote chains...] -- 62:48:07
      188950000 -- (-4656.847) [...7 remote chains...] -- 62:47:15
      189000000 -- (-4639.739) [...7 remote chains...] -- 62:46:23

      Average standard deviation of split frequencies: 0.015300

      189050000 -- (-4617.102) [...7 remote chains...] -- 62:45:31
      189100000 -- (-4619.373) [...7 remote chains...] -- 62:44:39
      189150000 -- (-4608.365) [...7 remote chains...] -- 62:43:47
      189200000 -- (-4636.146) [...7 remote chains...] -- 62:42:55
      189250000 -- (-4613.065) [...7 remote chains...] -- 62:42:03
      189300000 -- (-4595.817) [...7 remote chains...] -- 62:41:10
      189350000 -- (-4624.902) [...7 remote chains...] -- 62:40:17
      189400000 -- (-4618.996) [...7 remote chains...] -- 62:39:25
      189450000 -- (-4611.690) [...7 remote chains...] -- 62:38:33
      189500000 -- (-4622.268) [...7 remote chains...] -- 62:37:41

      Average standard deviation of split frequencies: 0.015166

      189550000 -- (-4623.376) [...7 remote chains...] -- 62:36:48
      189600000 -- (-4639.892) [...7 remote chains...] -- 62:35:56
      189650000 -- (-4613.250) [...7 remote chains...] -- 62:35:04
      189700000 -- (-4633.979) [...7 remote chains...] -- 62:34:12
      189750000 -- (-4649.793) [...7 remote chains...] -- 62:33:20
      189800000 -- (-4635.820) [...7 remote chains...] -- 62:32:28
      189850000 -- (-4620.923) [...7 remote chains...] -- 62:31:36
      189900000 -- (-4636.657) [...7 remote chains...] -- 62:30:44
      189950000 -- (-4644.413) [...7 remote chains...] -- 62:29:52
      190000000 -- (-4627.330) [...7 remote chains...] -- 62:29:00

      Average standard deviation of split frequencies: 0.015122

      190050000 -- (-4630.879) [...7 remote chains...] -- 62:28:07
      190100000 -- (-4620.034) [...7 remote chains...] -- 62:27:15
      190150000 -- (-4620.921) [...7 remote chains...] -- 62:26:23
      190200000 -- (-4623.604) [...7 remote chains...] -- 62:25:31
      190250000 -- (-4616.542) [...7 remote chains...] -- 62:24:40
      190300000 -- (-4617.173) [...7 remote chains...] -- 62:23:46
      190350000 -- (-4624.070) [...7 remote chains...] -- 62:22:54
      190400000 -- (-4617.492) [...7 remote chains...] -- 62:22:02
      190450000 -- (-4639.913) [...7 remote chains...] -- 62:21:11
      190500000 -- (-4630.213) [...7 remote chains...] -- 62:20:17

      Average standard deviation of split frequencies: 0.015081

      190550000 -- (-4621.896) [...7 remote chains...] -- 62:19:25
      190600000 -- (-4634.558) [...7 remote chains...] -- 62:18:32
      190650000 -- (-4622.576) [...7 remote chains...] -- 62:17:40
      190700000 -- (-4633.934) [...7 remote chains...] -- 62:16:48
      190750000 -- (-4627.683) [...7 remote chains...] -- 62:15:55
      190800000 -- (-4626.768) [...7 remote chains...] -- 62:15:04
      190850000 -- (-4643.382) [...7 remote chains...] -- 62:14:11
      190900000 -- (-4646.932) [...7 remote chains...] -- 62:13:19
      190950000 -- (-4634.179) [...7 remote chains...] -- 62:12:27
      191000000 -- (-4641.769) [...7 remote chains...] -- 62:11:34

      Average standard deviation of split frequencies: 0.014961

      191050000 -- (-4630.128) [...7 remote chains...] -- 62:10:42
      191100000 -- (-4658.724) [...7 remote chains...] -- 62:09:49
      191150000 -- (-4637.140) [...7 remote chains...] -- 62:08:57
      191200000 -- (-4666.192) [...7 remote chains...] -- 62:08:04
      191250000 -- (-4644.140) [...7 remote chains...] -- 62:07:12
      191300000 -- (-4608.563) [...7 remote chains...] -- 62:06:20
      191350000 -- (-4626.046) [...7 remote chains...] -- 62:05:28
      191400000 -- (-4655.198) [...7 remote chains...] -- 62:04:35
      191450000 -- (-4606.353) [...7 remote chains...] -- 62:03:43
      191500000 -- (-4626.467) [...7 remote chains...] -- 62:02:50

      Average standard deviation of split frequencies: 0.014900

      191550000 -- (-4618.755) [...7 remote chains...] -- 62:01:59
      191600000 -- (-4608.839) [...7 remote chains...] -- 62:01:07
      191650000 -- (-4636.267) [...7 remote chains...] -- 62:00:15
      191700000 -- (-4619.421) [...7 remote chains...] -- 61:59:22
      191750000 -- (-4653.882) [...7 remote chains...] -- 61:58:29
      191800000 -- (-4618.986) [...7 remote chains...] -- 61:57:37
      191850000 -- (-4632.311) [...7 remote chains...] -- 61:56:44
      191900000 -- (-4609.845) [...7 remote chains...] -- 61:55:51
      191950000 -- (-4643.689) [...7 remote chains...] -- 61:54:59
      192000000 -- (-4629.746) [...7 remote chains...] -- 61:54:07

      Average standard deviation of split frequencies: 0.014691

      192050000 -- (-4617.146) [...7 remote chains...] -- 61:53:15
      192100000 -- (-4630.661) [...7 remote chains...] -- 61:52:23
      192150000 -- (-4646.841) [...7 remote chains...] -- 61:51:29
      192200000 -- (-4617.449) [...7 remote chains...] -- 61:50:37
      192250000 -- (-4592.186) [...7 remote chains...] -- 61:49:45
      192300000 -- (-4611.875) [...7 remote chains...] -- 61:48:52
      192350000 -- (-4603.756) [...7 remote chains...] -- 61:47:59
      192400000 -- (-4612.119) [...7 remote chains...] -- 61:47:08
      192450000 -- (-4621.131) [...7 remote chains...] -- 61:46:15
      192500000 -- (-4632.277) [...7 remote chains...] -- 61:45:23

      Average standard deviation of split frequencies: 0.014259

      192550000 -- (-4620.369) [...7 remote chains...] -- 61:44:30
      192600000 -- (-4625.336) [...7 remote chains...] -- 61:43:37
      192650000 -- (-4615.119) [...7 remote chains...] -- 61:42:44
      192700000 -- (-4623.604) [...7 remote chains...] -- 61:41:52
      192750000 -- (-4625.898) [...7 remote chains...] -- 61:40:59
      192800000 -- (-4630.553) [...7 remote chains...] -- 61:40:07
      192850000 -- (-4643.430) [...7 remote chains...] -- 61:39:13
      192900000 -- (-4630.144) [...7 remote chains...] -- 61:38:21
      192950000 -- (-4618.976) [...7 remote chains...] -- 61:37:29
      193000000 -- (-4628.694) [...7 remote chains...] -- 61:36:37

      Average standard deviation of split frequencies: 0.013867

      193050000 -- (-4641.674) [...7 remote chains...] -- 61:35:45
      193100000 -- (-4621.231) [...7 remote chains...] -- 61:34:53
      193150000 -- (-4624.751) [...7 remote chains...] -- 61:34:00
      193200000 -- (-4632.787) [...7 remote chains...] -- 61:33:07
      193250000 -- (-4634.063) [...7 remote chains...] -- 61:32:15
      193300000 -- (-4646.862) [...7 remote chains...] -- 61:31:22
      193350000 -- (-4619.820) [...7 remote chains...] -- 61:30:31
      193400000 -- (-4629.645) [...7 remote chains...] -- 61:29:39
      193450000 -- (-4636.783) [...7 remote chains...] -- 61:28:46
      193500000 -- (-4619.967) [...7 remote chains...] -- 61:27:53

      Average standard deviation of split frequencies: 0.013535

      193550000 -- (-4610.920) [...7 remote chains...] -- 61:26:59
      193600000 -- (-4610.246) [...7 remote chains...] -- 61:26:06
      193650000 -- (-4624.974) [...7 remote chains...] -- 61:25:13
      193700000 -- (-4635.564) [...7 remote chains...] -- 61:24:21
      193750000 -- (-4626.214) [...7 remote chains...] -- 61:23:28
      193800000 -- (-4626.192) [...7 remote chains...] -- 61:22:35
      193850000 -- (-4621.306) [...7 remote chains...] -- 61:21:43
      193900000 -- (-4636.708) [...7 remote chains...] -- 61:20:50
      193950000 -- (-4597.028) [...7 remote chains...] -- 61:19:58
      194000000 -- (-4618.955) [...7 remote chains...] -- 61:19:07

      Average standard deviation of split frequencies: 0.013459

      194050000 -- (-4622.531) [...7 remote chains...] -- 61:18:14
      194100000 -- (-4628.548) [...7 remote chains...] -- 61:17:21
      194150000 -- (-4614.110) [...7 remote chains...] -- 61:16:29
      194200000 -- (-4623.442) [...7 remote chains...] -- 61:15:36
      194250000 -- (-4625.159) [...7 remote chains...] -- 61:14:45
      194300000 -- (-4627.477) [...7 remote chains...] -- 61:13:53
      194350000 -- (-4587.416) [...7 remote chains...] -- 61:13:00
      194400000 -- (-4606.697) [...7 remote chains...] -- 61:12:08
      194450000 -- (-4596.881) [...7 remote chains...] -- 61:11:15
      194500000 -- (-4620.904) [...7 remote chains...] -- 61:10:23

      Average standard deviation of split frequencies: 0.013351

      194550000 -- (-4622.702) [...7 remote chains...] -- 61:09:29
      194600000 -- (-4613.932) [...7 remote chains...] -- 61:08:37
      194650000 -- (-4626.660) [...7 remote chains...] -- 61:07:44
      194700000 -- (-4632.587) [...7 remote chains...] -- 61:06:52
      194750000 -- (-4633.960) [...7 remote chains...] -- 61:05:59
      194800000 -- (-4652.551) [...7 remote chains...] -- 61:05:07
      194850000 -- (-4603.849) [...7 remote chains...] -- 61:04:14
      194900000 -- (-4592.907) [...7 remote chains...] -- 61:03:22
      194950000 -- (-4627.481) [...7 remote chains...] -- 61:02:29
      195000000 -- (-4629.127) [...7 remote chains...] -- 61:01:35

      Average standard deviation of split frequencies: 0.013155

      195050000 -- (-4614.717) [...7 remote chains...] -- 61:00:44
      195100000 -- (-4588.426) [...7 remote chains...] -- 60:59:50
      195150000 -- (-4595.995) [...7 remote chains...] -- 60:58:58
      195200000 -- (-4611.809) [...7 remote chains...] -- 60:58:06
      195250000 -- (-4592.704) [...7 remote chains...] -- 60:57:13
      195300000 -- (-4603.014) [...7 remote chains...] -- 60:56:20
      195350000 -- (-4585.044) [...7 remote chains...] -- 60:55:28
      195400000 -- (-4574.122) [...7 remote chains...] -- 60:54:35
      195450000 -- (-4574.243) [...7 remote chains...] -- 60:53:42
      195500000 -- (-4596.336) [...7 remote chains...] -- 60:52:49

      Average standard deviation of split frequencies: 0.012931

      195550000 -- (-4556.864) [...7 remote chains...] -- 60:51:55
      195600000 -- (-4584.472) [...7 remote chains...] -- 60:51:02
      195650000 -- (-4589.366) [...7 remote chains...] -- 60:50:09
      195700000 -- (-4599.351) [...7 remote chains...] -- 60:49:15
      195750000 -- (-4595.493) [...7 remote chains...] -- 60:48:22
      195800000 -- (-4576.857) [...7 remote chains...] -- 60:47:29
      195850000 -- (-4584.939) [...7 remote chains...] -- 60:46:37
      195900000 -- (-4614.415) [...7 remote chains...] -- 60:45:45
      195950000 -- (-4575.687) [...7 remote chains...] -- 60:44:51
      196000000 -- (-4600.191) [...7 remote chains...] -- 60:43:58

      Average standard deviation of split frequencies: 0.012666

      196050000 -- (-4602.836) [...7 remote chains...] -- 60:43:04
      196100000 -- (-4616.952) [...7 remote chains...] -- 60:42:10
      196150000 -- (-4619.070) [...7 remote chains...] -- 60:41:17
      196200000 -- (-4613.292) [...7 remote chains...] -- 60:40:24
      196250000 -- (-4591.061) [...7 remote chains...] -- 60:39:32
      196300000 -- (-4597.800) [...7 remote chains...] -- 60:38:41
      196350000 -- (-4602.794) [...7 remote chains...] -- 60:37:47
      196400000 -- (-4591.412) [...7 remote chains...] -- 60:36:55
      196450000 -- (-4588.845) [...7 remote chains...] -- 60:36:03
      196500000 -- (-4591.619) [...7 remote chains...] -- 60:35:11

      Average standard deviation of split frequencies: 0.012553

      196550000 -- (-4587.323) [...7 remote chains...] -- 60:34:18
      196600000 -- (-4595.983) [...7 remote chains...] -- 60:33:25
      196650000 -- (-4595.294) [...7 remote chains...] -- 60:32:33
      196700000 -- (-4594.280) [...7 remote chains...] -- 60:31:39
      196750000 -- (-4586.844) [...7 remote chains...] -- 60:30:47
      196800000 -- (-4597.752) [...7 remote chains...] -- 60:29:54
      196850000 -- (-4586.416) [...7 remote chains...] -- 60:29:01
      196900000 -- (-4589.136) [...7 remote chains...] -- 60:28:08
      196950000 -- (-4596.537) [...7 remote chains...] -- 60:27:15
      197000000 -- (-4598.668) [...7 remote chains...] -- 60:26:23

      Average standard deviation of split frequencies: 0.012424

      197050000 -- (-4604.162) [...7 remote chains...] -- 60:25:29
      197100000 -- (-4602.585) [...7 remote chains...] -- 60:24:36
      197150000 -- (-4570.111) [...7 remote chains...] -- 60:23:43
      197200000 -- (-4595.038) [...7 remote chains...] -- 60:22:51
      197250000 -- (-4595.447) [...7 remote chains...] -- 60:21:58
      197300000 -- (-4577.118) [...7 remote chains...] -- 60:21:05
      197350000 -- (-4612.328) [...7 remote chains...] -- 60:20:12
      197400000 -- (-4600.072) [...7 remote chains...] -- 60:19:20
      197450000 -- (-4628.169) [...7 remote chains...] -- 60:18:27
      197500000 -- (-4580.361) [...7 remote chains...] -- 60:17:35

      Average standard deviation of split frequencies: 0.012282

      197550000 -- (-4607.391) [...7 remote chains...] -- 60:16:43
      197600000 -- (-4597.530) [...7 remote chains...] -- 60:15:51
      197650000 -- (-4592.425) [...7 remote chains...] -- 60:14:58
      197700000 -- (-4604.668) [...7 remote chains...] -- 60:14:06
      197750000 -- (-4618.961) [...7 remote chains...] -- 60:13:14
      197800000 -- (-4606.906) [...7 remote chains...] -- 60:12:21
      197850000 -- (-4581.447) [...7 remote chains...] -- 60:11:29
      197900000 -- (-4589.163) [...7 remote chains...] -- 60:10:37
      197950000 -- (-4606.545) [...7 remote chains...] -- 60:09:43
      198000000 -- (-4581.451) [...7 remote chains...] -- 60:08:50

      Average standard deviation of split frequencies: 0.012247

      198050000 -- (-4593.131) [...7 remote chains...] -- 60:07:58
      198100000 -- (-4597.914) [...7 remote chains...] -- 60:07:06
      198150000 -- (-4592.639) [...7 remote chains...] -- 60:06:13
      198200000 -- (-4576.845) [...7 remote chains...] -- 60:05:20
      198250000 -- (-4595.754) [...7 remote chains...] -- 60:04:25
      198300000 -- (-4565.539) [...7 remote chains...] -- 60:03:33
      198350000 -- (-4608.810) [...7 remote chains...] -- 60:02:40
      198400000 -- (-4608.890) [...7 remote chains...] -- 60:01:47
      198450000 -- (-4593.706) [...7 remote chains...] -- 60:00:55
      198500000 -- (-4574.655) [...7 remote chains...] -- 60:00:02

      Average standard deviation of split frequencies: 0.012202

      198550000 -- (-4595.172) [...7 remote chains...] -- 59:59:09
      198600000 -- (-4591.096) [...7 remote chains...] -- 59:58:15
      198650000 -- (-4625.998) [...7 remote chains...] -- 59:57:22
      198700000 -- (-4601.792) [...7 remote chains...] -- 59:56:28
      198750000 -- (-4615.024) [...7 remote chains...] -- 59:55:35
      198800000 -- (-4612.911) [...7 remote chains...] -- 59:54:42
      198850000 -- (-4607.745) [...7 remote chains...] -- 59:53:49
      198900000 -- (-4615.627) [...7 remote chains...] -- 59:52:55
      198950000 -- (-4612.794) [...7 remote chains...] -- 59:52:02
      199000000 -- (-4605.913) [...7 remote chains...] -- 59:51:08

      Average standard deviation of split frequencies: 0.012144

      199050000 -- (-4605.794) [...7 remote chains...] -- 59:50:15
      199100000 -- (-4624.068) [...7 remote chains...] -- 59:49:22
      199150000 -- (-4598.949) [...7 remote chains...] -- 59:48:29
      199200000 -- (-4607.185) [...7 remote chains...] -- 59:47:36
      199250000 -- (-4608.572) [...7 remote chains...] -- 59:46:44
      199300000 -- (-4586.722) [...7 remote chains...] -- 59:45:51
      199350000 -- (-4592.506) [...7 remote chains...] -- 59:44:58
      199400000 -- (-4623.547) [...7 remote chains...] -- 59:44:05
      199450000 -- (-4605.996) [...7 remote chains...] -- 59:43:13
      199500000 -- (-4599.326) [...7 remote chains...] -- 59:42:21

      Average standard deviation of split frequencies: 0.012180

      199550000 -- (-4615.919) [...7 remote chains...] -- 59:41:27
      199600000 -- (-4590.463) [...7 remote chains...] -- 59:40:34
      199650000 -- (-4596.790) [...7 remote chains...] -- 59:39:42
      199700000 -- (-4634.375) [...7 remote chains...] -- 59:38:49
      199750000 -- (-4580.094) [...7 remote chains...] -- 59:37:56
      199800000 -- (-4616.781) [...7 remote chains...] -- 59:37:03
      199850000 -- (-4603.256) [...7 remote chains...] -- 59:36:11
      199900000 -- (-4601.027) [...7 remote chains...] -- 59:35:18
      199950000 -- (-4611.191) [...7 remote chains...] -- 59:34:25
      200000000 -- (-4597.215) [...7 remote chains...] -- 59:33:31

      Average standard deviation of split frequencies: 0.012086

      200050000 -- (-4596.476) [...7 remote chains...] -- 59:32:39
      200100000 -- (-4610.179) [...7 remote chains...] -- 59:31:46
      200150000 -- (-4633.011) [...7 remote chains...] -- 59:30:54
      200200000 -- (-4592.469) [...7 remote chains...] -- 59:30:01
      200250000 -- (-4616.317) [...7 remote chains...] -- 59:29:07
      200300000 -- (-4615.409) [...7 remote chains...] -- 59:28:14
      200350000 -- (-4609.660) [...7 remote chains...] -- 59:27:22
      200400000 -- (-4616.265) [...7 remote chains...] -- 59:26:30
      200450000 -- (-4595.875) [...7 remote chains...] -- 59:25:37
      200500000 -- (-4583.340) [...7 remote chains...] -- 59:24:43

      Average standard deviation of split frequencies: 0.011938

      200550000 -- (-4591.216) [...7 remote chains...] -- 59:23:51
      200600000 -- (-4625.831) [...7 remote chains...] -- 59:22:58
      200650000 -- (-4604.524) [...7 remote chains...] -- 59:22:06
      200700000 -- (-4613.234) [...7 remote chains...] -- 59:21:14
      200750000 -- (-4619.055) [...7 remote chains...] -- 59:20:21
      200800000 -- (-4595.788) [...7 remote chains...] -- 59:19:28
      200850000 -- (-4606.430) [...7 remote chains...] -- 59:18:36
      200900000 -- (-4616.964) [...7 remote chains...] -- 59:17:43
      200950000 -- (-4610.756) [...7 remote chains...] -- 59:16:50
      201000000 -- (-4638.406) [...7 remote chains...] -- 59:15:58

      Average standard deviation of split frequencies: 0.011728

      201050000 -- (-4605.882) [...7 remote chains...] -- 59:15:05
      201100000 -- (-4610.872) [...7 remote chains...] -- 59:14:12
      201150000 -- (-4600.294) [...7 remote chains...] -- 59:13:19
      201200000 -- (-4591.296) [...7 remote chains...] -- 59:12:26
      201250000 -- (-4617.396) [...7 remote chains...] -- 59:11:34
      201300000 -- (-4613.395) [...7 remote chains...] -- 59:10:42
      201350000 -- (-4618.226) [...7 remote chains...] -- 59:09:48
      201400000 -- (-4592.424) [...7 remote chains...] -- 59:08:55
      201450000 -- (-4597.373) [...7 remote chains...] -- 59:08:02
      201500000 -- (-4605.936) [...7 remote chains...] -- 59:07:10

      Average standard deviation of split frequencies: 0.011650

      201550000 -- (-4578.045) [...7 remote chains...] -- 59:06:17
      201600000 -- (-4607.949) [...7 remote chains...] -- 59:05:24
      201650000 -- (-4626.097) [...7 remote chains...] -- 59:04:31
      201700000 -- (-4586.356) [...7 remote chains...] -- 59:03:38
      201750000 -- (-4588.225) [...7 remote chains...] -- 59:02:45
      201800000 -- (-4619.784) [...7 remote chains...] -- 59:01:54
      201850000 -- (-4580.736) [...7 remote chains...] -- 59:01:00
      201900000 -- (-4611.527) [...7 remote chains...] -- 59:00:08
      201950000 -- (-4595.591) [...7 remote chains...] -- 58:59:15
      202000000 -- (-4603.582) [...7 remote chains...] -- 58:58:22

      Average standard deviation of split frequencies: 0.011610

      202050000 -- (-4619.380) [...7 remote chains...] -- 58:57:30
      202100000 -- (-4616.170) [...7 remote chains...] -- 58:56:37
      202150000 -- (-4601.568) [...7 remote chains...] -- 58:55:45
      202200000 -- (-4595.989) [...7 remote chains...] -- 58:54:52
      202250000 -- (-4615.320) [...7 remote chains...] -- 58:53:59
      202300000 -- (-4634.797) [...7 remote chains...] -- 58:53:06
      202350000 -- (-4580.816) [...7 remote chains...] -- 58:52:15
      202400000 -- (-4611.709) [...7 remote chains...] -- 58:51:22
      202450000 -- (-4583.002) [...7 remote chains...] -- 58:50:28
      202500000 -- (-4601.808) [...7 remote chains...] -- 58:49:35

      Average standard deviation of split frequencies: 0.011567

      202550000 -- (-4570.554) [...7 remote chains...] -- 58:48:43
      202600000 -- (-4616.719) [...7 remote chains...] -- 58:47:50
      202650000 -- (-4587.888) [...7 remote chains...] -- 58:46:55
      202700000 -- (-4611.553) [...7 remote chains...] -- 58:46:02
      202750000 -- (-4603.795) [...7 remote chains...] -- 58:45:09
      202800000 -- (-4608.102) [...7 remote chains...] -- 58:44:15
      202850000 -- (-4605.430) [...7 remote chains...] -- 58:43:21
      202900000 -- (-4583.231) [...7 remote chains...] -- 58:42:30
      202950000 -- (-4586.779) [...7 remote chains...] -- 58:41:36
      203000000 -- (-4584.532) [...7 remote chains...] -- 58:40:44

      Average standard deviation of split frequencies: 0.011670

      203050000 -- (-4622.334) [...7 remote chains...] -- 58:39:49
      203100000 -- (-4607.217) [...7 remote chains...] -- 58:38:56
      203150000 -- (-4600.343) [...7 remote chains...] -- 58:38:03
      203200000 -- (-4617.794) [...7 remote chains...] -- 58:37:09
      203250000 -- (-4593.552) [...7 remote chains...] -- 58:36:16
      203300000 -- (-4579.277) [...7 remote chains...] -- 58:35:22
      203350000 -- (-4590.788) [...7 remote chains...] -- 58:34:28
      203400000 -- (-4607.250) [...7 remote chains...] -- 58:33:34
      203450000 -- (-4583.185) [...7 remote chains...] -- 58:32:41
      203500000 -- (-4598.189) [...7 remote chains...] -- 58:31:46

      Average standard deviation of split frequencies: 0.011718

      203550000 -- (-4581.820) [...7 remote chains...] -- 58:30:52
      203600000 -- (-4609.649) [...7 remote chains...] -- 58:29:59
      203650000 -- (-4592.607) [...7 remote chains...] -- 58:29:04
      203700000 -- (-4633.259) [...7 remote chains...] -- 58:28:11
      203750000 -- (-4591.852) [...7 remote chains...] -- 58:27:16
      203800000 -- (-4591.954) [...7 remote chains...] -- 58:26:22
      203850000 -- (-4584.985) [...7 remote chains...] -- 58:25:28
      203900000 -- (-4609.580) [...7 remote chains...] -- 58:24:33
      203950000 -- (-4616.145) [...7 remote chains...] -- 58:23:39
      204000000 -- (-4582.020) [...7 remote chains...] -- 58:22:45

      Average standard deviation of split frequencies: 0.011852

      204050000 -- (-4612.262) [...7 remote chains...] -- 58:21:51
      204100000 -- (-4592.204) [...7 remote chains...] -- 58:20:58
      204150000 -- (-4598.617) [...7 remote chains...] -- 58:20:05
      204200000 -- (-4623.314) [...7 remote chains...] -- 58:19:10
      204250000 -- (-4613.622) [...7 remote chains...] -- 58:18:15
      204300000 -- (-4600.829) [...7 remote chains...] -- 58:17:22
      204350000 -- (-4586.367) [...7 remote chains...] -- 58:16:28
      204400000 -- (-4616.176) [...7 remote chains...] -- 58:15:34
      204450000 -- (-4605.320) [...7 remote chains...] -- 58:14:40
      204500000 -- (-4580.687) [...7 remote chains...] -- 58:13:46

      Average standard deviation of split frequencies: 0.011942

      204550000 -- (-4588.116) [...7 remote chains...] -- 58:12:55
      204600000 -- (-4587.969) [...7 remote chains...] -- 58:12:02
      204650000 -- (-4630.992) [...7 remote chains...] -- 58:11:08
      204700000 -- (-4596.366) [...7 remote chains...] -- 58:10:14
      204750000 -- (-4595.775) [...7 remote chains...] -- 58:09:20
      204800000 -- (-4583.731) [...7 remote chains...] -- 58:08:27
      204850000 -- (-4565.144) [...7 remote chains...] -- 58:07:33
      204900000 -- (-4604.288) [...7 remote chains...] -- 58:06:39
      204950000 -- (-4575.123) [...7 remote chains...] -- 58:05:46
      205000000 -- (-4578.130) [...7 remote chains...] -- 58:04:52

      Average standard deviation of split frequencies: 0.012062

      205050000 -- (-4607.216) [...7 remote chains...] -- 58:03:59
      205100000 -- (-4577.556) [...7 remote chains...] -- 58:03:05
      205150000 -- (-4590.325) [...7 remote chains...] -- 58:02:12
      205200000 -- (-4584.257) [...7 remote chains...] -- 58:01:19
      205250000 -- (-4579.859) [...7 remote chains...] -- 58:00:26
      205300000 -- (-4581.935) [...7 remote chains...] -- 57:59:33
      205350000 -- (-4583.769) [...7 remote chains...] -- 57:58:40
      205400000 -- (-4603.527) [...7 remote chains...] -- 57:57:47
      205450000 -- (-4575.741) [...7 remote chains...] -- 57:56:54
      205500000 -- (-4606.670) [...7 remote chains...] -- 57:56:01

      Average standard deviation of split frequencies: 0.012224

      205550000 -- (-4563.476) [...7 remote chains...] -- 57:55:08
      205600000 -- (-4589.975) [...7 remote chains...] -- 57:54:15
      205650000 -- (-4591.346) [...7 remote chains...] -- 57:53:21
      205700000 -- (-4600.657) [...7 remote chains...] -- 57:52:30
      205750000 -- (-4614.431) [...7 remote chains...] -- 57:51:37
      205800000 -- (-4581.478) [...7 remote chains...] -- 57:50:43
      205850000 -- (-4593.139) [...7 remote chains...] -- 57:49:49
      205900000 -- (-4597.798) [...7 remote chains...] -- 57:48:55
      205950000 -- (-4589.480) [...7 remote chains...] -- 57:48:04
      206000000 -- (-4613.082) [...7 remote chains...] -- 57:47:09

      Average standard deviation of split frequencies: 0.012094

      206050000 -- (-4628.972) [...7 remote chains...] -- 57:46:15
      206100000 -- (-4598.026) [...7 remote chains...] -- 57:45:21
      206150000 -- (-4618.797) [...7 remote chains...] -- 57:44:27
      206200000 -- (-4590.274) [...7 remote chains...] -- 57:43:34
      206250000 -- (-4602.437) [...7 remote chains...] -- 57:42:41
      206300000 -- (-4595.292) [...7 remote chains...] -- 57:41:46
      206350000 -- (-4591.319) [...7 remote chains...] -- 57:40:53
      206400000 -- (-4604.144) [...7 remote chains...] -- 57:39:59
      206450000 -- (-4569.841) [...7 remote chains...] -- 57:39:06
      206500000 -- (-4611.953) [...7 remote chains...] -- 57:38:12

      Average standard deviation of split frequencies: 0.011999

      206550000 -- (-4610.771) [...7 remote chains...] -- 57:37:19
      206600000 -- (-4594.461) [...7 remote chains...] -- 57:36:25
      206650000 -- (-4565.618) [...7 remote chains...] -- 57:35:32
      206700000 -- (-4577.975) [...7 remote chains...] -- 57:34:38
      206750000 -- (-4594.077) [...7 remote chains...] -- 57:33:43
      206800000 -- (-4579.974) [...7 remote chains...] -- 57:32:50
      206850000 -- (-4592.130) [...7 remote chains...] -- 57:31:57
      206900000 -- (-4586.917) [...7 remote chains...] -- 57:31:03
      206950000 -- (-4582.547) [...7 remote chains...] -- 57:30:08
      207000000 -- (-4612.509) [...7 remote chains...] -- 57:29:14

      Average standard deviation of split frequencies: 0.011897

      207050000 -- (-4605.493) [...7 remote chains...] -- 57:28:21
      207100000 -- (-4570.759) [...7 remote chains...] -- 57:27:28
      207150000 -- (-4597.297) [...7 remote chains...] -- 57:26:34
      207200000 -- (-4595.705) [...7 remote chains...] -- 57:25:41
      207250000 -- (-4582.831) [...7 remote chains...] -- 57:24:49
      207300000 -- (-4585.599) [...7 remote chains...] -- 57:23:56
      207350000 -- (-4564.171) [...7 remote chains...] -- 57:23:04
      207400000 -- (-4612.402) [...7 remote chains...] -- 57:22:10
      207450000 -- (-4576.268) [...7 remote chains...] -- 57:21:17
      207500000 -- (-4584.549) [...7 remote chains...] -- 57:20:23

      Average standard deviation of split frequencies: 0.011960

      207550000 -- (-4580.586) [...7 remote chains...] -- 57:19:29
      207600000 -- (-4584.903) [...7 remote chains...] -- 57:18:35
      207650000 -- (-4597.292) [...7 remote chains...] -- 57:17:43
      207700000 -- (-4597.446) [...7 remote chains...] -- 57:16:50
      207750000 -- (-4584.342) [...7 remote chains...] -- 57:15:56
      207800000 -- (-4601.313) [...7 remote chains...] -- 57:15:01
      207850000 -- (-4578.345) [...7 remote chains...] -- 57:14:08
      207900000 -- (-4568.951) [...7 remote chains...] -- 57:13:15
      207950000 -- (-4585.239) [...7 remote chains...] -- 57:12:20
      208000000 -- (-4606.296) [...7 remote chains...] -- 57:11:27

      Average standard deviation of split frequencies: 0.012034

      208050000 -- (-4593.472) [...7 remote chains...] -- 57:10:34
      208100000 -- (-4602.186) [...7 remote chains...] -- 57:09:40
      208150000 -- (-4609.392) [...7 remote chains...] -- 57:08:46
      208200000 -- (-4626.059) [...7 remote chains...] -- 57:07:52
      208250000 -- (-4602.689) [...7 remote chains...] -- 57:06:58
      208300000 -- (-4581.672) [...7 remote chains...] -- 57:06:05
      208350000 -- (-4566.425) [...7 remote chains...] -- 57:05:12
      208400000 -- (-4579.502) [...7 remote chains...] -- 57:04:18
      208450000 -- (-4608.128) [...7 remote chains...] -- 57:03:26
      208500000 -- (-4578.710) [...7 remote chains...] -- 57:02:32

      Average standard deviation of split frequencies: 0.012084

      208550000 -- (-4614.884) [...7 remote chains...] -- 57:01:38
      208600000 -- (-4596.920) [...7 remote chains...] -- 57:00:44
      208650000 -- (-4599.884) [...7 remote chains...] -- 56:59:50
      208700000 -- (-4604.360) [...7 remote chains...] -- 56:58:57
      208750000 -- (-4617.127) [...7 remote chains...] -- 56:58:05
      208800000 -- (-4605.456) [...7 remote chains...] -- 56:57:11
      208850000 -- (-4572.590) [...7 remote chains...] -- 56:56:18
      208900000 -- (-4603.965) [...7 remote chains...] -- 56:55:24
      208950000 -- (-4600.080) [...7 remote chains...] -- 56:54:31
      209000000 -- (-4610.027) [...7 remote chains...] -- 56:53:40

      Average standard deviation of split frequencies: 0.012206

      209050000 -- (-4605.877) [...7 remote chains...] -- 56:52:47
      209100000 -- (-4612.210) [...7 remote chains...] -- 56:51:54
      209150000 -- (-4580.421) [...7 remote chains...] -- 56:51:00
      209200000 -- (-4593.155) [...7 remote chains...] -- 56:50:06
      209250000 -- (-4609.929) [...7 remote chains...] -- 56:49:13
      209300000 -- (-4599.339) [...7 remote chains...] -- 56:48:20
      209350000 -- (-4596.339) [...7 remote chains...] -- 56:47:25
      209400000 -- (-4595.806) [...7 remote chains...] -- 56:46:32
      209450000 -- (-4591.370) [...7 remote chains...] -- 56:45:39
      209500000 -- (-4608.506) [...7 remote chains...] -- 56:44:46

      Average standard deviation of split frequencies: 0.012244

      209550000 -- (-4580.806) [...7 remote chains...] -- 56:43:51
      209600000 -- (-4615.310) [...7 remote chains...] -- 56:42:59
      209650000 -- (-4586.113) [...7 remote chains...] -- 56:42:05
      209700000 -- (-4607.900) [...7 remote chains...] -- 56:41:12
      209750000 -- (-4631.672) [...7 remote chains...] -- 56:40:18
      209800000 -- (-4615.291) [...7 remote chains...] -- 56:39:24
      209850000 -- (-4610.540) [...7 remote chains...] -- 56:38:31
      209900000 -- (-4589.194) [...7 remote chains...] -- 56:37:38
      209950000 -- (-4590.143) [...7 remote chains...] -- 56:36:43
      210000000 -- (-4580.402) [...7 remote chains...] -- 56:35:49

      Average standard deviation of split frequencies: 0.012219

      210050000 -- (-4592.763) [...7 remote chains...] -- 56:34:55
      210100000 -- (-4625.806) [...7 remote chains...] -- 56:34:01
      210150000 -- (-4588.013) [...7 remote chains...] -- 56:33:08
      210200000 -- (-4594.516) [...7 remote chains...] -- 56:32:13
      210250000 -- (-4613.242) [...7 remote chains...] -- 56:31:19
      210300000 -- (-4623.390) [...7 remote chains...] -- 56:30:26
      210350000 -- (-4624.191) [...7 remote chains...] -- 56:29:33
      210400000 -- (-4596.025) [...7 remote chains...] -- 56:28:40
      210450000 -- (-4616.171) [...7 remote chains...] -- 56:27:46
      210500000 -- (-4617.859) [...7 remote chains...] -- 56:26:52

      Average standard deviation of split frequencies: 0.012385

      210550000 -- (-4606.960) [...7 remote chains...] -- 56:25:59
      210600000 -- (-4605.487) [...7 remote chains...] -- 56:25:06
      210650000 -- (-4619.403) [...7 remote chains...] -- 56:24:13
      210700000 -- (-4608.806) [...7 remote chains...] -- 56:23:22
      210750000 -- (-4599.808) [...7 remote chains...] -- 56:22:29
      210800000 -- (-4611.149) [...7 remote chains...] -- 56:21:36
      210850000 -- (-4601.135) [...7 remote chains...] -- 56:20:43
      210900000 -- (-4643.695) [...7 remote chains...] -- 56:19:50
      210950000 -- (-4583.167) [...7 remote chains...] -- 56:18:59
      211000000 -- (-4609.967) [...7 remote chains...] -- 56:18:06

      Average standard deviation of split frequencies: 0.012423

      211050000 -- (-4595.388) [...7 remote chains...] -- 56:17:12
      211100000 -- (-4612.615) [...7 remote chains...] -- 56:16:20
      211150000 -- (-4611.684) [...7 remote chains...] -- 56:15:27
      211200000 -- (-4603.045) [...7 remote chains...] -- 56:14:35
      211250000 -- (-4610.416) [...7 remote chains...] -- 56:13:43
      211300000 -- (-4605.511) [...7 remote chains...] -- 56:12:50
      211350000 -- (-4560.064) [...7 remote chains...] -- 56:11:59
      211400000 -- (-4580.969) [...7 remote chains...] -- 56:11:05
      211450000 -- (-4587.126) [...7 remote chains...] -- 56:10:12
      211500000 -- (-4607.596) [...7 remote chains...] -- 56:09:21

      Average standard deviation of split frequencies: 0.012388

      211550000 -- (-4598.627) [...7 remote chains...] -- 56:08:27
      211600000 -- (-4593.091) [...7 remote chains...] -- 56:07:34
      211650000 -- (-4616.016) [...7 remote chains...] -- 56:06:41
      211700000 -- (-4602.167) [...7 remote chains...] -- 56:05:47
      211750000 -- (-4612.765) [...7 remote chains...] -- 56:04:55
      211800000 -- (-4602.788) [...7 remote chains...] -- 56:04:03
      211850000 -- (-4598.662) [...7 remote chains...] -- 56:03:10
      211900000 -- (-4584.694) [...7 remote chains...] -- 56:02:17
      211950000 -- (-4605.360) [...7 remote chains...] -- 56:01:24
      212000000 -- (-4614.974) [...7 remote chains...] -- 56:00:31

      Average standard deviation of split frequencies: 0.012286

      212050000 -- (-4615.021) [...7 remote chains...] -- 55:59:39
      212100000 -- (-4615.321) [...7 remote chains...] -- 55:58:46
      212150000 -- (-4607.528) [...7 remote chains...] -- 55:57:52
      212200000 -- (-4608.227) [...7 remote chains...] -- 55:57:00
      212250000 -- (-4599.572) [...7 remote chains...] -- 55:56:07
      212300000 -- (-4599.440) [...7 remote chains...] -- 55:55:13
      212350000 -- (-4604.980) [...7 remote chains...] -- 55:54:22
      212400000 -- (-4595.455) [...7 remote chains...] -- 55:53:28
      212450000 -- (-4602.733) [...7 remote chains...] -- 55:52:36
      212500000 -- (-4587.074) [...7 remote chains...] -- 55:51:44

      Average standard deviation of split frequencies: 0.012224

      212550000 -- (-4571.008) [...7 remote chains...] -- 55:50:51
      212600000 -- (-4580.283) [...7 remote chains...] -- 55:50:00
      212650000 -- (-4592.292) [...7 remote chains...] -- 55:49:06
      212700000 -- (-4600.906) [...7 remote chains...] -- 55:48:14
      212750000 -- (-4619.503) [...7 remote chains...] -- 55:47:22
      212800000 -- (-4578.447) [...7 remote chains...] -- 55:46:29
      212850000 -- (-4593.225) [...7 remote chains...] -- 55:45:36
      212900000 -- (-4580.869) [...7 remote chains...] -- 55:44:44
      212950000 -- (-4583.591) [...7 remote chains...] -- 55:43:52
      213000000 -- (-4627.993) [...7 remote chains...] -- 55:42:59

      Average standard deviation of split frequencies: 0.012295

      213050000 -- (-4564.721) [...7 remote chains...] -- 55:42:07
      213100000 -- (-4581.584) [...7 remote chains...] -- 55:41:15
      213150000 -- (-4610.134) [...7 remote chains...] -- 55:40:24
      213200000 -- (-4583.742) [...7 remote chains...] -- 55:39:32
      213250000 -- (-4592.181) [...7 remote chains...] -- 55:38:40
      213300000 -- (-4602.567) [...7 remote chains...] -- 55:37:47
      213350000 -- (-4612.169) [...7 remote chains...] -- 55:36:53
      213400000 -- (-4571.880) [...7 remote chains...] -- 55:36:00
      213450000 -- (-4575.869) [...7 remote chains...] -- 55:35:07
      213500000 -- (-4616.278) [...7 remote chains...] -- 55:34:14

      Average standard deviation of split frequencies: 0.012361

      213550000 -- (-4622.481) [...7 remote chains...] -- 55:33:21
      213600000 -- (-4587.692) [...7 remote chains...] -- 55:32:28
      213650000 -- (-4627.292) [...7 remote chains...] -- 55:31:34
      213700000 -- (-4601.232) [...7 remote chains...] -- 55:30:43
      213750000 -- (-4593.172) [...7 remote chains...] -- 55:29:50
      213800000 -- (-4594.693) [...7 remote chains...] -- 55:28:58
      213850000 -- (-4604.618) [...7 remote chains...] -- 55:28:06
      213900000 -- (-4600.138) [...7 remote chains...] -- 55:27:13
      213950000 -- (-4607.147) [...7 remote chains...] -- 55:26:20
      214000000 -- (-4618.031) [...7 remote chains...] -- 55:25:30

      Average standard deviation of split frequencies: 0.012346

      214050000 -- (-4604.840) [...7 remote chains...] -- 55:24:36
      214100000 -- (-4616.012) [...7 remote chains...] -- 55:23:44
      214150000 -- (-4627.602) [...7 remote chains...] -- 55:22:52
      214200000 -- (-4638.190) [...7 remote chains...] -- 55:22:00
      214250000 -- (-4605.913) [...7 remote chains...] -- 55:21:09
      214300000 -- (-4620.835) [...7 remote chains...] -- 55:20:16
      214350000 -- (-4598.604) [...7 remote chains...] -- 55:19:23
      214400000 -- (-4597.304) [...7 remote chains...] -- 55:18:31
      214450000 -- (-4637.694) [...7 remote chains...] -- 55:17:38
      214500000 -- (-4583.185) [...7 remote chains...] -- 55:16:45

      Average standard deviation of split frequencies: 0.012429

      214550000 -- (-4622.047) [...7 remote chains...] -- 55:15:52
      214600000 -- (-4612.557) [...7 remote chains...] -- 55:14:59
      214650000 -- (-4614.622) [...7 remote chains...] -- 55:14:07
      214700000 -- (-4605.856) [...7 remote chains...] -- 55:13:14
      214750000 -- (-4632.131) [...7 remote chains...] -- 55:12:20
      214800000 -- (-4623.915) [...7 remote chains...] -- 55:11:28
      214850000 -- (-4614.024) [...7 remote chains...] -- 55:10:34
      214900000 -- (-4633.483) [...7 remote chains...] -- 55:09:41
      214950000 -- (-4610.408) [...7 remote chains...] -- 55:08:48
      215000000 -- (-4607.821) [...7 remote chains...] -- 55:07:55

      Average standard deviation of split frequencies: 0.012520

      215050000 -- (-4647.394) [...7 remote chains...] -- 55:07:02
      215100000 -- (-4629.812) [...7 remote chains...] -- 55:06:10
      215150000 -- (-4627.806) [...7 remote chains...] -- 55:05:17
      215200000 -- (-4635.582) [...7 remote chains...] -- 55:04:24
      215250000 -- (-4624.750) [...7 remote chains...] -- 55:03:31
      215300000 -- (-4642.002) [...7 remote chains...] -- 55:02:38
      215350000 -- (-4644.312) [...7 remote chains...] -- 55:01:46
      215400000 -- (-4598.314) [...7 remote chains...] -- 55:00:53
      215450000 -- (-4615.376) [...7 remote chains...] -- 55:00:00
      215500000 -- (-4621.077) [...7 remote chains...] -- 54:59:06

      Average standard deviation of split frequencies: 0.012554

      215550000 -- (-4637.697) [...7 remote chains...] -- 54:58:13
      215600000 -- (-4664.398) [...7 remote chains...] -- 54:57:19
      215650000 -- (-4642.651) [...7 remote chains...] -- 54:56:27
      215700000 -- (-4627.597) [...7 remote chains...] -- 54:55:34
      215750000 -- (-4641.970) [...7 remote chains...] -- 54:54:39
      215800000 -- (-4651.088) [...7 remote chains...] -- 54:53:47
      215850000 -- (-4639.505) [...7 remote chains...] -- 54:52:54
      215900000 -- (-4616.673) [...7 remote chains...] -- 54:52:01
      215950000 -- (-4633.264) [...7 remote chains...] -- 54:51:08
      216000000 -- (-4616.229) [...7 remote chains...] -- 54:50:15

      Average standard deviation of split frequencies: 0.012498

      216050000 -- (-4637.118) [...7 remote chains...] -- 54:49:22
      216100000 -- (-4618.157) [...7 remote chains...] -- 54:48:29
      216150000 -- (-4630.984) [...7 remote chains...] -- 54:47:35
      216200000 -- (-4632.702) [...7 remote chains...] -- 54:46:44
      216250000 -- (-4623.552) [...7 remote chains...] -- 54:45:50
      216300000 -- (-4634.888) [...7 remote chains...] -- 54:44:57
      216350000 -- (-4638.322) [...7 remote chains...] -- 54:44:04
      216400000 -- (-4614.897) [...7 remote chains...] -- 54:43:11
      216450000 -- (-4619.394) [...7 remote chains...] -- 54:42:19
      216500000 -- (-4624.731) [...7 remote chains...] -- 54:41:27

      Average standard deviation of split frequencies: 0.012489

      216550000 -- (-4597.844) [...7 remote chains...] -- 54:40:34
      216600000 -- (-4618.378) [...7 remote chains...] -- 54:39:41
      216650000 -- (-4625.289) [...7 remote chains...] -- 54:38:48
      216700000 -- (-4607.093) [...7 remote chains...] -- 54:37:55
      216750000 -- (-4625.228) [...7 remote chains...] -- 54:37:03
      216800000 -- (-4641.758) [...7 remote chains...] -- 54:36:09
      216850000 -- (-4619.248) [...7 remote chains...] -- 54:35:17
      216900000 -- (-4610.400) [...7 remote chains...] -- 54:34:24
      216950000 -- (-4601.421) [...7 remote chains...] -- 54:33:30
      217000000 -- (-4619.728) [...7 remote chains...] -- 54:32:38

      Average standard deviation of split frequencies: 0.012417

      217050000 -- (-4628.815) [...7 remote chains...] -- 54:31:44
      217100000 -- (-4611.542) [...7 remote chains...] -- 54:30:51
      217150000 -- (-4646.502) [...7 remote chains...] -- 54:29:58
      217200000 -- (-4601.771) [...7 remote chains...] -- 54:29:04
      217250000 -- (-4611.003) [...7 remote chains...] -- 54:28:12
      217300000 -- (-4594.215) [...7 remote chains...] -- 54:27:20
      217350000 -- (-4610.647) [...7 remote chains...] -- 54:26:27
      217400000 -- (-4610.318) [...7 remote chains...] -- 54:25:33
      217450000 -- (-4595.015) [...7 remote chains...] -- 54:24:39
      217500000 -- (-4586.094) [...7 remote chains...] -- 54:23:46

      Average standard deviation of split frequencies: 0.012390

      217550000 -- (-4591.097) [...7 remote chains...] -- 54:22:53
      217600000 -- (-4586.242) [...7 remote chains...] -- 54:22:01
      217650000 -- (-4583.555) [...7 remote chains...] -- 54:21:07
      217700000 -- (-4616.092) [...7 remote chains...] -- 54:20:14
      217750000 -- (-4579.684) [...7 remote chains...] -- 54:19:21
      217800000 -- (-4610.115) [...7 remote chains...] -- 54:18:29
      217850000 -- (-4599.902) [...7 remote chains...] -- 54:17:37
      217900000 -- (-4612.099) [...7 remote chains...] -- 54:16:45
      217950000 -- (-4579.288) [...7 remote chains...] -- 54:15:52
      218000000 -- (-4576.046) [...7 remote chains...] -- 54:15:00

      Average standard deviation of split frequencies: 0.012295

      218050000 -- (-4634.999) [...7 remote chains...] -- 54:14:06
      218100000 -- (-4600.261) [...7 remote chains...] -- 54:13:15
      218150000 -- (-4579.944) [...7 remote chains...] -- 54:12:21
      218200000 -- (-4596.933) [...7 remote chains...] -- 54:11:28
      218250000 -- (-4613.832) [...7 remote chains...] -- 54:10:35
      218300000 -- (-4604.328) [...7 remote chains...] -- 54:09:42
      218350000 -- (-4613.367) [...7 remote chains...] -- 54:08:49
      218400000 -- (-4603.822) [...7 remote chains...] -- 54:07:57
      218450000 -- (-4608.770) [...7 remote chains...] -- 54:07:04
      218500000 -- (-4594.734) [...7 remote chains...] -- 54:06:12

      Average standard deviation of split frequencies: 0.012286

      218550000 -- (-4611.501) [...7 remote chains...] -- 54:05:18
      218600000 -- (-4616.114) [...7 remote chains...] -- 54:04:26
      218650000 -- (-4601.250) [...7 remote chains...] -- 54:03:34
      218700000 -- (-4620.042) [...7 remote chains...] -- 54:02:41
      218750000 -- (-4601.044) [...7 remote chains...] -- 54:01:48
      218800000 -- (-4600.528) [...7 remote chains...] -- 54:00:56
      218850000 -- (-4602.700) [...7 remote chains...] -- 54:00:02
      218900000 -- (-4618.023) [...7 remote chains...] -- 53:59:08
      218950000 -- (-4626.133) [...7 remote chains...] -- 53:58:16
      219000000 -- (-4632.128) [...7 remote chains...] -- 53:57:23

      Average standard deviation of split frequencies: 0.012288

      219050000 -- (-4629.084) [...7 remote chains...] -- 53:56:31
      219100000 -- (-4632.022) [...7 remote chains...] -- 53:55:38
      219150000 -- (-4636.218) [...7 remote chains...] -- 53:54:45
      219200000 -- (-4636.767) [...7 remote chains...] -- 53:53:54
      219250000 -- (-4601.406) [...7 remote chains...] -- 53:53:02
      219300000 -- (-4609.206) [...7 remote chains...] -- 53:52:09
      219350000 -- (-4622.376) [...7 remote chains...] -- 53:51:15
      219400000 -- (-4609.919) [...7 remote chains...] -- 53:50:22
      219450000 -- (-4598.592) [...7 remote chains...] -- 53:49:28
      219500000 -- (-4613.335) [...7 remote chains...] -- 53:48:37

      Average standard deviation of split frequencies: 0.012477

      219550000 -- (-4605.611) [...7 remote chains...] -- 53:47:43
      219600000 -- (-4603.227) [...7 remote chains...] -- 53:46:50
      219650000 -- (-4611.198) [...7 remote chains...] -- 53:45:57
      219700000 -- (-4622.423) [...7 remote chains...] -- 53:45:03
      219750000 -- (-4592.613) [...7 remote chains...] -- 53:44:11
      219800000 -- (-4638.808) [...7 remote chains...] -- 53:43:17
      219850000 -- (-4613.234) [...7 remote chains...] -- 53:42:25
      219900000 -- (-4624.800) [...7 remote chains...] -- 53:41:32
      219950000 -- (-4625.195) [...7 remote chains...] -- 53:40:39
      220000000 -- (-4611.149) [...7 remote chains...] -- 53:39:46

      Average standard deviation of split frequencies: 0.012627

      220050000 -- (-4608.462) [...7 remote chains...] -- 53:38:54
      220100000 -- (-4629.536) [...7 remote chains...] -- 53:38:02
      220150000 -- (-4617.501) [...7 remote chains...] -- 53:37:09
      220200000 -- (-4623.546) [...7 remote chains...] -- 53:36:16
      220250000 -- (-4641.892) [...7 remote chains...] -- 53:35:23
      220300000 -- (-4614.989) [...7 remote chains...] -- 53:34:31
      220350000 -- (-4598.169) [...7 remote chains...] -- 53:33:38
      220400000 -- (-4620.751) [...7 remote chains...] -- 53:32:46
      220450000 -- (-4622.294) [...7 remote chains...] -- 53:31:52
      220500000 -- (-4630.283) [...7 remote chains...] -- 53:31:00

      Average standard deviation of split frequencies: 0.012744

      220550000 -- (-4619.152) [...7 remote chains...] -- 53:30:06
      220600000 -- (-4601.299) [...7 remote chains...] -- 53:29:14
      220650000 -- (-4620.370) [...7 remote chains...] -- 53:28:20
      220700000 -- (-4590.161) [...7 remote chains...] -- 53:27:28
      220750000 -- (-4610.173) [...7 remote chains...] -- 53:26:34
      220800000 -- (-4600.503) [...7 remote chains...] -- 53:25:41
      220850000 -- (-4586.078) [...7 remote chains...] -- 53:24:49
      220900000 -- (-4594.908) [...7 remote chains...] -- 53:23:56
      220950000 -- (-4630.246) [...7 remote chains...] -- 53:23:01
      221000000 -- (-4584.732) [...7 remote chains...] -- 53:22:08

      Average standard deviation of split frequencies: 0.012821

      221050000 -- (-4617.118) [...7 remote chains...] -- 53:21:14
      221100000 -- (-4613.921) [...7 remote chains...] -- 53:20:21
      221150000 -- (-4588.741) [...7 remote chains...] -- 53:19:29
      221200000 -- (-4571.531) [...7 remote chains...] -- 53:18:36
      221250000 -- (-4609.597) [...7 remote chains...] -- 53:17:43
      221300000 -- (-4610.199) [...7 remote chains...] -- 53:16:51
      221350000 -- (-4605.473) [...7 remote chains...] -- 53:15:57
      221400000 -- (-4616.499) [...7 remote chains...] -- 53:15:02
      221450000 -- (-4612.208) [...7 remote chains...] -- 53:14:07
      221500000 -- (-4603.318) [...7 remote chains...] -- 53:13:13

      Average standard deviation of split frequencies: 0.012858

      221550000 -- (-4614.142) [...7 remote chains...] -- 53:12:18
      221600000 -- (-4606.489) [...7 remote chains...] -- 53:11:24
      221650000 -- (-4597.741) [...7 remote chains...] -- 53:10:29
      221700000 -- (-4614.053) [...7 remote chains...] -- 53:09:36
      221750000 -- (-4609.198) [...7 remote chains...] -- 53:08:42
      221800000 -- (-4624.318) [...7 remote chains...] -- 53:07:48
      221850000 -- (-4606.205) [...7 remote chains...] -- 53:06:54
      221900000 -- (-4612.075) [...7 remote chains...] -- 53:06:00
      221950000 -- (-4611.074) [...7 remote chains...] -- 53:05:07
      222000000 -- (-4594.478) [...7 remote chains...] -- 53:04:12

      Average standard deviation of split frequencies: 0.012885

      222050000 -- (-4587.164) [...7 remote chains...] -- 53:03:18
      222100000 -- (-4599.208) [...7 remote chains...] -- 53:02:24
      222150000 -- (-4603.697) [...7 remote chains...] -- 53:01:29
      222200000 -- (-4592.899) [...7 remote chains...] -- 53:00:35
      222250000 -- (-4621.956) [...7 remote chains...] -- 52:59:42
      222300000 -- (-4606.361) [...7 remote chains...] -- 52:58:48
      222350000 -- (-4590.070) [...7 remote chains...] -- 52:57:53
      222400000 -- (-4606.868) [...7 remote chains...] -- 52:57:00
      222450000 -- (-4595.316) [...7 remote chains...] -- 52:56:06
      222500000 -- (-4614.180) [...7 remote chains...] -- 52:55:12

      Average standard deviation of split frequencies: 0.012892

      222550000 -- (-4609.875) [...7 remote chains...] -- 52:54:20
      222600000 -- (-4602.287) [...7 remote chains...] -- 52:53:26
      222650000 -- (-4615.129) [...7 remote chains...] -- 52:52:33
      222700000 -- (-4601.571) [...7 remote chains...] -- 52:51:40
      222750000 -- (-4600.434) [...7 remote chains...] -- 52:50:45
      222800000 -- (-4623.026) [...7 remote chains...] -- 52:49:52
      222850000 -- (-4610.946) [...7 remote chains...] -- 52:48:58
      222900000 -- (-4591.481) [...7 remote chains...] -- 52:48:04
      222950000 -- (-4599.699) [...7 remote chains...] -- 52:47:10
      223000000 -- (-4616.017) [...7 remote chains...] -- 52:46:17

      Average standard deviation of split frequencies: 0.012817

      223050000 -- (-4621.470) [...7 remote chains...] -- 52:45:23
      223100000 -- (-4605.301) [...7 remote chains...] -- 52:44:32
      223150000 -- (-4611.810) [...7 remote chains...] -- 52:43:37
      223200000 -- (-4590.421) [...7 remote chains...] -- 52:42:45
      223250000 -- (-4620.859) [...7 remote chains...] -- 52:41:51
      223300000 -- (-4595.332) [...7 remote chains...] -- 52:40:56
      223350000 -- (-4598.642) [...7 remote chains...] -- 52:40:03
      223400000 -- (-4590.312) [...7 remote chains...] -- 52:39:08
      223450000 -- (-4605.317) [...7 remote chains...] -- 52:38:14
      223500000 -- (-4585.568) [...7 remote chains...] -- 52:37:19

      Average standard deviation of split frequencies: 0.012710

      223550000 -- (-4591.971) [...7 remote chains...] -- 52:36:25
      223600000 -- (-4598.592) [...7 remote chains...] -- 52:35:31
      223650000 -- (-4627.104) [...7 remote chains...] -- 52:34:36
      223700000 -- (-4627.500) [...7 remote chains...] -- 52:33:42
      223750000 -- (-4593.877) [...7 remote chains...] -- 52:32:49
      223800000 -- (-4608.105) [...7 remote chains...] -- 52:31:55
      223850000 -- (-4633.372) [...7 remote chains...] -- 52:31:00
      223900000 -- (-4629.058) [...7 remote chains...] -- 52:30:05
      223950000 -- (-4612.991) [...7 remote chains...] -- 52:29:12
      224000000 -- (-4609.977) [...7 remote chains...] -- 52:28:17

      Average standard deviation of split frequencies: 0.012642

      224050000 -- (-4587.884) [...7 remote chains...] -- 52:27:23
      224100000 -- (-4595.971) [...7 remote chains...] -- 52:26:29
      224150000 -- (-4587.880) [...7 remote chains...] -- 52:25:34
      224200000 -- (-4605.860) [...7 remote chains...] -- 52:24:41
      224250000 -- (-4623.623) [...7 remote chains...] -- 52:23:47
      224300000 -- (-4619.503) [...7 remote chains...] -- 52:22:52
      224350000 -- (-4635.121) [...7 remote chains...] -- 52:21:58
      224400000 -- (-4628.009) [...7 remote chains...] -- 52:21:04
      224450000 -- (-4609.782) [...7 remote chains...] -- 52:20:10
      224500000 -- (-4629.174) [...7 remote chains...] -- 52:19:17

      Average standard deviation of split frequencies: 0.012706

      224550000 -- (-4644.486) [...7 remote chains...] -- 52:18:24
      224600000 -- (-4621.808) [...7 remote chains...] -- 52:17:31
      224650000 -- (-4624.289) [...7 remote chains...] -- 52:16:40
      224700000 -- (-4614.799) [...7 remote chains...] -- 52:15:48
      224750000 -- (-4620.845) [...7 remote chains...] -- 52:14:56
      224800000 -- (-4594.490) [...7 remote chains...] -- 52:14:06
      224850000 -- (-4616.181) [...7 remote chains...] -- 52:13:14
      224900000 -- (-4623.300) [...7 remote chains...] -- 52:12:23
      224950000 -- (-4618.840) [...7 remote chains...] -- 52:11:32
      225000000 -- (-4642.368) [...7 remote chains...] -- 52:10:40

      Average standard deviation of split frequencies: 0.012832

      225050000 -- (-4618.866) [...7 remote chains...] -- 52:09:49
      225100000 -- (-4624.119) [...7 remote chains...] -- 52:08:56
      225150000 -- (-4606.560) [...7 remote chains...] -- 52:08:03
      225200000 -- (-4628.530) [...7 remote chains...] -- 52:07:11
      225250000 -- (-4620.454) [...7 remote chains...] -- 52:06:19
      225300000 -- (-4640.441) [...7 remote chains...] -- 52:05:26
      225350000 -- (-4615.982) [...7 remote chains...] -- 52:04:34
      225400000 -- (-4631.251) [...7 remote chains...] -- 52:03:43
      225450000 -- (-4622.692) [...7 remote chains...] -- 52:02:51
      225500000 -- (-4635.639) [...7 remote chains...] -- 52:01:58

      Average standard deviation of split frequencies: 0.012913

      225550000 -- (-4634.118) [...7 remote chains...] -- 52:01:05
      225600000 -- (-4631.613) [...7 remote chains...] -- 52:00:14
      225650000 -- (-4620.162) [...7 remote chains...] -- 51:59:21
      225700000 -- (-4641.055) [...7 remote chains...] -- 51:58:29
      225750000 -- (-4621.841) [...7 remote chains...] -- 51:57:36
      225800000 -- (-4615.396) [...7 remote chains...] -- 51:56:44
      225850000 -- (-4641.405) [...7 remote chains...] -- 51:55:50
      225900000 -- (-4656.561) [...7 remote chains...] -- 51:54:58
      225950000 -- (-4618.748) [...7 remote chains...] -- 51:54:05
      226000000 -- (-4657.156) [...7 remote chains...] -- 51:53:12

      Average standard deviation of split frequencies: 0.012953

      226050000 -- (-4642.095) [...7 remote chains...] -- 51:52:20
      226100000 -- (-4631.986) [...7 remote chains...] -- 51:51:29
      226150000 -- (-4663.297) [...7 remote chains...] -- 51:50:37
      226200000 -- (-4663.042) [...7 remote chains...] -- 51:49:44
      226250000 -- (-4616.177) [...7 remote chains...] -- 51:48:52
      226300000 -- (-4631.671) [...7 remote chains...] -- 51:48:00
      226350000 -- (-4665.241) [...7 remote chains...] -- 51:47:08
      226400000 -- (-4679.765) [...7 remote chains...] -- 51:46:17
      226450000 -- (-4653.711) [...7 remote chains...] -- 51:45:25
      226500000 -- (-4663.140) [...7 remote chains...] -- 51:44:34

      Average standard deviation of split frequencies: 0.013117

      226550000 -- (-4654.351) [...7 remote chains...] -- 51:43:42
      226600000 -- (-4645.564) [...7 remote chains...] -- 51:42:50
      226650000 -- (-4642.960) [...7 remote chains...] -- 51:41:58
      226700000 -- (-4623.333) [...7 remote chains...] -- 51:41:06
      226750000 -- (-4647.774) [...7 remote chains...] -- 51:40:14
      226800000 -- (-4651.542) [...7 remote chains...] -- 51:39:22
      226850000 -- (-4643.604) [...7 remote chains...] -- 51:38:30
      226900000 -- (-4643.651) [...7 remote chains...] -- 51:37:37
      226950000 -- (-4631.306) [...7 remote chains...] -- 51:36:44
      227000000 -- (-4639.881) [...7 remote chains...] -- 51:35:50

      Average standard deviation of split frequencies: 0.013265

      227050000 -- (-4637.117) [...7 remote chains...] -- 51:34:59
      227100000 -- (-4619.369) [...7 remote chains...] -- 51:34:08
      227150000 -- (-4644.847) [...7 remote chains...] -- 51:33:15
      227200000 -- (-4650.688) [...7 remote chains...] -- 51:32:24
      227250000 -- (-4680.212) [...7 remote chains...] -- 51:31:31
      227300000 -- (-4632.512) [...7 remote chains...] -- 51:30:39
      227350000 -- (-4617.255) [...7 remote chains...] -- 51:29:46
      227400000 -- (-4651.952) [...7 remote chains...] -- 51:28:54
      227450000 -- (-4641.526) [...7 remote chains...] -- 51:28:02
      227500000 -- (-4627.289) [...7 remote chains...] -- 51:27:10

      Average standard deviation of split frequencies: 0.013382

      227550000 -- (-4641.094) [...7 remote chains...] -- 51:26:17
      227600000 -- (-4629.928) [...7 remote chains...] -- 51:25:24
      227650000 -- (-4645.184) [...7 remote chains...] -- 51:24:32
      227700000 -- (-4615.700) [...7 remote chains...] -- 51:23:39
      227750000 -- (-4628.458) [...7 remote chains...] -- 51:22:48
      227800000 -- (-4645.876) [...7 remote chains...] -- 51:21:56
      227850000 -- (-4618.098) [...7 remote chains...] -- 51:21:02
      227900000 -- (-4624.293) [...7 remote chains...] -- 51:20:10
      227950000 -- (-4625.710) [...7 remote chains...] -- 51:19:17
      228000000 -- (-4614.780) [...7 remote chains...] -- 51:18:24

      Average standard deviation of split frequencies: 0.013467

      228050000 -- (-4622.357) [...7 remote chains...] -- 51:17:31
      228100000 -- (-4624.697) [...7 remote chains...] -- 51:16:39
      228150000 -- (-4639.526) [...7 remote chains...] -- 51:15:47
      228200000 -- (-4656.479) [...7 remote chains...] -- 51:14:55
      228250000 -- (-4599.381) [...7 remote chains...] -- 51:14:01
      228300000 -- (-4631.218) [...7 remote chains...] -- 51:13:10
      228350000 -- (-4624.635) [...7 remote chains...] -- 51:12:17
      228400000 -- (-4641.442) [...7 remote chains...] -- 51:11:25
      228450000 -- (-4646.507) [...7 remote chains...] -- 51:10:32
      228500000 -- (-4619.715) [...7 remote chains...] -- 51:09:40

      Average standard deviation of split frequencies: 0.013387

      228550000 -- (-4637.682) [...7 remote chains...] -- 51:08:47
      228600000 -- (-4637.662) [...7 remote chains...] -- 51:07:53
      228650000 -- (-4609.129) [...7 remote chains...] -- 51:07:00
      228700000 -- (-4631.410) [...7 remote chains...] -- 51:06:08
      228750000 -- (-4629.116) [...7 remote chains...] -- 51:05:15
      228800000 -- (-4616.597) [...7 remote chains...] -- 51:04:21
      228850000 -- (-4632.826) [...7 remote chains...] -- 51:03:30
      228900000 -- (-4598.224) [...7 remote chains...] -- 51:02:37
      228950000 -- (-4604.711) [...7 remote chains...] -- 51:01:44
      229000000 -- (-4624.339) [...7 remote chains...] -- 51:00:52

      Average standard deviation of split frequencies: 0.013341

      229050000 -- (-4613.309) [...7 remote chains...] -- 50:59:59
      229100000 -- (-4604.544) [...7 remote chains...] -- 50:59:07
      229150000 -- (-4595.105) [...7 remote chains...] -- 50:58:15
      229200000 -- (-4604.006) [...7 remote chains...] -- 50:57:22
      229250000 -- (-4584.922) [...7 remote chains...] -- 50:56:28
      229300000 -- (-4634.125) [...7 remote chains...] -- 50:55:35
      229350000 -- (-4609.328) [...7 remote chains...] -- 50:54:44
      229400000 -- (-4592.495) [...7 remote chains...] -- 50:53:52
      229450000 -- (-4603.176) [...7 remote chains...] -- 50:53:00
      229500000 -- (-4613.436) [...7 remote chains...] -- 50:52:07

      Average standard deviation of split frequencies: 0.013302

      229550000 -- (-4598.538) [...7 remote chains...] -- 50:51:15
      229600000 -- (-4594.324) [...7 remote chains...] -- 50:50:21
      229650000 -- (-4606.673) [...7 remote chains...] -- 50:49:29
      229700000 -- (-4584.833) [...7 remote chains...] -- 50:48:37
      229750000 -- (-4596.667) [...7 remote chains...] -- 50:47:45
      229800000 -- (-4634.351) [...7 remote chains...] -- 50:46:52
      229850000 -- (-4621.887) [...7 remote chains...] -- 50:45:59
      229900000 -- (-4619.587) [...7 remote chains...] -- 50:45:06
      229950000 -- (-4646.871) [...7 remote chains...] -- 50:44:13
      230000000 -- (-4629.608) [...7 remote chains...] -- 50:43:19

      Average standard deviation of split frequencies: 0.013344

      230050000 -- (-4606.748) [...7 remote chains...] -- 50:42:27
      230100000 -- (-4634.169) [...7 remote chains...] -- 50:41:35
      230150000 -- (-4653.703) [...7 remote chains...] -- 50:40:42
      230200000 -- (-4629.376) [...7 remote chains...] -- 50:39:51
      230250000 -- (-4613.358) [...7 remote chains...] -- 50:38:57
      230300000 -- (-4607.365) [...7 remote chains...] -- 50:38:05
      230350000 -- (-4607.402) [...7 remote chains...] -- 50:37:12
      230400000 -- (-4621.824) [...7 remote chains...] -- 50:36:21
      230450000 -- (-4620.299) [...7 remote chains...] -- 50:35:28
      230500000 -- (-4645.164) [...7 remote chains...] -- 50:34:36

      Average standard deviation of split frequencies: 0.013394

      230550000 -- (-4605.936) [...7 remote chains...] -- 50:33:42
      230600000 -- (-4593.360) [...7 remote chains...] -- 50:32:49
      230650000 -- (-4613.022) [...7 remote chains...] -- 50:31:57
      230700000 -- (-4593.328) [...7 remote chains...] -- 50:31:04
      230750000 -- (-4599.575) [...7 remote chains...] -- 50:30:11
      230800000 -- (-4593.262) [...7 remote chains...] -- 50:29:17
      230850000 -- (-4593.619) [...7 remote chains...] -- 50:28:26
      230900000 -- (-4599.634) [...7 remote chains...] -- 50:27:31
      230950000 -- (-4611.221) [...7 remote chains...] -- 50:26:39
      231000000 -- (-4597.244) [...7 remote chains...] -- 50:25:46

      Average standard deviation of split frequencies: 0.013326

      231050000 -- (-4596.196) [...7 remote chains...] -- 50:24:54
      231100000 -- (-4616.087) [...7 remote chains...] -- 50:24:02
      231150000 -- (-4616.912) [...7 remote chains...] -- 50:23:09
      231200000 -- (-4629.696) [...7 remote chains...] -- 50:22:16
      231250000 -- (-4588.017) [...7 remote chains...] -- 50:21:24
      231300000 -- (-4595.246) [...7 remote chains...] -- 50:20:31
      231350000 -- (-4568.511) [...7 remote chains...] -- 50:19:36
      231400000 -- (-4603.537) [...7 remote chains...] -- 50:18:44
      231450000 -- (-4614.971) [...7 remote chains...] -- 50:17:50
      231500000 -- (-4583.546) [...7 remote chains...] -- 50:16:57

      Average standard deviation of split frequencies: 0.013362

      231550000 -- (-4605.512) [...7 remote chains...] -- 50:16:05
      231600000 -- (-4607.766) [...7 remote chains...] -- 50:15:10
      231650000 -- (-4600.731) [...7 remote chains...] -- 50:14:17
      231700000 -- (-4625.160) [...7 remote chains...] -- 50:13:24
      231750000 -- (-4599.038) [...7 remote chains...] -- 50:12:30
      231800000 -- (-4608.349) [...7 remote chains...] -- 50:11:38
      231850000 -- (-4583.144) [...7 remote chains...] -- 50:10:45
      231900000 -- (-4600.939) [...7 remote chains...] -- 50:09:54
      231950000 -- (-4595.492) [...7 remote chains...] -- 50:09:01
      232000000 -- (-4611.924) [...7 remote chains...] -- 50:08:09

      Average standard deviation of split frequencies: 0.013306

      232050000 -- (-4598.467) [...7 remote chains...] -- 50:07:15
      232100000 -- (-4619.264) [...7 remote chains...] -- 50:06:23
      232150000 -- (-4611.495) [...7 remote chains...] -- 50:05:31
      232200000 -- (-4608.896) [...7 remote chains...] -- 50:04:38
      232250000 -- (-4585.617) [...7 remote chains...] -- 50:03:47
      232300000 -- (-4614.232) [...7 remote chains...] -- 50:02:53
      232350000 -- (-4601.184) [...7 remote chains...] -- 50:02:01
      232400000 -- (-4599.696) [...7 remote chains...] -- 50:01:08
      232450000 -- (-4616.142) [...7 remote chains...] -- 50:00:16
      232500000 -- (-4639.718) [...7 remote chains...] -- 49:59:22

      Average standard deviation of split frequencies: 0.013284

      232550000 -- (-4637.614) [...7 remote chains...] -- 49:58:29
      232600000 -- (-4605.372) [...7 remote chains...] -- 49:57:37
      232650000 -- (-4621.952) [...7 remote chains...] -- 49:56:45
      232700000 -- (-4622.933) [...7 remote chains...] -- 49:55:52
      232750000 -- (-4599.525) [...7 remote chains...] -- 49:54:59
      232800000 -- (-4614.546) [...7 remote chains...] -- 49:54:07
      232850000 -- (-4600.394) [...7 remote chains...] -- 49:53:15
      232900000 -- (-4626.956) [...7 remote chains...] -- 49:52:24
      232950000 -- (-4585.484) [...7 remote chains...] -- 49:51:31
      233000000 -- (-4605.872) [...7 remote chains...] -- 49:50:38

      Average standard deviation of split frequencies: 0.013260

      233050000 -- (-4594.095) [...7 remote chains...] -- 49:49:46
      233100000 -- (-4581.022) [...7 remote chains...] -- 49:48:52
      233150000 -- (-4608.056) [...7 remote chains...] -- 49:47:59
      233200000 -- (-4614.632) [...7 remote chains...] -- 49:47:09
      233250000 -- (-4632.876) [...7 remote chains...] -- 49:46:14
      233300000 -- (-4620.578) [...7 remote chains...] -- 49:45:22
      233350000 -- (-4598.219) [...7 remote chains...] -- 49:44:27
      233400000 -- (-4635.740) [...7 remote chains...] -- 49:43:35
      233450000 -- (-4606.221) [...7 remote chains...] -- 49:42:44
      233500000 -- (-4619.056) [...7 remote chains...] -- 49:41:52

      Average standard deviation of split frequencies: 0.013193

      233550000 -- (-4600.926) [...7 remote chains...] -- 49:41:00
      233600000 -- (-4620.922) [...7 remote chains...] -- 49:40:06
      233650000 -- (-4595.140) [...7 remote chains...] -- 49:39:13
      233700000 -- (-4602.973) [...7 remote chains...] -- 49:38:20
      233750000 -- (-4618.864) [...7 remote chains...] -- 49:37:28
      233800000 -- (-4603.119) [...7 remote chains...] -- 49:36:34
      233850000 -- (-4618.521) [...7 remote chains...] -- 49:35:40
      233900000 -- (-4605.207) [...7 remote chains...] -- 49:34:48
      233950000 -- (-4599.638) [...7 remote chains...] -- 49:33:54
      234000000 -- (-4601.986) [...7 remote chains...] -- 49:33:03

      Average standard deviation of split frequencies: 0.013208

      234050000 -- (-4577.506) [...7 remote chains...] -- 49:32:09
      234100000 -- (-4601.695) [...7 remote chains...] -- 49:31:16
      234150000 -- (-4604.789) [...7 remote chains...] -- 49:30:24
      234200000 -- (-4615.402) [...7 remote chains...] -- 49:29:30
      234250000 -- (-4610.360) [...7 remote chains...] -- 49:28:39
      234300000 -- (-4603.918) [...7 remote chains...] -- 49:27:45
      234350000 -- (-4627.782) [...7 remote chains...] -- 49:26:52
      234400000 -- (-4594.665) [...7 remote chains...] -- 49:25:59
      234450000 -- (-4592.420) [...7 remote chains...] -- 49:25:06
      234500000 -- (-4580.626) [...7 remote chains...] -- 49:24:12

      Average standard deviation of split frequencies: 0.013268

      234550000 -- (-4594.246) [...7 remote chains...] -- 49:23:20
      234600000 -- (-4597.964) [...7 remote chains...] -- 49:22:27
      234650000 -- (-4581.947) [...7 remote chains...] -- 49:21:33
      234700000 -- (-4593.084) [...7 remote chains...] -- 49:20:40
      234750000 -- (-4596.589) [...7 remote chains...] -- 49:19:46
      234800000 -- (-4604.615) [...7 remote chains...] -- 49:18:54
      234850000 -- (-4584.573) [...7 remote chains...] -- 49:18:00
      234900000 -- (-4594.900) [...7 remote chains...] -- 49:17:07
      234950000 -- (-4577.611) [...7 remote chains...] -- 49:16:14
      235000000 -- (-4578.521) [...7 remote chains...] -- 49:15:20

      Average standard deviation of split frequencies: 0.013320

      235050000 -- (-4576.262) [...7 remote chains...] -- 49:14:28
      235100000 -- (-4587.911) [...7 remote chains...] -- 49:13:35
      235150000 -- (-4590.068) [...7 remote chains...] -- 49:12:43
      235200000 -- (-4572.321) [...7 remote chains...] -- 49:11:49
      235250000 -- (-4567.617) [...7 remote chains...] -- 49:10:56
      235300000 -- (-4596.578) [...7 remote chains...] -- 49:10:03
      235350000 -- (-4633.991) [...7 remote chains...] -- 49:09:11
      235400000 -- (-4617.943) [...7 remote chains...] -- 49:08:19
      235450000 -- (-4598.182) [...7 remote chains...] -- 49:07:26
      235500000 -- (-4593.567) [...7 remote chains...] -- 49:06:34

      Average standard deviation of split frequencies: 0.013361

      235550000 -- (-4611.247) [...7 remote chains...] -- 49:05:41
      235600000 -- (-4606.462) [...7 remote chains...] -- 49:04:48
      235650000 -- (-4617.573) [...7 remote chains...] -- 49:03:57
      235700000 -- (-4612.413) [...7 remote chains...] -- 49:03:03
      235750000 -- (-4607.656) [...7 remote chains...] -- 49:02:11
      235800000 -- (-4598.257) [...7 remote chains...] -- 49:01:18
      235850000 -- (-4590.501) [...7 remote chains...] -- 49:00:25
      235900000 -- (-4580.747) [...7 remote chains...] -- 48:59:33
      235950000 -- (-4585.256) [...7 remote chains...] -- 48:58:40
      236000000 -- (-4611.030) [...7 remote chains...] -- 48:57:48

      Average standard deviation of split frequencies: 0.013429

      236050000 -- (-4591.013) [...7 remote chains...] -- 48:56:54
      236100000 -- (-4610.517) [...7 remote chains...] -- 48:56:02
      236150000 -- (-4592.847) [...7 remote chains...] -- 48:55:08
      236200000 -- (-4590.936) [...7 remote chains...] -- 48:54:16
      236250000 -- (-4614.181) [...7 remote chains...] -- 48:53:23
      236300000 -- (-4610.304) [...7 remote chains...] -- 48:52:30
      236350000 -- (-4579.261) [...7 remote chains...] -- 48:51:37
      236400000 -- (-4573.492) [...7 remote chains...] -- 48:50:43
      236450000 -- (-4572.478) [...7 remote chains...] -- 48:49:50
      236500000 -- (-4616.697) [...7 remote chains...] -- 48:48:57

      Average standard deviation of split frequencies: 0.013508

      236550000 -- (-4596.007) [...7 remote chains...] -- 48:48:04
      236600000 -- (-4603.057) [...7 remote chains...] -- 48:47:11
      236650000 -- (-4587.305) [...7 remote chains...] -- 48:46:18
      236700000 -- (-4584.983) [...7 remote chains...] -- 48:45:25
      236750000 -- (-4619.130) [...7 remote chains...] -- 48:44:32
      236800000 -- (-4623.218) [...7 remote chains...] -- 48:43:39
      236850000 -- (-4624.119) [...7 remote chains...] -- 48:42:45
      236900000 -- (-4617.988) [...7 remote chains...] -- 48:41:52
      236950000 -- (-4589.671) [...7 remote chains...] -- 48:40:58
      237000000 -- (-4617.741) [...7 remote chains...] -- 48:40:05

      Average standard deviation of split frequencies: 0.013508

      237050000 -- (-4603.242) [...7 remote chains...] -- 48:39:11
      237100000 -- (-4611.359) [...7 remote chains...] -- 48:38:17
      237150000 -- (-4607.315) [...7 remote chains...] -- 48:37:25
      237200000 -- (-4611.979) [...7 remote chains...] -- 48:36:30
      237250000 -- (-4617.573) [...7 remote chains...] -- 48:35:37
      237300000 -- (-4621.135) [...7 remote chains...] -- 48:34:45
      237350000 -- (-4607.168) [...7 remote chains...] -- 48:33:51
      237400000 -- (-4630.230) [...7 remote chains...] -- 48:32:57
      237450000 -- (-4608.787) [...7 remote chains...] -- 48:32:05
      237500000 -- (-4630.550) [...7 remote chains...] -- 48:31:12

      Average standard deviation of split frequencies: 0.013597

      237550000 -- (-4607.345) [...7 remote chains...] -- 48:30:19
      237600000 -- (-4606.658) [...7 remote chains...] -- 48:29:27
      237650000 -- (-4605.911) [...7 remote chains...] -- 48:28:34
      237700000 -- (-4604.330) [...7 remote chains...] -- 48:27:41
      237750000 -- (-4603.101) [...7 remote chains...] -- 48:26:49
      237800000 -- (-4598.628) [...7 remote chains...] -- 48:25:56
      237850000 -- (-4606.353) [...7 remote chains...] -- 48:25:04
      237900000 -- (-4597.642) [...7 remote chains...] -- 48:24:11
      237950000 -- (-4613.743) [...7 remote chains...] -- 48:23:19
      238000000 -- (-4607.798) [...7 remote chains...] -- 48:22:25

      Average standard deviation of split frequencies: 0.013476

      238050000 -- (-4602.765) [...7 remote chains...] -- 48:21:33
      238100000 -- (-4598.263) [...7 remote chains...] -- 48:20:40
      238150000 -- (-4598.251) [...7 remote chains...] -- 48:19:47
      238200000 -- (-4607.182) [...7 remote chains...] -- 48:18:55
      238250000 -- (-4600.310) [...7 remote chains...] -- 48:18:00
      238300000 -- (-4617.850) [...7 remote chains...] -- 48:17:07
      238350000 -- (-4604.803) [...7 remote chains...] -- 48:16:14
      238400000 -- (-4614.969) [...7 remote chains...] -- 48:15:20
      238450000 -- (-4600.886) [...7 remote chains...] -- 48:14:26
      238500000 -- (-4628.311) [...7 remote chains...] -- 48:13:32

      Average standard deviation of split frequencies: 0.013839

      238550000 -- (-4624.852) [...7 remote chains...] -- 48:12:39
      238600000 -- (-4623.014) [...7 remote chains...] -- 48:11:45
      238650000 -- (-4616.592) [...7 remote chains...] -- 48:10:55
      238700000 -- (-4584.423) [...7 remote chains...] -- 48:10:01
      238750000 -- (-4617.388) [...7 remote chains...] -- 48:09:08
      238800000 -- (-4620.598) [...7 remote chains...] -- 48:08:15
      238850000 -- (-4624.113) [...7 remote chains...] -- 48:07:21
      238900000 -- (-4628.130) [...7 remote chains...] -- 48:06:29
      238950000 -- (-4616.270) [...7 remote chains...] -- 48:05:35
      239000000 -- (-4600.168) [...7 remote chains...] -- 48:04:43

      Average standard deviation of split frequencies: 0.013953

      239050000 -- (-4609.992) [...7 remote chains...] -- 48:03:48
      239100000 -- (-4613.183) [...7 remote chains...] -- 48:02:55
      239150000 -- (-4592.921) [...7 remote chains...] -- 48:02:00
      239200000 -- (-4584.819) [...7 remote chains...] -- 48:01:08
      239250000 -- (-4638.430) [...7 remote chains...] -- 48:00:14
      239300000 -- (-4604.471) [...7 remote chains...] -- 47:59:20
      239350000 -- (-4611.609) [...7 remote chains...] -- 47:58:27
      239400000 -- (-4619.130) [...7 remote chains...] -- 47:57:32
      239450000 -- (-4614.973) [...7 remote chains...] -- 47:56:38
      239500000 -- (-4629.321) [...7 remote chains...] -- 47:55:44

      Average standard deviation of split frequencies: 0.013957

      239550000 -- (-4591.372) [...7 remote chains...] -- 47:54:51
      239600000 -- (-4618.568) [...7 remote chains...] -- 47:53:58
      239650000 -- (-4606.207) [...7 remote chains...] -- 47:53:04
      239700000 -- (-4609.661) [...7 remote chains...] -- 47:52:11
      239750000 -- (-4604.795) [...7 remote chains...] -- 47:51:18
      239800000 -- (-4601.285) [...7 remote chains...] -- 47:50:25
      239850000 -- (-4599.473) [...7 remote chains...] -- 47:49:31
      239900000 -- (-4618.662) [...7 remote chains...] -- 47:48:37
      239950000 -- (-4584.098) [...7 remote chains...] -- 47:47:44
      240000000 -- (-4614.590) [...7 remote chains...] -- 47:46:50

      Average standard deviation of split frequencies: 0.014075

      240050000 -- (-4598.575) [...7 remote chains...] -- 47:45:57
      240100000 -- (-4605.671) [...7 remote chains...] -- 47:45:04
      240150000 -- (-4636.031) [...7 remote chains...] -- 47:44:10
      240200000 -- (-4583.918) [...7 remote chains...] -- 47:43:18
      240250000 -- (-4616.038) [...7 remote chains...] -- 47:42:26
      240300000 -- (-4618.916) [...7 remote chains...] -- 47:41:33
      240350000 -- (-4615.372) [...7 remote chains...] -- 47:40:40
      240400000 -- (-4592.540) [...7 remote chains...] -- 47:39:47
      240450000 -- (-4596.440) [...7 remote chains...] -- 47:38:55
      240500000 -- (-4599.028) [...7 remote chains...] -- 47:38:02

      Average standard deviation of split frequencies: 0.014401

      240550000 -- (-4579.174) [...7 remote chains...] -- 47:37:11
      240600000 -- (-4624.577) [...7 remote chains...] -- 47:36:18
      240650000 -- (-4606.883) [...7 remote chains...] -- 47:35:25
      240700000 -- (-4613.744) [...7 remote chains...] -- 47:34:33
      240750000 -- (-4626.998) [...7 remote chains...] -- 47:33:41
      240800000 -- (-4580.651) [...7 remote chains...] -- 47:32:49
      240850000 -- (-4596.703) [...7 remote chains...] -- 47:31:58
      240900000 -- (-4580.905) [...7 remote chains...] -- 47:31:05
      240950000 -- (-4584.716) [...7 remote chains...] -- 47:30:14
      241000000 -- (-4607.038) [...7 remote chains...] -- 47:29:21

      Average standard deviation of split frequencies: 0.014586

      241050000 -- (-4619.930) [...7 remote chains...] -- 47:28:30
      241100000 -- (-4615.623) [...7 remote chains...] -- 47:27:39
      241150000 -- (-4608.844) [...7 remote chains...] -- 47:26:47
      241200000 -- (-4603.948) [...7 remote chains...] -- 47:25:54
      241250000 -- (-4612.133) [...7 remote chains...] -- 47:25:01
      241300000 -- (-4600.362) [...7 remote chains...] -- 47:24:08
      241350000 -- (-4566.054) [...7 remote chains...] -- 47:23:15
      241400000 -- (-4601.027) [...7 remote chains...] -- 47:22:23
      241450000 -- (-4586.542) [...7 remote chains...] -- 47:21:31
      241500000 -- (-4582.926) [...7 remote chains...] -- 47:20:39

      Average standard deviation of split frequencies: 0.014698

      241550000 -- (-4618.579) [...7 remote chains...] -- 47:19:46
      241600000 -- (-4615.500) [...7 remote chains...] -- 47:18:52
      241650000 -- (-4587.520) [...7 remote chains...] -- 47:18:00
      241700000 -- (-4612.910) [...7 remote chains...] -- 47:17:07
      241750000 -- (-4626.483) [...7 remote chains...] -- 47:16:12
      241800000 -- (-4591.521) [...7 remote chains...] -- 47:15:19
      241850000 -- (-4585.277) [...7 remote chains...] -- 47:14:26
      241900000 -- (-4614.225) [...7 remote chains...] -- 47:13:34
      241950000 -- (-4605.160) [...7 remote chains...] -- 47:12:41
      242000000 -- (-4622.152) [...7 remote chains...] -- 47:11:47

      Average standard deviation of split frequencies: 0.014757

      242050000 -- (-4594.547) [...7 remote chains...] -- 47:10:55
      242100000 -- (-4621.277) [...7 remote chains...] -- 47:10:00
      242150000 -- (-4611.963) [...7 remote chains...] -- 47:09:08
      242200000 -- (-4621.276) [...7 remote chains...] -- 47:08:15
      242250000 -- (-4586.512) [...7 remote chains...] -- 47:07:22
      242300000 -- (-4611.329) [...7 remote chains...] -- 47:06:29
      242350000 -- (-4611.151) [...7 remote chains...] -- 47:05:34
      242400000 -- (-4619.477) [...7 remote chains...] -- 47:04:41
      242450000 -- (-4681.213) [...7 remote chains...] -- 47:03:47
      242500000 -- (-4617.604) [...7 remote chains...] -- 47:02:53

      Average standard deviation of split frequencies: 0.014466

      242550000 -- (-4611.494) [...7 remote chains...] -- 47:01:59
      242600000 -- (-4629.808) [...7 remote chains...] -- 47:01:06
      242650000 -- (-4620.578) [...7 remote chains...] -- 47:00:11
      242700000 -- (-4642.536) [...7 remote chains...] -- 46:59:18
      242750000 -- (-4615.533) [...7 remote chains...] -- 46:58:25
      242800000 -- (-4626.716) [...7 remote chains...] -- 46:57:32
      242850000 -- (-4616.549) [...7 remote chains...] -- 46:56:39
      242900000 -- (-4613.338) [...7 remote chains...] -- 46:55:44
      242950000 -- (-4648.880) [...7 remote chains...] -- 46:54:51
      243000000 -- (-4624.869) [...7 remote chains...] -- 46:53:58

      Average standard deviation of split frequencies: 0.014554

      243050000 -- (-4614.760) [...7 remote chains...] -- 46:53:05
      243100000 -- (-4601.485) [...7 remote chains...] -- 46:52:12
      243150000 -- (-4619.660) [...7 remote chains...] -- 46:51:19
      243200000 -- (-4602.783) [...7 remote chains...] -- 46:50:25
      243250000 -- (-4626.869) [...7 remote chains...] -- 46:49:32
      243300000 -- (-4612.066) [...7 remote chains...] -- 46:48:39
      243350000 -- (-4638.019) [...7 remote chains...] -- 46:47:46
      243400000 -- (-4652.715) [...7 remote chains...] -- 46:46:53
      243450000 -- (-4610.484) [...7 remote chains...] -- 46:46:01
      243500000 -- (-4633.391) [...7 remote chains...] -- 46:45:08

      Average standard deviation of split frequencies: 0.014559

      243550000 -- (-4623.652) [...7 remote chains...] -- 46:44:16
      243600000 -- (-4617.072) [...7 remote chains...] -- 46:43:23
      243650000 -- (-4612.796) [...7 remote chains...] -- 46:42:30
      243700000 -- (-4594.343) [...7 remote chains...] -- 46:41:37
      243750000 -- (-4609.110) [...7 remote chains...] -- 46:40:44
      243800000 -- (-4638.193) [...7 remote chains...] -- 46:39:50
      243850000 -- (-4624.283) [...7 remote chains...] -- 46:38:58
      243900000 -- (-4624.029) [...7 remote chains...] -- 46:38:06
      243950000 -- (-4615.953) [...7 remote chains...] -- 46:37:13
      244000000 -- (-4642.604) [...7 remote chains...] -- 46:36:20

      Average standard deviation of split frequencies: 0.014585

      244050000 -- (-4647.469) [...7 remote chains...] -- 46:35:26
      244100000 -- (-4627.184) [...7 remote chains...] -- 46:34:34
      244150000 -- (-4648.529) [...7 remote chains...] -- 46:33:40
      244200000 -- (-4621.823) [...7 remote chains...] -- 46:32:47
      244250000 -- (-4624.355) [...7 remote chains...] -- 46:31:54
      244300000 -- (-4656.382) [...7 remote chains...] -- 46:31:00
      244350000 -- (-4635.658) [...7 remote chains...] -- 46:30:07
      244400000 -- (-4636.560) [...7 remote chains...] -- 46:29:14
      244450000 -- (-4650.069) [...7 remote chains...] -- 46:28:21
      244500000 -- (-4627.828) [...7 remote chains...] -- 46:27:28

      Average standard deviation of split frequencies: 0.014645

      244550000 -- (-4621.815) [...7 remote chains...] -- 46:26:35
      244600000 -- (-4621.529) [...7 remote chains...] -- 46:25:42
      244650000 -- (-4646.261) [...7 remote chains...] -- 46:24:49
      244700000 -- (-4629.421) [...7 remote chains...] -- 46:23:56
      244750000 -- (-4604.973) [...7 remote chains...] -- 46:23:03
      244800000 -- (-4594.662) [...7 remote chains...] -- 46:22:10
      244850000 -- (-4626.214) [...7 remote chains...] -- 46:21:16
      244900000 -- (-4613.127) [...7 remote chains...] -- 46:20:24
      244950000 -- (-4625.576) [...7 remote chains...] -- 46:19:33
      245000000 -- (-4639.445) [...7 remote chains...] -- 46:18:40

      Average standard deviation of split frequencies: 0.014639

      245050000 -- (-4637.784) [...7 remote chains...] -- 46:17:47
      245100000 -- (-4610.447) [...7 remote chains...] -- 46:16:54
      245150000 -- (-4612.197) [...7 remote chains...] -- 46:16:01
      245200000 -- (-4615.451) [...7 remote chains...] -- 46:15:09
      245250000 -- (-4617.265) [...7 remote chains...] -- 46:14:16
      245300000 -- (-4637.655) [...7 remote chains...] -- 46:13:25
      245350000 -- (-4649.670) [...7 remote chains...] -- 46:12:31
      245400000 -- (-4642.942) [...7 remote chains...] -- 46:11:39
      245450000 -- (-4613.506) [...7 remote chains...] -- 46:10:46
      245500000 -- (-4636.948) [...7 remote chains...] -- 46:09:53

      Average standard deviation of split frequencies: 0.014643

      245550000 -- (-4619.997) [...7 remote chains...] -- 46:08:59
      245600000 -- (-4634.618) [...7 remote chains...] -- 46:08:06
      245650000 -- (-4608.971) [...7 remote chains...] -- 46:07:13
      245700000 -- (-4615.032) [...7 remote chains...] -- 46:06:20
      245750000 -- (-4624.842) [...7 remote chains...] -- 46:05:28
      245800000 -- (-4643.396) [...7 remote chains...] -- 46:04:35
      245850000 -- (-4635.219) [...7 remote chains...] -- 46:03:43
      245900000 -- (-4625.869) [...7 remote chains...] -- 46:02:49
      245950000 -- (-4625.540) [...7 remote chains...] -- 46:01:56
      246000000 -- (-4628.189) [...7 remote chains...] -- 46:01:05

      Average standard deviation of split frequencies: 0.014654

      246050000 -- (-4618.949) [...7 remote chains...] -- 46:00:12
      246100000 -- (-4632.094) [...7 remote chains...] -- 45:59:19
      246150000 -- (-4629.615) [...7 remote chains...] -- 45:58:25
      246200000 -- (-4622.885) [...7 remote chains...] -- 45:57:33
      246250000 -- (-4615.703) [...7 remote chains...] -- 45:56:39
      246300000 -- (-4610.965) [...7 remote chains...] -- 45:55:46
      246350000 -- (-4605.383) [...7 remote chains...] -- 45:54:53
      246400000 -- (-4614.858) [...7 remote chains...] -- 45:54:00
      246450000 -- (-4623.805) [...7 remote chains...] -- 45:53:07
      246500000 -- (-4621.696) [...7 remote chains...] -- 45:52:13

      Average standard deviation of split frequencies: 0.014684

      246550000 -- (-4599.415) [...7 remote chains...] -- 45:51:22
      246600000 -- (-4593.671) [...7 remote chains...] -- 45:50:30
      246650000 -- (-4593.334) [...7 remote chains...] -- 45:49:35
      246700000 -- (-4629.179) [...7 remote chains...] -- 45:48:42
      246750000 -- (-4616.873) [...7 remote chains...] -- 45:47:49
      246800000 -- (-4644.991) [...7 remote chains...] -- 45:46:55
      246850000 -- (-4639.628) [...7 remote chains...] -- 45:46:02
      246900000 -- (-4613.620) [...7 remote chains...] -- 45:45:09
      246950000 -- (-4600.031) [...7 remote chains...] -- 45:44:16
      247000000 -- (-4661.935) [...7 remote chains...] -- 45:43:23

      Average standard deviation of split frequencies: 0.014721

      247050000 -- (-4618.764) [...7 remote chains...] -- 45:42:30
      247100000 -- (-4619.939) [...7 remote chains...] -- 45:41:38
      247150000 -- (-4613.501) [...7 remote chains...] -- 45:40:45
      247200000 -- (-4626.244) [...7 remote chains...] -- 45:39:52
      247250000 -- (-4607.664) [...7 remote chains...] -- 45:38:59
      247300000 -- (-4610.861) [...7 remote chains...] -- 45:38:06
      247350000 -- (-4617.587) [...7 remote chains...] -- 45:37:12
      247400000 -- (-4630.253) [...7 remote chains...] -- 45:36:21
      247450000 -- (-4598.644) [...7 remote chains...] -- 45:35:28
      247500000 -- (-4611.608) [...7 remote chains...] -- 45:34:35

      Average standard deviation of split frequencies: 0.014728

      247550000 -- (-4595.364) [...7 remote chains...] -- 45:33:42
      247600000 -- (-4615.733) [...7 remote chains...] -- 45:32:49
      247650000 -- (-4585.770) [...7 remote chains...] -- 45:31:57
      247700000 -- (-4602.096) [...7 remote chains...] -- 45:31:03
      247750000 -- (-4609.813) [...7 remote chains...] -- 45:30:11
      247800000 -- (-4631.783) [...7 remote chains...] -- 45:29:18
      247850000 -- (-4613.583) [...7 remote chains...] -- 45:28:26
      247900000 -- (-4645.704) [...7 remote chains...] -- 45:27:33
      247950000 -- (-4627.155) [...7 remote chains...] -- 45:26:40
      248000000 -- (-4652.252) [...7 remote chains...] -- 45:25:48

      Average standard deviation of split frequencies: 0.014701

      248050000 -- (-4641.464) [...7 remote chains...] -- 45:24:55
      248100000 -- (-4636.808) [...7 remote chains...] -- 45:24:02
      248150000 -- (-4619.684) [...7 remote chains...] -- 45:23:09
      248200000 -- (-4612.258) [...7 remote chains...] -- 45:22:17
      248250000 -- (-4628.868) [...7 remote chains...] -- 45:21:24
      248300000 -- (-4590.816) [...7 remote chains...] -- 45:20:30
      248350000 -- (-4603.162) [...7 remote chains...] -- 45:19:38
      248400000 -- (-4598.717) [...7 remote chains...] -- 45:18:45
      248450000 -- (-4611.627) [...7 remote chains...] -- 45:17:53
      248500000 -- (-4593.061) [...7 remote chains...] -- 45:17:00

      Average standard deviation of split frequencies: 0.014667

      248550000 -- (-4603.509) [...7 remote chains...] -- 45:16:07
      248600000 -- (-4621.463) [...7 remote chains...] -- 45:15:14
      248650000 -- (-4627.110) [...7 remote chains...] -- 45:14:20
      248700000 -- (-4639.864) [...7 remote chains...] -- 45:13:27
      248750000 -- (-4612.711) [...7 remote chains...] -- 45:12:34
      248800000 -- (-4606.702) [...7 remote chains...] -- 45:11:42
      248850000 -- (-4604.032) [...7 remote chains...] -- 45:10:49
      248900000 -- (-4597.870) [...7 remote chains...] -- 45:09:56
      248950000 -- (-4599.807) [...7 remote chains...] -- 45:09:04
      249000000 -- (-4615.207) [...7 remote chains...] -- 45:08:11

      Average standard deviation of split frequencies: 0.014685

      249050000 -- (-4615.214) [...7 remote chains...] -- 45:07:18
      249100000 -- (-4617.553) [...7 remote chains...] -- 45:06:24
      249150000 -- (-4571.614) [...7 remote chains...] -- 45:05:32
      249200000 -- (-4608.721) [...7 remote chains...] -- 45:04:39
[truncated: 487,466 more chars]
