# Supplementary material for: The rapid evolution of lungfish durophagy
Source: Nat Commun. 2022 May 2;13:2390. doi: 10.1038/s41467-022-30091-3 (PMC9061808; doi:10.1038/s41467-022-30091-3)
Supplement: Supplementary file 5 — Supplementary Software [file 41467_2022_30091_MOESM5_ESM.zip › Supplementary Software/MrBayes_tip_dating_analyses/2_partitions_without_constraint_TK02_(not_converged)/Cui_2021_strict.ckp]

#NEXUS
[ID: 9537836538]
[generation: 400000000]

begin trees;
	translate
       1 Guiyu_oneris,
       2 Adololopas_moyasmithae,
       3 Adelargo_schultzei,
       4 Amadeodipterus_kencampbelli,
       5 Andreyevichthys_epitomus,
       6 Archaeonectes_pertusus,
       7 Asthenorhynchus_meemannae,
       8 Barwickia_downunda,
       9 Chirodipterus_australis,
      10 Chirodipterus_onawayensis,
      11 Dipterus_valenciennesi,
      12 Chirodipterus_wildungensis,
      13 Chirodipterus_liangchengi,
      14 Dipnorhynchus_cathlesae,
      15 Dipnorhynchus_sussmilchi,
      16 Dipnorhynchus_kiandrensis,
      17 Dipnorhynchus_kurikae,
      18 Eoctenodus_microsoma,
      19 Fleurantia_denticulata,
      20 Gogodipterus_paddyensis,
      21 Griphognathus_minutidens,
      22 Griphognathus_sculpta,
      23 Griphognathus_whitei,
      24 Grossipterus_crassus,
      25 Holodipterus_elderae,
      26 Holodipterus_gogoensis,
      27 Howidipterus_donnae,
      28 Ichnomylax_kurnai,
      29 Iowadipterus_halli,
      30 Jarvikia_arctica,
      31 Jessenia_concentrica,
      32 Melanognathus_canadensis,
      33 Nielsenia_nordica,
      34 Oervigia_nordica,
      35 Orlovichthys_limnatis,
      36 Palaeodaphus_insignis,
      37 Pentlandia_macroptera,
      38 Phaneropleuron_andersoni,
      39 Pillararhynchus_longi,
      40 Robinsondipterus_longi,
      41 Scaumenacia_curta,
      42 Soederberghia_groenlandica,
      43 Sorbitorhynchus_deleaskitus,
      44 Speonesydrion_iani,
      45 Stomiahykus_thlaodus,
      46 Tarachomylax_oepiki,
      47 Uranolophus_wyomingensis,
      48 Conchopoma_gadiforme,
      49 Delatitia_breviceps,
      50 Uronemus_splendens,
      51 Gnathorhiza_serrata,
      52 Megapleuron_zangerli,
      53 Palaeophichthys_parvulus,
      54 Parasagenodus_sibiricus,
      55 Sagenodus_inaequalis,
      56 Straitonia_waterstoni,
      57 Tranodis_castrensis,
      58 Ctenodus,
      59 Xylognathus_macrustenus,
      60 Limanichthys_fraseri,
      61 Apatorhynchus_opistheretmus,
      62 Erikia_jarviki,
      63 Dipnotuberculus_gnathodus,
      64 Cathlorhynchus_trismodipterus,
      65 Harajicadipterus_youngi,
      66 Xeradipterus_hatcheri,
      67 Rhinodipterus_ulrichi,
      68 Rhinodipterus_kimberleyensis,
      69 Rhinodipterus_secans,
      70 Westollrhynchus_lehmanni,
      71 Rhynchodipterus_elginensis,
      72 Persephonichthys,
      73 Celsiodon,
      74 Sinodipterus_beibei,
      75 Porolepis,
      76 Durialepis,
      77 Glyptolepis,
      78 Holoptychius,
      79 Laccognathus,
      80 Nasogaluakus_chorni,
      81 Quebecius_quebecensis,
      82 Psarolepis,
      83 Youngolepis,
      84 Powichthys,
      85 Diabolepis_speratus,
      86 Meemannia,
      87 Raynerius_splendens,
      88 Cheirolepis;
	tree mcmc.tree_1 [&B TK02Brlens{1}] [&B TK02Brlens{2}] = [&R] [&clockrate = 2.238959318681158e-03] ((82:5.236675310667031e-02[&B TK02Brlens{1} 1.461733785483839e-01][&B TK02Brlens{2} 5.907847247846320e-02],(((((76:0.000000000000000e+00[&B TK02Brlens{1} 0.000000000000000e+00][&B TK02Brlens{2} 0.000000000000000e+00],(80:0.000000000000000e+00[&B TK02Brlens{1} 0.000000000000000e+00][&B TK02Brlens{2} 0.000000000000000e+00],(((79:0.000000000000000e+00[&B TK02Brlens{1} 0.000000000000000e+00][&B TK02Brlens{2} 0.000000000000000e+00],81:7.293470966962335e-03[&B TK02Brlens{1} 1.527036555570324e-01][&B TK02Brlens{2} 1.581828218095477e-02]):9.079228469149967e-03[&B TK02Brlens{1} 1.808433821431711e-01][&B TK02Brlens{2} 2.301591939842743e-02],78:0.000000000000000e+00[&B TK02Brlens{1} 0.000000000000000e+00][&B TK02Brlens{2} 0.000000000000000e+00]):1.068328819117337e-02[&B TK02Brlens{1} 1.455321029997443e-01][&B TK02Brlens{2} 3.302454741584012e-02],77:0.000000000000000e+00[&B TK02Brlens{1} 0.000000000000000e+00][&B TK02Brlens{2} 0.000000000000000e+00]):1.669364478407311e-02[&B TK02Brlens{1} 2.037346638205166e-01][&B TK02Brlens{2} 4.965605002303057e-02]):1.182026288466324e-02[&B TK02Brlens{1} 2.294471391032028e-01][&B TK02Brlens{2} 2.052329685408017e-02]):2.725339149488422e-03[&B TK02Brlens{1} 7.583756422055467e-02][&B TK02Brlens{2} 3.908554673223424e-03],75:0.000000000000000e+00[&B TK02Brlens{1} 0.000000000000000e+00][&B TK02Brlens{2} 0.000000000000000e+00]):2.196941209309706e-02[&B TK02Brlens{1} 5.878001987851078e-01][&B TK02Brlens{2} 3.579599730776534e-02],84:0.000000000000000e+00[&B TK02Brlens{1} 0.000000000000000e+00][&B TK02Brlens{2} 0.000000000000000e+00]):3.008440070331806e-02[&B TK02Brlens{1} 7.515440532566235e-01][&B TK02Brlens{2} 1.194792459570614e-01],(83:0.000000000000000e+00[&B TK02Brlens{1} 0.000000000000000e+00][&B TK02Brlens{2} 0.000000000000000e+00],((70:0.000000000000000e+00[&B TK02Brlens{1} 0.000000000000000e+00][&B TK02Brlens{2} 0.000000000000000e+00],(47:0.000000000000000e+00[&B TK02Brlens{1} 0.000000000000000e+00][&B TK02Brlens{2} 0.000000000000000e+00],(((64:0.000000000000000e+00[&B TK02Brlens{1} 0.000000000000000e+00][&B TK02Brlens{2} 0.000000000000000e+00],((46:0.000000000000000e+00[&B TK02Brlens{1} 0.000000000000000e+00][&B TK02Brlens{2} 0.000000000000000e+00],((((74:0.000000000000000e+00[&B TK02Brlens{1} 0.000000000000000e+00][&B TK02Brlens{2} 0.000000000000000e+00],(((69:0.000000000000000e+00[&B TK02Brlens{1} 0.000000000000000e+00][&B TK02Brlens{2} 0.000000000000000e+00],(35:1.033811072296832e-02[&B TK02Brlens{1} 1.639785452170095e-01][&B TK02Brlens{2} 6.354481209934240e-01],68:0.000000000000000e+00[&B TK02Brlens{1} 0.000000000000000e+00][&B TK02Brlens{2} 0.000000000000000e+00]):1.687467330957344e-02[&B TK02Brlens{1} 3.812999949095177e-01][&B TK02Brlens{2} 8.393039175571123e-01]):8.271305535605058e-03[&B TK02Brlens{1} 2.752658222590577e-01][&B TK02Brlens{2} 2.065796223118868e-01],67:0.000000000000000e+00[&B TK02Brlens{1} 0.000000000000000e+00][&B TK02Brlens{2} 0.000000000000000e+00]):7.343060038293418e-03[&B TK02Brlens{1} 2.119403766963351e-01][&B TK02Brlens{2} 2.057671048247056e-01],(((11:0.000000000000000e+00[&B TK02Brlens{1} 0.000000000000000e+00][&B TK02Brlens{2} 0.000000000000000e+00],39:1.331717331370673e-02[&B TK02Brlens{1} 1.664580327017855e-01][&B TK02Brlens{2} 4.928448659585501e-01]):1.133026903057339e-02[&B TK02Brlens{1} 1.814285422727248e-01][&B TK02Brlens{2} 1.511323460276059e-01],(((65:7.418068280145355e-03[&B TK02Brlens{1} 2.229494791768276e-01][&B TK02Brlens{2} 1.112246943714596e-01],12:0.000000000000000e+00[&B TK02Brlens{1} 0.000000000000000e+00][&B TK02Brlens{2} 0.000000000000000e+00]):8.984360024031685e-03[&B TK02Brlens{1} 1.990763728837782e-01][&B TK02Brlens{2} 1.414148972607158e-01],2:0.000000000000000e+00[&B TK02Brlens{1} 0.000000000000000e+00][&B TK02Brlens{2} 0.000000000000000e+00]):4.819016111696389e-03[&B TK02Brlens{1} 1.084603450624100e-01][&B TK02Brlens{2} 7.472516426771983e-02],(((36:0.000000000000000e+00[&B TK02Brlens{1} 0.000000000000000e+00][&B TK02Brlens{2} 0.000000000000000e+00],20:2.124551154782895e-03[&B TK02Brlens{1} 5.968439495403253e-02][&B TK02Brlens{2} 2.445049898548357e-02]):1.033544874348870e-02[&B TK02Brlens{1} 2.512390006897135e-01][&B TK02Brlens{2} 1.781900845943757e-01],9:0.000000000000000e+00[&B TK02Brlens{1} 0.000000000000000e+00][&B TK02Brlens{2} 0.000000000000000e+00]):4.751880930853156e-03[&B TK02Brlens{1} 8.751130110503563e-02][&B TK02Brlens{2} 9.963793636920341e-02],13:0.000000000000000e+00[&B TK02Brlens{1} 0.000000000000000e+00][&B TK02Brlens{2} 0.000000000000000e+00]):4.654638929699544e-03[&B TK02Brlens{1} 8.277397915511535e-02][&B TK02Brlens{2} 7.976440739748597e-02]):1.223193655265051e-02[&B TK02Brlens{1} 2.333860279011059e-01][&B TK02Brlens{2} 1.611453737540865e-01]):5.585697652860500e-03[&B TK02Brlens{1} 1.217841273298138e-01][&B TK02Brlens{2} 1.247611597665306e-01],(((((23:0.000000000000000e+00[&B TK02Brlens{1} 0.000000000000000e+00][&B TK02Brlens{2} 0.000000000000000e+00],22:7.388096075298167e-03[&B TK02Brlens{1} 1.221675584078387e-01][&B TK02Brlens{2} 4.638599670001667e-01]):1.151750238260152e-02[&B TK02Brlens{1} 1.864057817511421e-01][&B TK02Brlens{2} 8.290094235357786e-01],21:0.000000000000000e+00[&B TK02Brlens{1} 0.000000000000000e+00][&B TK02Brlens{2} 0.000000000000000e+00]):6.206021423150819e-03[&B TK02Brlens{1} 1.154959393091874e-01][&B TK02Brlens{2} 3.748617516930337e-01],(((7:0.000000000000000e+00[&B TK02Brlens{1} 0.000000000000000e+00][&B TK02Brlens{2} 0.000000000000000e+00],(25:0.000000000000000e+00[&B TK02Brlens{1} 0.000000000000000e+00][&B TK02Brlens{2} 0.000000000000000e+00],(29:0.000000000000000e+00[&B TK02Brlens{1} 0.000000000000000e+00][&B TK02Brlens{2} 0.000000000000000e+00],(18:0.000000000000000e+00[&B TK02Brlens{1} 0.000000000000000e+00][&B TK02Brlens{2} 0.000000000000000e+00],(38:0.000000000000000e+00[&B TK02Brlens{1} 0.000000000000000e+00][&B TK02Brlens{2} 0.000000000000000e+00],34:2.220493769163977e-02[&B TK02Brlens{1} 6.143708990640956e-01][&B TK02Brlens{2} 1.243160928087655e+00]):6.804902762252457e-03[&B TK02Brlens{1} 2.399250438200662e-01][&B TK02Brlens{2} 5.129627257361605e-01]):3.407871424423896e-03[&B TK02Brlens{1} 1.969597513631779e-01][&B TK02Brlens{2} 3.103054320294526e-01]):3.182008463845659e-03[&B TK02Brlens{1} 1.798380774600950e-01][&B TK02Brlens{2} 2.610196255105221e-01]):7.694791056108538e-03[&B TK02Brlens{1} 2.670392768951130e-01][&B TK02Brlens{2} 5.185859289139266e-01]):2.787634045096515e-03[&B TK02Brlens{1} 5.900829048582946e-02][&B TK02Brlens{2} 1.477220972824922e-01],26:0.000000000000000e+00[&B TK02Brlens{1} 0.000000000000000e+00][&B TK02Brlens{2} 0.000000000000000e+00]):2.564481013988925e-03[&B TK02Brlens{1} 4.823738047315694e-02][&B TK02Brlens{2} 1.053305615268584e-01],(40:1.137034292157058e-04[&B TK02Brlens{1} 2.276157537587753e-03][&B TK02Brlens{2} 4.054323405557134e-03],66:7.502754465220020e-03[&B TK02Brlens{1} 1.596651221433232e-01][&B TK02Brlens{2} 2.397029726667379e-01]):1.678974865638253e-03[&B TK02Brlens{1} 3.311574617808254e-02][&B TK02Brlens{2} 6.533031331027175e-02]):6.435841564062051e-03[&B TK02Brlens{1} 1.293775757313782e-01][&B TK02Brlens{2} 2.737461206721958e-01]):4.768822079740729e-03[&B TK02Brlens{1} 9.801614708646890e-02][&B TK02Brlens{2} 1.925923718473755e-01],24:0.000000000000000e+00[&B TK02Brlens{1} 0.000000000000000e+00][&B TK02Brlens{2} 0.000000000000000e+00]):3.958594331734682e-03[&B TK02Brlens{1} 9.930301275048503e-02][&B TK02Brlens{2} 1.533315325249893e-01],(37:0.000000000000000e+00[&B TK02Brlens{1} 0.000000000000000e+00][&B TK02Brlens{2} 0.000000000000000e+00],(27:0.000000000000000e+00[&B TK02Brlens{1} 0.000000000000000e+00][&B TK02Brlens{2} 0.000000000000000e+00],(8:0.000000000000000e+00[&B TK02Brlens{1} 0.000000000000000e+00][&B TK02Brlens{2} 0.000000000000000e+00],((((3:0.000000000000000e+00[&B TK02Brlens{1} 0.000000000000000e+00][&B TK02Brlens{2} 0.000000000000000e+00],(61:0.000000000000000e+00[&B TK02Brlens{1} 0.000000000000000e+00][&B TK02Brlens{2} 0.000000000000000e+00],(33:0.000000000000000e+00[&B TK02Brlens{1} 0.000000000000000e+00][&B TK02Brlens{2} 0.000000000000000e+00],59:2.294999309749052e-02[&B TK02Brlens{1} 8.710617742426725e-01][&B TK02Brlens{2} 4.016721636612612e-01]):8.370199322751746e-03[&B TK02Brlens{1} 3.146175277123939e-01][&B TK02Brlens{2} 2.473958009320547e-01]):3.838633096481249e-03[&B TK02Brlens{1} 1.384533776300106e-01][&B TK02Brlens{2} 1.358124063064502e-01]):8.435958202114065e-03[&B TK02Brlens{1} 2.267588042945343e-01][&B TK02Brlens{2} 2.945235930497317e-01],((73:0.000000000000000e+00[&B TK02Brlens{1} 0.000000000000000e+00][&B TK02Brlens{2} 0.000000000000000e+00],(((58:0.000000000000000e+00[&B TK02Brlens{1} 0.000000000000000e+00][&B TK02Brlens{2} 0.000000000000000e+00],((57:0.000000000000000e+00[&B TK02Brlens{1} 0.000000000000000e+00][&B TK02Brlens{2} 0.000000000000000e+00],(50:0.000000000000000e+00[&B TK02Brlens{1} 0.000000000000000e+00][&B TK02Brlens{2} 0.000000000000000e+00],((52:0.000000000000000e+00[&B TK02Brlens{1} 0.000000000000000e+00][&B TK02Brlens{2} 0.000000000000000e+00],((72:0.000000000000000e+00[&B TK02Brlens{1} 0.000000000000000e+00][&B TK02Brlens{2} 0.000000000000000e+00],(51:1.250487376489251e-02[&B TK02Brlens{1} 2.241502537078239e-01][&B TK02Brlens{2} 2.623962785160275e-01],48:1.250487376489251e-02[&B TK02Brlens{1} 2.409074948379144e-01][&B TK02Brlens{2} 4.293127685787508e-01]):3.647133593272121e-02[&B TK02Brlens{1} 7.553896620999626e-01][&B TK02Brlens{2} 6.895499342952228e-01]):3.352301661548976e-02[&B TK02Brlens{1} 8.062881239438064e-01][&B TK02Brlens{2} 5.563636406598427e-01],53:0.000000000000000e+00[&B TK02Brlens{1} 0.000000000000000e+00][&B TK02Brlens{2} 0.000000000000000e+00]):9.708535622645547e-03[&B TK02Brlens{1} 2.647211799519991e-01][&B TK02Brlens{2} 1.444149011578907e-01]):1.043305930460101e-02[&B TK02Brlens{1} 2.697138351670956e-01][&B TK02Brlens{2} 1.278294343543327e-01],55:0.000000000000000e+00[&B TK02Brlens{1} 0.000000000000000e+00][&B TK02Brlens{2} 0.000000000000000e+00]):1.069275881806247e-02[&B TK02Brlens{1} 2.204092904343014e-01][&B TK02Brlens{2} 1.177278173884314e-01]):1.402376727223774e-02[&B TK02Brlens{1} 2.951123465866590e-01][&B TK02Brlens{2} 1.208630748185750e-01]):1.127862602522052e-02[&B TK02Brlens{1} 2.235359760816046e-01][&B TK02Brlens{2} 9.903958859704368e-02],56:0.000000000000000e+00[&B TK02Brlens{1} 0.000000000000000e+00][&B TK02Brlens{2} 0.000000000000000e+00]):2.478639994661713e-02[&B TK02Brlens{1} 4.501229755090085e-01][&B TK02Brlens{2} 2.554486822035802e-01]):1.297300511539700e-02[&B TK02Brlens{1} 2.011047439052692e-01][&B TK02Brlens{2} 1.137917686188579e-01],60:0.000000000000000e+00[&B TK02Brlens{1} 0.000000000000000e+00][&B TK02Brlens{2} 0.000000000000000e+00]):1.542399161010292e-02[&B TK02Brlens{1} 1.937065071909704e-01][&B TK02Brlens{2} 1.313246888957205e-01],49:0.000000000000000e+00[&B TK02Brlens{1} 0.000000000000000e+00][&B TK02Brlens{2} 0.000000000000000e+00]):2.768848196037008e-03[&B TK02Brlens{1} 3.103533146208810e-02][&B TK02Brlens{2} 3.010851430918600e-02]):2.702322228449118e-02[&B TK02Brlens{1} 3.209820046662087e-01][&B TK02Brlens{2} 3.653285288028715e-01],5:0.000000000000000e+00[&B TK02Brlens{1} 0.000000000000000e+00][&B TK02Brlens{2} 0.000000000000000e+00]):8.827623816490569e-03[&B TK02Brlens{1} 1.707010993654360e-01][&B TK02Brlens{2} 2.190252789527323e-01]):2.232536054365088e-03[&B TK02Brlens{1} 5.122448694171566e-02][&B TK02Brlens{2} 8.101950400561272e-02],41:0.000000000000000e+00[&B TK02Brlens{1} 0.000000000000000e+00][&B TK02Brlens{2} 0.000000000000000e+00]):5.329841135492656e-03[&B TK02Brlens{1} 9.705834047548285e-02][&B TK02Brlens{2} 1.906863217571302e-01],(19:0.000000000000000e+00[&B TK02Brlens{1} 0.000000000000000e+00][&B TK02Brlens{2} 0.000000000000000e+00],((71:0.000000000000000e+00[&B TK02Brlens{1} 0.000000000000000e+00][&B TK02Brlens{2} 0.000000000000000e+00],(30:0.000000000000000e+00[&B TK02Brlens{1} 0.000000000000000e+00][&B TK02Brlens{2} 0.000000000000000e+00],54:7.577364042902615e-03[&B TK02Brlens{1} 1.904953288228914e-01][&B TK02Brlens{2} 4.741640207349636e-01]):1.709752579993373e-02[&B TK02Brlens{1} 4.366439193922703e-01][&B TK02Brlens{2} 1.605353698169924e+00]):5.168299558674017e-03[&B TK02Brlens{1} 1.682605489057377e-01][&B TK02Brlens{2} 3.986746119268665e-01],42:0.000000000000000e+00[&B TK02Brlens{1} 0.000000000000000e+00][&B TK02Brlens{2} 0.000000000000000e+00]):1.684485694039948e-02[&B TK02Brlens{1} 5.396821941219742e-01][&B TK02Brlens{2} 6.732372781406388e-01]):5.230509580206721e-03[&B TK02Brlens{1} 9.802457171015472e-02][&B TK02Brlens{2} 1.794731672331820e-01]):8.520345196204510e-03[&B TK02Brlens{1} 1.497340978711370e-01][&B TK02Brlens{2} 3.111218485305201e-01]):3.314779507443709e-03[&B TK02Brlens{1} 6.950676055742944e-02][&B TK02Brlens{2} 1.375209002719733e-01]):3.736668300320421e-03[&B TK02Brlens{1} 8.731996060474431e-02][&B TK02Brlens{2} 1.801254285030301e-01]):7.096401183130506e-03[&B TK02Brlens{1} 1.930683749547378e-01][&B TK02Brlens{2} 3.290652063961829e-01]):3.454717773773269e-03[&B TK02Brlens{1} 9.334494778240299e-02][&B TK02Brlens{2} 1.238653549403548e-01]):1.029651862308664e-04[&B TK02Brlens{1} 2.493939143106387e-03][&B TK02Brlens{2} 3.486072265926243e-03]):2.661056182633943e-03[&B TK02Brlens{1} 7.762150750309098e-02][&B TK02Brlens{2} 9.209313279628535e-02]):7.051874309413652e-03[&B TK02Brlens{1} 2.377591755000310e-01][&B TK02Brlens{2} 2.757920233008477e-01],43:0.000000000000000e+00[&B TK02Brlens{1} 0.000000000000000e+00][&B TK02Brlens{2} 0.000000000000000e+00]):8.282950748153340e-03[&B TK02Brlens{1} 2.653749600892584e-01][&B TK02Brlens{2} 5.293448324411399e-01],32:0.000000000000000e+00[&B TK02Brlens{1} 0.000000000000000e+00][&B TK02Brlens{2} 0.000000000000000e+00]):4.544396105191121e-03[&B TK02Brlens{1} 1.468034517734000e-01][&B TK02Brlens{2} 3.587700076965388e-01],(4:0.000000000000000e+00[&B TK02Brlens{1} 0.000000000000000e+00][&B TK02Brlens{2} 0.000000000000000e+00],(((6:5.755413923762828e-03[&B TK02Brlens{1} 1.702839700206598e-01][&B TK02Brlens{2} 1.166674516691170e-01],10:0.000000000000000e+00[&B TK02Brlens{1} 0.000000000000000e+00][&B TK02Brlens{2} 0.000000000000000e+00]):1.609947197895014e-02[&B TK02Brlens{1} 6.009497291641487e-01][&B TK02Brlens{2} 3.907627119279678e-01],14:0.000000000000000e+00[&B TK02Brlens{1} 0.000000000000000e+00][&B TK02Brlens{2} 0.000000000000000e+00]):6.955924546882923e-03[&B TK02Brlens{1} 3.425915132475006e-01][&B TK02Brlens{2} 3.161047612453247e-01],31:0.000000000000000e+00[&B TK02Brlens{1} 0.000000000000000e+00][&B TK02Brlens{2} 0.000000000000000e+00]):4.839519849983984e-03[&B TK02Brlens{1} 2.593879126464735e-01][&B TK02Brlens{2} 4.125918956154292e-01]):4.046362577929903e-03[&B TK02Brlens{1} 1.703905180964320e-01][&B TK02Brlens{2} 3.645251678726463e-01]):6.597082972343136e-04[&B TK02Brlens{1} 2.417882524289478e-02][&B TK02Brlens{2} 4.711679734420300e-02]):3.250403149772585e-03[&B TK02Brlens{1} 1.498853749658287e-01][&B TK02Brlens{2} 3.033995447447536e-01],44:0.000000000000000e+00[&B TK02Brlens{1} 0.000000000000000e+00][&B TK02Brlens{2} 0.000000000000000e+00]):3.204761107211544e-03[&B TK02Brlens{1} 1.526086843009198e-01][&B TK02Brlens{2} 3.464491473816163e-01]):2.924028852125497e-03[&B TK02Brlens{1} 1.109628568037845e-01][&B TK02Brlens{2} 2.561365365219841e-01],((17:0.000000000000000e+00[&B TK02Brlens{1} 0.000000000000000e+00][&B TK02Brlens{2} 0.000000000000000e+00],(28:0.000000000000000e+00[&B TK02Brlens{1} 0.000000000000000e+00][&B TK02Brlens{2} 0.000000000000000e+00],((45:0.000000000000000e+00[&B TK02Brlens{1} 0.000000000000000e+00][&B TK02Brlens{2} 0.000000000000000e+00],63:1.244645680378553e-02[&B TK02Brlens{1} 7.203392098696705e-01][&B TK02Brlens{2} 2.054089180794151e-01]):1.196866958078058e-02[&B TK02Brlens{1} 5.070329542110916e-01][&B TK02Brlens{2} 3.199291413207758e-01],62:0.000000000000000e+00[&B TK02Brlens{1} 0.000000000000000e+00][&B TK02Brlens{2} 0.000000000000000e+00]):1.049410716566630e-02[&B TK02Brlens{1} 3.453505019899935e-01][&B TK02Brlens{2} 4.510013626034080e-01]):7.182178315507389e-03[&B TK02Brlens{1} 2.261695313530486e-01][&B TK02Brlens{2} 3.489131441096303e-01]):1.535091649118719e-03[&B TK02Brlens{1} 4.277519203790357e-02][&B TK02Brlens{2} 8.134082553347553e-02],16:0.000000000000000e+00[&B TK02Brlens{1} 0.000000000000000e+00][&B TK02Brlens{2} 0.000000000000000e+00]):5.378511218385102e-03[&B TK02Brlens{1} 1.600762283816610e-01][&B TK02Brlens{2} 3.533809008871466e-01]):6.272615056670376e-04[&B TK02Brlens{1} 2.171819696551972e-02][&B TK02Brlens{2} 4.441271360138514e-02],15:0.000000000000000e+00[&B TK02Brlens{1} 0.000000000000000e+00][&B TK02Brlens{2} 0.000000000000000e+00]):4.722440338842640e-03[&B TK02Brlens{1} 1.716586959335768e-01][&B TK02Brlens{2} 3.580604409507910e-01]):5.793565443753603e-03[&B TK02Brlens{1} 2.712407219943413e-01][&B TK02Brlens{2} 7.638948589289882e-01]):6.945964349216814e-03[&B TK02Brlens{1} 3.497495200341313e-01][&B TK02Brlens{2} 9.380962617123458e-01],85:0.000000000000000e+00[&B TK02Brlens{1} 0.000000000000000e+00][&B TK02Brlens{2} 0.000000000000000e+00]):1.097459340128054e-02[&B TK02Brlens{1} 4.039342213005458e-01][&B TK02Brlens{2} 7.010307314406020e-01]):1.090371464025747e-02[&B TK02Brlens{1} 3.075994029653090e-01][&B TK02Brlens{2} 2.189100329183330e-01]):3.393162973357011e-03[&B TK02Brlens{1} 8.293580888684481e-02][&B TK02Brlens{2} 1.724292059812678e-02],(86:0.000000000000000e+00[&B TK02Brlens{1} 0.000000000000000e+00][&B TK02Brlens{2} 0.000000000000000e+00],(87:0.000000000000000e+00[&B TK02Brlens{1} 0.000000000000000e+00][&B TK02Brlens{2} 0.000000000000000e+00],88:1.236523789353222e-02[&B TK02Brlens{1} 6.026405145546606e-02][&B TK02Brlens{2} 5.254695556675816e-02]):6.694699430639195e-02[&B TK02Brlens{1} 3.064854404688337e-01][&B TK02Brlens{2} 4.286982515857427e-01]):2.943692048540155e-02[&B TK02Brlens{1} 3.919580200827379e-01][&B TK02Brlens{2} 1.992052221054319e-01]):2.589097943681932e-02[&B TK02Brlens{1} 3.317402488778272e-01][&B TK02Brlens{2} 7.212628026409798e-02]):2.166467443396466e-02[&B TK02Brlens{1} 4.898414427007494e-02][&B TK02Brlens{2} 2.995621433759274e-02],1:4.860857902655704e-02[&B TK02Brlens{1} 7.724543296309314e-02][&B TK02Brlens{2} 3.847888085583738e-02]);
	tree mcmc.tree_2 [&B TK02Brlens{1}] [&B TK02Brlens{2}] = [&R] [&clockrate = 3.209697988972324e-03] (1:4.660794996394307e-02[&B TK02Brlens{1} 4.241684678540376e-02][&B TK02Brlens{2} 4.136082496954296e-02],((((((76:3.630668920371616e-03[&B TK02Brlens{1} 2.491452354720133e-02][&B TK02Brlens{2} 4.319424845099229e-03],((77:0.000000000000000e+00[&B TK02Brlens{1} 0.000000000000000e+00][&B TK02Brlens{2} 0.000000000000000e+00],((79:0.000000000000000e+00[&B TK02Brlens{1} 0.000000000000000e+00][&B TK02Brlens{2} 0.000000000000000e+00],81:1.714673411197093e-02[&B TK02Brlens{1} 1.315788310464810e-01][&B TK02Brlens{2} 3.640703786755543e-02]):9.623794705734712e-03[&B TK02Brlens{1} 7.128847652061858e-02][&B TK02Brlens{2} 1.319058951541349e-02],78:8.252565271634760e-04[&B TK02Brlens{1} 5.281020128845853e-03][&B TK02Brlens{2} 1.011304492779946e-03]):2.233924987727820e-02[&B TK02Brlens{1} 1.234674014551941e-01][&B TK02Brlens{2} 2.997934997937103e-02]):2.509929044833098e-02[&B TK02Brlens{1} 1.184606142361321e-01][&B TK02Brlens{2} 3.223865811838630e-02],80:4.693038490277190e-03[&B TK02Brlens{1} 2.245502764831704e-02][&B TK02Brlens{2} 5.373104823600164e-03]):1.631293934968470e-02[&B TK02Brlens{1} 9.499834574507918e-02][&B TK02Brlens{2} 1.904221291650395e-02]):2.991637135641712e-03[&B TK02Brlens{1} 1.831181871531666e-02][&B TK02Brlens{2} 3.891165993030569e-03],75:0.000000000000000e+00[&B TK02Brlens{1} 0.000000000000000e+00][&B TK02Brlens{2} 0.000000000000000e+00]):4.440575100702143e-02[&B TK02Brlens{1} 5.337744371950859e-01][&B TK02Brlens{2} 4.662565855990020e-02],84:0.000000000000000e+00[&B TK02Brlens{1} 0.000000000000000e+00][&B TK02Brlens{2} 0.000000000000000e+00]):2.220802668665167e-02[&B TK02Brlens{1} 3.885056274390364e-01][&B TK02Brlens{2} 4.401092999057033e-02],((85:0.000000000000000e+00[&B TK02Brlens{1} 0.000000000000000e+00][&B TK02Brlens{2} 0.000000000000000e+00],(70:0.000000000000000e+00[&B TK02Brlens{1} 0.000000000000000e+00][&B TK02Brlens{2} 0.000000000000000e+00],((((31:1.281697573440155e-02[&B TK02Brlens{1} 2.334969074851874e-01][&B TK02Brlens{2} 1.274335265312468e-01],62:0.000000000000000e+00[&B TK02Brlens{1} 0.000000000000000e+00][&B TK02Brlens{2} 0.000000000000000e+00]):4.494650798034350e-03[&B TK02Brlens{1} 6.953909965261049e-02][&B TK02Brlens{2} 8.082037703657662e-02],(((45:1.599376921791895e-02[&B TK02Brlens{1} 1.553360792674253e-01][&B TK02Brlens{2} 3.342608998214867e-01],44:0.000000000000000e+00[&B TK02Brlens{1} 0.000000000000000e+00][&B TK02Brlens{2} 0.000000000000000e+00]):1.169706502439155e-02[&B TK02Brlens{1} 8.506587689715152e-02][&B TK02Brlens{2} 1.765435158783951e-01],(15:0.000000000000000e+00[&B TK02Brlens{1} 0.000000000000000e+00][&B TK02Brlens{2} 0.000000000000000e+00],(64:0.000000000000000e+00[&B TK02Brlens{1} 0.000000000000000e+00][&B TK02Brlens{2} 0.000000000000000e+00],63:2.999281940149606e-02[&B TK02Brlens{1} 1.362504900160358e-01][&B TK02Brlens{2} 1.587072432908039e-01]):5.660256486627602e-03[&B TK02Brlens{1} 3.643398072487380e-02][&B TK02Brlens{2} 3.641482983110057e-02]):1.118930879346608e-02[&B TK02Brlens{1} 7.725798660710305e-02][&B TK02Brlens{2} 9.601375015128556e-02]):6.267103950835407e-03[&B TK02Brlens{1} 5.614370750275762e-02][&B TK02Brlens{2} 1.155689649476839e-01],(((14:0.000000000000000e+00[&B TK02Brlens{1} 0.000000000000000e+00][&B TK02Brlens{2} 0.000000000000000e+00],16:3.580139124811366e-04[&B TK02Brlens{1} 3.367259032936514e-03][&B TK02Brlens{2} 5.345441949636575e-02]):1.159703839843673e-02[&B TK02Brlens{1} 1.102311802569322e-01][&B TK02Brlens{2} 1.293737442362087e+00],28:0.000000000000000e+00[&B TK02Brlens{1} 0.000000000000000e+00][&B TK02Brlens{2} 0.000000000000000e+00]):4.983125968373969e-03[&B TK02Brlens{1} 4.337341054493785e-02][&B TK02Brlens{2} 2.805068800627760e-01],17:0.000000000000000e+00[&B TK02Brlens{1} 0.000000000000000e+00][&B TK02Brlens{2} 0.000000000000000e+00]):3.541164882666870e-03[&B TK02Brlens{1} 3.358434900427639e-02][&B TK02Brlens{2} 1.322808286380562e-01]):4.965827412666213e-03[&B TK02Brlens{1} 6.383402247801861e-02][&B TK02Brlens{2} 1.224838433550728e-01]):8.050339437616294e-03[&B TK02Brlens{1} 1.347768740366201e-01][&B TK02Brlens{2} 2.806750157730871e-01],(32:0.000000000000000e+00[&B TK02Brlens{1} 0.000000000000000e+00][&B TK02Brlens{2} 0.000000000000000e+00],(((((((9:1.219048892941665e-02[&B TK02Brlens{1} 8.227387886755633e-02][&B TK02Brlens{2} 3.686758487450948e-02],(13:0.000000000000000e+00[&B TK02Brlens{1} 0.000000000000000e+00][&B TK02Brlens{2} 0.000000000000000e+00],(2:0.000000000000000e+00[&B TK02Brlens{1} 0.000000000000000e+00][&B TK02Brlens{2} 0.000000000000000e+00],12:1.583812119032801e-02[&B TK02Brlens{1} 6.613603777921141e-02][&B TK02Brlens{2} 3.155024997596593e-01]):4.163625693514028e-03[&B TK02Brlens{1} 2.375609423952809e-02][&B TK02Brlens{2} 5.187335690295404e-02]):8.869873243680826e-03[&B TK02Brlens{1} 5.841185161025204e-02][&B TK02Brlens{2} 7.545993647647289e-02]):1.203100481140007e-02[&B TK02Brlens{1} 8.604657952404557e-02][&B TK02Brlens{2} 9.556350764909004e-02],(39:2.617035567684933e-02[&B TK02Brlens{1} 1.070083218499300e-01][&B TK02Brlens{2} 2.234428367161846e-01],11:1.385520401119261e-02[&B TK02Brlens{1} 7.049599570570485e-02][&B TK02Brlens{2} 1.764371413606241e-01]):6.312484528143592e-03[&B TK02Brlens{1} 3.634427399934425e-02][&B TK02Brlens{2} 7.886320192501205e-02]):9.045097948420733e-03[&B TK02Brlens{1} 7.640893514977060e-02][&B TK02Brlens{2} 1.079752748777893e-01],(24:0.000000000000000e+00[&B TK02Brlens{1} 0.000000000000000e+00][&B TK02Brlens{2} 0.000000000000000e+00],((36:0.000000000000000e+00[&B TK02Brlens{1} 0.000000000000000e+00][&B TK02Brlens{2} 0.000000000000000e+00],29:2.788883480881538e-02[&B TK02Brlens{1} 2.259372601688775e-01][&B TK02Brlens{2} 6.793701196283852e-02]):4.036257855243697e-03[&B TK02Brlens{1} 3.616649254868842e-02][&B TK02Brlens{2} 1.471275155369771e-02],20:1.642588950469981e-03[&B TK02Brlens{1} 1.529470526605958e-02][&B TK02Brlens{2} 5.872754482954692e-03]):4.008792490024005e-03[&B TK02Brlens{1} 3.273029544178233e-02][&B TK02Brlens{2} 1.451424780722731e-02]):2.668118176467904e-02[&B TK02Brlens{1} 2.271398688245936e-01][&B TK02Brlens{2} 2.029943692119250e-01]):2.159697727319054e-03[&B TK02Brlens{1} 2.287152969146850e-02][&B TK02Brlens{2} 3.544115250837280e-02],((((22:0.000000000000000e+00[&B TK02Brlens{1} 0.000000000000000e+00][&B TK02Brlens{2} 0.000000000000000e+00],18:1.632267745302757e-02[&B TK02Brlens{1} 3.941327709312026e-01][&B TK02Brlens{2} 1.093432420235786e+00]):2.070130562464911e-03[&B TK02Brlens{1} 4.958356476158960e-02][&B TK02Brlens{2} 1.418397942517421e-01],23:0.000000000000000e+00[&B TK02Brlens{1} 0.000000000000000e+00][&B TK02Brlens{2} 0.000000000000000e+00]):6.016231512296633e-03[&B TK02Brlens{1} 1.339374471020328e-01][&B TK02Brlens{2} 3.248942302759563e-01],21:0.000000000000000e+00[&B TK02Brlens{1} 0.000000000000000e+00][&B TK02Brlens{2} 0.000000000000000e+00]):1.016237631762468e-02[&B TK02Brlens{1} 1.743189637486988e-01][&B TK02Brlens{2} 3.714486493859072e-01],((66:1.882816209636584e-02[&B TK02Brlens{1} 1.880150500438351e-01][&B TK02Brlens{2} 2.414620780703599e-01],40:0.000000000000000e+00[&B TK02Brlens{1} 0.000000000000000e+00][&B TK02Brlens{2} 0.000000000000000e+00]):9.636091836355720e-03[&B TK02Brlens{1} 1.039230173866540e-01][&B TK02Brlens{2} 2.094169715493217e-01],(26:0.000000000000000e+00[&B TK02Brlens{1} 0.000000000000000e+00][&B TK02Brlens{2} 0.000000000000000e+00],(7:0.000000000000000e+00[&B TK02Brlens{1} 0.000000000000000e+00][&B TK02Brlens{2} 0.000000000000000e+00],(34:3.940185363501064e-02[&B TK02Brlens{1} 3.021576092654832e-01][&B TK02Brlens{2} 7.234943946945371e-01],25:0.000000000000000e+00[&B TK02Brlens{1} 0.000000000000000e+00][&B TK02Brlens{2} 0.000000000000000e+00]):2.161464566796478e-02[&B TK02Brlens{1} 2.155178683847417e-01][&B TK02Brlens{2} 4.577863198334297e-01]):4.612728571680436e-03[&B TK02Brlens{1} 5.901816046294140e-02][&B TK02Brlens{2} 1.119805195035897e-01]):1.058180653964375e-02[&B TK02Brlens{1} 1.433544520977162e-01][&B TK02Brlens{2} 2.415731003574907e-01]):3.868405620754189e-03[&B TK02Brlens{1} 5.402446279652881e-02][&B TK02Brlens{2} 9.445909822076015e-02]):2.102965623084013e-02[&B TK02Brlens{1} 2.884871513724586e-01][&B TK02Brlens{2} 4.936000245208613e-01]):5.682283269370758e-03[&B TK02Brlens{1} 6.952780392933831e-02][&B TK02Brlens{2} 9.956615007628022e-02],(74:0.000000000000000e+00[&B TK02Brlens{1} 0.000000000000000e+00][&B TK02Brlens{2} 0.000000000000000e+00],(((((3:4.658272149108605e-02[&B TK02Brlens{1} 2.497733813916171e-01][&B TK02Brlens{2} 3.446014694802628e-01],((5:0.000000000000000e+00[&B TK02Brlens{1} 0.000000000000000e+00][&B TK02Brlens{2} 0.000000000000000e+00],35:2.159553738428777e-02[&B TK02Brlens{1} 1.221268333096076e-01][&B TK02Brlens{2} 1.210929805340785e-01]):2.417869462406608e-02[&B TK02Brlens{1} 1.820436915329280e-01][&B TK02Brlens{2} 1.216006594928156e-01],((30:0.000000000000000e+00[&B TK02Brlens{1} 0.000000000000000e+00][&B TK02Brlens{2} 0.000000000000000e+00],54:4.165792769849586e-02[&B TK02Brlens{1} 4.742300406003933e-01][&B TK02Brlens{2} 2.906692687005086e+00]):2.405708546346225e-02[&B TK02Brlens{1} 2.850245402403919e-01][&B TK02Brlens{2} 2.530781429875848e-01],(61:0.000000000000000e+00[&B TK02Brlens{1} 0.000000000000000e+00][&B TK02Brlens{2} 0.000000000000000e+00],(49:0.000000000000000e+00[&B TK02Brlens{1} 0.000000000000000e+00][&B TK02Brlens{2} 0.000000000000000e+00],(60:0.000000000000000e+00[&B TK02Brlens{1} 0.000000000000000e+00][&B TK02Brlens{2} 0.000000000000000e+00],(58:1.935140826764217e-02[&B TK02Brlens{1} 9.397453691116699e-02][&B TK02Brlens{2} 1.085142720726079e-01],((((52:0.000000000000000e+00[&B TK02Brlens{1} 0.000000000000000e+00][&B TK02Brlens{2} 0.000000000000000e+00],(53:0.000000000000000e+00[&B TK02Brlens{1} 0.000000000000000e+00][&B TK02Brlens{2} 0.000000000000000e+00],(51:9.288221742319623e-02[&B TK02Brlens{1} 4.702440040844316e-01][&B TK02Brlens{2} 3.933406013089008e-01],72:1.675567711993896e-02[&B TK02Brlens{1} 1.161468262624291e-01][&B TK02Brlens{2} 9.624743764734572e-02]):2.049232742512033e-02[&B TK02Brlens{1} 1.705195769167274e-01][&B TK02Brlens{2} 1.483722827607505e-01]):2.107423563293066e-02[&B TK02Brlens{1} 1.857270533389949e-01][&B TK02Brlens{2} 1.452365495689181e-01]):1.164139689479649e-02[&B TK02Brlens{1} 9.976052415086914e-02][&B TK02Brlens{2} 1.028957712266826e-01],55:0.000000000000000e+00[&B TK02Brlens{1} 0.000000000000000e+00][&B TK02Brlens{2} 0.000000000000000e+00]):3.625704530502896e-02[&B TK02Brlens{1} 2.549430652327470e-01][&B TK02Brlens{2} 2.272671874774260e-01],50:9.639462929619036e-03[&B TK02Brlens{1} 4.627303655636004e-02][&B TK02Brlens{2} 2.398452053096979e-02]):3.055789952958157e-02[&B TK02Brlens{1} 1.378539586032235e-01][&B TK02Brlens{2} 6.900245062249154e-02],(56:1.823084141655551e-05[&B TK02Brlens{1} 7.291991718762110e-05][&B TK02Brlens{2} 4.062496972400000e-05],(48:1.842883796836580e-01[&B TK02Brlens{1} 3.630361572726146e-01][&B TK02Brlens{2} 1.075660555033037e+00],57:0.000000000000000e+00[&B TK02Brlens{1} 0.000000000000000e+00][&B TK02Brlens{2} 0.000000000000000e+00]):2.183433088421000e-02[&B TK02Brlens{1} 8.201834366711229e-02][&B TK02Brlens{2} 1.005181647876600e-01]):6.782411642786229e-03[&B TK02Brlens{1} 2.788219564639548e-02][&B TK02Brlens{2} 1.443427153890854e-02]):2.241895576726555e-02[&B TK02Brlens{1} 1.034162020468898e-01][&B TK02Brlens{2} 7.602826593238322e-02]):1.360820498304183e-02[&B TK02Brlens{1} 7.254807094565607e-02][&B TK02Brlens{2} 6.921415757833012e-02]):2.590960240350135e-02[&B TK02Brlens{1} 1.609683382875876e-01][&B TK02Brlens{2} 1.105418897146921e-01]):2.560374263101040e-02[&B TK02Brlens{1} 1.775975806129271e-01][&B TK02Brlens{2} 6.099457805583543e-02]):2.677663968747424e-02[&B TK02Brlens{1} 2.031345463626570e-01][&B TK02Brlens{2} 5.326497623803349e-02]):5.089444361562723e-03[&B TK02Brlens{1} 3.691658759067571e-02][&B TK02Brlens{2} 1.409054600729843e-02]):1.222355257967916e-02[&B TK02Brlens{1} 7.970844350640170e-02][&B TK02Brlens{2} 5.983477000448106e-02]):1.403952611652881e-03[&B TK02Brlens{1} 8.761168046963783e-03][&B TK02Brlens{2} 9.973138115922439e-03],41:0.000000000000000e+00[&B TK02Brlens{1} 0.000000000000000e+00][&B TK02Brlens{2} 0.000000000000000e+00]):1.715211666246441e-02[&B TK02Brlens{1} 1.214833028665301e-01][&B TK02Brlens{2} 1.739726710341185e-01],((((((59:2.945820751892125e-02[&B TK02Brlens{1} 1.791702449453433e-01][&B TK02Brlens{2} 1.121243004178494e+00],33:0.000000000000000e+00[&B TK02Brlens{1} 0.000000000000000e+00][&B TK02Brlens{2} 0.000000000000000e+00]):1.948120685036403e-02[&B TK02Brlens{1} 2.629396574108689e-01][&B TK02Brlens{2} 3.140345856065822e-01],71:0.000000000000000e+00[&B TK02Brlens{1} 0.000000000000000e+00][&B TK02Brlens{2} 0.000000000000000e+00]):8.732888794648508e-03[&B TK02Brlens{1} 1.616634557941566e-01][&B TK02Brlens{2} 1.114261135915341e-01],42:0.000000000000000e+00[&B TK02Brlens{1} 0.000000000000000e+00][&B TK02Brlens{2} 0.000000000000000e+00]):2.743403941189920e-02[&B TK02Brlens{1} 3.472863629567755e-01][&B TK02Brlens{2} 6.669169325658124e-01],19:0.000000000000000e+00[&B TK02Brlens{1} 0.000000000000000e+00][&B TK02Brlens{2} 0.000000000000000e+00]):1.604713651353118e-02[&B TK02Brlens{1} 1.234902543652322e-01][&B TK02Brlens{2} 4.653015471133197e-01],8:0.000000000000000e+00[&B TK02Brlens{1} 0.000000000000000e+00][&B TK02Brlens{2} 0.000000000000000e+00]):5.771557910668912e-03[&B TK02Brlens{1} 3.438034040716877e-02][&B TK02Brlens{2} 1.152796330774204e-01],27:0.000000000000000e+00[&B TK02Brlens{1} 0.000000000000000e+00][&B TK02Brlens{2} 0.000000000000000e+00]):3.836486331259992e-03[&B TK02Brlens{1} 2.718900327040576e-02][&B TK02Brlens{2} 6.295880630677801e-02]):4.557055059970005e-03[&B TK02Brlens{1} 3.725348211540684e-02][&B TK02Brlens{2} 5.874430297701394e-02],37:2.101134046010145e-03[&B TK02Brlens{1} 1.741155135414576e-02][&B TK02Brlens{2} 2.743475752025759e-02]):1.728536489822746e-02[&B TK02Brlens{1} 1.947508043819446e-01][&B TK02Brlens{2} 1.767637241760897e-01],(65:2.311381541575064e-02[&B TK02Brlens{1} 3.757582998051266e-01][&B TK02Brlens{2} 1.548294283868147e-01],((69:0.000000000000000e+00[&B TK02Brlens{1} 0.000000000000000e+00][&B TK02Brlens{2} 0.000000000000000e+00],((38:1.137019925599642e-02[&B TK02Brlens{1} 2.297298799924631e-02][&B TK02Brlens{2} 4.913468927716838e-02],73:0.000000000000000e+00[&B TK02Brlens{1} 0.000000000000000e+00][&B TK02Brlens{2} 0.000000000000000e+00]):3.900848092354781e-02[&B TK02Brlens{1} 3.287278024104301e-01][&B TK02Brlens{2} 3.459082365140580e-01],68:0.000000000000000e+00[&B TK02Brlens{1} 0.000000000000000e+00][&B TK02Brlens{2} 0.000000000000000e+00]):9.593294646189410e-03[&B TK02Brlens{1} 1.191394719571967e-01][&B TK02Brlens{2} 1.567575682290301e-01]):5.780820929161656e-03[&B TK02Brlens{1} 6.414652039980170e-02][&B TK02Brlens{2} 1.077802520480974e-01],67:0.000000000000000e+00[&B TK02Brlens{1} 0.000000000000000e+00][&B TK02Brlens{2} 0.000000000000000e+00]):1.411049285834026e-02[&B TK02Brlens{1} 1.873021178866384e-01][&B TK02Brlens{2} 1.811060882822008e-01]):4.218952727803260e-03[&B TK02Brlens{1} 6.064116513261835e-02][&B TK02Brlens{2} 2.915797787428068e-02]):4.056488157253568e-04[&B TK02Brlens{1} 5.936545330887913e-03][&B TK02Brlens{2} 3.249283481614317e-03]):4.358167594355200e-03[&B TK02Brlens{1} 6.123144242881486e-02][&B TK02Brlens{2} 4.894949884870443e-02]):4.879855217935658e-03[&B TK02Brlens{1} 7.871968988600835e-02][&B TK02Brlens{2} 9.756270142117686e-02],(((10:5.377554094221582e-03[&B TK02Brlens{1} 4.078187553723285e-02][&B TK02Brlens{2} 1.088956421434424e-01],6:0.000000000000000e+00[&B TK02Brlens{1} 0.000000000000000e+00][&B TK02Brlens{2} 0.000000000000000e+00]):1.550997163794537e-02[&B TK02Brlens{1} 1.429893968736618e-01][&B TK02Brlens{2} 5.408291793358034e-01],4:0.000000000000000e+00[&B TK02Brlens{1} 0.000000000000000e+00][&B TK02Brlens{2} 0.000000000000000e+00]):1.187084674694505e-02[&B TK02Brlens{1} 1.438551150506482e-01][&B TK02Brlens{2} 4.382462426990904e-01],43:0.000000000000000e+00[&B TK02Brlens{1} 0.000000000000000e+00][&B TK02Brlens{2} 0.000000000000000e+00]):5.580941568230857e-03[&B TK02Brlens{1} 8.954835649684306e-02][&B TK02Brlens{2} 1.533000074593523e-01]):1.931480223063664e-03[&B TK02Brlens{1} 3.762143155218785e-02][&B TK02Brlens{2} 4.720790783798285e-02],46:0.000000000000000e+00[&B TK02Brlens{1} 0.000000000000000e+00][&B TK02Brlens{2} 0.000000000000000e+00]):1.116921226587397e-02[&B TK02Brlens{1} 2.062271545115849e-01][&B TK02Brlens{2} 2.851812237138485e-01]):1.808076051725571e-02[&B TK02Brlens{1} 3.218836904267043e-01][&B TK02Brlens{2} 6.693117659032142e-01]):6.610910895602340e-03[&B TK02Brlens{1} 1.198019983207729e-01][&B TK02Brlens{2} 2.666299142234461e-01],47:0.000000000000000e+00[&B TK02Brlens{1} 0.000000000000000e+00][&B TK02Brlens{2} 0.000000000000000e+00]):7.815206774065109e-03[&B TK02Brlens{1} 1.576424257961997e-01][&B TK02Brlens{2} 3.235278158080334e-01]):1.660631855042616e-02[&B TK02Brlens{1} 3.858965472411778e-01][&B TK02Brlens{2} 6.941042626420055e-01]):1.080496757282018e-02[&B TK02Brlens{1} 2.310065406113963e-01][&B TK02Brlens{2} 2.881863049170287e-01],83:0.000000000000000e+00[&B TK02Brlens{1} 0.000000000000000e+00][&B TK02Brlens{2} 0.000000000000000e+00]):1.526427829375943e-02[&B TK02Brlens{1} 2.700182011349813e-01][&B TK02Brlens{2} 1.587133061961890e-01]):2.615047316594821e-02[&B TK02Brlens{1} 2.968820427528021e-01][&B TK02Brlens{2} 8.147839400585287e-02],(86:1.290938938803943e-03[&B TK02Brlens{1} 4.342478523352969e-03][&B TK02Brlens{2} 1.154159603624150e-03],(87:0.000000000000000e+00[&B TK02Brlens{1} 0.000000000000000e+00][&B TK02Brlens{2} 0.000000000000000e+00],88:1.006249078808413e-02[&B TK02Brlens{1} 2.221194688054925e-02][&B TK02Brlens{2} 6.526243084973024e-03]):1.086504089978952e-01[&B TK02Brlens{1} 3.136998020472727e-01][&B TK02Brlens{2} 8.481152353328701e-02]):6.493298821052013e-02[&B TK02Brlens{1} 3.132259532307788e-01][&B TK02Brlens{2} 1.250077224236231e-01]):1.203120789800882e-02[&B TK02Brlens{1} 6.250465617500983e-02][&B TK02Brlens{2} 2.915567007102446e-02],82:3.569862867922147e-02[&B TK02Brlens{1} 1.143360097604170e-01][&B TK02Brlens{2} 1.016457880495195e-01]):1.816259017117405e-02[&B TK02Brlens{1} 4.551172521041182e-02][&B TK02Brlens{2} 2.624820696855509e-02]);
	tree mcmc.tree_3 [&B TK02Brlens{1}] [&B TK02Brlens{2}] = [&R] [&clockrate = 1.504950627816796e-02] (1:1.277366083114888e-01[&B TK02Brlens{1} 1.277018842401364e-01][&B TK02Brlens{2} 7.875457284299692e-02],(82:1.109364316630965e-01[&B TK02Brlens{1} 1.110009587840583e-01][&B TK02Brlens{2} 8.804795057601855e-02],((((((47:3.279991441671193e-02[&B TK02Brlens{1} 3.280074277207787e-02][&B TK02Brlens{2} 1.186977036748895e-01],((43:1.035227296309271e-01[&B TK02Brlens{1} 1.036444778842505e-01][&B TK02Brlens{2} 4.838157494018299e-01],(32:8.218669894364816e-02[&B TK02Brlens{1} 8.223217937103318e-02][&B TK02Brlens{2} 2.766015279114161e-01],((46:7.114121000036944e-03[&B TK02Brlens{1} 7.116011883691857e-03][&B TK02Brlens{2} 1.240296489647689e-02],4:8.157608200918842e-02[&B TK02Brlens{1} 8.159265959298358e-02][&B TK02Brlens{2} 1.738032664936569e-01]):9.664308407013977e-02[&B TK02Brlens{1} 9.668095835549961e-02][&B TK02Brlens{2} 2.363920494264735e-01],((74:9.843809126323033e-02[&B TK02Brlens{1} 9.852143091524002e-02][&B TK02Brlens{2} 1.561245107120210e-01],(((((34:2.218830536810015e-01[&B TK02Brlens{1} 2.220351387146809e-01][&B TK02Brlens{2} 4.994261913998034e-01],(26:2.261874714369361e-02[&B TK02Brlens{1} 2.262764139265427e-02][&B TK02Brlens{2} 1.962353375952068e-02],7:5.344771231648804e-02[&B TK02Brlens{1} 5.344508734061784e-02][&B TK02Brlens{2} 5.929682366360764e-02]):1.307757288348976e-02[&B TK02Brlens{1} 1.308172671837187e-02][&B TK02Brlens{2} 1.321890924943412e-02]):8.496543602257667e-02[&B TK02Brlens{1} 8.499593547027441e-02][&B TK02Brlens{2} 1.036908018887659e-01],25:1.703987134227072e-01[&B TK02Brlens{1} 1.703885341139061e-01][&B TK02Brlens{2} 3.483006921157623e-01]):5.521737378626490e-03[&B TK02Brlens{1} 5.523830108223872e-03][&B TK02Brlens{2} 7.751252063655379e-03],(66:1.318146289438737e-01[&B TK02Brlens{1} 1.319018816989929e-01][&B TK02Brlens{2} 2.185012954588029e-01],40:1.076364146755671e-02[&B TK02Brlens{1} 1.076676109611118e-02][&B TK02Brlens{2} 1.044139140599893e-02]):7.573224586085270e-02[&B TK02Brlens{1} 7.575417450022302e-02][&B TK02Brlens{2} 8.639604495745726e-02]):3.429600829848689e-02[&B TK02Brlens{1} 3.431265930991783e-02][&B TK02Brlens{2} 7.580077078249894e-02],((23:7.271697128723886e-03[&B TK02Brlens{1} 7.284847612140376e-03][&B TK02Brlens{2} 2.788220839309587e-02],22:1.663384568996218e-02[&B TK02Brlens{1} 1.666496248812706e-02][&B TK02Brlens{2} 5.785814458115992e-02]):9.467728351137028e-02[&B TK02Brlens{1} 9.482018920311616e-02][&B TK02Brlens{2} 4.224256999177683e-01],21:2.507770025123768e-02[&B TK02Brlens{1} 2.510818633522516e-02][&B TK02Brlens{2} 1.766208280736926e-01]):6.186719052379175e-02[&B TK02Brlens{1} 6.192311721093034e-02][&B TK02Brlens{2} 2.725454749162545e-01]):1.021542337364589e-01[&B TK02Brlens{1} 1.022339103317332e-01][&B TK02Brlens{2} 2.677191207915263e-01],(65:9.366656735694501e-02[&B TK02Brlens{1} 9.377621047248601e-02][&B TK02Brlens{2} 4.236865174064903e-02],29:6.463006177882513e-02[&B TK02Brlens{1} 6.471312075295631e-02][&B TK02Brlens{2} 3.427044639396894e-02]):1.236648711458508e-01[&B TK02Brlens{1} 1.238059759700346e-01][&B TK02Brlens{2} 1.786152320259727e-01]):2.083345975669459e-02[&B TK02Brlens{1} 2.085223466970283e-02][&B TK02Brlens{2} 4.612686090499239e-02]):6.911417569556155e-03[&B TK02Brlens{1} 6.917674089777236e-03][&B TK02Brlens{2} 1.628624124961164e-02],(((((((71:1.547804889313085e-01[&B TK02Brlens{1} 1.547450322512505e-01][&B TK02Brlens{2} 2.459322520689043e-01],42:1.030981351469460e-01[&B TK02Brlens{1} 1.030675506719558e-01][&B TK02Brlens{2} 1.766786068393806e-01]):5.898344543605405e-02[&B TK02Brlens{1} 5.898318536682952e-02][&B TK02Brlens{2} 1.398686106344031e-01],19:2.971166299426731e-03[&B TK02Brlens{1} 2.971850609609018e-03][&B TK02Brlens{2} 6.574340175467134e-03]):1.260002610801259e-01[&B TK02Brlens{1} 1.260165650366507e-01][&B TK02Brlens{2} 1.765146275949797e-01],((((30:1.870709974243374e-01[&B TK02Brlens{1} 1.872941252457032e-01][&B TK02Brlens{2} 1.196537391462507e-01],(5:9.149843341119190e-02[&B TK02Brlens{1} 9.159985218107587e-02][&B TK02Brlens{2} 5.310038736095515e-02],33:1.313041131430837e-01[&B TK02Brlens{1} 1.315414944112405e-01][&B TK02Brlens{2} 6.363941137564641e-02]):5.081969724707625e-02[&B TK02Brlens{1} 5.087548010915710e-02][&B TK02Brlens{2} 4.697406300072732e-02]):2.694507799965118e-02[&B TK02Brlens{1} 2.696847225999987e-02][&B TK02Brlens{2} 2.825414425390236e-02],3:1.859228578620804e-01[&B TK02Brlens{1} 1.860648599853650e-01][&B TK02Brlens{2} 2.566644495771997e-01]):3.564653736615142e-02[&B TK02Brlens{1} 3.567490207617836e-02][&B TK02Brlens{2} 3.385083167171758e-02],41:2.187927910262299e-02[&B TK02Brlens{1} 2.189404391375117e-02][&B TK02Brlens{2} 1.518487438856343e-02]):2.194586093778739e-02[&B TK02Brlens{1} 2.195401208750193e-02][&B TK02Brlens{2} 2.062576058640026e-02],(61:8.953163004097719e-02[&B TK02Brlens{1} 8.957752177966651e-02][&B TK02Brlens{2} 1.094460765692437e-01],(73:6.936281544780210e-02[&B TK02Brlens{1} 6.939979994526611e-02][&B TK02Brlens{2} 1.331203232264833e-01],((60:2.089495788652607e-02[&B TK02Brlens{1} 2.090545837907466e-02][&B TK02Brlens{2} 3.665587506024707e-02],59:1.035351586876556e-01[&B TK02Brlens{1} 1.035912033599700e-01][&B TK02Brlens{2} 1.572405262218468e-01]):6.799947473243662e-02[&B TK02Brlens{1} 6.802837323135322e-02][&B TK02Brlens{2} 1.268572104591655e-01],(49:1.491307327621261e-04[&B TK02Brlens{1} 1.491309090587360e-04][&B TK02Brlens{2} 2.235302063850472e-04],(((((((51:4.697877744658717e-01[&B TK02Brlens{1} 4.700980976560462e-01][&B TK02Brlens{2} 2.789051213612032e-01],(48:4.659294788392627e-01[&B TK02Brlens{1} 4.659447167285807e-01][&B TK02Brlens{2} 1.283596249603448e+00],72:1.393212387662056e-01[&B TK02Brlens{1} 1.394196150340872e-01][&B TK02Brlens{2} 2.081303841063857e-01]):3.858295626608998e-03[&B TK02Brlens{1} 3.860283426105396e-03][&B TK02Brlens{2} 3.193438775464320e-03]):5.945919741935080e-02[&B TK02Brlens{1} 5.947746193520147e-02][&B TK02Brlens{2} 9.285947327551761e-02],53:9.615033240641946e-04[&B TK02Brlens{1} 9.616744802671572e-04][&B TK02Brlens{2} 2.200728615185499e-03]):1.351176548932069e-01[&B TK02Brlens{1} 1.351336671642426e-01][&B TK02Brlens{2} 2.238354817502026e-01],52:7.333048869075554e-02[&B TK02Brlens{1} 7.334739020419000e-02][&B TK02Brlens{2} 4.222253014082093e-02]):8.401845008179021e-02[&B TK02Brlens{1} 8.400759058417857e-02][&B TK02Brlens{2} 7.994885181190352e-02],55:2.841310924702944e-02[&B TK02Brlens{1} 2.840382579336637e-02][&B TK02Brlens{2} 5.516151145253372e-02]):2.358929132105198e-01[&B TK02Brlens{1} 2.358063592821257e-01][&B TK02Brlens{2} 1.393625363146560e-01],(56:6.592076458454832e-04[&B TK02Brlens{1} 6.587967843677416e-04][&B TK02Brlens{2} 7.601107934723167e-05],57:9.850233499027650e-02[&B TK02Brlens{1} 9.844782584803174e-02][&B TK02Brlens{2} 1.209595397548472e-02]):4.563021817062385e-02[&B TK02Brlens{1} 4.560649957192066e-02][&B TK02Brlens{2} 9.953737781055032e-03]):2.777272779744733e-02[&B TK02Brlens{1} 2.776349354595458e-02][&B TK02Brlens{2} 1.480205353948486e-02],58:1.161401801208983e-01[&B TK02Brlens{1} 1.160995797753073e-01][&B TK02Brlens{2} 1.600236113236668e-01]):1.265157871539462e-01[&B TK02Brlens{1} 1.264863845954673e-01][&B TK02Brlens{2} 1.036856013294930e-01],50:3.246185615733777e-02[&B TK02Brlens{1} 3.245134789558691e-02][&B TK02Brlens{2} 2.882744243379697e-02]):8.896694046404274e-02[&B TK02Brlens{1} 8.895737784063505e-02][&B TK02Brlens{2} 1.066953913954828e-01]):5.670563209252899e-02[&B TK02Brlens{1} 5.671763047678099e-02][&B TK02Brlens{2} 8.991450167402069e-02]):1.260917684361684e-01[&B TK02Brlens{1} 1.261579802567367e-01][&B TK02Brlens{2} 2.382552244823548e-01]):8.410213238035502e-02[&B TK02Brlens{1} 8.415733771645439e-02][&B TK02Brlens{2} 1.640021154277195e-01]):8.904685785871336e-02[&B TK02Brlens{1} 8.908080158112257e-02][&B TK02Brlens{2} 1.251885838669630e-01]):5.008156194383995e-02[&B TK02Brlens{1} 5.008513480070551e-02][&B TK02Brlens{2} 4.560891208080912e-02]):9.139976882335010e-02[&B TK02Brlens{1} 9.141592023933866e-02][&B TK02Brlens{2} 7.421089782468011e-02],37:7.063919231671734e-02[&B TK02Brlens{1} 7.064338343622641e-02][&B TK02Brlens{2} 5.520937633543684e-02]):1.478683839348993e-02[&B TK02Brlens{1} 1.478917751092363e-02][&B TK02Brlens{2} 1.366631885421401e-02],(27:2.866605782552867e-02[&B TK02Brlens{1} 2.866447065649779e-02][&B TK02Brlens{2} 2.560943762116928e-02],(8:3.661009645953817e-02[&B TK02Brlens{1} 3.661411859731523e-02][&B TK02Brlens{2} 4.601646230359045e-02],18:1.807595298590019e-01[&B TK02Brlens{1} 1.808213343584385e-01][&B TK02Brlens{2} 1.706509546059225e-01]):5.643925718625376e-03[&B TK02Brlens{1} 5.643415135798887e-03][&B TK02Brlens{2} 5.613639913705811e-03]):3.097359077530393e-02[&B TK02Brlens{1} 3.097316472194352e-02][&B TK02Brlens{2} 2.968086048759772e-02]):9.223303231214297e-02[&B TK02Brlens{1} 9.226100139997694e-02][&B TK02Brlens{2} 1.237370225462354e-01],(67:6.466120019654253e-02[&B TK02Brlens{1} 6.470672441580959e-02][&B TK02Brlens{2} 6.110451579323733e-02],(69:7.801836386782379e-02[&B TK02Brlens{1} 7.806305653270587e-02][&B TK02Brlens{2} 5.150442703754697e-02],(35:2.107166251587678e-01[&B TK02Brlens{1} 2.107974670498353e-01][&B TK02Brlens{2} 1.984247142847254e-01],68:1.140545834032756e-01[&B TK02Brlens{1} 1.141279099746745e-01][&B TK02Brlens{2} 1.304862595771261e-01]):9.623698384332435e-02[&B TK02Brlens{1} 9.630035070067992e-02][&B TK02Brlens{2} 9.967283175245821e-02]):2.429386281014989e-02[&B TK02Brlens{1} 2.431057186133769e-02][&B TK02Brlens{2} 2.113380534586058e-02]):4.927974667903778e-02[&B TK02Brlens{1} 4.931189804272049e-02][&B TK02Brlens{2} 6.852359108472665e-02]):2.511042868773394e-02[&B TK02Brlens{1} 2.512235478115465e-02][&B TK02Brlens{2} 4.695889338377990e-02],((((54:2.651766898893169e-01[&B TK02Brlens{1} 2.648558151119620e-01][&B TK02Brlens{2} 3.995634582124783e-01],38:1.512659181698006e-02[&B TK02Brlens{1} 1.511496552439718e-02][&B TK02Brlens{2} 3.694798033570354e-02]):3.142145855644702e-01[&B TK02Brlens{1} 3.139418660867365e-01][&B TK02Brlens{2} 7.907463029491832e-01],39:8.523779925032193e-02[&B TK02Brlens{1} 8.514867934479736e-02][&B TK02Brlens{2} 1.388868223803350e-01]):3.283554733954652e-02[&B TK02Brlens{1} 3.280864562832379e-02][&B TK02Brlens{2} 6.658135731072430e-02],11:6.448552727478241e-02[&B TK02Brlens{1} 6.444223839207211e-02][&B TK02Brlens{2} 9.588027392510311e-02]):5.384436837522322e-02[&B TK02Brlens{1} 5.382522116987608e-02][&B TK02Brlens{2} 7.921496388993156e-02],((24:2.276503139069019e-03[&B TK02Brlens{1} 2.275845977842632e-03][&B TK02Brlens{2} 1.980070367767522e-03],(36:4.199541216810809e-02[&B TK02Brlens{1} 4.198919376407907e-02][&B TK02Brlens{2} 1.485640169856716e-02],20:4.987075636276961e-02[&B TK02Brlens{1} 4.986063546458772e-02][&B TK02Brlens{2} 2.345943477239187e-02]):3.656321996796019e-02[&B TK02Brlens{1} 3.655582107539255e-02][&B TK02Brlens{2} 2.592686937570019e-02]):1.041738407495918e-01[&B TK02Brlens{1} 1.041462343929595e-01][&B TK02Brlens{2} 6.903177703597858e-02],(2:9.755823247402007e-02[&B TK02Brlens{1} 9.760750692692981e-02][&B TK02Brlens{2} 4.525329176378191e-02],((13:5.618681217600052e-02[&B TK02Brlens{1} 5.617219751117843e-02][&B TK02Brlens{2} 3.978933097897366e-02],9:4.129507166405366e-02[&B TK02Brlens{1} 4.128832616053065e-02][&B TK02Brlens{2} 2.018207910687090e-02]):3.047349235579366e-02[&B TK02Brlens{1} 3.046616217385702e-02][&B TK02Brlens{2} 2.115489939667121e-02],12:8.119525916564285e-02[&B TK02Brlens{1} 8.118338103587917e-02][&B TK02Brlens{2} 6.902505347047232e-02]):5.209102324205417e-02[&B TK02Brlens{1} 5.208414052806641e-02][&B TK02Brlens{2} 4.088196165222474e-02]):4.517983130856984e-02[&B TK02Brlens{1} 4.517279908446617e-02][&B TK02Brlens{2} 2.766740516024379e-02]):2.259184477112774e-02[&B TK02Brlens{1} 2.258830604004937e-02][&B TK02Brlens{2} 1.704882559564167e-02]):4.218669161752553e-02[&B TK02Brlens{1} 4.219368083653130e-02][&B TK02Brlens{2} 6.570499394438691e-02]):1.722917487981168e-02[&B TK02Brlens{1} 1.724077874253505e-02][&B TK02Brlens{2} 3.860417785096528e-02]):4.140352167668460e-02[&B TK02Brlens{1} 4.143444482130339e-02][&B TK02Brlens{2} 1.120965872252763e-01]):1.914650901288839e-02[&B TK02Brlens{1} 1.915654491275627e-02][&B TK02Brlens{2} 7.977523246299068e-02]):5.188477734888952e-03[&B TK02Brlens{1} 5.190897655165004e-03][&B TK02Brlens{2} 3.008567554143656e-02]):8.210840378499995e-02[&B TK02Brlens{1} 8.213622042861489e-02][&B TK02Brlens{2} 3.827542277709792e-01],31:1.269071822942340e-01[&B TK02Brlens{1} 1.270090451076555e-01][&B TK02Brlens{2} 3.500745991192774e-01]):4.418992222096740e-02[&B TK02Brlens{1} 4.420258977165137e-02][&B TK02Brlens{2} 1.979575909833730e-01]):2.601586602940431e-02[&B TK02Brlens{1} 2.602139973741838e-02][&B TK02Brlens{2} 1.120458890405453e-01],((((17:1.513882108290954e-03[&B TK02Brlens{1} 1.515169646304535e-03][&B TK02Brlens{2} 1.734373204453723e-02],(10:2.285142300386136e-01[&B TK02Brlens{1} 2.285540749231173e-01][&B TK02Brlens{2} 6.692125582831886e-01],14:5.859379318112978e-03[&B TK02Brlens{1} 5.860890189629213e-03][&B TK02Brlens{2} 2.936800135795928e-02]):2.498478832152728e-02[&B TK02Brlens{1} 2.499836293646865e-02][&B TK02Brlens{2} 2.007242073484200e-01]):4.114566337336023e-02[&B TK02Brlens{1} 4.117159851214180e-02][&B TK02Brlens{2} 2.645192852802808e-01],(28:1.358085590349505e-01[&B TK02Brlens{1} 1.358599670426127e-01][&B TK02Brlens{2} 1.136212542869190e-01],16:6.262722455458025e-02[&B TK02Brlens{1} 6.264013313168645e-02][&B TK02Brlens{2} 9.822167349917485e-02]):2.535761075210274e-02[&B TK02Brlens{1} 2.536983292050682e-02][&B TK02Brlens{2} 4.455479268511778e-02]):2.256389529643732e-02[&B TK02Brlens{1} 2.257069903294781e-02][&B TK02Brlens{2} 4.912518036861678e-02],(((((63:2.665869068359950e-02[&B TK02Brlens{1} 2.665339935486444e-02][&B TK02Brlens{2} 3.296642364502918e-03],6:3.402378451687316e-02[&B TK02Brlens{1} 3.401373269100576e-02][&B TK02Brlens{2} 3.396983047449920e-03]):2.060571213805094e-01[&B TK02Brlens{1} 2.059932156519327e-01][&B TK02Brlens{2} 5.457636459495291e-02],62:7.934252644631323e-02[&B TK02Brlens{1} 7.929006327777922e-02][&B TK02Brlens{2} 2.186222924205239e-02]):5.250387092844422e-02[&B TK02Brlens{1} 5.249007479302911e-02][&B TK02Brlens{2} 2.775256619548594e-02],15:3.397864028860331e-03[&B TK02Brlens{1} 3.397511532622599e-03][&B TK02Brlens{2} 2.451271586634089e-03]):4.176050217048011e-02[&B TK02Brlens{1} 4.176105362528194e-02][&B TK02Brlens{2} 3.003300444809485e-02],64:3.713083642853121e-02[&B TK02Brlens{1} 3.713422961765167e-02][&B TK02Brlens{2} 2.340241235140431e-02]):3.160337518723733e-02[&B TK02Brlens{1} 3.161283251002305e-02][&B TK02Brlens{2} 4.198515562546474e-02],45:2.284969697522956e-01[&B TK02Brlens{1} 2.286530000088876e-01][&B TK02Brlens{2} 5.065773023386519e-01]):1.137374169803440e-02[&B TK02Brlens{1} 1.137737867459402e-02][&B TK02Brlens{2} 2.348653523980876e-02]):1.560309107653213e-02[&B TK02Brlens{1} 1.560503880829256e-02][&B TK02Brlens{2} 4.037163157343330e-02],44:2.855704426910188e-02[&B TK02Brlens{1} 2.856372811988582e-02][&B TK02Brlens{2} 6.868995968033802e-02]):4.083688708442512e-02[&B TK02Brlens{1} 4.084108580941083e-02][&B TK02Brlens{2} 1.143217422121214e-01]):5.228356327316508e-02[&B TK02Brlens{1} 5.229525186630475e-02][&B TK02Brlens{2} 1.932883498151373e-01],70:1.045386690298833e-01[&B TK02Brlens{1} 1.045765967971161e-01][&B TK02Brlens{2} 5.462543002782323e-01]):1.055569129261484e-01[&B TK02Brlens{1} 1.055834122936675e-01][&B TK02Brlens{2} 4.083949605882351e-01],85:7.589516376378169e-02[&B TK02Brlens{1} 7.591353183979413e-02][&B TK02Brlens{2} 1.872282173624541e-01]):7.409422101733698e-02[&B TK02Brlens{1} 7.408239199515856e-02][&B TK02Brlens{2} 1.865688190047841e-01],(((76:1.910072773369209e-02[&B TK02Brlens{1} 1.910459398577806e-02][&B TK02Brlens{2} 2.961081719117908e-03],((80:3.886242078346980e-02[&B TK02Brlens{1} 3.887086965674869e-02][&B TK02Brlens{2} 5.656032298601332e-03],(77:6.914709479101999e-03[&B TK02Brlens{1} 6.913434179026934e-03][&B TK02Brlens{2} 3.113184646462468e-03],((79:9.382084820086489e-02[&B TK02Brlens{1} 9.379590775736049e-02][&B TK02Brlens{2} 2.833914671493741e-02],81:1.458346529137355e-01[&B TK02Brlens{1} 1.457941961650235e-01][&B TK02Brlens{2} 2.477986485415814e-02]):4.283674969379558e-02[&B TK02Brlens{1} 4.281992155592025e-02][&B TK02Brlens{2} 1.753662566390213e-02],78:1.038006570777505e-01[&B TK02Brlens{1} 1.037408173170607e-01][&B TK02Brlens{2} 5.902158656492738e-02]):7.371269804534575e-02[&B TK02Brlens{1} 7.368680248935751e-02][&B TK02Brlens{2} 3.666225709967664e-02]):6.823946625666699e-02[&B TK02Brlens{1} 6.823722696313740e-02][&B TK02Brlens{2} 2.005106337366876e-02]):8.313938809230126e-02[&B TK02Brlens{1} 8.315106213989311e-02][&B TK02Brlens{2} 1.156170232194201e-02],75:2.419511744987224e-03[&B TK02Brlens{1} 2.420008956253515e-03][&B TK02Brlens{2} 3.344307769259924e-04]):8.529555862283988e-03[&B TK02Brlens{1} 8.530703492007585e-03][&B TK02Brlens{2} 1.148230878173424e-03]):1.916916160406712e-01[&B TK02Brlens{1} 1.917479288593258e-01][&B TK02Brlens{2} 3.217672211078072e-02],84:8.590443402936998e-02[&B TK02Brlens{1} 8.595335958443512e-02][&B TK02Brlens{2} 3.147369457655381e-02]):8.725476255364883e-02[&B TK02Brlens{1} 8.726923668011329e-02][&B TK02Brlens{2} 2.834722120444560e-02],83:1.260806736544802e-01[&B TK02Brlens{1} 1.260113142690767e-01][&B TK02Brlens{2} 6.668843876987024e-02]):9.327582097606735e-02[&B TK02Brlens{1} 9.324542203371484e-02][&B TK02Brlens{2} 1.145741518833779e-01]):4.200574603099438e-02[&B TK02Brlens{1} 4.199558951842111e-02][&B TK02Brlens{2} 6.135460411434415e-02],(86:4.689426724517132e-02[&B TK02Brlens{1} 4.690003157958370e-02][&B TK02Brlens{2} 1.827786820226384e-02],(88:2.834439538151123e-02[&B TK02Brlens{1} 2.830683354726014e-02][&B TK02Brlens{2} 4.976144927461439e-03],87:5.739297866012461e-03[&B TK02Brlens{1} 5.733227494067180e-03][&B TK02Brlens{2} 6.437520890040623e-04]):5.079399527870230e-01[&B TK02Brlens{1} 5.077107587069574e-01][&B TK02Brlens{2} 1.330232635997178e-01]):2.275682789738736e-01[&B TK02Brlens{1} 2.275842962096353e-01][&B TK02Brlens{2} 1.515297437172875e-01]):5.260331618769953e-02[&B TK02Brlens{1} 5.260860077064124e-02][&B TK02Brlens{2} 5.253049556957488e-02]):3.178055974168936e-02[&B TK02Brlens{1} 3.178346886059384e-02][&B TK02Brlens{2} 3.286840202333630e-02]);
	tree mcmc.tree_4 [&B TK02Brlens{1}] [&B TK02Brlens{2}] = [&R] [&clockrate = 1.563531065159032e-02] (1:9.299534234813275e-02[&B TK02Brlens{1} 9.302336350741293e-02][&B TK02Brlens{2} 5.960466259897820e-02],((((83:1.319794580198335e-01[&B TK02Brlens{1} 1.319986512895951e-01][&B TK02Brlens{2} 8.332930614143066e-02],(85:8.913478371103264e-02[&B TK02Brlens{1} 8.911935087205501e-02][&B TK02Brlens{2} 2.343804132562454e-01],(((((46:7.262928709990733e-02[&B TK02Brlens{1} 7.265028493792222e-02][&B TK02Brlens{2} 2.136148531193524e-01],32:2.406549351270259e-02[&B TK02Brlens{1} 2.407104306528101e-02][&B TK02Brlens{2} 1.049098471062570e-01]):1.785995446113553e-02[&B TK02Brlens{1} 1.786269681934451e-02][&B TK02Brlens{2} 6.663607362361713e-02],(43:9.131780207276807e-02[&B TK02Brlens{1} 9.130549925100313e-02][&B TK02Brlens{2} 2.194509114550562e-01],((((39:1.343875133502046e-01[&B TK02Brlens{1} 1.343867233755981e-01][&B TK02Brlens{2} 1.647053031898167e-01],11:8.726128801774483e-02[&B TK02Brlens{1} 8.727214952671140e-02][&B TK02Brlens{2} 8.828856142344298e-02]):3.525987735054704e-02[&B TK02Brlens{1} 3.525528834275823e-02][&B TK02Brlens{2} 3.639506977277253e-02],((((13:7.487149344983379e-02[&B TK02Brlens{1} 7.486635470353988e-02][&B TK02Brlens{2} 4.189745877051911e-02],2:6.744221430471731e-02[&B TK02Brlens{1} 6.744035816626680e-02][&B TK02Brlens{2} 3.628321343259369e-02]):2.535765570532100e-02[&B TK02Brlens{1} 2.535980576094302e-02][&B TK02Brlens{2} 1.763212258507319e-02],9:1.113164590459865e-01[&B TK02Brlens{1} 1.113250331344479e-01][&B TK02Brlens{2} 6.705779606738839e-02]):7.186279741803650e-02[&B TK02Brlens{1} 7.187179233574595e-02][&B TK02Brlens{2} 5.154744171006748e-02],(65:1.914888160645684e-01[&B TK02Brlens{1} 1.914842286382988e-01][&B TK02Brlens{2} 9.797801759539983e-02],((20:1.274106462521691e-02[&B TK02Brlens{1} 1.274161791129138e-02][&B TK02Brlens{2} 2.625134234891945e-02],29:3.015346229603854e-02[&B TK02Brlens{1} 3.015072495769167e-02][&B TK02Brlens{2} 8.068378481565654e-02]):2.870798574635184e-02[&B TK02Brlens{1} 2.870632199906917e-02][&B TK02Brlens{2} 6.095112976506412e-02],(36:6.031925809546550e-02[&B TK02Brlens{1} 6.030723164532219e-02][&B TK02Brlens{2} 9.555091940172271e-02],34:8.152281310087126e-02[&B TK02Brlens{1} 8.151752758291456e-02][&B TK02Brlens{2} 1.403602340530029e-01]):1.114132873924792e-02[&B TK02Brlens{1} 1.113858663645876e-02][&B TK02Brlens{2} 2.116875717772268e-02]):1.187081914239132e-01[&B TK02Brlens{1} 1.187033106207391e-01][&B TK02Brlens{2} 1.528362666486387e-01]):6.506309172519764e-02[&B TK02Brlens{1} 6.506903147909776e-02][&B TK02Brlens{2} 4.731548294287040e-02]):3.371061874037550e-02[&B TK02Brlens{1} 3.370744422550617e-02][&B TK02Brlens{2} 2.637389208135630e-02],74:8.906724182535965e-03[&B TK02Brlens{1} 8.904375542126287e-03][&B TK02Brlens{2} 7.536351026348737e-03]):1.666024313012779e-02[&B TK02Brlens{1} 1.665623272680292e-02][&B TK02Brlens{2} 1.439170129537727e-02]):3.335239777853190e-02[&B TK02Brlens{1} 3.334833675704170e-02][&B TK02Brlens{2} 3.879170526827976e-02],((40:5.760304994964130e-03[&B TK02Brlens{1} 5.757946396197956e-03][&B TK02Brlens{2} 1.124326813054920e-02],66:1.133193836499260e-01[&B TK02Brlens{1} 1.132535262916027e-01][&B TK02Brlens{2} 1.663981888442218e-01]):9.876978117123913e-02[&B TK02Brlens{1} 9.873596445010628e-02][&B TK02Brlens{2} 2.356021071023975e-01],(((21:4.634887048043934e-03[&B TK02Brlens{1} 4.635277323604988e-03][&B TK02Brlens{2} 1.354568331393499e-02],((42:3.169410286406629e-02[&B TK02Brlens{1} 3.169510464169360e-02][&B TK02Brlens{2} 3.060649219373804e-02],71:1.074579010203652e-01[&B TK02Brlens{1} 1.074835634891034e-01][&B TK02Brlens{2} 8.942139702234797e-02]):6.670129922992972e-02[&B TK02Brlens{1} 6.671204175385065e-02][&B TK02Brlens{2} 1.031098371596298e-01],61:1.188615656933997e-01[&B TK02Brlens{1} 1.188768477307917e-01][&B TK02Brlens{2} 2.629718604016077e-01]):9.071375060012743e-02[&B TK02Brlens{1} 9.072543397427274e-02][&B TK02Brlens{2} 2.401374309676166e-01]):2.682189322784745e-02[&B TK02Brlens{1} 2.682079453241369e-02][&B TK02Brlens{2} 1.114034763557162e-01],((22:1.607942085365597e-02[&B TK02Brlens{1} 1.606800012225397e-02][&B TK02Brlens{2} 8.626687474302069e-02],23:7.786998798097624e-04[&B TK02Brlens{1} 7.781363604491629e-04][&B TK02Brlens{2} 3.586060662811170e-03]):3.595812046381841e-02[&B TK02Brlens{1} 3.593834871864261e-02][&B TK02Brlens{2} 1.596985948797824e-01],25:2.021603297203733e-02[&B TK02Brlens{1} 2.020387555988622e-02][&B TK02Brlens{2} 1.164226583593472e-01]):8.343006597280844e-02[&B TK02Brlens{1} 8.340664709063794e-02][&B TK02Brlens{2} 3.829326165468424e-01]):4.277391828877872e-02[&B TK02Brlens{1} 4.276319257625662e-02][&B TK02Brlens{2} 1.661149130353185e-01],(26:5.450932857577978e-02[&B TK02Brlens{1} 5.447275459315481e-02][&B TK02Brlens{2} 2.144847195479972e-02],(7:2.812121481234625e-02[&B TK02Brlens{1} 2.810461178261572e-02][&B TK02Brlens{2} 6.433590761510099e-03],33:1.416031134999985e-01[&B TK02Brlens{1} 1.415323696351412e-01][&B TK02Brlens{2} 2.272003876793741e-02]):5.441454953105643e-02[&B TK02Brlens{1} 5.438155542531004e-02][&B TK02Brlens{2} 1.850151154913869e-02]):1.009968239459811e-01[&B TK02Brlens{1} 1.009477718629538e-01][&B TK02Brlens{2} 1.613380248604690e-01]):4.156247471529259e-03[&B TK02Brlens{1} 4.154991558151365e-03][&B TK02Brlens{2} 1.189694360039844e-02]):1.119809094277688e-01[&B TK02Brlens{1} 1.119627191610534e-01][&B TK02Brlens{2} 2.466046324105586e-01]):4.487744838682661e-02[&B TK02Brlens{1} 4.487875625862559e-02][&B TK02Brlens{2} 6.956834203647569e-02],(((69:4.192077170506425e-02[&B TK02Brlens{1} 4.192972751800502e-02][&B TK02Brlens{2} 3.525717167560655e-02],((59:3.642163502991910e-01[&B TK02Brlens{1} 3.642425505121719e-01][&B TK02Brlens{2} 3.020592026165183e-01],(38:2.153773540945259e-02[&B TK02Brlens{1} 2.152482343011609e-02][&B TK02Brlens{2} 1.490832529877980e-02],73:5.349027761583417e-03[&B TK02Brlens{1} 5.346091676133697e-03][&B TK02Brlens{2} 3.553869357813997e-03]):8.523189353257707e-02[&B TK02Brlens{1} 8.519230332300320e-02][&B TK02Brlens{2} 5.004156452083104e-02]):1.337176029416290e-01[&B TK02Brlens{1} 1.336998346252389e-01][&B TK02Brlens{2} 7.381133974659045e-02],68:1.114046208520429e-01[&B TK02Brlens{1} 1.114263788793704e-01][&B TK02Brlens{2} 8.816541767153502e-02]):2.029753150051099e-02[&B TK02Brlens{1} 2.029933917450297e-02][&B TK02Brlens{2} 1.778974001558395e-02]):5.502504251907631e-02[&B TK02Brlens{1} 5.504600116879579e-02][&B TK02Brlens{2} 5.839579021573078e-02],(35:3.262618432339222e-01[&B TK02Brlens{1} 3.265717768182091e-01][&B TK02Brlens{2} 2.327582236062143e-01],67:1.024375818503900e-01[&B TK02Brlens{1} 1.024932251604478e-01][&B TK02Brlens{2} 7.178765134792289e-02]):2.230052231382550e-04[&B TK02Brlens{1} 2.231522875546169e-04][&B TK02Brlens{2} 2.212194244598622e-04]):4.054497937784700e-02[&B TK02Brlens{1} 4.057402387535447e-02][&B TK02Brlens{2} 5.411704258139924e-02],((((((19:1.090584862795134e-01[&B TK02Brlens{1} 1.090561801257517e-01][&B TK02Brlens{2} 6.876916925822965e-02],18:1.383298781974569e-01[&B TK02Brlens{1} 1.383448816652890e-01][&B TK02Brlens{2} 1.871317284840659e-01]):1.234562926883543e-02[&B TK02Brlens{1} 1.234756193799107e-02][&B TK02Brlens{2} 1.232710369196531e-02],(41:7.403947551127595e-03[&B TK02Brlens{1} 7.406610017839117e-03][&B TK02Brlens{2} 2.842959660972267e-03],((3:9.601153539490558e-02[&B TK02Brlens{1} 9.606475450433154e-02][&B TK02Brlens{2} 2.687616243380983e-01],(30:2.103132005589129e-01[&B TK02Brlens{1} 2.104289671981744e-01][&B TK02Brlens{2} 2.634216136377705e-01],(54:2.476292259638508e-01[&B TK02Brlens{1} 2.476496706518970e-01][&B TK02Brlens{2} 9.406697937149963e-01],5:6.416283922101725e-03[&B TK02Brlens{1} 6.418975060431235e-03][&B TK02Brlens{2} 8.794065525025723e-03]):9.487650808634188e-02[&B TK02Brlens{1} 9.492731573376520e-02][&B TK02Brlens{2} 1.267104127783824e-01]):7.657573634567799e-03[&B TK02Brlens{1} 7.662738507143790e-03][&B TK02Brlens{2} 1.094137179076030e-02]):6.903294732265230e-02[&B TK02Brlens{1} 6.907190736920574e-02][&B TK02Brlens{2} 5.925359547808628e-02],((60:5.755482751097481e-04[&B TK02Brlens{1} 5.759152039946815e-04][&B TK02Brlens{2} 2.202629016160353e-04],(58:5.693066964900748e-02[&B TK02Brlens{1} 5.702058277300210e-02][&B TK02Brlens{2} 2.491627437609508e-02],(57:7.820861923642085e-02[&B TK02Brlens{1} 7.830089187386489e-02][&B TK02Brlens{2} 5.078569716874218e-02],(56:1.319148803065495e-03[&B TK02Brlens{1} 1.320942143411612e-03][&B TK02Brlens{2} 6.996651060783757e-04],(((((53:1.659623509393911e-02[&B TK02Brlens{1} 1.661482727690269e-02][&B TK02Brlens{2} 1.325344831451422e-02],(72:1.727138987638128e-01[&B TK02Brlens{1} 1.729789170190140e-01][&B TK02Brlens{2} 2.539214189406587e-01],51:5.245575456609577e-01[&B TK02Brlens{1} 5.254012386380698e-01][&B TK02Brlens{2} 2.381711436831573e-01]):4.268129544271637e-02[&B TK02Brlens{1} 4.273643731132241e-02][&B TK02Brlens{2} 3.464083972579955e-02]):1.139478481252121e-02[&B TK02Brlens{1} 1.140765183943587e-02][&B TK02Brlens{2} 8.868635814632739e-03],48:5.786336259161953e-01[&B TK02Brlens{1} 5.792711442046042e-01][&B TK02Brlens{2} 5.966088546448397e-01]):1.897426926879919e-01[&B TK02Brlens{1} 1.899988079206103e-01][&B TK02Brlens{2} 9.613456049497734e-02],52:1.160136955862098e-01[&B TK02Brlens{1} 1.161933260274185e-01][&B TK02Brlens{2} 4.328510652681732e-02]):5.771118248221846e-02[&B TK02Brlens{1} 5.779217185941991e-02][&B TK02Brlens{2} 2.835847039276167e-02],55:5.202547216863767e-02[&B TK02Brlens{1} 5.208817533237289e-02][&B TK02Brlens{2} 2.208479059596403e-02]):2.804971079522311e-02[&B TK02Brlens{1} 2.808618450625051e-02][&B TK02Brlens{2} 1.707362736138204e-02],50:5.624654761026628e-02[&B TK02Brlens{1} 5.632299556204184e-02][&B TK02Brlens{2} 3.749971591647498e-02]):7.665475482677442e-02[&B TK02Brlens{1} 7.675766899319088e-02][&B TK02Brlens{2} 4.476031887148293e-02]):4.140465621652378e-03[&B TK02Brlens{1} 4.145939291808871e-03][&B TK02Brlens{2} 2.437492931714277e-03]):2.286138324681365e-01[&B TK02Brlens{1} 2.289323585468987e-01][&B TK02Brlens{2} 1.410804264542235e-01]):1.755376714891315e-01[&B TK02Brlens{1} 1.757259109700991e-01][&B TK02Brlens{2} 8.513454493551027e-02]):9.029438617185284e-02[&B TK02Brlens{1} 9.035179487280778e-02][&B TK02Brlens{2} 2.256546441276491e-02],49:1.045617077593352e-01[&B TK02Brlens{1} 1.046172914155238e-01][&B TK02Brlens{2} 1.159785658074329e-02]):2.022494407729076e-01[&B TK02Brlens{1} 2.023571834771867e-01][&B TK02Brlens{2} 4.424947351546159e-02]):3.743086924382144e-02[&B TK02Brlens{1} 3.744620474444156e-02][&B TK02Brlens{2} 1.290881438925895e-02]):6.893163201409759e-02[&B TK02Brlens{1} 6.895338145591874e-02][&B TK02Brlens{2} 4.636113972304610e-02]):7.226657162357319e-02[&B TK02Brlens{1} 7.227797666527896e-02][&B TK02Brlens{2} 1.198907518596033e-01],(8:3.451403621995682e-02[&B TK02Brlens{1} 3.450865521963790e-02][&B TK02Brlens{2} 1.121501106559908e-01],27:2.143240757405815e-03[&B TK02Brlens{1} 2.143202361343766e-03][&B TK02Brlens{2} 7.323289979325963e-03]):1.988665999069875e-02[&B TK02Brlens{1} 1.988692499061021e-02][&B TK02Brlens{2} 5.728419888403239e-02]):5.963389912240808e-03[&B TK02Brlens{1} 5.964149845893155e-03][&B TK02Brlens{2} 1.376482211744665e-02],24:7.600090252273461e-02[&B TK02Brlens{1} 7.601869423784482e-02][&B TK02Brlens{2} 1.168855735887306e-01]):9.165138808022499e-03[&B TK02Brlens{1} 9.166958867109451e-03][&B TK02Brlens{2} 1.887654087760157e-02],37:7.875937195754834e-02[&B TK02Brlens{1} 7.878173799199557e-02][&B TK02Brlens{2} 1.198632598127159e-01]):4.747075059692341e-02[&B TK02Brlens{1} 4.748948281522777e-02][&B TK02Brlens{2} 9.560070828088317e-02],12:1.590798563115568e-01[&B TK02Brlens{1} 1.591555464145307e-01][&B TK02Brlens{2} 2.856738728167673e-01]):8.010021421463662e-03[&B TK02Brlens{1} 8.015406112374128e-03][&B TK02Brlens{2} 1.542631540206353e-02]):7.238863178984090e-02[&B TK02Brlens{1} 7.242064175856469e-02][&B TK02Brlens{2} 1.199698214089404e-01]):2.324511898699851e-02[&B TK02Brlens{1} 2.324601224994828e-02][&B TK02Brlens{2} 4.748984843313674e-02]):4.991556889746795e-02[&B TK02Brlens{1} 4.991627595361560e-02][&B TK02Brlens{2} 1.482649815424343e-01]):1.263472709196969e-01[&B TK02Brlens{1} 1.263263373865736e-01][&B TK02Brlens{2} 4.281029445061298e-01],47:4.277656374272891e-02[&B TK02Brlens{1} 4.276216639315517e-02][&B TK02Brlens{2} 9.707748645855817e-02]):3.477239757470824e-02[&B TK02Brlens{1} 3.475503349988941e-02][&B TK02Brlens{2} 1.202780587571609e-01],(44:7.604131566617352e-02[&B TK02Brlens{1} 7.598694249484884e-02][&B TK02Brlens{2} 6.808127412255183e-02],((((17:1.350976329351548e-02[&B TK02Brlens{1} 1.349939329638286e-02][&B TK02Brlens{2} 3.397537151964548e-02],(16:3.124346156794291e-02[&B TK02Brlens{1} 3.122088733562453e-02][&B TK02Brlens{2} 9.072441932208684e-02],14:7.287922241956853e-02[&B TK02Brlens{1} 7.281649745740179e-02][&B TK02Brlens{2} 2.255844742624731e-01]):3.586315152095344e-04[&B TK02Brlens{1} 3.583718980380936e-04][&B TK02Brlens{2} 1.048468580770168e-03]):8.428100205127564e-02[&B TK02Brlens{1} 8.421692152964456e-02][&B TK02Brlens{2} 1.943036728523537e-01],28:9.365713520640639e-02[&B TK02Brlens{1} 9.358612535394212e-02][&B TK02Brlens{2} 1.094075226861733e-01]):2.246489770062920e-02[&B TK02Brlens{1} 2.244802263365597e-02][&B TK02Brlens{2} 2.942306916179788e-02],((64:3.641717588125570e-02[&B TK02Brlens{1} 3.638249037849313e-02][&B TK02Brlens{2} 7.504297507117287e-03],63:2.162034428337598e-01[&B TK02Brlens{1} 2.159825835994388e-01][&B TK02Brlens{2} 4.607052774423856e-02]):4.312712388920888e-02[&B TK02Brlens{1} 4.308675404792318e-02][&B TK02Brlens{2} 1.838329401034706e-02],15:7.410844778521925e-03[&B TK02Brlens{1} 7.404089677707304e-03][&B TK02Brlens{2} 4.595925440093009e-03]):7.695889777062226e-02[&B TK02Brlens{1} 7.689744631574809e-02][&B TK02Brlens{2} 6.025122259986903e-02]):2.596323708874791e-02[&B TK02Brlens{1} 2.594571570078039e-02][&B TK02Brlens{2} 2.667558024283194e-02],((31:1.314423693505882e-01[&B TK02Brlens{1} 1.313735498861247e-01][&B TK02Brlens{2} 8.760322943423555e-02],45:1.474062404073535e-01[&B TK02Brlens{1} 1.473004256172789e-01][&B TK02Brlens{2} 1.258663232941250e-01]):7.285590497152487e-02[&B TK02Brlens{1} 7.280422983933764e-02][&B TK02Brlens{2} 7.353900240846570e-02],(62:3.174960135269841e-02[&B TK02Brlens{1} 3.173655485626137e-02][&B TK02Brlens{2} 9.990636041990096e-02],((10:4.008838937172837e-03[&B TK02Brlens{1} 4.006342958804681e-03][&B TK02Brlens{2} 6.445338071713681e-03],6:2.615439733238523e-02[&B TK02Brlens{1} 2.613734419250344e-02][&B TK02Brlens{2} 3.826107610557251e-02]):1.132718718424379e-01[&B TK02Brlens{1} 1.132199468789877e-01][&B TK02Brlens{2} 3.820243906855816e-01],4:5.855476763890799e-02[&B TK02Brlens{1} 5.853976022647584e-02][&B TK02Brlens{2} 6.040940970781925e-01]):6.586392881785597e-02[&B TK02Brlens{1} 6.583885149638680e-02][&B TK02Brlens{2} 2.668738014071060e-01]):1.585043694351142e-01[&B TK02Brlens{1} 1.584256437420561e-01][&B TK02Brlens{2} 3.114872247919541e-01]):2.304462138351874e-02[&B TK02Brlens{1} 2.303127398592968e-02][&B TK02Brlens{2} 2.283982003658260e-02]):3.571132360313733e-03[&B TK02Brlens{1} 3.568854381516817e-03][&B TK02Brlens{2} 3.989652847522679e-03]):6.816334566851268e-02[&B TK02Brlens{1} 6.812126287197469e-02][&B TK02Brlens{2} 1.627556224888115e-01]):4.804366724045689e-03[&B TK02Brlens{1} 4.801551496888950e-03][&B TK02Brlens{2} 1.851323417089527e-02],70:7.108451470600663e-02[&B TK02Brlens{1} 7.103383834403820e-02][&B TK02Brlens{2} 3.270129087261079e-01]):1.458828510805267e-01[&B TK02Brlens{1} 1.458304685211387e-01][&B TK02Brlens{2} 5.169600782052146e-01]):6.581787707495261e-02[&B TK02Brlens{1} 6.581858365642529e-02][&B TK02Brlens{2} 1.210329456017484e-01]):3.180385907287653e-02[&B TK02Brlens{1} 3.180658234337416e-02][&B TK02Brlens{2} 1.783521487755319e-02],(84:1.099304763205660e-01[&B TK02Brlens{1} 1.099585176042451e-01][&B TK02Brlens{2} 1.519024765185176e-02],((((((79:1.258621990677707e-02[&B TK02Brlens{1} 1.258958958401525e-02][&B TK02Brlens{2} 2.309982231754214e-03],81:1.680206802320731e-01[&B TK02Brlens{1} 1.681115537190369e-01][&B TK02Brlens{2} 2.439893704677709e-02]):8.607153186978246e-02[&B TK02Brlens{1} 8.610392875111150e-02][&B TK02Brlens{2} 1.856553342005229e-02],78:1.720289257278475e-01[&B TK02Brlens{1} 1.720816129118840e-01][&B TK02Brlens{2} 2.230037479133030e-02]):7.989209832909044e-02[&B TK02Brlens{1} 7.994690252122952e-02][&B TK02Brlens{2} 1.749783244662470e-02],77:1.638964496133672e-02[&B TK02Brlens{1} 1.640269417136769e-02][&B TK02Brlens{2} 3.684654452957588e-03]):5.706773078430711e-02[&B TK02Brlens{1} 5.712070452245752e-02][&B TK02Brlens{2} 7.956741133631698e-03],80:1.976383218656753e-02[&B TK02Brlens{1} 1.978626937372752e-02][&B TK02Brlens{2} 1.184556304293193e-03]):3.069898688012991e-02[&B TK02Brlens{1} 3.072926423718928e-02][&B TK02Brlens{2} 1.981832481834571e-03],76:3.659051267695618e-02[&B TK02Brlens{1} 3.661933235135909e-02][&B TK02Brlens{2} 1.672899227100739e-03]):9.763338016779879e-05[&B TK02Brlens{1} 9.773268511283595e-05][&B TK02Brlens{2} 5.410413469797296e-06],75:1.933800519610097e-02[&B TK02Brlens{1} 1.935796277494751e-02][&B TK02Brlens{2} 8.831734627920260e-04]):3.002535064863772e-01[&B TK02Brlens{1} 3.004251414787837e-01][&B TK02Brlens{2} 3.291140234187700e-02]):1.549206352533665e-01[&B TK02Brlens{1} 1.549306840003368e-01][&B TK02Brlens{2} 4.897505335080946e-02]):4.517315302466295e-02[&B TK02Brlens{1} 4.517496107036250e-02][&B TK02Brlens{2} 2.632860804347239e-02],82:1.233339650793726e-01[&B TK02Brlens{1} 1.233322273797454e-01][&B TK02Brlens{2} 1.261650568493362e-01]):1.620576276739976e-02[&B TK02Brlens{1} 1.620603189891455e-02][&B TK02Brlens{2} 1.423527613914656e-02],((88:6.046264953577077e-02[&B TK02Brlens{1} 6.041943600164792e-02][&B TK02Brlens{2} 5.072044280107162e-03],87:1.413266732502139e-02[&B TK02Brlens{1} 1.412450942790518e-02][&B TK02Brlens{2} 1.181925050741228e-03]):5.739876622741167e-01[&B TK02Brlens{1} 5.736542658696693e-01][&B TK02Brlens{2} 1.597386088969529e-01],86:6.737846927788693e-02[&B TK02Brlens{1} 6.733327692211147e-02][&B TK02Brlens{2} 2.675293418041897e-02]):2.027064430714165e-01[&B TK02Brlens{1} 2.026439072898262e-01][&B TK02Brlens{2} 1.567748075597583e-01]):2.534603960797629e-03[&B TK02Brlens{1} 2.534547002568024e-03][&B TK02Brlens{2} 2.609956962223677e-03]);
	tree mcmc.tree_5 [&B TK02Brlens{1}] [&B TK02Brlens{2}] = [&R] [&clockrate = 1.661633320014031e-03] (1:3.472132011588530e-02[&B TK02Brlens{1} 2.517873013871903e-02][&B TK02Brlens{2} 2.412171253768532e-02],(82:2.060237301043275e-02[&B TK02Brlens{1} 8.048268533287957e-02][&B TK02Brlens{2} 4.761498680973619e-02],(((84:0.000000000000000e+00[&B TK02Brlens{1} 0.000000000000000e+00][&B TK02Brlens{2} 0.000000000000000e+00],(80:0.000000000000000e+00[&B TK02Brlens{1} 0.000000000000000e+00][&B TK02Brlens{2} 0.000000000000000e+00],(((((81:9.724368105175183e-03[&B TK02Brlens{1} 2.246164431008100e-01][&B TK02Brlens{2} 4.356152166507909e-02],79:0.000000000000000e+00[&B TK02Brlens{1} 0.000000000000000e+00][&B TK02Brlens{2} 0.000000000000000e+00]):2.930408333480945e-03[&B TK02Brlens{1} 7.057067999437286e-02][&B TK02Brlens{2} 1.233185352240925e-02],78:0.000000000000000e+00[&B TK02Brlens{1} 0.000000000000000e+00][&B TK02Brlens{2} 0.000000000000000e+00]):4.996019661527775e-03[&B TK02Brlens{1} 9.459806764359459e-02][&B TK02Brlens{2} 1.438891300255820e-02],77:0.000000000000000e+00[&B TK02Brlens{1} 0.000000000000000e+00][&B TK02Brlens{2} 0.000000000000000e+00]):1.556642422178073e-02[&B TK02Brlens{1} 2.082745252525816e-01][&B TK02Brlens{2} 2.479390039033437e-02],75:0.000000000000000e+00[&B TK02Brlens{1} 0.000000000000000e+00][&B TK02Brlens{2} 0.000000000000000e+00]):5.625230345824357e-03[&B TK02Brlens{1} 8.240889312353170e-02][&B TK02Brlens{2} 6.447958256943996e-03],76:0.000000000000000e+00[&B TK02Brlens{1} 0.000000000000000e+00][&B TK02Brlens{2} 0.000000000000000e+00]):9.108205595514819e-03[&B TK02Brlens{1} 1.493862384292798e-01][&B TK02Brlens{2} 2.414294766237593e-02]):2.439950574900186e-02[&B TK02Brlens{1} 3.780424944963601e-01][&B TK02Brlens{2} 1.132812931166259e-01]):8.686998303165492e-03[&B TK02Brlens{1} 1.882622821834920e-01][&B TK02Brlens{2} 5.113418692055700e-02],(83:0.000000000000000e+00[&B TK02Brlens{1} 0.000000000000000e+00][&B TK02Brlens{2} 0.000000000000000e+00],(((47:0.000000000000000e+00[&B TK02Brlens{1} 0.000000000000000e+00][&B TK02Brlens{2} 0.000000000000000e+00],(32:0.000000000000000e+00[&B TK02Brlens{1} 0.000000000000000e+00][&B TK02Brlens{2} 0.000000000000000e+00],((43:0.000000000000000e+00[&B TK02Brlens{1} 0.000000000000000e+00][&B TK02Brlens{2} 0.000000000000000e+00],((((11:0.000000000000000e+00[&B TK02Brlens{1} 0.000000000000000e+00][&B TK02Brlens{2} 0.000000000000000e+00],(39:0.000000000000000e+00[&B TK02Brlens{1} 0.000000000000000e+00][&B TK02Brlens{2} 0.000000000000000e+00],34:3.127194252671752e-02[&B TK02Brlens{1} 2.872285309385996e-01][&B TK02Brlens{2} 1.025971658359109e+00]):1.117927388445564e-02[&B TK02Brlens{1} 1.592545620060246e-01][&B TK02Brlens{2} 3.555108490783465e-01]):2.986173671296797e-03[&B TK02Brlens{1} 5.390044591741040e-02][&B TK02Brlens{2} 1.223862414746572e-01],((9:0.000000000000000e+00[&B TK02Brlens{1} 0.000000000000000e+00][&B TK02Brlens{2} 0.000000000000000e+00],((2:0.000000000000000e+00[&B TK02Brlens{1} 0.000000000000000e+00][&B TK02Brlens{2} 0.000000000000000e+00],12:4.924513160525204e-03[&B TK02Brlens{1} 1.325278358844054e-01][&B TK02Brlens{2} 1.111051680496141e-01]):3.091596224857137e-03[&B TK02Brlens{1} 8.472756014768583e-02][&B TK02Brlens{2} 1.077853678238045e-01],13:0.000000000000000e+00[&B TK02Brlens{1} 0.000000000000000e+00][&B TK02Brlens{2} 0.000000000000000e+00]):4.387970797720100e-03[&B TK02Brlens{1} 1.116471348773611e-01][&B TK02Brlens{2} 1.349034514290655e-01]):4.533782901381406e-03[&B TK02Brlens{1} 1.031688994148231e-01][&B TK02Brlens{2} 1.039927758331653e-01],((29:0.000000000000000e+00[&B TK02Brlens{1} 0.000000000000000e+00][&B TK02Brlens{2} 0.000000000000000e+00],36:5.902576750685451e-03[&B TK02Brlens{1} 1.699155517098788e-01][&B TK02Brlens{2} 1.065134307853889e-01]):7.424705071456539e-04[&B TK02Brlens{1} 2.857588947374612e-02][&B TK02Brlens{2} 1.414698208102789e-02],20:0.000000000000000e+00[&B TK02Brlens{1} 0.000000000000000e+00][&B TK02Brlens{2} 0.000000000000000e+00]):4.645630357530659e-03[&B TK02Brlens{1} 1.378959506016858e-01][&B TK02Brlens{2} 9.597937698616955e-02]):6.252361038861402e-03[&B TK02Brlens{1} 1.225762142166004e-01][&B TK02Brlens{2} 1.989162838972312e-01]):4.000529512734857e-03[&B TK02Brlens{1} 8.878747035836472e-02][&B TK02Brlens{2} 1.601481051125132e-01],((((((40:0.000000000000000e+00[&B TK02Brlens{1} 0.000000000000000e+00][&B TK02Brlens{2} 0.000000000000000e+00],66:9.652476379976026e-03[&B TK02Brlens{1} 2.763002912952990e-01][&B TK02Brlens{2} 4.478787731004572e-01]):9.097749934756404e-04[&B TK02Brlens{1} 2.270448374898512e-02][&B TK02Brlens{2} 3.214030810326610e-02],(26:0.000000000000000e+00[&B TK02Brlens{1} 0.000000000000000e+00][&B TK02Brlens{2} 0.000000000000000e+00],(((38:0.000000000000000e+00[&B TK02Brlens{1} 0.000000000000000e+00][&B TK02Brlens{2} 0.000000000000000e+00],33:6.424700945300370e-03[&B TK02Brlens{1} 1.978806310346106e-01][&B TK02Brlens{2} 1.556140144241373e+00]):2.331542480124728e-03[&B TK02Brlens{1} 6.385228013112176e-02][&B TK02Brlens{2} 4.298235904137661e-01],25:0.000000000000000e+00[&B TK02Brlens{1} 0.000000000000000e+00][&B TK02Brlens{2} 0.000000000000000e+00]):6.033667059562715e-03[&B TK02Brlens{1} 1.518628651000546e-01][&B TK02Brlens{2} 4.518093893944268e-01],7:0.000000000000000e+00[&B TK02Brlens{1} 0.000000000000000e+00][&B TK02Brlens{2} 0.000000000000000e+00]):2.709044577768415e-03[&B TK02Brlens{1} 6.788033261919284e-02][&B TK02Brlens{2} 1.162990554357567e-01]):7.621079341078607e-03[&B TK02Brlens{1} 1.840678400113814e-01][&B TK02Brlens{2} 3.098379651248009e-01]):2.606437026491271e-03[&B TK02Brlens{1} 6.198217951322794e-02][&B TK02Brlens{2} 9.040733016158581e-02],(((23:0.000000000000000e+00[&B TK02Brlens{1} 0.000000000000000e+00][&B TK02Brlens{2} 0.000000000000000e+00],18:5.316074707568254e-03[&B TK02Brlens{1} 4.877784870077315e-02][&B TK02Brlens{2} 8.232605596140367e-01]):1.392441560903985e-03[&B TK02Brlens{1} 9.793914649347337e-03][&B TK02Brlens{2} 1.392961450586915e-01],22:0.000000000000000e+00[&B TK02Brlens{1} 0.000000000000000e+00][&B TK02Brlens{2} 0.000000000000000e+00]):8.912224867771122e-03[&B TK02Brlens{1} 1.443818922317347e-01][&B TK02Brlens{2} 5.883218542243984e-01],21:0.000000000000000e+00[&B TK02Brlens{1} 0.000000000000000e+00][&B TK02Brlens{2} 0.000000000000000e+00]):3.162717055477692e-03[&B TK02Brlens{1} 8.328134217988613e-02][&B TK02Brlens{2} 1.309387062923238e-01]):2.410141552948262e-03[&B TK02Brlens{1} 6.717857243997541e-02][&B TK02Brlens{2} 1.012109225364136e-01],24:0.000000000000000e+00[&B TK02Brlens{1} 0.000000000000000e+00][&B TK02Brlens{2} 0.000000000000000e+00]):4.868722265039050e-03[&B TK02Brlens{1} 1.404681729992594e-01][&B TK02Brlens{2} 2.204444860819368e-01],(67:0.000000000000000e+00[&B TK02Brlens{1} 0.000000000000000e+00][&B TK02Brlens{2} 0.000000000000000e+00],((68:0.000000000000000e+00[&B TK02Brlens{1} 0.000000000000000e+00][&B TK02Brlens{2} 0.000000000000000e+00],(35:1.007895907846312e-02[&B TK02Brlens{1} 1.401096901664375e-01][&B TK02Brlens{2} 1.702714440908896e-01],65:0.000000000000000e+00[&B TK02Brlens{1} 0.000000000000000e+00][&B TK02Brlens{2} 0.000000000000000e+00]):1.396743896310606e-02[&B TK02Brlens{1} 3.266757702929797e-01][&B TK02Brlens{2} 2.484463689632016e-01]):5.429104541122162e-03[&B TK02Brlens{1} 1.970036886525462e-01][&B TK02Brlens{2} 1.283601457518024e-01],69:0.000000000000000e+00[&B TK02Brlens{1} 0.000000000000000e+00][&B TK02Brlens{2} 0.000000000000000e+00]):2.678460287555202e-03[&B TK02Brlens{1} 1.109481872728794e-01][&B TK02Brlens{2} 9.488288457598688e-02]):5.001133689035252e-03[&B TK02Brlens{1} 1.728615025268730e-01][&B TK02Brlens{2} 2.080025023381349e-01]):5.454854701176696e-04[&B TK02Brlens{1} 1.539921207696887e-02][&B TK02Brlens{2} 2.476698918907621e-02],74:0.000000000000000e+00[&B TK02Brlens{1} 0.000000000000000e+00][&B TK02Brlens{2} 0.000000000000000e+00]):2.604820308562911e-03[&B TK02Brlens{1} 7.151621943688741e-02][&B TK02Brlens{2} 1.138597288884640e-01]):2.731735601414706e-03[&B TK02Brlens{1} 6.730805937155669e-02][&B TK02Brlens{2} 1.621396095510437e-01],(((((5:0.000000000000000e+00[&B TK02Brlens{1} 0.000000000000000e+00][&B TK02Brlens{2} 0.000000000000000e+00],(73:0.000000000000000e+00[&B TK02Brlens{1} 0.000000000000000e+00][&B TK02Brlens{2} 0.000000000000000e+00],(((60:0.000000000000000e+00[&B TK02Brlens{1} 0.000000000000000e+00][&B TK02Brlens{2} 0.000000000000000e+00],(58:0.000000000000000e+00[&B TK02Brlens{1} 0.000000000000000e+00][&B TK02Brlens{2} 0.000000000000000e+00],(((50:0.000000000000000e+00[&B TK02Brlens{1} 0.000000000000000e+00][&B TK02Brlens{2} 0.000000000000000e+00],((52:0.000000000000000e+00[&B TK02Brlens{1} 0.000000000000000e+00][&B TK02Brlens{2} 0.000000000000000e+00],((53:0.000000000000000e+00[&B TK02Brlens{1} 0.000000000000000e+00][&B TK02Brlens{2} 0.000000000000000e+00],48:5.817615896675618e-02[&B TK02Brlens{1} 4.220740756319134e-01][&B TK02Brlens{2} 1.349636115655781e+00]):2.424120960739423e-03[&B TK02Brlens{1} 3.668286957897576e-02][&B TK02Brlens{2} 9.348801800410568e-02],(72:0.000000000000000e+00[&B TK02Brlens{1} 0.000000000000000e+00][&B TK02Brlens{2} 0.000000000000000e+00],51:3.986026359965653e-02[&B TK02Brlens{1} 3.653189981120077e-01][&B TK02Brlens{2} 3.652282661046549e-01]):2.074001632783906e-02[&B TK02Brlens{1} 3.326231736670964e-01][&B TK02Brlens{2} 4.837450574875800e-01]):6.911501332926354e-03[&B TK02Brlens{1} 1.600006379292908e-01][&B TK02Brlens{2} 1.950417092011589e-01]):8.909449600661423e-03[&B TK02Brlens{1} 2.428041523058049e-01][&B TK02Brlens{2} 2.177755598914550e-01],55:0.000000000000000e+00[&B TK02Brlens{1} 0.000000000000000e+00][&B TK02Brlens{2} 0.000000000000000e+00]):8.694139361541082e-03[&B TK02Brlens{1} 2.385197493558419e-01][&B TK02Brlens{2} 1.871447864594075e-01]):1.147961533488246e-02[&B TK02Brlens{1} 2.590862554814004e-01][&B TK02Brlens{2} 2.495328848748941e-01],56:0.000000000000000e+00[&B TK02Brlens{1} 0.000000000000000e+00][&B TK02Brlens{2} 0.000000000000000e+00]):4.026885184502392e-04[&B TK02Brlens{1} 6.738915230882384e-03][&B TK02Brlens{2} 1.039568312652503e-02],57:4.460438620375665e-03[&B TK02Brlens{1} 6.004645468545405e-02][&B TK02Brlens{2} 1.135281655622364e-01]):1.052764309925991e-02[&B TK02Brlens{1} 2.002494250814937e-01][&B TK02Brlens{2} 1.912670125121643e-01]):1.576966979550555e-02[&B TK02Brlens{1} 2.633803302372643e-01][&B TK02Brlens{2} 1.930532021032104e-01]):1.906808927670907e-02[&B TK02Brlens{1} 1.869970990188997e-01][&B TK02Brlens{2} 1.698252754165725e-01],49:0.000000000000000e+00[&B TK02Brlens{1} 0.000000000000000e+00][&B TK02Brlens{2} 0.000000000000000e+00]):2.359716547124687e-03[&B TK02Brlens{1} 1.593726676404291e-02][&B TK02Brlens{2} 1.140751220812230e-02],61:0.000000000000000e+00[&B TK02Brlens{1} 0.000000000000000e+00][&B TK02Brlens{2} 0.000000000000000e+00]):3.953798316922149e-03[&B TK02Brlens{1} 3.018413668702050e-02][&B TK02Brlens{2} 2.066517205952559e-02]):1.521140487600053e-02[&B TK02Brlens{1} 1.644713427279638e-01][&B TK02Brlens{2} 1.487650866985833e-01]):9.237125483815996e-03[&B TK02Brlens{1} 9.625133124783479e-02][&B TK02Brlens{2} 1.109529433235531e-01],3:1.016687470071835e-02[&B TK02Brlens{1} 1.050253966553295e-01][&B TK02Brlens{2} 8.326115877899899e-02]):8.041369570755640e-03[&B TK02Brlens{1} 1.032682206869251e-01][&B TK02Brlens{2} 1.295941170213184e-01],41:0.000000000000000e+00[&B TK02Brlens{1} 0.000000000000000e+00][&B TK02Brlens{2} 0.000000000000000e+00]):5.921099578822369e-03[&B TK02Brlens{1} 9.003400749579521e-02][&B TK02Brlens{2} 1.548959244766513e-01],((8:0.000000000000000e+00[&B TK02Brlens{1} 0.000000000000000e+00][&B TK02Brlens{2} 0.000000000000000e+00],(19:0.000000000000000e+00[&B TK02Brlens{1} 0.000000000000000e+00][&B TK02Brlens{2} 0.000000000000000e+00],((((54:0.000000000000000e+00[&B TK02Brlens{1} 0.000000000000000e+00][&B TK02Brlens{2} 0.000000000000000e+00],59:9.708364277657287e-03[&B TK02Brlens{1} 9.497897044618375e-01][&B TK02Brlens{2} 1.352170378639155e+00]):9.796970054083205e-03[&B TK02Brlens{1} 7.094000108912019e-01][&B TK02Brlens{2} 9.341996602644325e-01],30:0.000000000000000e+00[&B TK02Brlens{1} 0.000000000000000e+00][&B TK02Brlens{2} 0.000000000000000e+00]):5.395624976731421e-03[&B TK02Brlens{1} 1.902120473215947e-01][&B TK02Brlens{2} 3.693974893150310e-01],71:0.000000000000000e+00[&B TK02Brlens{1} 0.000000000000000e+00][&B TK02Brlens{2} 0.000000000000000e+00]):9.358111475030559e-03[&B TK02Brlens{1} 2.660737191348233e-01][&B TK02Brlens{2} 4.245114158524795e-01],42:0.000000000000000e+00[&B TK02Brlens{1} 0.000000000000000e+00][&B TK02Brlens{2} 0.000000000000000e+00]):1.647379851369170e-02[&B TK02Brlens{1} 3.281261875692859e-01][&B TK02Brlens{2} 5.825646511488759e-01]):8.400320344741502e-03[&B TK02Brlens{1} 1.192428010821347e-01][&B TK02Brlens{2} 3.320899378403914e-01]):1.727685419485064e-03[&B TK02Brlens{1} 2.201889365907073e-02][&B TK02Brlens{2} 6.570660180650471e-02],27:0.000000000000000e+00[&B TK02Brlens{1} 0.000000000000000e+00][&B TK02Brlens{2} 0.000000000000000e+00]):2.357780046993049e-03[&B TK02Brlens{1} 3.098716964308924e-02][&B TK02Brlens{2} 7.143586475603585e-02]):2.257561344881460e-03[&B TK02Brlens{1} 3.809545758321724e-02][&B TK02Brlens{2} 7.379350720494006e-02],37:0.000000000000000e+00[&B TK02Brlens{1} 0.000000000000000e+00][&B TK02Brlens{2} 0.000000000000000e+00]):9.481307226372438e-03[&B TK02Brlens{1} 2.028233914769524e-01][&B TK02Brlens{2} 5.414341351784235e-01]):2.863593037976595e-03[&B TK02Brlens{1} 6.755075529167054e-02][&B TK02Brlens{2} 2.059642589669749e-01]):8.853480138341082e-03[&B TK02Brlens{1} 2.091713192700996e-01][&B TK02Brlens{2} 5.697844553016342e-01],(46:0.000000000000000e+00[&B TK02Brlens{1} 0.000000000000000e+00][&B TK02Brlens{2} 0.000000000000000e+00],(4:4.959404345439985e-03[&B TK02Brlens{1} 2.333530565782255e-01][&B TK02Brlens{2} 8.678984818087188e-02],45:0.000000000000000e+00[&B TK02Brlens{1} 0.000000000000000e+00][&B TK02Brlens{2} 0.000000000000000e+00]):5.902913672741096e-03[&B TK02Brlens{1} 2.573248770393521e-01][&B TK02Brlens{2} 2.413616587115292e-01]):5.678477305810051e-03[&B TK02Brlens{1} 1.716873436880554e-01][&B TK02Brlens{2} 3.431150232729146e-01]):2.920531670098392e-03[&B TK02Brlens{1} 7.424950157390953e-02][&B TK02Brlens{2} 1.742055887452980e-01]):1.223999452633658e-02[&B TK02Brlens{1} 3.731807100043202e-01][&B TK02Brlens{2} 8.009336240852220e-01]):4.070367809124882e-03[&B TK02Brlens{1} 1.358234227869156e-01][&B TK02Brlens{2} 3.239422757740497e-01],(((((15:0.000000000000000e+00[&B TK02Brlens{1} 0.000000000000000e+00][&B TK02Brlens{2} 0.000000000000000e+00],(((63:1.603753859740552e-02[&B TK02Brlens{1} 5.141551035923519e-01][&B TK02Brlens{2} 6.760556417246227e-02],62:0.000000000000000e+00[&B TK02Brlens{1} 0.000000000000000e+00][&B TK02Brlens{2} 0.000000000000000e+00]):6.243240460389056e-03[&B TK02Brlens{1} 2.399803830005643e-01][&B TK02Brlens{2} 5.745967817377728e-02],17:0.000000000000000e+00[&B TK02Brlens{1} 0.000000000000000e+00][&B TK02Brlens{2} 0.000000000000000e+00]):9.412587580921905e-04[&B TK02Brlens{1} 3.544019860604247e-02][&B TK02Brlens{2} 1.375901707390089e-02],16:0.000000000000000e+00[&B TK02Brlens{1} 0.000000000000000e+00][&B TK02Brlens{2} 0.000000000000000e+00]):3.554215499946721e-03[&B TK02Brlens{1} 1.158585486027911e-01][&B TK02Brlens{2} 5.667156444746183e-02]):3.309098534510702e-03[&B TK02Brlens{1} 9.555995135019006e-02][&B TK02Brlens{2} 6.180417997233049e-02],64:0.000000000000000e+00[&B TK02Brlens{1} 0.000000000000000e+00][&B TK02Brlens{2} 0.000000000000000e+00]):5.944478105318522e-03[&B TK02Brlens{1} 2.191081738632706e-01][&B TK02Brlens{2} 2.013541751114699e-01],((((6:7.012542282489043e-05[&B TK02Brlens{1} 3.580459187362660e-03][&B TK02Brlens{2} 4.825982936640450e-03],10:0.000000000000000e+00[&B TK02Brlens{1} 0.000000000000000e+00][&B TK02Brlens{2} 0.000000000000000e+00]):1.092805369014713e-02[&B TK02Brlens{1} 4.292786357551145e-01][&B TK02Brlens{2} 6.611833152023403e-01],14:0.000000000000000e+00[&B TK02Brlens{1} 0.000000000000000e+00][&B TK02Brlens{2} 0.000000000000000e+00]):1.344968578459046e-02[&B TK02Brlens{1} 4.220505862899550e-01][&B TK02Brlens{2} 6.641004909853235e-01],31:0.000000000000000e+00[&B TK02Brlens{1} 0.000000000000000e+00][&B TK02Brlens{2} 0.000000000000000e+00]):9.384285701175899e-03[&B TK02Brlens{1} 3.762471429056812e-01][&B TK02Brlens{2} 4.179490625626567e-01],44:0.000000000000000e+00[&B TK02Brlens{1} 0.000000000000000e+00][&B TK02Brlens{2} 0.000000000000000e+00]):4.341139337677833e-04[&B TK02Brlens{1} 1.937602161580748e-02][&B TK02Brlens{2} 1.925975392576583e-02]):4.201762638848726e-03[&B TK02Brlens{1} 1.728813869150189e-01][&B TK02Brlens{2} 2.175154828344774e-01],28:0.000000000000000e+00[&B TK02Brlens{1} 0.000000000000000e+00][&B TK02Brlens{2} 0.000000000000000e+00]):1.352025942067024e-03[&B TK02Brlens{1} 4.870093228552322e-02][&B TK02Brlens{2} 8.980472038289218e-02],70:3.281160168646468e-03[&B TK02Brlens{1} 1.056196383517264e-01][&B TK02Brlens{2} 2.419206257511026e-01]):2.809342916286873e-04[&B TK02Brlens{1} 9.588230734073557e-03][&B TK02Brlens{2} 2.250037938348206e-02]):4.598861848671101e-03[&B TK02Brlens{1} 2.236943521049883e-01][&B TK02Brlens{2} 4.387816878963097e-01],85:0.000000000000000e+00[&B TK02Brlens{1} 0.000000000000000e+00][&B TK02Brlens{2} 0.000000000000000e+00]):7.429815887963570e-03[&B TK02Brlens{1} 3.813946466468798e-01][&B TK02Brlens{2} 5.093250874604001e-01]):6.024980077307784e-03[&B TK02Brlens{1} 2.079158358152215e-01][&B TK02Brlens{2} 1.109859690018435e-01]):2.599656462899152e-03[&B TK02Brlens{1} 7.037858204465063e-02][&B TK02Brlens{2} 1.540283817483482e-02],(86:0.000000000000000e+00[&B TK02Brlens{1} 0.000000000000000e+00][&B TK02Brlens{2} 0.000000000000000e+00],(87:2.493356552764836e-02[&B TK02Brlens{1} 3.710927634001576e-02][&B TK02Brlens{2} 5.294197478402661e-02],88:1.410047117553093e-02[&B TK02Brlens{1} 3.559984845059154e-02][&B TK02Brlens{2} 2.198789585404193e-02]):3.582957454478394e-02[&B TK02Brlens{1} 2.785171353026800e-01][&B TK02Brlens{2} 1.095128739781529e-01]):1.455630288884473e-02[&B TK02Brlens{1} 2.725046086913412e-01][&B TK02Brlens{2} 7.415009608037185e-02]):1.124154732491107e-02[&B TK02Brlens{1} 1.635977737845092e-01][&B TK02Brlens{2} 4.494573135915417e-02]):2.557074358320930e-02[&B TK02Brlens{1} 7.270406858010359e-02][&B TK02Brlens{2} 4.666027510179238e-02]);
	tree mcmc.tree_6 [&B TK02Brlens{1}] [&B TK02Brlens{2}] = [&R] [&clockrate = 3.987979185360808e-03] (1:1.118978511666964e-01[&B TK02Brlens{1} 1.018634060044821e-01][&B TK02Brlens{2} 9.014924408581433e-02],(82:1.084643018974585e-01[&B TK02Brlens{1} 1.230615051270060e-01][&B TK02Brlens{2} 8.481574133667351e-02],((((84:2.900122973653583e-03[&B TK02Brlens{1} 1.060570875307949e-02][&B TK02Brlens{2} 4.880515865267435e-03],(((80:2.579456673923570e-02[&B TK02Brlens{1} 1.186261340605494e-01][&B TK02Brlens{2} 3.430484557273586e-02],(77:3.906274568773737e-06[&B TK02Brlens{1} 1.897479794597244e-05][&B TK02Brlens{2} 4.634536535798588e-06],((79:4.657403335921462e-03[&B TK02Brlens{1} 2.343528103906738e-02][&B TK02Brlens{2} 4.929067034578576e-03],81:2.076070349746284e-02[&B TK02Brlens{1} 1.125363931961832e-01][&B TK02Brlens{2} 2.293217189704904e-02]):6.450558639855552e-03[&B TK02Brlens{1} 3.074406646971166e-02][&B TK02Brlens{2} 7.036867560652483e-03],78:1.923255655787302e-02[&B TK02Brlens{1} 8.842869138097070e-02][&B TK02Brlens{2} 2.579045479919028e-02]):2.044364673733940e-02[&B TK02Brlens{1} 9.712666654622498e-02][&B TK02Brlens{2} 2.361128685037417e-02]):3.208078194163596e-02[&B TK02Brlens{1} 1.435462269317371e-01][&B TK02Brlens{2} 4.097192757430984e-02]):1.141260751150721e-02[&B TK02Brlens{1} 4.758522664288076e-02][&B TK02Brlens{2} 1.583474632774916e-02],75:1.512365652313378e-04[&B TK02Brlens{1} 6.447294100722630e-04][&B TK02Brlens{2} 2.128039670952423e-04]):6.956075576915274e-03[&B TK02Brlens{1} 2.796745727990852e-02][&B TK02Brlens{2} 9.762989830622942e-03],76:2.509565359336376e-03[&B TK02Brlens{1} 8.937671647673647e-03][&B TK02Brlens{2} 3.493400475199966e-03]):5.571258708329357e-02[&B TK02Brlens{1} 2.076076226526570e-01][&B TK02Brlens{2} 8.587569899961359e-02]):3.810182261760266e-02[&B TK02Brlens{1} 1.364841232745514e-01][&B TK02Brlens{2} 7.092824908673331e-02],83:4.643755942799351e-02[&B TK02Brlens{1} 1.300404021569033e-01][&B TK02Brlens{2} 9.723217132402019e-02]):3.512240038404967e-02[&B TK02Brlens{1} 1.172978664973454e-01][&B TK02Brlens{2} 7.563354590961707e-02],(85:5.202323849227317e-02[&B TK02Brlens{1} 1.801478818866831e-01][&B TK02Brlens{2} 3.300728614731713e-01],((47:1.571105079231654e-02[&B TK02Brlens{1} 8.271976181199660e-02][&B TK02Brlens{2} 1.068211750481017e-01],(((((15:3.706415031222635e-03[&B TK02Brlens{1} 1.575728454053843e-02][&B TK02Brlens{2} 1.773969527275499e-02],(64:2.704927568330565e-03[&B TK02Brlens{1} 9.361656333034762e-03][&B TK02Brlens{2} 1.254198314598032e-02],63:3.970109866828654e-02[&B TK02Brlens{1} 1.266332955316395e-01][&B TK02Brlens{2} 2.002273995433340e-01]):1.371684133434451e-02[&B TK02Brlens{1} 5.291937593515318e-02][&B TK02Brlens{2} 6.462642302036234e-02]):1.089462864992098e-02[&B TK02Brlens{1} 4.408060966309586e-02][&B TK02Brlens{2} 5.207268362410104e-02],(28:4.068776654323142e-03[&B TK02Brlens{1} 1.453720610947519e-02][&B TK02Brlens{2} 2.128858711924608e-02],45:4.293181481312961e-02[&B TK02Brlens{1} 1.471290025392400e-01][&B TK02Brlens{2} 2.154727122369112e-01]):1.803187320740701e-02[&B TK02Brlens{1} 6.803875782331538e-02][&B TK02Brlens{2} 9.020716275418332e-02]):7.158166949287312e-03[&B TK02Brlens{1} 2.814919303493118e-02][&B TK02Brlens{2} 3.534276097647797e-02],44:9.112698582738558e-03[&B TK02Brlens{1} 3.517729227766471e-02][&B TK02Brlens{2} 4.649016392154482e-02]):1.927218233405141e-02[&B TK02Brlens{1} 7.959909573009924e-02][&B TK02Brlens{2} 1.097777568582623e-01],((((10:5.178906618832743e-04[&B TK02Brlens{1} 2.554546163779197e-03][&B TK02Brlens{2} 4.104550671901364e-03],6:6.553489732190569e-03[&B TK02Brlens{1} 2.968894087727884e-02][&B TK02Brlens{2} 4.975742792542520e-02]):3.901243985125077e-02[&B TK02Brlens{1} 1.945642692888069e-01][&B TK02Brlens{2} 2.878971295456995e-01],14:4.029140880994637e-03[&B TK02Brlens{1} 2.027729704761669e-02][&B TK02Brlens{2} 2.787870174993365e-02]):4.657848606939365e-03[&B TK02Brlens{1} 2.379558320400757e-02][&B TK02Brlens{2} 3.173576518871871e-02],17:6.599713722654606e-03[&B TK02Brlens{1} 3.319996618743826e-02][&B TK02Brlens{2} 4.496646041756113e-02]):1.858570667552510e-02[&B TK02Brlens{1} 9.536358504786198e-02][&B TK02Brlens{2} 1.305723290683818e-01],16:1.430301680879412e-04[&B TK02Brlens{1} 7.414806783868377e-04][&B TK02Brlens{2} 1.050314680901195e-03]):2.940886031909119e-02[&B TK02Brlens{1} 1.386923042954259e-01][&B TK02Brlens{2} 2.004797911172095e-01]):4.196722942638557e-03[&B TK02Brlens{1} 1.866486578310246e-02][&B TK02Brlens{2} 2.693143148332649e-02],((31:3.989780196676084e-02[&B TK02Brlens{1} 1.749137376561357e-01][&B TK02Brlens{2} 2.973339828656154e-01],((32:2.361162633631621e-02[&B TK02Brlens{1} 1.486123087381624e-01][&B TK02Brlens{2} 1.783000697193526e-01],((29:4.366633917186295e-02[&B TK02Brlens{1} 2.180112970160306e-01][&B TK02Brlens{2} 3.515244747054462e-01],(((((66:2.669098683012672e-02[&B TK02Brlens{1} 1.382971972246006e-01][&B TK02Brlens{2} 1.900212059645109e-01],40:1.414852101139362e-02[&B TK02Brlens{1} 8.249400659859442e-02][&B TK02Brlens{2} 1.068918703201254e-01]):2.818333663592002e-03[&B TK02Brlens{1} 1.648361392375064e-02][&B TK02Brlens{2} 2.238522227630899e-02],(7:5.376786141947502e-03[&B TK02Brlens{1} 3.102033004502917e-02][&B TK02Brlens{2} 3.435667292745469e-02],((((59:5.348910678507874e-02[&B TK02Brlens{1} 1.741845973377812e-01][&B TK02Brlens{2} 4.294685507620488e-01],38:0.000000000000000e+00[&B TK02Brlens{1} 0.000000000000000e+00][&B TK02Brlens{2} 0.000000000000000e+00]):4.583791433834972e-02[&B TK02Brlens{1} 1.840429318968854e-01][&B TK02Brlens{2} 3.390128906423676e-01],25:5.534080337724861e-03[&B TK02Brlens{1} 2.778710999066474e-02][&B TK02Brlens{2} 3.580923042155591e-02]):1.121978410905224e-02[&B TK02Brlens{1} 5.714863121021962e-02][&B TK02Brlens{2} 6.980274552165364e-02],34:4.088428002318475e-02[&B TK02Brlens{1} 1.969655812679804e-01][&B TK02Brlens{2} 2.758343500017220e-01]):1.659239534256551e-02[&B TK02Brlens{1} 9.145882005515256e-02][&B TK02Brlens{2} 1.018178309660114e-01],26:4.594465545898044e-03[&B TK02Brlens{1} 2.618217957108375e-02][&B TK02Brlens{2} 2.894838787359575e-02]):1.827945427459386e-04[&B TK02Brlens{1} 1.075097245609999e-03][&B TK02Brlens{2} 1.152039230647831e-03]):1.526780606030870e-02[&B TK02Brlens{1} 8.961610091947413e-02][&B TK02Brlens{2} 1.117182104953265e-01]):1.163176938107703e-02[&B TK02Brlens{1} 6.478432935822304e-02][&B TK02Brlens{2} 9.392465321006424e-02],((22:6.857110068835407e-03[&B TK02Brlens{1} 4.213820991658932e-02][&B TK02Brlens{2} 7.620215285607089e-02],23:2.545109481802163e-03[&B TK02Brlens{1} 1.508390814738572e-02][&B TK02Brlens{2} 2.547057090445611e-02]):2.179821779698712e-02[&B TK02Brlens{1} 1.367143013091225e-01][&B TK02Brlens{2} 2.180746919364471e-01],(21:5.080143814623033e-05[&B TK02Brlens{1} 3.478950221754353e-04][&B TK02Brlens{2} 4.987579240153300e-04],(42:8.476671349933846e-03[&B TK02Brlens{1} 6.260686913439666e-02][&B TK02Brlens{2} 7.185603795076015e-02],(71:3.768555506154704e-03[&B TK02Brlens{1} 2.514723942319870e-02][&B TK02Brlens{2} 3.039484895793142e-02],(30:1.453152641751953e-02[&B TK02Brlens{1} 9.970218029019615e-02][&B TK02Brlens{2} 1.207411902816876e-01],54:4.733601938323628e-02[&B TK02Brlens{1} 2.954529382580289e-01][&B TK02Brlens{2} 4.081530556141988e-01]):5.031295286570519e-03[&B TK02Brlens{1} 3.424344247346148e-02][&B TK02Brlens{2} 4.053094967958488e-02]):1.966465392030407e-02[&B TK02Brlens{1} 1.388515277606417e-01][&B TK02Brlens{2} 1.618057566767522e-01]):4.061884013974512e-02[&B TK02Brlens{1} 2.892376049112672e-01][&B TK02Brlens{2} 3.751489991735942e-01]):6.505564201838520e-03[&B TK02Brlens{1} 4.368887003885061e-02][&B TK02Brlens{2} 6.446567610010184e-02]):1.848926882933855e-02[&B TK02Brlens{1} 1.102119819422389e-01][&B TK02Brlens{2} 1.647399991981567e-01]):2.067940936838469e-02[&B TK02Brlens{1} 1.002484490111754e-01][&B TK02Brlens{2} 1.434557645515750e-01],(((74:3.439271083409026e-03[&B TK02Brlens{1} 1.537327524639318e-02][&B TK02Brlens{2} 1.980225006894420e-02],((13:3.105460168193375e-03[&B TK02Brlens{1} 1.040377459421561e-02][&B TK02Brlens{2} 1.275375644777662e-02],2:1.872483432170375e-02[&B TK02Brlens{1} 7.159790988633777e-02][&B TK02Brlens{2} 7.870514915941054e-02]):3.226968686426664e-02[&B TK02Brlens{1} 1.167118409407452e-01][&B TK02Brlens{2} 1.540285188055934e-01],((20:1.475121244219186e-02[&B TK02Brlens{1} 6.328463895366723e-02][&B TK02Brlens{2} 7.349464417615979e-02],24:4.733995123582060e-03[&B TK02Brlens{1} 2.023098332256575e-02][&B TK02Brlens{2} 2.358608070372564e-02]):7.105266406371943e-03[&B TK02Brlens{1} 3.057064722427970e-02][&B TK02Brlens{2} 3.540577850651347e-02],(9:1.588347324791910e-02[&B TK02Brlens{1} 6.387939490412745e-02][&B TK02Brlens{2} 7.539942039595995e-02],(12:2.149686240470136e-03[&B TK02Brlens{1} 6.733550508639205e-03][&B TK02Brlens{2} 7.652133727582340e-03],36:4.416474403076472e-04[&B TK02Brlens{1} 1.375146367745498e-03][&B TK02Brlens{2} 1.572110948125829e-03]):3.932170683320566e-02[&B TK02Brlens{1} 1.383621389237202e-01][&B TK02Brlens{2} 1.703557325214591e-01]):5.612442177790241e-03[&B TK02Brlens{1} 2.309549828156107e-02][&B TK02Brlens{2} 2.831155450253840e-02]):1.361648781517087e-02[&B TK02Brlens{1} 5.613585827862346e-02][&B TK02Brlens{2} 7.096393008753704e-02]):1.135586343660302e-02[&B TK02Brlens{1} 4.753354207621757e-02][&B TK02Brlens{2} 6.357657028428018e-02]):1.614528984782303e-03[&B TK02Brlens{1} 7.129954680210087e-03][&B TK02Brlens{2} 9.660254218076545e-03],(39:2.873751865799609e-02[&B TK02Brlens{1} 1.133881135275436e-01][&B TK02Brlens{2} 1.910392018531624e-01],11:1.410924167320525e-02[&B TK02Brlens{1} 5.738160241426125e-02][&B TK02Brlens{2} 8.828446216277429e-02]):1.689450497135097e-02[&B TK02Brlens{1} 7.279340428933355e-02][&B TK02Brlens{2} 1.071389057066200e-01]):7.011039212596326e-03[&B TK02Brlens{1} 3.085399734132966e-02][&B TK02Brlens{2} 4.322444969096030e-02],65:3.882491522504103e-02[&B TK02Brlens{1} 1.932538772240657e-01][&B TK02Brlens{2} 2.495525568410722e-01]):8.911219301148362e-04[&B TK02Brlens{1} 3.928925444110457e-03][&B TK02Brlens{2} 5.425356593598895e-03]):1.576236795073110e-03[&B TK02Brlens{1} 6.859870890492306e-03][&B TK02Brlens{2} 9.339520436513007e-03],((((27:3.364070330116744e-03[&B TK02Brlens{1} 1.442068997213523e-02][&B TK02Brlens{2} 2.176592291188335e-02],8:1.058976292259247e-02[&B TK02Brlens{1} 4.272107616429304e-02][&B TK02Brlens{2} 6.902009926272219e-02]):6.830553247172629e-03[&B TK02Brlens{1} 2.778438644657147e-02][&B TK02Brlens{2} 4.178643908514445e-02],(19:2.760302460337245e-02[&B TK02Brlens{1} 9.196004731757405e-02][&B TK02Brlens{2} 1.903117606915067e-01],((3:3.803624975567103e-02[&B TK02Brlens{1} 1.111925963562740e-01][&B TK02Brlens{2} 1.882163203796002e-01],41:7.306847404295859e-04[&B TK02Brlens{1} 2.395770890829590e-03][&B TK02Brlens{2} 3.771613893278113e-03]):5.702600680300065e-03[&B TK02Brlens{1} 1.946657692406955e-02][&B TK02Brlens{2} 2.846436761245083e-02],(33:3.624077471477498e-02[&B TK02Brlens{1} 1.283515972115175e-01][&B TK02Brlens{2} 1.426514064924006e-01],(5:2.189151871403314e-02[&B TK02Brlens{1} 8.276527251086252e-02][&B TK02Brlens{2} 8.058129538438610e-02],((73:6.435493780710116e-06[&B TK02Brlens{1} 2.305815058074675e-05][&B TK02Brlens{2} 2.673902768225519e-05],((60:5.213259234283071e-03[&B TK02Brlens{1} 1.480042500917554e-02][&B TK02Brlens{2} 1.795253271474952e-02],(58:3.131023697962923e-02[&B TK02Brlens{1} 8.654975724991730e-02][&B TK02Brlens{2} 1.079574536478136e-01],((57:2.616382011585123e-02[&B TK02Brlens{1} 7.825575034785902e-02][&B TK02Brlens{2} 6.786654415736788e-02],56:3.908835341048355e-03[&B TK02Brlens{1} 1.322978747567435e-02][&B TK02Brlens{2} 1.068866682988482e-02]):1.465258698247751e-02[&B TK02Brlens{1} 4.588776344981963e-02][&B TK02Brlens{2} 4.008457421047071e-02],((((52:2.959740169120519e-06[&B TK02Brlens{1} 7.985764724276202e-06][&B TK02Brlens{2} 1.035824098910248e-05],48:1.579288977036946e-01[&B TK02Brlens{1} 4.347461113841016e-01][&B TK02Brlens{2} 7.748532464390161e-01]):5.959807605871256e-02[&B TK02Brlens{1} 1.482462302557461e-01][&B TK02Brlens{2} 1.915746945967802e-01],55:2.515643980659178e-02[&B TK02Brlens{1} 5.826426169018138e-02][&B TK02Brlens{2} 7.368762992056621e-02]):1.305383750809360e-02[&B TK02Brlens{1} 3.283379725658014e-02][&B TK02Brlens{2} 3.946605509189861e-02],((72:3.573630020515059e-02[&B TK02Brlens{1} 1.228013557486273e-01][&B TK02Brlens{2} 9.082265610838505e-02],51:1.227753408282109e-01[&B TK02Brlens{1} 3.525711453050604e-01][&B TK02Brlens{2} 2.709658124273335e-01]):1.893660352327706e-02[&B TK02Brlens{1} 6.759639584844797e-02][&B TK02Brlens{2} 5.254886464795077e-02],53:4.266139781686140e-04[&B TK02Brlens{1} 1.636205743431224e-03][&B TK02Brlens{2} 1.180703766561049e-03]):8.886886691901270e-02[&B TK02Brlens{1} 2.922137010433039e-01][&B TK02Brlens{2} 2.615064730057420e-01]):1.792219797474905e-02[&B TK02Brlens{1} 5.426163898968824e-02][&B TK02Brlens{2} 5.549713751551924e-02],50:1.836264491607328e-02[&B TK02Brlens{1} 5.881521307698237e-02][&B TK02Brlens{2} 6.461206455899880e-02]):1.442256827028550e-02[&B TK02Brlens{1} 4.456796428148861e-02][&B TK02Brlens{2} 4.272400471726706e-02]):3.695961473475887e-02[&B TK02Brlens{1} 1.044714149235311e-01][&B TK02Brlens{2} 1.204871834604839e-01]):8.496794684812547e-03[&B TK02Brlens{1} 2.343254832416540e-02][&B TK02Brlens{2} 3.022562991204431e-02]):2.687168400373939e-02[&B TK02Brlens{1} 8.127106679205125e-02][&B TK02Brlens{2} 9.822447702116407e-02],49:1.771081056140921e-02[&B TK02Brlens{1} 5.851764782274847e-02][&B TK02Brlens{2} 6.848772501553405e-02]):2.249173086448132e-02[&B TK02Brlens{1} 7.753664109714579e-02][&B TK02Brlens{2} 9.021356098626171e-02]):8.791523400062876e-03[&B TK02Brlens{1} 3.097154381168740e-02][&B TK02Brlens{2} 3.585183029479806e-02],61:5.261722660878992e-03[&B TK02Brlens{1} 1.896593840162193e-02][&B TK02Brlens{2} 2.168355192734523e-02]):3.241246759304912e-02[&B TK02Brlens{1} 1.200948598347923e-01][&B TK02Brlens{2} 1.258772411724584e-01]):3.842531198869107e-03[&B TK02Brlens{1} 1.432271082759901e-02][&B TK02Brlens{2} 1.503394950750613e-02]):1.127384889237714e-02[&B TK02Brlens{1} 3.936758835111230e-02][&B TK02Brlens{2} 5.005629515252470e-02]):2.196953238575820e-02[&B TK02Brlens{1} 7.896569395562707e-02][&B TK02Brlens{2} 1.084681437474757e-01]):1.955942490390072e-02[&B TK02Brlens{1} 7.344011230087041e-02][&B TK02Brlens{2} 1.057995224547951e-01]):2.174035379902633e-03[&B TK02Brlens{1} 7.984267785828045e-03][&B TK02Brlens{2} 1.286628667367631e-02],37:1.331666727453723e-02[&B TK02Brlens{1} 4.829042863506503e-02][&B TK02Brlens{2} 7.471964976056764e-02]):1.595256031564666e-02[&B TK02Brlens{1} 6.377631025034890e-02][&B TK02Brlens{2} 9.240112014804377e-02],(((18:2.090175712216233e-02[&B TK02Brlens{1} 8.977373104284843e-02][&B TK02Brlens{2} 8.010804844822646e-02],35:3.291309485273147e-02[&B TK02Brlens{1} 1.436815474982470e-01][&B TK02Brlens{2} 1.250673329161840e-01]):1.763606988479766e-02[&B TK02Brlens{1} 7.523653285001020e-02][&B TK02Brlens{2} 7.413294026630533e-02],68:2.975587112158830e-02[&B TK02Brlens{1} 1.236486180497423e-01][&B TK02Brlens{2} 1.362485976289748e-01]):7.084875017823280e-03[&B TK02Brlens{1} 3.128334420581898e-02][&B TK02Brlens{2} 3.122041525064273e-02],(69:1.061157186973860e-02[&B TK02Brlens{1} 4.709976962888271e-02][&B TK02Brlens{2} 4.356274052416399e-02],67:2.269826260932278e-02[&B TK02Brlens{1} 9.757337156479594e-02][&B TK02Brlens{2} 1.041131438834922e-01]):2.435544484008413e-03[&B TK02Brlens{1} 1.102151701758211e-02][&B TK02Brlens{2} 1.033342631310736e-02]):2.190836569745584e-02[&B TK02Brlens{1} 9.914121061820622e-02][&B TK02Brlens{2} 1.068262672260361e-01]):1.298833150646820e-02[&B TK02Brlens{1} 5.692461316583164e-02][&B TK02Brlens{2} 7.343980546150870e-02]):1.156723943183191e-02[&B TK02Brlens{1} 5.188237087208394e-02][&B TK02Brlens{2} 7.871851302951241e-02]):7.173692485531773e-03[&B TK02Brlens{1} 3.403812165037706e-02][&B TK02Brlens{2} 5.598565104345370e-02],(43:1.254300563218529e-02[&B TK02Brlens{1} 5.159583932097641e-02][&B TK02Brlens{2} 9.850601675459292e-02],4:4.743582816291624e-03[&B TK02Brlens{1} 2.038836111048711e-02][&B TK02Brlens{2} 3.741809455257205e-02]):8.839966317009566e-03[&B TK02Brlens{1} 3.936173006928632e-02][&B TK02Brlens{2} 6.963441682735494e-02]):1.907611687705929e-02[&B TK02Brlens{1} 1.000147902813096e-01][&B TK02Brlens{2} 1.483070063470460e-01]):2.783358893944882e-03[&B TK02Brlens{1} 1.537831962717136e-02][&B TK02Brlens{2} 2.217235771937463e-02],46:2.048848751827849e-02[&B TK02Brlens{1} 1.069180628502257e-01][&B TK02Brlens{2} 1.632121805680474e-01]):1.227068808117427e-02[&B TK02Brlens{1} 6.241412070122446e-02][&B TK02Brlens{2} 9.531147115432766e-02]):4.922416494887207e-03[&B TK02Brlens{1} 2.390893160424518e-02][&B TK02Brlens{2} 3.358043487886305e-02],62:2.700957527196491e-02[&B TK02Brlens{1} 1.397116269997174e-01][&B TK02Brlens{2} 1.444611536613951e-01]):5.159833613108405e-03[&B TK02Brlens{1} 2.475892797435947e-02][&B TK02Brlens{2} 3.309876905320715e-02]):5.550609962542186e-03[&B TK02Brlens{1} 2.775776247378856e-02][&B TK02Brlens{2} 3.697235934529156e-02]):3.410355361733315e-03[&B TK02Brlens{1} 1.872691156796776e-02][&B TK02Brlens{2} 2.252536771291621e-02],70:1.422919647862218e-02[&B TK02Brlens{1} 7.508366681546588e-02][&B TK02Brlens{2} 9.181831634857995e-02]):4.486230542053433e-02[&B TK02Brlens{1} 2.061746614908757e-01][&B TK02Brlens{2} 2.339695885286143e-01]):5.139459735599869e-02[&B TK02Brlens{1} 1.727986848314097e-01][&B TK02Brlens{2} 1.610007555712505e-01]):2.912429426408873e-02[&B TK02Brlens{1} 7.604132660899283e-02][&B TK02Brlens{2} 5.311386761697372e-02],(86:2.227078379578761e-04[&B TK02Brlens{1} 2.969272092297661e-04][&B TK02Brlens{2} 2.219946077680667e-04],(87:1.550515936710575e-02[&B TK02Brlens{1} 1.599894929126602e-02][&B TK02Brlens{2} 2.020301635690665e-02],88:4.582545371607290e-02[&B TK02Brlens{1} 4.846795014889051e-02][&B TK02Brlens{2} 5.411107954379389e-02]):1.235707374727835e-01[&B TK02Brlens{1} 1.468873379940333e-01][&B TK02Brlens{2} 1.420930121796868e-01]):1.078393703842425e-01[&B TK02Brlens{1} 1.826215063257429e-01][&B TK02Brlens{2} 1.281972492023769e-01]):3.789740082923424e-02[&B TK02Brlens{1} 5.899216563155540e-02][&B TK02Brlens{2} 4.597324676584031e-02]):2.720976121117427e-03[&B TK02Brlens{1} 2.807492448256168e-03][&B TK02Brlens{2} 2.782787718404784e-03]);
	tree mcmc.tree_7 [&B TK02Brlens{1}] [&B TK02Brlens{2}] = [&R] [&clockrate = 1.633166331694521e-02] (1:1.361536279074640e-01[&B TK02Brlens{1} 1.362026607478968e-01][&B TK02Brlens{2} 9.007644961688656e-02],(((((75:6.238666111294545e-03[&B TK02Brlens{1} 6.243499718459279e-03][&B TK02Brlens{2} 7.547895316722618e-04],((80:2.356848331881787e-02[&B TK02Brlens{1} 2.359232141195976e-02][&B TK02Brlens{2} 2.368025989406126e-03],(77:5.514690877063517e-03[&B TK02Brlens{1} 5.520191326757282e-03][&B TK02Brlens{2} 7.432999983208800e-04],((81:1.298379157425777e-01[&B TK02Brlens{1} 1.300072375875992e-01][&B TK02Brlens{2} 1.208285519204920e-02],79:8.641060095939842e-03[&B TK02Brlens{1} 8.653556918009595e-03][&B TK02Brlens{2} 9.463673346534258e-04]):1.166019315051128e-01[&B TK02Brlens{1} 1.167664535475435e-01][&B TK02Brlens{2} 1.156681894822181e-02],78:8.822402858839877e-02[&B TK02Brlens{1} 8.833835377453290e-02][&B TK02Brlens{2} 8.393011355718455e-03]):6.408845226974115e-02[&B TK02Brlens{1} 6.416260613096642e-02][&B TK02Brlens{2} 7.701673749411462e-03]):1.208672549437386e-01[&B TK02Brlens{1} 1.209782785133799e-01][&B TK02Brlens{2} 1.387041410001045e-02]):6.213081999917902e-02[&B TK02Brlens{1} 6.218024188284980e-02][&B TK02Brlens{2} 5.080469834867106e-03],76:5.570369343926496e-02[&B TK02Brlens{1} 5.574418588804947e-02][&B TK02Brlens{2} 3.467437023184260e-03]):2.943625397686134e-02[&B TK02Brlens{1} 2.945781452088686e-02][&B TK02Brlens{2} 2.897375605112495e-03]):2.266983756765439e-01[&B TK02Brlens{1} 2.268520136605148e-01][&B TK02Brlens{2} 4.917048581820658e-02],84:1.578989089499938e-01[&B TK02Brlens{1} 1.580446225870982e-01][&B TK02Brlens{2} 3.241435980170158e-02]):7.342003600499014e-02[&B TK02Brlens{1} 7.347794476867291e-02][&B TK02Brlens{2} 2.958936414435219e-02],83:1.090639323243053e-01[&B TK02Brlens{1} 1.091526473318920e-01][&B TK02Brlens{2} 8.618169885783300e-02]):6.909104578032671e-02[&B TK02Brlens{1} 6.913292756238551e-02][&B TK02Brlens{2} 4.896892127102325e-02],(((87:2.005858918277857e-02[&B TK02Brlens{1} 2.004650402756495e-02][&B TK02Brlens{2} 1.622476770725098e-03],88:1.344525140982346e-02[&B TK02Brlens{1} 1.343837900467713e-02][&B TK02Brlens{2} 1.088391998345626e-03]):5.091071248893502e-01[&B TK02Brlens{1} 5.089192828485528e-01][&B TK02Brlens{2} 1.409643751742040e-01],86:9.390626201341455e-04[&B TK02Brlens{1} 9.387999060146201e-04][&B TK02Brlens{2} 4.423673512094043e-04]):1.900342633271929e-01[&B TK02Brlens{1} 1.900695494890536e-01][&B TK02Brlens{2} 1.405370727244535e-01],(85:5.966458819806875e-02[&B TK02Brlens{1} 5.969671460560075e-02][&B TK02Brlens{2} 2.170346509303215e-01],((47:2.897206038900858e-02[&B TK02Brlens{1} 2.900104831239288e-02][&B TK02Brlens{2} 1.175627521755478e-01],((((64:5.020003775391416e-02[&B TK02Brlens{1} 5.024967584142107e-02][&B TK02Brlens{2} 5.982287944940150e-02],(15:1.108115628928166e-02[&B TK02Brlens{1} 1.108908511331192e-02][&B TK02Brlens{2} 1.175251989685117e-02],63:2.662944995746546e-01[&B TK02Brlens{1} 2.665642253417375e-01][&B TK02Brlens{2} 1.777872396445568e-01]):1.457192474877844e-02[&B TK02Brlens{1} 1.458338168298758e-02][&B TK02Brlens{2} 1.828999443597154e-02]):1.311696409376716e-02[&B TK02Brlens{1} 1.312748190232559e-02][&B TK02Brlens{2} 2.099939492131916e-02],(62:8.150075547093157e-02[&B TK02Brlens{1} 8.156619157769197e-02][&B TK02Brlens{2} 1.189957587743655e-01],28:9.297541592539751e-02[&B TK02Brlens{1} 9.303968768801696e-02][&B TK02Brlens{2} 1.466281243944724e-01]):9.779130688479415e-03[&B TK02Brlens{1} 9.786605889632869e-03][&B TK02Brlens{2} 1.541854106761382e-02]):1.649049046386963e-03[&B TK02Brlens{1} 1.650284300920505e-03][&B TK02Brlens{2} 2.874037505415458e-03],((17:2.410347827671067e-02[&B TK02Brlens{1} 2.409569118425512e-02][&B TK02Brlens{2} 4.198489487882743e-02],14:4.168526883623302e-02[&B TK02Brlens{1} 4.166672737567265e-02][&B TK02Brlens{2} 7.870407023088064e-02]):5.054629791529486e-03[&B TK02Brlens{1} 5.052533328685452e-03][&B TK02Brlens{2} 9.855473456415766e-03],((10:4.870301552485821e-02[&B TK02Brlens{1} 4.867772483175316e-02][&B TK02Brlens{2} 3.704866599394967e-02],6:4.646062154657652e-02[&B TK02Brlens{1} 4.643480544741715e-02][&B TK02Brlens{2} 3.106322369307664e-02]):1.492856750952950e-01[&B TK02Brlens{1} 1.492081353214242e-01][&B TK02Brlens{2} 1.841745898377691e-01],16:2.462024823790568e-02[&B TK02Brlens{1} 2.460866712639520e-02][&B TK02Brlens{2} 4.087173030149876e-02]):1.075482678290562e-02[&B TK02Brlens{1} 1.074976782301841e-02][&B TK02Brlens{2} 1.926705391809203e-02]):1.133841973423153e-01[&B TK02Brlens{1} 1.133998685266817e-01][&B TK02Brlens{2} 2.083179658634322e-01]):7.294874852605826e-02[&B TK02Brlens{1} 7.299152569660802e-02][&B TK02Brlens{2} 1.761144221320481e-01],44:3.473101135383756e-02[&B TK02Brlens{1} 3.473780954282116e-02][&B TK02Brlens{2} 9.305365972692221e-02]):5.427976916913819e-02[&B TK02Brlens{1} 5.431615109914903e-02][&B TK02Brlens{2} 1.993873501000039e-01]):2.255450624905139e-03[&B TK02Brlens{1} 2.257354866125842e-03][&B TK02Brlens{2} 9.266277069149153e-03],((46:4.328906163665933e-02[&B TK02Brlens{1} 4.334647970351861e-02][&B TK02Brlens{2} 1.326142484191161e-01],((31:1.734170241913241e-01[&B TK02Brlens{1} 1.737057303587467e-01][&B TK02Brlens{2} 3.395348385951097e-01],(((32:7.083228609238687e-02[&B TK02Brlens{1} 7.092686078682590e-02][&B TK02Brlens{2} 1.848533779813394e-01],((((42:1.141247586514373e-02[&B TK02Brlens{1} 1.143201655568462e-02][&B TK02Brlens{2} 3.049672637913007e-03],71:8.256324608656701e-02[&B TK02Brlens{1} 8.272321754075024e-02][&B TK02Brlens{2} 1.931431044326050e-02]):2.341157941748997e-01[&B TK02Brlens{1} 2.345130829923335e-01][&B TK02Brlens{2} 2.973965210728652e-01],21:2.140338763491401e-02[&B TK02Brlens{1} 2.143957084423061e-02][&B TK02Brlens{2} 4.800714391574981e-02]):2.093640954628926e-02[&B TK02Brlens{1} 2.096985868906174e-02][&B TK02Brlens{2} 5.439071263895743e-02],(25:9.542731076050300e-02[&B TK02Brlens{1} 9.558886220086336e-02][&B TK02Brlens{2} 2.938384126907679e-01],(23:3.861576994635755e-03[&B TK02Brlens{1} 3.868120766583685e-03][&B TK02Brlens{2} 1.852123546605071e-02],22:2.550063637891843e-02[&B TK02Brlens{1} 2.554523973737337e-02][&B TK02Brlens{2} 1.187923691267450e-01]):5.009517547520421e-02[&B TK02Brlens{1} 5.017993154460980e-02][&B TK02Brlens{2} 1.966010652622412e-01]):8.364745775476772e-02[&B TK02Brlens{1} 8.378336722175650e-02][&B TK02Brlens{2} 2.578970607597517e-01]):1.053424488042881e-01[&B TK02Brlens{1} 1.054973100921407e-01][&B TK02Brlens{2} 2.378030371775490e-01],((66:8.193249553098002e-02[&B TK02Brlens{1} 8.210273439002874e-02][&B TK02Brlens{2} 1.727929027477659e-01],40:4.070372004107081e-02[&B TK02Brlens{1} 4.079263611813653e-02][&B TK02Brlens{2} 7.385085037022332e-02]):6.782338838593008e-02[&B TK02Brlens{1} 6.795336175254681e-02][&B TK02Brlens{2} 1.111299211438145e-01],(7:1.307310509690096e-01[&B TK02Brlens{1} 1.309240182883176e-01][&B TK02Brlens{2} 1.240472995937617e-01],26:2.917567233129248e-03[&B TK02Brlens{1} 2.922695299431120e-03][&B TK02Brlens{2} 2.764662468655313e-03]):8.774939569250814e-02[&B TK02Brlens{1} 8.789953187374229e-02][&B TK02Brlens{2} 1.050481039492251e-01]):6.484872865587112e-02[&B TK02Brlens{1} 6.494910835898485e-02][&B TK02Brlens{2} 9.893302416581323e-02]):9.335366456894129e-02[&B TK02Brlens{1} 9.348848208838938e-02][&B TK02Brlens{2} 1.996920237106358e-01]):3.186439689313893e-02[&B TK02Brlens{1} 3.190779627086095e-02][&B TK02Brlens{2} 7.368694486807481e-02],((((((20:3.710543737715435e-02[&B TK02Brlens{1} 3.714588575382911e-02][&B TK02Brlens{2} 3.373248609453446e-02],(36:2.438767942878064e-03[&B TK02Brlens{1} 2.442894615320717e-03][&B TK02Brlens{2} 1.442317059219623e-03],33:1.528973347413319e-01[&B TK02Brlens{1} 1.530871562015228e-01][&B TK02Brlens{2} 9.718184361867838e-02]):9.469668606122673e-02[&B TK02Brlens{1} 9.482139100769260e-02][&B TK02Brlens{2} 6.704363384956734e-02]):5.786976812871789e-02[&B TK02Brlens{1} 5.792762938358660e-02][&B TK02Brlens{2} 6.494650926112422e-02],(9:1.720061506961354e-01[&B TK02Brlens{1} 1.722536679408557e-01][&B TK02Brlens{2} 2.271451107523885e-01],24:1.270841686591116e-02[&B TK02Brlens{1} 1.272254907424758e-02][&B TK02Brlens{2} 1.818468096935627e-02]):3.353764976647388e-03[&B TK02Brlens{1} 3.357393447773841e-03][&B TK02Brlens{2} 4.581367619761199e-03]):1.115834576611736e-01[&B TK02Brlens{1} 1.117063186867070e-01][&B TK02Brlens{2} 1.550791766946123e-01],74:1.546624774863878e-02[&B TK02Brlens{1} 1.548486021286304e-02][&B TK02Brlens{2} 1.793402732849212e-02]):7.503123347807081e-03[&B TK02Brlens{1} 7.511846979040920e-03][&B TK02Brlens{2} 9.137298626355131e-03],((11:4.912193082080205e-02[&B TK02Brlens{1} 4.920667863113512e-02][&B TK02Brlens{2} 4.166868731405641e-02],39:1.446850337536210e-01[&B TK02Brlens{1} 1.449612217551454e-01][&B TK02Brlens{2} 2.886294632081955e-01]):1.152358653522706e-02[&B TK02Brlens{1} 1.154243659059416e-02][&B TK02Brlens{2} 1.310484891895790e-02],(2:1.330832283078891e-02[&B TK02Brlens{1} 1.333083986732000e-02][&B TK02Brlens{2} 2.379860005756019e-02],13:3.589842471546824e-02[&B TK02Brlens{1} 3.595542507715165e-02][&B TK02Brlens{2} 7.026076138880696e-02]):1.029886962001870e-01[&B TK02Brlens{1} 1.031544154201952e-01][&B TK02Brlens{2} 1.524160247407430e-01]):3.610727031936412e-02[&B TK02Brlens{1} 3.615660578547097e-02][&B TK02Brlens{2} 4.137147781148780e-02]):3.638124543501142e-02[&B TK02Brlens{1} 3.641291056611089e-02][&B TK02Brlens{2} 4.393413114853297e-02],((38:2.176308072306858e-01[&B TK02Brlens{1} 2.178357023272730e-01][&B TK02Brlens{2} 2.435515785158313e-01],34:1.482951083337652e-01[&B TK02Brlens{1} 1.484541338222549e-01][&B TK02Brlens{2} 3.289299267367843e-01]):6.329265189344464e-02[&B TK02Brlens{1} 6.334033944836068e-02][&B TK02Brlens{2} 6.878961621590816e-02],29:5.716537384066808e-02[&B TK02Brlens{1} 5.721559718335077e-02][&B TK02Brlens{2} 6.240162771863025e-02]):2.088922428974924e-01[&B TK02Brlens{1} 2.090106700313946e-01][&B TK02Brlens{2} 2.543714625779628e-01]):5.694600081129456e-02[&B TK02Brlens{1} 5.699043067467983e-02][&B TK02Brlens{2} 8.182889232192193e-02],((((((((73:3.408002305069093e-02[&B TK02Brlens{1} 3.408971750769515e-02][&B TK02Brlens{2} 4.901353891301507e-02],(((56:6.345874070462664e-03[&B TK02Brlens{1} 6.349499496457296e-03][&B TK02Brlens{2} 4.279020831469572e-03],(57:7.580758790436402e-02[&B TK02Brlens{1} 7.582863298161444e-02][&B TK02Brlens{2} 4.041035711199058e-02],(50:6.513170988348217e-02[&B TK02Brlens{1} 6.517313852348224e-02][&B TK02Brlens{2} 9.332020463803045e-02],(((53:1.202506364056880e-02[&B TK02Brlens{1} 1.201633621995322e-02][&B TK02Brlens{2} 1.867668026769890e-02],(51:5.180772323120415e-01[&B TK02Brlens{1} 5.175578192631957e-01][&B TK02Brlens{2} 2.513439291523435e-01],72:1.505043319623425e-01[&B TK02Brlens{1} 1.503849972791277e-01][&B TK02Brlens{2} 1.191047022757796e-01]):6.044639096431158e-02[&B TK02Brlens{1} 6.040120279623427e-02][&B TK02Brlens{2} 6.263115640209460e-02]):1.324416819063162e-01[&B TK02Brlens{1} 1.323622864371836e-01][&B TK02Brlens{2} 1.844537866403750e-01],(52:1.148666963560559e-02[&B TK02Brlens{1} 1.147504144501187e-02][&B TK02Brlens{2} 1.809425653963743e-02],48:6.350624190978730e-01[&B TK02Brlens{1} 6.341876745101291e-01][&B TK02Brlens{2} 8.078308816909964e-01]):7.590288608479638e-02[&B TK02Brlens{1} 7.584934202811157e-02][&B TK02Brlens{2} 1.092525320449420e-01]):6.951631650154404e-02[&B TK02Brlens{1} 6.950703371623999e-02][&B TK02Brlens{2} 9.402696413033762e-02],55:8.531807708511775e-02[&B TK02Brlens{1} 8.531661015720735e-02][&B TK02Brlens{2} 1.056098063155896e-01]):1.241626385349668e-01[&B TK02Brlens{1} 1.242064874854298e-01][&B TK02Brlens{2} 1.555866250645506e-01]):1.080247377104842e-01[&B TK02Brlens{1} 1.080592882926888e-01][&B TK02Brlens{2} 1.031581654061463e-01]):4.264304741216117e-02[&B TK02Brlens{1} 4.265543297010220e-02][&B TK02Brlens{2} 2.811162911299873e-02]):1.708509828855896e-01[&B TK02Brlens{1} 1.709340956794911e-01][&B TK02Brlens{2} 1.455998507950480e-01],58:9.045328046251673e-02[&B TK02Brlens{1} 9.049262833912738e-02][&B TK02Brlens{2} 9.867201988012818e-02]):2.326423158568109e-01[&B TK02Brlens{1} 2.327101279146599e-01][&B TK02Brlens{2} 2.396868033402336e-01],(49:6.454291903811726e-02[&B TK02Brlens{1} 6.452040730009796e-02][&B TK02Brlens{2} 8.875384483578737e-02],60:6.420827452744439e-02[&B TK02Brlens{1} 6.419018405881428e-02][&B TK02Brlens{2} 1.115631225519121e-01]):5.702745199047921e-02[&B TK02Brlens{1} 5.702663983042723e-02][&B TK02Brlens{2} 6.775422274926488e-02]):3.623262798660232e-02[&B TK02Brlens{1} 3.623916461722273e-02][&B TK02Brlens{2} 4.069611094774570e-02]):1.940671217759318e-01[&B TK02Brlens{1} 1.940520157704096e-01][&B TK02Brlens{2} 2.933667136643298e-01],61:1.225047620372845e-01[&B TK02Brlens{1} 1.224784418461531e-01][&B TK02Brlens{2} 2.596537732908552e-01]):7.066555194523740e-02[&B TK02Brlens{1} 7.064066824902512e-02][&B TK02Brlens{2} 1.011042335568633e-01],41:9.995071004401980e-02[&B TK02Brlens{1} 9.987563306519739e-02][&B TK02Brlens{2} 1.162270404705243e-01]):8.864318470526204e-03[&B TK02Brlens{1} 8.862321207936917e-03][&B TK02Brlens{2} 1.001259414797995e-02],(((54:1.312344191919176e-01[&B TK02Brlens{1} 1.311939029096079e-01][&B TK02Brlens{2} 4.363026075479836e-01],5:2.159378003726838e-02[&B TK02Brlens{1} 2.158622094111861e-02][&B TK02Brlens{2} 4.172320008740728e-02]):1.057773158210727e-01[&B TK02Brlens{1} 1.057211440228658e-01][&B TK02Brlens{2} 1.748140075245228e-01],30:1.388581797239019e-01[&B TK02Brlens{1} 1.386318386722971e-01][&B TK02Brlens{2} 1.604983690609628e-01]):8.103329584766467e-02[&B TK02Brlens{1} 8.097644046446445e-02][&B TK02Brlens{2} 8.831952540673391e-02],(59:2.281674758881886e-01[&B TK02Brlens{1} 2.279562264037553e-01][&B TK02Brlens{2} 3.025042099203336e-01],3:3.655380427589271e-02[&B TK02Brlens{1} 3.651694603608234e-02][&B TK02Brlens{2} 5.734247573493413e-02]):3.970446308935063e-02[&B TK02Brlens{1} 3.968073067283987e-02][&B TK02Brlens{2} 5.461596062653758e-02]):1.174744592330573e-01[&B TK02Brlens{1} 1.174319249860497e-01][&B TK02Brlens{2} 1.390775789749316e-01]):7.907905888064681e-02[&B TK02Brlens{1} 7.906637705958412e-02][&B TK02Brlens{2} 1.309731921705116e-01],(19:1.509425148520195e-01[&B TK02Brlens{1} 1.509093325022619e-01][&B TK02Brlens{2} 2.048041102248025e-01],((8:2.500832044406587e-02[&B TK02Brlens{1} 2.500522468348219e-02][&B TK02Brlens{2} 5.041118136204679e-02],18:1.845772325330219e-01[&B TK02Brlens{1} 1.845530348052427e-01][&B TK02Brlens{2} 3.132751148654303e-01]):3.172616656428095e-04[&B TK02Brlens{1} 3.172094047422548e-04][&B TK02Brlens{2} 6.258638876280830e-04],27:6.576275497098161e-03[&B TK02Brlens{1} 6.574441775100295e-03][&B TK02Brlens{2} 1.324028695957707e-02]):4.289880977326856e-03[&B TK02Brlens{1} 4.288824834334701e-03][&B TK02Brlens{2} 8.576258044596382e-03]):1.897706870060453e-02[&B TK02Brlens{1} 1.897226413880661e-02][&B TK02Brlens{2} 3.895006986945546e-02]):2.829311330620226e-02[&B TK02Brlens{1} 2.829038109661578e-02][&B TK02Brlens{2} 5.549768390520513e-02],37:4.193872308312616e-02[&B TK02Brlens{1} 4.193384910839055e-02][&B TK02Brlens{2} 8.582137019772151e-02]):4.582501414864763e-02[&B TK02Brlens{1} 4.581776020703809e-02][&B TK02Brlens{2} 7.432937066133419e-02],65:1.848063166420585e-01[&B TK02Brlens{1} 1.848659315754630e-01][&B TK02Brlens{2} 2.173574357527524e-01]):7.306333875192311e-02[&B TK02Brlens{1} 7.306020336037602e-02][&B TK02Brlens{2} 1.360179610783335e-01],((69:7.374662061300104e-02[&B TK02Brlens{1} 7.373829389368343e-02][&B TK02Brlens{2} 1.335330472385038e-01],(67:1.312893126210127e-02[&B TK02Brlens{1} 1.312904992387868e-02][&B TK02Brlens{2} 2.536719004493891e-02],(35:1.577866024705579e-01[&B TK02Brlens{1} 1.578821177411732e-01][&B TK02Brlens{2} 3.037724744072494e-01],68:5.867191052258712e-02[&B TK02Brlens{1} 5.870759395837873e-02][&B TK02Brlens{2} 9.131565646091888e-02]):9.577999415027841e-02[&B TK02Brlens{1} 9.579643562591116e-02][&B TK02Brlens{2} 1.861470272071742e-01]):2.667331661434960e-03[&B TK02Brlens{1} 2.667475297379048e-03][&B TK02Brlens{2} 5.224775496966945e-03]):7.362563072971799e-02[&B TK02Brlens{1} 7.362124013104329e-02][&B TK02Brlens{2} 1.618533552168804e-01],12:1.944557633992627e-01[&B TK02Brlens{1} 1.944344562322755e-01][&B TK02Brlens{2} 4.429197923599223e-01]):5.100088523462690e-02[&B TK02Brlens{1} 5.100285177165329e-02][&B TK02Brlens{2} 1.207680349407743e-01]):4.129590781882246e-02[&B TK02Brlens{1} 4.132092990861432e-02][&B TK02Brlens{2} 7.932748259806355e-02]):3.500388067310811e-02[&B TK02Brlens{1} 3.504227352439764e-02][&B TK02Brlens{2} 6.104042441148701e-02]):1.573457194148969e-02[&B TK02Brlens{1} 1.575352890444725e-02][&B TK02Brlens{2} 2.879145321191626e-02],(4:6.144950336021347e-02[&B TK02Brlens{1} 6.150825455233956e-02][&B TK02Brlens{2} 6.617901880848592e-02],43:9.001455628136576e-02[&B TK02Brlens{1} 9.009440305279881e-02][&B TK02Brlens{2} 1.979591785946044e-01]):2.268611109121131e-02[&B TK02Brlens{1} 2.271295635530838e-02][&B TK02Brlens{2} 3.570284508654042e-02]):6.501654064123574e-02[&B TK02Brlens{1} 6.509791653512681e-02][&B TK02Brlens{2} 1.268384757160535e-01]):1.625858080495737e-03[&B TK02Brlens{1} 1.627963308937496e-03][&B TK02Brlens{2} 3.664661772593050e-03],45:1.978478614612775e-01[&B TK02Brlens{1} 1.980138252388141e-01][&B TK02Brlens{2} 4.230139643030448e-01]):1.382129332650768e-02[&B TK02Brlens{1} 1.384033770597915e-02][&B TK02Brlens{2} 3.446499315524060e-02]):8.485873951565698e-02[&B TK02Brlens{1} 8.495116201728810e-02][&B TK02Brlens{2} 3.107821569068320e-01],70:5.177549861185177e-02[&B TK02Brlens{1} 5.181870272608146e-02][&B TK02Brlens{2} 2.758863639141715e-01]):1.831636233093774e-02[&B TK02Brlens{1} 1.833045838873814e-02][&B TK02Brlens{2} 7.883657072582767e-02]):1.164946138857530e-01[&B TK02Brlens{1} 1.165789885733602e-01][&B TK02Brlens{2} 5.071984227767177e-01]):1.079763998621981e-01[&B TK02Brlens{1} 1.080440730733830e-01][&B TK02Brlens{2} 3.110056545006952e-01]):3.058761705004733e-02[&B TK02Brlens{1} 3.060171292528163e-02][&B TK02Brlens{2} 2.941604152225780e-02]):6.779104213643226e-02[&B TK02Brlens{1} 6.781488612791768e-02][&B TK02Brlens{2} 6.242054388284472e-02],82:7.900442558946952e-02[&B TK02Brlens{1} 7.906963438030469e-02][&B TK02Brlens{2} 6.102501260717649e-02]):1.946918949773793e-02[&B TK02Brlens{1} 1.947319847557792e-02][&B TK02Brlens{2} 1.869368711020655e-02]);
	tree mcmc.tree_8 [&B TK02Brlens{1}] [&B TK02Brlens{2}] = [&R] [&clockrate = 4.502996969525692e-03] (1:3.702930827282436e-02[&B TK02Brlens{1} 5.120877652809260e-02][&B TK02Brlens{2} 7.126026851903816e-02],((82:4.473130322611307e-02[&B TK02Brlens{1} 1.152909027375038e-01][&B TK02Brlens{2} 8.843411397330654e-02],(((75:0.000000000000000e+00[&B TK02Brlens{1} 0.000000000000000e+00][&B TK02Brlens{2} 0.000000000000000e+00],(((((81:3.527763166275502e-02[&B TK02Brlens{1} 1.256359698553844e-01][&B TK02Brlens{2} 2.846465599907186e-02],79:8.578695915903224e-04[&B TK02Brlens{1} 3.465992817454807e-03][&B TK02Brlens{2} 7.481506007324627e-04]):1.581081443639010e-02[&B TK02Brlens{1} 6.627407820737440e-02][&B TK02Brlens{2} 1.393143864122040e-02],78:2.204216246199366e-02[&B TK02Brlens{1} 8.330754894566399e-02][&B TK02Brlens{2} 1.962114168554218e-02]):2.107264374652051e-02[&B TK02Brlens{1} 8.740087266132331e-02][&B TK02Brlens{2} 2.013057281881538e-02],77:0.000000000000000e+00[&B TK02Brlens{1} 0.000000000000000e+00][&B TK02Brlens{2} 0.000000000000000e+00]):1.800548432617977e-02[&B TK02Brlens{1} 8.153834621069500e-02][&B TK02Brlens{2} 1.634293816616149e-02],80:6.646351949428656e-03[&B TK02Brlens{1} 3.545934576062884e-02][&B TK02Brlens{2} 5.409107325737633e-03]):1.481026585541610e-02[&B TK02Brlens{1} 7.403202469115724e-02][&B TK02Brlens{2} 1.021677260737853e-02],76:3.812088014348146e-06[&B TK02Brlens{1} 1.865018717248291e-05][&B TK02Brlens{2} 2.229244959863141e-06]):1.973432000435350e-02[&B TK02Brlens{1} 7.225300019879355e-02][&B TK02Brlens{2} 1.963920672384687e-02]):6.970355585648873e-02[&B TK02Brlens{1} 3.829363065659109e-01][&B TK02Brlens{2} 1.639334083227444e-01],84:0.000000000000000e+00[&B TK02Brlens{1} 0.000000000000000e+00][&B TK02Brlens{2} 0.000000000000000e+00]):2.026849935635113e-02[&B TK02Brlens{1} 1.955234303905195e-01][&B TK02Brlens{2} 7.276153133078955e-02],(83:0.000000000000000e+00[&B TK02Brlens{1} 0.000000000000000e+00][&B TK02Brlens{2} 0.000000000000000e+00],((70:0.000000000000000e+00[&B TK02Brlens{1} 0.000000000000000e+00][&B TK02Brlens{2} 0.000000000000000e+00],(((((((74:0.000000000000000e+00[&B TK02Brlens{1} 0.000000000000000e+00][&B TK02Brlens{2} 0.000000000000000e+00],((((((13:0.000000000000000e+00[&B TK02Brlens{1} 0.000000000000000e+00][&B TK02Brlens{2} 0.000000000000000e+00],(2:0.000000000000000e+00[&B TK02Brlens{1} 0.000000000000000e+00][&B TK02Brlens{2} 0.000000000000000e+00],12:1.681625046754953e-02[&B TK02Brlens{1} 1.364346388474859e-01][&B TK02Brlens{2} 4.351660967023524e-01]):8.346426871642564e-03[&B TK02Brlens{1} 6.485402097644603e-02][&B TK02Brlens{2} 1.969239525258727e-01]):1.076969620744984e-02[&B TK02Brlens{1} 8.533773364889505e-02][&B TK02Brlens{2} 1.780365391309993e-01],9:0.000000000000000e+00[&B TK02Brlens{1} 0.000000000000000e+00][&B TK02Brlens{2} 0.000000000000000e+00]):1.891645709085529e-02[&B TK02Brlens{1} 1.446419850759957e-01][&B TK02Brlens{2} 2.869093458036289e-01],(11:8.349783162526627e-03[&B TK02Brlens{1} 5.405610080174126e-02][&B TK02Brlens{2} 1.568189945136644e-01],39:2.743581170127934e-02[&B TK02Brlens{1} 1.748369509806561e-01][&B TK02Brlens{2} 6.671677801350527e-01]):4.883896779836722e-03[&B TK02Brlens{1} 3.451295439333638e-02][&B TK02Brlens{2} 8.498051718930309e-02]):6.180310650744651e-03[&B TK02Brlens{1} 4.300477641405718e-02][&B TK02Brlens{2} 8.168937798428196e-02],((36:9.023382465955521e-03[&B TK02Brlens{1} 5.741638920437539e-02][&B TK02Brlens{2} 5.284757134908243e-02],29:0.000000000000000e+00[&B TK02Brlens{1} 0.000000000000000e+00][&B TK02Brlens{2} 0.000000000000000e+00]):7.164198013463241e-03[&B TK02Brlens{1} 4.792185044055750e-02][&B TK02Brlens{2} 4.355286824765159e-02],20:0.000000000000000e+00[&B TK02Brlens{1} 0.000000000000000e+00][&B TK02Brlens{2} 0.000000000000000e+00]):2.746899822815516e-02[&B TK02Brlens{1} 1.818191210409433e-01][&B TK02Brlens{2} 2.224969804100658e-01]):3.830114315470949e-03[&B TK02Brlens{1} 2.429412252144586e-02][&B TK02Brlens{2} 4.536799001744868e-02],(24:0.000000000000000e+00[&B TK02Brlens{1} 0.000000000000000e+00][&B TK02Brlens{2} 0.000000000000000e+00],((((66:8.108113006371945e-03[&B TK02Brlens{1} 6.800675168018873e-02][&B TK02Brlens{2} 2.012866067009541e-01],40:0.000000000000000e+00[&B TK02Brlens{1} 0.000000000000000e+00][&B TK02Brlens{2} 0.000000000000000e+00]):4.029060029278443e-03[&B TK02Brlens{1} 3.724951104212246e-02][&B TK02Brlens{2} 1.005676329056490e-01],(23:0.000000000000000e+00[&B TK02Brlens{1} 0.000000000000000e+00][&B TK02Brlens{2} 0.000000000000000e+00],22:4.791613402698791e-03[&B TK02Brlens{1} 4.142327467179155e-02][&B TK02Brlens{2} 1.653636759819061e-01]):3.038612562229304e-02[&B TK02Brlens{1} 2.835843986842250e-01][&B TK02Brlens{2} 1.027017297828407e+00]):5.884245217405110e-03[&B TK02Brlens{1} 4.922872081380206e-02][&B TK02Brlens{2} 1.511969668969198e-01],((7:0.000000000000000e+00[&B TK02Brlens{1} 0.000000000000000e+00][&B TK02Brlens{2} 0.000000000000000e+00],(18:0.000000000000000e+00[&B TK02Brlens{1} 0.000000000000000e+00][&B TK02Brlens{2} 0.000000000000000e+00],((38:0.000000000000000e+00[&B TK02Brlens{1} 0.000000000000000e+00][&B TK02Brlens{2} 0.000000000000000e+00],((54:0.000000000000000e+00[&B TK02Brlens{1} 0.000000000000000e+00][&B TK02Brlens{2} 0.000000000000000e+00],59:2.246858456861386e-02[&B TK02Brlens{1} 5.955708329010541e-01][&B TK02Brlens{2} 2.858753492666306e+00]):4.479623553607742e-02[&B TK02Brlens{1} 8.197221018086056e-01][&B TK02Brlens{2} 6.830060574442588e+00],34:0.000000000000000e+00[&B TK02Brlens{1} 0.000000000000000e+00][&B TK02Brlens{2} 0.000000000000000e+00]):1.559887391980336e-02[&B TK02Brlens{1} 1.473851990665795e-01][&B TK02Brlens{2} 1.873730628468744e+00]):1.196830606788830e-02[&B TK02Brlens{1} 9.707529915076130e-02][&B TK02Brlens{2} 7.407675678875368e-01],25:0.000000000000000e+00[&B TK02Brlens{1} 0.000000000000000e+00][&B TK02Brlens{2} 0.000000000000000e+00]):1.311514141104239e-02[&B TK02Brlens{1} 1.199504027603215e-01][&B TK02Brlens{2} 4.560416580572416e-01]):1.910058135869266e-02[&B TK02Brlens{1} 1.776725671679550e-01][&B TK02Brlens{2} 5.057100429276571e-01]):8.107951473699559e-03[&B TK02Brlens{1} 6.498280489307676e-02][&B TK02Brlens{2} 1.818478879755656e-01],26:0.000000000000000e+00[&B TK02Brlens{1} 0.000000000000000e+00][&B TK02Brlens{2} 0.000000000000000e+00]):4.036551595850536e-03[&B TK02Brlens{1} 3.082804028894025e-02][&B TK02Brlens{2} 9.267996945421922e-02]):6.846389365405560e-03[&B TK02Brlens{1} 5.746745455263545e-02][&B TK02Brlens{2} 1.614147074317553e-01],21:1.002476176024816e-02[&B TK02Brlens{1} 9.059669284839766e-02][&B TK02Brlens{2} 3.873138022450900e-01]):8.737356996799029e-03[&B TK02Brlens{1} 6.708871204466257e-02][&B TK02Brlens{2} 1.902614275391105e-01]):9.030405514060926e-03[&B TK02Brlens{1} 5.481038059324173e-02][&B TK02Brlens{2} 1.535615453857151e-01]):1.002053267712794e-02[&B TK02Brlens{1} 6.360113468494059e-02][&B TK02Brlens{2} 1.236436256549760e-01],((67:0.000000000000000e+00[&B TK02Brlens{1} 0.000000000000000e+00][&B TK02Brlens{2} 0.000000000000000e+00],(68:1.674606708640475e-02[&B TK02Brlens{1} 1.311796850812059e-01][&B TK02Brlens{2} 2.098423039310222e-01],69:0.000000000000000e+00[&B TK02Brlens{1} 0.000000000000000e+00][&B TK02Brlens{2} 0.000000000000000e+00]):1.314148762238021e-02[&B TK02Brlens{1} 7.588480314803284e-02][&B TK02Brlens{2} 1.354589035982256e-01]):1.287873358325206e-02[&B TK02Brlens{1} 8.149422789978554e-02][&B TK02Brlens{2} 1.185803125096782e-01],((((((71:0.000000000000000e+00[&B TK02Brlens{1} 0.000000000000000e+00][&B TK02Brlens{2} 0.000000000000000e+00],33:2.115314076138514e-02[&B TK02Brlens{1} 3.197297421401563e-01][&B TK02Brlens{2} 7.557969673341165e-02]):1.809006133985719e-02[&B TK02Brlens{1} 1.722515393537924e-01][&B TK02Brlens{2} 1.056873482187103e-01],42:0.000000000000000e+00[&B TK02Brlens{1} 0.000000000000000e+00][&B TK02Brlens{2} 0.000000000000000e+00]):2.762664368061491e-02[&B TK02Brlens{1} 2.170976769975370e-01][&B TK02Brlens{2} 3.805756914898108e-01],19:0.000000000000000e+00[&B TK02Brlens{1} 0.000000000000000e+00][&B TK02Brlens{2} 0.000000000000000e+00]):2.336829175211264e-02[&B TK02Brlens{1} 2.153651252248160e-01][&B TK02Brlens{2} 6.098155512716583e-01],8:0.000000000000000e+00[&B TK02Brlens{1} 0.000000000000000e+00][&B TK02Brlens{2} 0.000000000000000e+00]):4.492806752221266e-03[&B TK02Brlens{1} 4.399271296002111e-02][&B TK02Brlens{2} 1.302882020446602e-01],27:0.000000000000000e+00[&B TK02Brlens{1} 0.000000000000000e+00][&B TK02Brlens{2} 0.000000000000000e+00]):6.738344759947406e-03[&B TK02Brlens{1} 6.795618743048119e-02][&B TK02Brlens{2} 1.365474370475845e-01],(((41:0.000000000000000e+00[&B TK02Brlens{1} 0.000000000000000e+00][&B TK02Brlens{2} 0.000000000000000e+00],(((((60:0.000000000000000e+00[&B TK02Brlens{1} 0.000000000000000e+00][&B TK02Brlens{2} 0.000000000000000e+00],((((50:1.793276281808853e-02[&B TK02Brlens{1} 9.887913814757023e-02][&B TK02Brlens{2} 1.068313639831101e-01],((52:0.000000000000000e+00[&B TK02Brlens{1} 0.000000000000000e+00][&B TK02Brlens{2} 0.000000000000000e+00],(53:0.000000000000000e+00[&B TK02Brlens{1} 0.000000000000000e+00][&B TK02Brlens{2} 0.000000000000000e+00],((72:0.000000000000000e+00[&B TK02Brlens{1} 0.000000000000000e+00][&B TK02Brlens{2} 0.000000000000000e+00],51:9.307738043250599e-02[&B TK02Brlens{1} 3.802936650987800e-01][&B TK02Brlens{2} 8.497362194910160e-01]):5.549450878386064e-02[&B TK02Brlens{1} 2.928554569418247e-01][&B TK02Brlens{2} 3.099764196905097e-01],48:1.485718892163666e-01[&B TK02Brlens{1} 4.872488592394288e-01][&B TK02Brlens{2} 1.415785050857450e+00]):8.723401135696363e-03[&B TK02Brlens{1} 4.660616824060559e-02][&B TK02Brlens{2} 5.976583773115379e-02]):2.303083432056145e-02[&B TK02Brlens{1} 1.410159768446945e-01][&B TK02Brlens{2} 1.524716934138997e-01]):4.420927898407261e-02[&B TK02Brlens{1} 2.064676826610815e-01][&B TK02Brlens{2} 2.700396987072398e-01],55:0.000000000000000e+00[&B TK02Brlens{1} 0.000000000000000e+00][&B TK02Brlens{2} 0.000000000000000e+00]):2.094117318311583e-02[&B TK02Brlens{1} 7.675848955156969e-02][&B TK02Brlens{2} 1.341830274894817e-01]):1.678110030254349e-02[&B TK02Brlens{1} 7.526146722706416e-02][&B TK02Brlens{2} 7.998733220020671e-02],57:1.669089997844599e-02[&B TK02Brlens{1} 8.742335990460783e-02][&B TK02Brlens{2} 6.993327915737341e-02]):2.170739502983355e-02[&B TK02Brlens{1} 1.100245638892315e-01][&B TK02Brlens{2} 9.877147900193600e-02],56:0.000000000000000e+00[&B TK02Brlens{1} 0.000000000000000e+00][&B TK02Brlens{2} 0.000000000000000e+00]):4.340821559836559e-02[&B TK02Brlens{1} 2.408201979269344e-01][&B TK02Brlens{2} 1.762659459035751e-01],58:1.134081765829018e-02[&B TK02Brlens{1} 6.520336736561637e-02][&B TK02Brlens{2} 2.994318913140135e-02]):3.379599327677447e-02[&B TK02Brlens{1} 1.555159422261762e-01][&B TK02Brlens{2} 9.609333371672867e-02]):2.417032581135969e-02[&B TK02Brlens{1} 7.282370354526709e-02][&B TK02Brlens{2} 8.667677839507314e-02],49:7.214605764250001e-03[&B TK02Brlens{1} 1.855669186755027e-02][&B TK02Brlens{2} 2.976599861986242e-02]):1.989030534917896e-02[&B TK02Brlens{1} 4.416259238139757e-02][&B TK02Brlens{2} 7.987328584254398e-02],73:0.000000000000000e+00[&B TK02Brlens{1} 0.000000000000000e+00][&B TK02Brlens{2} 0.000000000000000e+00]):2.768122828556756e-03[&B TK02Brlens{1} 5.378587230299057e-03][&B TK02Brlens{2} 1.118338213356941e-02],61:1.622035987744308e-02[&B TK02Brlens{1} 2.708580131655076e-02][&B TK02Brlens{2} 5.963889823575620e-02]):4.760516685096898e-02[&B TK02Brlens{1} 1.135548543479999e-01][&B TK02Brlens{2} 2.360178254901667e-01],3:4.136560496065465e-02[&B TK02Brlens{1} 1.231955391135495e-01][&B TK02Brlens{2} 2.019535970909341e-01]):6.396846711193047e-03[&B TK02Brlens{1} 2.086997035139317e-02][&B TK02Brlens{2} 2.971342831954163e-02]):2.721651769001562e-02[&B TK02Brlens{1} 1.459805937318287e-01][&B TK02Brlens{2} 1.087326265156707e-01],((35:2.217115016952069e-02[&B TK02Brlens{1} 2.444602900959152e-01][&B TK02Brlens{2} 1.046657461945912e-01],65:0.000000000000000e+00[&B TK02Brlens{1} 0.000000000000000e+00][&B TK02Brlens{2} 0.000000000000000e+00]):1.097278592114213e-02[&B TK02Brlens{1} 1.102328828764184e-01][&B TK02Brlens{2} 3.688897486404125e-02],(5:0.000000000000000e+00[&B TK02Brlens{1} 0.000000000000000e+00][&B TK02Brlens{2} 0.000000000000000e+00],30:4.497079769477023e-02[&B TK02Brlens{1} 4.481623074436829e-01][&B TK02Brlens{2} 1.365526704468371e-01]):2.869657775172705e-02[&B TK02Brlens{1} 2.662566294576451e-01][&B TK02Brlens{2} 1.090428951427246e-01]):2.272405470719780e-02[&B TK02Brlens{1} 1.890883209081925e-01][&B TK02Brlens{2} 8.747700157067019e-02]):1.780567867031805e-02[&B TK02Brlens{1} 1.659421035205549e-01][&B TK02Brlens{2} 1.331207976548658e-01],37:7.312242844228878e-03[&B TK02Brlens{1} 8.543509645754846e-02][&B TK02Brlens{2} 7.686155585207936e-02]):1.823268545777304e-03[&B TK02Brlens{1} 2.001345984425840e-02][&B TK02Brlens{2} 2.238853062405542e-02]):1.812893916141206e-02[&B TK02Brlens{1} 1.587494184388116e-01][&B TK02Brlens{2} 2.073992441003075e-01]):5.540211845358692e-03[&B TK02Brlens{1} 3.916296135987999e-02][&B TK02Brlens{2} 5.424844723597718e-02]):3.540434790147205e-03[&B TK02Brlens{1} 2.439422060655231e-02][&B TK02Brlens{2} 3.958338938023002e-02]):2.471248082128477e-02[&B TK02Brlens{1} 1.548823948071555e-01][&B TK02Brlens{2} 5.487651077631994e-01],43:0.000000000000000e+00[&B TK02Brlens{1} 0.000000000000000e+00][&B TK02Brlens{2} 0.000000000000000e+00]):9.658474371802358e-03[&B TK02Brlens{1} 5.873044148286818e-02][&B TK02Brlens{2} 3.865290212235253e-01],((4:0.000000000000000e+00[&B TK02Brlens{1} 0.000000000000000e+00][&B TK02Brlens{2} 0.000000000000000e+00],6:2.508573520385244e-02[&B TK02Brlens{1} 1.083956115383209e-01][&B TK02Brlens{2} 8.651040061143991e-01]):8.954541889796776e-03[&B TK02Brlens{1} 3.150838959804411e-02][&B TK02Brlens{2} 4.163036649549252e-01],45:0.000000000000000e+00[&B TK02Brlens{1} 0.000000000000000e+00][&B TK02Brlens{2} 0.000000000000000e+00]):3.911292710366750e-02[&B TK02Brlens{1} 1.867129119691103e-01][&B TK02Brlens{2} 1.836961847869030e+00]):1.005554373170620e-02[&B TK02Brlens{1} 6.674769678512808e-02][&B TK02Brlens{2} 5.429571943379446e-01],46:0.000000000000000e+00[&B TK02Brlens{1} 0.000000000000000e+00][&B TK02Brlens{2} 0.000000000000000e+00]):1.014520898581356e-02[&B TK02Brlens{1} 7.594695225007836e-02][&B TK02Brlens{2} 5.560910497077648e-01],32:0.000000000000000e+00[&B TK02Brlens{1} 0.000000000000000e+00][&B TK02Brlens{2} 0.000000000000000e+00]):1.931884199760011e-02[&B TK02Brlens{1} 1.883282179080612e-01][&B TK02Brlens{2} 8.905776761375015e-01],47:0.000000000000000e+00[&B TK02Brlens{1} 0.000000000000000e+00][&B TK02Brlens{2} 0.000000000000000e+00]):6.708066196427265e-03[&B TK02Brlens{1} 7.706241296889181e-02][&B TK02Brlens{2} 3.198315385245666e-01],(44:0.000000000000000e+00[&B TK02Brlens{1} 0.000000000000000e+00][&B TK02Brlens{2} 0.000000000000000e+00],(((((14:0.000000000000000e+00[&B TK02Brlens{1} 0.000000000000000e+00][&B TK02Brlens{2} 0.000000000000000e+00],10:5.798395218081525e-02[&B TK02Brlens{1} 1.787879309928443e-01][&B TK02Brlens{2} 5.353697145931889e-01]):2.265331991192912e-02[&B TK02Brlens{1} 1.078189860431016e-01][&B TK02Brlens{2} 1.736017315692761e-01],(16:0.000000000000000e+00[&B TK02Brlens{1} 0.000000000000000e+00][&B TK02Brlens{2} 0.000000000000000e+00],28:1.530865750097862e-02[&B TK02Brlens{1} 8.875499283430928e-02][&B TK02Brlens{2} 1.091515294863478e-01]):7.402837589145775e-03[&B TK02Brlens{1} 4.202608363933429e-02][&B TK02Brlens{2} 5.613827632208294e-02]):1.480148354564197e-03[&B TK02Brlens{1} 8.823221993090461e-03][&B TK02Brlens{2} 1.068544865377679e-02],17:0.000000000000000e+00[&B TK02Brlens{1} 0.000000000000000e+00][&B TK02Brlens{2} 0.000000000000000e+00]):6.095451312331236e-03[&B TK02Brlens{1} 4.378913352463751e-02][&B TK02Brlens{2} 5.598131849512045e-02],(62:0.000000000000000e+00[&B TK02Brlens{1} 0.000000000000000e+00][&B TK02Brlens{2} 0.000000000000000e+00],31:1.888810906565697e-02[&B TK02Brlens{1} 2.181050702404603e-01][&B TK02Brlens{2} 3.024314979827959e-01]):6.334759758387071e-03[&B TK02Brlens{1} 5.272174655232479e-02][&B TK02Brlens{2} 7.587507160752333e-02]):4.641747237487254e-03[&B TK02Brlens{1} 3.495554728865050e-02][&B TK02Brlens{2} 5.926779104277392e-02],((64:0.000000000000000e+00[&B TK02Brlens{1} 0.000000000000000e+00][&B TK02Brlens{2} 0.000000000000000e+00],63:4.844562252639530e-02[&B TK02Brlens{1} 1.357797449526194e-01][&B TK02Brlens{2} 2.341688769551504e-01]):1.481180732363299e-02[&B TK02Brlens{1} 6.635973407677219e-02][&B TK02Brlens{2} 7.646557174099899e-02],15:0.000000000000000e+00[&B TK02Brlens{1} 0.000000000000000e+00][&B TK02Brlens{2} 0.000000000000000e+00]):1.923682309028081e-02[&B TK02Brlens{1} 1.306953836847616e-01][&B TK02Brlens{2} 1.763486119263390e-01]):5.111406630746201e-03[&B TK02Brlens{1} 3.888467576057453e-02][&B TK02Brlens{2} 9.638006405893339e-02]):1.419368972818144e-02[&B TK02Brlens{1} 1.410524934459655e-01][&B TK02Brlens{2} 5.383963071690457e-01]):2.553192582691599e-03[&B TK02Brlens{1} 3.501762290250022e-02][&B TK02Brlens{2} 1.377178916393059e-01]):2.024099800833845e-02[&B TK02Brlens{1} 2.785398534333249e-01][&B TK02Brlens{2} 1.077591100674892e+00],85:0.000000000000000e+00[&B TK02Brlens{1} 0.000000000000000e+00][&B TK02Brlens{2} 0.000000000000000e+00]):1.623890488060925e-02[&B TK02Brlens{1} 1.924769450931139e-01][&B TK02Brlens{2} 5.168608654670281e-01]):2.172159679041298e-02[&B TK02Brlens{1} 2.461186416510800e-01][&B TK02Brlens{2} 1.836526395796299e-01]):2.839380507331679e-02[&B TK02Brlens{1} 1.988737349456196e-01][&B TK02Brlens{2} 8.354394562700650e-02]):2.196779420555095e-02[&B TK02Brlens{1} 5.183573094237141e-02][&B TK02Brlens{2} 3.056585468885696e-02],((88:9.448525347124025e-03[&B TK02Brlens{1} 1.033254500206274e-02][&B TK02Brlens{2} 5.844426289370134e-03],87:2.241367935207492e-02[&B TK02Brlens{1} 1.989513336681914e-02][&B TK02Brlens{2} 9.495262681396947e-03]):1.449881700252280e-01[&B TK02Brlens{1} 1.744576422446075e-01][&B TK02Brlens{2} 8.175058909083392e-02],86:5.286401345345554e-07[&B TK02Brlens{1} 6.858448690259478e-07][&B TK02Brlens{2} 3.304978572746002e-07]):1.004320816415142e-01[&B TK02Brlens{1} 1.377533874818803e-01][&B TK02Brlens{2} 7.054969780941864e-02]):3.398927010257358e-03[&B TK02Brlens{1} 4.158508003476439e-03][&B TK02Brlens{2} 3.024600777669074e-03]);
end;

begin mrbayes;
	startvals
		Tau{all}(1,4)=mcmc.tree_1
		Tau{all}(1,3)=mcmc.tree_2
		Tau{all}(1,2)=mcmc.tree_3
		Tau{all}(1,1)=mcmc.tree_4
		Tau{all}(2,4)=mcmc.tree_5
		Tau{all}(2,2)=mcmc.tree_6
		Tau{all}(2,1)=mcmc.tree_7
		Tau{all}(2,3)=mcmc.tree_8
		V{all}(1,4)=mcmc.tree_1
		TK02Brlens{1}(1,4)=mcmc.tree_1
		TK02Brlens{2}(1,4)=mcmc.tree_1
		V{all}(1,3)=mcmc.tree_2
		TK02Brlens{1}(1,3)=mcmc.tree_2
		TK02Brlens{2}(1,3)=mcmc.tree_2
		V{all}(1,2)=mcmc.tree_3
		TK02Brlens{1}(1,2)=mcmc.tree_3
		TK02Brlens{2}(1,2)=mcmc.tree_3
		V{all}(1,1)=mcmc.tree_4
		TK02Brlens{1}(1,1)=mcmc.tree_4
		TK02Brlens{2}(1,1)=mcmc.tree_4
		V{all}(2,4)=mcmc.tree_5
		TK02Brlens{1}(2,4)=mcmc.tree_5
		TK02Brlens{2}(2,4)=mcmc.tree_5
		V{all}(2,2)=mcmc.tree_6
		TK02Brlens{1}(2,2)=mcmc.tree_6
		TK02Brlens{2}(2,2)=mcmc.tree_6
		V{all}(2,1)=mcmc.tree_7
		TK02Brlens{1}(2,1)=mcmc.tree_7
		TK02Brlens{2}(2,1)=mcmc.tree_7
		V{all}(2,3)=mcmc.tree_8
		TK02Brlens{1}(2,3)=mcmc.tree_8
		TK02Brlens{2}(2,3)=mcmc.tree_8
		Alpha{all}(1,4)=(1.005628115269607e+00)
		Alpha{all}(1,3)=(2.000524340031991e+00)
		Alpha{all}(1,2)=(2.320203533119505e+00)
		Alpha{all}(1,1)=(2.705964813873380e+00)
		Alpha{all}(2,4)=(1.739462596273698e+00)
		Alpha{all}(2,2)=(2.344127437005948e+00)
		Alpha{all}(2,1)=(2.072774011685552e+00)
		Alpha{all}(2,3)=(1.583567404286379e+00)
		Net_speciation{all}(1,4)=(6.952779178538108e-03)
		Net_speciation{all}(1,3)=(1.810315577651478e-02)
		Net_speciation{all}(1,2)=(3.222923009057551e-02)
		Net_speciation{all}(1,1)=(8.108449667061309e-04)
		Net_speciation{all}(2,4)=(9.421731996932151e-03)
		Net_speciation{all}(2,2)=(3.512689014292641e-03)
		Net_speciation{all}(2,1)=(1.127940054696245e-02)
		Net_speciation{all}(2,3)=(3.465041830081057e-03)
		Relative_extinction{all}(1,4)=(8.383387361376053e-01)
		Relative_extinction{all}(1,3)=(8.481009792673293e-01)
		Relative_extinction{all}(1,2)=(9.834070894843537e-01)
		Relative_extinction{all}(1,1)=(9.995817756427131e-01)
		Relative_extinction{all}(2,4)=(8.093005925184313e-01)
		Relative_extinction{all}(2,2)=(9.980033326776812e-01)
		Relative_extinction{all}(2,1)=(9.956451967689960e-01)
		Relative_extinction{all}(2,3)=(9.709279694715802e-01)
		Relative_fossilization{all}(1,4)=(7.880817724576686e-01)
		Relative_fossilization{all}(1,3)=(3.747544404331625e-01)
		Relative_fossilization{all}(1,2)=(2.438926897744619e-03)
		Relative_fossilization{all}(1,1)=(3.082135397412113e-03)
		Relative_fossilization{all}(2,4)=(7.571170172780602e-01)
		Relative_fossilization{all}(2,2)=(2.480531367250379e-03)
		Relative_fossilization{all}(2,1)=(1.181896434830530e-03)
		Relative_fossilization{all}(2,3)=(4.155290212158241e-01)
		TK02var{1}(1,4)=(1.208585564540821e+01)
		TK02var{1}(1,3)=(9.851071595051454e+00)
		TK02var{1}(1,2)=(2.481228498247735e-06)
		TK02var{1}(1,1)=(1.058526277650519e-06)
		TK02var{1}(2,4)=(1.922400079067869e+01)
		TK02var{1}(2,2)=(9.226459003456743e-01)
		TK02var{1}(2,1)=(1.985833458479505e-06)
		TK02var{1}(2,3)=(6.985232251607948e+00)
		TK02var{2}(1,4)=(2.331270400087537e+01)
		TK02var{2}(1,3)=(2.149558480360671e+01)
		TK02var{2}(1,2)=(7.260180018353798e+00)
		TK02var{2}(1,1)=(4.125654538446154e+00)
		TK02var{2}(2,4)=(2.743802976952096e+01)
		TK02var{2}(2,2)=(1.087712381475817e+00)
		TK02var{2}(2,1)=(2.047576163553849e+00)
		TK02var{2}(2,3)=(1.449066673713430e+01)
		Clockrate{all}(1,4)=(2.238959318681158e-03)
		Clockrate{all}(1,3)=(3.209697988972324e-03)
		Clockrate{all}(1,2)=(1.504950627816796e-02)
		Clockrate{all}(1,1)=(1.563531065159032e-02)
		Clockrate{all}(2,4)=(1.661633320014031e-03)
		Clockrate{all}(2,2)=(3.987979185360808e-03)
		Clockrate{all}(2,1)=(1.633166331694521e-02)
		Clockrate{all}(2,3)=(4.502996969525692e-03)
	;
	propset
		Multiplier(Alpha{all})$lambda(1,4)=1.492461432145315e+00
		Multiplier(Alpha{all})$lambda(1,3)=1.537913649504898e+00
		Multiplier(Alpha{all})$lambda(1,2)=1.682745565847488e+00
		Multiplier(Alpha{all})$lambda(1,1)=1.666001967709456e+00
		Multiplier(Alpha{all})$lambda(2,4)=1.492461432145315e+00
		Multiplier(Alpha{all})$lambda(2,2)=1.786800740354014e+00
		Multiplier(Alpha{all})$lambda(2,1)=1.649424971156534e+00
		Multiplier(Alpha{all})$lambda(2,3)=1.522611153012901e+00
		NodesliderClock(V{all})$delta(1,4)=9.942841245782175e-01
		NodesliderClock(V{all})$delta(1,3)=9.942841245782175e-01
		NodesliderClock(V{all})$delta(1,2)=9.942841245782175e-01
		NodesliderClock(V{all})$delta(1,1)=9.942841245782175e-01
		NodesliderClock(V{all})$delta(2,4)=9.942841245782175e-01
		NodesliderClock(V{all})$delta(2,2)=9.942841245782175e-01
		NodesliderClock(V{all})$delta(2,1)=9.942841245782175e-01
		NodesliderClock(V{all})$delta(2,3)=9.942841245782175e-01
		TreeStretch(V{all})$lambda(1,4)=5.533126258062119e-03
		TreeStretch(V{all})$lambda(1,3)=5.263272506146224e-03
		TreeStretch(V{all})$lambda(1,2)=6.558441396649107e-03
		TreeStretch(V{all})$lambda(1,1)=6.238582435356195e-03
		TreeStretch(V{all})$lambda(2,4)=5.210902069686637e-03
		TreeStretch(V{all})$lambda(2,2)=6.238582435356195e-03
		TreeStretch(V{all})$lambda(2,1)=6.115050226450972e-03
		TreeStretch(V{all})$lambda(2,3)=5.056896639286073e-03
		Multiplier(Net_speciation{all})$lambda(1,4)=1.380614272384421e+00
		Multiplier(Net_speciation{all})$lambda(1,3)=1.261786438362668e+00
		Multiplier(Net_speciation{all})$lambda(1,2)=1.012607335800165e+00
		Multiplier(Net_speciation{all})$lambda(1,1)=9.441488218915016e-01
		Multiplier(Net_speciation{all})$lambda(2,4)=1.366876930845925e+00
		Multiplier(Net_speciation{all})$lambda(2,2)=1.002531724462142e+00
		Multiplier(Net_speciation{all})$lambda(2,1)=9.536376753038316e-01
		Multiplier(Net_speciation{all})$lambda(2,3)=1.200248387606526e+00
		Slider(Relative_extinction{all})$delta(1,4)=2.534509177617840e-01
		Slider(Relative_extinction{all})$delta(1,3)=1.858928041846330e-01
		Slider(Relative_extinction{all})$delta(1,2)=1.022842067155424e-02
		Slider(Relative_extinction{all})$delta(1,1)=9.255057751034796e-03
		Slider(Relative_extinction{all})$delta(2,4)=2.585709659315832e-01
		Slider(Relative_extinction{all})$delta(2,2)=1.380692373108986e-02
		Slider(Relative_extinction{all})$delta(2,1)=7.965902028590231e-03
		Slider(Relative_extinction{all})$delta(2,3)=1.010050167084168e-01
		Slider(Relative_fossilization{all})$delta(1,4)=3.126768365186139e-01
		Slider(Relative_fossilization{all})$delta(1,3)=3.974901627494725e-01
		Slider(Relative_fossilization{all})$delta(1,2)=7.065121306043356e-03
		Slider(Relative_fossilization{all})$delta(1,1)=6.788093937176531e-03
		Slider(Relative_fossilization{all})$delta(2,4)=3.158192909689750e-01
		Slider(Relative_fossilization{all})$delta(2,2)=1.366954254455296e-02
		Slider(Relative_fossilization{all})$delta(2,1)=6.329176835964443e-03
		Slider(Relative_fossilization{all})$delta(2,3)=1.733253017867384e-01
		Multiplier(TK02var{1})$lambda(1,4)=1.495601586721516e+00
		Multiplier(TK02var{1})$lambda(1,3)=1.465986691099908e+00
		Multiplier(TK02var{1})$lambda(1,2)=2.231175384902627e+00
		Multiplier(TK02var{1})$lambda(1,1)=1.978875046770409e+00
		Multiplier(TK02var{1})$lambda(2,4)=1.495601586721516e+00
		Multiplier(TK02var{1})$lambda(2,2)=1.380614272384421e+00
		Multiplier(TK02var{1})$lambda(2,1)=1.845090863974824e+00
		Multiplier(TK02var{1})$lambda(2,3)=1.525814742919433e+00
		Multiplier(TK02var{2})$lambda(1,4)=1.465986691099908e+00
		Multiplier(TK02var{2})$lambda(1,3)=1.380614272384421e+00
		Multiplier(TK02var{2})$lambda(1,2)=1.249231453527914e+00
		Multiplier(TK02var{2})$lambda(1,1)=1.249231453527914e+00
		Multiplier(TK02var{2})$lambda(2,4)=1.394489676500671e+00
		Multiplier(TK02var{2})$lambda(2,2)=1.394489676500671e+00
		Multiplier(TK02var{2})$lambda(2,1)=1.261786438362668e+00
		Multiplier(TK02var{2})$lambda(2,3)=1.422660236619462e+00
		Multiplier(TK02Brlens{1})$lambda(1,4)=3.230149836108304e+00
		Multiplier(TK02Brlens{1})$lambda(1,3)=2.698047936496265e+00
		Multiplier(TK02Brlens{1})$lambda(1,2)=7.372071296631524e-02
		Multiplier(TK02Brlens{1})$lambda(1,1)=1.124905138800338e-02
		Multiplier(TK02Brlens{1})$lambda(2,4)=3.499179544108513e+00
		Multiplier(TK02Brlens{1})$lambda(2,2)=7.083008246481555e-02
		Multiplier(TK02Brlens{1})$lambda(2,1)=7.244798796510105e-03
		Multiplier(TK02Brlens{1})$lambda(2,3)=3.429891146797296e+00
		Multiplier(TK02Brlens{2})$lambda(1,4)=3.569867659893719e+00
		Multiplier(TK02Brlens{2})$lambda(1,3)=3.429891146797301e+00
		Multiplier(TK02Brlens{2})$lambda(1,2)=3.569867659893716e+00
		Multiplier(TK02Brlens{2})$lambda(1,1)=3.790615947605510e+00
		Multiplier(TK02Brlens{2})$lambda(2,4)=3.867191469273934e+00
		Multiplier(TK02Brlens{2})$lambda(2,2)=3.867191469273930e+00
		Multiplier(TK02Brlens{2})$lambda(2,1)=3.569867659893716e+00
		Multiplier(TK02Brlens{2})$lambda(2,3)=4.360246206060979e+00
		Multiplier(Clockrate{all})$lambda(1,4)=7.120741176549811e-01
		Multiplier(Clockrate{all})$lambda(1,3)=6.190474983976961e-01
		Multiplier(Clockrate{all})$lambda(1,2)=5.947742987941710e-01
		Multiplier(Clockrate{all})$lambda(1,1)=5.829969785950021e-01
		Multiplier(Clockrate{all})$lambda(2,4)=6.979741054214909e-01
		Multiplier(Clockrate{all})$lambda(2,2)=5.714528649606678e-01
		Multiplier(Clockrate{all})$lambda(2,1)=5.601373400917911e-01
		Multiplier(Clockrate{all})$lambda(2,3)=6.067895366432874e-01
	;
end;
