# Supplementary material for: The rapid evolution of lungfish durophagy
Source: Nat Commun. 2022 May 2;13:2390. doi: 10.1038/s41467-022-30091-3 (PMC9061808; doi:10.1038/s41467-022-30091-3)
Supplement: Supplementary file 5 — Supplementary Software [file 41467_2022_30091_MOESM5_ESM.zip › Supplementary Software/MrBayes_tip_dating_analyses/2_partitions_without_constraint_TK02_(not_converged)/Cui_2021_strict.lstat]

[ID: 9537836538]
run	arithmetic_mean	harmonic_mean	values_discarded
1	-4.478590e+03	-4.551398e+03	no
2	-4.478225e+03	-4.554913e+03	no
all	-4.478391e+03	-4.554249e+03	no
