# Supplementary material for: The rapid evolution of lungfish durophagy
Source: Nat Commun. 2022 May 2;13:2390. doi: 10.1038/s41467-022-30091-3 (PMC9061808; doi:10.1038/s41467-022-30091-3)
Supplement: Supplementary file 5 — Supplementary Software [file 41467_2022_30091_MOESM5_ESM.zip › Supplementary Software/MrBayes_tip_dating_analyses/2_partitions_without_constraint_TK02_(not_converged)/Cui_2021_strict.run2.p]

[ID: 9537836538]
Gen	LnL	LnPr	TH{all}	TL{all}	prop_ancfossil{all}	alpha{all}	net_speciation{all}	relative_extinction{all}	relative_fossilization{all}	tk02var{1}	tk02var{2}	clockrate{all}
0	-6.948048e+03	-3.722792e+03	5.812500e+00	1.169366e+02	0.000000e+00	1.000000e+00	1.000000e-01	9.000000e-01	1.000000e-01	2.000000e+00	2.000000e+00	2.500000e-02
20000	-4.724989e+03	-5.813465e+02	1.135859e+00	1.491257e+01	0.000000e+00	2.468746e+00	8.885106e-03	9.591170e-01	2.107381e-02	1.014738e-01	1.961099e-01	4.953398e-03
40000	-4.646485e+03	-4.016338e+02	1.236062e+00	1.434291e+01	0.000000e+00	3.172544e+00	8.873086e-03	9.751099e-01	8.499017e-03	3.500366e-02	8.003015e-02	5.407831e-03
60000	-4.645612e+03	-3.450777e+02	1.364578e+00	1.573421e+01	0.000000e+00	2.739901e+00	9.838321e-03	9.843660e-01	3.943097e-03	2.649647e-02	5.925328e-02	6.136801e-03
80000	-4.633756e+03	-2.884691e+02	1.434775e+00	1.460058e+01	0.000000e+00	1.879905e+00	8.148011e-03	9.889224e-01	3.152657e-03	2.816160e-02	4.925490e-02	6.501894e-03
100000	-4.630816e+03	-2.445837e+02	1.667968e+00	1.525273e+01	1.162791e-02	2.598132e+00	8.874458e-03	9.864353e-01	3.129854e-03	1.298891e-02	6.749393e-02	7.670559e-03
120000	-4.604162e+03	-2.803119e+02	1.541166e+00	1.417624e+01	0.000000e+00	2.505331e+00	7.721241e-03	9.923711e-01	2.256721e-03	1.650859e-02	1.048626e-01	7.443747e-03
140000	-4.615643e+03	-2.701644e+02	1.703233e+00	1.454281e+01	0.000000e+00	2.210252e+00	9.304908e-03	9.911685e-01	1.524103e-03	1.812307e-02	1.285346e-01	8.163982e-03
160000	-4.603121e+03	-2.235435e+02	1.631161e+00	1.360362e+01	0.000000e+00	2.756509e+00	1.327253e-02	9.884384e-01	1.572181e-03	7.597958e-03	1.102873e-01	7.717642e-03
180000	-4.595875e+03	-1.431656e+02	1.558044e+00	1.349291e+01	0.000000e+00	3.311593e+00	1.206708e-02	9.888609e-01	1.574934e-03	1.189270e-02	3.820317e-02	7.535494e-03
200000	-4.606865e+03	-1.275840e+02	1.723450e+00	1.406118e+01	0.000000e+00	2.398814e+00	7.979705e-03	9.927675e-01	2.246946e-03	9.096596e-03	5.669487e-02	8.399753e-03
220000	-4.605335e+03	-1.536253e+02	1.770029e+00	1.437475e+01	0.000000e+00	2.665264e+00	5.556143e-03	9.955415e-01	1.326643e-03	9.719718e-03	6.475397e-02	8.842157e-03
240000	-4.601507e+03	-1.362754e+02	1.927492e+00	1.517892e+01	0.000000e+00	2.275357e+00	7.314233e-03	9.961906e-01	9.421449e-04	7.718796e-03	4.140357e-02	9.585827e-03
260000	-4.601259e+03	-1.512039e+02	1.827811e+00	1.430457e+01	0.000000e+00	2.090738e+00	4.985516e-03	9.963273e-01	1.677440e-03	1.020677e-02	5.639033e-02	9.300324e-03
280000	-4.598966e+03	-9.042237e+01	1.938359e+00	1.426635e+01	0.000000e+00	3.135780e+00	2.316502e-03	9.976232e-01	3.774145e-03	8.476060e-03	5.050468e-02	1.018296e-02
300000	-4.596287e+03	-1.027871e+02	2.074258e+00	1.495877e+01	0.000000e+00	2.804795e+00	1.729121e-03	9.974168e-01	8.934476e-03	5.995035e-03	7.504418e-02	1.106900e-02
320000	-4.585516e+03	-1.163551e+02	2.093453e+00	1.565966e+01	0.000000e+00	3.290788e+00	1.964677e-03	9.977917e-01	4.495141e-03	6.172129e-03	6.626533e-02	1.139169e-02
340000	-4.579955e+03	-1.349959e+02	2.106844e+00	1.509779e+01	0.000000e+00	2.917550e+00	2.086179e-03	9.978532e-01	4.845032e-03	5.723280e-03	1.059128e-01	1.140468e-02
360000	-4.583095e+03	-1.267694e+02	2.228698e+00	1.509716e+01	0.000000e+00	2.611001e+00	3.495844e-03	9.973770e-01	1.934955e-03	5.358971e-03	9.786448e-02	1.203665e-02
380000	-4.575506e+03	-6.098909e+01	2.128973e+00	1.444004e+01	0.000000e+00	2.554543e+00	5.075179e-03	9.964393e-01	2.762329e-03	4.372180e-03	8.466356e-02	1.150764e-02
400000	-4.607119e+03	-4.140152e+01	2.279321e+00	1.515441e+01	1.162791e-02	2.705104e+00	7.052671e-03	9.962792e-01	1.410885e-03	3.529514e-03	8.761746e-02	1.254582e-02
420000	-4.593857e+03	2.234517e+00	2.259625e+00	1.473261e+01	0.000000e+00	2.856889e+00	7.334704e-03	9.966276e-01	1.352559e-03	2.722035e-03	4.932334e-02	1.234456e-02
440000	-4.598600e+03	-2.381586e+01	2.396880e+00	1.492887e+01	0.000000e+00	2.407708e+00	2.590568e-03	9.978159e-01	2.972674e-03	5.401926e-03	6.426145e-02	1.320299e-02
460000	-4.583176e+03	-5.564623e+01	2.156314e+00	1.493646e+01	0.000000e+00	2.505844e+00	5.278990e-03	9.973464e-01	1.739444e-03	4.984653e-03	6.106985e-02	1.185466e-02
480000	-4.568816e+03	-4.975778e+01	2.138793e+00	1.465133e+01	0.000000e+00	2.625984e+00	3.689555e-03	9.978954e-01	1.769937e-03	5.193843e-03	5.333830e-02	1.164288e-02
500000	-4.555498e+03	-3.439557e+01	2.155385e+00	1.530606e+01	0.000000e+00	2.681631e+00	3.923382e-03	9.977643e-01	1.499439e-03	3.493899e-03	6.837137e-02	1.182477e-02
520000	-4.577011e+03	-2.191656e+01	2.071966e+00	1.387661e+01	0.000000e+00	2.504554e+00	4.673895e-03	9.976347e-01	1.027080e-03	3.153229e-03	7.063057e-02	1.162232e-02
540000	-4.598726e+03	-5.264594e+01	2.019127e+00	1.388052e+01	0.000000e+00	2.575742e+00	5.258353e-03	9.976974e-01	7.906615e-04	3.774597e-03	5.869233e-02	1.116849e-02
560000	-4.577973e+03	3.316931e+00	2.008789e+00	1.352730e+01	0.000000e+00	2.844369e+00	3.473671e-03	9.985121e-01	7.025098e-04	3.661192e-03	6.057238e-02	1.121214e-02
580000	-4.584914e+03	-8.352917e+00	2.564251e+00	1.691703e+01	0.000000e+00	2.365724e+00	4.192023e-03	9.985121e-01	6.177035e-04	3.360856e-03	4.236987e-02	1.442721e-02
600000	-4.606409e+03	-2.646794e+01	2.021174e+00	1.413569e+01	0.000000e+00	3.454024e+00	4.278133e-03	9.981089e-01	9.736902e-04	3.254933e-03	8.947738e-02	1.139862e-02
620000	-4.571278e+03	-1.745046e+00	2.301778e+00	1.553590e+01	0.000000e+00	2.360684e+00	4.354188e-03	9.981295e-01	1.083113e-03	2.148529e-03	8.360555e-02	1.305617e-02
640000	-4.589870e+03	-3.206852e+01	2.335995e+00	1.534558e+01	0.000000e+00	2.855971e+00	6.631253e-03	9.974496e-01	9.263936e-04	3.036710e-03	7.370361e-02	1.321554e-02
660000	-4.574093e+03	-3.563917e+00	2.186824e+00	1.479029e+01	0.000000e+00	2.463145e+00	4.679628e-03	9.970533e-01	1.628574e-03	3.770056e-03	5.237255e-02	1.232791e-02
680000	-4.589264e+03	2.721566e+00	2.251124e+00	1.483532e+01	0.000000e+00	2.797720e+00	2.124362e-03	9.971552e-01	8.879440e-03	2.150139e-03	7.662768e-02	1.302329e-02
700000	-4.583054e+03	3.860508e+01	2.233585e+00	1.469020e+01	0.000000e+00	2.710638e+00	4.247909e-03	9.964257e-01	3.257487e-03	2.147585e-03	5.264280e-02	1.269820e-02
720000	-4.585403e+03	3.652631e+01	2.217141e+00	1.485723e+01	0.000000e+00	2.911024e+00	7.542272e-03	9.937018e-01	4.151765e-03	1.847675e-03	5.989734e-02	1.260907e-02
740000	-4.601560e+03	-1.104827e+01	1.972539e+00	1.357392e+01	0.000000e+00	2.454696e+00	1.077774e-02	9.933673e-01	2.344011e-03	2.477356e-03	9.429634e-02	1.132271e-02
760000	-4.576081e+03	-4.216879e+01	2.268696e+00	1.588732e+01	0.000000e+00	3.220387e+00	9.875638e-03	9.918560e-01	3.389831e-03	3.959507e-03	5.286348e-02	1.313145e-02
780000	-4.573304e+03	-4.846297e+01	1.814573e+00	1.292216e+01	0.000000e+00	3.693429e+00	1.583146e-02	9.882309e-01	2.663625e-03	3.638982e-03	7.492553e-02	1.046533e-02
800000	-4.610658e+03	-3.800136e+01	1.880118e+00	1.329671e+01	0.000000e+00	2.949660e+00	1.068503e-02	9.784198e-01	1.822282e-02	2.739177e-03	9.743699e-02	1.092006e-02
820000	-4.584499e+03	-2.233858e+00	1.898983e+00	1.321098e+01	0.000000e+00	3.080812e+00	1.163700e-02	9.848470e-01	7.068676e-03	2.742988e-03	1.005219e-01	1.100364e-02
840000	-4.590948e+03	-4.627343e+01	2.141016e+00	1.416309e+01	0.000000e+00	3.015371e+00	9.369176e-03	9.899316e-01	5.372203e-03	2.911036e-03	1.024040e-01	1.232599e-02
860000	-4.589527e+03	-5.214541e+00	2.371324e+00	1.559896e+01	0.000000e+00	2.482310e+00	1.517045e-02	9.848943e-01	6.856740e-03	2.595339e-03	9.924009e-02	1.372033e-02
880000	-4.591256e+03	3.991778e+00	2.351179e+00	1.525782e+01	0.000000e+00	2.497344e+00	1.275664e-02	9.875138e-01	4.770451e-03	2.391036e-03	1.125684e-01	1.369094e-02
900000	-4.573951e+03	3.364715e+00	2.424320e+00	1.604132e+01	0.000000e+00	2.981030e+00	1.253219e-02	9.915480e-01	2.472521e-03	1.878190e-03	9.136654e-02	1.430927e-02
920000	-4.569828e+03	2.541211e+01	2.367226e+00	1.544656e+01	0.000000e+00	2.514603e+00	7.772750e-03	9.940156e-01	3.716722e-03	1.614313e-03	8.237629e-02	1.399303e-02
940000	-4.580551e+03	1.109743e+02	2.499392e+00	1.554336e+01	0.000000e+00	1.989719e+00	8.016319e-03	9.941648e-01	2.858499e-03	1.305503e-03	6.114121e-02	1.474046e-02
960000	-4.584690e+03	7.219164e+01	2.465472e+00	1.593290e+01	0.000000e+00	1.809233e+00	3.936301e-03	9.973367e-01	2.951638e-03	1.568582e-03	7.934521e-02	1.473993e-02
980000	-4.590209e+03	-1.254524e+01	2.415700e+00	1.485123e+01	0.000000e+00	2.383804e+00	7.161706e-03	9.979137e-01	5.007054e-04	1.766887e-03	2.074621e-01	1.450477e-02
1000000	-4.594032e+03	3.077856e+01	2.313091e+00	1.392335e+01	0.000000e+00	2.071178e+00	7.540688e-03	9.978211e-01	5.625307e-04	1.379128e-03	1.536553e-01	1.395892e-02
1020000	-4.579554e+03	3.881302e+01	2.652989e+00	1.466752e+01	0.000000e+00	2.818653e+00	6.671828e-03	9.978865e-01	7.524894e-04	1.582730e-03	1.356883e-01	1.623656e-02
1040000	-4.577599e+03	7.619153e+01	2.667840e+00	1.551585e+01	0.000000e+00	2.766779e+00	1.234972e-02	9.963930e-01	7.976342e-04	1.292522e-03	8.731736e-02	1.628801e-02
1060000	-4.576677e+03	6.819589e+01	2.506745e+00	1.452650e+01	0.000000e+00	2.690835e+00	1.470492e-02	9.947952e-01	9.396784e-04	1.659904e-03	7.823920e-02	1.527494e-02
1080000	-4.576644e+03	7.570408e+01	2.577508e+00	1.520245e+01	0.000000e+00	2.137866e+00	1.669240e-02	9.947097e-01	1.043673e-03	1.547622e-03	7.746937e-02	1.559743e-02
1100000	-4.577647e+03	4.256372e+01	2.272609e+00	1.447230e+01	0.000000e+00	3.060674e+00	9.364254e-03	9.968727e-01	7.265066e-04	2.148458e-03	7.489630e-02	1.377259e-02
1120000	-4.587142e+03	5.196090e+01	2.727439e+00	1.681759e+01	0.000000e+00	1.937481e+00	1.102202e-02	9.969280e-01	4.718420e-04	1.548816e-03	1.150326e-01	1.656544e-02
1140000	-4.584735e+03	2.654334e+01	2.267696e+00	1.467266e+01	0.000000e+00	2.586573e+00	2.543059e-02	9.933677e-01	4.619364e-04	1.833109e-03	1.430596e-01	1.377905e-02
1160000	-4.555723e+03	-1.752181e+01	2.267050e+00	1.517522e+01	0.000000e+00	2.657602e+00	2.012726e-02	9.932598e-01	7.396261e-04	1.824394e-03	1.944837e-01	1.378936e-02
1180000	-4.559987e+03	1.804499e+00	2.435312e+00	1.571774e+01	0.000000e+00	2.679712e+00	2.019638e-02	9.885471e-01	1.553977e-03	1.409902e-03	2.121789e-01	1.483240e-02
1200000	-4.572028e+03	-3.111842e+01	2.227886e+00	1.386231e+01	0.000000e+00	2.166956e+00	3.016751e-02	9.848948e-01	2.078012e-03	1.498446e-03	2.689173e-01	1.365486e-02
1220000	-4.613387e+03	5.968465e+00	2.416480e+00	1.508020e+01	0.000000e+00	2.500898e+00	3.258251e-02	9.854216e-01	1.543137e-03	1.118266e-03	2.071403e-01	1.480284e-02
1240000	-4.583375e+03	2.077230e+01	2.325275e+00	1.463436e+01	0.000000e+00	2.185946e+00	2.171840e-02	9.894046e-01	2.221543e-03	1.554198e-03	1.330463e-01	1.418477e-02
1260000	-4.583519e+03	-5.405493e+00	2.155211e+00	1.413560e+01	0.000000e+00	2.525061e+00	1.759152e-02	9.869330e-01	3.805113e-03	1.717724e-03	2.019733e-01	1.315062e-02
1280000	-4.589981e+03	-2.937160e+01	2.077646e+00	1.333826e+01	0.000000e+00	2.682521e+00	2.048676e-02	9.776856e-01	6.137317e-03	1.562894e-03	2.152073e-01	1.247081e-02
1300000	-4.578518e+03	-2.864400e+01	2.004995e+00	1.276322e+01	0.000000e+00	2.325007e+00	1.679717e-02	9.821070e-01	8.297535e-03	1.962040e-03	2.530330e-01	1.208090e-02
1320000	-4.566081e+03	-3.802411e+01	2.501674e+00	1.496798e+01	0.000000e+00	2.397781e+00	4.581261e-03	9.956019e-01	5.913161e-03	2.986893e-03	1.522804e-01	1.507560e-02
1340000	-4.577705e+03	-6.383333e+01	2.521215e+00	1.476819e+01	0.000000e+00	2.127726e+00	4.500452e-03	9.976536e-01	1.864566e-03	2.622302e-03	2.838859e-01	1.519908e-02
1360000	-4.564737e+03	-2.617969e+01	2.486018e+00	1.407244e+01	0.000000e+00	1.835326e+00	8.094525e-03	9.966254e-01	1.138783e-03	1.604687e-03	3.195637e-01	1.505838e-02
1380000	-4.567699e+03	-7.119928e+01	2.491038e+00	1.450647e+01	0.000000e+00	2.777580e+00	2.291586e-02	9.912859e-01	1.149332e-03	2.466820e-03	3.087794e-01	1.503387e-02
1400000	-4.555757e+03	-1.313199e+02	2.473520e+00	1.453898e+01	0.000000e+00	2.952173e+00	2.116512e-02	9.878984e-01	2.273352e-03	2.731119e-03	5.076915e-01	1.489752e-02
1420000	-4.558312e+03	-1.869095e+02	2.620216e+00	1.594384e+01	0.000000e+00	2.727757e+00	1.674180e-02	9.850424e-01	3.563628e-03	2.472992e-03	5.830922e-01	1.559480e-02
1440000	-4.543079e+03	-1.610942e+02	2.187893e+00	1.390829e+01	0.000000e+00	2.787524e+00	1.302401e-02	9.936797e-01	1.231500e-03	2.397878e-03	7.894896e-01	1.299236e-02
1460000	-4.544425e+03	-1.962277e+02	2.070387e+00	1.245471e+01	0.000000e+00	1.995503e+00	9.132523e-03	9.951120e-01	1.713942e-03	2.837478e-03	1.256831e+00	1.229017e-02
1480000	-4.560638e+03	-1.763294e+02	2.315369e+00	1.404047e+01	0.000000e+00	2.069824e+00	1.129320e-02	9.950808e-01	1.510750e-03	1.972477e-03	1.042636e+00	1.369041e-02
1500000	-4.551704e+03	-1.989709e+02	2.178848e+00	1.362817e+01	0.000000e+00	2.719011e+00	1.542844e-02	9.917446e-01	2.211781e-03	3.493814e-03	8.302441e-01	1.279366e-02
1520000	-4.547057e+03	-1.457123e+02	2.046903e+00	1.213840e+01	0.000000e+00	2.071690e+00	1.786578e-02	9.820680e-01	7.664279e-03	1.900442e-03	8.489990e-01	1.202184e-02
1540000	-4.542725e+03	-1.248388e+02	2.322537e+00	1.320366e+01	0.000000e+00	1.798586e+00	2.822972e-02	9.742176e-01	6.800699e-03	1.314488e-03	8.218081e-01	1.367145e-02
1560000	-4.576376e+03	-8.722564e+01	2.466995e+00	1.391920e+01	0.000000e+00	2.319364e+00	2.508097e-02	9.727139e-01	9.283812e-03	1.094659e-03	8.199444e-01	1.451531e-02
1580000	-4.541142e+03	-1.206481e+02	2.563949e+00	1.506712e+01	0.000000e+00	2.075239e+00	1.564281e-02	9.837887e-01	6.757278e-03	9.556915e-04	8.116652e-01	1.504531e-02
1600000	-4.549429e+03	-8.021089e+01	2.643395e+00	1.449631e+01	0.000000e+00	2.760198e+00	8.639675e-03	9.908423e-01	7.630598e-03	1.252380e-03	4.436185e-01	1.549901e-02
1620000	-4.549562e+03	-1.047043e+02	2.288903e+00	1.409454e+01	0.000000e+00	1.923958e+00	1.262149e-02	9.929650e-01	2.134915e-03	1.189970e-03	6.115001e-01	1.344340e-02
1640000	-4.524484e+03	-1.048340e+02	2.027374e+00	1.246301e+01	0.000000e+00	1.915484e+00	1.109321e-02	9.957768e-01	1.326396e-03	1.161483e-03	8.742484e-01	1.185811e-02
1660000	-4.537467e+03	-9.445133e+01	2.596893e+00	1.528798e+01	0.000000e+00	2.384010e+00	1.064799e-02	9.954682e-01	9.965412e-04	7.162732e-04	7.920165e-01	1.512787e-02
1680000	-4.519152e+03	-7.597601e+01	2.542754e+00	1.404612e+01	0.000000e+00	2.523255e+00	2.071968e-02	9.942279e-01	6.176229e-04	7.985329e-04	7.177422e-01	1.481768e-02
1700000	-4.541074e+03	-8.041075e+01	2.594174e+00	1.513331e+01	0.000000e+00	2.643962e+00	2.345974e-02	9.944185e-01	4.232879e-04	8.778912e-04	6.519552e-01	1.517369e-02
1720000	-4.516192e+03	-1.300178e+02	2.663606e+00	1.514874e+01	0.000000e+00	1.872937e+00	2.292499e-02	9.951544e-01	3.113341e-04	1.634357e-03	4.741390e-01	1.555700e-02
1740000	-4.539661e+03	-1.581592e+02	2.241581e+00	1.363561e+01	0.000000e+00	2.529094e+00	2.046775e-02	9.942751e-01	4.843599e-04	1.398988e-03	9.856545e-01	1.317812e-02
1760000	-4.532929e+03	-1.619044e+02	2.315048e+00	1.454618e+01	0.000000e+00	2.405512e+00	8.223041e-03	9.972106e-01	7.907639e-04	1.138081e-03	1.085993e+00	1.359771e-02
1780000	-4.548220e+03	-1.614273e+02	2.295628e+00	1.403706e+01	0.000000e+00	2.579243e+00	5.474369e-03	9.976771e-01	1.396703e-03	1.349557e-03	1.106201e+00	1.353001e-02
1800000	-4.525192e+03	-1.857578e+02	2.543562e+00	1.502929e+01	0.000000e+00	2.348693e+00	4.400064e-03	9.959445e-01	5.258500e-03	1.988181e-03	9.184310e-01	1.497475e-02
1820000	-4.525534e+03	-1.676540e+02	2.577794e+00	1.425284e+01	0.000000e+00	2.095129e+00	7.339655e-03	9.955287e-01	3.256829e-03	1.703174e-03	1.086782e+00	1.521816e-02
1840000	-4.521275e+03	-1.953724e+02	2.191031e+00	1.303586e+01	0.000000e+00	1.924042e+00	8.105022e-03	9.963194e-01	2.025843e-03	3.613239e-03	7.194983e-01	1.315139e-02
1860000	-4.526489e+03	-2.049794e+02	2.375146e+00	1.335591e+01	0.000000e+00	2.056656e+00	7.789355e-03	9.965550e-01	1.800101e-03	3.041096e-03	1.108610e+00	1.418360e-02
1880000	-4.541961e+03	-1.260456e+02	2.504090e+00	1.378600e+01	0.000000e+00	2.103608e+00	5.459032e-03	9.959942e-01	4.823725e-03	1.978983e-03	9.781802e-01	1.496967e-02
1900000	-4.528396e+03	-1.610254e+02	2.461799e+00	1.372661e+01	1.162791e-02	2.287671e+00	4.322210e-03	9.952987e-01	9.584284e-03	2.882160e-03	9.599216e-01	1.484914e-02
1920000	-4.512039e+03	-1.520868e+02	2.875968e+00	1.664200e+01	0.000000e+00	2.400842e+00	5.954274e-03	9.968351e-01	2.373566e-03	1.814519e-03	9.472354e-01	1.715647e-02
1940000	-4.522689e+03	-1.487904e+02	2.453705e+00	1.418449e+01	0.000000e+00	2.462451e+00	6.674308e-03	9.969995e-01	1.787006e-03	2.276097e-03	9.957406e-01	1.471957e-02
1960000	-4.518728e+03	-1.824791e+02	2.467110e+00	1.462602e+01	1.162791e-02	2.719210e+00	4.137711e-03	9.975532e-01	2.310723e-03	1.572189e-03	1.400463e+00	1.476644e-02
1980000	-4.542526e+03	-1.394205e+02	2.303702e+00	1.464304e+01	0.000000e+00	2.109564e+00	3.702455e-03	9.979647e-01	2.468424e-03	1.371101e-03	9.004941e-01	1.378731e-02
2000000	-4.519016e+03	-1.484060e+02	2.622685e+00	1.545844e+01	0.000000e+00	1.986943e+00	3.990898e-03	9.980202e-01	2.153484e-03	1.118173e-03	1.356786e+00	1.568756e-02
2020000	-4.515135e+03	-1.165227e+02	2.437814e+00	1.434611e+01	0.000000e+00	2.689810e+00	4.585715e-03	9.975475e-01	2.369657e-03	1.260320e-03	1.164793e+00	1.456791e-02
2040000	-4.527581e+03	-1.145174e+02	2.690568e+00	1.479878e+01	0.000000e+00	2.538246e+00	4.166260e-03	9.984239e-01	1.361329e-03	1.627375e-03	9.534580e-01	1.611691e-02
2060000	-4.521475e+03	-1.711193e+02	2.442912e+00	1.436936e+01	0.000000e+00	2.849610e+00	3.602329e-03	9.977799e-01	3.083065e-03	1.389773e-03	1.391148e+00	1.464167e-02
2080000	-4.530280e+03	-1.751853e+02	2.352480e+00	1.450336e+01	0.000000e+00	2.110663e+00	3.584358e-03	9.968043e-01	5.889140e-03	1.137028e-03	1.702821e+00	1.406305e-02
2100000	-4.527049e+03	-1.977672e+02	2.622515e+00	1.603913e+01	0.000000e+00	2.602989e+00	7.332435e-03	9.950990e-01	3.598283e-03	8.949577e-04	1.973271e+00	1.562652e-02
2120000	-4.508197e+03	-1.354363e+02	2.552610e+00	1.520426e+01	0.000000e+00	2.180014e+00	1.138760e-02	9.936432e-01	2.469767e-03	6.159778e-04	2.293656e+00	1.528176e-02
2140000	-4.524793e+03	-1.691761e+02	2.296808e+00	1.331022e+01	0.000000e+00	2.626671e+00	6.976995e-03	9.961619e-01	2.270086e-03	1.312543e-03	1.798333e+00	1.365306e-02
2160000	-4.520508e+03	-9.621887e+01	2.617861e+00	1.518026e+01	0.000000e+00	1.750905e+00	8.005409e-03	9.952757e-01	2.809301e-03	8.935330e-04	1.549471e+00	1.560374e-02
2180000	-4.515178e+03	-1.208073e+02	2.430370e+00	1.333056e+01	0.000000e+00	2.442266e+00	2.205296e-02	9.867619e-01	3.982655e-03	9.174372e-04	1.996798e+00	1.464337e-02
2200000	-4.517501e+03	-1.988701e+02	2.684522e+00	1.494736e+01	0.000000e+00	2.115571e+00	2.652693e-02	9.880641e-01	1.977168e-03	1.526477e-03	1.810004e+00	1.617653e-02
2220000	-4.523361e+03	-1.868738e+02	2.281773e+00	1.287588e+01	0.000000e+00	2.237075e+00	3.069382e-02	9.906493e-01	6.761178e-04	1.737719e-03	1.916003e+00	1.382580e-02
2240000	-4.502759e+03	-1.384250e+02	2.166583e+00	1.164308e+01	0.000000e+00	2.889314e+00	2.356999e-02	9.933562e-01	7.205449e-04	9.559233e-04	2.111015e+00	1.314081e-02
2260000	-4.498836e+03	-1.793069e+02	2.255218e+00	1.355691e+01	0.000000e+00	2.446611e+00	2.307064e-02	9.946704e-01	4.458769e-04	8.224845e-04	2.194903e+00	1.368154e-02
2280000	-4.485227e+03	-1.657575e+02	2.345737e+00	1.336710e+01	0.000000e+00	2.169446e+00	1.645164e-02	9.951667e-01	8.024507e-04	9.795021e-04	2.056174e+00	1.425905e-02
2300000	-4.513294e+03	-1.717245e+02	2.689708e+00	1.493673e+01	0.000000e+00	1.693634e+00	1.374768e-02	9.939419e-01	2.227785e-03	1.129381e-03	1.972022e+00	1.637789e-02
2320000	-4.515633e+03	-1.155913e+02	2.469523e+00	1.442864e+01	0.000000e+00	1.895502e+00	1.693862e-02	9.894232e-01	2.672976e-03	8.541269e-04	1.769025e+00	1.502228e-02
2340000	-4.517179e+03	-1.214657e+02	2.433590e+00	1.353460e+01	0.000000e+00	2.248621e+00	5.259373e-03	9.961206e-01	6.357958e-03	9.116677e-04	1.741083e+00	1.482991e-02
2360000	-4.524450e+03	-1.274526e+02	2.633454e+00	1.463397e+01	0.000000e+00	2.146021e+00	1.073482e-02	9.942447e-01	3.081741e-03	4.791453e-04	1.917380e+00	1.604852e-02
2380000	-4.515715e+03	-1.009833e+02	2.572090e+00	1.454871e+01	0.000000e+00	1.435877e+00	2.002834e-02	9.863663e-01	3.601154e-03	5.960988e-04	1.674321e+00	1.575119e-02
2400000	-4.510333e+03	-1.006916e+02	2.716521e+00	1.483879e+01	0.000000e+00	2.078590e+00	2.049893e-02	9.840395e-01	4.881761e-03	5.531470e-04	2.327123e+00	1.655386e-02
2420000	-4.519126e+03	-9.442313e+01	3.182182e+00	1.570495e+01	0.000000e+00	1.764732e+00	1.939039e-02	9.870478e-01	5.479358e-03	5.789632e-04	2.639979e+00	1.940248e-02
2440000	-4.526974e+03	-7.587305e+01	3.138555e+00	1.572924e+01	0.000000e+00	1.625094e+00	2.301762e-02	9.870250e-01	4.050881e-03	7.171825e-04	1.672011e+00	1.913380e-02
2460000	-4.538736e+03	-9.768964e+01	2.972008e+00	1.468453e+01	0.000000e+00	1.890353e+00	1.462201e-02	9.877529e-01	7.826888e-03	7.763402e-04	1.071141e+00	1.810840e-02
2480000	-4.516714e+03	-1.004439e+02	2.740944e+00	1.389348e+01	1.162791e-02	2.609057e+00	6.975679e-03	9.954466e-01	4.787259e-03	7.924542e-04	1.631068e+00	1.668092e-02
2500000	-4.519492e+03	-1.137293e+02	2.719263e+00	1.387958e+01	0.000000e+00	2.549057e+00	8.947785e-03	9.939396e-01	4.193600e-03	9.323394e-04	1.898987e+00	1.661607e-02
2520000	-4.521329e+03	-1.272840e+02	2.467768e+00	1.396138e+01	0.000000e+00	1.808682e+00	1.201643e-02	9.921960e-01	3.573529e-03	7.457777e-04	1.900815e+00	1.536051e-02
2540000	-4.523712e+03	-1.642503e+02	3.052321e+00	1.547498e+01	0.000000e+00	1.661992e+00	2.504371e-02	9.902554e-01	2.106238e-03	1.121860e-03	1.942226e+00	1.904291e-02
2560000	-4.528298e+03	-1.582785e+02	2.665754e+00	1.312046e+01	0.000000e+00	1.938174e+00	1.494691e-02	9.897064e-01	4.713805e-03	1.139796e-03	3.055350e+00	1.666048e-02
2580000	-4.520926e+03	-1.302703e+02	2.983453e+00	1.561258e+01	0.000000e+00	1.692917e+00	2.255729e-02	9.927323e-01	1.060693e-03	7.153101e-04	1.968803e+00	1.862226e-02
2600000	-4.537492e+03	-1.651654e+02	2.935286e+00	1.575472e+01	0.000000e+00	1.977170e+00	1.795910e-02	9.947163e-01	9.096669e-04	1.201589e-03	2.109675e+00	1.823517e-02
2620000	-4.525727e+03	-1.544459e+02	2.584922e+00	1.362424e+01	0.000000e+00	2.037452e+00	2.666660e-02	9.916666e-01	9.506167e-04	1.350495e-03	2.191407e+00	1.594178e-02
2640000	-4.517170e+03	-2.056269e+02	2.708566e+00	1.502291e+01	0.000000e+00	2.084777e+00	4.410333e-02	9.896561e-01	5.312439e-04	1.673825e-03	2.532953e+00	1.662228e-02
2660000	-4.538440e+03	-1.851349e+02	2.386658e+00	1.387089e+01	0.000000e+00	2.571491e+00	2.184057e-02	9.928547e-01	1.077361e-03	1.624621e-03	1.968918e+00	1.463112e-02
2680000	-4.521736e+03	-1.892422e+02	2.826027e+00	1.528762e+01	0.000000e+00	1.951184e+00	7.673273e-03	9.971241e-01	1.261800e-03	9.623149e-04	2.995191e+00	1.734236e-02
2700000	-4.527643e+03	-2.325534e+02	2.452389e+00	1.439750e+01	0.000000e+00	1.951695e+00	6.910693e-03	9.962362e-01	2.940774e-03	2.085493e-03	2.496322e+00	1.504254e-02
2720000	-4.519220e+03	-2.604249e+02	2.748775e+00	1.528458e+01	0.000000e+00	2.200655e+00	1.286137e-02	9.918913e-01	3.677972e-03	2.082741e-03	3.737780e+00	1.681071e-02
2740000	-4.494481e+03	-2.327339e+02	2.885109e+00	1.588036e+01	0.000000e+00	1.926905e+00	1.540470e-02	9.886260e-01	5.708632e-03	1.705577e-03	3.052987e+00	1.768000e-02
2760000	-4.527756e+03	-2.294364e+02	2.735102e+00	1.373373e+01	0.000000e+00	2.293591e+00	1.600392e-02	9.872817e-01	6.261676e-03	2.156431e-03	2.636239e+00	1.671553e-02
2780000	-4.521500e+03	-2.216823e+02	2.744818e+00	1.457414e+01	0.000000e+00	2.262072e+00	2.352982e-02	9.885664e-01	2.519531e-03	3.172569e-03	1.632774e+00	1.679683e-02
2800000	-4.522267e+03	-2.102359e+02	2.428441e+00	1.354070e+01	0.000000e+00	2.415054e+00	1.991888e-02	9.925830e-01	1.257328e-03	2.843692e-03	1.795676e+00	1.491272e-02
2820000	-4.528792e+03	-2.345908e+02	2.888043e+00	1.585729e+01	0.000000e+00	1.729738e+00	1.698490e-02	9.922395e-01	2.098076e-03	2.487175e-03	1.702089e+00	1.754480e-02
2840000	-4.508427e+03	-2.190306e+02	2.627104e+00	1.402907e+01	0.000000e+00	2.034895e+00	2.437782e-02	9.887432e-01	1.918054e-03	2.766801e-03	2.022301e+00	1.600925e-02
2860000	-4.519913e+03	-2.214887e+02	2.519148e+00	1.420444e+01	0.000000e+00	2.288100e+00	1.525317e-02	9.896605e-01	4.002792e-03	1.728328e-03	3.291154e+00	1.543726e-02
2880000	-4.513559e+03	-1.882448e+02	2.798086e+00	1.578818e+01	0.000000e+00	1.738992e+00	2.572848e-02	9.770338e-01	7.509923e-03	1.896221e-03	2.156427e+00	1.711586e-02
2900000	-4.511197e+03	-2.119449e+02	2.470393e+00	1.430103e+01	0.000000e+00	2.085370e+00	3.040800e-02	9.749117e-01	6.526547e-03	1.795877e-03	2.254537e+00	1.528768e-02
2920000	-4.525277e+03	-1.965839e+02	2.442149e+00	1.439645e+01	0.000000e+00	2.332525e+00	2.761489e-02	9.852785e-01	2.172116e-03	2.720663e-03	1.337901e+00	1.509643e-02
2940000	-4.509817e+03	-2.277031e+02	2.214080e+00	1.298605e+01	0.000000e+00	2.655078e+00	1.349531e-02	9.929609e-01	2.414746e-03	3.350039e-03	1.940693e+00	1.370944e-02
2960000	-4.524538e+03	-2.178522e+02	2.376045e+00	1.421179e+01	0.000000e+00	2.099527e+00	1.706884e-02	9.916527e-01	2.368701e-03	2.864713e-03	1.879815e+00	1.471378e-02
2980000	-4.527291e+03	-2.433870e+02	2.674568e+00	1.558070e+01	0.000000e+00	2.329610e+00	2.419564e-02	9.804907e-01	5.340619e-03	2.245772e-03	2.005378e+00	1.653538e-02
3000000	-4.523612e+03	-1.534023e+02	3.003457e+00	1.672372e+01	0.000000e+00	3.119913e+00	2.740479e-02	9.901424e-01	1.125129e-03	1.880673e-03	1.208914e+00	1.861677e-02
3020000	-4.526375e+03	-1.414205e+02	2.883347e+00	1.479453e+01	0.000000e+00	2.766519e+00	1.368789e-02	9.942403e-01	1.609046e-03	1.955085e-03	1.471989e+00	1.796803e-02
3040000	-4.524085e+03	-1.173543e+02	2.866085e+00	1.490228e+01	0.000000e+00	2.314268e+00	2.441635e-02	9.900088e-01	1.342210e-03	1.731314e-03	1.374664e+00	1.785774e-02
3060000	-4.550045e+03	-1.331480e+02	3.101891e+00	1.620935e+01	0.000000e+00	2.059661e+00	2.023299e-02	9.883947e-01	4.204901e-03	1.464330e-03	1.308526e+00	1.926019e-02
3080000	-4.527887e+03	-1.335557e+02	3.293313e+00	1.767898e+01	0.000000e+00	1.986239e+00	2.145135e-02	9.883287e-01	2.722374e-03	1.309385e-03	1.538250e+00	2.050951e-02
3100000	-4.529977e+03	-1.050412e+02	2.779519e+00	1.549034e+01	0.000000e+00	1.895809e+00	1.258650e-02	9.900804e-01	5.048631e-03	1.128147e-03	1.275966e+00	1.724306e-02
3120000	-4.539708e+03	-1.194282e+02	2.513229e+00	1.376318e+01	0.000000e+00	2.030482e+00	2.583766e-02	9.805982e-01	4.427890e-03	1.588493e-03	1.280127e+00	1.562984e-02
3140000	-4.531447e+03	-1.430350e+02	2.753642e+00	1.461590e+01	0.000000e+00	2.237431e+00	1.662109e-02	9.869967e-01	5.575932e-03	1.279178e-03	1.683537e+00	1.717080e-02
3160000	-4.534006e+03	-1.300078e+02	2.549602e+00	1.447866e+01	0.000000e+00	2.301620e+00	1.975771e-02	9.893423e-01	2.184898e-03	1.071656e-03	1.923024e+00	1.585127e-02
3180000	-4.521868e+03	-1.545997e+02	2.998448e+00	1.615175e+01	0.000000e+00	1.976447e+00	1.385172e-02	9.893598e-01	4.256450e-03	9.633092e-04	2.643972e+00	1.882356e-02
3200000	-4.508418e+03	-1.672520e+02	2.416126e+00	1.425030e+01	0.000000e+00	2.026365e+00	2.089610e-02	9.911718e-01	1.873068e-03	1.453588e-03	2.176803e+00	1.508687e-02
3220000	-4.522655e+03	-1.779785e+02	2.657673e+00	1.494473e+01	0.000000e+00	2.723477e+00	3.470756e-02	9.891551e-01	1.122811e-03	1.281654e-03	2.593955e+00	1.656893e-02
3240000	-4.518927e+03	-1.662311e+02	2.364764e+00	1.418502e+01	0.000000e+00	1.741396e+00	9.436733e-03	9.956025e-01	1.707347e-03	1.339630e-03	1.616637e+00	1.478792e-02
3260000	-4.506825e+03	-1.631609e+02	2.921087e+00	1.554672e+01	0.000000e+00	2.128425e+00	3.240460e-02	9.933895e-01	5.363796e-04	1.785715e-03	2.181081e+00	1.833109e-02
3280000	-4.521192e+03	-1.926859e+02	2.910107e+00	1.561795e+01	0.000000e+00	2.032324e+00	3.698976e-02	9.907723e-01	9.076372e-04	1.411123e-03	2.173786e+00	1.824275e-02
3300000	-4.529466e+03	-1.341171e+02	2.687260e+00	1.486170e+01	0.000000e+00	1.813368e+00	2.170460e-02	9.878314e-01	2.760656e-03	1.158891e-03	1.493775e+00	1.691770e-02
3320000	-4.496283e+03	-1.481024e+02	2.811606e+00	1.483861e+01	0.000000e+00	2.046190e+00	1.037826e-02	9.941378e-01	3.039637e-03	1.177148e-03	1.977471e+00	1.766402e-02
3340000	-4.515070e+03	-1.159585e+02	2.677230e+00	1.439485e+01	0.000000e+00	1.725814e+00	2.920408e-02	9.891662e-01	1.570121e-03	1.135450e-03	2.096348e+00	1.682690e-02
3360000	-4.499439e+03	-9.752067e+01	2.909154e+00	1.522622e+01	0.000000e+00	2.388635e+00	1.177500e-02	9.909909e-01	6.096092e-03	8.047741e-04	1.372719e+00	1.835168e-02
3380000	-4.501363e+03	-1.676758e+02	2.737970e+00	1.511078e+01	0.000000e+00	2.502229e+00	1.812763e-02	9.882578e-01	4.053794e-03	1.355324e-03	2.457687e+00	1.735972e-02
3400000	-4.488099e+03	-1.383700e+02	2.662327e+00	1.383583e+01	1.162791e-02	2.163146e+00	2.766500e-02	9.824282e-01	3.424652e-03	8.578184e-04	2.700185e+00	1.686080e-02
3420000	-4.515280e+03	-1.053898e+02	2.837904e+00	1.421913e+01	0.000000e+00	2.568616e+00	3.203298e-02	9.716322e-01	1.019031e-02	1.353921e-03	9.631447e-01	1.797582e-02
3440000	-4.526189e+03	-1.323142e+02	2.849738e+00	1.442530e+01	0.000000e+00	2.204534e+00	4.226910e-02	9.601868e-01	1.195581e-02	1.156514e-03	1.630129e+00	1.784268e-02
3460000	-4.523068e+03	-9.443150e+01	2.660710e+00	1.378089e+01	0.000000e+00	2.102605e+00	2.922152e-02	9.603672e-01	2.210933e-02	1.087416e-03	1.212227e+00	1.668756e-02
3480000	-4.523123e+03	-8.576391e+01	2.562907e+00	1.376998e+01	0.000000e+00	2.361474e+00	2.711252e-02	9.844609e-01	3.336000e-03	9.981985e-04	1.159659e+00	1.604038e-02
3500000	-4.529326e+03	-1.208495e+02	2.580680e+00	1.383805e+01	0.000000e+00	2.510314e+00	1.624967e-02	9.889980e-01	5.053280e-03	8.963333e-04	1.685150e+00	1.624024e-02
3520000	-4.512108e+03	-1.194154e+02	2.470686e+00	1.333327e+01	0.000000e+00	1.914805e+00	1.615518e-02	9.893218e-01	4.137122e-03	1.372083e-03	1.258498e+00	1.556271e-02
3540000	-4.507469e+03	-1.550235e+02	2.563218e+00	1.404306e+01	0.000000e+00	2.277887e+00	1.959406e-02	9.906720e-01	2.175619e-03	1.496773e-03	1.436043e+00	1.605558e-02
3560000	-4.536357e+03	-7.569592e+01	2.788397e+00	1.374965e+01	0.000000e+00	2.153438e+00	3.613609e-02	9.843178e-01	2.842122e-03	6.588398e-04	1.434522e+00	1.743512e-02
3580000	-4.501577e+03	-1.042371e+02	2.857650e+00	1.468605e+01	0.000000e+00	2.259373e+00	3.253032e-02	9.837594e-01	2.517277e-03	6.057275e-04	1.921845e+00	1.784433e-02
3600000	-4.512827e+03	-6.194697e+01	2.901207e+00	1.407372e+01	0.000000e+00	1.702599e+00	3.745212e-02	9.757960e-01	3.738455e-03	6.746503e-04	1.768197e+00	1.819334e-02
3620000	-4.532417e+03	-8.155457e+01	2.679480e+00	1.379394e+01	0.000000e+00	2.015842e+00	2.527195e-02	9.891687e-01	1.991876e-03	5.803100e-04	1.828005e+00	1.682666e-02
3640000	-4.526315e+03	-7.827954e+01	3.060007e+00	1.539678e+01	0.000000e+00	2.217196e+00	1.720915e-02	9.894722e-01	3.960444e-03	5.904099e-04	1.217829e+00	1.925682e-02
3660000	-4.518731e+03	-5.895297e+01	2.815369e+00	1.419009e+01	0.000000e+00	2.365956e+00	2.817877e-02	9.804167e-01	5.950460e-03	5.051437e-04	1.821348e+00	1.781452e-02
3680000	-4.521492e+03	-4.016003e+01	2.707046e+00	1.346768e+01	0.000000e+00	1.824542e+00	1.261971e-02	9.921920e-01	4.497971e-03	5.473932e-04	1.446758e+00	1.706752e-02
3700000	-4.521878e+03	-6.271445e+01	2.683910e+00	1.346968e+01	0.000000e+00	2.669539e+00	1.062999e-02	9.916560e-01	7.010407e-03	5.394761e-04	1.576244e+00	1.692421e-02
3720000	-4.502510e+03	-4.607838e+01	2.541195e+00	1.328777e+01	0.000000e+00	1.958007e+00	1.659456e-02	9.861756e-01	8.729754e-03	5.560922e-04	1.713525e+00	1.600379e-02
3740000	-4.508470e+03	-6.699751e+01	3.097798e+00	1.602862e+01	0.000000e+00	1.895025e+00	1.632319e-02	9.900591e-01	4.002882e-03	5.986294e-04	1.420040e+00	1.949492e-02
3760000	-4.520058e+03	-4.551407e+01	2.973952e+00	1.417376e+01	0.000000e+00	2.132309e+00	1.472084e-02	9.898662e-01	5.510478e-03	5.782071e-04	1.564167e+00	1.878788e-02
3780000	-4.527212e+03	-4.339042e+01	2.704746e+00	1.322620e+01	0.000000e+00	1.810750e+00	2.616893e-02	9.832500e-01	4.782195e-03	9.664464e-04	1.290312e+00	1.709611e-02
3800000	-4.513305e+03	-6.470285e+01	3.142099e+00	1.450213e+01	0.000000e+00	2.550675e+00	2.437775e-02	9.887473e-01	2.347436e-03	6.322815e-04	2.128380e+00	1.979203e-02
3820000	-4.514985e+03	-3.277629e+01	3.153405e+00	1.570627e+01	0.000000e+00	1.743307e+00	1.859339e-02	9.913862e-01	3.292113e-03	3.980421e-04	1.223132e+00	1.983908e-02
3840000	-4.528491e+03	-2.854595e+01	2.767300e+00	1.377967e+01	0.000000e+00	1.512319e+00	1.627718e-02	9.953601e-01	1.250585e-03	4.325629e-04	1.636092e+00	1.743891e-02
3860000	-4.529879e+03	-3.950636e+01	2.941446e+00	1.517888e+01	0.000000e+00	1.987891e+00	1.487375e-02	9.947756e-01	1.029357e-03	3.836339e-04	1.215617e+00	1.854577e-02
3880000	-4.527402e+03	-2.695786e+01	2.550043e+00	1.363301e+01	0.000000e+00	2.529317e+00	2.325912e-02	9.913526e-01	1.555827e-03	3.158854e-04	1.792351e+00	1.606572e-02
3900000	-4.515427e+03	-5.769794e+01	2.728299e+00	1.388946e+01	0.000000e+00	2.677201e+00	5.843194e-03	9.975857e-01	1.857836e-03	4.200324e-04	2.225409e+00	1.726251e-02
3920000	-4.538563e+03	-4.152506e+01	3.043419e+00	1.544154e+01	0.000000e+00	2.490988e+00	9.627509e-03	9.957399e-01	1.899228e-03	5.564336e-04	1.506720e+00	1.936748e-02
3940000	-4.534640e+03	-6.536164e+01	2.952353e+00	1.502004e+01	0.000000e+00	2.051292e+00	8.987479e-03	9.973714e-01	1.062876e-03	3.765092e-04	1.563371e+00	1.864271e-02
3960000	-4.523244e+03	-8.649055e+01	2.630338e+00	1.376559e+01	0.000000e+00	2.494583e+00	9.738088e-03	9.972066e-01	9.324063e-04	5.330069e-04	1.925878e+00	1.656033e-02
3980000	-4.524799e+03	-8.553458e+01	3.003135e+00	1.540229e+01	0.000000e+00	2.045599e+00	2.234856e-02	9.908281e-01	1.621963e-03	4.167059e-04	1.968262e+00	1.875235e-02
4000000	-4.518277e+03	-4.890244e+01	2.668301e+00	1.406672e+01	0.000000e+00	1.947166e+00	1.164349e-02	9.926844e-01	3.273241e-03	3.578605e-04	1.599897e+00	1.662811e-02
4020000	-4.508319e+03	-5.252008e+01	2.678716e+00	1.443837e+01	0.000000e+00	2.002257e+00	6.124958e-03	9.950282e-01	6.512212e-03	3.098451e-04	2.342881e+00	1.674029e-02
4040000	-4.526892e+03	-3.137298e+01	2.716584e+00	1.335691e+01	0.000000e+00	2.512367e+00	9.897168e-03	9.941423e-01	4.394645e-03	3.614712e-04	2.092634e+00	1.704597e-02
4060000	-4.504042e+03	-3.837296e+01	2.868971e+00	1.405065e+01	0.000000e+00	1.725940e+00	2.657551e-02	9.890527e-01	2.503068e-03	3.640804e-04	2.193853e+00	1.807057e-02
4080000	-4.519434e+03	-2.745178e+01	2.843635e+00	1.392379e+01	1.162791e-02	2.093621e+00	3.111083e-02	9.769492e-01	7.156011e-03	3.589839e-04	1.864482e+00	1.786516e-02
4100000	-4.522503e+03	-8.597541e+01	3.225880e+00	1.544619e+01	0.000000e+00	1.892236e+00	1.420640e-02	9.888345e-01	1.056112e-02	3.711129e-04	2.475804e+00	2.024841e-02
4120000	-4.517276e+03	-4.753330e+00	3.055999e+00	1.535145e+01	0.000000e+00	1.896009e+00	4.483960e-02	9.771419e-01	4.317129e-03	3.041691e-04	1.208203e+00	1.919645e-02
4140000	-4.517350e+03	-3.508894e+01	2.716441e+00	1.401424e+01	0.000000e+00	2.301065e+00	1.822506e-02	9.856746e-01	6.886886e-03	5.015074e-04	2.022378e+00	1.714229e-02
4160000	-4.520488e+03	-2.820987e+01	2.640087e+00	1.371573e+01	0.000000e+00	2.440192e+00	2.155957e-02	9.854252e-01	7.191440e-03	3.059546e-04	3.037396e+00	1.652333e-02
4180000	-4.530879e+03	-8.094979e+01	2.879277e+00	1.520222e+01	1.162791e-02	2.064908e+00	1.044348e-02	9.945623e-01	2.688852e-03	2.998978e-04	3.179435e+00	1.807415e-02
4200000	-4.511295e+03	-5.395861e+01	2.663128e+00	1.394245e+01	0.000000e+00	2.789732e+00	2.719663e-02	9.830868e-01	3.395091e-03	3.876452e-04	3.743873e+00	1.669642e-02
4220000	-4.512813e+03	-3.011173e+01	2.804265e+00	1.381631e+01	0.000000e+00	2.186495e+00	2.357414e-02	9.826150e-01	6.029761e-03	3.535428e-04	2.657305e+00	1.737093e-02
4240000	-4.507450e+03	-5.567728e+01	2.663483e+00	1.388839e+01	0.000000e+00	2.962094e+00	1.526262e-02	9.929249e-01	2.178128e-03	4.792044e-04	2.998851e+00	1.647867e-02
4260000	-4.512461e+03	-6.615072e+01	2.791111e+00	1.452765e+01	0.000000e+00	1.996435e+00	4.249453e-02	9.805616e-01	1.836245e-03	4.822979e-04	2.892069e+00	1.731420e-02
4280000	-4.502524e+03	-6.127009e+01	2.942583e+00	1.489627e+01	0.000000e+00	2.361300e+00	3.300381e-02	9.712221e-01	1.034560e-02	2.941450e-04	2.136875e+00	1.842994e-02
4300000	-4.505516e+03	-1.836673e+01	2.829002e+00	1.320122e+01	0.000000e+00	2.192794e+00	2.546730e-02	9.842327e-01	4.649636e-03	3.867934e-04	2.149932e+00	1.772317e-02
4320000	-4.515863e+03	-8.702081e+01	2.849446e+00	1.323381e+01	0.000000e+00	1.922761e+00	1.503064e-02	9.926837e-01	3.701303e-03	5.813728e-04	2.690446e+00	1.782273e-02
4340000	-4.526146e+03	-7.247787e+01	3.219661e+00	1.520037e+01	0.000000e+00	1.715343e+00	2.849099e-02	9.829529e-01	5.360082e-03	4.250546e-04	2.197449e+00	2.026839e-02
4360000	-4.512993e+03	-6.349248e+01	3.150262e+00	1.543246e+01	0.000000e+00	1.915052e+00	5.659866e-02	9.496645e-01	8.266838e-03	4.640611e-04	1.558715e+00	1.980257e-02
4380000	-4.528188e+03	-2.771866e+01	3.141331e+00	1.505353e+01	0.000000e+00	1.837759e+00	3.793040e-02	9.771270e-01	5.083589e-03	2.609669e-04	2.200812e+00	1.970370e-02
4400000	-4.528014e+03	-1.221067e+01	2.902872e+00	1.448768e+01	0.000000e+00	1.884749e+00	3.111702e-02	9.794178e-01	4.641299e-03	2.895220e-04	2.006782e+00	1.826734e-02
4420000	-4.533998e+03	-3.424531e+01	2.932630e+00	1.456777e+01	0.000000e+00	1.846650e+00	1.498811e-02	9.906690e-01	4.923938e-03	2.835894e-04	2.457376e+00	1.838185e-02
4440000	-4.526245e+03	-5.075641e+01	2.821039e+00	1.438530e+01	0.000000e+00	1.923877e+00	7.970292e-03	9.955992e-01	3.621708e-03	3.138697e-04	1.849310e+00	1.769400e-02
4460000	-4.523455e+03	-5.055737e+01	2.662753e+00	1.380882e+01	0.000000e+00	2.175880e+00	2.914590e-02	9.819975e-01	3.643303e-03	2.857410e-04	2.384100e+00	1.667631e-02
4480000	-4.506776e+03	-1.047091e+02	2.610469e+00	1.366215e+01	0.000000e+00	2.706629e+00	3.947778e-02	9.787094e-01	2.713571e-03	3.741666e-04	3.436750e+00	1.635384e-02
4500000	-4.518578e+03	-6.310718e+01	2.762065e+00	1.364640e+01	0.000000e+00	1.991054e+00	3.185315e-02	9.793231e-01	4.853620e-03	2.635902e-04	2.747060e+00	1.733705e-02
4520000	-4.519142e+03	4.535210e+00	2.807362e+00	1.381353e+01	0.000000e+00	2.097473e+00	4.428118e-02	9.583346e-01	1.040820e-02	2.203508e-04	1.934294e+00	1.760089e-02
4540000	-4.522245e+03	2.855270e+01	2.822058e+00	1.395295e+01	0.000000e+00	2.393271e+00	1.383761e-02	9.907768e-01	8.313487e-03	1.490011e-04	2.013196e+00	1.773251e-02
4560000	-4.526611e+03	4.271532e+01	2.895266e+00	1.381309e+01	0.000000e+00	2.188625e+00	1.146201e-02	9.942793e-01	4.020752e-03	1.437196e-04	1.701566e+00	1.822689e-02
4580000	-4.532541e+03	2.363665e+01	3.249845e+00	1.567626e+01	0.000000e+00	1.960633e+00	1.424264e-02	9.928653e-01	3.130237e-03	1.797310e-04	1.902420e+00	2.062157e-02
4600000	-4.513868e+03	1.913303e+01	2.942163e+00	1.428863e+01	2.325581e-02	2.498530e+00	7.124224e-03	9.951700e-01	6.658185e-03	1.894351e-04	1.785745e+00	1.869616e-02
4620000	-4.518680e+03	2.751883e+01	2.980701e+00	1.423858e+01	0.000000e+00	1.887383e+00	1.215534e-02	9.920038e-01	4.411032e-03	1.861339e-04	2.226349e+00	1.887579e-02
4640000	-4.527487e+03	-9.974057e+00	2.978076e+00	1.501360e+01	0.000000e+00	2.072613e+00	2.211293e-02	9.877570e-01	2.934127e-03	2.274166e-04	1.916220e+00	1.884254e-02
4660000	-4.523606e+03	1.822195e+01	3.160250e+00	1.463076e+01	0.000000e+00	1.853742e+00	1.245486e-02	9.920379e-01	5.599798e-03	2.109349e-04	1.903557e+00	2.002545e-02
4680000	-4.522995e+03	-3.958245e+01	2.772876e+00	1.335653e+01	0.000000e+00	2.160375e+00	1.662275e-02	9.904625e-01	3.222124e-03	4.218823e-04	1.938485e+00	1.757638e-02
4700000	-4.508824e+03	-6.161258e+01	3.356702e+00	1.668513e+01	0.000000e+00	1.733927e+00	2.232646e-02	9.889476e-01	2.228335e-03	3.377046e-04	1.801833e+00	2.118561e-02
4720000	-4.520950e+03	-9.614721e+01	2.637475e+00	1.320192e+01	0.000000e+00	2.278606e+00	1.788140e-02	9.876549e-01	4.199697e-03	5.039093e-04	2.058299e+00	1.662322e-02
4740000	-4.526478e+03	-3.705256e+01	2.644559e+00	1.298965e+01	0.000000e+00	2.021261e+00	1.501032e-02	9.938169e-01	2.161129e-03	2.554541e-04	2.699889e+00	1.667351e-02
4760000	-4.528031e+03	-5.963350e+01	2.749533e+00	1.381597e+01	0.000000e+00	2.125495e+00	2.174625e-02	9.873842e-01	4.789038e-03	2.276926e-04	2.476042e+00	1.732036e-02
4780000	-4.531804e+03	-3.720906e+01	2.884473e+00	1.368123e+01	0.000000e+00	2.385721e+00	1.152233e-02	9.933177e-01	3.867357e-03	4.712151e-04	2.335656e+00	1.813982e-02
4800000	-4.544992e+03	-2.222253e+01	2.982652e+00	1.387547e+01	0.000000e+00	2.250281e+00	2.636561e-02	9.885493e-01	2.370640e-03	3.335517e-04	2.019004e+00	1.903611e-02
4820000	-4.523742e+03	-6.694832e+01	2.626157e+00	1.306725e+01	0.000000e+00	2.515740e+00	1.572925e-02	9.947840e-01	1.437582e-03	5.807487e-04	2.085803e+00	1.669219e-02
4840000	-4.524115e+03	-8.602451e+01	2.802828e+00	1.396312e+01	0.000000e+00	2.104177e+00	6.983483e-03	9.979469e-01	1.378427e-03	5.422671e-04	2.177171e+00	1.784253e-02
4860000	-4.519453e+03	-8.261021e+01	3.116658e+00	1.554146e+01	0.000000e+00	1.696404e+00	1.181726e-02	9.954880e-01	2.108063e-03	3.423277e-04	2.758704e+00	1.988934e-02
4880000	-4.531968e+03	-7.600209e+01	2.899736e+00	1.405274e+01	0.000000e+00	2.589274e+00	1.070410e-02	9.974863e-01	9.438536e-04	5.622771e-04	2.139952e+00	1.832091e-02
4900000	-4.519765e+03	-8.385584e+01	3.195269e+00	1.617859e+01	0.000000e+00	2.257440e+00	1.447992e-02	9.958556e-01	1.050785e-03	4.635123e-04	2.343642e+00	2.017999e-02
4920000	-4.523331e+03	-1.896294e+01	3.289536e+00	1.513903e+01	0.000000e+00	2.815595e+00	3.410061e-02	9.926096e-01	7.979095e-04	3.927232e-04	2.407373e+00	2.071275e-02
4940000	-4.505301e+03	-1.139821e+02	2.785216e+00	1.422476e+01	0.000000e+00	2.124496e+00	2.336915e-02	9.939169e-01	5.380289e-04	5.400143e-04	3.617161e+00	1.747803e-02
4960000	-4.530824e+03	-3.639657e+01	3.372137e+00	1.585694e+01	0.000000e+00	1.959332e+00	2.003717e-02	9.917509e-01	1.963704e-03	3.670372e-04	1.818694e+00	2.115064e-02
4980000	-4.519103e+03	-8.712261e+01	3.092583e+00	1.530449e+01	1.162791e-02	1.916740e+00	2.571754e-02	9.841127e-01	5.888519e-03	4.399274e-04	2.013661e+00	1.940877e-02
5000000	-4.527751e+03	-7.885203e+01	3.124191e+00	1.498883e+01	0.000000e+00	1.802007e+00	2.565064e-02	9.925039e-01	1.248778e-03	4.818282e-04	1.844701e+00	1.963763e-02
5020000	-4.519465e+03	-7.558303e+01	3.334968e+00	1.605900e+01	0.000000e+00	1.655365e+00	2.062235e-02	9.885926e-01	4.955319e-03	5.447515e-04	1.453664e+00	2.098935e-02
5040000	-4.522485e+03	-4.738814e+01	2.816251e+00	1.348108e+01	0.000000e+00	2.391608e+00	2.826003e-02	9.911806e-01	1.456598e-03	5.749008e-04	1.885793e+00	1.771959e-02
5060000	-4.511996e+03	-3.709241e+01	2.899365e+00	1.381184e+01	0.000000e+00	1.938281e+00	2.595146e-02	9.879169e-01	3.413500e-03	3.028047e-04	1.665394e+00	1.816058e-02
5080000	-4.508306e+03	-2.636567e+01	3.081147e+00	1.479821e+01	0.000000e+00	2.398641e+00	4.875488e-02	9.667279e-01	4.889319e-03	4.504562e-04	1.507606e+00	1.931839e-02
5100000	-4.510908e+03	-4.350389e+01	3.268117e+00	1.530823e+01	0.000000e+00	1.952050e+00	5.543975e-02	9.668213e-01	5.275862e-03	3.697746e-04	2.314968e+00	2.045111e-02
5120000	-4.523471e+03	-7.292041e+01	2.866852e+00	1.350401e+01	0.000000e+00	2.231783e+00	2.762375e-02	9.804207e-01	6.048075e-03	3.724712e-04	2.562092e+00	1.793427e-02
5140000	-4.521290e+03	-4.774780e+01	2.642344e+00	1.282144e+01	0.000000e+00	2.195371e+00	4.413488e-02	9.813340e-01	2.852894e-03	2.846823e-04	2.385330e+00	1.661548e-02
5160000	-4.529162e+03	-1.866370e+01	2.893182e+00	1.415981e+01	0.000000e+00	2.090519e+00	3.095096e-02	9.866726e-01	2.593007e-03	2.079937e-04	1.448869e+00	1.820021e-02
5180000	-4.522622e+03	9.455688e+00	2.819486e+00	1.325603e+01	1.162791e-02	1.993502e+00	9.390944e-03	9.943118e-01	4.404883e-03	2.153994e-04	1.744538e+00	1.772725e-02
5200000	-4.537631e+03	6.618828e-02	2.859847e+00	1.318073e+01	0.000000e+00	1.795312e+00	3.224368e-02	9.864194e-01	2.279521e-03	3.573978e-04	1.588299e+00	1.796464e-02
5220000	-4.534672e+03	-4.766947e+01	2.706772e+00	1.223012e+01	0.000000e+00	1.598479e+00	1.548232e-02	9.940701e-01	1.897062e-03	4.612945e-04	1.527260e+00	1.701056e-02
5240000	-4.530040e+03	-7.957076e+01	3.064878e+00	1.395782e+01	0.000000e+00	1.906481e+00	1.780685e-02	9.947340e-01	1.096008e-03	4.081886e-04	1.958132e+00	1.927786e-02
5260000	-4.532348e+03	-6.914851e+01	2.832327e+00	1.323270e+01	0.000000e+00	2.190331e+00	4.863024e-02	9.898875e-01	6.233790e-04	3.979617e-04	1.802124e+00	1.779986e-02
5280000	-4.541248e+03	-6.059273e+01	2.856525e+00	1.353699e+01	0.000000e+00	1.629716e+00	2.546992e-02	9.807968e-01	6.374531e-03	4.210497e-04	2.472783e+00	1.829928e-02
5300000	-4.528855e+03	-4.290088e+01	3.450634e+00	1.544831e+01	0.000000e+00	1.970650e+00	2.442264e-02	9.868486e-01	4.473136e-03	2.929438e-04	2.885540e+00	2.212801e-02
5320000	-4.529960e+03	-6.558904e+01	3.081137e+00	1.422166e+01	1.162791e-02	1.858658e+00	6.544472e-03	9.966512e-01	3.363251e-03	6.390223e-04	2.321314e+00	1.969140e-02
5340000	-4.527093e+03	-2.476108e+01	3.154254e+00	1.378000e+01	0.000000e+00	2.238112e+00	9.736618e-03	9.944745e-01	4.738139e-03	3.311265e-04	2.068276e+00	2.016879e-02
5360000	-4.534561e+03	2.048124e+01	2.720239e+00	1.290492e+01	0.000000e+00	2.283151e+00	2.016540e-02	9.919815e-01	2.755958e-03	2.731538e-04	1.685751e+00	1.749236e-02
5380000	-4.529825e+03	-1.330467e+00	2.739591e+00	1.383543e+01	0.000000e+00	2.001566e+00	2.991234e-02	9.872158e-01	1.766431e-03	3.047386e-04	1.384203e+00	1.763264e-02
5400000	-4.538888e+03	3.120844e+01	2.616165e+00	1.278424e+01	0.000000e+00	1.723326e+00	2.957734e-02	9.856803e-01	2.804442e-03	3.900607e-04	1.140255e+00	1.680640e-02
5420000	-4.524510e+03	1.197347e+01	2.777798e+00	1.266174e+01	1.162791e-02	2.597251e+00	2.406495e-02	9.799894e-01	1.101912e-02	4.228635e-04	1.371330e+00	1.786912e-02
5440000	-4.539878e+03	4.909282e+01	3.425878e+00	1.496496e+01	0.000000e+00	2.095585e+00	3.835566e-02	9.846256e-01	2.965612e-03	3.365640e-04	1.057344e+00	2.196312e-02
5460000	-4.541019e+03	5.533562e+01	2.815294e+00	1.302894e+01	0.000000e+00	2.082552e+00	2.426311e-02	9.910048e-01	1.913263e-03	2.869193e-04	9.269403e-01	1.803164e-02
5480000	-4.531849e+03	4.505630e+01	3.044225e+00	1.486143e+01	0.000000e+00	2.188340e+00	8.642296e-03	9.940567e-01	5.505562e-03	3.469803e-04	1.328112e+00	1.954952e-02
5500000	-4.515324e+03	2.901767e+01	3.242402e+00	1.479108e+01	0.000000e+00	1.984727e+00	1.486659e-02	9.954180e-01	1.193234e-03	2.633914e-04	1.833798e+00	2.082621e-02
5520000	-4.533800e+03	2.603915e+01	3.623135e+00	1.705380e+01	0.000000e+00	1.805164e+00	3.255065e-02	9.904830e-01	1.095233e-03	2.181779e-04	1.603800e+00	2.333432e-02
5540000	-4.524204e+03	-1.915788e+00	2.914019e+00	1.398233e+01	0.000000e+00	2.721580e+00	2.524169e-02	9.816938e-01	7.927595e-03	4.233721e-04	1.972264e+00	1.873086e-02
5560000	-4.530901e+03	-2.825323e+01	2.953814e+00	1.396594e+01	0.000000e+00	2.039596e+00	2.203798e-02	9.949134e-01	7.537349e-04	3.123220e-04	2.074572e+00	1.900197e-02
5580000	-4.518619e+03	-8.127636e+01	2.796922e+00	1.351953e+01	0.000000e+00	2.659055e+00	3.037754e-02	9.938151e-01	5.660476e-04	3.909386e-04	2.784701e+00	1.794018e-02
5600000	-4.527971e+03	-5.851348e+01	3.065000e+00	1.445366e+01	0.000000e+00	1.905243e+00	3.828097e-02	9.945069e-01	2.266006e-04	3.186502e-04	2.297365e+00	1.968646e-02
5620000	-4.526579e+03	-8.535762e+01	2.771462e+00	1.327619e+01	0.000000e+00	2.368510e+00	2.503363e-02	9.961118e-01	3.566898e-04	3.629532e-04	3.165255e+00	1.782600e-02
5640000	-4.533244e+03	-3.162628e+01	2.679701e+00	1.255473e+01	0.000000e+00	1.554969e+00	1.097115e-02	9.984768e-01	3.295915e-04	2.620435e-04	3.526797e+00	1.711878e-02
5660000	-4.524364e+03	-5.270781e+01	2.877305e+00	1.486398e+01	0.000000e+00	1.926308e+00	3.898409e-03	9.987809e-01	1.132450e-03	2.144027e-04	4.304342e+00	1.836676e-02
5680000	-4.517420e+03	-5.304345e+01	2.760716e+00	1.409334e+01	0.000000e+00	1.978440e+00	2.928258e-03	9.983681e-01	3.183779e-03	1.425276e-04	4.095332e+00	1.760542e-02
5700000	-4.511258e+03	-3.886664e+00	3.035302e+00	1.495158e+01	0.000000e+00	2.026809e+00	5.350319e-03	9.965036e-01	5.955571e-03	1.344073e-04	2.818421e+00	1.932657e-02
5720000	-4.514582e+03	2.884548e-01	2.734060e+00	1.316421e+01	0.000000e+00	2.213924e+00	2.002013e-02	9.904681e-01	2.589252e-03	1.854418e-04	3.595782e+00	1.743569e-02
5740000	-4.512584e+03	3.485120e+01	2.800441e+00	1.369501e+01	0.000000e+00	2.352727e+00	1.103247e-02	9.939513e-01	4.236946e-03	1.605812e-04	2.419347e+00	1.778734e-02
5760000	-4.522529e+03	4.113665e+01	3.486347e+00	1.571961e+01	0.000000e+00	1.681451e+00	1.321555e-02	9.940887e-01	2.358968e-03	1.911251e-04	1.807681e+00	2.216490e-02
5780000	-4.535653e+03	2.872605e+01	2.972209e+00	1.471508e+01	0.000000e+00	1.860912e+00	1.701445e-02	9.921871e-01	2.785907e-03	1.928567e-04	1.807209e+00	1.882728e-02
5800000	-4.535026e+03	4.083181e+01	3.479742e+00	1.564138e+01	0.000000e+00	2.408821e+00	6.551479e-02	9.729685e-01	2.818693e-03	1.856093e-04	2.327884e+00	2.217221e-02
5820000	-4.530741e+03	1.737239e+01	3.117902e+00	1.472082e+01	0.000000e+00	2.154776e+00	3.689829e-02	9.825212e-01	4.119559e-03	1.616087e-04	2.949529e+00	1.987366e-02
5840000	-4.549674e+03	1.242880e+00	3.078203e+00	1.482502e+01	0.000000e+00	1.932581e+00	3.107728e-02	9.816382e-01	4.605374e-03	1.550362e-04	2.092097e+00	1.962294e-02
5860000	-4.538273e+03	1.786726e+01	3.152581e+00	1.538427e+01	0.000000e+00	2.586948e+00	1.573059e-02	9.900539e-01	4.333839e-03	1.841661e-04	2.614938e+00	2.005814e-02
5880000	-4.533501e+03	-3.780398e+00	2.678510e+00	1.389863e+01	0.000000e+00	2.142086e+00	1.923729e-02	9.892576e-01	3.898808e-03	1.985246e-04	1.868464e+00	1.690709e-02
5900000	-4.525457e+03	3.323717e+01	2.687707e+00	1.371848e+01	0.000000e+00	2.446260e+00	2.296490e-02	9.913423e-01	1.266034e-03	1.830799e-04	2.097883e+00	1.694537e-02
5920000	-4.544426e+03	7.731031e+00	2.882711e+00	1.506435e+01	0.000000e+00	1.370144e+00	1.974644e-02	9.920638e-01	1.733772e-03	2.136323e-04	1.327588e+00	1.818984e-02
5940000	-4.525080e+03	1.273450e+01	2.627855e+00	1.382612e+01	0.000000e+00	2.429099e+00	8.897857e-03	9.925758e-01	7.428485e-03	2.084279e-04	1.788134e+00	1.661251e-02
5960000	-4.525653e+03	-3.885092e+00	2.693766e+00	1.433328e+01	0.000000e+00	1.940118e+00	1.389410e-02	9.945885e-01	1.173313e-03	1.991496e-04	2.084847e+00	1.705604e-02
5980000	-4.531080e+03	4.377199e+01	3.061588e+00	1.455849e+01	0.000000e+00	1.808441e+00	2.178492e-02	9.947734e-01	6.174948e-04	1.847901e-04	2.098240e+00	1.933439e-02
6000000	-4.527877e+03	-3.751784e+01	2.932615e+00	1.493968e+01	0.000000e+00	2.208349e+00	1.052115e-02	9.963671e-01	1.374945e-03	3.348108e-04	2.524833e+00	1.848241e-02
6020000	-4.503966e+03	-3.785997e+01	3.227066e+00	1.565794e+01	0.000000e+00	2.524464e+00	1.092899e-02	9.967240e-01	1.187288e-03	3.019530e-04	2.394128e+00	2.033393e-02
6040000	-4.501997e+03	2.973002e+01	2.792816e+00	1.316519e+01	0.000000e+00	1.708363e+00	1.374244e-02	9.942341e-01	2.629852e-03	2.094835e-04	2.687905e+00	1.762200e-02
6060000	-4.513910e+03	1.171612e+01	2.934093e+00	1.374252e+01	0.000000e+00	2.439099e+00	1.616138e-02	9.961179e-01	7.778860e-04	2.140134e-04	3.052233e+00	1.849743e-02
6080000	-4.492848e+03	-2.004893e+01	2.859504e+00	1.413217e+01	0.000000e+00	2.584956e+00	1.233570e-02	9.970277e-01	7.449181e-04	1.840370e-04	4.175371e+00	1.803349e-02
6100000	-4.503134e+03	-1.257016e+01	2.818042e+00	1.473090e+01	0.000000e+00	1.978833e+00	1.346114e-02	9.952623e-01	1.190781e-03	2.094895e-04	3.233346e+00	1.776868e-02
6120000	-4.510490e+03	2.320664e+01	3.080897e+00	1.489888e+01	0.000000e+00	2.049491e+00	1.785556e-02	9.927580e-01	2.378369e-03	2.307285e-04	3.110152e+00	1.942361e-02
6140000	-4.517595e+03	1.493734e+01	3.031408e+00	1.443337e+01	0.000000e+00	1.796387e+00	2.215356e-02	9.839654e-01	7.586531e-03	1.545902e-04	2.870431e+00	1.910105e-02
6160000	-4.512757e+03	1.321397e+01	2.987283e+00	1.493701e+01	0.000000e+00	1.953245e+00	3.397051e-02	9.838449e-01	2.674886e-03	1.566100e-04	3.489299e+00	1.881378e-02
6180000	-4.504338e+03	4.960860e+01	3.625002e+00	1.677349e+01	0.000000e+00	1.895052e+00	1.354309e-02	9.905732e-01	5.799061e-03	1.122894e-04	4.113794e+00	2.292092e-02
6200000	-4.499947e+03	2.370217e+01	2.918728e+00	1.534998e+01	0.000000e+00	2.327639e+00	1.172396e-02	9.912682e-01	5.626071e-03	1.418532e-04	2.813988e+00	1.848127e-02
6220000	-4.493083e+03	7.066832e+01	3.147308e+00	1.477151e+01	0.000000e+00	2.035603e+00	1.682809e-02	9.925455e-01	2.932695e-03	8.191752e-05	3.754428e+00	1.998115e-02
6240000	-4.497288e+03	4.267639e+01	2.959517e+00	1.396301e+01	0.000000e+00	2.608218e+00	1.038828e-02	9.948931e-01	2.990314e-03	1.014072e-04	4.520110e+00	1.881957e-02
6260000	-4.495819e+03	6.508548e+01	3.113500e+00	1.448470e+01	0.000000e+00	2.370073e+00	7.378924e-03	9.965917e-01	2.955548e-03	9.962009e-05	4.487338e+00	1.970396e-02
6280000	-4.510584e+03	1.959258e+01	2.611780e+00	1.362829e+01	0.000000e+00	2.707310e+00	1.334674e-02	9.970274e-01	5.602557e-04	1.545575e-04	4.357386e+00	1.646602e-02
6300000	-4.495899e+03	6.080679e+01	3.278024e+00	1.670259e+01	0.000000e+00	2.315761e+00	1.349713e-02	9.982686e-01	1.975748e-04	1.177384e-04	2.894036e+00	2.069154e-02
6320000	-4.503061e+03	2.849617e+01	2.827991e+00	1.483137e+01	0.000000e+00	2.497720e+00	8.386533e-03	9.988460e-01	1.973607e-04	1.020955e-04	3.415785e+00	1.782343e-02
6340000	-4.506079e+03	4.499792e+01	2.623762e+00	1.328201e+01	0.000000e+00	2.232132e+00	5.481577e-03	9.988395e-01	6.403716e-04	1.248608e-04	2.628238e+00	1.650372e-02
6360000	-4.502206e+03	4.641817e+01	2.789457e+00	1.368107e+01	0.000000e+00	2.800795e+00	4.341756e-03	9.989127e-01	7.944978e-04	1.355717e-04	4.070358e+00	1.760270e-02
6380000	-4.512533e+03	8.532697e+00	2.673940e+00	1.438322e+01	0.000000e+00	1.945026e+00	3.796745e-03	9.985575e-01	1.001120e-03	1.606719e-04	3.115679e+00	1.682259e-02
6400000	-4.535381e+03	1.364744e+01	2.610443e+00	1.275410e+01	0.000000e+00	2.859751e+00	6.565198e-03	9.982769e-01	9.207824e-04	1.842181e-04	4.471076e+00	1.641159e-02
6420000	-4.511405e+03	1.610610e+01	3.079404e+00	1.427173e+01	0.000000e+00	2.072053e+00	7.823565e-03	9.964478e-01	2.629595e-03	1.450102e-04	4.054970e+00	1.939927e-02
6440000	-4.522138e+03	1.563524e+01	2.882764e+00	1.389768e+01	1.162791e-02	2.604900e+00	1.745596e-02	9.953035e-01	9.239705e-04	1.699753e-04	3.895395e+00	1.814406e-02
6460000	-4.532023e+03	3.096861e+01	2.921168e+00	1.378589e+01	0.000000e+00	2.125272e+00	4.191645e-02	9.910636e-01	7.566718e-04	1.269359e-04	3.429300e+00	1.841697e-02
6480000	-4.520430e+03	-2.085092e+00	3.132005e+00	1.534862e+01	0.000000e+00	1.831859e+00	1.745181e-02	9.897062e-01	4.505913e-03	1.820077e-04	2.690408e+00	1.972965e-02
6500000	-4.518181e+03	-2.648335e+01	3.449160e+00	1.633577e+01	0.000000e+00	1.906054e+00	2.847119e-02	9.860430e-01	3.147649e-03	3.246980e-04	2.485192e+00	2.174610e-02
6520000	-4.521646e+03	2.584597e+01	2.995012e+00	1.367682e+01	0.000000e+00	1.896498e+00	3.723977e-02	9.558896e-01	2.077455e-02	3.075366e-04	1.559661e+00	1.890373e-02
6540000	-4.521866e+03	1.707184e+00	3.130881e+00	1.479811e+01	0.000000e+00	2.078252e+00	1.980075e-02	9.891393e-01	3.925063e-03	3.106908e-04	2.186009e+00	1.976864e-02
6560000	-4.514708e+03	-9.050840e+00	2.890734e+00	1.473706e+01	0.000000e+00	1.802921e+00	1.601156e-02	9.932102e-01	2.223250e-03	1.956512e-04	3.445977e+00	1.829970e-02
6580000	-4.522391e+03	1.131538e+01	2.826152e+00	1.422300e+01	0.000000e+00	2.522961e+00	1.116528e-02	9.930530e-01	4.327297e-03	1.969966e-04	2.410593e+00	1.779760e-02
6600000	-4.494817e+03	4.591406e+01	2.938810e+00	1.399360e+01	0.000000e+00	2.460915e+00	2.750464e-02	9.920761e-01	1.495638e-03	1.459672e-04	2.633313e+00	1.861346e-02
6620000	-4.507924e+03	1.941794e+01	2.963123e+00	1.416280e+01	0.000000e+00	2.305473e+00	1.040586e-02	9.944254e-01	2.885546e-03	1.425299e-04	2.627495e+00	1.873705e-02
6640000	-4.520531e+03	8.506421e+00	3.040741e+00	1.473255e+01	0.000000e+00	2.459475e+00	1.011549e-02	9.952528e-01	3.635295e-03	1.604432e-04	2.222570e+00	1.926449e-02
6660000	-4.522751e+03	2.385909e+01	3.215245e+00	1.506536e+01	0.000000e+00	1.860230e+00	7.862488e-03	9.931889e-01	7.799446e-03	1.479138e-04	2.401914e+00	2.038294e-02
6680000	-4.496857e+03	6.043248e+00	3.310073e+00	1.540348e+01	0.000000e+00	2.136735e+00	7.627339e-03	9.956174e-01	5.970869e-03	2.078549e-04	3.279914e+00	2.083131e-02
6700000	-4.517528e+03	-2.315250e+01	3.137578e+00	1.545921e+01	0.000000e+00	2.152603e+00	4.346987e-03	9.985025e-01	1.313332e-03	2.145214e-04	2.854014e+00	1.943493e-02
6720000	-4.509297e+03	-6.598837e+00	2.767649e+00	1.394934e+01	0.000000e+00	2.021718e+00	4.756577e-03	9.988273e-01	7.382529e-04	1.769633e-04	3.607214e+00	1.720885e-02
6740000	-4.513605e+03	5.884229e+01	2.851823e+00	1.402619e+01	0.000000e+00	2.702065e+00	2.938180e-03	9.983700e-01	3.695571e-03	1.558361e-04	2.370468e+00	1.771997e-02
6760000	-4.516101e+03	7.688794e+01	2.929367e+00	1.349177e+01	0.000000e+00	2.374164e+00	7.389623e-03	9.953436e-01	4.884007e-03	1.362218e-04	3.047877e+00	1.825995e-02
6780000	-4.514395e+03	6.908574e+01	2.958720e+00	1.479652e+01	0.000000e+00	2.297837e+00	2.680493e-02	9.886652e-01	2.095653e-03	1.243045e-04	2.610350e+00	1.840082e-02
6800000	-4.514977e+03	4.495698e+01	3.238200e+00	1.596747e+01	0.000000e+00	1.945159e+00	2.617865e-02	9.881123e-01	2.150665e-03	1.392831e-04	2.398808e+00	2.005212e-02
6820000	-4.530203e+03	1.928812e+00	2.682067e+00	1.385886e+01	0.000000e+00	1.785930e+00	3.258220e-02	9.800816e-01	3.415898e-03	1.335088e-04	3.420580e+00	1.664027e-02
6840000	-4.532306e+03	-1.131267e+01	2.724626e+00	1.430061e+01	0.000000e+00	2.439822e+00	1.647056e-02	9.887806e-01	4.500578e-03	2.332892e-04	2.482119e+00	1.700484e-02
6860000	-4.524601e+03	5.354971e+00	2.826394e+00	1.417016e+01	0.000000e+00	1.973827e+00	2.670699e-02	9.868482e-01	3.246293e-03	2.372315e-04	2.617676e+00	1.768762e-02
6880000	-4.508664e+03	-3.506204e+00	2.780704e+00	1.422180e+01	0.000000e+00	2.099689e+00	2.638414e-02	9.896691e-01	2.486149e-03	2.105698e-04	3.525041e+00	1.749512e-02
6900000	-4.510490e+03	-4.860199e+01	2.690968e+00	1.420323e+01	0.000000e+00	2.115486e+00	1.284632e-02	9.923421e-01	3.471140e-03	2.224963e-04	3.650181e+00	1.684106e-02
6920000	-4.519511e+03	1.945006e+01	3.079758e+00	1.660300e+01	0.000000e+00	1.655947e+00	2.123926e-02	9.840809e-01	6.649541e-03	1.133170e-04	2.888711e+00	1.936030e-02
6940000	-4.523582e+03	4.105404e+01	2.559973e+00	1.385205e+01	0.000000e+00	1.938305e+00	2.142156e-02	9.869918e-01	3.990649e-03	1.237931e-04	3.226569e+00	1.606686e-02
6960000	-4.530815e+03	3.989830e+01	2.998297e+00	1.664676e+01	0.000000e+00	1.666560e+00	1.820046e-02	9.905717e-01	3.364972e-03	1.595794e-04	2.499885e+00	1.880303e-02
6980000	-4.511470e+03	2.991507e+01	3.137986e+00	1.698333e+01	0.000000e+00	1.513419e+00	7.650828e-03	9.937747e-01	8.857702e-03	1.050271e-04	3.012065e+00	1.976281e-02
7000000	-4.511803e+03	5.260193e+01	3.106971e+00	1.611551e+01	0.000000e+00	1.957722e+00	1.173959e-02	9.930301e-01	4.457631e-03	1.086909e-04	2.874835e+00	1.959295e-02
7020000	-4.511833e+03	6.701890e+01	2.795202e+00	1.437542e+01	0.000000e+00	1.965731e+00	8.282011e-03	9.960998e-01	1.966877e-03	7.588170e-05	2.869638e+00	1.753125e-02
7040000	-4.507942e+03	2.133992e+01	2.504620e+00	1.266904e+01	0.000000e+00	2.842995e+00	2.502261e-02	9.918835e-01	1.540340e-03	1.087852e-04	4.082730e+00	1.565541e-02
7060000	-4.511422e+03	2.635425e+01	3.304350e+00	1.684451e+01	0.000000e+00	2.274555e+00	3.005763e-02	9.923529e-01	7.323656e-04	1.075346e-04	3.539104e+00	2.073036e-02
7080000	-4.521205e+03	1.936013e+01	2.957505e+00	1.503282e+01	0.000000e+00	1.709460e+00	2.810387e-02	9.939717e-01	4.471429e-04	1.732286e-04	3.374125e+00	1.854127e-02
7100000	-4.511255e+03	4.727028e+00	2.928417e+00	1.463727e+01	0.000000e+00	2.133753e+00	4.056826e-02	9.893623e-01	7.857676e-04	1.932895e-04	2.235919e+00	1.816748e-02
7120000	-4.514135e+03	5.928059e+01	3.014235e+00	1.427225e+01	0.000000e+00	2.617612e+00	3.786135e-02	9.841496e-01	2.278493e-03	1.462771e-04	2.260724e+00	1.867479e-02
7140000	-4.511500e+03	4.903060e+01	3.208305e+00	1.560854e+01	0.000000e+00	1.977081e+00	3.419315e-02	9.871566e-01	1.687566e-03	1.550167e-04	2.422870e+00	2.004354e-02
7160000	-4.512437e+03	2.488100e+01	2.741132e+00	1.434340e+01	0.000000e+00	2.120791e+00	1.654926e-02	9.849697e-01	9.291690e-03	2.023724e-04	2.300662e+00	1.708053e-02
7180000	-4.522992e+03	-4.484622e+00	2.989118e+00	1.432937e+01	1.162791e-02	2.017260e+00	2.205866e-02	9.797936e-01	1.135533e-02	2.135054e-04	2.262189e+00	1.872206e-02
7200000	-4.521724e+03	-5.591676e-01	2.731988e+00	1.349486e+01	0.000000e+00	2.445283e+00	1.910258e-02	9.930066e-01	1.870433e-03	2.523330e-04	3.252409e+00	1.707396e-02
7220000	-4.510079e+03	-1.313149e+01	3.050887e+00	1.592071e+01	0.000000e+00	2.186054e+00	1.408473e-02	9.925826e-01	2.149229e-03	1.898961e-04	4.296178e+00	1.906150e-02
7240000	-4.507032e+03	4.809474e+01	3.131347e+00	1.629103e+01	0.000000e+00	1.923679e+00	2.770309e-02	9.735213e-01	9.560244e-03	1.013216e-04	1.853150e+00	1.959959e-02
7260000	-4.497386e+03	2.018911e+01	2.780678e+00	1.453234e+01	0.000000e+00	2.363032e+00	2.622644e-02	9.878490e-01	3.330770e-03	1.725901e-04	2.559573e+00	1.741794e-02
7280000	-4.492908e+03	1.577393e+01	2.749333e+00	1.432540e+01	0.000000e+00	2.180100e+00	3.798208e-02	9.720763e-01	5.599711e-03	1.894354e-04	2.406981e+00	1.725334e-02
7300000	-4.491669e+03	-1.905565e+01	2.535438e+00	1.317858e+01	0.000000e+00	2.653822e+00	1.007226e-02	9.913243e-01	6.758195e-03	1.868493e-04	3.141447e+00	1.596768e-02
7320000	-4.512217e+03	2.571434e+01	3.072722e+00	1.611876e+01	0.000000e+00	2.231562e+00	3.117466e-02	9.883227e-01	1.316411e-03	1.220600e-04	3.482071e+00	1.926587e-02
7340000	-4.514673e+03	-1.199293e+00	2.518068e+00	1.270625e+01	0.000000e+00	2.115481e+00	2.705709e-02	9.849339e-01	3.727435e-03	1.837367e-04	3.071327e+00	1.576418e-02
7360000	-4.499212e+03	1.162537e+01	2.510786e+00	1.234628e+01	0.000000e+00	1.911667e+00	1.511550e-02	9.917931e-01	3.355925e-03	2.268607e-04	2.025829e+00	1.568122e-02
7380000	-4.500954e+03	-7.751115e+01	2.517775e+00	1.263763e+01	0.000000e+00	1.792697e+00	2.616880e-02	9.892034e-01	1.621176e-03	3.658487e-04	3.779736e+00	1.567163e-02
7400000	-4.494389e+03	-6.140710e+01	2.685832e+00	1.421537e+01	0.000000e+00	2.345569e+00	2.985663e-02	9.893134e-01	1.363474e-03	1.630180e-04	3.905406e+00	1.672570e-02
7420000	-4.513755e+03	1.480927e+01	2.832737e+00	1.371101e+01	0.000000e+00	1.938073e+00	1.344869e-02	9.915391e-01	3.787346e-03	1.206936e-04	2.969757e+00	1.761392e-02
7440000	-4.499043e+03	-1.494713e+01	3.099371e+00	1.532083e+01	0.000000e+00	1.763042e+00	2.788244e-02	9.888493e-01	2.038946e-03	2.327367e-04	2.080848e+00	1.933968e-02
7460000	-4.503301e+03	-5.404026e+01	2.943863e+00	1.374494e+01	0.000000e+00	2.003582e+00	2.465646e-02	9.835864e-01	4.916643e-03	3.185158e-04	1.978172e+00	1.836043e-02
7480000	-4.495322e+03	-3.748604e+01	2.938491e+00	1.484074e+01	0.000000e+00	2.090942e+00	2.509087e-02	9.841396e-01	5.209221e-03	2.333695e-04	1.764980e+00	1.837790e-02
7500000	-4.498565e+03	-6.965049e+01	2.943313e+00	1.448847e+01	0.000000e+00	1.666406e+00	1.377896e-02	9.920305e-01	4.555476e-03	3.178175e-04	2.094015e+00	1.839654e-02
7520000	-4.515788e+03	-8.502348e+00	2.825194e+00	1.457166e+01	0.000000e+00	1.768133e+00	2.124748e-02	9.901554e-01	2.333684e-03	1.773519e-04	1.958623e+00	1.768130e-02
7540000	-4.531151e+03	3.724656e+01	2.310346e+00	1.229506e+01	0.000000e+00	2.072903e+00	2.456289e-02	9.917617e-01	1.013605e-03	1.207719e-04	2.099472e+00	1.440153e-02
7560000	-4.500367e+03	-2.685315e+01	2.380203e+00	1.233156e+01	0.000000e+00	2.418439e+00	1.130668e-02	9.971027e-01	6.812955e-04	1.755777e-04	2.743185e+00	1.478378e-02
7580000	-4.500671e+03	-1.250711e+01	3.161269e+00	1.527235e+01	0.000000e+00	1.828195e+00	3.320781e-02	9.946674e-01	3.553491e-04	1.691428e-04	3.130815e+00	1.998282e-02
7600000	-4.512074e+03	1.444065e+01	3.087123e+00	1.482491e+01	0.000000e+00	2.125632e+00	1.589591e-02	9.972662e-01	4.355371e-04	1.823448e-04	2.891462e+00	1.939099e-02
7620000	-4.525246e+03	1.131053e+01	3.135122e+00	1.549684e+01	0.000000e+00	1.724095e+00	2.248300e-02	9.945583e-01	5.935637e-04	1.714798e-04	2.719304e+00	1.963203e-02
7640000	-4.519746e+03	-1.740456e+01	2.527096e+00	1.355331e+01	0.000000e+00	1.869992e+00	2.678917e-02	9.905694e-01	9.693182e-04	1.675112e-04	3.408660e+00	1.584161e-02
7660000	-4.517065e+03	-1.453920e+01	3.163305e+00	1.543365e+01	0.000000e+00	1.567500e+00	1.448805e-02	9.914094e-01	5.081756e-03	1.626363e-04	3.449622e+00	1.976580e-02
7680000	-4.529500e+03	-3.723338e+00	2.992107e+00	1.464778e+01	0.000000e+00	2.086576e+00	1.281746e-02	9.925441e-01	4.454015e-03	1.892988e-04	2.493339e+00	1.865674e-02
7700000	-4.514202e+03	-1.599193e+01	2.746826e+00	1.419873e+01	0.000000e+00	2.520698e+00	1.213407e-02	9.952195e-01	1.615561e-03	1.543188e-04	2.795996e+00	1.715088e-02
7720000	-4.516991e+03	-2.450075e+01	2.952449e+00	1.498568e+01	0.000000e+00	1.918584e+00	1.128579e-02	9.892772e-01	1.000183e-02	1.539968e-04	3.064243e+00	1.837240e-02
7740000	-4.515515e+03	-3.103218e+01	2.764502e+00	1.358795e+01	0.000000e+00	2.077758e+00	2.080226e-02	9.940062e-01	1.104313e-03	1.420622e-04	3.412174e+00	1.720013e-02
7760000	-4.534113e+03	-3.099008e+01	2.673618e+00	1.418891e+01	0.000000e+00	1.845695e+00	1.489151e-02	9.957369e-01	1.117613e-03	1.652058e-04	2.423580e+00	1.660903e-02
7780000	-4.525532e+03	-5.545114e+01	2.655526e+00	1.431921e+01	0.000000e+00	2.165237e+00	2.420986e-02	9.942097e-01	4.789949e-04	1.781891e-04	2.542481e+00	1.654078e-02
7800000	-4.513947e+03	-6.879443e+01	2.512619e+00	1.333940e+01	0.000000e+00	2.307241e+00	1.470262e-02	9.967878e-01	6.744732e-04	2.926449e-04	3.150575e+00	1.562633e-02
7820000	-4.525997e+03	-3.317084e+01	2.711352e+00	1.388317e+01	0.000000e+00	2.397645e+00	9.393306e-03	9.981644e-01	4.365319e-04	2.303282e-04	2.599059e+00	1.686299e-02
7840000	-4.526360e+03	-3.623562e+01	2.790992e+00	1.427943e+01	0.000000e+00	2.287725e+00	8.412389e-03	9.985696e-01	3.001500e-04	2.354718e-04	2.998031e+00	1.751900e-02
7860000	-4.522147e+03	-5.192160e+01	2.639789e+00	1.392125e+01	0.000000e+00	2.022587e+00	1.465889e-02	9.975726e-01	3.190016e-04	2.061425e-04	2.516233e+00	1.651603e-02
7880000	-4.526946e+03	-2.258626e+01	2.350388e+00	1.289392e+01	0.000000e+00	1.949493e+00	2.114135e-02	9.962276e-01	3.508258e-04	1.967506e-04	2.729395e+00	1.470409e-02
7900000	-4.528561e+03	1.343034e+01	2.675409e+00	1.501048e+01	0.000000e+00	2.158545e+00	1.402851e-02	9.965455e-01	6.032799e-04	1.823047e-04	1.740144e+00	1.667990e-02
7920000	-4.548848e+03	4.015059e+01	2.942254e+00	1.507481e+01	0.000000e+00	2.497724e+00	1.411273e-02	9.901931e-01	4.302745e-03	1.578338e-04	1.588749e+00	1.837338e-02
7940000	-4.501782e+03	9.657327e+00	2.782649e+00	1.439253e+01	0.000000e+00	2.433376e+00	1.713346e-02	9.811723e-01	1.351020e-02	2.402157e-04	1.755979e+00	1.737890e-02
7960000	-4.509937e+03	1.082051e+01	3.008168e+00	1.498443e+01	0.000000e+00	1.941665e+00	2.134761e-02	9.879843e-01	3.057612e-03	1.549310e-04	2.658442e+00	1.877035e-02
7980000	-4.518654e+03	2.891828e+01	2.938833e+00	1.509395e+01	0.000000e+00	2.154453e+00	1.878181e-02	9.952431e-01	8.362394e-04	1.614855e-04	2.386128e+00	1.824772e-02
8000000	-4.513317e+03	-3.109937e+01	2.858836e+00	1.487519e+01	0.000000e+00	2.307708e+00	2.509832e-02	9.954457e-01	3.230345e-04	2.848584e-04	1.767897e+00	1.770371e-02
8020000	-4.531767e+03	1.779537e+01	3.063912e+00	1.486453e+01	0.000000e+00	1.991337e+00	1.641106e-02	9.906832e-01	3.089153e-03	3.161026e-04	2.007401e+00	1.890672e-02
8040000	-4.516591e+03	1.659914e+01	2.689568e+00	1.349161e+01	0.000000e+00	2.664133e+00	2.284020e-02	9.739156e-01	1.152815e-02	2.171694e-04	2.354060e+00	1.667171e-02
8060000	-4.531442e+03	4.633922e+01	2.922140e+00	1.420338e+01	0.000000e+00	2.844109e+00	2.558508e-02	9.794654e-01	7.578534e-03	1.853495e-04	1.702024e+00	1.807707e-02
8080000	-4.506322e+03	-4.540973e+01	2.948252e+00	1.500305e+01	0.000000e+00	2.304825e+00	2.780175e-02	9.822556e-01	3.851446e-03	2.345427e-04	2.408223e+00	1.821994e-02
8100000	-4.511773e+03	-3.514893e+01	2.563168e+00	1.353336e+01	0.000000e+00	2.595181e+00	3.255753e-02	9.852561e-01	2.523273e-03	2.356852e-04	3.074867e+00	1.581962e-02
8120000	-4.519649e+03	-2.698696e+00	2.780868e+00	1.497747e+01	0.000000e+00	2.810356e+00	2.630187e-02	9.887229e-01	2.063418e-03	1.579307e-04	2.520224e+00	1.717756e-02
8140000	-4.537526e+03	-5.563661e+01	2.900795e+00	1.498674e+01	0.000000e+00	1.918169e+00	1.472282e-02	9.903958e-01	4.874629e-03	1.943057e-04	3.324281e+00	1.784581e-02
8160000	-4.529882e+03	-1.262698e+01	2.499682e+00	1.269553e+01	0.000000e+00	2.276265e+00	2.192290e-02	9.907210e-01	2.116038e-03	2.278975e-04	2.846099e+00	1.548901e-02
8180000	-4.515390e+03	-3.386968e+01	2.613014e+00	1.352862e+01	0.000000e+00	2.286312e+00	1.428223e-02	9.958088e-01	1.036626e-03	2.279304e-04	3.091146e+00	1.616619e-02
8200000	-4.520728e+03	9.709580e+00	3.013367e+00	1.384871e+01	0.000000e+00	2.505362e+00	1.117408e-02	9.936377e-01	4.173820e-03	2.066482e-04	2.724853e+00	1.872075e-02
8220000	-4.523079e+03	9.405318e+00	3.605231e+00	1.633846e+01	0.000000e+00	1.858125e+00	1.401214e-02	9.893508e-01	7.341657e-03	2.176546e-04	2.285046e+00	2.243390e-02
8240000	-4.519311e+03	-8.394874e+00	2.755085e+00	1.306903e+01	0.000000e+00	2.520977e+00	2.258749e-02	9.883994e-01	3.704733e-03	2.061683e-04	3.009856e+00	1.704603e-02
8260000	-4.527978e+03	2.333495e+01	3.142307e+00	1.447713e+01	1.162791e-02	2.432265e+00	1.270933e-02	9.955578e-01	1.772832e-03	1.889656e-04	1.980581e+00	1.950600e-02
8280000	-4.517085e+03	1.544396e+00	3.023636e+00	1.485908e+01	0.000000e+00	2.144494e+00	1.748831e-02	9.961464e-01	4.826421e-04	1.812467e-04	2.339285e+00	1.888341e-02
8300000	-4.511813e+03	5.122482e+01	3.254747e+00	1.484729e+01	0.000000e+00	2.380344e+00	1.217523e-02	9.964371e-01	1.276940e-03	1.488037e-04	2.431278e+00	2.040441e-02
8320000	-4.507528e+03	3.235000e+01	2.931483e+00	1.457254e+01	0.000000e+00	2.882834e+00	2.111303e-02	9.854605e-01	5.628558e-03	1.760718e-04	2.664962e+00	1.842669e-02
8340000	-4.510959e+03	-1.094028e+01	3.115163e+00	1.578411e+01	0.000000e+00	1.718049e+00	1.855974e-02	9.956764e-01	7.071274e-04	2.931389e-04	2.148584e+00	1.959049e-02
8360000	-4.506410e+03	3.827391e+01	3.342054e+00	1.585625e+01	0.000000e+00	2.019630e+00	1.444003e-02	9.946961e-01	1.518785e-03	2.343273e-04	1.900841e+00	2.100864e-02
8380000	-4.529270e+03	5.281988e+01	3.113995e+00	1.446502e+01	0.000000e+00	2.601119e+00	8.588767e-03	9.954052e-01	3.840365e-03	2.782691e-04	1.768756e+00	1.954550e-02
8400000	-4.510916e+03	3.451988e+01	2.787130e+00	1.341533e+01	0.000000e+00	1.773570e+00	2.071786e-02	9.909154e-01	2.448254e-03	1.548212e-04	2.432031e+00	1.749256e-02
8420000	-4.512829e+03	4.167730e+01	3.285595e+00	1.611170e+01	0.000000e+00	2.078623e+00	1.556695e-02	9.943913e-01	1.411547e-03	1.546037e-04	2.186932e+00	2.066557e-02
8440000	-4.513231e+03	3.003484e+01	2.993540e+00	1.412331e+01	0.000000e+00	2.146069e+00	2.183273e-02	9.934792e-01	1.174327e-03	1.589468e-04	1.996543e+00	1.880912e-02
8460000	-4.490643e+03	-8.678861e+00	2.790739e+00	1.302766e+01	0.000000e+00	2.364188e+00	1.669614e-02	9.900683e-01	5.227624e-03	2.371745e-04	2.788749e+00	1.754733e-02
8480000	-4.506727e+03	-9.701993e+00	3.008134e+00	1.466268e+01	0.000000e+00	1.855879e+00	4.182600e-02	9.890568e-01	9.719423e-04	2.214644e-04	2.994611e+00	1.890953e-02
8500000	-4.507061e+03	-1.795379e+01	3.109650e+00	1.492844e+01	0.000000e+00	2.211081e+00	1.801071e-02	9.961003e-01	5.914908e-04	2.354040e-04	2.715135e+00	1.959042e-02
8520000	-4.527140e+03	-3.003242e+00	3.317138e+00	1.632409e+01	0.000000e+00	2.209021e+00	4.271869e-02	9.917683e-01	5.085971e-04	2.418952e-04	1.860439e+00	2.088725e-02
8540000	-4.520275e+03	-3.986711e+01	2.920080e+00	1.520857e+01	0.000000e+00	2.170397e+00	2.571888e-02	9.942087e-01	5.513270e-04	2.527369e-04	2.416329e+00	1.832259e-02
8560000	-4.508298e+03	-5.714584e+01	3.009097e+00	1.503574e+01	0.000000e+00	2.824011e+00	1.845656e-02	9.772937e-01	1.449753e-02	4.747689e-04	2.173955e+00	1.890873e-02
8580000	-4.517665e+03	-4.341643e+01	3.087645e+00	1.507115e+01	0.000000e+00	2.053864e+00	4.067384e-02	9.737500e-01	6.128154e-03	4.609917e-04	1.935887e+00	1.946670e-02
8600000	-4.529331e+03	-2.369209e+01	3.309596e+00	1.622446e+01	0.000000e+00	2.034446e+00	2.074140e-02	9.908044e-01	2.363443e-03	2.641861e-04	2.227874e+00	2.083039e-02
8620000	-4.529985e+03	9.483526e+00	3.036164e+00	1.451594e+01	0.000000e+00	2.263528e+00	1.857678e-02	9.883157e-01	4.752862e-03	2.892915e-04	1.967734e+00	1.916341e-02
8640000	-4.528203e+03	6.824991e+00	2.796023e+00	1.361412e+01	0.000000e+00	2.152467e+00	2.593987e-02	9.843767e-01	3.674931e-03	2.122209e-04	2.220092e+00	1.766522e-02
8660000	-4.511482e+03	1.765491e+01	3.219891e+00	1.549447e+01	0.000000e+00	2.019507e+00	2.519256e-02	9.813732e-01	6.522241e-03	1.543856e-04	2.229272e+00	2.031602e-02
8680000	-4.540192e+03	4.787392e+01	2.978146e+00	1.409317e+01	0.000000e+00	2.782696e+00	3.429372e-02	9.809229e-01	3.756026e-03	1.546298e-04	1.668032e+00	1.888472e-02
8700000	-4.528926e+03	3.786659e+01	2.605989e+00	1.248772e+01	0.000000e+00	1.952165e+00	3.157021e-02	9.832202e-01	3.806957e-03	1.782964e-04	1.998750e+00	1.644118e-02
8720000	-4.529509e+03	5.064985e+01	2.489832e+00	1.268315e+01	0.000000e+00	1.686577e+00	1.999534e-02	9.880620e-01	3.514739e-03	1.378913e-04	1.499511e+00	1.569764e-02
8740000	-4.514134e+03	-6.699962e+00	2.494856e+00	1.225234e+01	0.000000e+00	2.353426e+00	4.512117e-02	9.719280e-01	5.357451e-03	2.795507e-04	2.320025e+00	1.575993e-02
8760000	-4.503851e+03	4.222302e+01	2.863397e+00	1.442831e+01	0.000000e+00	2.007580e+00	2.313989e-02	9.852948e-01	4.216775e-03	1.320325e-04	1.782452e+00	1.808800e-02
8780000	-4.504682e+03	2.584626e+01	2.752248e+00	1.335322e+01	0.000000e+00	2.751670e+00	3.188514e-02	9.742846e-01	8.131311e-03	1.884225e-04	1.827526e+00	1.729754e-02
8800000	-4.511141e+03	-2.698026e+01	2.812303e+00	1.381257e+01	0.000000e+00	2.039152e+00	1.461705e-02	9.923575e-01	3.861769e-03	2.789331e-04	2.289488e+00	1.770469e-02
8820000	-4.504695e+03	1.127094e+01	2.882967e+00	1.435562e+01	0.000000e+00	2.325926e+00	1.306731e-02	9.939486e-01	2.333439e-03	2.249309e-04	1.622202e+00	1.823283e-02
8840000	-4.520133e+03	1.778136e+01	2.676110e+00	1.334183e+01	0.000000e+00	1.944663e+00	1.149872e-02	9.936227e-01	3.652553e-03	1.498777e-04	2.026528e+00	1.693474e-02
8860000	-4.508419e+03	-2.964641e+01	2.934408e+00	1.380247e+01	0.000000e+00	2.283502e+00	2.772829e-02	9.891879e-01	1.845324e-03	2.281552e-04	2.270576e+00	1.846167e-02
8880000	-4.523796e+03	-5.959794e+01	3.062225e+00	1.452657e+01	0.000000e+00	1.996963e+00	2.436164e-02	9.900100e-01	1.797582e-03	2.771608e-04	2.099791e+00	1.922223e-02
8900000	-4.508126e+03	-1.912468e+01	2.642029e+00	1.313288e+01	0.000000e+00	2.790417e+00	2.110260e-02	9.918180e-01	1.646675e-03	2.152754e-04	2.185992e+00	1.662904e-02
8920000	-4.536835e+03	1.354827e+01	2.909476e+00	1.395231e+01	0.000000e+00	2.024835e+00	9.419020e-03	9.973005e-01	1.180418e-03	1.958518e-04	2.061935e+00	1.848649e-02
8940000	-4.527673e+03	4.931858e+01	3.066110e+00	1.415709e+01	0.000000e+00	1.993004e+00	1.837917e-02	9.972331e-01	3.571519e-04	1.857918e-04	1.603693e+00	1.947514e-02
8960000	-4.522473e+03	3.415911e+01	3.382193e+00	1.569241e+01	0.000000e+00	2.144450e+00	2.490558e-02	9.956508e-01	4.269930e-04	1.189821e-04	1.868145e+00	2.144178e-02
8980000	-4.525854e+03	4.403172e+01	3.004372e+00	1.376011e+01	0.000000e+00	1.811183e+00	1.201888e-02	9.982121e-01	3.476239e-04	1.729317e-04	2.879153e+00	1.905807e-02
9000000	-4.513947e+03	4.013087e+01	3.047297e+00	1.446828e+01	0.000000e+00	2.115209e+00	1.775901e-02	9.961874e-01	5.403734e-04	1.695782e-04	2.757474e+00	1.925493e-02
9020000	-4.522887e+03	3.083596e+01	3.156187e+00	1.507443e+01	0.000000e+00	2.091392e+00	1.392559e-02	9.946592e-01	1.689291e-03	1.441318e-04	2.318000e+00	1.998909e-02
9040000	-4.500232e+03	6.349819e+01	3.135908e+00	1.491565e+01	0.000000e+00	2.239389e+00	2.446439e-02	9.942373e-01	8.283775e-04	1.401752e-04	1.635182e+00	1.987165e-02
9060000	-4.521392e+03	3.001570e+01	2.768915e+00	1.411048e+01	0.000000e+00	2.007927e+00	2.922457e-02	9.826894e-01	4.163895e-03	1.389059e-04	1.971854e+00	1.753436e-02
9080000	-4.507846e+03	7.740820e+01	3.339529e+00	1.508126e+01	0.000000e+00	2.166881e+00	1.725513e-02	9.859294e-01	9.812836e-03	1.052443e-04	1.956969e+00	2.129947e-02
9100000	-4.509512e+03	4.288084e+01	3.151901e+00	1.459842e+01	0.000000e+00	2.185292e+00	2.245520e-02	9.900580e-01	2.534879e-03	1.611423e-04	2.076029e+00	2.010435e-02
9120000	-4.524089e+03	5.366496e+01	2.663276e+00	1.341493e+01	0.000000e+00	1.953250e+00	1.591277e-02	9.880467e-01	8.140736e-03	1.852325e-04	1.417157e+00	1.678229e-02
9140000	-4.528927e+03	4.422123e+01	2.893499e+00	1.382748e+01	0.000000e+00	1.711453e+00	3.004198e-02	9.838015e-01	2.990676e-03	2.036170e-04	1.410055e+00	1.820086e-02
9160000	-4.533167e+03	6.522828e+01	2.875460e+00	1.372333e+01	0.000000e+00	2.143473e+00	3.608153e-02	9.909323e-01	9.101427e-04	2.250635e-04	1.308659e+00	1.812154e-02
9180000	-4.543530e+03	3.895671e+01	2.862902e+00	1.411614e+01	0.000000e+00	1.964203e+00	4.277148e-02	9.719084e-01	5.426861e-03	1.602299e-04	1.768333e+00	1.800578e-02
9200000	-4.530831e+03	2.816305e+01	2.962163e+00	1.483583e+01	0.000000e+00	2.022803e+00	4.113917e-02	9.865057e-01	1.342702e-03	1.548333e-04	1.478811e+00	1.870789e-02
9220000	-4.525055e+03	1.924715e+01	2.802322e+00	1.332778e+01	0.000000e+00	2.011993e+00	3.014136e-02	9.780598e-01	7.899560e-03	2.191185e-04	1.801500e+00	1.752285e-02
9240000	-4.514038e+03	5.620944e+01	2.855468e+00	1.419442e+01	0.000000e+00	1.903665e+00	6.714027e-02	9.820918e-01	1.043450e-03	1.422940e-04	1.456406e+00	1.787024e-02
9260000	-4.521896e+03	6.076427e+01	2.946332e+00	1.443569e+01	0.000000e+00	2.340257e+00	1.598512e-02	9.930750e-01	2.091873e-03	1.773869e-04	1.136220e+00	1.847497e-02
9280000	-4.518812e+03	3.019389e+01	2.567910e+00	1.240301e+01	0.000000e+00	1.609401e+00	9.699669e-03	9.920597e-01	8.011943e-03	2.685070e-04	1.361716e+00	1.620076e-02
9300000	-4.531211e+03	-4.019220e+01	2.769177e+00	1.343541e+01	0.000000e+00	2.075525e+00	2.047254e-02	9.890361e-01	3.226043e-03	2.796165e-04	2.060875e+00	1.750375e-02
9320000	-4.517925e+03	-5.249959e+00	3.256905e+00	1.504101e+01	0.000000e+00	2.152433e+00	2.475008e-02	9.952256e-01	4.712169e-04	2.342533e-04	2.195162e+00	2.065570e-02
9340000	-4.524624e+03	-3.077757e+01	2.773535e+00	1.417462e+01	0.000000e+00	1.923031e+00	1.888522e-02	9.970046e-01	3.143404e-04	4.111184e-04	1.386977e+00	1.765405e-02
9360000	-4.538333e+03	-5.954654e+01	2.855479e+00	1.314181e+01	0.000000e+00	2.116196e+00	1.269901e-02	9.976684e-01	5.033258e-04	5.048871e-04	1.871559e+00	1.818851e-02
9380000	-4.549245e+03	-2.733785e+01	2.957309e+00	1.352497e+01	0.000000e+00	2.051764e+00	7.785779e-03	9.955235e-01	4.585021e-03	4.224351e-04	1.220030e+00	1.884083e-02
9400000	-4.529752e+03	-4.344144e+01	2.807025e+00	1.450297e+01	0.000000e+00	2.064435e+00	9.597050e-03	9.952176e-01	2.357531e-03	2.969015e-04	1.666703e+00	1.785334e-02
9420000	-4.520710e+03	2.675763e+00	3.143710e+00	1.390073e+01	0.000000e+00	1.930542e+00	1.049936e-02	9.962798e-01	2.055982e-03	2.636518e-04	2.167089e+00	1.999263e-02
9440000	-4.528687e+03	-1.969312e+01	2.762206e+00	1.285789e+01	0.000000e+00	2.740578e+00	6.482108e-03	9.959064e-01	6.083149e-03	3.561507e-04	1.938928e+00	1.753824e-02
9460000	-4.525048e+03	-1.876646e+01	2.980715e+00	1.355815e+01	0.000000e+00	2.659940e+00	3.054454e-02	9.793373e-01	4.436809e-03	2.689665e-04	1.783731e+00	1.890229e-02
9480000	-4.533530e+03	-4.983054e+01	2.812526e+00	1.302012e+01	0.000000e+00	3.140971e+00	2.179199e-02	9.925342e-01	1.597129e-03	3.554483e-04	2.458672e+00	1.785917e-02
9500000	-4.518439e+03	-4.893608e+01	2.798028e+00	1.357929e+01	0.000000e+00	2.266959e+00	1.391261e-02	9.932225e-01	3.288137e-03	3.192320e-04	2.484303e+00	1.775887e-02
9520000	-4.518147e+03	-4.043033e+01	2.838334e+00	1.423987e+01	0.000000e+00	2.016080e+00	2.143873e-02	9.790052e-01	1.039958e-02	3.087177e-04	2.331336e+00	1.787074e-02
9540000	-4.522832e+03	-3.996757e+01	2.928450e+00	1.466239e+01	0.000000e+00	2.128609e+00	2.652781e-02	9.868647e-01	4.038575e-03	3.638398e-04	2.446267e+00	1.848234e-02
9560000	-4.521767e+03	-3.760007e+01	2.573713e+00	1.434358e+01	0.000000e+00	2.234748e+00	2.349863e-02	9.915555e-01	1.438552e-03	1.963410e-04	2.714958e+00	1.617547e-02
9580000	-4.528557e+03	-5.311622e+01	2.467330e+00	1.291655e+01	0.000000e+00	2.544914e+00	1.933536e-02	9.891003e-01	3.875659e-03	3.029067e-04	2.122693e+00	1.551339e-02
9600000	-4.518941e+03	-5.357703e+00	2.948193e+00	1.385649e+01	0.000000e+00	2.181428e+00	1.475033e-02	9.908707e-01	5.774502e-03	2.897366e-04	1.647624e+00	1.857322e-02
9620000	-4.507952e+03	2.937729e+01	2.956331e+00	1.299919e+01	0.000000e+00	2.442855e+00	3.166250e-02	9.746482e-01	9.411645e-03	3.320594e-04	2.139383e+00	1.862633e-02
9640000	-4.512191e+03	3.749708e+01	2.760518e+00	1.367688e+01	0.000000e+00	1.934251e+00	3.211778e-02	9.861160e-01	2.145443e-03	1.884342e-04	1.351195e+00	1.739004e-02
9660000	-4.535636e+03	-1.097332e+01	3.027275e+00	1.529274e+01	0.000000e+00	2.109606e+00	3.116100e-02	9.870856e-01	1.793903e-03	3.159109e-04	1.520635e+00	1.901113e-02
9680000	-4.512426e+03	2.089731e+01	2.775824e+00	1.352083e+01	0.000000e+00	2.031280e+00	3.241809e-02	9.738592e-01	9.793282e-03	2.112017e-04	2.163358e+00	1.741591e-02
9700000	-4.514012e+03	-3.420047e+01	2.712501e+00	1.375618e+01	0.000000e+00	2.030370e+00	2.994553e-02	9.858372e-01	3.275912e-03	2.707736e-04	1.801932e+00	1.690387e-02
9720000	-4.524466e+03	-3.966958e+01	2.710221e+00	1.332997e+01	0.000000e+00	2.282595e+00	3.272882e-02	9.808777e-01	3.097055e-03	2.846996e-04	2.353701e+00	1.687382e-02
9740000	-4.521257e+03	-8.173260e+01	2.424310e+00	1.351515e+01	0.000000e+00	1.805296e+00	3.189646e-02	9.753832e-01	5.349979e-03	4.436702e-04	2.205146e+00	1.506387e-02
9760000	-4.499123e+03	-7.892290e+00	2.841273e+00	1.447664e+01	0.000000e+00	1.671507e+00	1.884708e-02	9.953066e-01	6.845561e-04	2.281234e-04	2.167612e+00	1.766326e-02
9780000	-4.510944e+03	-4.293069e+00	2.678615e+00	1.331447e+01	0.000000e+00	1.977271e+00	2.705357e-02	9.889737e-01	2.296726e-03	2.464229e-04	2.151625e+00	1.665180e-02
9800000	-4.539840e+03	1.180950e+01	2.611083e+00	1.367105e+01	0.000000e+00	1.792996e+00	2.903457e-02	9.795428e-01	5.814342e-03	1.956145e-04	1.771593e+00	1.625955e-02
9820000	-4.539855e+03	-3.971784e+01	2.736459e+00	1.403936e+01	0.000000e+00	1.646454e+00	2.693581e-02	9.794890e-01	6.441583e-03	2.754479e-04	3.151244e+00	1.712269e-02
9840000	-4.536899e+03	1.236793e+01	3.074428e+00	1.477458e+01	0.000000e+00	2.961644e+00	2.729414e-02	9.781268e-01	7.946513e-03	1.858653e-04	1.730932e+00	1.922878e-02
9860000	-4.538169e+03	5.551295e+01	2.967331e+00	1.526140e+01	0.000000e+00	3.308039e+00	2.202911e-02	9.925262e-01	1.005550e-03	1.474078e-04	1.812318e+00	1.854212e-02
9880000	-4.519172e+03	9.486297e+01	3.054594e+00	1.537033e+01	0.000000e+00	2.345316e+00	7.239308e-03	9.961195e-01	3.294066e-03	1.277127e-04	1.109457e+00	1.909347e-02
9900000	-4.545835e+03	1.181425e+02	2.867442e+00	1.423728e+01	0.000000e+00	3.207759e+00	8.775751e-03	9.962840e-01	2.132246e-03	1.195510e-04	1.325499e+00	1.800794e-02
9920000	-4.524545e+03	7.125725e+01	2.781265e+00	1.435406e+01	0.000000e+00	2.227825e+00	4.888511e-03	9.972429e-01	2.384925e-03	1.390110e-04	1.715583e+00	1.742165e-02
9940000	-4.518491e+03	5.988958e+01	2.932374e+00	1.406393e+01	0.000000e+00	1.778683e+00	2.652424e-02	9.874957e-01	3.011592e-03	1.006093e-04	2.360708e+00	1.832468e-02
9960000	-4.527986e+03	7.397607e+00	2.981328e+00	1.509335e+01	0.000000e+00	2.399916e+00	3.240062e-02	9.843700e-01	3.306308e-03	1.505014e-04	2.060564e+00	1.868685e-02
9980000	-4.507802e+03	7.138502e+01	3.131523e+00	1.505231e+01	0.000000e+00	2.262425e+00	2.818813e-02	9.932272e-01	8.622774e-04	1.420847e-04	1.644626e+00	1.965142e-02
10000000	-4.550639e+03	8.153003e+01	3.345909e+00	1.684585e+01	0.000000e+00	1.538894e+00	1.346583e-02	9.943315e-01	1.772068e-03	1.076041e-04	1.257528e+00	2.102393e-02
10020000	-4.538650e+03	4.249520e+01	3.094794e+00	1.590822e+01	0.000000e+00	1.950036e+00	1.631803e-02	9.928029e-01	2.431375e-03	1.837846e-04	1.299991e+00	1.951594e-02
10040000	-4.541487e+03	4.580684e+01	2.817539e+00	1.337704e+01	1.162791e-02	2.068478e+00	2.802544e-02	9.845795e-01	4.414037e-03	2.119638e-04	1.760182e+00	1.778787e-02
10060000	-4.543510e+03	3.985992e+01	2.798436e+00	1.443385e+01	0.000000e+00	1.482665e+00	1.373714e-02	9.949383e-01	1.516096e-03	1.670137e-04	1.836101e+00	1.766865e-02
10080000	-4.534231e+03	3.988148e+01	2.615034e+00	1.373789e+01	0.000000e+00	1.933366e+00	1.054365e-02	9.937235e-01	3.349697e-03	1.688462e-04	2.155843e+00	1.654672e-02
10100000	-4.525112e+03	1.757284e+01	2.650395e+00	1.453439e+01	0.000000e+00	2.177731e+00	1.005788e-02	9.951638e-01	2.214202e-03	1.699837e-04	1.873847e+00	1.676406e-02
10120000	-4.522408e+03	4.128311e+01	2.893504e+00	1.516059e+01	0.000000e+00	2.250734e+00	3.505575e-02	9.791196e-01	3.452633e-03	1.912588e-04	1.499614e+00	1.836808e-02
10140000	-4.522948e+03	7.064210e+01	2.818744e+00	1.447714e+01	0.000000e+00	2.088328e+00	1.494927e-02	9.872968e-01	9.513813e-03	1.608665e-04	1.157676e+00	1.786338e-02
10160000	-4.547748e+03	5.738150e+01	3.359690e+00	1.626690e+01	0.000000e+00	1.954644e+00	4.724780e-02	9.866475e-01	1.213123e-03	2.459365e-04	6.857430e-01	2.129247e-02
10180000	-4.535467e+03	6.285946e+01	3.007097e+00	1.427847e+01	0.000000e+00	2.313885e+00	2.415481e-02	9.852452e-01	3.930999e-03	1.759455e-04	1.196190e+00	1.903869e-02
10200000	-4.514729e+03	5.425438e+01	2.620523e+00	1.315288e+01	0.000000e+00	2.295112e+00	2.868476e-02	9.835034e-01	4.856723e-03	2.806380e-04	1.220238e+00	1.660198e-02
10220000	-4.525496e+03	-3.527882e+01	2.598542e+00	1.435204e+01	0.000000e+00	1.502933e+00	2.693131e-02	9.872896e-01	2.553496e-03	2.293604e-04	1.780526e+00	1.646529e-02
10240000	-4.511865e+03	-3.127550e+01	2.516491e+00	1.395866e+01	0.000000e+00	2.674629e+00	9.180212e-03	9.957780e-01	2.435055e-03	1.974032e-04	2.773006e+00	1.589074e-02
10260000	-4.541860e+03	-3.572016e+01	2.462336e+00	1.351582e+01	0.000000e+00	2.066345e+00	2.417644e-02	9.908747e-01	1.364664e-03	3.248556e-04	1.877539e+00	1.546189e-02
10280000	-4.526444e+03	-1.553887e+01	2.752779e+00	1.487676e+01	0.000000e+00	2.325779e+00	1.674281e-02	9.917362e-01	2.510367e-03	1.603279e-04	2.312167e+00	1.732787e-02
10300000	-4.529352e+03	2.467510e+01	2.788329e+00	1.386349e+01	0.000000e+00	2.542339e+00	2.037032e-02	9.931788e-01	1.358194e-03	1.579274e-04	2.155414e+00	1.750176e-02
10320000	-4.525372e+03	2.082237e+01	2.826097e+00	1.399928e+01	0.000000e+00	2.023228e+00	2.424384e-02	9.918671e-01	1.595465e-03	1.884128e-04	1.566597e+00	1.787712e-02
10340000	-4.535811e+03	-4.161415e+01	2.927727e+00	1.334016e+01	0.000000e+00	1.979933e+00	1.459171e-02	9.927504e-01	2.857602e-03	2.526545e-04	3.113483e+00	1.858344e-02
10360000	-4.529805e+03	-6.783084e+00	3.304763e+00	1.582064e+01	0.000000e+00	2.111178e+00	1.973178e-02	9.940163e-01	1.609566e-03	1.433826e-04	1.842253e+00	2.091685e-02
10380000	-4.516987e+03	-1.946990e+01	3.147928e+00	1.454410e+01	0.000000e+00	1.918886e+00	2.548950e-02	9.841121e-01	5.583319e-03	1.695206e-04	2.417813e+00	1.993955e-02
10400000	-4.531098e+03	-5.757446e+01	2.972336e+00	1.492870e+01	0.000000e+00	1.935124e+00	1.452966e-02	9.937141e-01	1.969408e-03	3.012365e-04	2.213833e+00	1.884874e-02
10420000	-4.525745e+03	-2.997814e+01	2.704644e+00	1.424396e+01	0.000000e+00	1.661766e+00	2.424663e-02	9.912606e-01	1.358404e-03	2.539299e-04	1.747154e+00	1.707062e-02
10440000	-4.531907e+03	-3.408750e+01	2.833091e+00	1.511359e+01	0.000000e+00	1.827472e+00	9.067047e-03	9.957329e-01	2.593746e-03	2.685402e-04	2.511284e+00	1.783165e-02
10460000	-4.510203e+03	1.102707e+01	2.892635e+00	1.512486e+01	0.000000e+00	3.029200e+00	6.641703e-03	9.965206e-01	3.784916e-03	1.372076e-04	2.093004e+00	1.815895e-02
10480000	-4.524082e+03	4.784647e+01	2.904231e+00	1.423618e+01	0.000000e+00	2.099214e+00	7.402571e-03	9.941122e-01	7.670749e-03	1.516099e-04	1.694914e+00	1.819247e-02
10500000	-4.517905e+03	3.205639e+01	3.085794e+00	1.535376e+01	0.000000e+00	1.877232e+00	1.419553e-02	9.964842e-01	7.456717e-04	1.373644e-04	2.164074e+00	1.940447e-02
10520000	-4.500949e+03	1.977545e+01	2.946781e+00	1.473335e+01	0.000000e+00	2.304069e+00	2.723564e-02	9.943331e-01	6.053935e-04	1.780916e-04	2.225876e+00	1.854693e-02
10540000	-4.520228e+03	2.721546e+01	2.929890e+00	1.545422e+01	0.000000e+00	2.047377e+00	1.126845e-02	9.955248e-01	1.862177e-03	1.367665e-04	1.905812e+00	1.852493e-02
10560000	-4.533602e+03	1.701160e+01	2.798346e+00	1.482789e+01	0.000000e+00	2.319001e+00	5.353233e-03	9.988055e-01	5.432183e-04	1.617280e-04	1.614706e+00	1.764988e-02
10580000	-4.547822e+03	-5.154214e+00	2.614216e+00	1.474323e+01	0.000000e+00	2.083711e+00	3.106621e-03	9.993083e-01	3.944894e-04	1.830214e-04	2.389167e+00	1.642252e-02
10600000	-4.510462e+03	1.043822e+01	2.578807e+00	1.413903e+01	0.000000e+00	2.575894e+00	5.633579e-03	9.993394e-01	1.349418e-04	1.951857e-04	1.864269e+00	1.620226e-02
10620000	-4.530491e+03	2.921724e+01	2.833789e+00	1.515997e+01	0.000000e+00	2.240321e+00	1.418899e-02	9.983513e-01	1.231302e-04	1.999092e-04	1.797717e+00	1.773192e-02
10640000	-4.517940e+03	-4.873960e+00	2.745728e+00	1.532168e+01	0.000000e+00	2.212358e+00	1.209878e-02	9.982884e-01	1.678761e-04	1.975208e-04	2.084279e+00	1.709663e-02
10660000	-4.527233e+03	-5.075119e+01	2.896738e+00	1.647053e+01	0.000000e+00	1.474458e+00	1.590471e-02	9.977575e-01	1.689901e-04	2.278469e-04	2.245784e+00	1.807089e-02
10680000	-4.524653e+03	-6.770998e+01	2.777576e+00	1.567700e+01	0.000000e+00	2.154134e+00	3.197432e-02	9.954360e-01	2.238351e-04	3.078328e-04	2.394200e+00	1.732890e-02
10700000	-4.535198e+03	-5.111512e+01	2.578907e+00	1.473938e+01	0.000000e+00	2.437974e+00	2.999469e-02	9.948281e-01	2.945748e-04	3.169695e-04	2.016607e+00	1.606612e-02
10720000	-4.523651e+03	-6.690986e+01	2.567069e+00	1.383934e+01	0.000000e+00	2.439873e+00	1.480126e-02	9.967707e-01	4.425528e-04	3.701642e-04	2.372741e+00	1.594816e-02
10740000	-4.528901e+03	-7.687652e+01	2.313626e+00	1.336371e+01	0.000000e+00	2.004743e+00	1.183258e-02	9.952655e-01	1.497975e-03	3.761476e-04	2.631348e+00	1.439020e-02
10760000	-4.534973e+03	-7.026295e+01	2.985802e+00	1.644031e+01	0.000000e+00	1.833692e+00	1.570060e-02	9.963898e-01	5.277877e-04	4.066214e-04	2.259996e+00	1.868607e-02
10780000	-4.529616e+03	-1.036460e+02	2.670558e+00	1.517368e+01	0.000000e+00	2.230712e+00	9.810912e-03	9.959407e-01	1.722159e-03	4.527937e-04	2.483085e+00	1.664891e-02
10800000	-4.494611e+03	-1.299404e+02	2.487488e+00	1.449173e+01	0.000000e+00	2.562009e+00	1.017733e-02	9.981454e-01	3.437287e-04	3.873177e-04	3.120372e+00	1.551395e-02
10820000	-4.520381e+03	-9.832187e+01	2.578237e+00	1.407042e+01	0.000000e+00	2.127164e+00	9.735345e-03	9.980217e-01	5.551195e-04	5.563053e-04	3.206466e+00	1.609849e-02
10840000	-4.511326e+03	-1.072394e+02	2.684787e+00	1.530544e+01	0.000000e+00	1.524641e+00	1.110348e-02	9.954756e-01	2.300175e-03	4.457391e-04	2.198656e+00	1.677438e-02
10860000	-4.491749e+03	-1.008085e+02	2.796639e+00	1.535420e+01	0.000000e+00	1.649108e+00	2.231501e-02	9.935893e-01	9.465037e-04	3.467525e-04	2.508606e+00	1.750766e-02
10880000	-4.503554e+03	-1.075259e+02	2.709018e+00	1.475891e+01	1.162791e-02	1.860174e+00	1.235573e-02	9.940889e-01	1.818085e-03	3.797394e-04	4.245656e+00	1.701062e-02
10900000	-4.498587e+03	-1.094453e+02	3.012428e+00	1.581916e+01	0.000000e+00	1.982319e+00	1.823226e-02	9.837847e-01	6.687595e-03	4.490301e-04	3.591793e+00	1.883911e-02
10920000	-4.495326e+03	-5.984263e+01	2.804727e+00	1.369352e+01	0.000000e+00	2.511079e+00	3.132322e-02	9.858892e-01	2.723779e-03	6.715253e-04	2.024620e+00	1.757547e-02
10940000	-4.514253e+03	-3.954802e+01	2.961851e+00	1.446177e+01	0.000000e+00	1.946014e+00	2.594165e-02	9.846620e-01	3.925454e-03	3.728564e-04	2.270547e+00	1.859915e-02
10960000	-4.508885e+03	-4.968340e+01	3.013037e+00	1.553456e+01	0.000000e+00	2.352726e+00	1.797651e-02	9.910573e-01	4.069716e-03	3.219542e-04	2.150982e+00	1.893422e-02
10980000	-4.501589e+03	-8.306476e+01	2.776332e+00	1.486922e+01	0.000000e+00	2.432460e+00	2.110416e-02	9.886515e-01	2.336139e-03	6.714143e-04	2.609955e+00	1.746589e-02
11000000	-4.522144e+03	-1.049256e+02	3.053572e+00	1.708817e+01	0.000000e+00	1.657518e+00	2.104662e-02	9.876818e-01	3.212013e-03	7.759434e-04	1.930991e+00	1.922011e-02
11020000	-4.506725e+03	-7.194598e+01	2.992357e+00	1.506224e+01	0.000000e+00	1.920885e+00	3.245266e-02	9.897463e-01	9.130190e-04	4.281674e-04	2.242405e+00	1.886302e-02
11040000	-4.522753e+03	-9.340547e+01	3.483834e+00	1.695787e+01	0.000000e+00	2.084305e+00	1.561135e-02	9.922294e-01	4.134994e-03	7.395996e-04	1.595613e+00	2.218973e-02
11060000	-4.516584e+03	-1.083587e+02	2.985929e+00	1.535627e+01	0.000000e+00	2.475813e+00	2.086642e-02	9.950937e-01	5.793549e-04	8.920666e-04	2.441282e+00	1.897847e-02
11080000	-4.524511e+03	-8.440943e+01	3.179683e+00	1.594872e+01	0.000000e+00	2.655053e+00	7.468381e-03	9.948602e-01	5.833197e-03	8.343616e-04	1.516445e+00	2.021746e-02
11100000	-4.519080e+03	-9.197287e+01	3.319083e+00	1.533566e+01	0.000000e+00	1.779121e+00	7.956377e-03	9.947349e-01	6.029952e-03	9.343341e-04	1.918486e+00	2.126529e-02
11120000	-4.528003e+03	-5.814316e+01	3.333957e+00	1.578762e+01	0.000000e+00	2.976533e+00	7.687735e-03	9.952138e-01	5.991206e-03	6.612938e-04	1.597943e+00	2.135856e-02
11140000	-4.511121e+03	-6.075082e+01	3.342091e+00	1.596254e+01	0.000000e+00	2.554760e+00	1.717922e-02	9.933663e-01	1.778956e-03	5.956947e-04	1.848935e+00	2.143428e-02
11160000	-4.525285e+03	-4.136155e+01	3.491386e+00	1.617357e+01	0.000000e+00	2.169446e+00	2.553709e-02	9.898588e-01	2.363506e-03	5.388319e-04	1.632700e+00	2.237931e-02
11180000	-4.510458e+03	-7.380719e+01	3.264315e+00	1.582212e+01	2.325581e-02	2.067177e+00	1.358956e-02	9.924816e-01	4.711524e-03	8.604748e-04	1.889002e+00	2.102898e-02
11200000	-4.520075e+03	-1.766441e+01	3.312791e+00	1.589786e+01	0.000000e+00	2.035220e+00	1.004146e-02	9.956928e-01	2.267252e-03	4.826022e-04	1.820675e+00	2.115331e-02
11220000	-4.510563e+03	-3.549185e+01	3.055005e+00	1.524065e+01	0.000000e+00	2.348003e+00	3.279296e-02	9.827819e-01	3.557554e-03	6.111408e-04	1.939027e+00	1.945396e-02
11240000	-4.527211e+03	-6.956958e+01	3.706451e+00	1.770568e+01	1.162791e-02	1.919436e+00	3.258072e-02	9.731455e-01	7.786655e-03	4.175014e-04	1.487258e+00	2.370553e-02
11260000	-4.531618e+03	-6.007597e+01	3.225430e+00	1.584398e+01	0.000000e+00	2.244765e+00	1.336547e-02	9.923139e-01	3.569997e-03	6.124991e-04	2.206633e+00	2.057230e-02
11280000	-4.532867e+03	-4.065090e+01	3.202945e+00	1.577088e+01	0.000000e+00	1.973372e+00	3.172473e-02	9.776612e-01	5.239271e-03	5.765249e-04	1.617844e+00	2.045333e-02
11300000	-4.503278e+03	-1.716807e+01	3.056392e+00	1.419660e+01	0.000000e+00	1.928070e+00	3.638797e-02	9.772303e-01	6.596545e-03	2.535058e-04	2.474506e+00	1.939534e-02
11320000	-4.521902e+03	-3.072131e+01	3.172205e+00	1.563419e+01	0.000000e+00	1.744348e+00	2.151341e-02	9.893614e-01	3.882217e-03	4.878393e-04	1.784458e+00	2.030290e-02
11340000	-4.525945e+03	-3.337510e+01	3.246074e+00	1.557302e+01	0.000000e+00	2.323910e+00	3.829932e-02	9.857197e-01	1.712349e-03	3.090511e-04	2.068844e+00	2.073070e-02
11360000	-4.541244e+03	-5.058923e+01	2.906669e+00	1.488637e+01	0.000000e+00	2.246608e+00	3.563454e-02	9.913384e-01	6.973133e-04	5.190713e-04	2.748149e+00	1.844591e-02
11380000	-4.516105e+03	5.465960e+00	3.624012e+00	1.747796e+01	0.000000e+00	1.841644e+00	1.848123e-02	9.861729e-01	5.574943e-03	2.913544e-04	1.627384e+00	2.294825e-02
11400000	-4.520950e+03	1.614725e+01	3.143112e+00	1.504050e+01	0.000000e+00	1.914366e+00	3.074048e-02	9.940148e-01	5.164729e-04	3.163023e-04	2.334235e+00	1.986522e-02
11420000	-4.537391e+03	-3.314841e+01	3.163197e+00	1.466225e+01	0.000000e+00	2.177273e+00	4.883548e-02	9.884701e-01	7.194948e-04	3.693960e-04	1.755897e+00	1.997021e-02
11440000	-4.541039e+03	-1.610315e+01	3.288766e+00	1.556069e+01	0.000000e+00	1.663762e+00	2.390466e-02	9.827414e-01	8.870605e-03	3.914002e-04	1.203344e+00	2.073742e-02
11460000	-4.534784e+03	1.356975e+01	3.204571e+00	1.545744e+01	0.000000e+00	2.370714e+00	3.140437e-02	9.772083e-01	7.413416e-03	3.922871e-04	1.181629e+00	2.020223e-02
11480000	-4.532662e+03	1.880705e+01	3.208361e+00	1.575784e+01	0.000000e+00	2.036665e+00	3.250250e-02	9.892733e-01	1.496217e-03	3.446793e-04	1.582045e+00	2.024936e-02
11500000	-4.527425e+03	1.848651e+01	2.877141e+00	1.400052e+01	0.000000e+00	2.616299e+00	2.190575e-02	9.934928e-01	8.827915e-04	4.052038e-04	1.072176e+00	1.817692e-02
11520000	-4.505726e+03	-3.177399e+01	3.273023e+00	1.570746e+01	0.000000e+00	2.365338e+00	1.761983e-02	9.924847e-01	2.601824e-03	3.569890e-04	1.666147e+00	2.067711e-02
11540000	-4.526282e+03	-4.279513e+00	3.320244e+00	1.570395e+01	0.000000e+00	2.215390e+00	7.747943e-03	9.980994e-01	7.297839e-04	3.317923e-04	2.046922e+00	2.103856e-02
11560000	-4.537713e+03	-5.371964e+01	3.233415e+00	1.507941e+01	0.000000e+00	1.752945e+00	2.099840e-02	9.963983e-01	4.773357e-04	5.860691e-04	1.966845e+00	2.048904e-02
11580000	-4.517728e+03	-4.772406e+01	3.399567e+00	1.652118e+01	0.000000e+00	2.047330e+00	9.461299e-03	9.979900e-01	5.486458e-04	3.375474e-04	2.366310e+00	2.152799e-02
11600000	-4.516622e+03	-6.383735e+01	3.110278e+00	1.568216e+01	0.000000e+00	2.199724e+00	7.958246e-03	9.974205e-01	1.301101e-03	4.442176e-04	2.471189e+00	1.973769e-02
11620000	-4.533837e+03	-4.278846e+01	3.665972e+00	1.749155e+01	0.000000e+00	2.088044e+00	9.508272e-03	9.941581e-01	5.994519e-03	3.474820e-04	2.267398e+00	2.334654e-02
11640000	-4.539263e+03	-4.129734e+01	3.179055e+00	1.575307e+01	0.000000e+00	1.986173e+00	5.714200e-03	9.966263e-01	4.158210e-03	4.048358e-04	2.181217e+00	2.017201e-02
11660000	-4.517302e+03	-6.660499e+01	2.898626e+00	1.508933e+01	0.000000e+00	1.998540e+00	7.660113e-03	9.974261e-01	1.351978e-03	4.076287e-04	2.953775e+00	1.840057e-02
11680000	-4.519773e+03	-6.523173e+01	2.839208e+00	1.491449e+01	0.000000e+00	1.745732e+00	1.564547e-02	9.951283e-01	1.060306e-03	3.634702e-04	2.846327e+00	1.802408e-02
11700000	-4.523132e+03	-3.670560e+01	3.271859e+00	1.623388e+01	0.000000e+00	2.161741e+00	5.634140e-03	9.980185e-01	1.675754e-03	3.296404e-04	1.959586e+00	2.079864e-02
11720000	-4.508616e+03	-4.681598e+01	2.936511e+00	1.517446e+01	0.000000e+00	2.749866e+00	1.067009e-02	9.960980e-01	1.120399e-03	3.740398e-04	2.495983e+00	1.856335e-02
11740000	-4.511306e+03	-4.712201e+01	3.082193e+00	1.677901e+01	0.000000e+00	2.617923e+00	7.433223e-03	9.975054e-01	1.057025e-03	3.823775e-04	2.669057e+00	1.948031e-02
11760000	-4.515911e+03	-7.643142e+01	2.980532e+00	1.425039e+01	0.000000e+00	1.943716e+00	7.920605e-03	9.968442e-01	1.711428e-03	6.221033e-04	3.288847e+00	1.890327e-02
11780000	-4.526106e+03	-5.620799e+01	2.939729e+00	1.484811e+01	0.000000e+00	2.099492e+00	1.079998e-02	9.945091e-01	2.717369e-03	5.131347e-04	2.249196e+00	1.863748e-02
11800000	-4.527019e+03	-2.847978e+01	2.996211e+00	1.489966e+01	0.000000e+00	2.112558e+00	1.477095e-02	9.852401e-01	1.059554e-02	3.101309e-04	1.746592e+00	1.900806e-02
11820000	-4.524072e+03	3.048882e+01	3.335806e+00	1.539842e+01	0.000000e+00	2.805714e+00	8.541302e-03	9.954556e-01	4.711276e-03	2.939051e-04	1.950872e+00	2.111173e-02
11840000	-4.511891e+03	2.746803e+01	3.575868e+00	1.530148e+01	0.000000e+00	1.513379e+00	8.135352e-03	9.955224e-01	4.846505e-03	2.881313e-04	1.959660e+00	2.289613e-02
11860000	-4.522093e+03	6.692550e+00	3.327044e+00	1.461667e+01	0.000000e+00	2.635818e+00	3.854902e-02	9.895231e-01	1.159384e-03	3.445008e-04	2.522369e+00	2.119762e-02
11880000	-4.522897e+03	-2.881535e+01	3.102603e+00	1.470871e+01	0.000000e+00	2.272383e+00	3.512715e-02	9.755628e-01	6.235911e-03	4.798685e-04	1.998418e+00	1.972040e-02
11900000	-4.517824e+03	-5.184160e+01	2.852485e+00	1.424293e+01	0.000000e+00	2.181190e+00	1.757539e-02	9.876901e-01	4.421624e-03	5.583138e-04	1.733369e+00	1.810583e-02
11920000	-4.518072e+03	1.334495e+01	2.714006e+00	1.342651e+01	0.000000e+00	2.267671e+00	2.482581e-02	9.882526e-01	2.447830e-03	2.945060e-04	2.042681e+00	1.718837e-02
11940000	-4.529984e+03	-6.654850e+00	2.876606e+00	1.419212e+01	0.000000e+00	1.622231e+00	1.905664e-02	9.929505e-01	1.377659e-03	3.903249e-04	2.287123e+00	1.819202e-02
11960000	-4.493754e+03	-2.634309e+01	2.900971e+00	1.417705e+01	0.000000e+00	2.305579e+00	2.409711e-02	9.938591e-01	1.097088e-03	2.608952e-04	3.041030e+00	1.836479e-02
11980000	-4.506301e+03	2.071354e+01	3.083869e+00	1.453094e+01	0.000000e+00	1.976062e+00	1.032016e-02	9.924948e-01	7.613748e-03	2.265726e-04	2.941899e+00	1.950671e-02
12000000	-4.512707e+03	4.438138e+01	3.454979e+00	1.588614e+01	0.000000e+00	2.244130e+00	2.612550e-02	9.874277e-01	2.844456e-03	2.231249e-04	1.554531e+00	2.188325e-02
12020000	-4.509391e+03	2.460816e+01	3.228301e+00	1.471623e+01	0.000000e+00	2.560830e+00	2.782637e-02	9.923699e-01	1.148954e-03	3.342812e-04	1.632479e+00	2.041237e-02
12040000	-4.522785e+03	-1.590494e+00	3.087505e+00	1.471509e+01	0.000000e+00	2.230038e+00	1.604527e-02	9.907448e-01	3.456048e-03	3.417615e-04	1.914686e+00	1.951458e-02
12060000	-4.520309e+03	5.158318e+01	3.463247e+00	1.619720e+01	0.000000e+00	1.928165e+00	8.783652e-03	9.947344e-01	3.522427e-03	2.784148e-04	1.369496e+00	2.185242e-02
12080000	-4.511551e+03	1.113017e+02	3.480915e+00	1.577733e+01	0.000000e+00	1.573959e+00	8.046836e-03	9.966729e-01	2.552645e-03	1.600088e-04	1.252146e+00	2.212507e-02
12100000	-4.522705e+03	3.465882e+01	2.902921e+00	1.434620e+01	0.000000e+00	2.056413e+00	4.441083e-03	9.969310e-01	5.913667e-03	2.484286e-04	1.636297e+00	1.841489e-02
12120000	-4.507096e+03	2.924592e+01	2.892923e+00	1.414325e+01	0.000000e+00	2.084781e+00	7.277788e-03	9.967266e-01	2.300323e-03	2.558400e-04	2.405621e+00	1.834292e-02
12140000	-4.540756e+03	3.013089e+01	2.845523e+00	1.369848e+01	0.000000e+00	2.061394e+00	2.095236e-02	9.953498e-01	7.903976e-04	3.968789e-04	1.900304e+00	1.794641e-02
12160000	-4.524801e+03	7.947667e+01	3.343216e+00	1.578087e+01	0.000000e+00	2.451161e+00	2.122262e-02	9.891696e-01	3.229660e-03	3.254226e-04	1.143727e+00	2.115271e-02
12180000	-4.502357e+03	2.448085e+01	3.052467e+00	1.504051e+01	0.000000e+00	2.101426e+00	2.569586e-02	9.899047e-01	2.494006e-03	2.990063e-04	1.480825e+00	1.938756e-02
12200000	-4.506728e+03	2.575426e+01	3.019543e+00	1.472309e+01	0.000000e+00	2.183901e+00	2.994858e-02	9.943728e-01	4.337435e-04	2.939127e-04	2.235062e+00	1.926087e-02
12220000	-4.523134e+03	-1.181577e+01	3.644806e+00	1.634778e+01	0.000000e+00	1.926779e+00	1.697228e-02	9.957535e-01	7.998305e-04	3.773200e-04	2.369073e+00	2.334474e-02
12240000	-4.514608e+03	-2.361215e+01	3.342128e+00	1.555477e+01	0.000000e+00	2.165301e+00	4.406154e-02	9.853481e-01	2.124667e-03	4.500479e-04	2.070201e+00	2.139373e-02
12260000	-4.514369e+03	2.105459e+01	3.565759e+00	1.643718e+01	0.000000e+00	2.341482e+00	3.647368e-02	9.910111e-01	1.103135e-03	3.666242e-04	1.548087e+00	2.290252e-02
12280000	-4.506750e+03	-1.567198e+01	2.989522e+00	1.453297e+01	0.000000e+00	1.982194e+00	2.459911e-02	9.962714e-01	3.860969e-04	4.469099e-04	1.996698e+00	1.916542e-02
12300000	-4.530129e+03	-1.286228e+01	3.064039e+00	1.517162e+01	0.000000e+00	2.263095e+00	1.567666e-02	9.969807e-01	4.853604e-04	4.532759e-04	1.224147e+00	1.959691e-02
12320000	-4.516241e+03	1.300609e+01	2.855294e+00	1.384239e+01	0.000000e+00	2.606013e+00	2.332589e-02	9.964963e-01	3.331367e-04	3.545000e-04	1.405133e+00	1.824979e-02
12340000	-4.513880e+03	-1.771994e+01	2.720049e+00	1.396317e+01	0.000000e+00	2.901836e+00	8.925984e-03	9.991227e-01	1.532940e-04	3.883530e-04	2.362884e+00	1.739729e-02
12360000	-4.526285e+03	5.864519e+00	2.564777e+00	1.342376e+01	0.000000e+00	2.176952e+00	9.899049e-03	9.983459e-01	3.254591e-04	3.887373e-04	1.641390e+00	1.642598e-02
12380000	-4.530930e+03	8.446014e+00	3.003423e+00	1.537606e+01	0.000000e+00	2.406719e+00	2.663871e-02	9.945051e-01	4.769180e-04	4.099550e-04	1.655133e+00	1.923815e-02
12400000	-4.519366e+03	4.390264e+01	3.176037e+00	1.613017e+01	0.000000e+00	2.565440e+00	2.806404e-02	9.941892e-01	5.836594e-04	2.502122e-04	1.262536e+00	2.033131e-02
12420000	-4.540196e+03	5.663574e+01	2.984210e+00	1.483282e+01	0.000000e+00	1.870570e+00	2.189639e-02	9.922397e-01	1.215608e-03	2.678475e-04	1.487035e+00	1.904451e-02
12440000	-4.513058e+03	4.076898e+01	2.918804e+00	1.397481e+01	0.000000e+00	1.997183e+00	2.448865e-02	9.817239e-01	4.879295e-03	3.421807e-04	1.560518e+00	1.859211e-02
12460000	-4.504154e+03	2.113575e+01	2.750867e+00	1.321558e+01	0.000000e+00	1.866526e+00	1.273741e-02	9.959192e-01	1.094365e-03	4.247067e-04	2.227428e+00	1.751220e-02
12480000	-4.507227e+03	-3.507642e+00	3.136116e+00	1.534414e+01	0.000000e+00	1.779163e+00	1.791438e-02	9.924475e-01	2.171786e-03	3.830833e-04	1.864108e+00	1.997662e-02
12500000	-4.514550e+03	-6.059819e+00	2.887911e+00	1.481088e+01	0.000000e+00	2.296427e+00	1.130524e-02	9.896897e-01	7.663693e-03	2.875980e-04	1.795880e+00	1.834822e-02
12520000	-4.516827e+03	9.097462e+00	2.883714e+00	1.465857e+01	0.000000e+00	1.999781e+00	2.248526e-02	9.900388e-01	2.336482e-03	3.234437e-04	1.309835e+00	1.825455e-02
12540000	-4.516318e+03	2.527128e+01	2.844465e+00	1.438967e+01	0.000000e+00	2.672477e+00	4.941955e-03	9.969245e-01	4.246331e-03	2.780426e-04	1.631333e+00	1.786717e-02
12560000	-4.526721e+03	8.062748e+00	2.583545e+00	1.342371e+01	0.000000e+00	1.995378e+00	5.171728e-03	9.979077e-01	1.685805e-03	2.271437e-04	2.963758e+00	1.621828e-02
12580000	-4.506207e+03	-3.506334e+01	2.699293e+00	1.472483e+01	0.000000e+00	2.061410e+00	9.286211e-03	9.935903e-01	5.284612e-03	3.937834e-04	1.887361e+00	1.693695e-02
12600000	-4.516011e+03	4.366050e+01	2.961120e+00	1.558233e+01	0.000000e+00	2.475096e+00	7.444578e-03	9.981821e-01	5.125225e-04	1.802641e-04	1.576495e+00	1.854084e-02
12620000	-4.528311e+03	2.132140e+01	3.154877e+00	1.701910e+01	0.000000e+00	1.926558e+00	1.296382e-02	9.969354e-01	6.048662e-04	2.324060e-04	1.517625e+00	1.975511e-02
12640000	-4.505312e+03	1.525838e+01	2.680073e+00	1.423185e+01	0.000000e+00	2.665862e+00	2.554872e-02	9.931742e-01	8.078492e-04	2.355823e-04	1.606142e+00	1.673886e-02
12660000	-4.520452e+03	4.588448e+01	2.600842e+00	1.342599e+01	0.000000e+00	2.592191e+00	2.223199e-02	9.896203e-01	2.015132e-03	2.629363e-04	1.396611e+00	1.621887e-02
12680000	-4.519364e+03	1.128163e+01	2.593146e+00	1.354311e+01	0.000000e+00	2.228074e+00	1.599022e-02	9.927135e-01	2.447069e-03	2.637939e-04	1.855032e+00	1.607749e-02
12700000	-4.539408e+03	-6.314142e+01	2.621168e+00	1.483549e+01	0.000000e+00	2.311587e+00	3.106856e-02	9.786774e-01	5.011075e-03	2.604050e-04	2.298635e+00	1.627484e-02
12720000	-4.525321e+03	1.187837e+01	3.016033e+00	1.471090e+01	0.000000e+00	1.721931e+00	2.023546e-02	9.905885e-01	3.387317e-03	2.298522e-04	1.800748e+00	1.879010e-02
12740000	-4.521894e+03	-3.870875e+01	2.668986e+00	1.474707e+01	0.000000e+00	2.390515e+00	1.595964e-02	9.852562e-01	6.449317e-03	2.851125e-04	2.520243e+00	1.663260e-02
12760000	-4.523802e+03	-8.981315e+00	2.941713e+00	1.547860e+01	0.000000e+00	2.439987e+00	1.310347e-02	9.911617e-01	3.610356e-03	2.722861e-04	1.658794e+00	1.832627e-02
12780000	-4.523910e+03	-4.357159e+01	2.846525e+00	1.521044e+01	0.000000e+00	2.473297e+00	2.986844e-02	9.702676e-01	9.627980e-03	2.642418e-04	2.162444e+00	1.770755e-02
12800000	-4.534098e+03	-2.283763e+01	2.701441e+00	1.446115e+01	0.000000e+00	2.316324e+00	7.349838e-03	9.965643e-01	2.883264e-03	3.892910e-04	1.942510e+00	1.685499e-02
12820000	-4.534855e+03	-3.708401e+01	2.710287e+00	1.457834e+01	0.000000e+00	2.360765e+00	1.576858e-02	9.904220e-01	3.148009e-03	3.990809e-04	1.802596e+00	1.695763e-02
12840000	-4.521964e+03	-7.405913e+01	2.908566e+00	1.575373e+01	0.000000e+00	2.062406e+00	1.539878e-02	9.921734e-01	2.390918e-03	3.634756e-04	2.557409e+00	1.805716e-02
12860000	-4.540703e+03	-6.404670e+01	2.703932e+00	1.410465e+01	0.000000e+00	2.350986e+00	2.766311e-02	9.905663e-01	1.385828e-03	4.800736e-04	2.424056e+00	1.683654e-02
12880000	-4.519774e+03	-5.897802e+01	2.856113e+00	1.535372e+01	1.162791e-02	2.230972e+00	1.845267e-02	9.850149e-01	5.873983e-03	4.987853e-04	2.268378e+00	1.813786e-02
12900000	-4.531171e+03	-5.806180e+01	2.977070e+00	1.502172e+01	0.000000e+00	2.009559e+00	2.721194e-02	9.884048e-01	2.745363e-03	4.194148e-04	2.630879e+00	1.895673e-02
12920000	-4.544426e+03	-5.415288e+01	2.864316e+00	1.482714e+01	0.000000e+00	1.705094e+00	3.045520e-02	9.916303e-01	9.518237e-04	5.605903e-04	1.337673e+00	1.823771e-02
12940000	-4.549364e+03	-3.733152e+01	3.183047e+00	1.499380e+01	0.000000e+00	1.783354e+00	2.040953e-02	9.902943e-01	4.130157e-03	4.892682e-04	1.466811e+00	2.028490e-02
12960000	-4.511969e+03	-2.178275e+01	2.970992e+00	1.456324e+01	0.000000e+00	1.431938e+00	2.225272e-02	9.822542e-01	7.696391e-03	4.465398e-04	1.789174e+00	1.892305e-02
12980000	-4.532155e+03	-8.642001e+01	2.841049e+00	1.369313e+01	0.000000e+00	1.978251e+00	1.975016e-02	9.865520e-01	6.374662e-03	6.035335e-04	2.286499e+00	1.812439e-02
13000000	-4.520952e+03	-3.154908e+01	2.700835e+00	1.310442e+01	0.000000e+00	1.945012e+00	1.697158e-02	9.891020e-01	6.379009e-03	4.913197e-04	1.373776e+00	1.724266e-02
13020000	-4.529384e+03	-6.702496e+01	2.667498e+00	1.319191e+01	0.000000e+00	2.173167e+00	2.407813e-02	9.919115e-01	1.591868e-03	7.966979e-04	1.717010e+00	1.706337e-02
13040000	-4.515768e+03	-3.817835e+01	2.567376e+00	1.280457e+01	0.000000e+00	2.498137e+00	2.350409e-02	9.900416e-01	2.078663e-03	4.761090e-04	1.548122e+00	1.645295e-02
13060000	-4.514278e+03	-6.119510e+01	2.771675e+00	1.474299e+01	0.000000e+00	1.564680e+00	1.884768e-02	9.795227e-01	1.351636e-02	5.205879e-04	1.098899e+00	1.777853e-02
13080000	-4.517020e+03	-5.703396e+01	2.652315e+00	1.413586e+01	0.000000e+00	1.718554e+00	3.442283e-02	9.801655e-01	2.798025e-03	6.379759e-04	1.290209e+00	1.687168e-02
13100000	-4.535737e+03	-5.153473e+01	2.766078e+00	1.388033e+01	0.000000e+00	1.786937e+00	2.271024e-02	9.876847e-01	3.417091e-03	5.073163e-04	1.578963e+00	1.753207e-02
13120000	-4.520470e+03	-7.226729e+01	2.630688e+00	1.353464e+01	0.000000e+00	2.656743e+00	1.879189e-02	9.856606e-01	6.079454e-03	7.485565e-04	1.653621e+00	1.671478e-02
13140000	-4.511857e+03	-8.540900e+01	2.857115e+00	1.421814e+01	0.000000e+00	2.230947e+00	1.905507e-02	9.915909e-01	2.244835e-03	5.004790e-04	2.479137e+00	1.811553e-02
13160000	-4.535466e+03	-4.033709e+01	2.946352e+00	1.422174e+01	0.000000e+00	1.517459e+00	1.650559e-02	9.944448e-01	1.370173e-03	5.113448e-04	1.505189e+00	1.850217e-02
13180000	-4.524651e+03	-1.479411e+02	2.698283e+00	1.371127e+01	0.000000e+00	2.079284e+00	5.407491e-02	9.943735e-01	1.878964e-04	7.912583e-04	2.045353e+00	1.699745e-02
13200000	-4.530197e+03	-1.236270e+02	2.559525e+00	1.245141e+01	0.000000e+00	2.376579e+00	3.158010e-02	9.963319e-01	1.593623e-04	8.414879e-04	2.099223e+00	1.615949e-02
13220000	-4.538846e+03	-7.037255e+01	2.849245e+00	1.440702e+01	0.000000e+00	1.831297e+00	1.326619e-02	9.969854e-01	7.243577e-04	5.670917e-04	1.363855e+00	1.803862e-02
13240000	-4.530298e+03	-1.067005e+02	2.691794e+00	1.415370e+01	0.000000e+00	2.384103e+00	1.860853e-02	9.958183e-01	5.502428e-04	6.720647e-04	1.830854e+00	1.709639e-02
13260000	-4.548050e+03	-6.879947e+01	3.012986e+00	1.517126e+01	0.000000e+00	2.015135e+00	3.115312e-02	9.912312e-01	9.163909e-04	6.369692e-04	1.222155e+00	1.928809e-02
13280000	-4.529874e+03	-1.169391e+02	2.734795e+00	1.407390e+01	0.000000e+00	1.977271e+00	2.369528e-02	9.950659e-01	5.768588e-04	6.799575e-04	1.649252e+00	1.749468e-02
13300000	-4.527616e+03	-1.072513e+02	2.771819e+00	1.363485e+01	0.000000e+00	2.739068e+00	1.022781e-02	9.966973e-01	1.050484e-03	5.919108e-04	2.290095e+00	1.784073e-02
13320000	-4.529444e+03	-1.281276e+02	2.627155e+00	1.282181e+01	0.000000e+00	1.599682e+00	1.034612e-02	9.954555e-01	2.315669e-03	6.877066e-04	3.706597e+00	1.694273e-02
13340000	-4.506332e+03	-1.213657e+02	2.766812e+00	1.336042e+01	0.000000e+00	2.114443e+00	3.407107e-02	9.915728e-01	8.215126e-04	7.101366e-04	3.382726e+00	1.770490e-02
13360000	-4.515822e+03	-8.347018e+01	3.106832e+00	1.555409e+01	0.000000e+00	1.797881e+00	2.529494e-02	9.855868e-01	3.897257e-03	4.378653e-04	3.167522e+00	1.979228e-02
13380000	-4.508924e+03	-1.163245e+02	3.104079e+00	1.541577e+01	0.000000e+00	2.060602e+00	2.146759e-02	9.874920e-01	4.887056e-03	6.514917e-04	3.552783e+00	1.972707e-02
13400000	-4.526334e+03	-1.111617e+02	3.157847e+00	1.527967e+01	0.000000e+00	1.956522e+00	1.868575e-02	9.838477e-01	9.840398e-03	5.215102e-04	3.125293e+00	2.012985e-02
13420000	-4.503617e+03	-7.931330e+01	3.406806e+00	1.523098e+01	0.000000e+00	2.177357e+00	3.663255e-02	9.857183e-01	2.951873e-03	4.316534e-04	2.768647e+00	2.170431e-02
13440000	-4.529217e+03	-8.933470e+01	3.326487e+00	1.511876e+01	0.000000e+00	2.388502e+00	1.015146e-02	9.956212e-01	2.713904e-03	4.470614e-04	2.896138e+00	2.117102e-02
13460000	-4.535116e+03	-5.568724e+01	3.178473e+00	1.389810e+01	0.000000e+00	2.011954e+00	4.345952e-02	9.725182e-01	6.048487e-03	4.271581e-04	1.833562e+00	2.002441e-02
13480000	-4.536811e+03	-1.038660e+02	3.599005e+00	1.538675e+01	0.000000e+00	2.022442e+00	3.547986e-02	9.929166e-01	7.841102e-04	7.476107e-04	2.237798e+00	2.292795e-02
13500000	-4.540271e+03	-5.002390e+01	2.910759e+00	1.306515e+01	0.000000e+00	2.073918e+00	1.259005e-02	9.970225e-01	7.356182e-04	6.775694e-04	2.013888e+00	1.855658e-02
13520000	-4.530488e+03	-5.121545e+01	3.180709e+00	1.385146e+01	0.000000e+00	1.793718e+00	3.961476e-03	9.977466e-01	5.773240e-03	4.386073e-04	2.747598e+00	2.028477e-02
13540000	-4.530283e+03	-2.905370e+01	3.071702e+00	1.393328e+01	0.000000e+00	2.283652e+00	9.806638e-03	9.949490e-01	3.861685e-03	4.904283e-04	2.796863e+00	1.958796e-02
13560000	-4.536013e+03	-3.890481e+01	3.410631e+00	1.494143e+01	1.162791e-02	2.214944e+00	3.574370e-02	9.880385e-01	1.553862e-03	3.756765e-04	2.417825e+00	2.165695e-02
13580000	-4.524085e+03	-2.870060e+01	3.475416e+00	1.480742e+01	0.000000e+00	2.025699e+00	5.652907e-02	9.804880e-01	2.456966e-03	2.914208e-04	2.407615e+00	2.205992e-02
13600000	-4.511536e+03	-2.067149e+01	3.440397e+00	1.502363e+01	0.000000e+00	2.191413e+00	2.913926e-02	9.891857e-01	2.595518e-03	3.493521e-04	2.366258e+00	2.186765e-02
13620000	-4.514814e+03	-8.204497e+01	3.295108e+00	1.478141e+01	0.000000e+00	2.392883e+00	3.814058e-02	9.791779e-01	4.324593e-03	2.875084e-04	4.596644e+00	2.103130e-02
13640000	-4.524522e+03	-8.218153e+01	2.873290e+00	1.318548e+01	0.000000e+00	1.896911e+00	4.044825e-02	9.753657e-01	8.036473e-03	3.893464e-04	2.937813e+00	1.809161e-02
13660000	-4.517144e+03	-6.450549e+01	3.430909e+00	1.610112e+01	0.000000e+00	2.073455e+00	3.565329e-02	9.807066e-01	3.864417e-03	2.775291e-04	2.609242e+00	2.161769e-02
13680000	-4.519484e+03	2.899625e+00	2.936738e+00	1.459516e+01	0.000000e+00	2.356961e+00	2.294086e-02	9.818376e-01	7.785216e-03	2.501232e-04	2.049329e+00	1.853232e-02
13700000	-4.518079e+03	-7.001652e-01	3.048202e+00	1.512834e+01	1.162791e-02	2.033094e+00	1.083371e-02	9.916879e-01	8.222708e-03	3.210236e-04	1.782024e+00	1.915079e-02
13720000	-4.508336e+03	-6.074666e+00	3.099667e+00	1.430330e+01	0.000000e+00	2.357143e+00	3.106469e-02	9.887999e-01	1.690416e-03	4.382704e-04	1.671242e+00	1.950295e-02
13740000	-4.518101e+03	-7.952369e+01	3.418582e+00	1.710926e+01	0.000000e+00	2.134531e+00	2.198230e-02	9.891704e-01	2.775785e-03	7.062771e-04	1.941909e+00	2.147842e-02
13760000	-4.536251e+03	-1.216234e+02	2.728840e+00	1.361552e+01	0.000000e+00	1.824258e+00	3.941021e-03	9.989525e-01	7.687941e-04	1.083111e-03	1.388214e+00	1.736859e-02
13780000	-4.506598e+03	-6.958143e+01	2.685360e+00	1.378446e+01	0.000000e+00	1.718767e+00	1.975728e-02	9.869929e-01	5.012465e-03	5.083924e-04	2.152118e+00	1.687152e-02
13800000	-4.514024e+03	-1.060917e+02	2.559435e+00	1.415184e+01	0.000000e+00	2.355520e+00	2.565095e-02	9.894295e-01	1.364354e-03	3.833843e-04	2.877076e+00	1.609194e-02
13820000	-4.519805e+03	-4.187095e+01	2.752789e+00	1.464610e+01	0.000000e+00	1.860945e+00	2.996649e-02	9.854171e-01	2.575666e-03	2.959658e-04	2.431688e+00	1.724940e-02
13840000	-4.522870e+03	-5.955921e+01	3.081085e+00	1.604747e+01	0.000000e+00	1.992711e+00	3.927797e-02	9.743380e-01	4.546109e-03	3.951773e-04	2.137504e+00	1.940638e-02
13860000	-4.507143e+03	-1.308092e+01	2.882431e+00	1.406853e+01	0.000000e+00	2.194236e+00	2.125705e-02	9.912462e-01	2.035462e-03	2.845039e-04	1.731021e+00	1.822279e-02
13880000	-4.525124e+03	-8.297710e+00	3.020398e+00	1.503706e+01	0.000000e+00	2.192767e+00	2.827881e-02	9.899279e-01	1.261121e-03	3.708274e-04	1.657723e+00	1.908319e-02
13900000	-4.531360e+03	-3.770030e+01	2.885178e+00	1.448395e+01	0.000000e+00	1.762828e+00	2.528008e-02	9.845295e-01	3.363832e-03	4.858833e-04	1.806159e+00	1.829774e-02
13920000	-4.498643e+03	-4.898377e+01	2.794319e+00	1.538748e+01	0.000000e+00	2.702442e+00	1.215780e-02	9.940183e-01	2.016063e-03	4.159094e-04	1.714971e+00	1.759236e-02
13940000	-4.531726e+03	-2.460860e+01	2.770140e+00	1.488799e+01	0.000000e+00	1.963651e+00	1.195658e-02	9.944917e-01	2.478020e-03	4.103013e-04	1.571025e+00	1.755017e-02
13960000	-4.525177e+03	-2.947309e+01	2.898058e+00	1.445872e+01	0.000000e+00	2.230149e+00	7.814227e-03	9.959991e-01	4.099472e-03	2.837819e-04	2.175444e+00	1.839502e-02
13980000	-4.524206e+03	7.626030e+00	2.895103e+00	1.449854e+01	0.000000e+00	2.417980e+00	7.430751e-03	9.967634e-01	2.517025e-03	3.049856e-04	2.110624e+00	1.837591e-02
14000000	-4.512776e+03	-4.579157e+01	3.129132e+00	1.618876e+01	0.000000e+00	1.857072e+00	1.536035e-02	9.953979e-01	7.870886e-04	2.920521e-04	2.450779e+00	1.989021e-02
14020000	-4.511867e+03	-5.250330e+01	2.929929e+00	1.465189e+01	0.000000e+00	2.124955e+00	8.411653e-03	9.971601e-01	1.626001e-03	4.930117e-04	2.722263e+00	1.863526e-02
14040000	-4.520723e+03	-4.394123e+00	3.162510e+00	1.544625e+01	0.000000e+00	2.185011e+00	6.082864e-03	9.963451e-01	4.390158e-03	2.530482e-04	1.997341e+00	2.006003e-02
14060000	-4.508648e+03	-6.504714e+01	3.066947e+00	1.577909e+01	0.000000e+00	2.011560e+00	1.912286e-02	9.919553e-01	2.670561e-03	4.074269e-04	1.717924e+00	1.939897e-02
14080000	-4.531555e+03	-1.165553e+02	2.859336e+00	1.550906e+01	0.000000e+00	2.292067e+00	3.966284e-02	9.841188e-01	1.794566e-03	4.089131e-04	3.000159e+00	1.803649e-02
14100000	-4.512534e+03	-6.347561e+01	2.860087e+00	1.489038e+01	0.000000e+00	1.781421e+00	1.555358e-02	9.842380e-01	9.683974e-03	4.811647e-04	3.048966e+00	1.791831e-02
14120000	-4.520343e+03	-7.724031e+01	2.887478e+00	1.496178e+01	0.000000e+00	1.859953e+00	1.343143e-02	9.919344e-01	4.366245e-03	4.853520e-04	2.438568e+00	1.809713e-02
14140000	-4.504983e+03	-7.484140e+01	2.812425e+00	1.364880e+01	0.000000e+00	2.122701e+00	2.192600e-02	9.908155e-01	1.746698e-03	4.007158e-04	3.441370e+00	1.763045e-02
14160000	-4.515471e+03	-7.814565e+01	3.110646e+00	1.589840e+01	0.000000e+00	2.344328e+00	3.931785e-02	9.771557e-01	2.836247e-03	3.996666e-04	3.328747e+00	1.951581e-02
14180000	-4.504344e+03	-5.713895e+01	3.001775e+00	1.538402e+01	0.000000e+00	2.460496e+00	1.524459e-02	9.888727e-01	5.861801e-03	2.547557e-04	3.214873e+00	1.887623e-02
14200000	-4.494071e+03	-6.276340e+01	2.826834e+00	1.423901e+01	0.000000e+00	2.459193e+00	2.237240e-02	9.922961e-01	1.481535e-03	2.858081e-04	4.673724e+00	1.776680e-02
14220000	-4.526640e+03	-6.944615e+01	2.410354e+00	1.352056e+01	0.000000e+00	2.825803e+00	1.774632e-02	9.933168e-01	1.391171e-03	3.613076e-04	4.455594e+00	1.511899e-02
14240000	-4.513435e+03	-1.246815e+02	2.687821e+00	1.493286e+01	0.000000e+00	2.719521e+00	1.673412e-02	9.920598e-01	2.811143e-03	7.189770e-04	3.202302e+00	1.687632e-02
14260000	-4.511134e+03	-9.085460e+01	2.911375e+00	1.491131e+01	0.000000e+00	2.465171e+00	2.387094e-02	9.849617e-01	3.739788e-03	6.085974e-04	3.225084e+00	1.836060e-02
14280000	-4.530519e+03	-9.764106e+01	3.028088e+00	1.577726e+01	0.000000e+00	2.241106e+00	2.285398e-02	9.863234e-01	4.006681e-03	4.962796e-04	3.271994e+00	1.901371e-02
14300000	-4.513045e+03	-9.133842e+01	2.774782e+00	1.496151e+01	0.000000e+00	1.722716e+00	1.946119e-02	9.874613e-01	6.011575e-03	5.538895e-04	2.651478e+00	1.747702e-02
14320000	-4.519067e+03	-9.380029e+01	2.433876e+00	1.351533e+01	0.000000e+00	2.652422e+00	3.088202e-02	9.888154e-01	1.325108e-03	4.818411e-04	2.498567e+00	1.533056e-02
14340000	-4.539482e+03	-4.740367e+01	2.827092e+00	1.420491e+01	0.000000e+00	2.322318e+00	1.166032e-02	9.965175e-01	9.383054e-04	4.311153e-04	2.742375e+00	1.786852e-02
14360000	-4.509912e+03	-7.877481e+01	2.862649e+00	1.563447e+01	0.000000e+00	2.569637e+00	9.836406e-03	9.972804e-01	6.002240e-04	3.981716e-04	4.079515e+00	1.801964e-02
14380000	-4.516561e+03	-6.913686e+01	3.147249e+00	1.621854e+01	0.000000e+00	2.219607e+00	1.713260e-02	9.971432e-01	3.087463e-04	4.228599e-04	4.046406e+00	1.986974e-02
14400000	-4.499952e+03	-9.815547e+01	2.936889e+00	1.527006e+01	0.000000e+00	2.386065e+00	1.174626e-02	9.965248e-01	9.656489e-04	4.663723e-04	5.007334e+00	1.848690e-02
14420000	-4.516650e+03	-9.909247e+01	3.335778e+00	1.643351e+01	0.000000e+00	1.360204e+00	1.981517e-02	9.958867e-01	5.271061e-04	3.408455e-04	4.302678e+00	2.096921e-02
14440000	-4.494674e+03	-6.755612e+01	3.211831e+00	1.594462e+01	0.000000e+00	2.041271e+00	3.060093e-02	9.944793e-01	3.129877e-04	2.773054e-04	4.647051e+00	2.020390e-02
14460000	-4.519844e+03	-1.241995e+02	2.845964e+00	1.510139e+01	0.000000e+00	1.712131e+00	1.089285e-02	9.966285e-01	1.055994e-03	5.796152e-04	4.013999e+00	1.792560e-02
14480000	-4.518096e+03	-8.418976e+01	3.088243e+00	1.580127e+01	0.000000e+00	2.457280e+00	1.540654e-02	9.959840e-01	8.929978e-04	3.313978e-04	3.341576e+00	1.943937e-02
14500000	-4.518767e+03	-8.375175e+01	2.643881e+00	1.411521e+01	0.000000e+00	2.479110e+00	1.088795e-02	9.919591e-01	4.915401e-03	3.004628e-04	4.942381e+00	1.663181e-02
14520000	-4.521081e+03	-7.732358e+01	3.449980e+00	1.783153e+01	0.000000e+00	1.840090e+00	2.131624e-02	9.865681e-01	5.131539e-03	3.934914e-04	3.839472e+00	2.173799e-02
14540000	-4.497102e+03	-8.901695e+01	2.872826e+00	1.515388e+01	0.000000e+00	1.981052e+00	2.312093e-02	9.923830e-01	1.337645e-03	4.798151e-04	3.848264e+00	1.814841e-02
14560000	-4.488576e+03	-9.443379e+01	2.646301e+00	1.402969e+01	0.000000e+00	2.111169e+00	1.375341e-02	9.932583e-01	2.267011e-03	6.609755e-04	3.495335e+00	1.661336e-02
14580000	-4.516264e+03	-1.064329e+02	2.761488e+00	1.474051e+01	0.000000e+00	2.210257e+00	1.261278e-02	9.929074e-01	2.474009e-03	6.515279e-04	2.437817e+00	1.736802e-02
14600000	-4.512568e+03	-8.599568e+01	2.961436e+00	1.572779e+01	0.000000e+00	2.480007e+00	2.698540e-02	9.803870e-01	5.679102e-03	5.848412e-04	3.202618e+00	1.872336e-02
14620000	-4.504597e+03	-7.359914e+01	3.282247e+00	1.652264e+01	0.000000e+00	2.095880e+00	1.796361e-02	9.877867e-01	4.946031e-03	3.607992e-04	2.618943e+00	2.051787e-02
14640000	-4.491399e+03	-6.395754e+01	3.244994e+00	1.578394e+01	0.000000e+00	1.830718e+00	2.197351e-02	9.830482e-01	7.882322e-03	3.364544e-04	2.935250e+00	2.034620e-02
14660000	-4.508100e+03	-3.053190e+01	3.231154e+00	1.535796e+01	0.000000e+00	2.028027e+00	4.353121e-02	9.618368e-01	9.362507e-03	2.305315e-04	3.274504e+00	2.028162e-02
14680000	-4.503952e+03	-5.618846e+01	2.923019e+00	1.414353e+01	0.000000e+00	2.333265e+00	2.160175e-02	9.825283e-01	9.403275e-03	4.449886e-04	3.475858e+00	1.831436e-02
14700000	-4.504489e+03	-1.072471e+02	2.584073e+00	1.398294e+01	0.000000e+00	2.539828e+00	1.779954e-02	9.904798e-01	2.354015e-03	3.611244e-04	3.579749e+00	1.604761e-02
14720000	-4.501455e+03	-8.488886e+01	2.689308e+00	1.387970e+01	0.000000e+00	2.040129e+00	1.715185e-02	9.825431e-01	9.793207e-03	4.128415e-04	3.761534e+00	1.665581e-02
14740000	-4.506405e+03	-1.045554e+02	2.917648e+00	1.534776e+01	1.162791e-02	2.167986e+00	1.611522e-02	9.898797e-01	3.914227e-03	3.461605e-04	3.894038e+00	1.810524e-02
14760000	-4.502587e+03	-1.203135e+02	2.688494e+00	1.368867e+01	0.000000e+00	1.930686e+00	3.380472e-02	9.846049e-01	2.670379e-03	3.648468e-04	5.663978e+00	1.664894e-02
14780000	-4.518775e+03	-6.202731e+01	3.038732e+00	1.533319e+01	0.000000e+00	2.140039e+00	1.719411e-02	9.938570e-01	1.427046e-03	3.359557e-04	3.095850e+00	1.896441e-02
14800000	-4.493767e+03	-6.626196e+01	3.125125e+00	1.624715e+01	0.000000e+00	2.424994e+00	3.241970e-02	9.907883e-01	9.592670e-04	3.334859e-04	3.639802e+00	1.944826e-02
14820000	-4.498762e+03	-5.492250e+01	2.789070e+00	1.414224e+01	0.000000e+00	2.528025e+00	2.070184e-02	9.928539e-01	1.277148e-03	4.482429e-04	3.450797e+00	1.732555e-02
14840000	-4.502006e+03	-7.793223e+01	2.717119e+00	1.432694e+01	0.000000e+00	2.237218e+00	9.241855e-03	9.890660e-01	1.128411e-02	2.671452e-04	4.464363e+00	1.681903e-02
14860000	-4.508721e+03	-2.045974e+01	2.871136e+00	1.400331e+01	0.000000e+00	2.260953e+00	2.318608e-02	9.869412e-01	3.946697e-03	2.863731e-04	3.233634e+00	1.802600e-02
14880000	-4.511854e+03	-2.954719e+01	2.984883e+00	1.498466e+01	0.000000e+00	2.551360e+00	3.026288e-02	9.793960e-01	5.974185e-03	2.765112e-04	3.004797e+00	1.875442e-02
14900000	-4.519194e+03	-4.644385e+01	2.732036e+00	1.412913e+01	0.000000e+00	2.302321e+00	2.578615e-02	9.784918e-01	1.034192e-02	3.084022e-04	2.651851e+00	1.721887e-02
14920000	-4.498696e+03	-4.204182e+01	2.776552e+00	1.470984e+01	0.000000e+00	2.264194e+00	2.072196e-02	9.862776e-01	4.701641e-03	2.787237e-04	2.425549e+00	1.751760e-02
14940000	-4.493802e+03	-3.640986e+01	2.706307e+00	1.463336e+01	0.000000e+00	2.503559e+00	2.337911e-02	9.893398e-01	1.946715e-03	2.171226e-04	3.490502e+00	1.705149e-02
14960000	-4.507727e+03	-1.682611e+01	3.099874e+00	1.545278e+01	0.000000e+00	1.920759e+00	2.737117e-02	9.902662e-01	1.195576e-03	2.365006e-04	2.833317e+00	1.950814e-02
14980000	-4.503871e+03	-6.877756e+01	2.843104e+00	1.458376e+01	0.000000e+00	2.418017e+00	1.512364e-02	9.921265e-01	3.414161e-03	3.592293e-04	3.938753e+00	1.786424e-02
15000000	-4.500985e+03	-4.911565e+01	2.892156e+00	1.442369e+01	0.000000e+00	1.884118e+00	7.792927e-03	9.924671e-01	1.115192e-02	2.568422e-04	3.499629e+00	1.817453e-02
15020000	-4.510641e+03	-6.706633e+01	2.662355e+00	1.440188e+01	0.000000e+00	2.804121e+00	1.325376e-02	9.901938e-01	5.999802e-03	2.772205e-04	2.472826e+00	1.673201e-02
15040000	-4.517432e+03	-4.776334e+01	3.029177e+00	1.562901e+01	0.000000e+00	2.372152e+00	6.289765e-02	9.716000e-01	2.919585e-03	2.463710e-04	2.824088e+00	1.911298e-02
15060000	-4.526101e+03	3.806311e+01	3.203885e+00	1.545896e+01	0.000000e+00	2.200228e+00	2.719152e-02	9.845795e-01	4.027202e-03	2.274414e-04	1.738068e+00	2.025897e-02
15080000	-4.511848e+03	9.909092e+00	2.833114e+00	1.398537e+01	0.000000e+00	2.650227e+00	1.283012e-02	9.910167e-01	6.230001e-03	2.837958e-04	2.586504e+00	1.787014e-02
15100000	-4.532342e+03	8.371476e+01	3.240295e+00	1.533785e+01	0.000000e+00	2.439578e+00	2.958935e-02	9.814697e-01	4.197815e-03	1.379299e-04	1.741177e+00	2.057038e-02
15120000	-4.521650e+03	1.881993e+01	2.796709e+00	1.394683e+01	0.000000e+00	2.759889e+00	1.819491e-02	9.883415e-01	5.421968e-03	2.634651e-04	2.412499e+00	1.770856e-02
15140000	-4.525316e+03	-1.938138e+01	2.656320e+00	1.356126e+01	0.000000e+00	2.124711e+00	3.718073e-02	9.824552e-01	2.915441e-03	3.165829e-04	2.460509e+00	1.677266e-02
15160000	-4.528003e+03	2.008163e+01	2.900393e+00	1.449051e+01	0.000000e+00	1.890356e+00	1.650055e-02	9.887000e-01	5.891268e-03	1.878311e-04	3.052830e+00	1.831945e-02
15180000	-4.510531e+03	2.722383e+01	3.086369e+00	1.527875e+01	0.000000e+00	2.269525e+00	2.139837e-02	9.813505e-01	9.584068e-03	1.595149e-04	3.469543e+00	1.948582e-02
15200000	-4.524518e+03	1.760563e+01	2.816842e+00	1.402328e+01	0.000000e+00	1.880269e+00	2.479494e-02	9.860204e-01	3.992809e-03	2.579250e-04	2.195168e+00	1.779446e-02
15220000	-4.514056e+03	7.991054e+01	3.305577e+00	1.466128e+01	0.000000e+00	2.278567e+00	2.967049e-02	9.728972e-01	1.006199e-02	1.708941e-04	1.966606e+00	2.090798e-02
15240000	-4.521933e+03	4.715710e+01	3.371953e+00	1.541631e+01	0.000000e+00	2.195834e+00	2.197814e-02	9.904052e-01	2.513143e-03	2.553493e-04	1.686624e+00	2.139781e-02
15260000	-4.528336e+03	-2.869422e+01	2.939656e+00	1.607019e+01	0.000000e+00	2.354701e+00	7.391007e-03	9.963593e-01	2.806721e-03	3.205954e-04	2.448013e+00	1.858779e-02
15280000	-4.536566e+03	-2.384035e+01	3.322860e+00	1.690368e+01	0.000000e+00	2.048287e+00	1.105654e-02	9.970357e-01	1.026206e-03	2.752168e-04	2.306875e+00	2.102217e-02
15300000	-4.525873e+03	-2.141503e+01	3.329836e+00	1.680018e+01	0.000000e+00	2.017124e+00	1.614349e-02	9.953740e-01	8.561538e-04	2.878511e-04	1.650746e+00	2.116271e-02
15320000	-4.520774e+03	-3.747072e+00	2.740626e+00	1.507539e+01	0.000000e+00	2.259843e+00	1.298778e-02	9.922432e-01	3.623177e-03	2.033505e-04	1.985669e+00	1.743957e-02
15340000	-4.546852e+03	-1.174901e+01	2.798155e+00	1.477941e+01	1.162791e-02	1.848615e+00	1.855887e-02	9.904320e-01	2.879928e-03	2.086562e-04	3.316553e+00	1.775904e-02
15360000	-4.515377e+03	8.960044e+00	3.394373e+00	1.640638e+01	0.000000e+00	2.763021e+00	1.691152e-02	9.929384e-01	2.148118e-03	2.574252e-04	2.768637e+00	2.155645e-02
15380000	-4.519462e+03	1.923632e+01	3.314332e+00	1.577528e+01	0.000000e+00	2.184067e+00	1.221650e-02	9.961593e-01	1.833007e-03	2.355397e-04	2.366752e+00	2.110424e-02
15400000	-4.511356e+03	1.075906e+01	3.767054e+00	1.792612e+01	0.000000e+00	1.764320e+00	2.565326e-02	9.880648e-01	3.747596e-03	2.544025e-04	2.420629e+00	2.404918e-02
15420000	-4.533417e+03	8.629670e+00	2.969463e+00	1.393656e+01	0.000000e+00	2.402686e+00	3.551402e-02	9.885616e-01	1.653629e-03	2.489333e-04	2.294849e+00	1.893702e-02
15440000	-4.522956e+03	9.411269e+00	2.990659e+00	1.398210e+01	0.000000e+00	2.356532e+00	1.622532e-02	9.771667e-01	2.141684e-02	2.546192e-04	1.963436e+00	1.911779e-02
15460000	-4.508037e+03	-1.887822e+01	2.796289e+00	1.420193e+01	0.000000e+00	2.108998e+00	2.430509e-02	9.875088e-01	3.822360e-03	2.282108e-04	2.479187e+00	1.747631e-02
15480000	-4.532938e+03	8.230111e+00	3.136029e+00	1.604682e+01	0.000000e+00	1.891821e+00	1.401927e-02	9.938176e-01	2.650051e-03	1.645948e-04	2.449644e+00	1.979409e-02
15500000	-4.516561e+03	5.334400e+01	2.915416e+00	1.444114e+01	0.000000e+00	3.030736e+00	7.004983e-03	9.968451e-01	2.834538e-03	1.631940e-04	2.294753e+00	1.836656e-02
15520000	-4.506174e+03	-7.476536e+00	2.894932e+00	1.520117e+01	0.000000e+00	1.866365e+00	3.193539e-03	9.977337e-01	5.144142e-03	1.880146e-04	3.542309e+00	1.819817e-02
15540000	-4.510682e+03	-5.575607e+01	3.127790e+00	1.610023e+01	0.000000e+00	1.978657e+00	5.870572e-03	9.979961e-01	1.134891e-03	3.003334e-04	2.829655e+00	1.961659e-02
15560000	-4.529778e+03	2.593213e+01	2.967840e+00	1.408518e+01	0.000000e+00	2.797096e+00	1.325634e-02	9.966062e-01	8.199439e-04	1.383212e-04	3.004864e+00	1.856721e-02
15580000	-4.513308e+03	7.617874e+01	3.009544e+00	1.491942e+01	0.000000e+00	2.073946e+00	4.597458e-03	9.979930e-01	1.899351e-03	1.067796e-04	2.071285e+00	1.895074e-02
15600000	-4.519033e+03	3.700043e+01	3.098076e+00	1.668873e+01	0.000000e+00	1.906240e+00	1.335613e-02	9.930759e-01	3.192028e-03	1.244947e-04	1.678261e+00	1.953271e-02
15620000	-4.508777e+03	4.265087e+01	2.823481e+00	1.538416e+01	0.000000e+00	2.056993e+00	1.147332e-02	9.919768e-01	4.598241e-03	1.057192e-04	3.035838e+00	1.779047e-02
15640000	-4.509689e+03	-1.847527e+01	2.774097e+00	1.517278e+01	0.000000e+00	2.250158e+00	2.651223e-02	9.774499e-01	5.485354e-03	1.507475e-04	3.049626e+00	1.748966e-02
15660000	-4.505229e+03	7.616282e+00	3.004971e+00	1.536343e+01	0.000000e+00	1.975780e+00	1.201263e-02	9.918657e-01	3.966851e-03	1.505319e-04	3.469839e+00	1.894463e-02
15680000	-4.510284e+03	2.149389e+01	3.007789e+00	1.491331e+01	0.000000e+00	2.059891e+00	1.279452e-02	9.961769e-01	1.232578e-03	1.123902e-04	2.764584e+00	1.893825e-02
15700000	-4.519881e+03	6.464349e+00	2.897233e+00	1.378719e+01	0.000000e+00	2.621308e+00	5.643579e-03	9.970451e-01	3.930927e-03	1.908965e-04	4.083441e+00	1.820032e-02
15720000	-4.502302e+03	3.657107e+01	2.802856e+00	1.427107e+01	0.000000e+00	2.304625e+00	1.262137e-02	9.909891e-01	6.961822e-03	1.795524e-04	2.780452e+00	1.764363e-02
15740000	-4.509054e+03	7.527913e+01	3.072047e+00	1.486323e+01	0.000000e+00	1.904483e+00	3.201857e-02	9.789900e-01	4.575144e-03	1.459198e-04	2.149499e+00	1.927558e-02
15760000	-4.500598e+03	1.172272e+02	3.202914e+00	1.544525e+01	0.000000e+00	1.704610e+00	5.185543e-02	9.699281e-01	3.853310e-03	7.727740e-05	2.562421e+00	2.012743e-02
15780000	-4.501787e+03	1.069774e+02	3.088930e+00	1.558967e+01	0.000000e+00	2.233192e+00	2.738215e-02	9.939422e-01	6.469830e-04	7.730777e-05	2.217806e+00	1.946991e-02
15800000	-4.502677e+03	8.141220e+01	3.189444e+00	1.586198e+01	0.000000e+00	1.967511e+00	2.982630e-02	9.964257e-01	1.612937e-04	9.259953e-05	2.002017e+00	2.004397e-02
15820000	-4.496648e+03	4.069642e+01	2.917067e+00	1.513539e+01	0.000000e+00	2.267952e+00	6.983535e-03	9.985955e-01	3.287498e-04	1.708238e-04	2.552301e+00	1.836559e-02
15840000	-4.501929e+03	5.100192e+01	3.325919e+00	1.727790e+01	0.000000e+00	1.878695e+00	1.020950e-02	9.974750e-01	8.852338e-04	1.600559e-04	1.787426e+00	2.089068e-02
15860000	-4.513234e+03	5.924065e+01	2.988211e+00	1.571860e+01	0.000000e+00	2.438674e+00	2.363703e-03	9.975297e-01	1.007649e-02	1.642753e-04	1.926140e+00	1.882669e-02
15880000	-4.524087e+03	5.456113e+01	2.964632e+00	1.516609e+01	0.000000e+00	1.649452e+00	4.918680e-03	9.976061e-01	2.082395e-03	2.146367e-04	1.325487e+00	1.867702e-02
15900000	-4.532980e+03	7.648371e+01	2.747420e+00	1.410828e+01	0.000000e+00	2.487032e+00	7.207474e-03	9.948202e-01	6.107472e-03	1.672331e-04	1.494964e+00	1.731946e-02
15920000	-4.527715e+03	6.095062e+01	3.111059e+00	1.571774e+01	0.000000e+00	2.390911e+00	8.017179e-03	9.983672e-01	4.799703e-04	1.916315e-04	1.458781e+00	1.960381e-02
15940000	-4.519167e+03	3.552916e+01	3.172358e+00	1.639156e+01	0.000000e+00	1.644703e+00	2.147279e-03	9.989906e-01	2.524003e-03	1.906529e-04	1.589409e+00	1.995304e-02
15960000	-4.515549e+03	4.665042e+01	3.040920e+00	1.556728e+01	0.000000e+00	2.280669e+00	2.320066e-03	9.987761e-01	2.473096e-03	1.413769e-04	2.389011e+00	1.913610e-02
15980000	-4.532973e+03	6.876420e+01	2.867385e+00	1.441772e+01	0.000000e+00	2.348473e+00	8.476742e-04	9.995898e-01	2.393139e-03	1.045226e-04	2.456402e+00	1.798578e-02
16000000	-4.511932e+03	7.978632e+01	3.144005e+00	1.495745e+01	0.000000e+00	2.820300e+00	1.016802e-03	9.997284e-01	8.960091e-04	1.292485e-04	1.713195e+00	1.981131e-02
16020000	-4.507339e+03	5.388006e+01	2.714702e+00	1.355286e+01	0.000000e+00	2.404800e+00	1.646317e-03	9.997637e-01	2.788909e-04	1.407827e-04	2.508982e+00	1.704709e-02
16040000	-4.526826e+03	9.191790e+01	3.047048e+00	1.456127e+01	0.000000e+00	2.169895e+00	1.164249e-03	9.997252e-01	7.485144e-04	1.188242e-04	2.238495e+00	1.927286e-02
16060000	-4.514798e+03	8.033290e+01	3.145990e+00	1.558907e+01	0.000000e+00	2.408905e+00	1.132681e-03	9.997778e-01	5.850489e-04	1.046427e-04	1.672969e+00	1.981796e-02
16080000	-4.521431e+03	2.367112e+01	3.266723e+00	1.620277e+01	0.000000e+00	2.672328e+00	1.824889e-03	9.997441e-01	2.193216e-04	1.530738e-04	2.284687e+00	2.065288e-02
16100000	-4.518134e+03	1.330230e+01	2.891357e+00	1.530774e+01	0.000000e+00	2.272821e+00	6.592947e-04	9.997522e-01	1.844894e-03	2.095784e-04	2.433590e+00	1.822138e-02
16120000	-4.503968e+03	1.313880e+01	3.042143e+00	1.561541e+01	0.000000e+00	2.485909e+00	7.991503e-04	9.997828e-01	8.108654e-04	1.758174e-04	3.203886e+00	1.919907e-02
16140000	-4.502466e+03	2.303782e+01	2.960001e+00	1.453134e+01	0.000000e+00	2.161843e+00	7.748682e-04	9.997653e-01	1.285521e-03	2.011309e-04	2.624939e+00	1.862599e-02
16160000	-4.512905e+03	1.214230e+01	3.207047e+00	1.604814e+01	0.000000e+00	1.624097e+00	5.612875e-04	9.997142e-01	2.856802e-03	1.717647e-04	2.616068e+00	2.021168e-02
16180000	-4.500594e+03	4.509528e+01	3.054405e+00	1.586357e+01	0.000000e+00	1.560735e+00	1.108285e-03	9.991900e-01	7.406047e-03	1.030629e-04	4.116749e+00	1.928536e-02
16200000	-4.498589e+03	3.207593e+01	2.880956e+00	1.385835e+01	0.000000e+00	2.550757e+00	1.999744e-03	9.986034e-01	5.118532e-03	1.415763e-04	4.139182e+00	1.813566e-02
16220000	-4.498139e+03	3.506409e+01	2.854999e+00	1.447991e+01	0.000000e+00	2.591449e+00	3.246601e-02	9.933803e-01	6.515103e-04	9.985054e-05	3.724486e+00	1.800030e-02
16240000	-4.502240e+03	5.842089e+01	3.124080e+00	1.577198e+01	0.000000e+00	1.800584e+00	3.415772e-02	9.671729e-01	1.016886e-02	1.064979e-04	2.644597e+00	1.964316e-02
16260000	-4.500532e+03	7.637426e+01	3.083998e+00	1.508863e+01	0.000000e+00	1.627455e+00	8.487382e-03	9.957678e-01	3.420606e-03	1.438117e-04	4.047529e+00	1.939303e-02
16280000	-4.514868e+03	4.309191e+01	3.121609e+00	1.598238e+01	0.000000e+00	2.597245e+00	5.406286e-03	9.959051e-01	5.458932e-03	9.549074e-05	3.989413e+00	1.966661e-02
16300000	-4.513012e+03	4.870412e+01	3.194344e+00	1.536946e+01	0.000000e+00	1.730459e+00	1.735635e-02	9.924785e-01	2.934387e-03	1.244207e-04	3.123772e+00	2.010468e-02
16320000	-4.493784e+03	8.289936e+01	3.018209e+00	1.513585e+01	0.000000e+00	2.038848e+00	1.491548e-02	9.832588e-01	1.411988e-02	1.068158e-04	2.729509e+00	1.892467e-02
16340000	-4.526817e+03	6.826613e+01	2.791368e+00	1.430782e+01	0.000000e+00	2.391598e+00	1.672852e-02	9.949802e-01	1.120445e-03	8.632689e-05	2.722704e+00	1.756258e-02
16360000	-4.505286e+03	8.850811e+01	3.086169e+00	1.512935e+01	0.000000e+00	2.208463e+00	2.551628e-02	9.854322e-01	4.814666e-03	1.268385e-04	2.682229e+00	1.943583e-02
16380000	-4.495914e+03	4.815022e+01	2.907794e+00	1.558620e+01	0.000000e+00	2.640807e+00	2.240576e-02	9.880078e-01	2.883756e-03	8.273902e-05	2.923995e+00	1.833788e-02
16400000	-4.517358e+03	7.914227e+01	3.026641e+00	1.489803e+01	0.000000e+00	2.606351e+00	1.499843e-02	9.923528e-01	3.878693e-03	8.691801e-05	3.337003e+00	1.905150e-02
16420000	-4.493331e+03	9.962150e+01	2.827623e+00	1.431432e+01	0.000000e+00	2.294110e+00	2.782453e-02	9.883035e-01	1.973299e-03	6.445818e-05	3.148366e+00	1.776649e-02
16440000	-4.522179e+03	1.097896e+02	3.213164e+00	1.501352e+01	0.000000e+00	2.366766e+00	3.335865e-02	9.868987e-01	2.347686e-03	6.459255e-05	2.959908e+00	2.023432e-02
16460000	-4.511856e+03	7.650716e+01	3.040245e+00	1.500442e+01	0.000000e+00	2.258507e+00	1.342779e-02	9.929377e-01	3.819294e-03	6.226679e-05	4.742489e+00	1.916628e-02
16480000	-4.501588e+03	7.702337e+01	2.821349e+00	1.422133e+01	0.000000e+00	2.015081e+00	2.987060e-02	9.868075e-01	2.434983e-03	5.223199e-05	4.529721e+00	1.775951e-02
16500000	-4.506672e+03	1.138252e+02	3.186810e+00	1.517783e+01	0.000000e+00	1.664687e+00	1.205349e-02	9.942304e-01	2.471577e-03	4.401027e-05	2.888069e+00	2.007978e-02
16520000	-4.498677e+03	8.212822e+01	3.210741e+00	1.561791e+01	1.162791e-02	1.898250e+00	1.503938e-02	9.887900e-01	7.727886e-03	6.234535e-05	3.276638e+00	2.019160e-02
16540000	-4.500828e+03	9.590193e+01	2.957984e+00	1.486792e+01	0.000000e+00	2.164091e+00	1.794799e-02	9.938927e-01	1.158555e-03	5.699460e-05	2.968367e+00	1.860925e-02
16560000	-4.480798e+03	4.889499e+01	3.243744e+00	1.653756e+01	0.000000e+00	1.885082e+00	2.040451e-02	9.831854e-01	6.482430e-03	7.568982e-05	4.195570e+00	2.034756e-02
16580000	-4.506973e+03	9.345679e+01	3.187751e+00	1.651601e+01	0.000000e+00	2.673744e+00	1.142140e-02	9.902667e-01	5.651421e-03	6.133653e-05	3.589387e+00	2.000982e-02
16600000	-4.496975e+03	9.437325e+01	3.240988e+00	1.573287e+01	0.000000e+00	2.082062e+00	1.508564e-02	9.963252e-01	5.627615e-04	5.909384e-05	3.239443e+00	2.037822e-02
16620000	-4.508436e+03	1.140002e+02	3.448472e+00	1.676493e+01	0.000000e+00	2.618445e+00	1.061784e-02	9.963915e-01	1.666205e-03	6.330890e-05	3.204142e+00	2.163392e-02
16640000	-4.526072e+03	8.776650e+01	3.210893e+00	1.608765e+01	0.000000e+00	2.318347e+00	5.752019e-03	9.947580e-01	1.277548e-02	6.135911e-05	3.808529e+00	2.013492e-02
16660000	-4.510056e+03	1.354143e+02	3.373424e+00	1.668953e+01	0.000000e+00	2.397811e+00	5.738313e-03	9.983186e-01	7.984446e-04	7.371120e-05	2.264182e+00	2.117583e-02
16680000	-4.503296e+03	9.398648e+01	3.172055e+00	1.570421e+01	0.000000e+00	2.220372e+00	1.139790e-02	9.962853e-01	1.062840e-03	1.050577e-04	3.074070e+00	1.990958e-02
16700000	-4.509157e+03	1.193607e+02	3.493179e+00	1.680338e+01	0.000000e+00	1.863320e+00	2.140665e-02	9.942228e-01	7.168752e-04	8.507113e-05	2.491498e+00	2.201693e-02
16720000	-4.497189e+03	8.897199e+01	3.383957e+00	1.736467e+01	0.000000e+00	1.975564e+00	1.999089e-02	9.942839e-01	8.824233e-04	1.127945e-04	2.909873e+00	2.125471e-02
16740000	-4.498455e+03	1.236829e+02	3.347223e+00	1.725998e+01	0.000000e+00	2.248641e+00	1.205919e-02	9.946076e-01	2.209851e-03	9.001675e-05	2.904561e+00	2.107286e-02
16760000	-4.495924e+03	1.050657e+02	2.997425e+00	1.489584e+01	0.000000e+00	2.288187e+00	9.953597e-03	9.963235e-01	1.510579e-03	1.139801e-04	3.805561e+00	1.891394e-02
16780000	-4.497805e+03	7.972021e+01	3.237262e+00	1.612364e+01	0.000000e+00	2.192368e+00	5.438072e-03	9.969331e-01	3.654616e-03	1.229833e-04	3.535956e+00	2.044684e-02
16800000	-4.516565e+03	7.281713e+01	3.172107e+00	1.718128e+01	0.000000e+00	2.479284e+00	8.004786e-03	9.960125e-01	2.257337e-03	9.007079e-05	3.388323e+00	1.993937e-02
16820000	-4.497879e+03	4.159178e+01	3.010532e+00	1.561036e+01	0.000000e+00	1.823962e+00	2.014202e-02	9.891748e-01	3.126904e-03	1.636322e-04	2.183723e+00	1.897044e-02
16840000	-4.525154e+03	9.419934e+01	3.015817e+00	1.581067e+01	0.000000e+00	2.136435e+00	1.821606e-02	9.861676e-01	6.558869e-03	1.343722e-04	2.509568e+00	1.901285e-02
16860000	-4.503556e+03	1.014033e+02	3.116323e+00	1.577992e+01	0.000000e+00	2.079386e+00	4.251825e-02	9.845773e-01	1.715880e-03	1.036417e-04	2.602527e+00	1.965535e-02
16880000	-4.512844e+03	1.185497e+02	3.265145e+00	1.556577e+01	0.000000e+00	2.523995e+00	1.625090e-02	9.865877e-01	7.517732e-03	1.140907e-04	2.567620e+00	2.060272e-02
16900000	-4.513700e+03	1.264281e+02	3.145498e+00	1.629811e+01	0.000000e+00	2.474560e+00	1.855148e-02	9.900845e-01	2.648011e-03	9.175877e-05	2.094894e+00	1.985536e-02
16920000	-4.528414e+03	1.026847e+02	3.393699e+00	1.726640e+01	0.000000e+00	1.902131e+00	2.853578e-02	9.849088e-01	2.938767e-03	1.304402e-04	2.854267e+00	2.137394e-02
16940000	-4.526217e+03	7.229114e+01	3.152798e+00	1.654469e+01	0.000000e+00	2.242527e+00	7.966868e-03	9.941484e-01	5.752382e-03	1.805967e-04	2.944028e+00	1.977073e-02
16960000	-4.515543e+03	5.199176e+01	2.709322e+00	1.487674e+01	0.000000e+00	2.352450e+00	1.716021e-02	9.931460e-01	1.386804e-03	1.819840e-04	3.577772e+00	1.697247e-02
16980000	-4.505887e+03	4.848480e+01	2.991379e+00	1.521111e+01	0.000000e+00	2.396739e+00	3.244050e-02	9.847407e-01	2.139902e-03	1.754687e-04	3.914711e+00	1.876262e-02
17000000	-4.517433e+03	2.555045e+01	2.542384e+00	1.405694e+01	0.000000e+00	2.040553e+00	2.916823e-02	9.776094e-01	5.469866e-03	2.233056e-04	3.413033e+00	1.595171e-02
17020000	-4.499634e+03	-1.843335e+01	2.603631e+00	1.381878e+01	0.000000e+00	2.725639e+00	1.305410e-02	9.901972e-01	5.975118e-03	3.104380e-04	4.815010e+00	1.639759e-02
17040000	-4.510528e+03	3.716163e+01	3.084607e+00	1.574900e+01	0.000000e+00	2.661775e+00	1.054495e-02	9.909736e-01	7.498426e-03	1.495540e-04	2.626001e+00	1.938817e-02
17060000	-4.506129e+03	3.658493e+01	3.092082e+00	1.544622e+01	0.000000e+00	1.942026e+00	2.663211e-02	9.859899e-01	4.340384e-03	1.278016e-04	3.686105e+00	1.945704e-02
17080000	-4.530443e+03	9.321325e+01	3.219961e+00	1.575533e+01	0.000000e+00	1.848205e+00	1.053991e-02	9.932937e-01	4.997796e-03	9.952465e-05	2.608126e+00	2.028893e-02
17100000	-4.511138e+03	4.586916e+01	3.356111e+00	1.724364e+01	0.000000e+00	2.278123e+00	2.368829e-02	9.866799e-01	4.425931e-03	1.231302e-04	2.845264e+00	2.111672e-02
17120000	-4.500701e+03	5.611845e+01	2.919870e+00	1.460675e+01	0.000000e+00	2.075771e+00	2.321977e-02	9.928809e-01	1.346470e-03	1.182617e-04	3.849079e+00	1.835801e-02
17140000	-4.500179e+03	-6.971201e+00	2.939780e+00	1.547223e+01	0.000000e+00	2.442367e+00	8.842964e-03	9.931215e-01	5.580975e-03	9.854546e-05	5.750409e+00	1.857861e-02
17160000	-4.510687e+03	5.524878e+01	3.063539e+00	1.498142e+01	0.000000e+00	1.899572e+00	2.100324e-02	9.934717e-01	1.318071e-03	1.041946e-04	3.895855e+00	1.936577e-02
17180000	-4.524816e+03	1.071611e+02	3.153183e+00	1.530104e+01	0.000000e+00	1.759946e+00	2.294795e-02	9.941737e-01	7.529427e-04	9.113148e-05	2.927093e+00	1.994813e-02
17200000	-4.518021e+03	6.076499e+01	3.265307e+00	1.719692e+01	0.000000e+00	2.051518e+00	3.563721e-02	9.923473e-01	5.408018e-04	1.054980e-04	2.509395e+00	2.065959e-02
17220000	-4.528787e+03	4.277190e+01	2.998716e+00	1.523243e+01	0.000000e+00	2.117155e+00	1.401524e-02	9.936334e-01	3.217665e-03	1.155245e-04	2.530418e+00	1.908070e-02
17240000	-4.516900e+03	2.449986e+01	2.580737e+00	1.368617e+01	0.000000e+00	2.327945e+00	1.602083e-02	9.870599e-01	6.699033e-03	1.394604e-04	3.564938e+00	1.637373e-02
17260000	-4.503856e+03	2.194848e+01	2.558890e+00	1.350209e+01	0.000000e+00	2.327228e+00	1.179113e-02	9.918662e-01	5.522184e-03	1.066894e-04	3.189892e+00	1.624132e-02
17280000	-4.519750e+03	1.007756e+01	2.738421e+00	1.485638e+01	0.000000e+00	2.368954e+00	2.673949e-02	9.831639e-01	4.463172e-03	1.369386e-04	2.618897e+00	1.735320e-02
17300000	-4.527093e+03	7.442935e+01	2.824311e+00	1.495077e+01	0.000000e+00	2.178413e+00	1.272897e-02	9.941337e-01	2.065925e-03	1.090894e-04	1.843291e+00	1.774703e-02
17320000	-4.516248e+03	5.979103e+01	2.919584e+00	1.499688e+01	0.000000e+00	2.790975e+00	2.082590e-02	9.911306e-01	2.359624e-03	1.374852e-04	2.571661e+00	1.824441e-02
17340000	-4.497611e+03	2.549706e+01	2.659559e+00	1.411869e+01	0.000000e+00	2.450402e+00	1.225714e-02	9.885012e-01	6.501296e-03	1.384231e-04	2.740199e+00	1.664785e-02
17360000	-4.491569e+03	1.298434e+00	2.772243e+00	1.518717e+01	0.000000e+00	2.023561e+00	8.449993e-03	9.955928e-01	3.091016e-03	1.680104e-04	3.381794e+00	1.758948e-02
17380000	-4.512058e+03	3.444332e+01	2.572428e+00	1.392409e+01	0.000000e+00	2.284978e+00	5.181401e-03	9.962274e-01	5.148632e-03	1.287887e-04	2.365320e+00	1.626673e-02
17400000	-4.498416e+03	2.613842e+01	2.803507e+00	1.469048e+01	0.000000e+00	1.928945e+00	2.085886e-02	9.699792e-01	2.166903e-02	1.488422e-04	1.863783e+00	1.774641e-02
17420000	-4.494330e+03	4.282551e+01	2.820688e+00	1.409265e+01	0.000000e+00	1.939377e+00	1.381588e-02	9.880040e-01	9.600498e-03	1.407535e-04	2.174816e+00	1.786303e-02
17440000	-4.507997e+03	1.924273e+01	2.597181e+00	1.413564e+01	0.000000e+00	2.115637e+00	1.412718e-02	9.914786e-01	3.862737e-03	1.601962e-04	1.956994e+00	1.630675e-02
17460000	-4.518637e+03	2.213950e+01	2.634396e+00	1.448003e+01	0.000000e+00	2.622477e+00	8.916087e-03	9.964888e-01	1.937022e-03	2.409256e-04	1.924232e+00	1.650495e-02
17480000	-4.524958e+03	2.448389e+01	2.841823e+00	1.523273e+01	0.000000e+00	1.875329e+00	3.215583e-03	9.985832e-01	2.323585e-03	2.570780e-04	1.918907e+00	1.790843e-02
17500000	-4.510284e+03	8.374808e+00	2.959204e+00	1.576864e+01	0.000000e+00	2.051625e+00	3.380616e-03	9.992949e-01	4.615539e-04	1.730751e-04	2.516475e+00	1.891477e-02
17520000	-4.505330e+03	4.959748e+01	3.034933e+00	1.626342e+01	0.000000e+00	1.952918e+00	2.193836e-03	9.993515e-01	7.249194e-04	7.717006e-05	2.869103e+00	1.907852e-02
17540000	-4.491726e+03	7.827673e+01	3.433831e+00	1.683081e+01	0.000000e+00	1.921288e+00	3.259118e-03	9.992658e-01	6.625322e-04	9.290247e-05	3.328273e+00	2.158772e-02
17560000	-4.514086e+03	9.937631e+01	2.960630e+00	1.421903e+01	0.000000e+00	2.110863e+00	4.873424e-03	9.988641e-01	8.070058e-04	1.023951e-04	2.093216e+00	1.854422e-02
17580000	-4.508264e+03	1.047407e+02	3.148234e+00	1.520574e+01	0.000000e+00	2.218027e+00	1.327291e-02	9.967726e-01	1.032812e-03	1.228482e-04	1.945875e+00	1.962354e-02
17600000	-4.520676e+03	1.501655e+02	3.523179e+00	1.657315e+01	0.000000e+00	1.969464e+00	1.754700e-02	9.929632e-01	2.217104e-03	6.723629e-05	1.517484e+00	2.201522e-02
17620000	-4.517608e+03	1.440585e+02	3.005648e+00	1.499616e+01	0.000000e+00	2.500108e+00	3.255155e-02	9.763014e-01	4.266150e-03	9.395287e-05	1.820282e+00	1.880356e-02
17640000	-4.512863e+03	1.115114e+02	2.987427e+00	1.522871e+01	0.000000e+00	2.327735e+00	1.777378e-02	9.771047e-01	2.031186e-02	1.066594e-04	1.574672e+00	1.859514e-02
17660000	-4.508683e+03	9.076918e+01	2.736996e+00	1.457739e+01	0.000000e+00	2.646727e+00	1.372908e-02	9.968408e-01	5.393170e-04	1.364634e-04	1.473936e+00	1.705492e-02
17680000	-4.503918e+03	1.006051e+02	2.776750e+00	1.541975e+01	0.000000e+00	2.150625e+00	3.456487e-02	9.808365e-01	2.735716e-03	8.873290e-05	2.105558e+00	1.727032e-02
17700000	-4.514384e+03	1.484060e+02	3.212271e+00	1.649147e+01	0.000000e+00	2.082412e+00	3.557538e-02	9.685174e-01	7.054716e-03	7.917163e-05	1.079038e+00	1.992371e-02
17720000	-4.524053e+03	1.400959e+02	3.093942e+00	1.529349e+01	0.000000e+00	2.214198e+00	1.300543e-02	9.934078e-01	3.296327e-03	1.079884e-04	1.176658e+00	1.925436e-02
17740000	-4.527686e+03	1.231253e+02	3.051046e+00	1.565414e+01	0.000000e+00	2.320520e+00	1.721021e-02	9.872345e-01	7.071380e-03	1.185935e-04	1.156176e+00	1.898763e-02
17760000	-4.523868e+03	1.435586e+02	2.769380e+00	1.411818e+01	0.000000e+00	2.668444e+00	1.461661e-02	9.926349e-01	1.829225e-03	1.011562e-04	1.093378e+00	1.745412e-02
17780000	-4.521338e+03	7.603239e+01	2.910855e+00	1.558442e+01	0.000000e+00	2.063711e+00	4.730339e-02	9.663504e-01	4.251130e-03	1.195033e-04	1.195781e+00	1.834060e-02
17800000	-4.515219e+03	7.819472e+01	2.828859e+00	1.508729e+01	0.000000e+00	2.243187e+00	1.773410e-02	9.933473e-01	1.257283e-03	1.563210e-04	1.701874e+00	1.786373e-02
17820000	-4.513521e+03	8.819998e+01	2.658840e+00	1.467035e+01	0.000000e+00	3.065242e+00	1.719252e-02	9.868764e-01	5.826412e-03	1.179749e-04	1.730480e+00	1.676932e-02
17840000	-4.519662e+03	1.000181e+02	2.737726e+00	1.417876e+01	0.000000e+00	1.992919e+00	1.472121e-02	9.922103e-01	3.173733e-03	1.077590e-04	1.302446e+00	1.720383e-02
17860000	-4.532792e+03	1.279288e+02	2.847147e+00	1.488425e+01	0.000000e+00	2.306242e+00	2.252032e-02	9.804029e-01	7.535070e-03	1.004238e-04	1.419405e+00	1.793620e-02
17880000	-4.514128e+03	6.906670e+01	2.383180e+00	1.303192e+01	0.000000e+00	2.559898e+00	2.401116e-02	9.933589e-01	8.856678e-04	1.560876e-04	1.747985e+00	1.496555e-02
17900000	-4.504531e+03	6.221095e+01	2.636167e+00	1.427191e+01	0.000000e+00	2.338195e+00	2.739049e-02	9.877164e-01	2.259260e-03	1.053008e-04	1.944724e+00	1.652065e-02
17920000	-4.517164e+03	-5.843473e+00	2.812725e+00	1.562046e+01	0.000000e+00	2.326853e+00	3.215208e-02	9.762032e-01	5.589688e-03	1.387929e-04	2.800789e+00	1.759167e-02
17940000	-4.505255e+03	5.081409e+01	2.861841e+00	1.520037e+01	0.000000e+00	2.242177e+00	5.115056e-02	9.681499e-01	3.443203e-03	9.171301e-05	2.504432e+00	1.793165e-02
17960000	-4.502417e+03	7.734612e+01	3.191109e+00	1.628930e+01	0.000000e+00	1.864169e+00	2.830884e-02	9.890409e-01	1.468731e-03	9.313953e-05	1.824624e+00	2.002659e-02
17980000	-4.530704e+03	8.472586e+01	2.729159e+00	1.469562e+01	0.000000e+00	2.217418e+00	2.162233e-02	9.936560e-01	8.776478e-04	8.588993e-05	2.831671e+00	1.717841e-02
18000000	-4.509280e+03	7.998045e+01	2.973890e+00	1.597055e+01	0.000000e+00	2.231939e+00	9.870254e-03	9.972949e-01	7.772904e-04	9.176193e-05	2.657788e+00	1.873464e-02
18020000	-4.533794e+03	9.047016e+01	3.622326e+00	1.856764e+01	0.000000e+00	1.824735e+00	1.907363e-02	9.952470e-01	6.035995e-04	1.319396e-04	1.660066e+00	2.283952e-02
18040000	-4.513004e+03	7.186086e+01	3.300999e+00	1.713854e+01	0.000000e+00	2.510529e+00	1.250035e-02	9.950662e-01	1.641616e-03	1.558522e-04	1.971649e+00	2.089952e-02
18060000	-4.503834e+03	4.309561e+01	3.053355e+00	1.564860e+01	0.000000e+00	2.426253e+00	6.556146e-03	9.980574e-01	8.612994e-04	1.330578e-04	2.540180e+00	1.963650e-02
18080000	-4.529963e+03	6.282076e+01	3.148625e+00	1.613857e+01	0.000000e+00	2.498424e+00	1.289386e-02	9.970858e-01	5.710287e-04	7.473614e-05	3.311467e+00	2.029073e-02
18100000	-4.512691e+03	1.973379e+01	2.806929e+00	1.493878e+01	0.000000e+00	2.614599e+00	8.284353e-03	9.982787e-01	5.442498e-04	1.297485e-04	2.846831e+00	1.796767e-02
18120000	-4.514369e+03	1.921513e+01	3.244547e+00	1.650546e+01	0.000000e+00	2.493129e+00	5.642783e-03	9.963654e-01	6.036604e-03	1.456017e-04	2.423551e+00	2.070773e-02
18140000	-4.513477e+03	2.642751e+01	3.112945e+00	1.563853e+01	0.000000e+00	2.921494e+00	2.817718e-02	9.909575e-01	1.477499e-03	1.461436e-04	4.128265e+00	1.994230e-02
18160000	-4.508555e+03	-5.602284e+01	2.980392e+00	1.510132e+01	0.000000e+00	2.012595e+00	1.270591e-02	9.927017e-01	3.662312e-03	2.364660e-04	5.630024e+00	1.907330e-02
18180000	-4.515859e+03	1.527801e+01	2.984291e+00	1.380467e+01	0.000000e+00	1.923451e+00	4.918197e-02	9.742452e-01	3.610267e-03	1.771785e-04	4.460984e+00	1.903828e-02
18200000	-4.511676e+03	2.118504e+01	2.999736e+00	1.459602e+01	0.000000e+00	2.525068e+00	1.937033e-02	9.901134e-01	3.095136e-03	1.649929e-04	3.851725e+00	1.910257e-02
18220000	-4.529993e+03	4.187221e+01	3.208890e+00	1.558814e+01	0.000000e+00	2.168169e+00	3.702269e-02	9.600541e-01	1.486556e-02	1.732441e-04	2.618760e+00	2.041756e-02
18240000	-4.523506e+03	1.042344e+01	2.889312e+00	1.587825e+01	0.000000e+00	2.094262e+00	1.135501e-02	9.942899e-01	2.054393e-03	1.697046e-04	3.540922e+00	1.820745e-02
18260000	-4.525128e+03	3.355917e+01	3.435346e+00	1.855558e+01	0.000000e+00	2.129846e+00	6.063996e-03	9.967044e-01	2.812855e-03	1.227949e-04	2.706616e+00	2.161004e-02
18280000	-4.517659e+03	3.936441e+01	2.973726e+00	1.566934e+01	0.000000e+00	3.276131e+00	9.262254e-03	9.947956e-01	3.489892e-03	1.531357e-04	2.814923e+00	1.866540e-02
18300000	-4.523795e+03	5.167745e+01	2.788436e+00	1.488679e+01	0.000000e+00	2.018059e+00	1.328772e-02	9.969603e-01	5.827986e-04	1.008813e-04	2.483637e+00	1.750833e-02
18320000	-4.504098e+03	9.759832e+00	2.617381e+00	1.531348e+01	0.000000e+00	2.535744e+00	2.335226e-02	9.880517e-01	2.285448e-03	1.545971e-04	3.280421e+00	1.643582e-02
18340000	-4.511740e+03	3.449451e+01	2.797263e+00	1.552681e+01	0.000000e+00	2.355951e+00	1.895050e-02	9.877019e-01	4.396197e-03	1.227980e-04	3.074123e+00	1.758398e-02
18360000	-4.518791e+03	7.459177e+01	3.119459e+00	1.680844e+01	0.000000e+00	2.188142e+00	1.424938e-02	9.850388e-01	9.249513e-03	9.502010e-05	2.017833e+00	1.959926e-02
18380000	-4.522419e+03	8.506135e+01	3.508731e+00	1.849765e+01	0.000000e+00	2.361406e+00	1.184309e-02	9.947865e-01	1.791931e-03	6.518547e-05	2.178572e+00	2.202763e-02
18400000	-4.509224e+03	1.017733e+02	2.724873e+00	1.426449e+01	0.000000e+00	2.057057e+00	1.076169e-02	9.928529e-01	5.115417e-03	8.043934e-05	2.050177e+00	1.689734e-02
18420000	-4.507271e+03	4.577164e+01	2.644335e+00	1.492145e+01	0.000000e+00	2.352604e+00	9.095474e-03	9.901274e-01	1.048174e-02	8.374253e-05	2.187696e+00	1.620909e-02
18440000	-4.518396e+03	3.989606e+01	2.532596e+00	1.345187e+01	0.000000e+00	2.127700e+00	2.937919e-02	9.900401e-01	1.020789e-03	1.037643e-04	2.778770e+00	1.545861e-02
18460000	-4.517507e+03	2.733135e+01	2.309921e+00	1.261344e+01	0.000000e+00	1.998200e+00	6.912190e-03	9.922510e-01	1.328684e-02	1.350192e-04	2.629877e+00	1.409399e-02
18480000	-4.510246e+03	8.650412e+00	2.886804e+00	1.515855e+01	0.000000e+00	1.730899e+00	1.877396e-02	9.870774e-01	4.976570e-03	1.056759e-04	2.218108e+00	1.754001e-02
18500000	-4.528561e+03	3.851247e+01	2.906693e+00	1.537586e+01	0.000000e+00	2.323239e+00	1.888907e-02	9.886873e-01	3.981259e-03	7.365102e-05	2.309100e+00	1.763078e-02
18520000	-4.506614e+03	5.178604e+00	2.571054e+00	1.458142e+01	0.000000e+00	2.181495e+00	1.319227e-02	9.970121e-01	4.642136e-04	1.230534e-04	2.825843e+00	1.556494e-02
18540000	-4.507073e+03	-3.089984e+01	2.257662e+00	1.305625e+01	0.000000e+00	2.512678e+00	2.493875e-02	9.963694e-01	1.739821e-04	1.728080e-04	2.712406e+00	1.369847e-02
18560000	-4.527800e+03	-1.914250e+01	2.353880e+00	1.381341e+01	0.000000e+00	1.868247e+00	1.694198e-02	9.950526e-01	6.737855e-04	1.341851e-04	2.572954e+00	1.430170e-02
18580000	-4.521959e+03	-3.530928e+01	2.313130e+00	1.378205e+01	0.000000e+00	2.013039e+00	2.129652e-02	9.947285e-01	3.667001e-04	1.596639e-04	2.899362e+00	1.409948e-02
18600000	-4.509235e+03	-6.335461e+01	2.370113e+00	1.444748e+01	0.000000e+00	2.261584e+00	7.077706e-03	9.966585e-01	1.570152e-03	1.485191e-04	3.364386e+00	1.439440e-02
18620000	-4.510963e+03	-6.845754e+01	2.190334e+00	1.265258e+01	0.000000e+00	1.768635e+00	1.511160e-02	9.950853e-01	8.844853e-04	1.997926e-04	3.943012e+00	1.330445e-02
18640000	-4.509505e+03	-7.815072e+01	2.397043e+00	1.374235e+01	0.000000e+00	2.126241e+00	1.590206e-02	9.903168e-01	2.447838e-03	2.496628e-04	2.264767e+00	1.457772e-02
18660000	-4.516673e+03	-1.022521e+02	2.411715e+00	1.480932e+01	0.000000e+00	2.111874e+00	3.206369e-02	9.933922e-01	4.042191e-04	2.769846e-04	2.852435e+00	1.465900e-02
18680000	-4.520818e+03	-4.330336e+01	2.322418e+00	1.309282e+01	0.000000e+00	1.933757e+00	1.544601e-02	9.843572e-01	8.380504e-03	2.164257e-04	2.450243e+00	1.417408e-02
18700000	-4.522953e+03	-7.595795e+01	2.345148e+00	1.282757e+01	0.000000e+00	3.099951e+00	9.597023e-03	9.944633e-01	3.386787e-03	3.528356e-04	2.702871e+00	1.432848e-02
18720000	-4.518390e+03	-5.996537e+01	2.485637e+00	1.300714e+01	0.000000e+00	2.277502e+00	1.173516e-02	9.914573e-01	5.018555e-03	2.612953e-04	2.329630e+00	1.519823e-02
18740000	-4.508410e+03	-9.493766e+01	2.480906e+00	1.337220e+01	0.000000e+00	2.098410e+00	2.214407e-02	9.893666e-01	2.334087e-03	4.688690e-04	2.427967e+00	1.510473e-02
18760000	-4.513790e+03	6.502440e-01	2.498878e+00	1.336630e+01	0.000000e+00	2.593557e+00	2.494412e-02	9.785257e-01	6.366087e-03	1.563487e-04	1.799746e+00	1.537786e-02
18780000	-4.522230e+03	-1.087535e+01	2.423420e+00	1.300443e+01	0.000000e+00	2.036008e+00	2.147168e-02	9.940895e-01	6.684344e-04	1.298728e-04	1.944644e+00	1.495158e-02
18800000	-4.509136e+03	-8.834982e+01	2.249661e+00	1.282160e+01	1.162791e-02	2.196395e+00	2.378447e-02	9.861205e-01	3.120064e-03	2.584897e-04	3.097521e+00	1.389301e-02
18820000	-4.508041e+03	-5.557733e+01	2.785695e+00	1.560728e+01	0.000000e+00	2.184987e+00	1.933332e-02	9.898500e-01	2.387036e-03	1.199319e-04	3.132230e+00	1.726984e-02
18840000	-4.501842e+03	-4.320527e+01	2.360134e+00	1.347951e+01	0.000000e+00	2.313464e+00	3.071783e-02	9.863472e-01	2.311514e-03	1.607246e-04	4.374033e+00	1.458382e-02
18860000	-4.519688e+03	1.123071e+01	2.761806e+00	1.490546e+01	0.000000e+00	2.429587e+00	4.245622e-02	9.645908e-01	5.968009e-03	1.119963e-04	1.663309e+00	1.708232e-02
18880000	-4.527102e+03	8.518830e+01	2.409935e+00	1.264790e+01	0.000000e+00	2.845544e+00	3.659438e-02	9.573238e-01	1.406571e-02	1.009548e-04	2.088656e+00	1.482559e-02
18900000	-4.521090e+03	1.692618e+01	2.783489e+00	1.549653e+01	0.000000e+00	2.581801e+00	2.695590e-02	9.812665e-01	3.931757e-03	1.029951e-04	2.261322e+00	1.718843e-02
18920000	-4.524775e+03	-5.928846e+00	2.538746e+00	1.506518e+01	0.000000e+00	2.095508e+00	1.620395e-02	9.937578e-01	1.036400e-03	9.113651e-05	2.382444e+00	1.555544e-02
18940000	-4.523483e+03	-2.954132e+01	2.259327e+00	1.296544e+01	0.000000e+00	2.115530e+00	2.020911e-02	9.882891e-01	3.007331e-03	1.709946e-04	2.469535e+00	1.393208e-02
18960000	-4.518368e+03	-3.052628e+01	2.267494e+00	1.333165e+01	0.000000e+00	2.293795e+00	3.128319e-02	9.905117e-01	9.221285e-04	1.773606e-04	2.650983e+00	1.394834e-02
18980000	-4.524405e+03	-1.397917e+01	2.461658e+00	1.435070e+01	0.000000e+00	2.461203e+00	1.082191e-02	9.945987e-01	2.149910e-03	1.834183e-04	1.900218e+00	1.517798e-02
19000000	-4.517328e+03	8.162069e+00	2.398131e+00	1.341595e+01	0.000000e+00	2.428551e+00	8.060457e-03	9.926521e-01	6.042274e-03	1.686955e-04	1.900207e+00	1.486987e-02
19020000	-4.537499e+03	4.893673e+01	2.578801e+00	1.406998e+01	0.000000e+00	2.953630e+00	1.207954e-02	9.938629e-01	2.749486e-03	1.601819e-04	1.897003e+00	1.592649e-02
19040000	-4.523896e+03	2.450750e+01	2.454240e+00	1.412875e+01	0.000000e+00	2.127163e+00	2.061207e-02	9.927567e-01	1.471019e-03	1.134373e-04	2.613254e+00	1.518514e-02
19060000	-4.530877e+03	6.782787e+01	2.396816e+00	1.240817e+01	0.000000e+00	2.679846e+00	1.474497e-02	9.782847e-01	1.773373e-02	1.533281e-04	1.657811e+00	1.480726e-02
19080000	-4.526024e+03	4.837562e+01	2.695004e+00	1.458061e+01	0.000000e+00	2.878580e+00	1.315318e-02	9.916733e-01	5.141103e-03	1.300438e-04	1.320708e+00	1.657209e-02
19100000	-4.543820e+03	7.725087e+01	3.269624e+00	1.795182e+01	0.000000e+00	1.552727e+00	2.962144e-02	9.780335e-01	4.170451e-03	7.681870e-05	1.237762e+00	2.016603e-02
19120000	-4.528099e+03	7.157240e+01	3.064090e+00	1.719786e+01	0.000000e+00	2.099455e+00	1.941739e-02	9.844336e-01	5.367246e-03	1.090050e-04	1.136338e+00	1.892630e-02
19140000	-4.525808e+03	6.327539e+01	2.634848e+00	1.447383e+01	0.000000e+00	2.319723e+00	2.248855e-02	9.925192e-01	6.485964e-04	9.376938e-05	1.601946e+00	1.625759e-02
19160000	-4.530056e+03	6.699047e+01	2.793353e+00	1.522910e+01	0.000000e+00	2.582358e+00	2.221555e-02	9.850274e-01	3.837790e-03	8.748665e-05	1.755885e+00	1.721523e-02
19180000	-4.514336e+03	5.900933e+01	3.236036e+00	1.646179e+01	0.000000e+00	2.069782e+00	1.213925e-02	9.896300e-01	9.062308e-03	8.330156e-05	1.422762e+00	1.998165e-02
19200000	-4.503372e+03	1.074300e+01	2.436151e+00	1.363516e+01	0.000000e+00	2.054062e+00	2.369616e-02	9.860161e-01	3.551246e-03	1.000251e-04	2.681343e+00	1.493679e-02
19220000	-4.512256e+03	1.016923e+01	2.470417e+00	1.343638e+01	0.000000e+00	1.865070e+00	2.205960e-02	9.878244e-01	2.578941e-03	1.324297e-04	1.973662e+00	1.517819e-02
19240000	-4.519322e+03	6.556979e+01	2.751089e+00	1.495862e+01	0.000000e+00	2.117825e+00	1.344087e-02	9.927913e-01	2.849085e-03	6.035745e-05	2.489340e+00	1.688600e-02
19260000	-4.521429e+03	7.014507e+01	2.903323e+00	1.579188e+01	0.000000e+00	2.614661e+00	1.683019e-02	9.883527e-01	4.306308e-03	8.266061e-05	1.481388e+00	1.776552e-02
19280000	-4.513360e+03	6.411945e+01	2.876369e+00	1.513060e+01	0.000000e+00	2.465287e+00	1.088365e-02	9.910166e-01	6.753043e-03	8.143051e-05	1.844596e+00	1.759545e-02
19300000	-4.511297e+03	6.292529e+01	2.918226e+00	1.469231e+01	0.000000e+00	1.867222e+00	1.141580e-02	9.909465e-01	8.052213e-03	6.518720e-05	2.517829e+00	1.784169e-02
19320000	-4.527440e+03	5.329218e+01	2.732538e+00	1.407254e+01	0.000000e+00	2.575542e+00	1.771750e-02	9.871321e-01	4.223221e-03	6.714508e-05	2.599414e+00	1.677013e-02
19340000	-4.518188e+03	1.019831e+02	3.212945e+00	1.579838e+01	0.000000e+00	2.086649e+00	2.974028e-02	9.768059e-01	8.279209e-03	7.103140e-05	3.241131e+00	1.973101e-02
19360000	-4.528466e+03	1.132865e+02	2.758254e+00	1.342463e+01	0.000000e+00	2.131583e+00	2.273156e-02	9.959057e-01	3.411718e-04	6.281963e-05	2.315569e+00	1.692675e-02
19380000	-4.517828e+03	4.120955e+01	2.788901e+00	1.416025e+01	0.000000e+00	2.125329e+00	9.743344e-03	9.941323e-01	3.883736e-03	8.407538e-05	2.463493e+00	1.708990e-02
19400000	-4.510450e+03	6.475477e+01	3.166862e+00	1.570420e+01	0.000000e+00	1.858199e+00	1.731369e-02	9.961047e-01	5.556253e-04	6.764351e-05	2.541718e+00	1.980747e-02
19420000	-4.516162e+03	3.180512e+01	2.869442e+00	1.372877e+01	0.000000e+00	2.109546e+00	6.609531e-03	9.968861e-01	2.822702e-03	8.554518e-05	2.883142e+00	1.788993e-02
19440000	-4.511520e+03	5.141165e+01	2.879131e+00	1.378385e+01	0.000000e+00	2.046622e+00	6.113444e-03	9.986900e-01	5.325073e-04	1.118825e-04	1.931961e+00	1.796876e-02
19460000	-4.524126e+03	1.588269e+01	2.772131e+00	1.399983e+01	0.000000e+00	2.175420e+00	9.220866e-03	9.959912e-01	1.991366e-03	1.365093e-04	1.526681e+00	1.729998e-02
19480000	-4.502785e+03	3.435593e+01	2.809121e+00	1.355722e+01	0.000000e+00	2.206482e+00	8.504965e-03	9.960282e-01	2.304829e-03	1.710388e-04	1.571867e+00	1.749390e-02
19500000	-4.519778e+03	2.844468e+00	3.150875e+00	1.547366e+01	0.000000e+00	1.752143e+00	1.446683e-02	9.956900e-01	1.178804e-03	2.091226e-04	1.663424e+00	1.962578e-02
19520000	-4.500389e+03	-3.618234e+00	2.594009e+00	1.334222e+01	0.000000e+00	1.902340e+00	1.174055e-02	9.943040e-01	2.407377e-03	2.332272e-04	1.789315e+00	1.611045e-02
19540000	-4.518743e+03	6.999399e+01	3.138587e+00	1.521803e+01	0.000000e+00	2.287783e+00	3.346009e-02	9.842512e-01	3.129283e-03	2.104928e-04	1.103424e+00	1.952352e-02
19560000	-4.523315e+03	4.543629e+01	2.923139e+00	1.516050e+01	0.000000e+00	1.936118e+00	2.694937e-02	9.851135e-01	3.015503e-03	1.468391e-04	1.189107e+00	1.818376e-02
19580000	-4.519980e+03	2.767372e+01	2.892587e+00	1.553180e+01	0.000000e+00	1.893075e+00	2.892547e-02	9.799970e-01	5.156141e-03	1.365467e-04	1.380357e+00	1.803031e-02
19600000	-4.516703e+03	1.023389e+02	3.189983e+00	1.608176e+01	0.000000e+00	2.285067e+00	1.359946e-02	9.942722e-01	1.843691e-03	9.786991e-05	1.138560e+00	1.991199e-02
19620000	-4.513354e+03	6.608158e+01	2.987435e+00	1.561175e+01	0.000000e+00	1.855673e+00	1.345758e-02	9.957654e-01	8.349909e-04	9.934650e-05	1.812830e+00	1.860358e-02
19640000	-4.514813e+03	5.792649e+01	3.105081e+00	1.501332e+01	0.000000e+00	1.729006e+00	8.946133e-03	9.954195e-01	3.061353e-03	1.102326e-04	1.969999e+00	1.930555e-02
19660000	-4.514940e+03	8.646346e+01	2.880202e+00	1.408178e+01	0.000000e+00	2.013452e+00	2.046792e-02	9.966725e-01	3.184881e-04	1.036847e-04	1.152013e+00	1.793639e-02
19680000	-4.512366e+03	5.121879e+01	2.631926e+00	1.366564e+01	0.000000e+00	1.938608e+00	7.233915e-03	9.952903e-01	4.029414e-03	1.254345e-04	2.526061e+00	1.617614e-02
19700000	-4.522895e+03	6.069161e+01	2.970426e+00	1.577649e+01	0.000000e+00	2.025899e+00	3.607637e-02	9.902982e-01	6.780737e-04	6.526644e-05	2.436341e+00	1.817628e-02
19720000	-4.512735e+03	8.383774e+00	2.801308e+00	1.470190e+01	0.000000e+00	1.985947e+00	4.143155e-02	9.883644e-01	7.221681e-04	1.477473e-04	2.595732e+00	1.713973e-02
19740000	-4.496354e+03	1.063686e+01	2.933574e+00	1.548466e+01	0.000000e+00	1.810955e+00	2.671459e-02	9.915076e-01	8.700990e-04	9.682810e-05	3.033381e+00	1.789282e-02
19760000	-4.500876e+03	1.512118e+01	2.571070e+00	1.403470e+01	0.000000e+00	2.183389e+00	9.776601e-03	9.953071e-01	2.067612e-03	1.094239e-04	2.459238e+00	1.567020e-02
19780000	-4.501384e+03	2.005511e+01	2.538195e+00	1.314048e+01	0.000000e+00	2.500811e+00	3.892428e-02	9.782776e-01	3.241057e-03	7.908354e-05	2.949290e+00	1.550465e-02
19800000	-4.522115e+03	-1.199162e+01	2.602018e+00	1.464132e+01	0.000000e+00	2.342413e+00	3.647361e-02	9.798117e-01	2.771037e-03	1.119609e-04	2.136337e+00	1.582930e-02
19820000	-4.509011e+03	3.945382e+01	2.553119e+00	1.423541e+01	0.000000e+00	2.116869e+00	1.333865e-02	9.941669e-01	1.925618e-03	8.227224e-05	1.875732e+00	1.579021e-02
19840000	-4.515570e+03	1.475320e+01	2.253183e+00	1.302309e+01	0.000000e+00	1.672995e+00	1.311433e-02	9.945800e-01	1.706019e-03	1.083110e-04	2.306239e+00	1.393829e-02
19860000	-4.520844e+03	4.634031e+01	2.735570e+00	1.407839e+01	0.000000e+00	2.255032e+00	2.419376e-02	9.802248e-01	8.462107e-03	8.303843e-05	2.024203e+00	1.694945e-02
19880000	-4.503052e+03	3.105955e+00	2.762181e+00	1.513678e+01	0.000000e+00	2.196926e+00	1.184417e-02	9.926487e-01	4.026838e-03	9.504888e-05	3.232884e+00	1.713504e-02
19900000	-4.508061e+03	-2.040867e+01	2.391425e+00	1.352193e+01	0.000000e+00	2.717196e+00	1.240132e-02	9.915180e-01	3.939106e-03	1.065941e-04	3.301109e+00	1.478866e-02
19920000	-4.497523e+03	-5.002093e+01	2.614511e+00	1.430444e+01	0.000000e+00	2.062274e+00	1.178536e-02	9.927171e-01	4.099543e-03	1.295401e-04	4.669295e+00	1.613677e-02
19940000	-4.508194e+03	-6.600081e+01	2.607174e+00	1.426182e+01	0.000000e+00	2.243176e+00	3.618189e-02	9.822727e-01	2.348115e-03	1.579569e-04	6.491103e+00	1.605813e-02
19960000	-4.495379e+03	-4.210356e+01	2.479350e+00	1.407035e+01	0.000000e+00	1.907695e+00	2.311717e-02	9.871022e-01	2.979801e-03	1.141576e-04	3.070084e+00	1.524423e-02
19980000	-4.507071e+03	-2.852227e+01	2.726975e+00	1.549795e+01	0.000000e+00	1.707877e+00	8.660918e-03	9.963358e-01	1.544761e-03	1.076164e-04	4.162363e+00	1.691862e-02
20000000	-4.521103e+03	-1.019388e+01	2.480543e+00	1.418084e+01	0.000000e+00	2.234498e+00	3.427223e-02	9.913542e-01	4.813652e-04	1.090399e-04	3.799765e+00	1.534681e-02
20020000	-4.497851e+03	-1.439397e+01	2.330634e+00	1.357247e+01	0.000000e+00	1.778261e+00	1.109577e-02	9.975806e-01	3.269715e-04	1.200796e-04	3.322493e+00	1.443335e-02
20040000	-4.506451e+03	-5.311926e+01	2.550505e+00	1.517476e+01	0.000000e+00	2.203311e+00	4.490504e-03	9.988273e-01	4.862512e-04	1.241532e-04	4.064952e+00	1.567303e-02
20060000	-4.524761e+03	-2.821683e+01	2.704304e+00	1.501422e+01	0.000000e+00	1.847388e+00	6.045972e-03	9.988266e-01	4.420902e-04	9.877528e-05	2.753583e+00	1.653736e-02
20080000	-4.504237e+03	-4.223304e+01	2.127542e+00	1.241179e+01	0.000000e+00	2.480586e+00	1.373152e-02	9.961083e-01	6.605954e-04	1.815580e-04	2.707460e+00	1.291161e-02
20100000	-4.515062e+03	-3.412198e+01	2.464803e+00	1.415979e+01	0.000000e+00	2.179228e+00	2.685189e-02	9.898586e-01	1.556873e-03	1.426810e-04	3.230910e+00	1.496653e-02
20120000	-4.527057e+03	2.484541e+01	2.502211e+00	1.402692e+01	0.000000e+00	2.018886e+00	1.747204e-02	9.896351e-01	3.297439e-03	9.754232e-05	2.484080e+00	1.522175e-02
20140000	-4.503294e+03	4.479314e+00	2.540204e+00	1.376779e+01	0.000000e+00	1.779596e+00	2.756526e-02	9.882400e-01	1.434540e-03	1.089033e-04	3.809286e+00	1.545759e-02
20160000	-4.534072e+03	2.680721e+01	2.760776e+00	1.603143e+01	0.000000e+00	2.139418e+00	1.830804e-02	9.880256e-01	3.241023e-03	8.128245e-05	2.290780e+00	1.678099e-02
20180000	-4.508826e+03	2.257762e+00	2.547529e+00	1.411252e+01	0.000000e+00	1.716652e+00	1.149394e-02	9.937450e-01	2.572213e-03	1.200477e-04	3.411109e+00	1.553983e-02
20200000	-4.516453e+03	-2.909848e+01	2.959435e+00	1.602970e+01	0.000000e+00	1.803893e+00	1.867860e-02	9.916566e-01	2.106095e-03	1.272056e-04	2.835519e+00	1.816656e-02
20220000	-4.507447e+03	-1.509133e+01	2.367539e+00	1.269231e+01	0.000000e+00	2.127625e+00	2.918278e-02	9.872100e-01	1.944914e-03	1.360781e-04	4.007892e+00	1.449138e-02
20240000	-4.505317e+03	2.247667e+01	2.751614e+00	1.464315e+01	0.000000e+00	1.847232e+00	2.668051e-02	9.770523e-01	6.818928e-03	8.573591e-05	3.315568e+00	1.679884e-02
20260000	-4.521275e+03	2.835108e+01	2.846075e+00	1.609121e+01	0.000000e+00	1.774939e+00	2.910847e-02	9.697120e-01	1.006879e-02	8.196144e-05	3.157938e+00	1.730936e-02
20280000	-4.505603e+03	1.284729e+01	2.894542e+00	1.572023e+01	0.000000e+00	1.577828e+00	1.039112e-02	9.936744e-01	4.203875e-03	1.349477e-04	2.652043e+00	1.757541e-02
20300000	-4.516890e+03	4.927714e+00	2.863011e+00	1.543747e+01	0.000000e+00	1.772282e+00	1.502465e-02	9.845389e-01	1.035098e-02	1.114611e-04	3.267783e+00	1.737352e-02
20320000	-4.499054e+03	3.111384e+01	2.875684e+00	1.475882e+01	0.000000e+00	1.856359e+00	3.701975e-02	9.816642e-01	2.622183e-03	9.546197e-05	3.709622e+00	1.761330e-02
20340000	-4.512154e+03	1.709465e+01	3.006451e+00	1.572919e+01	0.000000e+00	1.694534e+00	1.427055e-02	9.891291e-01	5.107781e-03	1.023434e-04	3.000669e+00	1.839319e-02
20360000	-4.508784e+03	3.840688e+01	2.956992e+00	1.548384e+01	0.000000e+00	1.400279e+00	2.644330e-02	9.763249e-01	9.599322e-03	1.194525e-04	2.761892e+00	1.840007e-02
20380000	-4.511279e+03	-1.383063e+01	2.579083e+00	1.401306e+01	0.000000e+00	1.930852e+00	2.172016e-02	9.913053e-01	1.552750e-03	1.659194e-04	3.042757e+00	1.594165e-02
20400000	-4.513282e+03	6.406496e+01	2.889900e+00	1.438839e+01	0.000000e+00	1.678230e+00	2.803162e-02	9.844689e-01	2.858802e-03	1.191539e-04	2.460672e+00	1.791979e-02
20420000	-4.521193e+03	3.325327e+01	3.012298e+00	1.470643e+01	0.000000e+00	2.383430e+00	1.861805e-02	9.911068e-01	2.928506e-03	1.453032e-04	2.068443e+00	1.869450e-02
20440000	-4.513822e+03	6.962082e+01	3.455454e+00	1.639825e+01	0.000000e+00	1.906876e+00	6.975497e-03	9.981244e-01	1.147381e-03	1.339643e-04	1.779158e+00	2.143792e-02
20460000	-4.544140e+03	3.190129e+01	2.790156e+00	1.415595e+01	0.000000e+00	1.876493e+00	2.289567e-02	9.955322e-01	4.201460e-04	3.078460e-04	2.029119e+00	1.730091e-02
20480000	-4.531362e+03	7.415317e+01	3.249997e+00	1.715277e+01	0.000000e+00	1.832920e+00	9.982524e-03	9.920571e-01	7.609973e-03	1.375990e-04	1.833669e+00	2.020921e-02
20500000	-4.531232e+03	7.944061e+01	2.784013e+00	1.403665e+01	0.000000e+00	2.414696e+00	1.997656e-02	9.969152e-01	2.861633e-04	1.191337e-04	2.149086e+00	1.730938e-02
20520000	-4.521895e+03	2.616273e+01	3.426172e+00	1.692552e+01	0.000000e+00	2.251531e+00	1.646003e-02	9.886016e-01	5.122030e-03	1.154895e-04	3.125928e+00	2.128735e-02
20540000	-4.512540e+03	4.463282e+01	2.968375e+00	1.592325e+01	0.000000e+00	2.437975e+00	1.806200e-02	9.894008e-01	2.861157e-03	1.172986e-04	3.136477e+00	1.848102e-02
20560000	-4.511007e+03	6.920861e+01	3.323691e+00	1.627984e+01	0.000000e+00	1.869440e+00	1.196688e-02	9.939911e-01	3.084446e-03	1.135573e-04	2.831522e+00	2.070679e-02
20580000	-4.506561e+03	7.867531e+01	2.894466e+00	1.532351e+01	0.000000e+00	2.099803e+00	1.662804e-02	9.955790e-01	5.486881e-04	8.305952e-05	2.538676e+00	1.789356e-02
20600000	-4.518970e+03	5.168960e+01	2.787638e+00	1.426591e+01	0.000000e+00	1.723241e+00	2.767655e-02	9.946720e-01	4.326232e-04	1.779077e-04	2.447558e+00	1.727707e-02
20620000	-4.521086e+03	3.756691e+01	3.053032e+00	1.588933e+01	0.000000e+00	1.939466e+00	1.805173e-02	9.977719e-01	1.231789e-04	1.847715e-04	3.081200e+00	1.883537e-02
20640000	-4.515856e+03	2.985604e+01	3.329418e+00	1.743260e+01	0.000000e+00	2.715912e+00	2.074983e-02	9.964383e-01	3.594244e-04	1.657081e-04	1.908375e+00	2.058548e-02
20660000	-4.524505e+03	2.844831e+01	3.060054e+00	1.560096e+01	0.000000e+00	2.215252e+00	1.872943e-02	9.911887e-01	2.963899e-03	1.124102e-04	2.765316e+00	1.891745e-02
20680000	-4.521743e+03	5.995531e+01	3.207424e+00	1.647223e+01	0.000000e+00	2.207359e+00	2.601419e-02	9.916485e-01	9.863297e-04	1.071404e-04	2.095484e+00	1.986737e-02
20700000	-4.528634e+03	5.766608e+01	3.090962e+00	1.637000e+01	0.000000e+00	2.319847e+00	2.578533e-02	9.911138e-01	1.157393e-03	1.118750e-04	1.958403e+00	1.920063e-02
20720000	-4.533576e+03	2.366263e+01	2.728981e+00	1.463169e+01	0.000000e+00	2.777048e+00	1.987809e-02	9.870502e-01	3.916485e-03	2.090676e-04	1.878815e+00	1.695692e-02
20740000	-4.515999e+03	3.071157e+01	2.786016e+00	1.484048e+01	0.000000e+00	2.471629e+00	1.267720e-02	9.872013e-01	1.428452e-02	1.126894e-04	2.897734e+00	1.721549e-02
20760000	-4.502946e+03	2.989270e-01	2.775507e+00	1.504975e+01	0.000000e+00	2.289435e+00	1.530179e-02	9.879635e-01	6.753253e-03	1.094310e-04	3.853023e+00	1.714258e-02
20780000	-4.529228e+03	1.106590e+01	2.784059e+00	1.501114e+01	0.000000e+00	2.184722e+00	2.733111e-02	9.865585e-01	2.928977e-03	1.463246e-04	2.434144e+00	1.720893e-02
20800000	-4.519447e+03	2.679868e+01	2.605533e+00	1.358136e+01	0.000000e+00	2.652396e+00	1.205326e-02	9.915339e-01	5.119072e-03	1.600724e-04	2.999611e+00	1.614715e-02
20820000	-4.527771e+03	4.123036e+01	2.813755e+00	1.540030e+01	0.000000e+00	2.272001e+00	1.624206e-02	9.870989e-01	5.663708e-03	1.372716e-04	2.228669e+00	1.748787e-02
20840000	-4.535374e+03	2.891211e+01	2.621971e+00	1.434566e+01	0.000000e+00	2.102852e+00	1.570826e-02	9.896646e-01	5.085098e-03	2.054109e-04	2.406771e+00	1.622475e-02
20860000	-4.533630e+03	6.227290e+01	2.282426e+00	1.236975e+01	0.000000e+00	3.189784e+00	2.537288e-02	9.854693e-01	3.680377e-03	1.493413e-04	2.450709e+00	1.400578e-02
20880000	-4.519664e+03	5.750874e+01	2.861803e+00	1.492642e+01	0.000000e+00	2.292927e+00	2.564604e-02	9.893910e-01	2.151702e-03	1.221417e-04	1.970972e+00	1.772236e-02
20900000	-4.535756e+03	9.616062e+01	2.812783e+00	1.431816e+01	0.000000e+00	1.750469e+00	2.995854e-02	9.871290e-01	2.834903e-03	8.975045e-05	2.929925e+00	1.739507e-02
20920000	-4.528819e+03	7.506161e+01	3.080592e+00	1.562278e+01	0.000000e+00	1.642580e+00	2.703465e-02	9.904763e-01	1.221620e-03	7.447314e-05	2.611156e+00	1.905270e-02
20940000	-4.535543e+03	6.738736e+01	3.181004e+00	1.593739e+01	0.000000e+00	1.726727e+00	1.582513e-02	9.918005e-01	3.100961e-03	8.877955e-05	2.377498e+00	1.957933e-02
20960000	-4.530226e+03	-1.505257e+01	2.464273e+00	1.357899e+01	0.000000e+00	2.387445e+00	1.075019e-02	9.940935e-01	2.980580e-03	2.265864e-04	3.011981e+00	1.518846e-02
20980000	-4.523380e+03	2.230589e+01	2.983115e+00	1.653988e+01	0.000000e+00	1.783769e+00	1.483341e-02	9.926593e-01	2.677535e-03	1.485601e-04	1.813787e+00	1.843638e-02
21000000	-4.528344e+03	6.001296e+01	3.105379e+00	1.687081e+01	0.000000e+00	2.213507e+00	2.306388e-02	9.804751e-01	6.946743e-03	1.042525e-04	1.780988e+00	1.916179e-02
21020000	-4.540409e+03	6.070573e+01	3.069821e+00	1.568057e+01	0.000000e+00	2.384129e+00	1.446952e-02	9.942030e-01	1.360968e-03	1.457075e-04	2.949681e+00	1.894153e-02
21040000	-4.532507e+03	8.987126e+01	2.970718e+00	1.544423e+01	0.000000e+00	1.719301e+00	1.719164e-02	9.953482e-01	8.925475e-04	1.291540e-04	2.075173e+00	1.837052e-02
21060000	-4.525227e+03	7.207413e+01	2.857151e+00	1.544412e+01	0.000000e+00	2.223590e+00	1.167917e-02	9.973062e-01	4.817635e-04	8.600911e-05	2.521378e+00	1.763636e-02
21080000	-4.535681e+03	1.149328e+02	3.455622e+00	1.771567e+01	0.000000e+00	1.864378e+00	1.174449e-02	9.971819e-01	5.881647e-04	6.151446e-05	2.403287e+00	2.126058e-02
21100000	-4.519721e+03	9.075728e+01	3.748926e+00	1.946123e+01	0.000000e+00	1.523652e+00	6.996141e-03	9.956116e-01	4.154414e-03	8.032786e-05	1.781579e+00	2.314137e-02
21120000	-4.515701e+03	8.917756e+01	2.911150e+00	1.607626e+01	0.000000e+00	3.124680e+00	1.197645e-02	9.938520e-01	2.923222e-03	1.086003e-04	2.035869e+00	1.801859e-02
21140000	-4.536626e+03	1.186404e+02	3.038774e+00	1.697084e+01	0.000000e+00	1.822269e+00	1.868903e-02	9.829149e-01	6.492318e-03	6.796204e-05	1.626746e+00	1.879135e-02
21160000	-4.524597e+03	8.415069e+01	3.176965e+00	1.636008e+01	0.000000e+00	2.312287e+00	3.752336e-02	9.819279e-01	2.831091e-03	8.421854e-05	2.303603e+00	1.963022e-02
21180000	-4.522091e+03	8.687242e+01	3.306195e+00	1.660685e+01	0.000000e+00	2.149335e+00	2.488874e-02	9.751999e-01	1.671882e-02	8.116220e-05	1.632256e+00	2.047590e-02
21200000	-4.538488e+03	5.818289e+01	2.751382e+00	1.473258e+01	0.000000e+00	3.161446e+00	1.947817e-02	9.804579e-01	9.805319e-03	1.308462e-04	1.550367e+00	1.704935e-02
21220000	-4.533406e+03	4.627067e+01	2.708365e+00	1.445802e+01	0.000000e+00	2.132311e+00	2.209111e-02	9.828199e-01	5.045623e-03	1.099959e-04	3.036092e+00	1.671782e-02
21240000	-4.531982e+03	2.892937e+01	2.871455e+00	1.533594e+01	0.000000e+00	2.029551e+00	2.418356e-02	9.885710e-01	2.000115e-03	1.310371e-04	2.391028e+00	1.773009e-02
21260000	-4.507601e+03	2.384797e+01	3.031004e+00	1.512031e+01	0.000000e+00	2.189860e+00	2.491050e-02	9.871574e-01	3.270179e-03	2.172152e-04	1.846499e+00	1.876468e-02
21280000	-4.518374e+03	6.246019e+01	3.173768e+00	1.652862e+01	1.162791e-02	1.997993e+00	3.402621e-02	9.748575e-01	5.428493e-03	1.348307e-04	1.506224e+00	1.957436e-02
21300000	-4.514023e+03	2.480808e+01	2.828885e+00	1.518108e+01	0.000000e+00	1.907785e+00	2.062249e-02	9.947785e-01	8.229710e-04	2.057642e-04	1.902406e+00	1.738484e-02
21320000	-4.527013e+03	-6.564968e+00	2.731123e+00	1.485255e+01	0.000000e+00	2.422050e+00	1.125811e-02	9.947668e-01	1.879688e-03	1.674104e-04	2.440133e+00	1.675223e-02
21340000	-4.515990e+03	2.912866e+01	2.334440e+00	1.200487e+01	0.000000e+00	2.879540e+00	3.143356e-02	9.872321e-01	1.726121e-03	2.659995e-04	2.362463e+00	1.433937e-02
21360000	-4.530044e+03	2.613561e+01	2.737700e+00	1.376184e+01	0.000000e+00	2.065577e+00	9.474879e-03	9.904882e-01	1.024286e-02	1.512488e-04	2.364791e+00	1.680994e-02
21380000	-4.527659e+03	-4.150820e+00	2.810763e+00	1.437010e+01	0.000000e+00	2.256730e+00	2.891337e-02	9.773326e-01	7.720193e-03	3.422987e-04	1.645298e+00	1.726859e-02
21400000	-4.531927e+03	-2.927979e+01	2.739064e+00	1.468791e+01	0.000000e+00	1.931865e+00	3.288472e-02	9.773783e-01	3.978572e-03	2.356669e-04	2.752538e+00	1.683204e-02
21420000	-4.522610e+03	5.516442e+01	2.811615e+00	1.430380e+01	0.000000e+00	3.049037e+00	1.659617e-02	9.924781e-01	2.334861e-03	1.374739e-04	1.849395e+00	1.726710e-02
21440000	-4.510358e+03	5.359505e+01	2.858926e+00	1.412076e+01	0.000000e+00	2.553045e+00	3.327646e-02	9.880691e-01	1.355953e-03	1.551673e-04	1.490901e+00	1.756090e-02
21460000	-4.507334e+03	-2.254678e+01	2.523960e+00	1.283708e+01	0.000000e+00	2.468079e+00	2.770967e-02	9.874440e-01	2.208387e-03	2.055170e-04	3.159017e+00	1.548858e-02
21480000	-4.520965e+03	-4.903642e+01	2.736576e+00	1.417115e+01	0.000000e+00	2.311765e+00	2.810262e-02	9.839161e-01	4.141325e-03	2.419951e-04	3.141670e+00	1.682121e-02
21500000	-4.531067e+03	-4.324725e+01	3.022134e+00	1.556713e+01	0.000000e+00	1.962779e+00	2.420036e-02	9.724025e-01	1.490042e-02	2.568190e-04	3.353549e+00	1.852050e-02
21520000	-4.523424e+03	-3.926799e+01	2.849450e+00	1.446298e+01	0.000000e+00	2.450018e+00	2.158018e-02	9.718277e-01	2.065408e-02	2.931688e-04	3.017485e+00	1.751196e-02
21540000	-4.524663e+03	-9.579905e+01	2.714386e+00	1.341027e+01	0.000000e+00	2.201406e+00	3.154925e-02	9.921497e-01	7.189319e-04	5.724243e-04	2.871897e+00	1.680542e-02
21560000	-4.539602e+03	-5.668058e+01	2.721901e+00	1.347811e+01	0.000000e+00	3.077075e+00	2.879955e-02	9.919994e-01	9.956912e-04	4.871229e-04	2.556043e+00	1.679323e-02
21580000	-4.531363e+03	-7.297844e+01	3.374196e+00	1.605392e+01	0.000000e+00	1.979256e+00	2.022779e-02	9.951194e-01	9.086996e-04	3.285376e-04	1.968241e+00	2.075160e-02
21600000	-4.514682e+03	-1.005689e+01	2.614863e+00	1.326734e+01	0.000000e+00	2.242827e+00	2.309251e-02	9.969266e-01	1.724677e-04	2.660858e-04	2.486700e+00	1.610180e-02
21620000	-4.507794e+03	-6.226570e+01	2.958425e+00	1.558962e+01	0.000000e+00	1.559035e+00	6.155520e-03	9.974788e-01	1.497502e-03	2.691197e-04	2.458387e+00	1.810376e-02
21640000	-4.517039e+03	-2.653215e+01	2.661417e+00	1.387805e+01	0.000000e+00	1.979919e+00	9.866124e-03	9.983870e-01	2.513724e-04	2.838021e-04	2.446663e+00	1.624464e-02
21660000	-4.518743e+03	-2.154045e+01	2.593744e+00	1.324014e+01	0.000000e+00	2.315531e+00	2.440582e-03	9.988212e-01	2.435875e-03	2.168556e-04	2.135846e+00	1.586692e-02
21680000	-4.518677e+03	-2.076561e+01	2.832077e+00	1.446440e+01	0.000000e+00	2.235608e+00	6.884724e-03	9.950833e-01	4.552810e-03	3.036213e-04	1.942679e+00	1.730781e-02
21700000	-4.527746e+03	-9.834849e+00	2.668685e+00	1.319642e+01	0.000000e+00	2.114148e+00	2.527419e-02	9.848247e-01	4.709274e-03	2.640401e-04	2.823834e+00	1.630926e-02
21720000	-4.542891e+03	-1.135684e+01	3.094924e+00	1.527036e+01	0.000000e+00	2.232339e+00	1.067882e-02	9.966669e-01	9.177379e-04	2.727769e-04	2.126647e+00	1.892489e-02
21740000	-4.516656e+03	2.152058e+01	2.907044e+00	1.452403e+01	0.000000e+00	2.342318e+00	1.491642e-02	9.949997e-01	1.486157e-03	3.087366e-04	1.440321e+00	1.781371e-02
21760000	-4.529664e+03	-6.240372e+00	2.709007e+00	1.383883e+01	0.000000e+00	2.067363e+00	1.554838e-02	9.860485e-01	8.629048e-03	3.661809e-04	1.507979e+00	1.661731e-02
21780000	-4.522386e+03	-1.215863e+01	2.554151e+00	1.473139e+01	0.000000e+00	1.767825e+00	2.113292e-02	9.857681e-01	4.115528e-03	2.000164e-04	1.449145e+00	1.561934e-02
21800000	-4.517674e+03	-1.110418e+00	2.351709e+00	1.288785e+01	0.000000e+00	2.195175e+00	3.274624e-02	9.736317e-01	6.422334e-03	3.047218e-04	1.618662e+00	1.441725e-02
21820000	-4.520004e+03	-1.364965e+02	2.249318e+00	1.304684e+01	0.000000e+00	1.987552e+00	2.485485e-02	9.796601e-01	4.474322e-03	4.217422e-04	2.796224e+00	1.361053e-02
21840000	-4.519413e+03	-8.275939e+01	2.331236e+00	1.370805e+01	0.000000e+00	2.326124e+00	1.907029e-02	9.843942e-01	4.736843e-03	4.836457e-04	1.548718e+00	1.411952e-02
21860000	-4.521336e+03	-6.012022e+01	2.282842e+00	1.327459e+01	0.000000e+00	2.165363e+00	2.727731e-02	9.783062e-01	6.101652e-03	3.746971e-04	1.795353e+00	1.370707e-02
21880000	-4.527537e+03	-4.199875e+01	2.313224e+00	1.321296e+01	0.000000e+00	2.133146e+00	1.430007e-02	9.924733e-01	1.739734e-03	3.129154e-04	1.578987e+00	1.391771e-02
21900000	-4.529881e+03	-7.776090e+01	2.289010e+00	1.348034e+01	0.000000e+00	2.340921e+00	9.716162e-03	9.957751e-01	1.263789e-03	5.711825e-04	1.365944e+00	1.385845e-02
21920000	-4.532870e+03	-9.540634e+01	2.629675e+00	1.541173e+01	0.000000e+00	2.254289e+00	1.202907e-02	9.886260e-01	5.480994e-03	3.692221e-04	1.126171e+00	1.601251e-02
21940000	-4.517845e+03	-8.092464e+01	2.478041e+00	1.461569e+01	0.000000e+00	2.048039e+00	1.313897e-02	9.914119e-01	3.433485e-03	4.996070e-04	1.356867e+00	1.508353e-02
21960000	-4.536080e+03	-8.720726e+01	2.583914e+00	1.490000e+01	0.000000e+00	1.746691e+00	2.671375e-02	9.892244e-01	1.106015e-03	4.700239e-04	1.405457e+00	1.573134e-02
21980000	-4.511157e+03	-9.654586e+01	2.511825e+00	1.397011e+01	0.000000e+00	1.927703e+00	7.417247e-03	9.926893e-01	7.805166e-03	4.862204e-04	1.431441e+00	1.527856e-02
22000000	-4.503942e+03	-5.487548e+01	2.305584e+00	1.387460e+01	0.000000e+00	2.247424e+00	1.827468e-02	9.950450e-01	5.480087e-04	3.972201e-04	1.581327e+00	1.397792e-02
22020000	-4.518343e+03	-3.630484e+01	2.375085e+00	1.404411e+01	0.000000e+00	1.918801e+00	1.823109e-02	9.961412e-01	3.635625e-04	2.970489e-04	1.331491e+00	1.451198e-02
22040000	-4.508028e+03	-3.774674e+01	2.362045e+00	1.311192e+01	0.000000e+00	2.323525e+00	2.342771e-02	9.773117e-01	9.109326e-03	2.985845e-04	1.665916e+00	1.431188e-02
22060000	-4.519065e+03	-8.981909e+00	2.718721e+00	1.439911e+01	0.000000e+00	1.940021e+00	3.484523e-02	9.783598e-01	3.337994e-03	2.668094e-04	1.585321e+00	1.653555e-02
22080000	-4.513935e+03	-2.141481e+00	2.653658e+00	1.458831e+01	0.000000e+00	2.161798e+00	1.902745e-02	9.824932e-01	7.201209e-03	2.100265e-04	1.297900e+00	1.616199e-02
22100000	-4.508448e+03	-6.503186e+00	2.796286e+00	1.594801e+01	0.000000e+00	2.192487e+00	1.780449e-02	9.895327e-01	2.330894e-03	1.758083e-04	1.033262e+00	1.700304e-02
22120000	-4.516943e+03	-7.180908e+00	2.431528e+00	1.520091e+01	0.000000e+00	2.453966e+00	1.717636e-02	9.910292e-01	2.563852e-03	1.650761e-04	1.254117e+00	1.479425e-02
22140000	-4.518300e+03	8.163236e+00	2.326327e+00	1.440368e+01	0.000000e+00	2.522718e+00	1.448351e-02	9.906088e-01	3.788764e-03	2.021867e-04	1.031324e+00	1.414700e-02
22160000	-4.531404e+03	8.608366e+00	2.591848e+00	1.571637e+01	0.000000e+00	2.139460e+00	1.038898e-02	9.934041e-01	3.610106e-03	2.796840e-04	9.589826e-01	1.578892e-02
22180000	-4.524434e+03	-4.263542e+01	2.152437e+00	1.357581e+01	0.000000e+00	2.747746e+00	9.003555e-03	9.941982e-01	3.065058e-03	4.146000e-04	1.173679e+00	1.308061e-02
22200000	-4.513190e+03	-6.333946e+01	2.411760e+00	1.418275e+01	0.000000e+00	2.869518e+00	4.516909e-03	9.972096e-01	3.263977e-03	2.838451e-04	2.415553e+00	1.474329e-02
22220000	-4.523932e+03	-3.614875e+01	2.702233e+00	1.456814e+01	0.000000e+00	2.853453e+00	8.620010e-03	9.949780e-01	3.897629e-03	1.817037e-04	2.503883e+00	1.654360e-02
22240000	-4.513020e+03	-6.805101e+01	2.841711e+00	1.594236e+01	0.000000e+00	2.039937e+00	1.847833e-02	9.877140e-01	4.325717e-03	2.674053e-04	2.212334e+00	1.740182e-02
22260000	-4.523896e+03	-6.428959e+01	2.508865e+00	1.452748e+01	0.000000e+00	2.009218e+00	1.196953e-02	9.949876e-01	1.121511e-03	3.776518e-04	2.886737e+00	1.522743e-02
22280000	-4.521267e+03	-1.351506e+01	2.347288e+00	1.381713e+01	0.000000e+00	2.246473e+00	1.887481e-02	9.930800e-01	1.596855e-03	2.429014e-04	2.291707e+00	1.419954e-02
22300000	-4.519888e+03	-2.723250e+01	3.113209e+00	1.689977e+01	0.000000e+00	1.739936e+00	3.793475e-02	9.798744e-01	2.396170e-03	2.255616e-04	1.624290e+00	1.876470e-02
22320000	-4.508304e+03	-2.561013e+01	2.728223e+00	1.563346e+01	0.000000e+00	2.135129e+00	2.657006e-02	9.868585e-01	2.761940e-03	2.191701e-04	2.230818e+00	1.647429e-02
22340000	-4.512868e+03	-6.633258e+01	2.311508e+00	1.371005e+01	0.000000e+00	1.830832e+00	2.630420e-02	9.800729e-01	5.302720e-03	3.848618e-04	1.837792e+00	1.397406e-02
22360000	-4.518116e+03	-6.086012e+01	2.515451e+00	1.472594e+01	0.000000e+00	1.784364e+00	1.651169e-02	9.870861e-01	5.180623e-03	3.292377e-04	2.004822e+00	1.522635e-02
22380000	-4.517200e+03	-4.430353e+01	2.709800e+00	1.498893e+01	0.000000e+00	2.289332e+00	1.825755e-02	9.870958e-01	5.842800e-03	2.228000e-04	2.021533e+00	1.637835e-02
22400000	-4.486459e+03	-6.943855e+01	2.642331e+00	1.423653e+01	0.000000e+00	2.721057e+00	1.661897e-02	9.917243e-01	3.538615e-03	3.651933e-04	2.520967e+00	1.609499e-02
22420000	-4.528276e+03	4.269261e+00	2.845317e+00	1.542856e+01	0.000000e+00	1.997594e+00	1.679076e-02	9.914729e-01	2.940366e-03	2.189223e-04	1.740176e+00	1.773529e-02
22440000	-4.503470e+03	2.089901e+01	2.704307e+00	1.365946e+01	0.000000e+00	2.230613e+00	2.137594e-02	9.946463e-01	7.180782e-04	1.769075e-04	1.864531e+00	1.691397e-02
22460000	-4.504232e+03	-2.753110e+01	3.000380e+00	1.620564e+01	0.000000e+00	1.915423e+00	2.412317e-02	9.913149e-01	1.362080e-03	1.927905e-04	1.195076e+00	1.874509e-02
22480000	-4.504133e+03	-2.244859e+01	2.683083e+00	1.434314e+01	0.000000e+00	2.372016e+00	1.642460e-02	9.957201e-01	6.108426e-04	2.649269e-04	2.305199e+00	1.687506e-02
22500000	-4.509320e+03	-2.429221e+01	2.874460e+00	1.509884e+01	0.000000e+00	2.015859e+00	2.201657e-02	9.873213e-01	4.617911e-03	3.251230e-04	1.778482e+00	1.807038e-02
22520000	-4.530616e+03	4.292658e+00	3.157517e+00	1.607560e+01	0.000000e+00	1.515104e+00	1.178113e-02	9.918727e-01	4.430098e-03	1.626342e-04	1.783607e+00	1.985238e-02
22540000	-4.530041e+03	5.600169e+01	3.372665e+00	1.592464e+01	0.000000e+00	2.234752e+00	3.004939e-02	9.866410e-01	2.284873e-03	1.760591e-04	1.214302e+00	2.125137e-02
22560000	-4.512842e+03	-2.193313e+01	2.763000e+00	1.404130e+01	0.000000e+00	1.829718e+00	1.263745e-02	9.932414e-01	3.945564e-03	3.511672e-04	1.894368e+00	1.740871e-02
22580000	-4.511872e+03	-1.485615e+01	3.100046e+00	1.576524e+01	0.000000e+00	1.946449e+00	5.137306e-03	9.972276e-01	3.035266e-03	2.462991e-04	2.354370e+00	1.950420e-02
22600000	-4.529329e+03	-4.647582e+01	3.075777e+00	1.610467e+01	0.000000e+00	2.159320e+00	1.218575e-02	9.967800e-01	8.796743e-04	3.081899e-04	1.830786e+00	1.934006e-02
22620000	-4.518453e+03	-3.588654e+01	2.999339e+00	1.520378e+01	0.000000e+00	2.279381e+00	3.618951e-02	9.860517e-01	2.226182e-03	4.679439e-04	1.699888e+00	1.890532e-02
22640000	-4.527447e+03	2.495666e+00	3.026116e+00	1.455749e+01	0.000000e+00	2.179743e+00	3.077291e-02	9.768415e-01	8.138568e-03	2.459518e-04	1.811080e+00	1.906164e-02
22660000	-4.527052e+03	-3.199111e+00	3.313034e+00	1.639416e+01	0.000000e+00	2.153086e+00	1.315798e-02	9.951797e-01	1.495166e-03	2.277774e-04	1.995054e+00	2.083414e-02
22680000	-4.514609e+03	-3.032886e+01	3.235587e+00	1.555826e+01	0.000000e+00	2.637963e+00	2.051189e-02	9.927186e-01	1.490603e-03	3.020557e-04	1.955035e+00	2.021651e-02
22700000	-4.522912e+03	-3.897493e+00	2.970172e+00	1.467692e+01	0.000000e+00	2.954040e+00	3.310720e-02	9.883365e-01	1.569358e-03	2.731598e-04	2.348062e+00	1.864951e-02
22720000	-4.509771e+03	-1.378981e+01	3.380460e+00	1.563586e+01	0.000000e+00	1.852685e+00	1.807023e-02	9.866494e-01	9.057177e-03	1.792262e-04	2.297797e+00	2.118146e-02
22740000	-4.525834e+03	-3.170085e+01	2.814620e+00	1.301101e+01	0.000000e+00	2.022644e+00	2.292412e-02	9.942965e-01	8.855467e-04	3.251180e-04	2.462324e+00	1.767257e-02
22760000	-4.542074e+03	-2.085701e+01	3.164251e+00	1.485733e+01	0.000000e+00	2.065232e+00	1.203691e-02	9.959404e-01	1.489194e-03	1.570512e-04	2.624262e+00	1.993834e-02
22780000	-4.488965e+03	-6.345176e+01	2.882867e+00	1.381816e+01	0.000000e+00	2.352823e+00	3.514840e-02	9.937504e-01	3.885166e-04	2.463577e-04	3.190064e+00	1.820053e-02
22800000	-4.492103e+03	1.420213e-01	2.813015e+00	1.409398e+01	0.000000e+00	2.097841e+00	8.114316e-03	9.909201e-01	1.201079e-02	1.997511e-04	2.369330e+00	1.770477e-02
22820000	-4.508798e+03	2.132668e+00	2.526373e+00	1.307948e+01	0.000000e+00	1.760558e+00	2.152732e-02	9.891759e-01	2.494808e-03	1.616309e-04	2.567272e+00	1.583521e-02
22840000	-4.502283e+03	-1.522703e+00	2.846335e+00	1.379890e+01	0.000000e+00	1.724397e+00	2.477448e-02	9.901954e-01	1.840414e-03	1.393438e-04	2.363266e+00	1.763028e-02
22860000	-4.503134e+03	3.268674e+01	2.715826e+00	1.455440e+01	0.000000e+00	2.264714e+00	1.838182e-02	9.883294e-01	4.210229e-03	1.374629e-04	1.344676e+00	1.675403e-02
22880000	-4.514087e+03	-3.605121e+01	2.861000e+00	1.491021e+01	0.000000e+00	1.911307e+00	2.283609e-02	9.935997e-01	8.989748e-04	1.709269e-04	1.921981e+00	1.767513e-02
22900000	-4.512427e+03	-8.635756e+00	2.651430e+00	1.395351e+01	0.000000e+00	2.141167e+00	1.367029e-02	9.888698e-01	5.290914e-03	1.230647e-04	2.072095e+00	1.626593e-02
22920000	-4.525379e+03	-1.368225e+01	2.287536e+00	1.196831e+01	0.000000e+00	1.926527e+00	1.875106e-02	9.892435e-01	3.500096e-03	1.352958e-04	1.987766e+00	1.403696e-02
22940000	-4.514406e+03	3.299909e+01	2.506490e+00	1.272614e+01	0.000000e+00	1.663173e+00	2.238669e-02	9.917600e-01	1.173933e-03	8.669343e-05	2.155669e+00	1.542102e-02
22960000	-4.521826e+03	1.255037e+01	2.561533e+00	1.301452e+01	0.000000e+00	1.405548e+00	3.607310e-02	9.896228e-01	7.393947e-04	1.171117e-04	1.985371e+00	1.578761e-02
22980000	-4.522859e+03	4.159044e+01	2.857079e+00	1.348611e+01	0.000000e+00	1.568831e+00	2.633378e-02	9.794660e-01	8.022121e-03	1.024875e-04	2.197765e+00	1.766364e-02
23000000	-4.525989e+03	1.470971e+01	2.510532e+00	1.301167e+01	0.000000e+00	2.070200e+00	1.557441e-02	9.931799e-01	1.636373e-03	1.347621e-04	2.337733e+00	1.553538e-02
23020000	-4.518503e+03	1.137595e+01	2.346607e+00	1.199028e+01	0.000000e+00	1.972164e+00	1.764179e-02	9.940949e-01	1.432094e-03	1.309521e-04	2.314419e+00	1.452321e-02
23040000	-4.511829e+03	2.122862e+01	2.449472e+00	1.248977e+01	0.000000e+00	1.769099e+00	2.979992e-02	9.889347e-01	1.487959e-03	8.773671e-05	2.258688e+00	1.510871e-02
23060000	-4.524154e+03	4.862110e+01	2.515014e+00	1.297843e+01	0.000000e+00	1.936920e+00	4.929872e-02	9.828403e-01	1.093939e-03	9.959994e-05	1.655545e+00	1.550510e-02
23080000	-4.522609e+03	4.879498e+01	2.535640e+00	1.327327e+01	0.000000e+00	1.844149e+00	1.052479e-02	9.947794e-01	2.321012e-03	6.434667e-05	1.639464e+00	1.555489e-02
23100000	-4.507061e+03	4.740680e+01	2.461128e+00	1.218735e+01	0.000000e+00	2.665888e+00	1.853669e-02	9.943497e-01	8.291358e-04	8.651283e-05	1.986283e+00	1.512211e-02
23120000	-4.530227e+03	6.262824e+01	2.694581e+00	1.329710e+01	0.000000e+00	1.889308e+00	4.054059e-02	9.772830e-01	4.872689e-03	5.983649e-05	1.527113e+00	1.664490e-02
23140000	-4.539792e+03	5.771863e+01	2.610370e+00	1.327530e+01	0.000000e+00	2.931268e+00	3.537316e-02	9.875277e-01	1.251373e-03	8.474598e-05	1.432661e+00	1.608283e-02
23160000	-4.536911e+03	3.189826e+01	2.403697e+00	1.293388e+01	0.000000e+00	2.772555e+00	1.209818e-02	9.953376e-01	1.464312e-03	2.107423e-04	1.070143e+00	1.474946e-02
23180000	-4.514759e+03	6.852202e+01	2.713636e+00	1.431399e+01	0.000000e+00	2.447078e+00	1.562592e-02	9.971611e-01	3.092556e-04	1.059844e-04	1.129953e+00	1.680475e-02
23200000	-4.519185e+03	6.701798e+01	2.476390e+00	1.376569e+01	0.000000e+00	1.852480e+00	1.812250e-02	9.960077e-01	3.089870e-04	9.972543e-05	1.305216e+00	1.527849e-02
23220000	-4.534836e+03	9.406520e+01	2.251433e+00	1.238477e+01	0.000000e+00	1.719047e+00	1.629193e-02	9.945791e-01	1.101695e-03	1.097334e-04	1.330384e+00	1.391943e-02
23240000	-4.540187e+03	1.092504e+02	2.518655e+00	1.314697e+01	0.000000e+00	2.292973e+00	2.306040e-02	9.875603e-01	2.763936e-03	8.665480e-05	9.274063e-01	1.555708e-02
23260000	-4.520468e+03	4.582428e+01	2.808264e+00	1.424393e+01	0.000000e+00	1.938450e+00	3.163781e-02	9.822417e-01	3.289878e-03	1.001055e-04	1.331470e+00	1.732232e-02
23280000	-4.513822e+03	6.566468e+01	2.807402e+00	1.419750e+01	0.000000e+00	2.040833e+00	2.528142e-02	9.915636e-01	1.280131e-03	8.523995e-05	1.729848e+00	1.731449e-02
23300000	-4.539061e+03	-5.551547e+01	2.549171e+00	1.364249e+01	0.000000e+00	2.625729e+00	1.049210e-02	9.953216e-01	1.452611e-03	2.598902e-04	2.441107e+00	1.551481e-02
23320000	-4.539146e+03	-2.114985e+01	2.206773e+00	1.229934e+01	0.000000e+00	2.747587e+00	1.204258e-02	9.946944e-01	1.336011e-03	1.697540e-04	2.410857e+00	1.347663e-02
23340000	-4.537645e+03	-2.389766e+01	2.468186e+00	1.409126e+01	0.000000e+00	1.928247e+00	4.761395e-03	9.967732e-01	3.827350e-03	1.575922e-04	1.921103e+00	1.500867e-02
23360000	-4.537954e+03	-1.452220e+01	2.484573e+00	1.389923e+01	0.000000e+00	2.320666e+00	1.072557e-02	9.938557e-01	2.505058e-03	1.975303e-04	2.800018e+00	1.516320e-02
23380000	-4.516303e+03	-5.608978e+01	2.692653e+00	1.449564e+01	0.000000e+00	2.081003e+00	1.473877e-02	9.860561e-01	8.230741e-03	1.806288e-04	2.220235e+00	1.652960e-02
23400000	-4.509622e+03	-4.685141e+00	2.694329e+00	1.464133e+01	0.000000e+00	1.681943e+00	7.789170e-03	9.955989e-01	2.881125e-03	1.333212e-04	2.571830e+00	1.637604e-02
23420000	-4.529020e+03	6.613009e+00	2.379099e+00	1.291789e+01	0.000000e+00	2.163606e+00	5.585441e-03	9.985313e-01	5.741995e-04	1.204027e-04	2.179660e+00	1.445304e-02
23440000	-4.515440e+03	2.202157e+01	2.488997e+00	1.301864e+01	0.000000e+00	2.207491e+00	3.267188e-03	9.980748e-01	2.988351e-03	1.234105e-04	2.117357e+00	1.517174e-02
23460000	-4.522590e+03	5.782353e+01	2.459653e+00	1.311133e+01	0.000000e+00	1.919975e+00	2.764130e-03	9.983258e-01	3.080638e-03	1.021242e-04	2.041215e+00	1.498367e-02
23480000	-4.521065e+03	2.018625e+01	2.577408e+00	1.344862e+01	0.000000e+00	1.986885e+00	6.421041e-03	9.972745e-01	1.249878e-03	1.171672e-04	2.447957e+00	1.569619e-02
23500000	-4.521690e+03	-1.414398e+01	2.454118e+00	1.329603e+01	0.000000e+00	1.995928e+00	9.701075e-03	9.963291e-01	1.485182e-03	1.394237e-04	2.533557e+00	1.508869e-02
23520000	-4.523887e+03	4.901908e+01	3.178266e+00	1.527621e+01	0.000000e+00	1.697129e+00	7.658252e-03	9.975145e-01	1.368028e-03	9.393600e-05	1.334628e+00	1.959746e-02
23540000	-4.517414e+03	5.118635e+01	2.795316e+00	1.352771e+01	0.000000e+00	1.799288e+00	8.006585e-03	9.961105e-01	2.688346e-03	1.060451e-04	1.533062e+00	1.724447e-02
23560000	-4.518956e+03	-6.696817e+00	3.095849e+00	1.576003e+01	0.000000e+00	1.764551e+00	6.955851e-03	9.952483e-01	5.732378e-03	1.891288e-04	1.419563e+00	1.909501e-02
23580000	-4.529847e+03	5.777310e+01	2.787778e+00	1.526183e+01	0.000000e+00	1.787216e+00	1.394339e-02	9.884105e-01	6.165684e-03	7.859452e-05	1.140511e+00	1.718641e-02
23600000	-4.536612e+03	5.621218e+01	2.495242e+00	1.393847e+01	0.000000e+00	2.117608e+00	2.449344e-02	9.699320e-01	1.177264e-02	8.507612e-05	1.029180e+00	1.537831e-02
23620000	-4.524545e+03	9.463922e+01	2.719135e+00	1.383990e+01	0.000000e+00	2.123472e+00	4.103270e-02	9.854587e-01	1.246742e-03	8.080155e-05	1.703153e+00	1.675228e-02
23640000	-4.518168e+03	7.818999e+01	2.551551e+00	1.311632e+01	0.000000e+00	2.070645e+00	6.803221e-03	9.937634e-01	8.203842e-03	6.976191e-05	1.583721e+00	1.572603e-02
23660000	-4.533363e+03	1.144474e+02	2.404805e+00	1.179907e+01	0.000000e+00	2.365263e+00	4.885096e-02	9.909497e-01	4.164252e-04	8.140009e-05	1.418207e+00	1.471448e-02
23680000	-4.535005e+03	3.438980e+01	2.446065e+00	1.378945e+01	0.000000e+00	2.380056e+00	1.274420e-02	9.917512e-01	4.309922e-03	9.235673e-05	2.165165e+00	1.495941e-02
23700000	-4.516643e+03	2.866139e+01	2.630693e+00	1.358691e+01	0.000000e+00	2.365236e+00	1.736880e-02	9.890595e-01	4.437894e-03	1.029462e-04	2.786788e+00	1.608054e-02
23720000	-4.530151e+03	-3.878435e+01	2.731254e+00	1.405384e+01	0.000000e+00	2.054185e+00	2.870912e-02	9.907417e-01	1.229862e-03	1.018263e-04	3.228452e+00	1.680934e-02
23740000	-4.531802e+03	-4.840810e+01	2.501376e+00	1.424659e+01	0.000000e+00	2.167510e+00	3.157659e-02	9.825572e-01	3.136363e-03	1.335311e-04	3.283729e+00	1.538889e-02
23760000	-4.516348e+03	-7.296077e+00	2.319961e+00	1.279011e+01	0.000000e+00	2.283346e+00	1.660078e-02	9.887861e-01	3.523782e-03	9.587532e-05	3.088317e+00	1.424997e-02
23780000	-4.527505e+03	-1.352787e+01	2.685539e+00	1.413681e+01	0.000000e+00	1.748994e+00	3.508172e-02	9.907176e-01	6.051737e-04	1.020044e-04	2.625624e+00	1.656143e-02
23800000	-4.536678e+03	1.383184e+01	2.579959e+00	1.442897e+01	0.000000e+00	2.522712e+00	4.701457e-02	9.693493e-01	3.377455e-03	1.361399e-04	1.523294e+00	1.593835e-02
23820000	-4.534905e+03	1.609211e+01	2.330679e+00	1.368456e+01	0.000000e+00	2.130092e+00	1.842876e-02	9.865378e-01	4.494761e-03	1.514715e-04	2.272004e+00	1.440189e-02
23840000	-4.507745e+03	2.075471e+01	2.732208e+00	1.460379e+01	0.000000e+00	2.031496e+00	7.367726e-03	9.940560e-01	6.605736e-03	1.244177e-04	2.029079e+00	1.663330e-02
23860000	-4.508727e+03	-6.523907e-01	2.526550e+00	1.495749e+01	0.000000e+00	2.126600e+00	1.067175e-02	9.937976e-01	2.981214e-03	8.961720e-05	3.272677e+00	1.534806e-02
23880000	-4.512263e+03	1.988653e+01	2.960678e+00	1.679715e+01	0.000000e+00	2.165125e+00	2.388174e-02	9.894143e-01	1.475919e-03	7.780196e-05	2.708107e+00	1.808214e-02
23900000	-4.522859e+03	-6.018859e+00	2.303350e+00	1.369871e+01	0.000000e+00	3.538150e+00	1.375325e-02	9.910800e-01	2.490541e-03	7.451539e-05	3.853358e+00	1.414957e-02
23920000	-4.514356e+03	-6.013496e+00	2.477727e+00	1.403894e+01	0.000000e+00	1.755155e+00	2.611577e-02	9.856719e-01	2.114496e-03	1.184213e-04	2.914057e+00	1.516319e-02
23940000	-4.520468e+03	1.098494e+01	2.706779e+00	1.464624e+01	0.000000e+00	2.393967e+00	4.839291e-02	9.779255e-01	2.513497e-03	8.558198e-05	2.485957e+00	1.663925e-02
23960000	-4.515047e+03	4.303230e+01	2.734231e+00	1.477492e+01	0.000000e+00	2.695696e+00	1.657134e-02	9.905475e-01	3.368166e-03	6.717358e-05	2.397289e+00	1.677842e-02
23980000	-4.526339e+03	3.127555e+01	2.640058e+00	1.400629e+01	0.000000e+00	1.569058e+00	2.943211e-02	9.899962e-01	1.096930e-03	6.958557e-05	3.284161e+00	1.628010e-02
24000000	-4.511936e+03	2.790143e+01	2.634109e+00	1.388991e+01	0.000000e+00	2.304115e+00	1.708600e-02	9.879165e-01	3.526938e-03	9.278282e-05	2.789382e+00	1.633346e-02
24020000	-4.512144e+03	3.307124e+01	2.702599e+00	1.420266e+01	0.000000e+00	2.220345e+00	3.026686e-02	9.901800e-01	9.478299e-04	1.026800e-04	3.112301e+00	1.672315e-02
24040000	-4.519488e+03	-6.377465e+01	2.539579e+00	1.360871e+01	0.000000e+00	2.532907e+00	1.073561e-02	9.956241e-01	1.750908e-03	1.876137e-04	4.012702e+00	1.566367e-02
24060000	-4.500929e+03	-4.241754e+01	2.398362e+00	1.351579e+01	0.000000e+00	1.811212e+00	9.112766e-03	9.938342e-01	4.292084e-03	1.844337e-04	2.652732e+00	1.469428e-02
24080000	-4.512400e+03	-7.724228e+01	2.609143e+00	1.398048e+01	0.000000e+00	2.046787e+00	1.106644e-02	9.965224e-01	1.078292e-03	1.418216e-04	3.822037e+00	1.600663e-02
24100000	-4.517984e+03	-3.308460e+01	2.773164e+00	1.455458e+01	0.000000e+00	1.939887e+00	2.265488e-02	9.886416e-01	2.925287e-03	1.109267e-04	3.723755e+00	1.704244e-02
24120000	-4.514560e+03	-5.452717e+01	2.573137e+00	1.368207e+01	0.000000e+00	2.167263e+00	2.550937e-02	9.931276e-01	8.384752e-04	2.063873e-04	3.715211e+00	1.585717e-02
24140000	-4.518276e+03	-5.368488e+00	2.532566e+00	1.341928e+01	0.000000e+00	2.063458e+00	1.179002e-02	9.954402e-01	1.910570e-03	9.196928e-05	4.214776e+00	1.564117e-02
24160000	-4.528879e+03	-4.485130e+01	2.325462e+00	1.335805e+01	0.000000e+00	2.693847e+00	3.212220e-02	9.788615e-01	4.566568e-03	1.244197e-04	4.084229e+00	1.434465e-02
24180000	-4.507917e+03	-5.088833e+01	2.504686e+00	1.485006e+01	0.000000e+00	2.350950e+00	1.433867e-02	9.951997e-01	8.869679e-04	1.655575e-04	3.770150e+00	1.539873e-02
24200000	-4.515607e+03	-2.365760e+01	2.615431e+00	1.529100e+01	0.000000e+00	1.640160e+00	1.763174e-02	9.922778e-01	1.427671e-03	6.585817e-05	4.082669e+00	1.614932e-02
24220000	-4.511675e+03	-3.025928e+01	2.371433e+00	1.317393e+01	0.000000e+00	1.788608e+00	1.121806e-02	9.934502e-01	3.035800e-03	1.104292e-04	4.867977e+00	1.466164e-02
24240000	-4.503621e+03	-7.164409e+01	2.357916e+00	1.355927e+01	0.000000e+00	2.381388e+00	5.792945e-03	9.972904e-01	2.189616e-03	1.718893e-04	3.637117e+00	1.458214e-02
24260000	-4.523456e+03	-3.249182e+01	2.348737e+00	1.293367e+01	0.000000e+00	1.859134e+00	5.359193e-03	9.978083e-01	1.452689e-03	1.385549e-04	3.450793e+00	1.453527e-02
24280000	-4.515896e+03	-5.165578e+01	2.442600e+00	1.491160e+01	0.000000e+00	2.592085e+00	4.902730e-03	9.980058e-01	1.312169e-03	1.461741e-04	3.929128e+00	1.498053e-02
24300000	-4.500336e+03	-4.160627e+01	2.499267e+00	1.367914e+01	0.000000e+00	2.248267e+00	1.306084e-02	9.963410e-01	7.558724e-04	1.488859e-04	4.428041e+00	1.534463e-02
24320000	-4.506972e+03	4.444180e+01	2.626836e+00	1.428951e+01	0.000000e+00	2.168383e+00	1.141540e-02	9.935609e-01	2.568860e-03	8.116663e-05	2.489088e+00	1.622964e-02
24340000	-4.513025e+03	5.798199e+01	2.818474e+00	1.498573e+01	0.000000e+00	2.347039e+00	1.455518e-02	9.896959e-01	4.840337e-03	6.225545e-05	4.147827e+00	1.746815e-02
24360000	-4.506774e+03	1.078610e+01	2.705190e+00	1.493724e+01	0.000000e+00	1.965572e+00	2.944861e-02	9.787948e-01	3.884659e-03	8.681724e-05	3.058986e+00	1.674187e-02
24380000	-4.531051e+03	-7.845796e+00	2.702967e+00	1.594134e+01	0.000000e+00	2.580500e+00	1.906516e-02	9.746734e-01	1.292838e-02	1.798100e-04	1.998903e+00	1.672227e-02
24400000	-4.521019e+03	-6.425077e+01	2.558000e+00	1.518186e+01	0.000000e+00	2.351078e+00	1.647336e-02	9.927974e-01	2.074095e-03	2.016701e-04	2.702470e+00	1.580067e-02
24420000	-4.534549e+03	-3.008141e+01	2.885355e+00	1.576877e+01	0.000000e+00	2.515899e+00	1.186523e-02	9.829446e-01	1.951941e-02	1.389769e-04	3.571879e+00	1.790719e-02
24440000	-4.533017e+03	1.879093e+00	2.910362e+00	1.624716e+01	0.000000e+00	2.257319e+00	4.303540e-03	9.964192e-01	6.669778e-03	1.201355e-04	3.584894e+00	1.790100e-02
24460000	-4.515867e+03	1.175083e+01	2.345845e+00	1.322882e+01	0.000000e+00	2.458113e+00	6.684160e-03	9.974021e-01	1.558041e-03	1.192257e-04	3.464375e+00	1.443711e-02
24480000	-4.523332e+03	-1.082624e-01	2.706907e+00	1.519396e+01	0.000000e+00	2.456470e+00	1.527939e-02	9.966953e-01	3.839514e-04	1.258568e-04	3.504941e+00	1.662855e-02
24500000	-4.511529e+03	-4.206602e+00	2.454961e+00	1.410399e+01	0.000000e+00	2.916388e+00	1.880711e-02	9.940372e-01	9.359458e-04	1.197163e-04	3.277297e+00	1.513343e-02
24520000	-4.526978e+03	-2.986806e+01	2.553007e+00	1.415223e+01	0.000000e+00	2.721301e+00	5.355667e-03	9.980124e-01	1.396944e-03	1.406922e-04	3.368657e+00	1.570416e-02
24540000	-4.534224e+03	-4.769233e+01	2.616900e+00	1.504710e+01	0.000000e+00	2.387914e+00	5.967034e-03	9.974806e-01	1.383892e-03	1.830213e-04	3.514917e+00	1.614766e-02
24560000	-4.528873e+03	-3.886859e+01	2.736629e+00	1.567709e+01	0.000000e+00	1.860202e+00	1.274896e-02	9.937175e-01	1.891509e-03	1.305057e-04	3.042772e+00	1.683402e-02
24580000	-4.525505e+03	5.219847e+01	2.731819e+00	1.420594e+01	0.000000e+00	2.369267e+00	5.264128e-03	9.963502e-01	5.036708e-03	8.134663e-05	3.165605e+00	1.654745e-02
24600000	-4.537576e+03	1.112321e+01	3.042922e+00	1.611109e+01	0.000000e+00	1.690068e+00	6.336721e-03	9.961817e-01	3.559422e-03	1.005028e-04	3.351434e+00	1.855898e-02
24620000	-4.532618e+03	1.672280e+01	2.856350e+00	1.532471e+01	0.000000e+00	1.858972e+00	5.223336e-03	9.955805e-01	6.974750e-03	1.179522e-04	2.888177e+00	1.733611e-02
24640000	-4.513940e+03	3.438133e+01	2.790554e+00	1.476968e+01	0.000000e+00	1.652954e+00	3.128503e-02	9.841303e-01	2.453743e-03	1.079366e-04	3.041148e+00	1.695169e-02
24660000	-4.495970e+03	-2.588469e+01	2.703038e+00	1.451338e+01	0.000000e+00	1.929659e+00	2.807379e-02	9.916670e-01	8.626580e-04	1.137711e-04	3.367891e+00	1.643853e-02
24680000	-4.501259e+03	2.777186e+00	2.544982e+00	1.323179e+01	0.000000e+00	1.918215e+00	2.296952e-02	9.869004e-01	3.659866e-03	8.118234e-05	4.294928e+00	1.528679e-02
24700000	-4.514560e+03	-1.414417e+01	2.662988e+00	1.409610e+01	0.000000e+00	1.602890e+00	2.542978e-02	9.796524e-01	4.342145e-03	1.500497e-04	3.312580e+00	1.599584e-02
24720000	-4.520332e+03	-2.439318e+01	2.622915e+00	1.393246e+01	0.000000e+00	2.321821e+00	2.061342e-02	9.890118e-01	2.329289e-03	1.357380e-04	5.159902e+00	1.572128e-02
24740000	-4.514761e+03	7.007092e+00	2.455045e+00	1.346492e+01	0.000000e+00	2.580760e+00	2.106773e-02	9.914810e-01	1.565166e-03	9.453682e-05	4.721935e+00	1.482339e-02
24760000	-4.521147e+03	-1.166697e+01	2.572452e+00	1.444055e+01	0.000000e+00	1.803122e+00	1.964058e-02	9.763589e-01	1.164132e-02	9.803354e-05	4.548427e+00	1.544234e-02
24780000	-4.526558e+03	3.560256e+00	2.387068e+00	1.373471e+01	0.000000e+00	2.200551e+00	9.286711e-03	9.934001e-01	4.380816e-03	1.708941e-04	2.636657e+00	1.416790e-02
24800000	-4.516782e+03	6.328953e+00	2.353022e+00	1.402772e+01	0.000000e+00	2.180111e+00	7.387963e-03	9.974278e-01	9.423440e-04	1.350945e-04	2.529345e+00	1.410705e-02
24820000	-4.532204e+03	7.426559e+00	2.439311e+00	1.362138e+01	0.000000e+00	1.997720e+00	6.409709e-03	9.953531e-01	5.261965e-03	1.533228e-04	3.143218e+00	1.454916e-02
24840000	-4.528493e+03	3.411704e+01	2.447242e+00	1.386326e+01	0.000000e+00	1.593215e+00	2.573952e-02	9.835858e-01	3.792634e-03	1.227706e-04	2.103939e+00	1.464171e-02
24860000	-4.531273e+03	5.006102e+01	2.614914e+00	1.430413e+01	0.000000e+00	2.042445e+00	3.184206e-02	9.898798e-01	1.118043e-03	7.051065e-05	2.300908e+00	1.563353e-02
24880000	-4.545867e+03	4.841751e+01	2.829166e+00	1.685998e+01	0.000000e+00	1.605985e+00	2.464159e-02	9.880205e-01	2.350867e-03	7.526630e-05	2.200408e+00	1.690131e-02
24900000	-4.515001e+03	1.659744e+01	2.526886e+00	1.397430e+01	0.000000e+00	2.083974e+00	2.915152e-02	9.808349e-01	4.050711e-03	1.549024e-04	3.366791e+00	1.508711e-02
24920000	-4.508278e+03	1.473223e+00	2.806846e+00	1.547544e+01	0.000000e+00	1.827592e+00	2.482507e-02	9.854403e-01	3.144636e-03	1.215950e-04	3.138209e+00	1.685644e-02
24940000	-4.511325e+03	3.128138e+00	3.080647e+00	1.736888e+01	0.000000e+00	1.704874e+00	2.731724e-02	9.821769e-01	3.722640e-03	1.481983e-04	3.828342e+00	1.835829e-02
24960000	-4.507273e+03	-5.169472e+01	2.682835e+00	1.559115e+01	0.000000e+00	2.086829e+00	1.749448e-02	9.850749e-01	6.309252e-03	1.519643e-04	4.241770e+00	1.592083e-02
24980000	-4.512596e+03	-3.797290e+01	2.548381e+00	1.405508e+01	0.000000e+00	2.229579e+00	1.364172e-02	9.891483e-01	5.565234e-03	1.056081e-04	3.909402e+00	1.505487e-02
25000000	-4.504903e+03	-5.016071e+01	2.487091e+00	1.447124e+01	1.162791e-02	1.857984e+00	7.291025e-03	9.875867e-01	2.265355e-02	1.394802e-04	3.383935e+00	1.473403e-02
25020000	-4.531262e+03	-6.967090e+01	2.386219e+00	1.421699e+01	0.000000e+00	2.105228e+00	1.707120e-02	9.845856e-01	4.812357e-03	1.768697e-04	4.031045e+00	1.412898e-02
25040000	-4.510693e+03	-1.302500e+02	2.354321e+00	1.383210e+01	0.000000e+00	2.147047e+00	1.566459e-02	9.943906e-01	1.133345e-03	2.751989e-04	4.598838e+00	1.398897e-02
25060000	-4.506424e+03	-7.377407e+01	2.473048e+00	1.456702e+01	0.000000e+00	1.942943e+00	9.118159e-03	9.949935e-01	2.175963e-03	1.839409e-04	3.905584e+00	1.465839e-02
25080000	-4.508048e+03	-5.482643e+01	2.539560e+00	1.461848e+01	0.000000e+00	1.965648e+00	7.098643e-03	9.965526e-01	1.811454e-03	1.444905e-04	2.627409e+00	1.511245e-02
25100000	-4.511616e+03	-3.684775e+00	2.704960e+00	1.513652e+01	0.000000e+00	1.746264e+00	1.535869e-02	9.935959e-01	1.423084e-03	1.553922e-04	2.230676e+00	1.609843e-02
25120000	-4.518157e+03	-6.735954e+00	2.842908e+00	1.596719e+01	0.000000e+00	1.852321e+00	9.266750e-03	9.970826e-01	8.827491e-04	1.325608e-04	2.058683e+00	1.722289e-02
25140000	-4.535548e+03	2.733042e+01	2.796819e+00	1.543044e+01	0.000000e+00	2.289834e+00	7.082251e-03	9.985640e-01	3.747721e-04	1.310355e-04	2.746710e+00	1.690250e-02
25160000	-4.531864e+03	-2.652458e+01	2.826958e+00	1.469178e+01	0.000000e+00	2.378209e+00	2.499674e-03	9.983626e-01	3.989375e-03	1.821369e-04	2.497241e+00	1.715041e-02
25180000	-4.534141e+03	7.679333e+00	2.802164e+00	1.467257e+01	0.000000e+00	1.855291e+00	4.699134e-03	9.961616e-01	6.434460e-03	1.902291e-04	2.311981e+00	1.686252e-02
25200000	-4.526835e+03	3.096312e-01	2.713428e+00	1.476034e+01	0.000000e+00	2.258599e+00	1.628641e-02	9.947884e-01	1.097369e-03	1.630169e-04	2.054821e+00	1.637963e-02
25220000	-4.526595e+03	6.120465e+00	2.578368e+00	1.420489e+01	0.000000e+00	1.593606e+00	8.761641e-03	9.944778e-01	5.027342e-03	1.380740e-04	2.291827e+00	1.564825e-02
25240000	-4.524868e+03	1.385112e+01	2.890633e+00	1.481204e+01	0.000000e+00	1.902219e+00	1.002852e-02	9.967664e-01	1.062852e-03	1.284337e-04	3.102146e+00	1.762971e-02
25260000	-4.521014e+03	-4.588916e+01	2.357749e+00	1.290325e+01	0.000000e+00	2.334894e+00	9.327045e-03	9.976176e-01	5.542614e-04	2.330730e-04	3.828911e+00	1.431619e-02
25280000	-4.518831e+03	2.281948e+00	2.722323e+00	1.437740e+01	0.000000e+00	1.991140e+00	1.714575e-02	9.939340e-01	1.357861e-03	1.476922e-04	2.889296e+00	1.655649e-02
25300000	-4.504243e+03	4.444021e+01	3.100939e+00	1.573400e+01	0.000000e+00	2.283499e+00	2.339792e-02	9.898322e-01	1.947074e-03	1.033768e-04	2.611631e+00	1.887072e-02
25320000	-4.510315e+03	-3.106404e+01	2.923443e+00	1.493577e+01	0.000000e+00	2.124391e+00	2.347918e-02	9.889694e-01	1.863084e-03	1.747937e-04	3.356493e+00	1.780767e-02
25340000	-4.522337e+03	-1.620761e+01	2.782503e+00	1.405351e+01	0.000000e+00	2.334149e+00	1.807691e-02	9.954609e-01	6.915944e-04	1.843567e-04	3.286978e+00	1.700225e-02
25360000	-4.498069e+03	4.777590e+01	2.564265e+00	1.332628e+01	0.000000e+00	1.768635e+00	1.082179e-02	9.906501e-01	8.867343e-03	1.121278e-04	2.400249e+00	1.571861e-02
25380000	-4.513655e+03	2.894104e+01	2.634618e+00	1.313324e+01	0.000000e+00	2.037299e+00	2.617902e-02	9.855923e-01	3.446321e-03	1.076827e-04	4.542016e+00	1.622751e-02
25400000	-4.508465e+03	3.067686e+01	3.024846e+00	1.596492e+01	0.000000e+00	1.540269e+00	2.190296e-02	9.863779e-01	4.316960e-03	1.140997e-04	2.553598e+00	1.855953e-02
25420000	-4.515787e+03	5.377933e+01	3.111173e+00	1.471894e+01	0.000000e+00	2.076574e+00	1.601267e-02	9.873043e-01	6.106655e-03	1.144676e-04	2.331240e+00	1.898335e-02
25440000	-4.501466e+03	5.627516e+01	2.874528e+00	1.431062e+01	0.000000e+00	2.536343e+00	1.427550e-02	9.938227e-01	2.085876e-03	1.191493e-04	2.183625e+00	1.756694e-02
25460000	-4.492986e+03	8.628817e+01	2.933854e+00	1.444468e+01	0.000000e+00	2.001361e+00	1.155614e-02	9.956069e-01	1.537470e-03	7.963767e-05	3.305976e+00	1.790390e-02
25480000	-4.508807e+03	6.478653e+01	2.843882e+00	1.431009e+01	0.000000e+00	2.302085e+00	1.486750e-02	9.961515e-01	6.747468e-04	8.475882e-05	2.716059e+00	1.736441e-02
25500000	-4.496395e+03	4.167831e+01	2.744101e+00	1.388543e+01	0.000000e+00	2.158261e+00	2.365220e-02	9.923991e-01	1.281522e-03	8.996672e-05	3.701894e+00	1.672495e-02
25520000	-4.517981e+03	3.483270e+01	3.049691e+00	1.603261e+01	0.000000e+00	1.769390e+00	2.343780e-02	9.847777e-01	3.336529e-03	8.641782e-05	4.330750e+00	1.851465e-02
25540000	-4.517131e+03	8.078408e+01	2.661512e+00	1.416076e+01	0.000000e+00	2.387088e+00	9.180671e-03	9.925026e-01	5.878331e-03	7.145177e-05	2.846884e+00	1.587316e-02
25560000	-4.520148e+03	8.019841e+00	2.348984e+00	1.235657e+01	0.000000e+00	1.963026e+00	2.278872e-02	9.908482e-01	1.980610e-03	1.008924e-04	4.063744e+00	1.411404e-02
25580000	-4.524027e+03	7.443862e+01	2.842504e+00	1.429932e+01	0.000000e+00	1.976132e+00	1.960220e-02	9.841185e-01	6.124177e-03	1.087914e-04	2.026990e+00	1.707709e-02
25600000	-4.526456e+03	1.185158e+02	2.971935e+00	1.483731e+01	0.000000e+00	2.255247e+00	1.875767e-02	9.867621e-01	5.570871e-03	6.356668e-05	2.153785e+00	1.829484e-02
25620000	-4.523114e+03	4.416950e+01	2.839757e+00	1.483341e+01	0.000000e+00	1.755795e+00	1.272240e-02	9.906454e-01	5.854584e-03	8.809156e-05	2.986350e+00	1.748789e-02
25640000	-4.503266e+03	8.025782e+01	2.712398e+00	1.348451e+01	0.000000e+00	1.832886e+00	1.055354e-02	9.920277e-01	6.983755e-03	8.043710e-05	2.244999e+00	1.683354e-02
25660000	-4.517044e+03	5.859278e+01	2.937847e+00	1.437171e+01	0.000000e+00	2.076654e+00	1.075130e-02	9.949319e-01	2.535706e-03	8.839855e-05	2.658427e+00	1.827148e-02
25680000	-4.524022e+03	9.681483e+01	3.085943e+00	1.542254e+01	0.000000e+00	1.874387e+00	2.187235e-02	9.899810e-01	2.713087e-03	6.327345e-05	1.916836e+00	1.911285e-02
25700000	-4.531888e+03	8.031964e+01	3.144002e+00	1.467256e+01	0.000000e+00	1.559425e+00	3.938967e-02	9.818745e-01	3.755981e-03	1.324995e-04	2.456377e+00	1.943234e-02
25720000	-4.515658e+03	3.034466e+01	2.864864e+00	1.373141e+01	0.000000e+00	2.127070e+00	1.775730e-02	9.896531e-01	4.354963e-03	1.437611e-04	3.408782e+00	1.769209e-02
25740000	-4.513105e+03	1.244705e-02	3.462913e+00	1.735276e+01	0.000000e+00	1.723375e+00	1.826111e-02	9.953966e-01	5.871028e-04	1.688744e-04	2.958736e+00	2.142590e-02
25760000	-4.506385e+03	3.722637e+00	2.951929e+00	1.517879e+01	0.000000e+00	2.286588e+00	2.441638e-02	9.900657e-01	2.254849e-03	1.448014e-04	3.210028e+00	1.830555e-02
25780000	-4.513281e+03	-2.810404e+01	2.825471e+00	1.486899e+01	0.000000e+00	1.973333e+00	1.454341e-02	9.911830e-01	3.595358e-03	1.996644e-04	4.684496e+00	1.761298e-02
25800000	-4.505260e+03	-1.090673e+01	2.881547e+00	1.477292e+01	0.000000e+00	1.779805e+00	2.804275e-02	9.855070e-01	3.277832e-03	9.375848e-05	4.993691e+00	1.791770e-02
25820000	-4.520798e+03	2.781582e+00	2.801722e+00	1.446654e+01	0.000000e+00	1.882857e+00	1.941472e-02	9.892232e-01	3.061590e-03	9.290925e-05	3.973268e+00	1.739625e-02
25840000	-4.515670e+03	1.888420e+01	2.838708e+00	1.308196e+01	0.000000e+00	2.616754e+00	2.226269e-02	9.782384e-01	1.365472e-02	1.116161e-04	4.643680e+00	1.749512e-02
25860000	-4.510181e+03	8.233264e+00	3.273529e+00	1.508159e+01	0.000000e+00	2.235302e+00	4.604228e-03	9.960385e-01	7.581082e-03	1.202163e-04	5.512142e+00	2.023981e-02
25880000	-4.487977e+03	-1.802534e+00	2.871308e+00	1.372570e+01	0.000000e+00	2.061470e+00	1.266403e-02	9.916531e-01	4.823176e-03	9.991536e-05	5.390372e+00	1.770224e-02
25900000	-4.493395e+03	-1.953427e+01	3.176498e+00	1.653698e+01	0.000000e+00	1.647257e+00	3.056790e-02	9.953840e-01	2.280993e-04	1.051217e-04	5.367637e+00	1.983691e-02
25920000	-4.500972e+03	-3.975359e+01	2.859421e+00	1.469513e+01	0.000000e+00	1.798410e+00	4.918143e-02	9.880748e-01	6.501279e-04	1.286008e-04	4.368630e+00	1.776779e-02
25940000	-4.514749e+03	-4.683487e+01	2.672046e+00	1.379715e+01	0.000000e+00	1.893295e+00	1.714254e-02	9.917502e-01	2.667046e-03	1.250581e-04	4.493291e+00	1.662183e-02
25960000	-4.506155e+03	1.802810e+01	3.458322e+00	1.625134e+01	0.000000e+00	1.723961e+00	3.367405e-02	9.681281e-01	1.352588e-02	8.720480e-05	3.020042e+00	2.157011e-02
25980000	-4.503577e+03	2.337145e+01	3.319710e+00	1.629457e+01	0.000000e+00	1.522198e+00	1.773415e-02	9.905160e-01	3.422875e-03	9.561396e-05	2.990448e+00	2.067424e-02
26000000	-4.505283e+03	-4.557132e+00	2.585587e+00	1.343627e+01	0.000000e+00	2.056855e+00	1.730685e-02	9.921299e-01	2.083927e-03	1.071927e-04	4.403593e+00	1.605005e-02
26020000	-4.516807e+03	5.125949e+01	2.966665e+00	1.474420e+01	0.000000e+00	2.023619e+00	9.897597e-03	9.934818e-01	7.091414e-03	9.195543e-05	2.479116e+00	1.844240e-02
26040000	-4.510938e+03	1.520923e+01	2.691131e+00	1.292680e+01	1.162791e-02	2.523982e+00	3.951310e-02	9.822387e-01	2.400825e-03	1.430386e-04	2.926043e+00	1.674937e-02
26060000	-4.504986e+03	-5.179199e+00	2.792618e+00	1.368733e+01	0.000000e+00	1.881480e+00	1.518814e-02	9.853730e-01	1.072643e-02	1.567521e-04	3.070356e+00	1.737390e-02
26080000	-4.525380e+03	6.205534e+00	2.692616e+00	1.429932e+01	0.000000e+00	1.690963e+00	1.461028e-02	9.905071e-01	3.756002e-03	9.096660e-05	2.621397e+00	1.672850e-02
26100000	-4.503036e+03	-3.230543e+01	2.697388e+00	1.320894e+01	0.000000e+00	1.667609e+00	2.423126e-02	9.848844e-01	4.965118e-03	1.453732e-04	3.854364e+00	1.680417e-02
26120000	-4.510842e+03	-2.490917e+00	3.033320e+00	1.455992e+01	0.000000e+00	1.854200e+00	4.481499e-02	9.691628e-01	6.861676e-03	1.011672e-04	3.197651e+00	1.890130e-02
26140000	-4.509131e+03	1.322883e-01	3.067629e+00	1.478454e+01	0.000000e+00	1.978125e+00	1.618070e-02	9.948741e-01	7.814659e-04	9.800153e-05	4.109423e+00	1.908090e-02
26160000	-4.504638e+03	6.567733e+01	3.105442e+00	1.520423e+01	0.000000e+00	1.886732e+00	1.579817e-02	9.938989e-01	2.165942e-03	6.779330e-05	3.268967e+00	1.916750e-02
26180000	-4.487415e+03	4.421323e+01	3.066653e+00	1.482505e+01	0.000000e+00	2.101047e+00	1.941111e-02	9.929902e-01	1.494997e-03	7.881473e-05	3.329132e+00	1.886952e-02
26200000	-4.508942e+03	3.219435e+01	2.709894e+00	1.416212e+01	0.000000e+00	2.056450e+00	3.141785e-02	9.893373e-01	1.296362e-03	7.569531e-05	3.520927e+00	1.670216e-02
26220000	-4.504884e+03	4.023879e+01	2.709234e+00	1.456741e+01	0.000000e+00	2.473206e+00	2.146718e-02	9.903592e-01	2.093433e-03	8.102323e-05	3.576886e+00	1.670675e-02
26240000	-4.504717e+03	5.202996e+01	2.773380e+00	1.372644e+01	0.000000e+00	2.087239e+00	3.706863e-02	9.777903e-01	4.040007e-03	8.786320e-05	2.634121e+00	1.713247e-02
26260000	-4.505049e+03	4.983296e+01	3.136172e+00	1.508819e+01	0.000000e+00	2.029082e+00	2.556845e-02	9.894876e-01	1.751869e-03	8.831303e-05	3.226725e+00	1.941094e-02
26280000	-4.509568e+03	7.863022e+01	2.792788e+00	1.367834e+01	0.000000e+00	2.439001e+00	1.127695e-02	9.977657e-01	4.987145e-04	7.872183e-05	3.108367e+00	1.748198e-02
26300000	-4.507295e+03	8.526637e+00	3.147882e+00	1.515970e+01	0.000000e+00	2.274278e+00	3.313616e-02	9.955562e-01	2.104254e-04	1.110761e-04	3.464194e+00	1.964812e-02
26320000	-4.523982e+03	6.602239e+00	3.001945e+00	1.455216e+01	0.000000e+00	2.060753e+00	1.806837e-02	9.966146e-01	3.474930e-04	1.127940e-04	3.814597e+00	1.881017e-02
26340000	-4.508826e+03	1.959365e+01	3.061965e+00	1.534408e+01	0.000000e+00	1.761378e+00	1.268258e-02	9.936501e-01	3.171375e-03	1.084807e-04	2.938478e+00	1.914427e-02
26360000	-4.506118e+03	-7.756564e+00	2.775066e+00	1.503567e+01	0.000000e+00	2.562264e+00	3.395696e-02	9.587815e-01	1.566220e-02	1.236389e-04	3.655395e+00	1.747176e-02
26380000	-4.515963e+03	2.181834e+01	2.885625e+00	1.505717e+01	0.000000e+00	2.341071e+00	1.664652e-02	9.923196e-01	2.358846e-03	7.260130e-05	4.098110e+00	1.807347e-02
26400000	-4.509515e+03	6.765740e+01	2.788775e+00	1.287276e+01	0.000000e+00	2.424041e+00	1.384994e-02	9.908111e-01	5.565017e-03	1.033885e-04	4.525431e+00	1.751498e-02
26420000	-4.502030e+03	4.606688e+01	2.783608e+00	1.454240e+01	0.000000e+00	2.883641e+00	2.751387e-02	9.949249e-01	4.011829e-04	8.532666e-05	3.961751e+00	1.748648e-02
26440000	-4.517247e+03	4.689942e+00	2.910391e+00	1.508201e+01	0.000000e+00	2.045006e+00	1.728096e-02	9.945210e-01	1.409446e-03	1.201874e-04	3.897602e+00	1.813814e-02
26460000	-4.510842e+03	4.255875e+01	3.396108e+00	1.651588e+01	0.000000e+00	2.152144e+00	1.103829e-02	9.972151e-01	7.534919e-04	7.265805e-05	3.407035e+00	2.120657e-02
26480000	-4.503592e+03	5.017685e+00	2.657456e+00	1.342408e+01	0.000000e+00	2.016034e+00	3.938896e-02	9.913152e-01	5.199358e-04	1.248328e-04	5.779663e+00	1.655173e-02
26500000	-4.512597e+03	3.234615e+01	2.783903e+00	1.407096e+01	0.000000e+00	2.162968e+00	3.220129e-02	9.898671e-01	1.297309e-03	7.208277e-05	4.610892e+00	1.731111e-02
26520000	-4.515468e+03	-1.968891e+01	2.836740e+00	1.390015e+01	0.000000e+00	2.220365e+00	2.188512e-02	9.867224e-01	5.104310e-03	1.251090e-04	4.448836e+00	1.749912e-02
26540000	-4.512049e+03	-1.507476e+01	3.164362e+00	1.625216e+01	0.000000e+00	1.830861e+00	1.931956e-02	9.928639e-01	1.284383e-03	1.514050e-04	2.681218e+00	1.951503e-02
26560000	-4.515867e+03	1.057512e+01	2.857221e+00	1.524748e+01	0.000000e+00	1.722845e+00	6.950747e-03	9.965222e-01	1.875608e-03	1.256289e-04	2.565714e+00	1.760591e-02
26580000	-4.506004e+03	1.473476e+01	2.708392e+00	1.407711e+01	0.000000e+00	2.038453e+00	2.225102e-02	9.934996e-01	9.973923e-04	1.861293e-04	2.049275e+00	1.677566e-02
26600000	-4.509219e+03	3.166455e+01	2.518453e+00	1.367579e+01	0.000000e+00	2.414920e+00	1.066770e-02	9.973350e-01	8.779323e-04	1.424051e-04	3.122420e+00	1.556378e-02
26620000	-4.511326e+03	1.450363e+01	2.675311e+00	1.401878e+01	0.000000e+00	2.151447e+00	8.988782e-03	9.921089e-01	6.550294e-03	1.390165e-04	2.525690e+00	1.652518e-02
26640000	-4.507345e+03	2.174906e+01	2.854675e+00	1.475800e+01	0.000000e+00	2.405972e+00	1.821434e-02	9.913107e-01	2.624350e-03	8.883481e-05	5.028788e+00	1.763641e-02
26660000	-4.511705e+03	7.502878e+01	2.732110e+00	1.399544e+01	0.000000e+00	2.152245e+00	1.641231e-02	9.859345e-01	8.673969e-03	4.987903e-05	3.410851e+00	1.683240e-02
26680000	-4.513705e+03	8.856980e+01	2.749477e+00	1.444567e+01	0.000000e+00	1.955855e+00	2.026639e-02	9.915703e-01	2.345876e-03	6.922402e-05	2.921287e+00	1.698404e-02
26700000	-4.511074e+03	7.864068e+01	2.607138e+00	1.400797e+01	0.000000e+00	2.268781e+00	1.975257e-02	9.925886e-01	1.402464e-03	6.365670e-05	2.983476e+00	1.602210e-02
26720000	-4.525243e+03	6.172407e+01	2.690127e+00	1.390443e+01	0.000000e+00	1.961207e+00	8.867265e-03	9.964088e-01	1.760058e-03	7.365598e-05	3.789065e+00	1.653835e-02
26740000	-4.497131e+03	3.284793e+01	2.484277e+00	1.310939e+01	0.000000e+00	2.611216e+00	1.316148e-02	9.877493e-01	7.083822e-03	1.137453e-04	4.885110e+00	1.530100e-02
26760000	-4.509612e+03	4.134318e+00	2.651408e+00	1.350339e+01	0.000000e+00	1.710390e+00	1.455601e-02	9.902839e-01	6.240548e-03	1.239921e-04	3.886801e+00	1.630311e-02
26780000	-4.501035e+03	1.830579e+01	3.053553e+00	1.449758e+01	0.000000e+00	1.937234e+00	1.766414e-02	9.887335e-01	4.484017e-03	9.916242e-05	4.444160e+00	1.891179e-02
26800000	-4.512631e+03	6.086350e+00	2.967118e+00	1.527688e+01	0.000000e+00	2.681085e+00	2.193845e-02	9.902706e-01	2.414654e-03	1.136271e-04	3.957480e+00	1.825382e-02
26820000	-4.517063e+03	-4.356456e+01	2.713289e+00	1.411601e+01	0.000000e+00	2.485949e+00	3.231869e-02	9.799350e-01	4.137030e-03	1.940292e-04	3.796266e+00	1.672138e-02
26840000	-4.502922e+03	-5.476780e+00	2.486013e+00	1.229952e+01	0.000000e+00	1.851748e+00	2.115069e-02	9.828601e-01	8.961647e-03	1.853752e-04	3.741176e+00	1.535465e-02
26860000	-4.536253e+03	-1.633404e+01	2.753731e+00	1.485288e+01	0.000000e+00	1.819995e+00	1.058436e-02	9.935815e-01	2.794650e-03	1.370011e-04	2.131219e+00	1.692336e-02
26880000	-4.511807e+03	-3.696054e+01	2.562733e+00	1.349243e+01	0.000000e+00	1.841408e+00	1.591707e-02	9.947285e-01	1.272683e-03	1.653945e-04	2.424122e+00	1.572007e-02
26900000	-4.515911e+03	-9.461646e+00	2.688291e+00	1.376168e+01	0.000000e+00	3.189058e+00	6.298966e-03	9.963327e-01	4.424375e-03	1.901972e-04	2.219079e+00	1.668235e-02
26920000	-4.499520e+03	1.170491e+01	2.571991e+00	1.309787e+01	0.000000e+00	1.992206e+00	9.566533e-03	9.942519e-01	5.419595e-03	9.762449e-05	3.798952e+00	1.606181e-02
26940000	-4.520353e+03	4.829807e+01	2.679407e+00	1.412245e+01	0.000000e+00	2.491914e+00	6.516465e-03	9.939872e-01	1.173746e-02	8.081466e-05	2.573163e+00	1.680089e-02
26960000	-4.521044e+03	2.299984e+01	2.602257e+00	1.313233e+01	0.000000e+00	1.890176e+00	2.505355e-02	9.889406e-01	2.680573e-03	1.001385e-04	2.844812e+00	1.628302e-02
26980000	-4.515487e+03	2.222719e+01	2.687366e+00	1.387617e+01	0.000000e+00	2.192703e+00	2.021137e-02	9.876221e-01	4.579717e-03	1.198053e-04	3.384237e+00	1.682738e-02
27000000	-4.496717e+03	6.002917e+01	3.300883e+00	1.654152e+01	0.000000e+00	1.983675e+00	4.154977e-02	9.789982e-01	2.281048e-03	7.548158e-05	2.614696e+00	2.064078e-02
27020000	-4.491316e+03	1.179968e+02	2.968769e+00	1.410782e+01	0.000000e+00	2.083352e+00	2.676602e-02	9.797053e-01	7.649645e-03	5.686071e-05	2.814148e+00	1.858686e-02
27040000	-4.510628e+03	4.729079e+01	3.035673e+00	1.526571e+01	0.000000e+00	2.426421e+00	3.463041e-02	9.757062e-01	4.843458e-03	1.150864e-04	2.154606e+00	1.910313e-02
27060000	-4.513522e+03	3.251766e+01	3.068554e+00	1.439620e+01	0.000000e+00	1.886876e+00	2.227926e-02	9.914248e-01	2.361035e-03	1.346837e-04	2.130725e+00	1.937977e-02
27080000	-4.517273e+03	7.001324e+01	2.779722e+00	1.291207e+01	0.000000e+00	2.306512e+00	3.614934e-02	9.930183e-01	4.780797e-04	8.761225e-05	2.830666e+00	1.754511e-02
27100000	-4.508387e+03	1.711566e+01	2.603432e+00	1.284713e+01	0.000000e+00	2.888068e+00	2.040738e-02	9.915286e-01	2.147040e-03	1.284221e-04	3.389621e+00	1.653614e-02
27120000	-4.511340e+03	1.171033e+02	2.592011e+00	1.213213e+01	0.000000e+00	2.766518e+00	1.820141e-02	9.882961e-01	5.939773e-03	1.030937e-04	2.646698e+00	1.643265e-02
27140000	-4.508644e+03	4.230245e+01	2.639310e+00	1.289487e+01	0.000000e+00	2.176022e+00	1.520101e-02	9.883938e-01	6.734232e-03	1.090005e-04	2.990170e+00	1.670349e-02
27160000	-4.514395e+03	6.233036e+01	2.937665e+00	1.440652e+01	0.000000e+00	2.073395e+00	2.609451e-02	9.936347e-01	7.207174e-04	1.020374e-04	2.226752e+00	1.863310e-02
27180000	-4.506867e+03	1.008784e+01	2.844972e+00	1.451907e+01	0.000000e+00	2.155954e+00	1.441766e-02	9.968527e-01	6.824728e-04	1.248711e-04	2.750894e+00	1.802196e-02
27200000	-4.516994e+03	-1.902529e+01	3.086996e+00	1.621048e+01	1.162791e-02	1.418938e+00	8.902548e-03	9.939633e-01	4.304446e-03	1.511008e-04	2.357982e+00	1.937711e-02
27220000	-4.500820e+03	1.391948e+01	3.043324e+00	1.551836e+01	0.000000e+00	1.678656e+00	1.565085e-02	9.947126e-01	1.429067e-03	1.103141e-04	2.580767e+00	1.916629e-02
27240000	-4.492936e+03	-1.870144e+01	2.897121e+00	1.578018e+01	0.000000e+00	1.570184e+00	1.852376e-02	9.788960e-01	9.721268e-03	1.321798e-04	2.667206e+00	1.824179e-02
27260000	-4.515812e+03	6.221541e+00	2.713205e+00	1.417195e+01	0.000000e+00	1.920973e+00	1.277506e-02	9.913794e-01	4.162906e-03	1.028430e-04	2.819238e+00	1.705443e-02
27280000	-4.528522e+03	7.720366e+01	2.632384e+00	1.421427e+01	0.000000e+00	2.540702e+00	9.776753e-03	9.962394e-01	1.266570e-03	8.400239e-05	1.611664e+00	1.654736e-02
27300000	-4.514985e+03	6.276068e+01	2.665865e+00	1.402421e+01	0.000000e+00	2.145369e+00	3.330250e-02	9.879351e-01	1.825337e-03	1.104406e-04	1.896716e+00	1.680999e-02
27320000	-4.524130e+03	5.794533e+01	2.502887e+00	1.404118e+01	0.000000e+00	1.653534e+00	2.655769e-02	9.857647e-01	3.095161e-03	9.962423e-05	1.690379e+00	1.575539e-02
27340000	-4.529596e+03	8.848440e+01	3.092440e+00	1.743916e+01	0.000000e+00	2.001181e+00	1.408845e-02	9.916110e-01	4.509955e-03	7.988820e-05	1.296187e+00	1.946350e-02
27360000	-4.516037e+03	9.898575e+01	2.632121e+00	1.392808e+01	0.000000e+00	2.278110e+00	1.908300e-02	9.871731e-01	5.987838e-03	9.810678e-05	1.408005e+00	1.661612e-02
27380000	-4.515236e+03	9.441246e+01	3.240830e+00	1.636242e+01	0.000000e+00	1.738629e+00	2.863184e-02	9.877129e-01	1.635778e-03	1.007055e-04	1.203251e+00	2.039417e-02
27400000	-4.534440e+03	1.154747e+02	2.975886e+00	1.494475e+01	0.000000e+00	2.216193e+00	2.354262e-02	9.914329e-01	1.534155e-03	1.073669e-04	1.043683e+00	1.872499e-02
27420000	-4.513607e+03	7.869120e+01	2.508456e+00	1.239972e+01	0.000000e+00	2.261071e+00	1.821492e-02	9.936241e-01	1.524228e-03	1.146468e-04	2.867963e+00	1.585244e-02
27440000	-4.512903e+03	7.276931e+01	3.032886e+00	1.459911e+01	0.000000e+00	2.481172e+00	2.139651e-02	9.898373e-01	3.157776e-03	1.335281e-04	2.383920e+00	1.923549e-02
27460000	-4.522241e+03	5.438123e+01	3.133815e+00	1.529759e+01	0.000000e+00	2.227083e+00	2.070102e-02	9.910444e-01	2.045332e-03	1.781155e-04	2.159076e+00	1.984393e-02
27480000	-4.525508e+03	-3.976163e+00	2.824021e+00	1.498689e+01	0.000000e+00	1.557371e+00	2.064379e-02	9.857203e-01	4.906184e-03	1.528174e-04	3.742525e+00	1.780334e-02
27500000	-4.520064e+03	2.076771e+01	3.014327e+00	1.488345e+01	0.000000e+00	1.766603e+00	1.850255e-02	9.884414e-01	4.416518e-03	1.647841e-04	2.489238e+00	1.907686e-02
27520000	-4.501636e+03	-4.337168e+01	3.104690e+00	1.558991e+01	0.000000e+00	2.320112e+00	3.268910e-02	9.910703e-01	8.530160e-04	1.755413e-04	3.418927e+00	1.960750e-02
27540000	-4.509514e+03	-1.577837e+01	2.758426e+00	1.461038e+01	0.000000e+00	2.154331e+00	1.308898e-02	9.942028e-01	2.106670e-03	1.472694e-04	2.349544e+00	1.740239e-02
27560000	-4.502237e+03	-1.122766e+01	2.651858e+00	1.357890e+01	0.000000e+00	2.525604e+00	1.596934e-02	9.949914e-01	1.299461e-03	1.787877e-04	3.409046e+00	1.672700e-02
27580000	-4.520315e+03	-8.802256e+01	2.589542e+00	1.391953e+01	0.000000e+00	2.517947e+00	9.861930e-03	9.908590e-01	7.466787e-03	2.062441e-04	3.712631e+00	1.634604e-02
27600000	-4.528672e+03	-5.573550e+01	2.899064e+00	1.532542e+01	0.000000e+00	1.821429e+00	2.423558e-02	9.889344e-01	2.689153e-03	2.634417e-04	2.539910e+00	1.830859e-02
27620000	-4.510240e+03	-5.633826e+01	2.357130e+00	1.280786e+01	0.000000e+00	2.538173e+00	3.759644e-02	9.910318e-01	5.305054e-04	2.303692e-04	3.045981e+00	1.488887e-02
27640000	-4.522576e+03	1.768625e-01	3.049539e+00	1.532656e+01	0.000000e+00	2.254598e+00	6.823254e-03	9.984041e-01	7.052031e-04	2.401438e-04	1.998029e+00	1.926067e-02
27660000	-4.515976e+03	1.685454e+00	2.998662e+00	1.492231e+01	0.000000e+00	2.288560e+00	4.441798e-03	9.990773e-01	3.956851e-04	2.130414e-04	2.118952e+00	1.894008e-02
27680000	-4.521435e+03	-2.939195e+01	2.811966e+00	1.387050e+01	0.000000e+00	2.281071e+00	5.086302e-03	9.992672e-01	3.507107e-04	1.804547e-04	3.894721e+00	1.775641e-02
27700000	-4.530406e+03	-3.647693e+01	2.630000e+00	1.355694e+01	0.000000e+00	2.678925e+00	7.018957e-03	9.985743e-01	4.408289e-04	1.580220e-04	3.602003e+00	1.648820e-02
27720000	-4.535886e+03	3.028892e+00	2.888700e+00	1.409221e+01	0.000000e+00	2.119129e+00	1.497333e-02	9.972428e-01	3.543688e-04	2.528975e-04	2.862683e+00	1.817105e-02
27740000	-4.512949e+03	-7.391865e+00	3.055219e+00	1.470399e+01	0.000000e+00	2.520448e+00	1.253874e-02	9.981338e-01	2.670282e-04	1.737340e-04	2.204314e+00	1.925374e-02
27760000	-4.501254e+03	-5.127461e+01	3.098412e+00	1.499536e+01	0.000000e+00	2.070674e+00	2.152854e-02	9.928370e-01	1.224465e-03	2.841574e-04	2.602386e+00	1.940458e-02
27780000	-4.526642e+03	-1.983750e+01	2.782996e+00	1.428614e+01	0.000000e+00	2.570147e+00	9.418207e-03	9.923331e-01	6.660287e-03	2.592583e-04	2.310533e+00	1.744159e-02
27800000	-4.526614e+03	-7.490931e+01	2.567664e+00	1.396952e+01	0.000000e+00	2.472811e+00	1.860640e-02	9.907702e-01	1.929831e-03	2.213041e-04	2.811302e+00	1.605436e-02
27820000	-4.523056e+03	-2.867655e+01	2.462429e+00	1.276941e+01	0.000000e+00	2.044578e+00	1.377143e-02	9.951608e-01	1.255625e-03	1.953307e-04	2.295953e+00	1.538033e-02
27840000	-4.534084e+03	2.918451e+01	2.765402e+00	1.410426e+01	0.000000e+00	2.051749e+00	6.309581e-03	9.966451e-01	2.574440e-03	1.661947e-04	2.299975e+00	1.736067e-02
27860000	-4.507020e+03	2.080061e+01	2.716106e+00	1.341574e+01	0.000000e+00	1.870917e+00	3.872419e-03	9.985828e-01	1.456613e-03	1.225516e-04	2.734468e+00	1.703937e-02
27880000	-4.511192e+03	1.655957e+01	2.644723e+00	1.259463e+01	0.000000e+00	2.177338e+00	3.162104e-03	9.992368e-01	4.978881e-04	1.272927e-04	2.713311e+00	1.663553e-02
27900000	-4.514634e+03	-5.075500e+00	2.506579e+00	1.362049e+01	0.000000e+00	2.649552e+00	7.499953e-03	9.985649e-01	2.744245e-04	1.644406e-04	3.118875e+00	1.573624e-02
27920000	-4.506895e+03	-4.295143e+01	2.804079e+00	1.436542e+01	0.000000e+00	2.531917e+00	9.109520e-03	9.987931e-01	2.089385e-04	1.809641e-04	2.823445e+00	1.759470e-02
27940000	-4.513885e+03	-2.325920e+01	2.677166e+00	1.380707e+01	0.000000e+00	2.592238e+00	6.590650e-03	9.988136e-01	3.132118e-04	2.474454e-04	2.652738e+00	1.677801e-02
27960000	-4.521206e+03	-4.339689e+01	3.248770e+00	1.657159e+01	0.000000e+00	1.891198e+00	1.388384e-02	9.983431e-01	1.910839e-04	1.854738e-04	2.143261e+00	2.035700e-02
27980000	-4.520264e+03	-3.762809e+01	3.068679e+00	1.507110e+01	0.000000e+00	1.989049e+00	6.983762e-03	9.975799e-01	1.009382e-03	2.471557e-04	1.800958e+00	1.937217e-02
28000000	-4.526209e+03	-2.387128e+00	2.509184e+00	1.255136e+01	0.000000e+00	1.522873e+00	1.108447e-02	9.979355e-01	4.804065e-04	2.180174e-04	1.744966e+00	1.583401e-02
28020000	-4.535553e+03	6.810639e+00	2.481604e+00	1.327803e+01	0.000000e+00	1.871291e+00	5.328225e-03	9.978292e-01	1.790919e-03	1.552166e-04	1.958016e+00	1.563876e-02
28040000	-4.536912e+03	-1.912423e+01	2.471556e+00	1.291580e+01	0.000000e+00	1.908430e+00	7.609723e-03	9.970630e-01	1.332497e-03	3.426312e-04	1.901833e+00	1.542478e-02
28060000	-4.524828e+03	2.442399e+01	2.623229e+00	1.375201e+01	0.000000e+00	2.750251e+00	2.662932e-02	9.943103e-01	5.451428e-04	1.880279e-04	1.678349e+00	1.642885e-02
28080000	-4.522136e+03	5.489424e+01	2.770915e+00	1.495780e+01	0.000000e+00	2.278536e+00	1.906474e-02	9.939177e-01	1.048899e-03	1.567848e-04	1.508787e+00	1.739857e-02
28100000	-4.520725e+03	3.639481e+00	2.833447e+00	1.538445e+01	0.000000e+00	2.154551e+00	1.308087e-02	9.922005e-01	3.446609e-03	1.257866e-04	1.980599e+00	1.784082e-02
28120000	-4.522573e+03	7.130910e+01	3.738070e+00	1.715413e+01	0.000000e+00	1.615863e+00	3.380577e-02	9.744968e-01	9.784316e-03	7.256638e-05	1.926589e+00	2.372591e-02
28140000	-4.519643e+03	7.040982e+01	2.954830e+00	1.394764e+01	0.000000e+00	1.840782e+00	1.800239e-02	9.888741e-01	3.441858e-03	1.034633e-04	2.112882e+00	1.870239e-02
28160000	-4.512639e+03	3.083795e+01	2.858487e+00	1.449554e+01	0.000000e+00	3.015581e+00	1.692723e-02	9.923605e-01	2.654235e-03	1.260607e-04	2.379311e+00	1.806228e-02
28180000	-4.518277e+03	-9.143601e-01	2.954706e+00	1.561337e+01	0.000000e+00	1.962302e+00	2.473955e-02	9.906230e-01	1.129397e-03	1.673753e-04	2.250346e+00	1.863534e-02
28200000	-4.512970e+03	3.803306e+01	2.832454e+00	1.477394e+01	0.000000e+00	2.160823e+00	1.256338e-02	9.950107e-01	1.912402e-03	1.328450e-04	2.397342e+00	1.792942e-02
28220000	-4.510434e+03	3.843426e+01	3.016938e+00	1.479944e+01	0.000000e+00	2.166338e+00	8.321728e-03	9.920727e-01	8.967730e-03	1.516702e-04	2.244603e+00	1.909681e-02
28240000	-4.512962e+03	5.378248e+01	2.693666e+00	1.410060e+01	0.000000e+00	1.983542e+00	2.759662e-02	9.846380e-01	3.765664e-03	9.469632e-05	2.647516e+00	1.696252e-02
28260000	-4.491690e+03	3.402190e+01	2.633609e+00	1.425744e+01	0.000000e+00	2.244265e+00	1.271321e-02	9.870728e-01	8.059277e-03	8.103974e-05	3.627012e+00	1.656940e-02
28280000	-4.525932e+03	8.462973e+01	2.750596e+00	1.330159e+01	0.000000e+00	2.539840e+00	2.905166e-02	9.920680e-01	8.255016e-04	1.073551e-04	2.933904e+00	1.738593e-02
28300000	-4.506335e+03	2.463479e+01	2.994898e+00	1.533027e+01	0.000000e+00	2.585179e+00	2.096160e-02	9.857899e-01	4.963255e-03	1.117291e-04	4.331845e+00	1.884961e-02
28320000	-4.524948e+03	3.711945e+01	2.870338e+00	1.385762e+01	0.000000e+00	2.120552e+00	2.350823e-02	9.923407e-01	1.502746e-03	1.116412e-04	3.248646e+00	1.809153e-02
28340000	-4.519814e+03	6.505704e+01	3.717237e+00	1.611725e+01	0.000000e+00	2.215193e+00	2.229719e-02	9.909641e-01	2.684051e-03	7.714376e-05	3.541665e+00	2.346527e-02
28360000	-4.506116e+03	6.556063e+01	3.485304e+00	1.630594e+01	0.000000e+00	2.153703e+00	8.256907e-03	9.940560e-01	7.556655e-03	8.966502e-05	3.413143e+00	2.196223e-02
28380000	-4.509348e+03	9.849345e+01	3.558947e+00	1.575787e+01	0.000000e+00	1.963550e+00	1.302247e-02	9.941234e-01	3.462859e-03	6.286740e-05	4.086449e+00	2.240746e-02
28400000	-4.501387e+03	-8.620540e-01	3.032934e+00	1.507323e+01	0.000000e+00	1.899907e+00	2.209304e-02	9.872679e-01	2.852591e-03	1.453192e-04	4.715592e+00	1.911309e-02
28420000	-4.493651e+03	3.493858e+01	3.244415e+00	1.605114e+01	0.000000e+00	2.182559e+00	2.799627e-02	9.804207e-01	9.227473e-03	7.944784e-05	4.043971e+00	2.049442e-02
28440000	-4.517447e+03	5.486577e+01	3.463161e+00	1.589313e+01	0.000000e+00	1.739010e+00	9.393127e-03	9.959636e-01	2.612193e-03	6.282013e-05	3.214617e+00	2.192803e-02
28460000	-4.517657e+03	7.940791e+01	3.141249e+00	1.437000e+01	0.000000e+00	1.813991e+00	1.868820e-02	9.913562e-01	2.736794e-03	8.704125e-05	2.970921e+00	1.993283e-02
28480000	-4.502570e+03	5.487215e+01	2.992901e+00	1.458262e+01	0.000000e+00	2.199240e+00	2.305008e-02	9.881127e-01	4.431182e-03	6.735015e-05	3.425068e+00	1.891637e-02
28500000	-4.513420e+03	2.904310e+01	2.904658e+00	1.498096e+01	0.000000e+00	2.200732e+00	9.553914e-03	9.939936e-01	4.281142e-03	5.361364e-05	3.908546e+00	1.830019e-02
28520000	-4.510010e+03	1.078082e+02	2.927348e+00	1.500234e+01	0.000000e+00	2.683639e+00	3.078903e-02	9.857870e-01	3.172927e-03	3.466328e-05	3.070466e+00	1.844081e-02
28540000	-4.521412e+03	2.774647e+01	2.718606e+00	1.450757e+01	0.000000e+00	1.666745e+00	1.272700e-02	9.949187e-01	2.340605e-03	5.871956e-05	4.089980e+00	1.714528e-02
28560000	-4.520420e+03	6.332998e+01	2.737477e+00	1.334077e+01	0.000000e+00	2.557633e+00	7.055681e-03	9.972814e-01	1.806972e-03	3.727706e-05	4.150649e+00	1.726285e-02
28580000	-4.504433e+03	3.861707e+01	2.521545e+00	1.303813e+01	0.000000e+00	2.009968e+00	6.892636e-03	9.980158e-01	7.258890e-04	5.525202e-05	4.526868e+00	1.586572e-02
28600000	-4.512600e+03	5.305877e+01	2.753416e+00	1.455966e+01	0.000000e+00	2.036605e+00	5.404294e-03	9.962491e-01	4.303444e-03	4.013184e-05	4.441175e+00	1.735595e-02
28620000	-4.502192e+03	8.231292e+01	2.772359e+00	1.474787e+01	1.162791e-02	2.601221e+00	1.567047e-02	9.917151e-01	2.944816e-03	4.369831e-05	3.326207e+00	1.750203e-02
28640000	-4.512614e+03	5.306859e+01	2.608078e+00	1.408671e+01	0.000000e+00	2.207001e+00	1.263077e-02	9.951902e-01	1.270467e-03	4.713708e-05	3.726821e+00	1.641393e-02
28660000	-4.520566e+03	2.273913e+01	2.416550e+00	1.400708e+01	0.000000e+00	1.839808e+00	1.607186e-02	9.926155e-01	2.302651e-03	4.917516e-05	4.755362e+00	1.515450e-02
28680000	-4.522461e+03	1.259548e+01	2.503673e+00	1.419149e+01	0.000000e+00	2.553491e+00	2.845737e-02	9.857498e-01	2.724522e-03	9.274782e-05	3.825535e+00	1.567896e-02
28700000	-4.533518e+03	4.568424e+01	2.690292e+00	1.461590e+01	0.000000e+00	2.331878e+00	1.905941e-02	9.821021e-01	6.731478e-03	6.555517e-05	2.857201e+00	1.692465e-02
28720000	-4.525971e+03	5.579236e+01	2.463096e+00	1.496684e+01	0.000000e+00	2.571339e+00	8.866781e-03	9.950678e-01	3.046086e-03	5.558928e-05	2.427185e+00	1.546009e-02
28740000	-4.517264e+03	5.690644e+01	2.623256e+00	1.480366e+01	0.000000e+00	1.911614e+00	1.741453e-02	9.908027e-01	2.579351e-03	3.918207e-05	2.236716e+00	1.652219e-02
28760000	-4.536423e+03	6.175933e+01	2.529097e+00	1.372450e+01	0.000000e+00	2.030598e+00	1.187758e-02	9.904532e-01	5.877724e-03	5.526151e-05	2.604820e+00	1.589049e-02
28780000	-4.523178e+03	4.166683e+01	2.528069e+00	1.466767e+01	0.000000e+00	1.579034e+00	1.736992e-02	9.890820e-01	3.192116e-03	6.347553e-05	2.821073e+00	1.588682e-02
28800000	-4.525128e+03	8.436440e+01	2.788398e+00	1.505563e+01	0.000000e+00	1.887010e+00	1.894487e-02	9.857325e-01	6.364542e-03	4.186930e-05	2.614280e+00	1.752043e-02
28820000	-4.519134e+03	1.324915e+02	2.982415e+00	1.566771e+01	0.000000e+00	1.915215e+00	1.491137e-02	9.842281e-01	1.109203e-02	4.673559e-05	1.518734e+00	1.875171e-02
28840000	-4.532966e+03	9.496285e+01	2.812973e+00	1.394873e+01	0.000000e+00	2.100143e+00	1.313656e-02	9.877981e-01	7.373004e-03	5.149642e-05	1.695436e+00	1.760083e-02
28860000	-4.510862e+03	1.024951e+02	3.106419e+00	1.679772e+01	0.000000e+00	1.887591e+00	1.051628e-02	9.943273e-01	2.908295e-03	5.234385e-05	1.616201e+00	1.940806e-02
28880000	-4.511191e+03	8.596719e+01	2.432016e+00	1.351396e+01	0.000000e+00	2.449288e+00	1.788094e-02	9.905678e-01	2.408617e-03	9.005142e-05	1.825040e+00	1.519839e-02
28900000	-4.513964e+03	8.150846e+01	2.569997e+00	1.415987e+01	0.000000e+00	2.260429e+00	2.093901e-02	9.787423e-01	1.042903e-02	8.175330e-05	1.442394e+00	1.609031e-02
28920000	-4.516693e+03	1.461932e+02	2.779601e+00	1.507797e+01	0.000000e+00	1.987402e+00	2.335062e-02	9.895708e-01	2.026055e-03	4.309084e-05	1.509026e+00	1.749871e-02
28940000	-4.523340e+03	1.490007e+02	2.968913e+00	1.444246e+01	0.000000e+00	1.857009e+00	1.454233e-02	9.947264e-01	1.821542e-03	4.295303e-05	1.693137e+00	1.872120e-02
28960000	-4.508212e+03	1.082878e+02	2.981794e+00	1.515112e+01	0.000000e+00	2.200663e+00	1.888923e-02	9.961271e-01	4.845718e-04	5.724599e-05	2.204817e+00	1.883179e-02
28980000	-4.520177e+03	4.970395e+01	2.989551e+00	1.491515e+01	0.000000e+00	1.750616e+00	3.004920e-02	9.923475e-01	8.988065e-04	8.750856e-05	1.878230e+00	1.892989e-02
29000000	-4.514051e+03	1.376838e+00	2.901078e+00	1.580765e+01	0.000000e+00	2.271901e+00	1.372613e-02	9.926858e-01	4.009075e-03	1.146441e-04	2.622141e+00	1.839918e-02
29020000	-4.535835e+03	3.004346e+01	3.085558e+00	1.540121e+01	0.000000e+00	2.106498e+00	1.154031e-02	9.958687e-01	1.518799e-03	1.230868e-04	3.707572e+00	1.957692e-02
29040000	-4.526186e+03	6.721694e+01	3.111895e+00	1.579989e+01	0.000000e+00	2.375847e+00	1.473736e-02	9.939802e-01	2.043560e-03	7.713401e-05	3.172119e+00	1.976279e-02
29060000	-4.510790e+03	3.265881e+01	3.147710e+00	1.529585e+01	0.000000e+00	1.935060e+00	2.234058e-02	9.802837e-01	1.091123e-02	1.258760e-04	2.172553e+00	1.999708e-02
29080000	-4.527132e+03	4.057269e+01	2.735974e+00	1.439566e+01	0.000000e+00	2.657757e+00	6.169610e-03	9.963618e-01	3.525932e-03	9.386005e-05	2.151386e+00	1.731132e-02
29100000	-4.511118e+03	4.720579e+01	2.751421e+00	1.370606e+01	0.000000e+00	2.716637e+00	2.023074e-02	9.880419e-01	4.204048e-03	9.146704e-05	3.169556e+00	1.740849e-02
29120000	-4.504892e+03	8.144223e+01	2.893994e+00	1.473376e+01	0.000000e+00	2.433235e+00	3.396312e-02	9.746148e-01	6.919745e-03	8.186416e-05	2.798891e+00	1.827490e-02
29140000	-4.524201e+03	7.465428e+01	2.890717e+00	1.523496e+01	0.000000e+00	2.337314e+00	2.892467e-02	9.715418e-01	1.239569e-02	8.166763e-05	2.336430e+00	1.824674e-02
29160000	-4.507748e+03	1.002036e+02	3.002710e+00	1.411565e+01	0.000000e+00	3.066119e+00	2.183983e-02	9.919581e-01	1.501574e-03	4.709437e-05	3.105139e+00	1.897285e-02
29180000	-4.508997e+03	1.162817e+02	3.294964e+00	1.482256e+01	0.000000e+00	2.316544e+00	4.155227e-02	9.869856e-01	1.321065e-03	4.496336e-05	3.271056e+00	2.080083e-02
29200000	-4.505169e+03	6.569550e+01	2.917529e+00	1.411965e+01	0.000000e+00	2.121986e+00	9.328691e-03	9.934192e-01	6.115771e-03	6.243696e-05	2.957925e+00	1.838908e-02
29220000	-4.501027e+03	1.088941e+02	2.643439e+00	1.325816e+01	0.000000e+00	1.975467e+00	5.438336e-03	9.968071e-01	3.398988e-03	5.050974e-05	2.940218e+00	1.662882e-02
29240000	-4.502598e+03	8.698933e+01	2.745525e+00	1.410560e+01	0.000000e+00	3.218171e+00	6.812294e-03	9.961750e-01	3.249390e-03	4.967204e-05	3.892846e+00	1.709867e-02
29260000	-4.495762e+03	1.125590e+02	2.904871e+00	1.454697e+01	0.000000e+00	2.414482e+00	1.232709e-02	9.941356e-01	2.493350e-03	2.311619e-05	5.219634e+00	1.809790e-02
29280000	-4.527006e+03	1.338265e+02	2.763077e+00	1.409357e+01	0.000000e+00	1.906362e+00	1.515212e-02	9.944071e-01	1.490845e-03	3.487726e-05	3.074810e+00	1.715661e-02
29300000	-4.493815e+03	1.095013e+02	2.565848e+00	1.331677e+01	1.162791e-02	2.608126e+00	1.646960e-02	9.926325e-01	2.264920e-03	3.006497e-05	4.745415e+00	1.592744e-02
29320000	-4.496544e+03	1.053118e+02	2.502981e+00	1.377722e+01	0.000000e+00	2.365789e+00	7.794707e-03	9.978828e-01	6.487850e-04	5.388706e-05	3.908677e+00	1.546828e-02
29340000	-4.508930e+03	7.466362e+01	2.838215e+00	1.492717e+01	0.000000e+00	2.353552e+00	1.768315e-02	9.945618e-01	8.301488e-04	4.324963e-05	3.448441e+00	1.747647e-02
29360000	-4.495798e+03	4.987845e+01	2.608292e+00	1.345376e+01	0.000000e+00	2.867824e+00	1.249956e-02	9.952288e-01	1.241985e-03	3.929296e-05	4.643400e+00	1.609706e-02
29380000	-4.501914e+03	7.870895e+01	2.834822e+00	1.446417e+01	0.000000e+00	2.171102e+00	1.212237e-02	9.939404e-01	3.478648e-03	3.544798e-05	4.205158e+00	1.749322e-02
29400000	-4.499405e+03	9.480750e+01	2.670194e+00	1.363470e+01	0.000000e+00	2.048216e+00	1.012212e-02	9.882057e-01	1.435672e-02	4.120637e-05	3.751500e+00	1.635801e-02
29420000	-4.482303e+03	9.045076e+01	2.885799e+00	1.496703e+01	0.000000e+00	2.021466e+00	1.944604e-02	9.892931e-01	3.196098e-03	3.403058e-05	4.223593e+00	1.765792e-02
29440000	-4.485265e+03	1.121733e+02	3.116556e+00	1.502912e+01	0.000000e+00	2.218904e+00	1.060594e-02	9.942230e-01	4.218802e-03	2.662429e-05	5.019718e+00	1.908768e-02
29460000	-4.492978e+03	1.183795e+02	2.934860e+00	1.389146e+01	0.000000e+00	2.140603e+00	2.646343e-02	9.919518e-01	1.067334e-03	3.202726e-05	5.528135e+00	1.805770e-02
29480000	-4.502430e+03	7.548208e+01	2.698690e+00	1.347430e+01	0.000000e+00	1.597354e+00	1.851525e-02	9.876516e-01	4.237835e-03	3.722286e-05	3.870113e+00	1.656654e-02
29500000	-4.514155e+03	1.431076e+02	2.771850e+00	1.247800e+01	0.000000e+00	1.777132e+00	3.551648e-02	9.800668e-01	4.626545e-03	3.543938e-05	3.781561e+00	1.713379e-02
29520000	-4.508687e+03	1.045873e+02	2.750474e+00	1.334222e+01	0.000000e+00	2.636167e+00	1.699678e-02	9.955587e-01	1.021946e-03	4.137731e-05	3.628151e+00	1.679975e-02
29540000	-4.505754e+03	9.371189e+01	3.019046e+00	1.477580e+01	0.000000e+00	1.904056e+00	1.092382e-02	9.949533e-01	1.875708e-03	3.379678e-05	3.058763e+00	1.845933e-02
29560000	-4.497732e+03	9.725178e+01	2.546688e+00	1.239975e+01	0.000000e+00	2.288874e+00	1.488594e-02	9.941627e-01	1.463581e-03	4.125930e-05	3.025857e+00	1.556213e-02
29580000	-4.508639e+03	1.049390e+02	2.880866e+00	1.410978e+01	0.000000e+00	2.247948e+00	2.112693e-02	9.867876e-01	4.264832e-03	4.173614e-05	3.140656e+00	1.757171e-02
29600000	-4.497713e+03	1.180789e+02	3.019405e+00	1.450156e+01	0.000000e+00	2.291495e+00	1.685762e-02	9.899559e-01	4.288383e-03	3.523026e-05	3.048219e+00	1.842068e-02
29620000	-4.512983e+03	1.263911e+02	3.192095e+00	1.575032e+01	0.000000e+00	1.958831e+00	1.268630e-02	9.936092e-01	3.145031e-03	5.164227e-05	2.261087e+00	1.943721e-02
29640000	-4.502591e+03	1.100361e+02	2.768986e+00	1.360473e+01	0.000000e+00	2.391813e+00	2.195068e-03	9.988459e-01	3.018135e-03	5.065915e-05	3.788027e+00	1.690671e-02
29660000	-4.517053e+03	8.790622e+01	2.855904e+00	1.512463e+01	0.000000e+00	2.387662e+00	4.021421e-03	9.984112e-01	1.499855e-03	5.202251e-05	4.030846e+00	1.747459e-02
29680000	-4.507884e+03	7.045788e+01	2.767677e+00	1.424039e+01	0.000000e+00	2.273731e+00	2.949571e-03	9.981406e-01	3.568256e-03	6.287187e-05	5.221345e+00	1.685009e-02
29700000	-4.500073e+03	7.686998e+01	2.592569e+00	1.441010e+01	0.000000e+00	2.828374e+00	2.646625e-03	9.983987e-01	3.074389e-03	4.498349e-05	3.919216e+00	1.579967e-02
29720000	-4.503079e+03	8.787361e+01	2.539566e+00	1.411483e+01	0.000000e+00	2.287745e+00	2.688500e-03	9.985484e-01	2.185666e-03	6.301964e-05	4.072174e+00	1.546378e-02
29740000	-4.513270e+03	9.978894e+01	2.571808e+00	1.443252e+01	0.000000e+00	2.475707e+00	2.463371e-03	9.982656e-01	3.786368e-03	6.132485e-05	3.366073e+00	1.568327e-02
29760000	-4.509346e+03	1.003649e+02	2.677469e+00	1.489434e+01	0.000000e+00	1.881403e+00	7.769427e-03	9.971360e-01	1.077772e-03	6.396467e-05	2.891016e+00	1.631889e-02
29780000	-4.496564e+03	9.640822e+01	2.965334e+00	1.612301e+01	0.000000e+00	2.036130e+00	2.958101e-02	9.779952e-01	4.851146e-03	4.465658e-05	2.306335e+00	1.814621e-02
29800000	-4.509488e+03	5.133082e+01	2.386744e+00	1.361306e+01	0.000000e+00	2.756249e+00	5.751219e-03	9.952031e-01	8.144536e-03	6.545166e-05	3.231686e+00	1.461679e-02
29820000	-4.503965e+03	1.081877e+02	2.810438e+00	1.587312e+01	0.000000e+00	2.356277e+00	1.627669e-02	9.880832e-01	5.604153e-03	4.145929e-05	2.481130e+00	1.721837e-02
29840000	-4.510428e+03	5.417982e+01	2.211193e+00	1.346097e+01	0.000000e+00	2.211341e+00	1.392749e-02	9.939874e-01	1.290148e-03	7.897246e-05	2.702143e+00	1.353452e-02
29860000	-4.502162e+03	5.992644e+01	2.390838e+00	1.317626e+01	0.000000e+00	2.021080e+00	4.060267e-03	9.967310e-01	5.525407e-03	6.244730e-05	3.537616e+00	1.461897e-02
29880000	-4.506257e+03	1.428117e+02	3.002588e+00	1.519499e+01	0.000000e+00	1.876187e+00	4.872226e-03	9.972010e-01	3.609900e-03	4.802391e-05	1.885561e+00	1.845712e-02
29900000	-4.503929e+03	1.222567e+02	3.019686e+00	1.457630e+01	0.000000e+00	2.301791e+00	6.131575e-03	9.960195e-01	4.170260e-03	5.877240e-05	2.377384e+00	1.857139e-02
29920000	-4.496125e+03	2.865622e+01	2.908370e+00	1.452353e+01	0.000000e+00	2.191351e+00	1.222134e-02	9.948082e-01	1.964248e-03	7.093552e-05	2.814895e+00	1.789274e-02
29940000	-4.522090e+03	4.890878e+01	2.514854e+00	1.320110e+01	0.000000e+00	2.081938e+00	1.166562e-02	9.916556e-01	6.281503e-03	9.609644e-05	2.778562e+00	1.560218e-02
29960000	-4.524922e+03	4.199768e+01	2.940124e+00	1.594555e+01	0.000000e+00	2.286222e+00	2.931202e-02	9.868178e-01	1.924411e-03	6.753512e-05	2.028103e+00	1.820251e-02
29980000	-4.514322e+03	-8.309353e+00	2.800908e+00	1.460558e+01	0.000000e+00	2.222115e+00	2.575803e-02	9.915328e-01	1.188888e-03	1.107910e-04	4.876216e+00	1.738009e-02
30000000	-4.503875e+03	3.167260e+01	3.073139e+00	1.534001e+01	0.000000e+00	2.546539e+00	4.662471e-03	9.979887e-01	2.720691e-03	9.502485e-05	4.115423e+00	1.928066e-02
30020000	-4.497919e+03	5.676168e+01	3.160809e+00	1.535443e+01	0.000000e+00	2.196031e+00	1.941184e-03	9.986935e-01	5.946836e-03	7.963685e-05	3.881311e+00	1.985431e-02
30040000	-4.504438e+03	4.410747e+01	3.255111e+00	1.635118e+01	0.000000e+00	2.312553e+00	2.735085e-03	9.986678e-01	3.396057e-03	7.923057e-05	3.318922e+00	2.047643e-02
30060000	-4.506229e+03	5.265802e+01	3.265568e+00	1.562701e+01	0.000000e+00	1.679017e+00	6.004064e-03	9.984556e-01	9.714151e-04	9.164239e-05	4.088730e+00	2.068158e-02
30080000	-4.514148e+03	8.141097e+01	3.684025e+00	1.730202e+01	0.000000e+00	1.774669e+00	7.813832e-03	9.973311e-01	1.819472e-03	5.839703e-05	3.138895e+00	2.336934e-02
30100000	-4.498889e+03	7.992853e+01	3.293539e+00	1.504975e+01	0.000000e+00	1.699044e+00	6.061067e-03	9.966171e-01	5.777342e-03	6.578292e-05	3.513734e+00	2.089681e-02
30120000	-4.493150e+03	7.366809e+01	3.364045e+00	1.595683e+01	0.000000e+00	2.043729e+00	2.709741e-02	9.910232e-01	1.245364e-03	5.703032e-05	3.966681e+00	2.134539e-02
30140000	-4.485340e+03	7.808679e+01	2.707535e+00	1.328923e+01	0.000000e+00	2.640453e+00	7.050049e-03	9.929316e-01	9.008845e-03	5.630989e-05	4.534599e+00	1.722487e-02
30160000	-4.489899e+03	7.510466e+01	2.804946e+00	1.379103e+01	0.000000e+00	2.415636e+00	1.913531e-02	9.902348e-01	3.325444e-03	4.732008e-05	4.509018e+00	1.783985e-02
30180000	-4.490319e+03	6.636884e+01	3.328516e+00	1.648116e+01	0.000000e+00	1.909519e+00	1.698818e-02	9.889953e-01	5.157769e-03	5.694430e-05	3.592800e+00	2.118270e-02
30200000	-4.495989e+03	5.497231e+01	2.779276e+00	1.488894e+01	0.000000e+00	2.716973e+00	1.181890e-02	9.933937e-01	3.467221e-03	6.128916e-05	3.752964e+00	1.759509e-02
30220000	-4.521333e+03	1.923764e+01	2.617418e+00	1.450992e+01	0.000000e+00	1.756162e+00	1.676052e-02	9.867349e-01	6.720122e-03	7.559231e-05	3.356070e+00	1.673536e-02
30240000	-4.514345e+03	3.119613e+01	2.931856e+00	1.462607e+01	0.000000e+00	2.484861e+00	3.848551e-02	9.865815e-01	1.551972e-03	1.109828e-04	3.164888e+00	1.874243e-02
30260000	-4.512095e+03	5.051249e+01	2.706322e+00	1.400632e+01	0.000000e+00	2.109294e+00	3.940245e-02	9.848308e-01	1.568185e-03	9.474690e-05	3.559626e+00	1.727480e-02
30280000	-4.528193e+03	7.991091e+01	2.679572e+00	1.515685e+01	0.000000e+00	2.836163e+00	4.172731e-02	9.801447e-01	2.145899e-03	7.378145e-05	2.061619e+00	1.711554e-02
30300000	-4.514727e+03	5.279291e+01	2.630381e+00	1.475683e+01	0.000000e+00	2.875159e+00	2.749659e-02	9.845575e-01	3.453299e-03	1.095737e-04	1.816810e+00	1.679152e-02
30320000	-4.510138e+03	6.261838e+01	2.466260e+00	1.317520e+01	0.000000e+00	2.182099e+00	2.455643e-02	9.836490e-01	4.972950e-03	8.837862e-05	2.549435e+00	1.572759e-02
30340000	-4.488630e+03	6.509785e+01	2.494501e+00	1.335214e+01	0.000000e+00	2.070951e+00	2.570808e-02	9.903266e-01	1.845561e-03	9.759053e-05	3.088239e+00	1.578713e-02
30360000	-4.515208e+03	1.373628e+01	2.492849e+00	1.446751e+01	0.000000e+00	2.362103e+00	1.309716e-02	9.961327e-01	6.949962e-04	1.922518e-04	2.598471e+00	1.572998e-02
30380000	-4.512460e+03	5.006612e+01	3.231664e+00	1.677312e+01	0.000000e+00	1.992621e+00	2.021623e-02	9.922434e-01	1.632927e-03	1.453751e-04	1.745331e+00	2.026934e-02
30400000	-4.525538e+03	9.967949e+00	3.011542e+00	1.717732e+01	0.000000e+00	1.767560e+00	1.436393e-02	9.867333e-01	9.098141e-03	1.704610e-04	2.395584e+00	1.893179e-02
30420000	-4.518075e+03	7.183739e+01	3.061291e+00	1.727787e+01	0.000000e+00	1.757299e+00	9.244068e-03	9.963102e-01	1.685498e-03	1.025076e-04	1.710219e+00	1.935132e-02
30440000	-4.501580e+03	3.055724e+01	3.204357e+00	1.703733e+01	0.000000e+00	2.172103e+00	1.458664e-02	9.954946e-01	8.943535e-04	1.283450e-04	2.665771e+00	2.021278e-02
30460000	-4.509725e+03	2.281875e+01	2.739837e+00	1.488431e+01	0.000000e+00	2.323007e+00	1.681398e-02	9.932278e-01	1.873669e-03	1.510690e-04	3.131343e+00	1.724678e-02
30480000	-4.502721e+03	5.060161e+01	2.661489e+00	1.445722e+01	0.000000e+00	1.969022e+00	2.651734e-02	9.776107e-01	5.251368e-03	1.294943e-04	2.458351e+00	1.671540e-02
30500000	-4.493487e+03	1.827196e+01	2.940435e+00	1.623883e+01	0.000000e+00	2.254575e+00	2.242127e-02	9.840267e-01	5.926690e-03	1.431857e-04	2.766240e+00	1.850531e-02
30520000	-4.485069e+03	3.139520e+01	2.692155e+00	1.385000e+01	0.000000e+00	2.096830e+00	2.700748e-02	9.855046e-01	3.233926e-03	1.736891e-04	2.308243e+00	1.701448e-02
30540000	-4.523648e+03	1.878879e+01	3.083987e+00	1.601143e+01	0.000000e+00	1.928123e+00	2.539744e-02	9.799835e-01	7.594799e-03	1.838879e-04	2.338862e+00	1.944985e-02
30560000	-4.490102e+03	2.903465e+00	2.752778e+00	1.385818e+01	0.000000e+00	2.085379e+00	4.110793e-02	9.755246e-01	3.778965e-03	1.360936e-04	3.600518e+00	1.733697e-02
30580000	-4.497528e+03	8.435562e-01	3.096108e+00	1.657617e+01	0.000000e+00	1.872081e+00	3.389183e-02	9.912894e-01	5.233946e-04	1.521758e-04	2.877387e+00	1.952129e-02
30600000	-4.497063e+03	-2.309345e+01	3.049937e+00	1.633451e+01	0.000000e+00	2.046761e+00	2.735107e-02	9.865436e-01	2.844346e-03	1.462588e-04	2.695974e+00	1.936364e-02
30620000	-4.499920e+03	-4.796003e+01	2.835565e+00	1.510014e+01	0.000000e+00	1.782459e+00	2.767522e-02	9.915734e-01	9.941211e-04	3.182919e-04	2.766762e+00	1.810498e-02
30640000	-4.511804e+03	-2.034722e+01	3.163486e+00	1.587645e+01	0.000000e+00	1.713400e+00	1.140066e-02	9.932358e-01	3.672102e-03	2.208426e-04	2.603263e+00	2.020790e-02
30660000	-4.519984e+03	3.522094e+01	2.782261e+00	1.440068e+01	0.000000e+00	1.771127e+00	5.421427e-03	9.950814e-01	6.868864e-03	1.522670e-04	3.413961e+00	1.779902e-02
30680000	-4.493296e+03	2.174397e+01	2.968909e+00	1.474254e+01	0.000000e+00	1.957405e+00	1.476664e-02	9.956392e-01	1.217860e-03	1.177411e-04	3.883819e+00	1.901117e-02
30700000	-4.523638e+03	4.678895e+01	2.924122e+00	1.444823e+01	0.000000e+00	2.119908e+00	1.155425e-02	9.970609e-01	9.112950e-04	9.441175e-05	2.632515e+00	1.876518e-02
30720000	-4.519492e+03	-2.224119e+01	3.411224e+00	1.606264e+01	1.162791e-02	2.152451e+00	2.278454e-02	9.942520e-01	1.018349e-03	9.530755e-05	2.981172e+00	2.188838e-02
30740000	-4.505273e+03	6.852192e+01	3.174092e+00	1.539719e+01	0.000000e+00	1.860329e+00	2.277659e-02	9.937305e-01	8.219720e-04	7.394908e-05	2.675342e+00	2.030448e-02
30760000	-4.505103e+03	8.502764e+01	2.915935e+00	1.370288e+01	0.000000e+00	2.165694e+00	2.841860e-02	9.789311e-01	6.368032e-03	1.101457e-04	1.549374e+00	1.860977e-02
30780000	-4.501556e+03	5.374296e+01	2.827861e+00	1.397257e+01	0.000000e+00	2.779713e+00	2.025027e-02	9.955334e-01	5.836309e-04	1.385797e-04	2.113350e+00	1.807252e-02
30800000	-4.517352e+03	8.161063e+01	3.089161e+00	1.596167e+01	0.000000e+00	1.881142e+00	6.904992e-03	9.978059e-01	1.337867e-03	1.007469e-04	1.902271e+00	1.963248e-02
30820000	-4.515899e+03	6.905045e+01	3.206788e+00	1.661912e+01	0.000000e+00	2.166390e+00	4.140686e-03	9.992262e-01	4.586377e-04	1.045940e-04	1.917585e+00	2.029740e-02
30840000	-4.503501e+03	6.029730e+00	2.939935e+00	1.598067e+01	0.000000e+00	2.952749e+00	6.970523e-03	9.965256e-01	1.764543e-03	1.862937e-04	2.096451e+00	1.870722e-02
30860000	-4.511045e+03	5.657160e+01	3.009121e+00	1.546484e+01	0.000000e+00	1.905888e+00	1.583232e-02	9.959636e-01	8.269057e-04	1.393220e-04	2.310094e+00	1.918625e-02
30880000	-4.519319e+03	6.440892e+01	2.914095e+00	1.412113e+01	0.000000e+00	2.204950e+00	1.917364e-02	9.888621e-01	4.158596e-03	1.095423e-04	1.963696e+00	1.861126e-02
30900000	-4.539502e+03	1.027382e+02	3.087796e+00	1.469074e+01	0.000000e+00	2.583286e+00	1.593936e-02	9.931555e-01	2.231062e-03	1.067262e-04	1.559299e+00	1.971949e-02
30920000	-4.512132e+03	1.203228e+02	3.551505e+00	1.693641e+01	0.000000e+00	1.647054e+00	8.459614e-03	9.959817e-01	2.983510e-03	8.986769e-05	1.078876e+00	2.270036e-02
30940000	-4.540124e+03	1.447342e+02	3.091358e+00	1.484924e+01	0.000000e+00	2.226486e+00	1.806182e-02	9.967011e-01	3.202721e-04	8.553993e-05	1.713724e+00	1.976099e-02
30960000	-4.525773e+03	1.387043e+02	3.059092e+00	1.452895e+01	0.000000e+00	2.074162e+00	1.679956e-02	9.901286e-01	4.712689e-03	6.995685e-05	1.904164e+00	1.960175e-02
30980000	-4.521381e+03	6.566524e+01	3.643433e+00	1.826015e+01	0.000000e+00	1.850845e+00	1.930102e-02	9.913577e-01	2.149980e-03	8.609334e-05	1.957926e+00	2.331973e-02
31000000	-4.522726e+03	7.245360e+01	3.015546e+00	1.493252e+01	0.000000e+00	1.685705e+00	2.824454e-02	9.748752e-01	1.164907e-02	1.387465e-04	2.651742e+00	1.919190e-02
31020000	-4.495992e+03	2.920079e+01	2.975607e+00	1.466367e+01	0.000000e+00	1.819549e+00	2.386281e-02	9.847321e-01	3.133881e-03	1.911480e-04	3.063764e+00	1.895039e-02
31040000	-4.515344e+03	4.317042e+01	3.264375e+00	1.608674e+01	0.000000e+00	1.735432e+00	1.722420e-02	9.938116e-01	1.800288e-03	1.188147e-04	2.824698e+00	2.082873e-02
31060000	-4.511314e+03	6.851759e+01	3.404461e+00	1.600063e+01	0.000000e+00	2.084770e+00	2.418853e-02	9.906551e-01	1.662182e-03	1.581272e-04	2.394678e+00	2.168812e-02
31080000	-4.511580e+03	6.930361e+01	3.209975e+00	1.461073e+01	0.000000e+00	2.805548e+00	2.690399e-02	9.810741e-01	4.998107e-03	1.201605e-04	2.981300e+00	2.041079e-02
31100000	-4.516195e+03	1.287569e+01	2.889916e+00	1.357138e+01	0.000000e+00	1.863499e+00	3.120209e-02	9.780366e-01	6.236183e-03	1.327163e-04	3.826654e+00	1.839749e-02
31120000	-4.514625e+03	2.042986e+01	2.907462e+00	1.399264e+01	0.000000e+00	2.115867e+00	1.988196e-02	9.886273e-01	4.517398e-03	1.944341e-04	4.894551e+00	1.856404e-02
31140000	-4.504851e+03	3.681172e+01	3.242345e+00	1.485859e+01	0.000000e+00	2.665591e+00	2.248217e-02	9.952136e-01	5.751919e-04	1.218413e-04	3.318994e+00	2.069818e-02
31160000	-4.512902e+03	6.876248e+01	3.148628e+00	1.442029e+01	0.000000e+00	1.927348e+00	1.627977e-02	9.947992e-01	1.481538e-03	1.265216e-04	4.141107e+00	1.996382e-02
31180000	-4.502016e+03	1.009151e+02	3.134863e+00	1.417302e+01	0.000000e+00	1.869664e+00	1.715397e-02	9.975460e-01	2.826873e-04	9.678435e-05	2.657465e+00	1.984825e-02
31200000	-4.499615e+03	6.188492e+01	2.860107e+00	1.351526e+01	0.000000e+00	2.054432e+00	1.980616e-02	9.943680e-01	9.513697e-04	1.069954e-04	3.908499e+00	1.812563e-02
31220000	-4.523601e+03	4.299540e+01	3.236632e+00	1.477748e+01	0.000000e+00	1.767976e+00	1.806396e-02	9.966471e-01	4.904258e-04	1.551002e-04	3.193926e+00	2.050843e-02
31240000	-4.505523e+03	8.025860e+01	3.210792e+00	1.496837e+01	0.000000e+00	2.108257e+00	2.562537e-02	9.890998e-01	2.476671e-03	1.207314e-04	3.263576e+00	2.034453e-02
31260000	-4.521688e+03	2.361273e+01	2.955314e+00	1.340295e+01	0.000000e+00	1.641083e+00	2.729582e-02	9.922474e-01	1.117867e-03	1.259007e-04	4.909896e+00	1.867651e-02
31280000	-4.505259e+03	1.703777e+01	2.672818e+00	1.285219e+01	0.000000e+00	2.793235e+00	2.902069e-02	9.736198e-01	9.373113e-03	1.254685e-04	4.064710e+00	1.689844e-02
31300000	-4.499082e+03	2.070443e+01	2.928997e+00	1.378662e+01	0.000000e+00	2.201668e+00	1.640297e-02	9.886925e-01	7.176762e-03	1.075464e-04	4.646617e+00	1.856893e-02
31320000	-4.486767e+03	2.043700e+01	3.097373e+00	1.550326e+01	0.000000e+00	2.541040e+00	1.861949e-02	9.926798e-01	1.827765e-03	1.030310e-04	4.222182e+00	1.947350e-02
31340000	-4.506986e+03	5.371782e+01	3.105681e+00	1.560980e+01	0.000000e+00	1.619159e+00	8.221754e-03	9.977921e-01	1.001130e-03	1.069742e-04	3.477264e+00	1.946974e-02
31360000	-4.504841e+03	2.711341e+01	3.221101e+00	1.539843e+01	0.000000e+00	2.110193e+00	8.517685e-03	9.969739e-01	1.613447e-03	1.014821e-04	5.224056e+00	2.002155e-02
31380000	-4.500993e+03	-2.083075e+01	2.769521e+00	1.414031e+01	0.000000e+00	1.632528e+00	1.101012e-02	9.960809e-01	1.821806e-03	1.399834e-04	5.521160e+00	1.721866e-02
31400000	-4.551801e+03	1.173010e+01	2.701097e+00	1.293706e+01	0.000000e+00	1.831757e+00	9.271206e-03	9.980644e-01	6.096700e-04	1.239057e-04	5.252471e+00	1.686585e-02
31420000	-4.492046e+03	-1.757230e+01	2.674281e+00	1.331663e+01	0.000000e+00	1.933832e+00	1.309741e-02	9.899294e-01	6.317801e-03	1.616932e-04	3.439812e+00	1.665853e-02
31440000	-4.502865e+03	-3.850981e+01	2.862544e+00	1.435002e+01	0.000000e+00	2.188303e+00	9.445105e-03	9.952176e-01	2.175165e-03	1.772013e-04	4.476368e+00	1.790526e-02
31460000	-4.506595e+03	1.930751e+01	3.108784e+00	1.486647e+01	0.000000e+00	2.309877e+00	1.220487e-02	9.938681e-01	2.886659e-03	1.518621e-04	3.377649e+00	1.948146e-02
31480000	-4.495434e+03	8.822967e+00	3.219343e+00	1.657206e+01	0.000000e+00	2.104364e+00	7.109587e-03	9.949896e-01	6.441399e-03	1.137637e-04	3.679499e+00	2.023653e-02
31500000	-4.498794e+03	1.472983e+01	2.908248e+00	1.440110e+01	0.000000e+00	2.405927e+00	1.773676e-02	9.885030e-01	4.348056e-03	1.223091e-04	3.167724e+00	1.821781e-02
31520000	-4.487446e+03	-3.928648e+01	3.121637e+00	1.590369e+01	0.000000e+00	2.157375e+00	2.099972e-02	9.841875e-01	5.338042e-03	1.695109e-04	3.425439e+00	1.974748e-02
31540000	-4.498548e+03	1.419915e+01	3.221387e+00	1.600907e+01	0.000000e+00	2.533105e+00	1.544885e-02	9.920448e-01	4.065324e-03	1.402975e-04	2.455388e+00	2.037803e-02
31560000	-4.497738e+03	4.194022e+01	3.250506e+00	1.576749e+01	0.000000e+00	2.282924e+00	2.548262e-02	9.769628e-01	7.886902e-03	1.170813e-04	2.429280e+00	2.051372e-02
31580000	-4.493587e+03	1.854256e+01	2.982880e+00	1.506326e+01	0.000000e+00	2.534519e+00	1.854209e-02	9.773989e-01	1.743606e-02	1.581964e-04	2.270848e+00	1.886397e-02
31600000	-4.504855e+03	-3.693021e+01	2.746205e+00	1.475264e+01	0.000000e+00	1.834962e+00	1.976582e-02	9.867302e-01	5.080921e-03	2.655896e-04	3.125568e+00	1.734024e-02
31620000	-4.507999e+03	-4.494263e+00	2.859079e+00	1.429139e+01	0.000000e+00	1.764086e+00	2.414006e-02	9.853772e-01	4.158726e-03	1.866372e-04	2.749407e+00	1.801683e-02
31640000	-4.505941e+03	-8.840150e+01	2.754056e+00	1.527071e+01	0.000000e+00	1.929729e+00	1.396837e-02	9.897320e-01	4.624614e-03	1.970418e-04	4.493021e+00	1.726313e-02
31660000	-4.493965e+03	-1.806236e+01	2.961425e+00	1.522768e+01	0.000000e+00	1.893909e+00	1.493207e-02	9.880764e-01	5.894370e-03	1.743426e-04	4.246711e+00	1.864283e-02
31680000	-4.501088e+03	-1.735285e+01	3.020589e+00	1.482727e+01	0.000000e+00	1.924051e+00	2.736962e-02	9.886920e-01	1.932421e-03	1.928240e-04	3.493748e+00	1.910081e-02
31700000	-4.489005e+03	3.364072e+01	3.041306e+00	1.382154e+01	0.000000e+00	2.169961e+00	1.813458e-02	9.795909e-01	1.920232e-02	1.632676e-04	3.535817e+00	1.912462e-02
31720000	-4.500437e+03	-3.528839e+01	3.523660e+00	1.712119e+01	0.000000e+00	1.669379e+00	5.155062e-03	9.960879e-01	5.724699e-03	1.828229e-04	3.518970e+00	2.215237e-02
31740000	-4.507180e+03	-6.635386e+00	2.962186e+00	1.468589e+01	0.000000e+00	2.204629e+00	5.534358e-03	9.976684e-01	2.290730e-03	1.497978e-04	4.267139e+00	1.866847e-02
31760000	-4.507980e+03	-1.515443e+01	2.989580e+00	1.480458e+01	0.000000e+00	2.073930e+00	2.689281e-02	9.817409e-01	6.605094e-03	1.729339e-04	4.313365e+00	1.874924e-02
31780000	-4.510622e+03	1.277541e+00	2.772863e+00	1.388718e+01	0.000000e+00	2.513902e+00	2.831377e-02	9.625888e-01	2.118279e-02	2.301421e-04	3.601263e+00	1.740491e-02
31800000	-4.503719e+03	-3.190762e+01	2.803608e+00	1.441763e+01	0.000000e+00	1.913098e+00	1.147247e-02	9.940657e-01	2.950848e-03	2.324886e-04	3.286732e+00	1.762395e-02
31820000	-4.513882e+03	-5.097088e+01	2.814987e+00	1.398864e+01	0.000000e+00	2.437388e+00	9.374611e-03	9.973194e-01	8.389434e-04	2.146187e-04	4.287380e+00	1.769229e-02
31840000	-4.502942e+03	-2.345771e+01	3.071073e+00	1.533588e+01	0.000000e+00	1.903744e+00	1.900556e-02	9.919213e-01	2.156376e-03	1.893779e-04	3.135429e+00	1.926288e-02
31860000	-4.508953e+03	-3.168398e+01	3.028471e+00	1.502355e+01	0.000000e+00	1.925714e+00	8.371785e-03	9.961578e-01	2.260021e-03	1.885590e-04	3.681106e+00	1.899353e-02
31880000	-4.521368e+03	-1.584395e+01	2.590366e+00	1.288108e+01	0.000000e+00	2.281613e+00	1.672226e-02	9.936958e-01	2.009477e-03	2.214161e-04	3.293321e+00	1.626420e-02
31900000	-4.514058e+03	-2.961894e+01	3.045724e+00	1.486789e+01	0.000000e+00	2.091117e+00	2.419018e-02	9.815227e-01	6.504737e-03	2.110322e-04	2.780664e+00	1.918736e-02
31920000	-4.516041e+03	-1.061321e+02	2.712419e+00	1.383292e+01	0.000000e+00	1.609276e+00	1.672918e-02	9.914504e-01	2.929205e-03	4.398332e-04	3.760519e+00	1.702430e-02
31940000	-4.509235e+03	-3.238396e+01	2.652638e+00	1.352705e+01	0.000000e+00	2.216807e+00	2.124625e-02	9.952429e-01	6.997171e-04	2.705126e-04	2.949449e+00	1.652728e-02
31960000	-4.502190e+03	-4.644452e+01	2.369863e+00	1.270216e+01	1.162791e-02	2.526116e+00	2.065373e-02	9.972015e-01	2.084731e-04	2.883175e-04	2.525140e+00	1.480769e-02
31980000	-4.521417e+03	-9.287109e+01	2.726282e+00	1.484946e+01	0.000000e+00	2.076835e+00	1.399870e-02	9.970283e-01	4.043048e-04	2.617215e-04	2.760694e+00	1.701094e-02
32000000	-4.519936e+03	-1.027619e+02	2.473925e+00	1.347943e+01	0.000000e+00	2.057281e+00	1.497386e-02	9.958038e-01	9.373710e-04	3.710655e-04	4.981513e+00	1.546953e-02
32020000	-4.519981e+03	-8.884959e+01	2.253514e+00	1.296403e+01	0.000000e+00	2.253861e+00	1.827965e-02	9.954745e-01	5.499467e-04	3.511843e-04	3.741934e+00	1.409820e-02
32040000	-4.501504e+03	-4.322521e+01	2.780041e+00	1.535128e+01	0.000000e+00	2.169296e+00	2.021415e-02	9.930898e-01	1.123442e-03	2.230388e-04	4.988724e+00	1.738637e-02
32060000	-4.521429e+03	-1.869083e+01	2.634830e+00	1.467801e+01	0.000000e+00	1.707928e+00	2.615681e-02	9.881197e-01	1.890824e-03	1.899176e-04	3.015914e+00	1.645581e-02
32080000	-4.498776e+03	9.371503e+00	2.492785e+00	1.344264e+01	0.000000e+00	1.879795e+00	1.247753e-02	9.909435e-01	4.935529e-03	1.906815e-04	3.070142e+00	1.553039e-02
32100000	-4.488428e+03	-3.094489e+01	2.673626e+00	1.469589e+01	0.000000e+00	2.089414e+00	2.025586e-02	9.807300e-01	7.954518e-03	1.969429e-04	3.328993e+00	1.673193e-02
32120000	-4.497679e+03	-5.410744e+01	2.609764e+00	1.373153e+01	0.000000e+00	2.431275e+00	2.290656e-02	9.882525e-01	2.575216e-03	1.901189e-04	5.360075e+00	1.640302e-02
32140000	-4.502112e+03	-2.286953e+01	2.944838e+00	1.542274e+01	0.000000e+00	2.428641e+00	1.190781e-02	9.934212e-01	2.601687e-03	2.134822e-04	3.093328e+00	1.852678e-02
32160000	-4.508733e+03	-3.553903e+01	2.415389e+00	1.329660e+01	0.000000e+00	2.144834e+00	1.532142e-02	9.879561e-01	4.865049e-03	2.724474e-04	3.727127e+00	1.515309e-02
32180000	-4.512322e+03	-3.157277e+01	2.622308e+00	1.405458e+01	0.000000e+00	2.067592e+00	3.098809e-02	9.828507e-01	4.048267e-03	1.866020e-04	3.969402e+00	1.639618e-02
32200000	-4.498876e+03	-3.319980e+01	2.861109e+00	1.426530e+01	0.000000e+00	1.860667e+00	3.191608e-02	9.769841e-01	5.746329e-03	2.827189e-04	3.363093e+00	1.787673e-02
32220000	-4.500805e+03	-2.619450e+01	2.891076e+00	1.486065e+01	0.000000e+00	1.596451e+00	2.679783e-02	9.862143e-01	3.383946e-03	2.157532e-04	3.528039e+00	1.808209e-02
32240000	-4.502591e+03	6.175203e+00	2.995535e+00	1.467251e+01	0.000000e+00	1.849335e+00	3.120285e-02	9.770663e-01	6.529050e-03	2.193535e-04	2.826218e+00	1.879790e-02
32260000	-4.499469e+03	-3.106270e+01	2.871549e+00	1.556683e+01	0.000000e+00	1.739135e+00	2.180290e-02	9.811850e-01	9.218216e-03	1.909073e-04	3.565969e+00	1.800841e-02
32280000	-4.509625e+03	-1.095411e+01	2.760812e+00	1.391028e+01	0.000000e+00	2.519498e+00	9.974247e-03	9.913128e-01	8.508152e-03	2.560726e-04	2.812865e+00	1.735222e-02
32300000	-4.491068e+03	-3.211200e+01	2.664733e+00	1.324082e+01	0.000000e+00	2.003769e+00	2.133739e-02	9.860166e-01	4.755177e-03	3.047053e-04	3.976533e+00	1.669455e-02
32320000	-4.505450e+03	-6.959995e+01	2.786239e+00	1.383397e+01	0.000000e+00	1.757873e+00	1.588045e-02	9.893520e-01	6.224287e-03	3.372385e-04	3.211805e+00	1.745200e-02
32340000	-4.497358e+03	-8.358822e+01	2.673489e+00	1.282758e+01	0.000000e+00	2.463822e+00	2.695076e-02	9.752386e-01	9.786520e-03	3.166600e-04	4.115805e+00	1.678684e-02
32360000	-4.503875e+03	-2.873499e+01	2.695364e+00	1.299112e+01	0.000000e+00	2.000804e+00	2.646154e-02	9.873528e-01	2.436431e-03	2.448796e-04	3.153878e+00	1.699611e-02
32380000	-4.508551e+03	-6.437775e+01	2.848139e+00	1.388950e+01	0.000000e+00	2.187740e+00	2.051436e-02	9.922311e-01	1.374124e-03	3.342383e-04	4.014396e+00	1.781968e-02
32400000	-4.510454e+03	-5.447871e+01	3.165665e+00	1.557113e+01	0.000000e+00	2.020403e+00	1.986352e-02	9.856258e-01	7.083386e-03	2.789674e-04	2.931904e+00	1.984801e-02
32420000	-4.516645e+03	-6.932402e+01	2.519722e+00	1.314196e+01	0.000000e+00	2.311977e+00	1.314183e-02	9.884770e-01	7.209164e-03	3.961800e-04	3.493219e+00	1.585634e-02
32440000	-4.534966e+03	-7.231001e+01	2.892757e+00	1.374343e+01	0.000000e+00	2.090696e+00	2.443027e-02	9.920473e-01	1.293193e-03	3.289371e-04	2.714590e+00	1.827878e-02
32460000	-4.529518e+03	-8.973804e+01	3.175394e+00	1.486782e+01	0.000000e+00	1.441030e+00	2.066396e-02	9.906382e-01	2.483878e-03	4.717075e-04	2.509933e+00	2.007854e-02
32480000	-4.502653e+03	-1.548976e+02	3.044180e+00	1.505691e+01	0.000000e+00	1.724264e+00	5.222618e-03	9.983200e-01	1.300395e-03	6.098099e-04	3.248812e+00	1.916626e-02
32500000	-4.527680e+03	-1.036649e+02	3.108275e+00	1.496419e+01	0.000000e+00	1.618388e+00	9.267702e-03	9.945885e-01	4.812728e-03	5.245427e-04	3.026826e+00	1.955943e-02
32520000	-4.524650e+03	-5.545411e+01	2.732932e+00	1.345067e+01	0.000000e+00	2.534933e+00	4.309779e-02	9.727356e-01	4.862104e-03	4.536802e-04	2.271230e+00	1.722369e-02
32540000	-4.513488e+03	-2.366361e+01	3.045216e+00	1.413834e+01	0.000000e+00	1.810259e+00	2.557718e-02	9.778076e-01	1.143816e-02	2.073715e-04	2.148017e+00	1.913478e-02
32560000	-4.511836e+03	-3.027515e+00	2.988625e+00	1.491636e+01	0.000000e+00	2.042046e+00	1.034107e-02	9.946552e-01	3.222732e-03	1.647275e-04	2.222425e+00	1.869945e-02
32580000	-4.517735e+03	-3.507407e+01	3.048433e+00	1.606467e+01	0.000000e+00	1.750592e+00	9.801407e-03	9.954055e-01	2.492085e-03	1.558820e-04	2.400252e+00	1.906391e-02
32600000	-4.502653e+03	-8.893681e+01	2.549219e+00	1.358385e+01	0.000000e+00	1.869707e+00	2.161743e-02	9.938316e-01	7.430756e-04	4.685105e-04	3.854363e+00	1.595819e-02
32620000	-4.505879e+03	-8.719778e+01	2.871531e+00	1.364428e+01	0.000000e+00	1.817487e+00	2.349148e-02	9.904843e-01	2.113439e-03	4.309523e-04	4.200913e+00	1.801208e-02
32640000	-4.512936e+03	-1.208942e+02	2.582624e+00	1.374479e+01	0.000000e+00	2.466155e+00	1.591852e-02	9.906154e-01	2.948803e-03	4.486510e-04	3.626524e+00	1.621026e-02
32660000	-4.519291e+03	-1.235660e+02	2.596979e+00	1.366553e+01	0.000000e+00	1.962875e+00	4.298218e-02	9.744033e-01	3.801628e-03	3.429176e-04	4.556880e+00	1.637418e-02
32680000	-4.505426e+03	-6.836972e+01	3.019169e+00	1.555536e+01	0.000000e+00	1.715837e+00	1.474401e-02	9.935275e-01	1.695362e-03	2.262882e-04	3.644076e+00	1.898939e-02
32700000	-4.518604e+03	-8.429577e+01	2.886324e+00	1.557486e+01	0.000000e+00	1.611216e+00	3.780317e-02	9.817303e-01	2.172837e-03	3.087782e-04	3.527246e+00	1.815347e-02
32720000	-4.500421e+03	-9.311740e+00	3.080966e+00	1.534686e+01	0.000000e+00	2.246834e+00	1.316997e-02	9.931212e-01	3.514547e-03	1.980310e-04	2.074086e+00	1.938589e-02
32740000	-4.511143e+03	-9.719242e+00	2.433200e+00	1.280589e+01	0.000000e+00	2.240396e+00	1.411642e-02	9.894125e-01	6.183831e-03	3.038420e-04	2.911397e+00	1.526512e-02
32760000	-4.509910e+03	-3.806669e+01	2.658339e+00	1.327669e+01	0.000000e+00	2.226189e+00	1.766020e-02	9.908090e-01	2.978736e-03	2.456336e-04	3.328795e+00	1.643083e-02
32780000	-4.506861e+03	-1.438495e+01	2.865956e+00	1.441326e+01	0.000000e+00	2.435448e+00	7.249491e-03	9.941476e-01	7.761356e-03	1.567160e-04	2.708988e+00	1.766976e-02
32800000	-4.512863e+03	-6.756473e+01	2.652711e+00	1.351956e+01	0.000000e+00	2.408130e+00	2.877653e-02	9.838908e-01	3.439970e-03	2.586530e-04	3.426204e+00	1.635345e-02
32820000	-4.522363e+03	-4.510246e+01	2.775977e+00	1.383376e+01	0.000000e+00	1.899355e+00	2.419852e-02	9.885738e-01	3.559824e-03	2.041409e-04	3.721171e+00	1.710250e-02
32840000	-4.515316e+03	4.472359e+00	3.194445e+00	1.552307e+01	0.000000e+00	2.242675e+00	1.607866e-02	9.944033e-01	1.242168e-03	1.393616e-04	2.720626e+00	1.960289e-02
32860000	-4.509433e+03	-5.289794e+01	3.085803e+00	1.584635e+01	0.000000e+00	2.113834e+00	1.472544e-02	9.919868e-01	2.408384e-03	2.545580e-04	2.740280e+00	1.922778e-02
32880000	-4.490321e+03	-3.557619e+01	2.499857e+00	1.252465e+01	0.000000e+00	2.308346e+00	4.314142e-03	9.982649e-01	1.932443e-03	2.836965e-04	4.428814e+00	1.560796e-02
32900000	-4.498980e+03	-7.412180e+01	2.911017e+00	1.504746e+01	0.000000e+00	1.957837e+00	9.355012e-03	9.955770e-01	2.282300e-03	2.363102e-04	3.647831e+00	1.815902e-02
32920000	-4.510961e+03	3.484689e+00	2.675563e+00	1.316400e+01	0.000000e+00	1.749489e+00	1.781729e-02	9.921519e-01	2.156907e-03	1.996487e-04	2.383072e+00	1.671821e-02
32940000	-4.520010e+03	-4.030314e+00	2.673131e+00	1.391275e+01	0.000000e+00	2.007203e+00	1.361197e-02	9.944663e-01	2.056929e-03	2.595392e-04	1.980045e+00	1.658458e-02
32960000	-4.536609e+03	-1.841507e+01	2.872868e+00	1.424156e+01	0.000000e+00	1.599675e+00	4.715272e-02	9.804805e-01	2.261879e-03	2.175451e-04	1.724500e+00	1.790800e-02
32980000	-4.506909e+03	-1.994209e+01	2.584724e+00	1.339059e+01	0.000000e+00	1.916297e+00	3.032315e-02	9.793963e-01	5.651342e-03	2.591645e-04	1.774644e+00	1.597257e-02
33000000	-4.505009e+03	-2.781570e+01	2.645404e+00	1.308296e+01	0.000000e+00	1.872215e+00	1.280078e-02	9.916455e-01	7.298029e-03	2.133854e-04	2.115643e+00	1.628999e-02
33020000	-4.506946e+03	-6.761940e+00	2.545861e+00	1.289452e+01	0.000000e+00	1.513525e+00	1.851852e-02	9.921232e-01	1.960221e-03	2.231412e-04	1.938192e+00	1.566866e-02
33040000	-4.512486e+03	-2.434597e+01	2.922181e+00	1.478801e+01	0.000000e+00	1.615895e+00	2.569370e-02	9.818961e-01	5.658782e-03	2.508799e-04	1.601408e+00	1.801259e-02
33060000	-4.513810e+03	-3.607074e+01	2.927325e+00	1.466333e+01	0.000000e+00	2.012336e+00	4.115802e-02	9.952900e-01	1.449678e-04	1.904004e-04	2.596216e+00	1.800911e-02
33080000	-4.515025e+03	-2.265088e+01	2.860717e+00	1.327437e+01	0.000000e+00	2.054454e+00	1.662308e-02	9.967595e-01	5.404338e-04	3.300763e-04	2.022913e+00	1.769416e-02
33100000	-4.521625e+03	-2.259680e+01	2.659415e+00	1.301515e+01	0.000000e+00	1.719382e+00	2.916660e-02	9.859274e-01	2.425818e-03	2.089885e-04	2.402071e+00	1.638611e-02
33120000	-4.531377e+03	-3.667188e+00	2.790903e+00	1.299404e+01	0.000000e+00	2.262875e+00	3.815279e-02	9.841149e-01	2.601244e-03	2.482857e-04	2.019828e+00	1.724264e-02
33140000	-4.518042e+03	2.418476e+01	2.688395e+00	1.341732e+01	0.000000e+00	2.359126e+00	3.340709e-02	9.803984e-01	3.392470e-03	1.976142e-04	1.855768e+00	1.652587e-02
33160000	-4.512923e+03	-3.083289e+01	2.603657e+00	1.329619e+01	0.000000e+00	1.788521e+00	1.619621e-02	9.879348e-01	7.055946e-03	2.040326e-04	2.224659e+00	1.603271e-02
33180000	-4.516994e+03	-2.143581e+01	2.389280e+00	1.195361e+01	0.000000e+00	2.493185e+00	1.048860e-02	9.966507e-01	8.722100e-04	1.854640e-04	2.231050e+00	1.474260e-02
33200000	-4.516870e+03	-4.566919e+01	2.451007e+00	1.300298e+01	0.000000e+00	2.404357e+00	1.374131e-02	9.922195e-01	3.403929e-03	1.870201e-04	2.631571e+00	1.526529e-02
33220000	-4.491216e+03	-3.946127e+01	2.552084e+00	1.364619e+01	1.162791e-02	2.552421e+00	1.554546e-02	9.931092e-01	1.977421e-03	2.070608e-04	2.254029e+00	1.593210e-02
33240000	-4.512215e+03	-9.993209e+00	2.808361e+00	1.478187e+01	0.000000e+00	2.153093e+00	1.034474e-02	9.962941e-01	1.726132e-03	1.452503e-04	1.767838e+00	1.760325e-02
33260000	-4.526404e+03	-3.214485e+01	2.476330e+00	1.283569e+01	0.000000e+00	1.917292e+00	8.329099e-03	9.966018e-01	1.818791e-03	2.446749e-04	2.068029e+00	1.544986e-02
33280000	-4.509979e+03	-3.000119e+01	2.995394e+00	1.425117e+01	0.000000e+00	2.024880e+00	1.009776e-02	9.942256e-01	4.241830e-03	3.370012e-04	1.883922e+00	1.868819e-02
33300000	-4.504201e+03	-8.982965e+00	3.010286e+00	1.404785e+01	0.000000e+00	2.035929e+00	2.597699e-02	9.778386e-01	1.004392e-02	3.142053e-04	1.150484e+00	1.877890e-02
33320000	-4.515234e+03	1.190886e+01	2.753293e+00	1.323149e+01	0.000000e+00	2.714928e+00	1.760230e-02	9.914390e-01	2.644617e-03	2.772703e-04	1.749836e+00	1.720198e-02
33340000	-4.514915e+03	-7.009271e+00	2.470634e+00	1.234718e+01	0.000000e+00	1.904614e+00	1.152281e-02	9.857550e-01	1.326820e-02	3.739914e-04	1.256820e+00	1.544018e-02
33360000	-4.515848e+03	-9.872969e+00	2.887530e+00	1.411402e+01	0.000000e+00	2.141969e+00	1.782562e-02	9.894780e-01	3.910469e-03	2.306277e-04	1.677999e+00	1.808513e-02
33380000	-4.517147e+03	-5.510134e+01	3.094773e+00	1.465825e+01	0.000000e+00	1.785712e+00	2.010590e-02	9.884728e-01	4.719831e-03	2.641030e-04	2.997094e+00	1.946847e-02
33400000	-4.523310e+03	-5.301884e+01	2.822964e+00	1.413901e+01	0.000000e+00	2.167494e+00	2.052411e-02	9.905919e-01	1.977835e-03	2.538084e-04	2.201183e+00	1.777902e-02
33420000	-4.526030e+03	-2.147899e+00	2.798230e+00	1.403492e+01	0.000000e+00	1.648244e+00	1.251880e-02	9.913772e-01	6.886509e-03	2.215086e-04	1.395427e+00	1.760091e-02
33440000	-4.510957e+03	-4.123393e+01	2.609579e+00	1.311440e+01	0.000000e+00	2.340527e+00	2.470077e-02	9.807154e-01	5.773971e-03	2.757237e-04	2.734563e+00	1.640688e-02
33460000	-4.508747e+03	-2.152073e+01	2.793246e+00	1.332016e+01	0.000000e+00	1.617455e+00	2.041347e-02	9.867349e-01	5.192994e-03	1.918038e-04	2.464865e+00	1.750037e-02
33480000	-4.506523e+03	5.265451e+00	3.101450e+00	1.470329e+01	0.000000e+00	1.503984e+00	9.769921e-03	9.968230e-01	1.418156e-03	1.987071e-04	1.948429e+00	1.940387e-02
33500000	-4.500937e+03	-2.008597e+01	2.927931e+00	1.328089e+01	1.162791e-02	1.945081e+00	1.417965e-02	9.914568e-01	5.414613e-03	1.622527e-04	3.302545e+00	1.823914e-02
33520000	-4.497441e+03	3.548949e+00	2.748688e+00	1.334478e+01	0.000000e+00	2.009918e+00	8.847253e-03	9.937483e-01	6.049597e-03	8.529494e-05	3.092238e+00	1.715322e-02
33540000	-4.511106e+03	7.432571e+00	2.720430e+00	1.309985e+01	0.000000e+00	2.036036e+00	2.884147e-02	9.864226e-01	2.933773e-03	9.888165e-05	3.961254e+00	1.696928e-02
33560000	-4.500626e+03	-3.213248e+00	2.702338e+00	1.385587e+01	0.000000e+00	1.849103e+00	2.180282e-02	9.917976e-01	1.364706e-03	1.020082e-04	3.323800e+00	1.691773e-02
33580000	-4.499897e+03	1.077861e+01	3.106345e+00	1.523768e+01	0.000000e+00	1.750944e+00	2.102038e-02	9.949008e-01	5.735383e-04	1.110203e-04	2.660377e+00	1.935899e-02
33600000	-4.506677e+03	-1.252248e+01	2.893806e+00	1.533834e+01	0.000000e+00	1.270391e+00	1.922292e-02	9.925938e-01	1.500948e-03	1.085066e-04	3.731197e+00	1.790512e-02
33620000	-4.491619e+03	-3.993484e+01	2.731669e+00	1.314646e+01	0.000000e+00	1.686550e+00	1.654982e-02	9.951350e-01	8.306263e-04	1.766914e-04	4.466490e+00	1.682655e-02
33640000	-4.500330e+03	-5.859533e+01	2.530675e+00	1.315717e+01	0.000000e+00	1.808474e+00	2.740661e-02	9.838111e-01	3.514401e-03	1.823626e-04	3.341351e+00	1.561295e-02
33660000	-4.516632e+03	-2.683268e+01	2.661232e+00	1.323690e+01	0.000000e+00	1.681533e+00	2.840117e-02	9.798590e-01	4.964963e-03	2.058847e-04	2.626317e+00	1.642747e-02
33680000	-4.529341e+03	-5.282286e+01	2.666740e+00	1.318211e+01	0.000000e+00	2.214070e+00	4.549412e-02	9.679709e-01	6.304259e-03	4.202255e-04	1.987471e+00	1.646019e-02
33700000	-4.492903e+03	-5.740163e+01	3.039743e+00	1.543908e+01	0.000000e+00	1.606562e+00	3.693383e-02	9.859584e-01	1.395462e-03	3.175084e-04	2.437722e+00	1.885409e-02
33720000	-4.518138e+03	-7.413206e+01	2.504018e+00	1.270430e+01	0.000000e+00	2.780998e+00	1.598186e-02	9.947182e-01	1.212380e-03	3.111229e-04	3.752534e+00	1.558118e-02
33740000	-4.511707e+03	-4.133208e+01	3.139962e+00	1.492415e+01	0.000000e+00	1.929108e+00	1.054417e-02	9.957315e-01	2.214171e-03	2.197275e-04	3.104025e+00	1.954131e-02
33760000	-4.525321e+03	-1.241997e+01	2.740079e+00	1.321914e+01	0.000000e+00	2.283678e+00	1.179476e-02	9.975727e-01	6.342299e-04	3.258228e-04	2.305028e+00	1.706227e-02
33780000	-4.517154e+03	2.636618e+01	3.038882e+00	1.496857e+01	0.000000e+00	2.375697e+00	5.580011e-03	9.975010e-01	2.359157e-03	1.760719e-04	2.058374e+00	1.900330e-02
33800000	-4.526384e+03	-6.687168e+01	2.426427e+00	1.320220e+01	0.000000e+00	2.447365e+00	5.711287e-03	9.977960e-01	1.227082e-03	3.027200e-04	2.850534e+00	1.516739e-02
33820000	-4.515602e+03	-8.951602e+01	2.894327e+00	1.436156e+01	0.000000e+00	1.625986e+00	7.518721e-03	9.967833e-01	1.719792e-03	4.654134e-04	2.861969e+00	1.815861e-02
33840000	-4.536053e+03	-7.810064e+01	2.437996e+00	1.345637e+01	0.000000e+00	2.551011e+00	3.681404e-03	9.979070e-01	2.420664e-03	3.722028e-04	2.315110e+00	1.523996e-02
33860000	-4.514493e+03	-1.113181e+02	2.804432e+00	1.544384e+01	0.000000e+00	2.012866e+00	3.610288e-03	9.983665e-01	1.827171e-03	4.866752e-04	2.770744e+00	1.756999e-02
33880000	-4.519432e+03	-1.051123e+02	2.396285e+00	1.300745e+01	0.000000e+00	2.243013e+00	1.097578e-02	9.963962e-01	9.277830e-04	4.262724e-04	2.222074e+00	1.495974e-02
33900000	-4.533240e+03	-1.410568e+02	2.643517e+00	1.372194e+01	0.000000e+00	2.061433e+00	1.443979e-02	9.956951e-01	1.000973e-03	4.354759e-04	3.280000e+00	1.661727e-02
33920000	-4.528261e+03	-2.415103e+01	2.676299e+00	1.370035e+01	0.000000e+00	2.239908e+00	1.459719e-02	9.952325e-01	1.244643e-03	2.429375e-04	2.874986e+00	1.696123e-02
33940000	-4.521909e+03	-5.419038e+01	2.678720e+00	1.326946e+01	0.000000e+00	1.891086e+00	2.997252e-02	9.877338e-01	1.846625e-03	1.861477e-04	3.149464e+00	1.695267e-02
33960000	-4.517172e+03	-3.038766e+01	2.986472e+00	1.470395e+01	0.000000e+00	2.432884e+00	4.706649e-02	9.872531e-01	9.314845e-04	2.418696e-04	1.638963e+00	1.897474e-02
33980000	-4.498489e+03	-4.440009e+01	3.108439e+00	1.503417e+01	0.000000e+00	1.761786e+00	1.893902e-02	9.906509e-01	2.771356e-03	3.445530e-04	2.062117e+00	1.955185e-02
34000000	-4.511577e+03	-7.185899e-01	2.884326e+00	1.367070e+01	0.000000e+00	2.331215e+00	1.915669e-02	9.894910e-01	4.354910e-03	2.236675e-04	2.407714e+00	1.814866e-02
34020000	-4.507004e+03	-2.349573e+01	2.725607e+00	1.313125e+01	0.000000e+00	2.020954e+00	3.835002e-02	9.827457e-01	2.917926e-03	2.128062e-04	2.682169e+00	1.715662e-02
34040000	-4.524145e+03	-4.612216e+01	3.345095e+00	1.630555e+01	0.000000e+00	2.115576e+00	1.279963e-02	9.892488e-01	7.685325e-03	3.283302e-04	1.785884e+00	2.112663e-02
34060000	-4.509977e+03	2.508242e+01	2.735585e+00	1.374246e+01	0.000000e+00	2.698821e+00	1.473192e-02	9.916384e-01	4.857912e-03	1.966033e-04	2.008650e+00	1.736999e-02
34080000	-4.509991e+03	3.270003e+01	2.749925e+00	1.360685e+01	0.000000e+00	2.351602e+00	2.898621e-02	9.955513e-01	2.741084e-04	2.519631e-04	2.172354e+00	1.741196e-02
34100000	-4.509503e+03	3.585281e+00	3.023138e+00	1.521653e+01	0.000000e+00	1.882023e+00	3.819107e-02	9.910367e-01	5.271575e-04	2.315594e-04	1.466865e+00	1.921708e-02
34120000	-4.506345e+03	1.246417e+01	3.009105e+00	1.481662e+01	0.000000e+00	2.065347e+00	1.579219e-02	9.953627e-01	1.103633e-03	1.543254e-04	2.221730e+00	1.907340e-02
34140000	-4.500510e+03	4.317944e+01	3.063230e+00	1.504292e+01	0.000000e+00	2.212141e+00	2.267610e-02	9.891037e-01	2.543412e-03	1.501614e-04	2.240142e+00	1.945262e-02
34160000	-4.496396e+03	2.499733e+01	2.720998e+00	1.409701e+01	0.000000e+00	2.377349e+00	2.301688e-02	9.853160e-01	3.878530e-03	1.739766e-04	3.013384e+00	1.714784e-02
34180000	-4.533218e+03	-4.554321e+01	2.666292e+00	1.448437e+01	0.000000e+00	1.989196e+00	1.084147e-02	9.947268e-01	2.343416e-03	1.890562e-04	2.628060e+00	1.682554e-02
34200000	-4.523853e+03	-1.965261e+01	2.476109e+00	1.312710e+01	0.000000e+00	2.648571e+00	3.958760e-02	9.762641e-01	4.380483e-03	1.573676e-04	3.318403e+00	1.564075e-02
34220000	-4.515121e+03	2.933388e+01	2.969383e+00	1.511721e+01	0.000000e+00	2.007205e+00	2.220551e-02	9.818946e-01	8.188154e-03	1.613696e-04	1.999670e+00	1.872077e-02
34240000	-4.510932e+03	6.249767e+01	3.193700e+00	1.551609e+01	0.000000e+00	2.178020e+00	3.244615e-02	9.900988e-01	1.333262e-03	9.524647e-05	1.469932e+00	2.014992e-02
34260000	-4.511643e+03	1.179906e+01	3.402561e+00	1.707234e+01	0.000000e+00	2.434516e+00	3.483029e-02	9.767451e-01	5.196668e-03	1.170533e-04	2.252827e+00	2.150650e-02
34280000	-4.519046e+03	-3.855216e+01	2.909002e+00	1.540719e+01	0.000000e+00	2.478469e+00	3.513993e-02	9.828934e-01	2.236936e-03	2.804580e-04	2.189297e+00	1.836083e-02
34300000	-4.506581e+03	-1.947050e+01	2.855512e+00	1.517749e+01	0.000000e+00	1.876923e+00	1.699142e-02	9.847942e-01	7.095807e-03	2.325374e-04	2.754860e+00	1.803923e-02
34320000	-4.504415e+03	-3.898762e+01	2.520241e+00	1.307867e+01	0.000000e+00	2.508387e+00	1.478024e-02	9.874440e-01	8.360790e-03	2.493334e-04	3.298056e+00	1.592007e-02
34340000	-4.503456e+03	-3.544836e+01	3.086348e+00	1.586425e+01	0.000000e+00	2.035915e+00	1.649680e-02	9.911707e-01	3.192671e-03	2.168055e-04	2.302045e+00	1.937319e-02
34360000	-4.513211e+03	-3.616631e+01	2.670605e+00	1.458225e+01	0.000000e+00	2.599259e+00	1.392824e-02	9.913473e-01	3.521577e-03	2.186834e-04	1.739049e+00	1.678005e-02
34380000	-4.515468e+03	-3.634455e+00	2.711500e+00	1.440943e+01	0.000000e+00	1.921224e+00	2.237933e-02	9.950690e-01	3.816467e-04	2.761579e-04	1.702271e+00	1.695480e-02
34400000	-4.521124e+03	-5.254291e+01	2.711755e+00	1.448366e+01	0.000000e+00	2.276351e+00	1.472189e-02	9.883146e-01	5.229286e-03	3.178219e-04	1.944459e+00	1.696464e-02
34420000	-4.513869e+03	-1.188917e+01	2.301207e+00	1.181760e+01	0.000000e+00	1.751989e+00	2.453709e-02	9.811121e-01	5.391354e-03	2.852791e-04	2.149081e+00	1.434263e-02
34440000	-4.504801e+03	-3.454523e+01	2.865310e+00	1.559193e+01	0.000000e+00	1.905290e+00	9.321519e-03	9.904268e-01	8.899898e-03	2.874735e-04	1.831501e+00	1.777217e-02
34460000	-4.504731e+03	-6.502545e+00	2.717974e+00	1.419024e+01	0.000000e+00	2.631242e+00	1.983932e-02	9.861931e-01	5.076864e-03	2.016379e-04	2.517320e+00	1.686971e-02
34480000	-4.513929e+03	-1.726995e+00	3.090702e+00	1.554272e+01	0.000000e+00	2.295123e+00	4.479196e-02	9.823905e-01	2.035012e-03	1.720433e-04	2.718322e+00	1.948289e-02
34500000	-4.512146e+03	1.287580e+01	2.896899e+00	1.375335e+01	0.000000e+00	2.715638e+00	5.367348e-02	9.638917e-01	5.697905e-03	2.558486e-04	2.331586e+00	1.816259e-02
34520000	-4.510916e+03	-1.103664e+01	2.753277e+00	1.515113e+01	0.000000e+00	2.090722e+00	4.316708e-02	9.781033e-01	1.950460e-03	1.684359e-04	2.249629e+00	1.726685e-02
34540000	-4.511558e+03	-1.524693e+01	2.581094e+00	1.342009e+01	0.000000e+00	2.219681e+00	2.248280e-02	9.954116e-01	4.796803e-04	1.749935e-04	2.613125e+00	1.619278e-02
34560000	-4.516300e+03	1.722224e+01	3.214742e+00	1.652462e+01	0.000000e+00	2.349674e+00	1.415346e-02	9.969851e-01	5.973677e-04	1.672099e-04	2.322881e+00	2.024042e-02
34580000	-4.512565e+03	3.827731e+01	2.875814e+00	1.497970e+01	0.000000e+00	2.837683e+00	6.740876e-03	9.969806e-01	2.445867e-03	1.404744e-04	1.914956e+00	1.809067e-02
34600000	-4.491468e+03	-2.189255e+01	3.003535e+00	1.484530e+01	0.000000e+00	2.014742e+00	6.483200e-03	9.971571e-01	1.642236e-03	2.581493e-04	4.035442e+00	1.887031e-02
34620000	-4.508757e+03	-6.374143e+01	2.777076e+00	1.504152e+01	0.000000e+00	2.307110e+00	5.275671e-03	9.970022e-01	2.751794e-03	2.195936e-04	3.101196e+00	1.716724e-02
34640000	-4.505758e+03	-2.646167e+01	2.896322e+00	1.458404e+01	0.000000e+00	2.490266e+00	9.677835e-03	9.954699e-01	2.519409e-03	2.224301e-04	2.633200e+00	1.782579e-02
34660000	-4.504571e+03	-2.919578e+01	2.514023e+00	1.362302e+01	0.000000e+00	2.373737e+00	1.981141e-02	9.948608e-01	8.262202e-04	2.062926e-04	2.586135e+00	1.544338e-02
34680000	-4.515005e+03	-4.815217e+01	2.499534e+00	1.380753e+01	0.000000e+00	2.320169e+00	2.816246e-02	9.864872e-01	2.163262e-03	2.867047e-04	2.909795e+00	1.540439e-02
34700000	-4.520772e+03	-1.269502e+01	2.716056e+00	1.444460e+01	0.000000e+00	2.215507e+00	1.372287e-02	9.960667e-01	7.894246e-04	2.287502e-04	2.243504e+00	1.671026e-02
34720000	-4.529661e+03	-8.322205e+00	2.993566e+00	1.557111e+01	0.000000e+00	1.882134e+00	5.316946e-03	9.959621e-01	5.649934e-03	1.759811e-04	1.783500e+00	1.849555e-02
34740000	-4.522088e+03	-2.616479e+01	2.574195e+00	1.311537e+01	0.000000e+00	1.787381e+00	1.711202e-02	9.884096e-01	4.245428e-03	1.706852e-04	2.626325e+00	1.590987e-02
34760000	-4.502777e+03	1.273135e+01	2.928264e+00	1.492182e+01	1.162791e-02	2.331093e+00	8.721811e-03	9.930571e-01	5.649307e-03	1.452903e-04	1.927198e+00	1.818799e-02
34780000	-4.507820e+03	-8.807623e+00	2.716312e+00	1.434997e+01	0.000000e+00	2.247435e+00	1.422676e-02	9.953545e-01	1.177562e-03	2.702023e-04	1.893787e+00	1.689192e-02
34800000	-4.508223e+03	4.086336e+01	2.834377e+00	1.321642e+01	0.000000e+00	2.396466e+00	1.607527e-02	9.927829e-01	2.866187e-03	2.802809e-04	1.809312e+00	1.759717e-02
34820000	-4.510414e+03	3.958451e+01	3.478434e+00	1.648005e+01	0.000000e+00	2.036649e+00	7.802638e-03	9.947750e-01	5.459341e-03	2.272379e-04	1.418837e+00	2.161709e-02
34840000	-4.507786e+03	2.135689e-01	3.096988e+00	1.517327e+01	0.000000e+00	1.820721e+00	1.802662e-02	9.895334e-01	4.224426e-03	2.008145e-04	1.970345e+00	1.914372e-02
34860000	-4.517295e+03	-1.686544e+01	2.997976e+00	1.487831e+01	0.000000e+00	2.031304e+00	2.486396e-02	9.862853e-01	2.826508e-03	2.315340e-04	2.535862e+00	1.857864e-02
34880000	-4.514048e+03	-3.956359e+01	3.393997e+00	1.606729e+01	0.000000e+00	1.890225e+00	1.028224e-02	9.972218e-01	7.101236e-04	2.325531e-04	2.047924e+00	2.101195e-02
34900000	-4.524309e+03	-6.020511e+00	3.043929e+00	1.473336e+01	0.000000e+00	1.767373e+00	1.854500e-02	9.892282e-01	3.897014e-03	2.343008e-04	2.003625e+00	1.886763e-02
34920000	-4.503102e+03	-3.919385e+01	2.951772e+00	1.485027e+01	0.000000e+00	2.519835e+00	3.160895e-02	9.886948e-01	1.325049e-03	3.621295e-04	2.299248e+00	1.823481e-02
34940000	-4.520288e+03	-4.068576e+01	3.063068e+00	1.622715e+01	0.000000e+00	2.553037e+00	2.122108e-02	9.875029e-01	3.577047e-03	3.592935e-04	1.387654e+00	1.895760e-02
34960000	-4.512371e+03	-3.469027e+01	2.902818e+00	1.489358e+01	0.000000e+00	2.723699e+00	4.820296e-03	9.980129e-01	2.036188e-03	5.435785e-04	1.254897e+00	1.801505e-02
34980000	-4.509230e+03	-7.113285e+01	2.821767e+00	1.517350e+01	0.000000e+00	2.325749e+00	4.759402e-02	9.845336e-01	1.352213e-03	5.323825e-04	2.240036e+00	1.756908e-02
35000000	-4.511508e+03	-3.170885e+01	2.902336e+00	1.538486e+01	0.000000e+00	1.987521e+00	2.179630e-02	9.941518e-01	8.052413e-04	3.356520e-04	2.286616e+00	1.802690e-02
35020000	-4.527898e+03	-6.913918e+00	2.795811e+00	1.526713e+01	0.000000e+00	2.602124e+00	1.455107e-02	9.898703e-01	4.559371e-03	2.375640e-04	1.291147e+00	1.727925e-02
35040000	-4.517284e+03	-4.009040e+01	2.854672e+00	1.554228e+01	0.000000e+00	2.516327e+00	1.202820e-02	9.906921e-01	6.121844e-03	3.217390e-04	1.212432e+00	1.765315e-02
35060000	-4.535255e+03	-9.352062e+01	2.242200e+00	1.287612e+01	0.000000e+00	2.661068e+00	2.347074e-02	9.709148e-01	1.336735e-02	5.114674e-04	1.741965e+00	1.381121e-02
35080000	-4.533841e+03	-5.165996e+01	2.399005e+00	1.360270e+01	0.000000e+00	2.458593e+00	2.343218e-02	9.918436e-01	1.041723e-03	4.100036e-04	1.601886e+00	1.476298e-02
35100000	-4.531860e+03	-8.441022e+00	2.427565e+00	1.414127e+01	0.000000e+00	2.626816e+00	1.124152e-02	9.939001e-01	2.414244e-03	3.026564e-04	1.055762e+00	1.493127e-02
35120000	-4.548032e+03	-3.895519e+00	2.299349e+00	1.314549e+01	0.000000e+00	2.255757e+00	2.873524e-02	9.744075e-01	5.348134e-03	3.768702e-04	9.634192e-01	1.415917e-02
35140000	-4.530382e+03	-1.389092e+01	2.634339e+00	1.472457e+01	0.000000e+00	2.652440e+00	9.965342e-03	9.965640e-01	1.116294e-03	3.344839e-04	1.124318e+00	1.626881e-02
35160000	-4.532139e+03	2.831054e+01	2.919156e+00	1.580668e+01	0.000000e+00	2.443079e+00	1.239528e-02	9.886801e-01	8.194371e-03	2.390018e-04	7.971848e-01	1.800241e-02
35180000	-4.540061e+03	1.476420e+01	2.565658e+00	1.384172e+01	0.000000e+00	2.080226e+00	3.691604e-03	9.973821e-01	5.123142e-03	2.804715e-04	1.142801e+00	1.575898e-02
35200000	-4.537165e+03	-2.959980e+01	2.887383e+00	1.553018e+01	0.000000e+00	2.884899e+00	4.081042e-03	9.974287e-01	3.868186e-03	4.618626e-04	8.917254e-01	1.776749e-02
35220000	-4.546059e+03	-3.725277e+01	2.514906e+00	1.369482e+01	0.000000e+00	2.735612e+00	3.464782e-03	9.981541e-01	3.044075e-03	5.592463e-04	1.192637e+00	1.548696e-02
35240000	-4.532573e+03	-4.699083e+01	2.632724e+00	1.499925e+01	0.000000e+00	2.420923e+00	1.966668e-02	9.905392e-01	1.737654e-03	4.870301e-04	1.292447e+00	1.632770e-02
35260000	-4.538695e+03	-4.484385e+01	2.436842e+00	1.404677e+01	0.000000e+00	3.113111e+00	1.623782e-02	9.954948e-01	6.204354e-04	5.508935e-04	1.210446e+00	1.517889e-02
35280000	-4.530366e+03	-2.697055e+01	2.459215e+00	1.321911e+01	0.000000e+00	2.304450e+00	1.979000e-02	9.878547e-01	4.742200e-03	7.749841e-04	6.921422e-01	1.533002e-02
35300000	-4.521647e+03	-3.917668e+01	2.892606e+00	1.545065e+01	0.000000e+00	2.493663e+00	3.559365e-02	9.700502e-01	7.468239e-03	4.094372e-04	8.039668e-01	1.792481e-02
35320000	-4.538179e+03	-4.400173e+01	2.561364e+00	1.333220e+01	0.000000e+00	2.587959e+00	1.628704e-02	9.834760e-01	1.049140e-02	9.272403e-04	9.067175e-01	1.586274e-02
35340000	-4.536923e+03	-6.715319e+01	2.669373e+00	1.479206e+01	0.000000e+00	2.262624e+00	2.876311e-02	9.834046e-01	2.805969e-03	6.235539e-04	1.217129e+00	1.648023e-02
35360000	-4.521104e+03	-2.323483e+01	2.348843e+00	1.232383e+01	0.000000e+00	2.324861e+00	3.686925e-02	9.656017e-01	9.956832e-03	5.788972e-04	9.433291e-01	1.459369e-02
35380000	-4.521250e+03	-1.736462e+01	2.430055e+00	1.311763e+01	0.000000e+00	2.456783e+00	2.330077e-02	9.884705e-01	2.577047e-03	6.287981e-04	7.963652e-01	1.505652e-02
35400000	-4.543564e+03	1.885194e+01	2.968686e+00	1.454669e+01	0.000000e+00	2.203097e+00	2.003169e-02	9.860919e-01	5.696878e-03	3.308101e-04	8.270696e-01	1.845209e-02
35420000	-4.517120e+03	2.631366e-01	2.954020e+00	1.507822e+01	0.000000e+00	2.507324e+00	3.495029e-02	9.748522e-01	6.142524e-03	3.797392e-04	9.126530e-01	1.829947e-02
35440000	-4.536133e+03	5.918901e-01	2.794134e+00	1.353040e+01	0.000000e+00	1.761337e+00	1.421982e-02	9.910422e-01	4.199978e-03	4.140912e-04	1.443579e+00	1.728953e-02
35460000	-4.533106e+03	1.476984e+01	3.021379e+00	1.532324e+01	0.000000e+00	2.176527e+00	7.442207e-03	9.965530e-01	2.115130e-03	4.522904e-04	8.881902e-01	1.875362e-02
35480000	-4.519664e+03	-2.931595e+00	2.845256e+00	1.401318e+01	0.000000e+00	2.050799e+00	1.138888e-02	9.972490e-01	5.341587e-04	4.140935e-04	1.455962e+00	1.782963e-02
35500000	-4.523262e+03	-2.916682e+01	2.804230e+00	1.421119e+01	0.000000e+00	2.530591e+00	1.081065e-02	9.969341e-01	1.119369e-03	4.195638e-04	1.676366e+00	1.755907e-02
35520000	-4.531696e+03	-3.409125e+01	3.002633e+00	1.556511e+01	0.000000e+00	2.655515e+00	2.384498e-02	9.959363e-01	3.784023e-04	4.371409e-04	1.463428e+00	1.882715e-02
35540000	-4.526685e+03	-1.072784e+01	2.843355e+00	1.443120e+01	0.000000e+00	1.880822e+00	1.140217e-02	9.965589e-01	1.052461e-03	3.508016e-04	1.685361e+00	1.785409e-02
35560000	-4.532675e+03	-6.133539e+01	2.774788e+00	1.527381e+01	0.000000e+00	2.066309e+00	5.768418e-03	9.965383e-01	3.498328e-03	3.642208e-04	1.335120e+00	1.734832e-02
35580000	-4.549139e+03	-5.644520e+01	2.283556e+00	1.309196e+01	0.000000e+00	2.329024e+00	3.460967e-02	9.676625e-01	7.605685e-03	3.435988e-04	1.718854e+00	1.420621e-02
35600000	-4.522648e+03	2.944819e+01	2.807745e+00	1.496179e+01	0.000000e+00	2.378743e+00	6.855008e-03	9.922626e-01	8.645018e-03	2.705773e-04	8.077271e-01	1.748010e-02
35620000	-4.516475e+03	-6.452841e+01	2.714685e+00	1.383684e+01	0.000000e+00	1.934247e+00	8.950225e-03	9.950956e-01	3.681913e-03	3.993645e-04	2.268756e+00	1.693123e-02
35640000	-4.524469e+03	-4.603043e+01	2.652573e+00	1.429259e+01	0.000000e+00	2.426293e+00	2.672475e-02	9.945769e-01	3.604976e-04	2.839836e-04	2.517782e+00	1.647434e-02
35660000	-4.526853e+03	-4.552089e+01	2.382940e+00	1.304403e+01	0.000000e+00	2.920411e+00	1.800257e-02	9.808481e-01	1.013088e-02	2.164034e-04	3.001747e+00	1.478142e-02
35680000	-4.520114e+03	-4.832829e+01	2.578752e+00	1.417041e+01	0.000000e+00	2.698049e+00	1.235472e-02	9.931810e-01	3.281596e-03	1.914769e-04	2.378119e+00	1.603447e-02
35700000	-4.512155e+03	-1.911702e+00	2.609235e+00	1.364925e+01	0.000000e+00	2.431136e+00	2.281138e-02	9.893882e-01	2.155280e-03	2.258055e-04	1.896846e+00	1.624882e-02
35720000	-4.522174e+03	-2.693371e+01	2.922257e+00	1.520236e+01	0.000000e+00	1.824469e+00	3.117407e-02	9.871082e-01	1.541774e-03	2.414002e-04	2.042476e+00	1.815745e-02
35740000	-4.500615e+03	-7.825938e+01	2.712123e+00	1.417744e+01	0.000000e+00	2.670674e+00	3.283164e-02	9.803541e-01	3.476810e-03	4.128919e-04	2.310311e+00	1.686982e-02
35760000	-4.493676e+03	-4.354698e+01	2.811736e+00	1.451649e+01	0.000000e+00	2.196972e+00	1.448773e-02	9.922773e-01	2.223674e-03	3.470711e-04	3.412204e+00	1.746967e-02
35780000	-4.499972e+03	-5.501400e+01	2.957864e+00	1.520487e+01	0.000000e+00	1.927332e+00	1.232364e-02	9.919310e-01	4.175123e-03	2.999000e-04	2.573957e+00	1.830060e-02
35800000	-4.519200e+03	-1.732194e+01	2.807948e+00	1.496613e+01	0.000000e+00	2.491525e+00	2.843496e-02	9.872329e-01	2.398242e-03	2.989521e-04	1.548463e+00	1.739327e-02
35820000	-4.515525e+03	2.460523e+00	3.039517e+00	1.565202e+01	0.000000e+00	1.964390e+00	2.397260e-02	9.760672e-01	8.991020e-03	1.580775e-04	2.249393e+00	1.890320e-02
35840000	-4.512238e+03	-4.198590e+01	2.663488e+00	1.512542e+01	0.000000e+00	2.971560e+00	1.449618e-02	9.864572e-01	6.313105e-03	2.373884e-04	1.928599e+00	1.636454e-02
35860000	-4.520144e+03	-4.772057e+01	2.615885e+00	1.462368e+01	0.000000e+00	2.511825e+00	2.258721e-02	9.691621e-01	1.582579e-02	2.915584e-04	2.744298e+00	1.611888e-02
35880000	-4.526327e+03	-2.142750e+01	2.612423e+00	1.422479e+01	0.000000e+00	2.455299e+00	1.388126e-02	9.894494e-01	4.427369e-03	3.495719e-04	1.480267e+00	1.604790e-02
35900000	-4.513000e+03	-3.338754e+01	2.561174e+00	1.352278e+01	0.000000e+00	2.681261e+00	1.973566e-02	9.948922e-01	8.241196e-04	2.930091e-04	1.796982e+00	1.584762e-02
35920000	-4.511144e+03	-4.997900e+01	2.787367e+00	1.520199e+01	0.000000e+00	2.768187e+00	1.587446e-02	9.947373e-01	8.596365e-04	3.079730e-04	1.936928e+00	1.724194e-02
35940000	-4.526101e+03	-3.030092e+01	2.585351e+00	1.397173e+01	0.000000e+00	3.005384e+00	1.739554e-02	9.932015e-01	1.378035e-03	2.951040e-04	1.770499e+00	1.601223e-02
35960000	-4.515796e+03	-3.730157e+01	2.891387e+00	1.480917e+01	0.000000e+00	2.041246e+00	1.742725e-02	9.914372e-01	2.567682e-03	2.398457e-04	2.347448e+00	1.797983e-02
35980000	-4.511978e+03	-5.349271e+01	2.732135e+00	1.377104e+01	0.000000e+00	2.288106e+00	4.045268e-02	9.768992e-01	3.037516e-03	2.410669e-04	3.140344e+00	1.705437e-02
36000000	-4.511532e+03	-4.797952e+01	2.747351e+00	1.430372e+01	0.000000e+00	2.226409e+00	2.264061e-02	9.783676e-01	9.935457e-03	2.673503e-04	3.015691e+00	1.712360e-02
36020000	-4.507918e+03	-2.793062e+01	2.799262e+00	1.481279e+01	0.000000e+00	1.962168e+00	3.490007e-02	9.874086e-01	1.547364e-03	2.558984e-04	1.812522e+00	1.743480e-02
36040000	-4.527689e+03	-2.502794e+01	2.649069e+00	1.325139e+01	0.000000e+00	2.208117e+00	2.125970e-02	9.915311e-01	1.796539e-03	4.363339e-04	1.367332e+00	1.644570e-02
36060000	-4.523252e+03	-5.472570e+01	2.924996e+00	1.629914e+01	0.000000e+00	1.996081e+00	1.758464e-02	9.838474e-01	1.129899e-02	3.315650e-04	1.959801e+00	1.817468e-02
36080000	-4.526259e+03	-7.294728e+01	2.410077e+00	1.330847e+01	0.000000e+00	1.889089e+00	3.486906e-02	9.820798e-01	3.651458e-03	4.106788e-04	2.285448e+00	1.496073e-02
36100000	-4.525787e+03	-2.207649e+01	3.026753e+00	1.458493e+01	0.000000e+00	1.930890e+00	3.537208e-02	9.805892e-01	3.765343e-03	3.246447e-04	2.026570e+00	1.881306e-02
36120000	-4.512768e+03	-7.026964e+01	3.014044e+00	1.481592e+01	0.000000e+00	2.591130e+00	4.270480e-02	9.903210e-01	6.161979e-04	3.600376e-04	2.149393e+00	1.871749e-02
36140000	-4.516325e+03	1.771075e+01	2.777402e+00	1.430178e+01	0.000000e+00	2.592162e+00	1.744135e-02	9.938595e-01	1.796037e-03	1.933684e-04	1.725126e+00	1.720590e-02
36160000	-4.520866e+03	1.464308e+00	2.619509e+00	1.415689e+01	0.000000e+00	2.265136e+00	2.855681e-02	9.858106e-01	2.943711e-03	1.770918e-04	1.366537e+00	1.621082e-02
36180000	-4.539118e+03	6.913434e+01	2.861271e+00	1.479265e+01	0.000000e+00	2.097559e+00	2.882814e-02	9.893001e-01	1.770135e-03	1.240854e-04	1.090753e+00	1.776098e-02
36200000	-4.522123e+03	1.451085e+01	2.794546e+00	1.448062e+01	0.000000e+00	1.805302e+00	1.850590e-02	9.955781e-01	7.621607e-04	2.004695e-04	1.550945e+00	1.730203e-02
36220000	-4.534663e+03	-2.795223e+01	3.315133e+00	1.701608e+01	0.000000e+00	2.209926e+00	1.855161e-03	9.980978e-01	1.216952e-02	1.740125e-04	1.794331e+00	2.059261e-02
36240000	-4.527585e+03	-5.255622e+00	2.488600e+00	1.264302e+01	0.000000e+00	2.028841e+00	7.690801e-03	9.965527e-01	2.321512e-03	2.010021e-04	1.943560e+00	1.544390e-02
36260000	-4.510247e+03	3.629679e+01	2.774262e+00	1.413316e+01	0.000000e+00	2.527752e+00	1.083897e-02	9.967786e-01	9.468527e-04	1.747511e-04	1.478885e+00	1.738197e-02
36280000	-4.536629e+03	3.613948e+01	2.798935e+00	1.408624e+01	0.000000e+00	2.432315e+00	1.466366e-02	9.943987e-01	1.708010e-03	1.814676e-04	1.867182e+00	1.748703e-02
36300000	-4.520253e+03	6.705716e+01	2.640316e+00	1.389628e+01	0.000000e+00	2.025439e+00	9.311348e-03	9.957154e-01	2.152105e-03	1.890242e-04	1.038526e+00	1.657731e-02
36320000	-4.519289e+03	7.972371e+00	2.734202e+00	1.444673e+01	0.000000e+00	1.880407e+00	2.134206e-02	9.954658e-01	4.695844e-04	1.665342e-04	2.472008e+00	1.717247e-02
36340000	-4.509329e+03	1.389270e+01	2.608960e+00	1.357215e+01	0.000000e+00	2.032746e+00	2.737088e-02	9.818973e-01	4.084069e-03	1.268757e-04	3.344389e+00	1.637194e-02
36360000	-4.511585e+03	2.219256e+00	3.182134e+00	1.653701e+01	0.000000e+00	1.877114e+00	1.203319e-02	9.922137e-01	6.393145e-03	1.412844e-04	2.257330e+00	1.997050e-02
36380000	-4.507942e+03	5.380890e+01	2.916109e+00	1.409595e+01	0.000000e+00	2.047691e+00	2.737365e-02	9.900831e-01	1.706281e-03	1.061235e-04	2.638124e+00	1.834207e-02
36400000	-4.509608e+03	-2.235323e+01	2.628247e+00	1.321694e+01	0.000000e+00	2.613918e+00	1.364625e-02	9.932575e-01	2.559043e-03	2.458621e-04	2.290532e+00	1.651734e-02
36420000	-4.505795e+03	-4.611973e+01	3.023100e+00	1.469398e+01	0.000000e+00	2.664614e+00	2.611279e-02	9.902888e-01	1.798485e-03	2.207503e-04	3.164943e+00	1.904305e-02
36440000	-4.498784e+03	-5.281935e+01	2.791354e+00	1.407736e+01	0.000000e+00	2.447338e+00	3.367905e-02	9.845616e-01	2.949672e-03	1.673792e-04	3.979903e+00	1.756828e-02
36460000	-4.512961e+03	2.043627e+00	2.906143e+00	1.507691e+01	0.000000e+00	2.008124e+00	1.729559e-02	9.841665e-01	8.921018e-03	1.188409e-04	2.754531e+00	1.836697e-02
36480000	-4.485643e+03	-3.182686e+01	2.742615e+00	1.326944e+01	0.000000e+00	2.444984e+00	3.161507e-02	9.729147e-01	7.672342e-03	1.152631e-04	3.248997e+00	1.729040e-02
36500000	-4.513345e+03	-4.251977e+01	3.005179e+00	1.411627e+01	0.000000e+00	2.459178e+00	2.101630e-02	9.902314e-01	2.132279e-03	1.814720e-04	3.523889e+00	1.907125e-02
36520000	-4.512970e+03	-1.835385e+01	2.695956e+00	1.328535e+01	0.000000e+00	2.245203e+00	1.431997e-02	9.914931e-01	4.528495e-03	2.243373e-04	3.979632e+00	1.710378e-02
36540000	-4.519469e+03	-2.538000e+00	2.680126e+00	1.356467e+01	0.000000e+00	2.129819e+00	2.253518e-02	9.849130e-01	4.990501e-03	1.517388e-04	2.951429e+00	1.698111e-02
36560000	-4.502560e+03	1.270380e+01	3.112529e+00	1.601942e+01	0.000000e+00	2.449922e+00	1.486109e-02	9.950928e-01	1.790530e-03	1.611465e-04	2.469613e+00	1.974304e-02
36580000	-4.520749e+03	-4.210385e+01	2.997379e+00	1.582426e+01	0.000000e+00	2.198257e+00	1.614062e-02	9.959424e-01	5.595359e-04	1.897138e-04	2.279381e+00	1.894998e-02
36600000	-4.503114e+03	-2.902632e+00	2.730370e+00	1.377710e+01	1.162791e-02	1.872494e+00	1.648159e-02	9.896543e-01	5.098043e-03	2.285476e-04	2.058554e+00	1.718346e-02
36620000	-4.526806e+03	-1.029087e+01	2.779498e+00	1.384217e+01	0.000000e+00	2.613040e+00	2.120073e-02	9.919514e-01	1.884448e-03	2.452470e-04	1.864968e+00	1.751582e-02
36640000	-4.519173e+03	5.612359e+01	2.831764e+00	1.350934e+01	0.000000e+00	2.255409e+00	2.475744e-02	9.901705e-01	1.285983e-03	1.382241e-04	2.424055e+00	1.789008e-02
36660000	-4.510972e+03	5.166735e+01	2.993886e+00	1.364734e+01	0.000000e+00	1.744962e+00	2.020346e-02	9.941618e-01	1.285677e-03	1.438476e-04	2.218377e+00	1.891538e-02
36680000	-4.516011e+03	3.488862e+01	2.817224e+00	1.374185e+01	0.000000e+00	1.911164e+00	1.966286e-02	9.930389e-01	1.930640e-03	1.671008e-04	2.056252e+00	1.781845e-02
36700000	-4.534118e+03	6.789512e+00	2.780803e+00	1.296843e+01	0.000000e+00	1.870767e+00	9.438361e-03	9.950899e-01	3.710914e-03	1.476848e-04	2.859982e+00	1.767352e-02
36720000	-4.521014e+03	-1.891109e+01	2.758719e+00	1.316105e+01	0.000000e+00	2.088975e+00	2.624794e-02	9.895861e-01	2.080328e-03	2.412282e-04	2.459873e+00	1.763439e-02
36740000	-4.505723e+03	-3.642528e+01	3.020632e+00	1.525697e+01	0.000000e+00	1.709208e+00	3.066214e-02	9.809733e-01	4.079929e-03	2.011248e-04	2.707446e+00	1.933347e-02
36760000	-4.508562e+03	-8.857734e+00	2.918781e+00	1.430190e+01	0.000000e+00	2.133731e+00	1.602581e-02	9.940385e-01	1.752571e-03	2.222473e-04	2.056690e+00	1.870629e-02
36780000	-4.522161e+03	-2.863245e+01	2.786056e+00	1.370182e+01	0.000000e+00	2.030759e+00	3.482823e-02	9.876542e-01	1.875867e-03	2.277562e-04	1.938917e+00	1.752504e-02
36800000	-4.531180e+03	-3.939978e+01	2.702584e+00	1.405184e+01	0.000000e+00	1.803882e+00	4.467607e-02	9.887529e-01	8.081600e-04	2.718830e-04	1.564307e+00	1.698826e-02
36820000	-4.529324e+03	-5.137289e+01	2.932772e+00	1.487119e+01	0.000000e+00	1.680135e+00	2.683641e-02	9.906600e-01	1.682944e-03	2.404819e-04	2.370604e+00	1.850702e-02
36840000	-4.520568e+03	-3.218492e+01	2.951137e+00	1.424919e+01	0.000000e+00	2.171571e+00	1.965754e-02	9.840877e-01	7.522675e-03	2.782672e-04	1.849252e+00	1.857209e-02
36860000	-4.528153e+03	-1.259181e+01	2.582293e+00	1.290639e+01	0.000000e+00	2.678513e+00	1.196570e-02	9.929970e-01	3.635730e-03	3.680517e-04	1.776415e+00	1.621877e-02
36880000	-4.527778e+03	-3.274452e+01	3.075000e+00	1.427715e+01	0.000000e+00	1.835342e+00	4.565205e-03	9.969025e-01	6.390208e-03	3.087582e-04	2.204629e+00	1.913919e-02
36900000	-4.535616e+03	-3.160989e+01	3.006094e+00	1.421055e+01	0.000000e+00	1.882705e+00	1.371372e-02	9.962244e-01	1.280544e-03	4.751263e-04	1.797477e+00	1.895122e-02
36920000	-4.525866e+03	-5.720471e+01	2.823554e+00	1.375973e+01	0.000000e+00	1.816058e+00	1.085592e-02	9.954309e-01	2.305332e-03	4.017573e-04	1.963625e+00	1.786543e-02
36940000	-4.533005e+03	-7.955982e+01	2.791800e+00	1.373989e+01	0.000000e+00	2.349480e+00	1.124121e-02	9.975526e-01	7.711184e-04	4.414250e-04	2.445409e+00	1.760068e-02
36960000	-4.534532e+03	-7.442717e+01	3.375686e+00	1.652014e+01	0.000000e+00	1.544761e+00	5.190707e-03	9.977288e-01	2.605097e-03	3.156908e-04	2.646616e+00	2.137432e-02
36980000	-4.530764e+03	1.321706e+01	3.139691e+00	1.402268e+01	0.000000e+00	2.023628e+00	7.939714e-03	9.971960e-01	1.958185e-03	2.708336e-04	1.643325e+00	1.993552e-02
37000000	-4.516750e+03	2.805873e+01	2.956702e+00	1.445465e+01	0.000000e+00	1.865849e+00	8.536612e-03	9.979047e-01	9.661758e-04	1.377205e-04	2.347173e+00	1.889446e-02
37020000	-4.530130e+03	-2.852894e+01	2.320376e+00	1.244581e+01	0.000000e+00	1.977001e+00	6.671016e-03	9.956195e-01	4.576733e-03	2.414248e-04	2.209879e+00	1.487342e-02
37040000	-4.523933e+03	8.911101e+00	2.732064e+00	1.377507e+01	0.000000e+00	1.795363e+00	6.200019e-03	9.965317e-01	3.729442e-03	2.583676e-04	1.514183e+00	1.748611e-02
37060000	-4.521080e+03	6.371879e+00	2.865848e+00	1.479097e+01	0.000000e+00	2.059296e+00	2.004139e-02	9.935654e-01	1.168840e-03	2.145220e-04	1.879924e+00	1.830557e-02
37080000	-4.538649e+03	-2.845864e+01	2.618799e+00	1.418224e+01	0.000000e+00	2.227154e+00	2.099143e-02	9.952786e-01	4.775673e-04	1.959205e-04	2.829500e+00	1.673009e-02
37100000	-4.531873e+03	-2.451038e+01	2.601631e+00	1.333433e+01	0.000000e+00	2.019405e+00	2.349494e-02	9.896107e-01	1.514966e-03	2.135739e-04	1.958005e+00	1.661571e-02
37120000	-4.527119e+03	-2.093979e+01	2.637631e+00	1.348566e+01	0.000000e+00	2.485192e+00	1.315556e-02	9.953155e-01	1.697088e-03	1.655577e-04	2.243307e+00	1.680481e-02
37140000	-4.528451e+03	5.364107e+01	3.059191e+00	1.447161e+01	0.000000e+00	2.273709e+00	1.689198e-02	9.901134e-01	5.376830e-03	9.885849e-05	2.316423e+00	1.960459e-02
37160000	-4.552151e+03	4.156809e+01	2.790016e+00	1.325913e+01	0.000000e+00	1.812401e+00	2.406548e-02	9.946355e-01	5.703763e-04	1.428715e-04	2.609771e+00	1.792391e-02
37180000	-4.534564e+03	3.281586e+01	2.841092e+00	1.511947e+01	0.000000e+00	1.843384e+00	1.889058e-02	9.940380e-01	1.227944e-03	1.388618e-04	2.163087e+00	1.813359e-02
37200000	-4.512112e+03	8.624300e+00	2.963841e+00	1.444268e+01	0.000000e+00	2.520337e+00	2.428975e-02	9.910219e-01	1.946284e-03	1.512091e-04	3.687039e+00	1.894152e-02
37220000	-4.539029e+03	-2.305848e+00	2.696747e+00	1.443312e+01	0.000000e+00	2.105362e+00	3.082421e-02	9.832998e-01	3.048632e-03	2.089065e-04	1.736229e+00	1.723567e-02
37240000	-4.527491e+03	-2.529852e+00	2.560271e+00	1.208675e+01	0.000000e+00	2.537584e+00	4.927793e-02	9.709408e-01	5.251154e-03	3.158931e-04	2.349939e+00	1.639433e-02
37260000	-4.527204e+03	1.601525e+01	2.927463e+00	1.355561e+01	1.162791e-02	2.475716e+00	3.810185e-02	9.839010e-01	2.656514e-03	2.093956e-04	1.530100e+00	1.866173e-02
37280000	-4.528510e+03	3.841393e+01	2.668333e+00	1.264115e+01	0.000000e+00	2.125425e+00	1.035655e-02	9.944781e-01	3.753251e-03	2.376424e-04	1.219914e+00	1.699290e-02
37300000	-4.510214e+03	2.660456e+01	2.877477e+00	1.381977e+01	0.000000e+00	2.521413e+00	1.792298e-02	9.930202e-01	1.928223e-03	2.442946e-04	2.202513e+00	1.832983e-02
37320000	-4.518100e+03	4.006440e+01	3.219692e+00	1.555665e+01	0.000000e+00	2.096825e+00	4.160725e-02	9.606612e-01	1.495073e-02	1.756012e-04	1.632746e+00	2.057352e-02
37340000	-4.519014e+03	6.474457e+01	3.147275e+00	1.532853e+01	0.000000e+00	2.529342e+00	1.540141e-02	9.935921e-01	2.313151e-03	1.424344e-04	1.389783e+00	2.008683e-02
37360000	-4.525555e+03	6.906480e+01	2.948283e+00	1.406400e+01	0.000000e+00	2.557897e+00	4.535119e-02	9.899609e-01	7.299587e-04	1.030893e-04	1.976901e+00	1.881623e-02
37380000	-4.535791e+03	2.680418e+01	3.060258e+00	1.485414e+01	0.000000e+00	1.927248e+00	2.555270e-02	9.819945e-01	5.855912e-03	1.410650e-04	2.603556e+00	1.955452e-02
37400000	-4.504969e+03	3.853273e+01	3.022490e+00	1.424261e+01	0.000000e+00	2.238415e+00	4.696572e-02	9.782976e-01	3.277737e-03	1.688682e-04	1.827437e+00	1.929444e-02
37420000	-4.503506e+03	-2.442523e+01	2.991761e+00	1.410849e+01	0.000000e+00	2.054959e+00	1.983250e-02	9.852999e-01	7.628757e-03	2.397605e-04	2.820893e+00	1.909505e-02
37440000	-4.515033e+03	8.730110e+00	2.900035e+00	1.497816e+01	0.000000e+00	2.050797e+00	3.622022e-02	9.885629e-01	9.169226e-04	1.844256e-04	2.502388e+00	1.854371e-02
37460000	-4.518603e+03	-4.172514e+01	2.950561e+00	1.520776e+01	0.000000e+00	1.600796e+00	1.507145e-02	9.974009e-01	3.364201e-04	1.814064e-04	3.404141e+00	1.891188e-02
37480000	-4.511233e+03	-2.691892e+01	2.987875e+00	1.441457e+01	0.000000e+00	2.692116e+00	6.011743e-03	9.989174e-01	4.038159e-04	2.552000e-04	2.266518e+00	1.918806e-02
37500000	-4.517560e+03	-1.851321e+01	3.201149e+00	1.548223e+01	0.000000e+00	1.934118e+00	3.850647e-03	9.988833e-01	1.045153e-03	1.372981e-04	2.567800e+00	2.062704e-02
37520000	-4.520806e+03	3.100113e+01	3.149575e+00	1.488041e+01	0.000000e+00	2.105022e+00	1.086018e-02	9.979227e-01	5.443661e-04	1.154247e-04	2.481640e+00	2.029721e-02
37540000	-4.506990e+03	-1.375498e+01	2.888271e+00	1.381981e+01	0.000000e+00	1.708429e+00	8.469231e-03	9.988828e-01	2.488074e-04	1.909258e-04	4.047101e+00	1.857530e-02
37560000	-4.542039e+03	-3.884907e+01	2.703608e+00	1.335157e+01	0.000000e+00	1.791793e+00	1.252026e-02	9.982208e-01	3.116519e-04	2.415062e-04	3.073016e+00	1.740856e-02
37580000	-4.508103e+03	-6.184575e+01	2.824008e+00	1.401239e+01	0.000000e+00	2.088531e+00	8.863440e-03	9.956144e-01	2.665915e-03	2.443534e-04	4.082940e+00	1.816304e-02
37600000	-4.508576e+03	-3.891856e+01	2.684462e+00	1.362303e+01	0.000000e+00	2.333392e+00	3.483287e-02	9.945614e-01	2.682407e-04	2.872060e-04	2.501720e+00	1.718468e-02
37620000	-4.514488e+03	-8.140282e+00	2.955531e+00	1.397942e+01	0.000000e+00	1.935153e+00	3.588450e-02	9.878358e-01	1.477722e-03	2.550678e-04	2.207457e+00	1.888487e-02
37640000	-4.517514e+03	-4.432779e+01	3.105238e+00	1.454723e+01	0.000000e+00	2.299378e+00	1.681257e-02	9.920049e-01	2.460090e-03	3.382806e-04	2.845116e+00	1.980162e-02
37660000	-4.510070e+03	9.935859e+00	2.551698e+00	1.172250e+01	0.000000e+00	2.108725e+00	1.479401e-02	9.943471e-01	1.860672e-03	3.117716e-04	1.653902e+00	1.627169e-02
37680000	-4.509931e+03	8.671828e+00	2.721450e+00	1.207542e+01	0.000000e+00	1.618422e+00	2.479526e-02	9.897751e-01	2.050527e-03	2.641930e-04	1.762118e+00	1.717018e-02
37700000	-4.508713e+03	3.152829e+00	2.847818e+00	1.227894e+01	0.000000e+00	1.891811e+00	3.526698e-02	9.774743e-01	6.462690e-03	2.462000e-04	1.474985e+00	1.779716e-02
37720000	-4.524642e+03	-5.257693e+01	2.563591e+00	1.180218e+01	0.000000e+00	1.914203e+00	2.265237e-02	9.871383e-01	4.554769e-03	2.499051e-04	2.119622e+00	1.587810e-02
37740000	-4.505954e+03	-7.437780e+01	2.797867e+00	1.234252e+01	0.000000e+00	1.947674e+00	4.748172e-02	9.704442e-01	6.978886e-03	2.929056e-04	2.869798e+00	1.737888e-02
37760000	-4.524321e+03	-2.946352e+01	2.520314e+00	1.143268e+01	0.000000e+00	2.048014e+00	4.223386e-02	9.881352e-01	1.214186e-03	2.955781e-04	2.172260e+00	1.566854e-02
37780000	-4.526041e+03	-1.580966e+01	2.769062e+00	1.271070e+01	0.000000e+00	1.761962e+00	4.249247e-02	9.821055e-01	2.522518e-03	2.877358e-04	1.956433e+00	1.717257e-02
37800000	-4.518811e+03	-5.723758e+01	2.894008e+00	1.366127e+01	0.000000e+00	2.248497e+00	6.239994e-02	9.729780e-01	2.518006e-03	2.853285e-04	1.636650e+00	1.784552e-02
37820000	-4.544250e+03	-3.735129e+01	2.534572e+00	1.232058e+01	0.000000e+00	2.040152e+00	2.386505e-02	9.791841e-01	8.484343e-03	2.639914e-04	1.184333e+00	1.566854e-02
37840000	-4.515456e+03	-9.063654e+00	2.527708e+00	1.240929e+01	0.000000e+00	2.953353e+00	2.080132e-02	9.936010e-01	1.207719e-03	2.766436e-04	1.272530e+00	1.564534e-02
37860000	-4.531096e+03	-6.828116e+01	2.454868e+00	1.294702e+01	0.000000e+00	2.082239e+00	2.666516e-02	9.882237e-01	2.310474e-03	3.209307e-04	1.771723e+00	1.522648e-02
37880000	-4.515954e+03	-4.716781e+00	2.275026e+00	1.195536e+01	0.000000e+00	3.120963e+00	2.141510e-02	9.858772e-01	4.322503e-03	2.873656e-04	1.467177e+00	1.406292e-02
37900000	-4.511023e+03	-2.405419e+01	2.418561e+00	1.237346e+01	0.000000e+00	2.343731e+00	3.243647e-02	9.652605e-01	1.064586e-02	2.317869e-04	1.315865e+00	1.497269e-02
37920000	-4.537914e+03	-1.016516e+01	2.378999e+00	1.308659e+01	0.000000e+00	2.276832e+00	2.110123e-02	9.830427e-01	7.272236e-03	1.732986e-04	1.607996e+00	1.468698e-02
37940000	-4.528960e+03	1.903486e+01	2.538831e+00	1.331364e+01	0.000000e+00	2.157224e+00	3.970307e-02	9.940572e-01	2.634181e-04	1.791830e-04	1.294331e+00	1.581276e-02
37960000	-4.518551e+03	-3.542228e+01	2.674654e+00	1.337159e+01	0.000000e+00	2.380365e+00	2.192524e-02	9.950248e-01	4.886910e-04	2.809541e-04	1.584451e+00	1.664382e-02
37980000	-4.516206e+03	-1.174588e+01	2.859198e+00	1.470091e+01	0.000000e+00	1.634113e+00	1.885201e-02	9.832014e-01	8.286588e-03	2.302340e-04	1.485535e+00	1.787288e-02
38000000	-4.524511e+03	2.046223e+01	2.961238e+00	1.414600e+01	0.000000e+00	1.654671e+00	1.066666e-02	9.901805e-01	1.035504e-02	2.595935e-04	1.202060e+00	1.856624e-02
38020000	-4.528881e+03	-1.068472e+00	2.999699e+00	1.453602e+01	0.000000e+00	1.940418e+00	1.272366e-02	9.878656e-01	1.178741e-02	2.421510e-04	1.430311e+00	1.889613e-02
38040000	-4.531344e+03	3.693399e+01	2.880213e+00	1.415403e+01	0.000000e+00	2.040819e+00	1.011685e-02	9.964699e-01	1.668796e-03	3.065080e-04	1.020468e+00	1.813778e-02
38060000	-4.517017e+03	-7.934200e+00	2.734898e+00	1.416531e+01	0.000000e+00	2.481774e+00	1.610998e-02	9.936539e-01	1.478075e-03	3.416151e-04	1.254057e+00	1.719234e-02
38080000	-4.511728e+03	-6.974263e+01	2.788289e+00	1.483677e+01	0.000000e+00	1.871688e+00	1.725396e-02	9.911487e-01	3.122476e-03	4.802329e-04	1.537093e+00	1.724536e-02
38100000	-4.537657e+03	-2.071332e+01	3.247127e+00	1.419485e+01	0.000000e+00	1.892233e+00	2.146432e-02	9.912861e-01	2.543510e-03	4.284428e-04	2.086579e+00	2.085732e-02
38120000	-4.503821e+03	-5.568464e+01	2.728997e+00	1.365584e+01	0.000000e+00	2.035606e+00	9.617957e-03	9.946582e-01	3.954526e-03	2.608096e-04	2.208259e+00	1.749523e-02
38140000	-4.530082e+03	-6.464600e+01	3.080804e+00	1.405060e+01	0.000000e+00	2.076955e+00	1.517547e-02	9.870914e-01	1.110985e-02	4.948899e-04	2.469266e+00	1.976063e-02
38160000	-4.525229e+03	-7.386951e+01	2.924193e+00	1.463783e+01	0.000000e+00	2.074102e+00	3.671573e-02	9.735045e-01	5.049153e-03	3.622972e-04	2.684532e+00	1.856157e-02
38180000	-4.514944e+03	-1.130356e+02	2.562517e+00	1.258510e+01	0.000000e+00	2.284639e+00	1.200293e-02	9.881264e-01	9.004070e-03	3.634411e-04	3.285301e+00	1.599648e-02
38200000	-4.506313e+03	-9.731145e+01	2.684248e+00	1.252257e+01	0.000000e+00	2.295045e+00	3.175177e-02	9.889439e-01	1.473986e-03	3.985631e-04	2.531155e+00	1.673746e-02
38220000	-4.509930e+03	-1.058930e+02	2.712402e+00	1.297273e+01	0.000000e+00	2.202701e+00	3.753086e-02	9.786495e-01	4.312868e-03	4.658770e-04	3.115485e+00	1.692586e-02
38240000	-4.519134e+03	-7.073352e+01	2.830139e+00	1.367828e+01	0.000000e+00	2.032588e+00	4.443001e-02	9.715494e-01	6.043877e-03	2.993796e-04	2.267521e+00	1.758756e-02
38260000	-4.521597e+03	-5.724343e+01	2.610370e+00	1.319405e+01	0.000000e+00	1.748149e+00	2.021479e-02	9.923411e-01	1.806261e-03	2.710838e-04	2.831587e+00	1.620858e-02
38280000	-4.507808e+03	-3.848622e+01	2.869596e+00	1.393676e+01	0.000000e+00	2.205363e+00	1.985368e-02	9.792801e-01	1.274469e-02	2.603099e-04	2.290107e+00	1.783730e-02
38300000	-4.523176e+03	-6.315282e+01	2.570412e+00	1.354837e+01	0.000000e+00	1.958111e+00	3.340852e-02	9.891804e-01	1.157765e-03	2.729384e-04	2.121494e+00	1.592332e-02
38320000	-4.501485e+03	-1.947222e+01	2.824929e+00	1.413955e+01	0.000000e+00	1.878539e+00	1.391764e-02	9.905409e-01	4.844977e-03	2.202365e-04	2.202131e+00	1.764724e-02
38340000	-4.519645e+03	-1.099515e+02	2.539779e+00	1.289196e+01	0.000000e+00	1.871202e+00	1.777070e-02	9.944978e-01	1.027918e-03	6.463121e-04	2.847390e+00	1.573504e-02
38360000	-4.519995e+03	-1.087206e+02	2.555910e+00	1.321222e+01	0.000000e+00	1.989071e+00	1.492702e-02	9.955642e-01	1.015554e-03	4.046886e-04	3.337865e+00	1.579121e-02
38380000	-4.530644e+03	-7.406574e+01	2.554160e+00	1.319641e+01	0.000000e+00	2.576778e+00	2.641345e-02	9.810470e-01	6.881770e-03	2.952251e-04	2.581378e+00	1.568213e-02
38400000	-4.525787e+03	-6.163120e+01	2.572425e+00	1.366027e+01	0.000000e+00	2.135499e+00	2.237551e-02	9.748945e-01	1.359456e-02	2.842944e-04	2.455964e+00	1.578185e-02
38420000	-4.522709e+03	-1.078436e+02	2.744640e+00	1.435573e+01	0.000000e+00	1.733191e+00	1.863762e-02	9.883090e-01	3.662937e-03	3.630460e-04	3.012438e+00	1.684797e-02
38440000	-4.531300e+03	-1.007399e+02	2.493012e+00	1.272050e+01	0.000000e+00	2.111176e+00	3.289745e-02	9.807684e-01	3.635430e-03	3.871872e-04	2.944400e+00	1.539292e-02
38460000	-4.516777e+03	-9.367145e+01	2.691576e+00	1.371643e+01	0.000000e+00	1.670406e+00	2.726071e-02	9.830730e-01	5.477142e-03	3.371229e-04	2.043415e+00	1.657172e-02
38480000	-4.510237e+03	-1.216758e+02	2.513597e+00	1.275320e+01	0.000000e+00	1.998373e+00	2.762005e-02	9.887208e-01	2.271508e-03	4.337520e-04	2.895310e+00	1.540542e-02
38500000	-4.522578e+03	-1.114495e+02	2.936171e+00	1.542555e+01	0.000000e+00	1.681695e+00	1.603656e-02	9.906843e-01	3.452403e-03	4.356200e-04	2.000662e+00	1.813182e-02
38520000	-4.508010e+03	-2.911133e+01	2.786833e+00	1.311487e+01	0.000000e+00	2.232132e+00	2.832708e-02	9.762121e-01	8.970359e-03	3.155867e-04	2.077008e+00	1.712411e-02
38540000	-4.521304e+03	-3.169758e+01	2.550235e+00	1.247766e+01	0.000000e+00	2.007514e+00	1.714462e-02	9.940987e-01	1.400406e-03	2.038561e-04	1.920427e+00	1.568133e-02
38560000	-4.523057e+03	-1.917659e+01	2.702474e+00	1.306136e+01	0.000000e+00	2.515789e+00	2.225310e-02	9.905731e-01	2.282707e-03	2.141084e-04	2.185899e+00	1.660596e-02
38580000	-4.516123e+03	-9.145934e+01	2.661798e+00	1.365662e+01	1.162791e-02	1.592796e+00	3.344590e-02	9.710823e-01	9.093048e-03	2.872785e-04	2.442148e+00	1.637025e-02
38600000	-4.511523e+03	-1.071636e+02	2.459803e+00	1.290736e+01	0.000000e+00	1.754313e+00	1.997795e-02	9.907523e-01	2.119146e-03	3.696868e-04	2.410878e+00	1.512748e-02
38620000	-4.513747e+03	-6.536150e+01	2.643068e+00	1.316015e+01	0.000000e+00	2.092228e+00	1.195999e-02	9.945034e-01	2.851438e-03	2.960922e-04	2.560700e+00	1.627443e-02
38640000	-4.519583e+03	-4.919850e+01	2.288651e+00	1.225482e+01	0.000000e+00	2.313566e+00	2.052026e-02	9.758059e-01	1.389750e-02	2.520980e-04	3.021797e+00	1.406514e-02
38660000	-4.510784e+03	-6.088285e+01	2.683185e+00	1.350667e+01	0.000000e+00	1.926950e+00	1.445109e-02	9.912074e-01	5.051681e-03	2.671556e-04	3.094649e+00	1.652182e-02
38680000	-4.509653e+03	-4.968738e+01	2.750169e+00	1.389290e+01	1.162791e-02	1.948386e+00	2.997235e-02	9.873854e-01	1.767945e-03	2.450187e-04	2.812093e+00	1.690257e-02
38700000	-4.519805e+03	-5.982059e+01	2.546645e+00	1.312932e+01	0.000000e+00	1.914296e+00	1.156862e-02	9.928815e-01	4.425906e-03	4.008357e-04	2.467556e+00	1.562220e-02
38720000	-4.528511e+03	-3.368742e+01	2.556502e+00	1.368233e+01	0.000000e+00	2.273190e+00	1.949827e-02	9.841280e-01	6.944345e-03	2.290116e-04	2.351652e+00	1.576440e-02
38740000	-4.512872e+03	-3.654252e-01	2.691592e+00	1.290429e+01	0.000000e+00	1.875846e+00	1.897990e-02	9.919412e-01	2.214017e-03	2.126042e-04	2.363438e+00	1.654331e-02
38760000	-4.507623e+03	8.328561e+00	2.683419e+00	1.318145e+01	0.000000e+00	1.474793e+00	2.233129e-02	9.886377e-01	3.192224e-03	2.087317e-04	2.133490e+00	1.651297e-02
38780000	-4.530708e+03	-5.269864e+00	2.549701e+00	1.234934e+01	0.000000e+00	2.605277e+00	2.836330e-02	9.852165e-01	3.984507e-03	2.339905e-04	2.201762e+00	1.568706e-02
38800000	-4.519388e+03	-5.999131e+01	2.560900e+00	1.274055e+01	0.000000e+00	1.839294e+00	3.854579e-02	9.831326e-01	2.863770e-03	2.932545e-04	2.305273e+00	1.579269e-02
38820000	-4.524927e+03	-7.748832e+01	2.704774e+00	1.322071e+01	0.000000e+00	1.936021e+00	1.923850e-02	9.934351e-01	1.607077e-03	3.698343e-04	2.747378e+00	1.690013e-02
38840000	-4.524643e+03	-1.012731e+02	2.434267e+00	1.237772e+01	0.000000e+00	2.321421e+00	9.463487e-03	9.950962e-01	2.749293e-03	4.777096e-04	2.704514e+00	1.518997e-02
38860000	-4.506979e+03	-1.137560e+02	2.535700e+00	1.224603e+01	0.000000e+00	1.734956e+00	1.164774e-02	9.959759e-01	1.983271e-03	5.249647e-04	2.643584e+00	1.586460e-02
38880000	-4.522026e+03	-1.135927e+02	2.297819e+00	1.240105e+01	0.000000e+00	1.979277e+00	1.263007e-02	9.950258e-01	2.167197e-03	4.229824e-04	1.855752e+00	1.436396e-02
38900000	-4.509808e+03	-1.740970e+02	2.564642e+00	1.292946e+01	0.000000e+00	1.722849e+00	1.251971e-02	9.971264e-01	4.846261e-04	5.489907e-04	4.510265e+00	1.605128e-02
38920000	-4.498500e+03	-6.857330e+01	2.242820e+00	1.088961e+01	0.000000e+00	2.669016e+00	1.671071e-02	9.873356e-01	7.404310e-03	3.488553e-04	3.037779e+00	1.408385e-02
38940000	-4.511916e+03	-7.539017e+01	2.452387e+00	1.206953e+01	0.000000e+00	1.763545e+00	3.173311e-02	9.666245e-01	1.420851e-02	2.978653e-04	2.624232e+00	1.538355e-02
38960000	-4.514494e+03	-4.488895e+01	2.489441e+00	1.237018e+01	0.000000e+00	1.502664e+00	3.677969e-02	9.779634e-01	3.854819e-03	2.192484e-04	2.376750e+00	1.566111e-02
38980000	-4.518531e+03	-3.007399e+01	2.656314e+00	1.263361e+01	0.000000e+00	2.096890e+00	2.033155e-02	9.877473e-01	6.091221e-03	2.677323e-04	2.556802e+00	1.670258e-02
39000000	-4.502373e+03	-4.422023e+01	3.008063e+00	1.415974e+01	0.000000e+00	1.803159e+00	2.455136e-02	9.933044e-01	8.223490e-04	2.497044e-04	2.391059e+00	1.882043e-02
39020000	-4.508996e+03	-7.974705e+01	2.452252e+00	1.182775e+01	0.000000e+00	1.953391e+00	2.174456e-02	9.919876e-01	1.699195e-03	4.312174e-04	2.834571e+00	1.534707e-02
39040000	-4.508718e+03	-1.037940e+02	2.754497e+00	1.314523e+01	0.000000e+00	2.463812e+00	2.909486e-02	9.915032e-01	1.032228e-03	5.262656e-04	2.997192e+00	1.727145e-02
39060000	-4.521110e+03	-9.288852e+01	2.729786e+00	1.321051e+01	0.000000e+00	2.295182e+00	2.684025e-02	9.920861e-01	1.265924e-03	5.357874e-04	2.120195e+00	1.710668e-02
39080000	-4.500174e+03	-5.790299e+01	2.948624e+00	1.357449e+01	0.000000e+00	1.852457e+00	1.315511e-02	9.868042e-01	9.601349e-03	3.440727e-04	2.798027e+00	1.843965e-02
39100000	-4.523175e+03	-1.215737e+02	2.735155e+00	1.274089e+01	0.000000e+00	1.778970e+00	2.725223e-02	9.808959e-01	7.238492e-03	7.167045e-04	2.519270e+00	1.709378e-02
39120000	-4.536326e+03	-9.391686e+01	2.485713e+00	1.148535e+01	0.000000e+00	2.330937e+00	1.047481e-02	9.943235e-01	3.712982e-03	4.733968e-04	3.343844e+00	1.554107e-02
39140000	-4.520295e+03	-6.595102e+01	2.969810e+00	1.361593e+01	0.000000e+00	1.569226e+00	1.559888e-02	9.969457e-01	6.257703e-04	3.146508e-04	2.169997e+00	1.858742e-02
39160000	-4.510792e+03	-1.057872e+02	2.787510e+00	1.378316e+01	0.000000e+00	2.153128e+00	6.051805e-03	9.980249e-01	1.166521e-03	5.249053e-04	3.352775e+00	1.744431e-02
39180000	-4.525864e+03	-9.273328e+01	2.422345e+00	1.240198e+01	0.000000e+00	2.191830e+00	3.318281e-03	9.972883e-01	8.221128e-03	4.640529e-04	2.485611e+00	1.514493e-02
39200000	-4.521123e+03	-8.260535e+01	2.339173e+00	1.200152e+01	0.000000e+00	1.937112e+00	4.707932e-03	9.980830e-01	2.355191e-03	2.927437e-04	2.974771e+00	1.460540e-02
39220000	-4.535980e+03	-8.430862e+01	2.487540e+00	1.260239e+01	0.000000e+00	1.996725e+00	1.392563e-02	9.919250e-01	3.959656e-03	4.972542e-04	2.743509e+00	1.550030e-02
39240000	-4.531080e+03	-4.414519e+01	2.864213e+00	1.421924e+01	0.000000e+00	1.808067e+00	2.412562e-02	9.935176e-01	8.186006e-04	3.629812e-04	1.496598e+00	1.786119e-02
39260000	-4.519712e+03	-5.226691e+01	2.412144e+00	1.181835e+01	0.000000e+00	2.078296e+00	2.900508e-02	9.814809e-01	5.911738e-03	4.066902e-04	1.540322e+00	1.510099e-02
39280000	-4.504539e+03	-9.127381e+01	2.383754e+00	1.282613e+01	0.000000e+00	1.961855e+00	2.374455e-02	9.822038e-01	4.822165e-03	3.128123e-04	1.458567e+00	1.489884e-02
39300000	-4.533452e+03	-4.626253e+01	2.616325e+00	1.329011e+01	0.000000e+00	1.899674e+00	3.066336e-02	9.752137e-01	6.567138e-03	2.862097e-04	1.795022e+00	1.641110e-02
39320000	-4.505261e+03	-5.013530e+01	2.417247e+00	1.282805e+01	0.000000e+00	1.911348e+00	9.260707e-03	9.961086e-01	2.139745e-03	3.052052e-04	1.826495e+00	1.509188e-02
39340000	-4.520957e+03	-4.070281e+01	2.572243e+00	1.404825e+01	0.000000e+00	1.988560e+00	7.711653e-03	9.974518e-01	1.085331e-03	2.410872e-04	2.164268e+00	1.603822e-02
39360000	-4.519262e+03	-5.583169e+01	2.863676e+00	1.479606e+01	0.000000e+00	1.977939e+00	3.814492e-03	9.986935e-01	1.461462e-03	2.113469e-04	2.648390e+00	1.782955e-02
39380000	-4.526972e+03	-1.948276e+01	2.346832e+00	1.195613e+01	0.000000e+00	2.399629e+00	3.781794e-03	9.975035e-01	3.618829e-03	2.009582e-04	1.968710e+00	1.462912e-02
39400000	-4.518578e+03	-7.327216e+01	2.310615e+00	1.287532e+01	0.000000e+00	1.896566e+00	1.164973e-02	9.951941e-01	1.591720e-03	2.420715e-04	3.395729e+00	1.441312e-02
39420000	-4.544290e+03	-2.198085e+01	2.448402e+00	1.209388e+01	0.000000e+00	2.139005e+00	9.211042e-03	9.958862e-01	2.734806e-03	2.005769e-04	1.945883e+00	1.523499e-02
39440000	-4.530211e+03	-5.099332e+00	2.830831e+00	1.295712e+01	0.000000e+00	1.779351e+00	2.647412e-02	9.924097e-01	1.448531e-03	2.624245e-04	1.747825e+00	1.762683e-02
39460000	-4.523796e+03	-2.276780e+01	3.100917e+00	1.375511e+01	0.000000e+00	1.785957e+00	1.629735e-02	9.954171e-01	1.194048e-03	2.254961e-04	2.318016e+00	1.931806e-02
39480000	-4.525078e+03	-1.118729e+00	2.875750e+00	1.342826e+01	0.000000e+00	2.173158e+00	1.535414e-02	9.840975e-01	1.213570e-02	2.326349e-04	1.880689e+00	1.790498e-02
39500000	-4.514080e+03	-6.410773e+01	2.815345e+00	1.389181e+01	0.000000e+00	1.868238e+00	3.459268e-02	9.684837e-01	1.058749e-02	4.489464e-04	2.054077e+00	1.787168e-02
39520000	-4.524493e+03	-8.853958e+01	2.549435e+00	1.234263e+01	0.000000e+00	2.413328e+00	1.955572e-02	9.894549e-01	4.260225e-03	6.723339e-04	2.551550e+00	1.589191e-02
39540000	-4.542400e+03	-4.802043e+01	2.608209e+00	1.318477e+01	0.000000e+00	1.869193e+00	1.373316e-02	9.929263e-01	2.680097e-03	3.403218e-04	1.646800e+00	1.620385e-02
39560000	-4.510794e+03	-5.573182e+01	2.934706e+00	1.498329e+01	0.000000e+00	1.579711e+00	4.595778e-03	9.963379e-01	7.573347e-03	2.584410e-04	2.363304e+00	1.823790e-02
39580000	-4.531272e+03	-7.113520e+01	2.742496e+00	1.399450e+01	0.000000e+00	2.330037e+00	8.001285e-03	9.972009e-01	1.194202e-03	2.446827e-04	2.937697e+00	1.709647e-02
39600000	-4.525856e+03	-4.243751e+01	2.656320e+00	1.268215e+01	0.000000e+00	1.792984e+00	3.284937e-03	9.976591e-01	5.993101e-03	2.342043e-04	2.307762e+00	1.656169e-02
39620000	-4.529925e+03	-2.152979e+01	2.469615e+00	1.206224e+01	0.000000e+00	2.192123e+00	1.144076e-02	9.942893e-01	2.785637e-03	2.980590e-04	1.950916e+00	1.527347e-02
39640000	-4.537880e+03	1.359562e+01	2.465541e+00	1.178340e+01	0.000000e+00	2.173902e+00	1.392807e-02	9.918330e-01	4.606896e-03	2.304608e-04	1.715729e+00	1.513412e-02
39660000	-4.544308e+03	-1.859008e+01	2.126834e+00	1.135254e+01	0.000000e+00	1.688310e+00	2.214965e-02	9.857362e-01	3.590118e-03	2.934192e-04	1.524674e+00	1.299566e-02
39680000	-4.507058e+03	-4.040720e+00	2.308510e+00	1.265135e+01	0.000000e+00	1.820255e+00	2.187461e-02	9.848395e-01	4.546865e-03	2.336894e-04	1.458715e+00	1.405927e-02
39700000	-4.541980e+03	-4.192201e+01	2.378305e+00	1.304107e+01	0.000000e+00	2.620837e+00	1.649897e-02	9.902465e-01	3.484246e-03	3.641149e-04	1.690603e+00	1.451549e-02
39720000	-4.524296e+03	-2.253650e+01	2.129086e+00	1.182344e+01	0.000000e+00	2.019222e+00	1.210348e-02	9.969933e-01	7.190450e-04	4.234847e-04	1.331453e+00	1.300731e-02
39740000	-4.550139e+03	-7.033514e+01	2.395549e+00	1.282376e+01	0.000000e+00	1.624495e+00	1.752641e-02	9.874075e-01	4.153981e-03	4.243612e-04	1.315126e+00	1.466214e-02
39760000	-4.516262e+03	-5.473387e+01	2.361517e+00	1.258066e+01	0.000000e+00	2.037768e+00	1.706111e-02	9.882357e-01	4.560451e-03	4.670125e-04	1.038114e+00	1.444252e-02
39780000	-4.539754e+03	-8.872009e+01	2.548964e+00	1.336402e+01	0.000000e+00	2.002152e+00	2.612770e-02	9.854143e-01	2.600748e-03	6.960528e-04	1.132801e+00	1.557714e-02
39800000	-4.531988e+03	-5.061380e+01	2.178434e+00	1.186025e+01	0.000000e+00	3.054633e+00	2.320769e-02	9.869518e-01	3.305819e-03	5.774197e-04	1.279907e+00	1.331335e-02
39820000	-4.521630e+03	-4.206634e+01	2.435915e+00	1.235070e+01	0.000000e+00	2.235929e+00	1.717976e-02	9.900369e-01	3.286731e-03	4.898491e-04	1.288593e+00	1.492933e-02
39840000	-4.532147e+03	-6.618301e+01	2.112520e+00	1.155239e+01	0.000000e+00	2.174901e+00	2.618146e-02	9.878976e-01	2.101450e-03	5.867389e-04	1.234166e+00	1.293586e-02
39860000	-4.533012e+03	-1.562519e+01	2.292686e+00	1.259544e+01	0.000000e+00	2.540690e+00	1.453306e-02	9.895759e-01	4.355433e-03	3.149362e-04	1.388545e+00	1.407145e-02
39880000	-4.545471e+03	-1.482749e+01	2.376438e+00	1.276655e+01	0.000000e+00	2.017632e+00	1.448807e-02	9.920176e-01	2.966450e-03	2.958939e-04	1.408404e+00	1.453039e-02
39900000	-4.532116e+03	1.492378e+01	2.572649e+00	1.372811e+01	0.000000e+00	1.973474e+00	2.682065e-02	9.903795e-01	1.674680e-03	2.532172e-04	1.031591e+00	1.573908e-02
39920000	-4.540158e+03	-3.757656e+01	2.594246e+00	1.349832e+01	0.000000e+00	2.105974e+00	3.094838e-02	9.634044e-01	1.211740e-02	2.823109e-04	1.531360e+00	1.600498e-02
39940000	-4.519306e+03	-2.874137e+01	2.234159e+00	1.175504e+01	0.000000e+00	2.606907e+00	1.270969e-02	9.931430e-01	2.794343e-03	3.577586e-04	1.644083e+00	1.378725e-02
[truncated: 18,003 more rows]
