# Supplementary material for: The rapid evolution of lungfish durophagy
Source: Nat Commun. 2022 May 2;13:2390. doi: 10.1038/s41467-022-30091-3 (PMC9061808; doi:10.1038/s41467-022-30091-3)
Supplement: Supplementary file 5 — Supplementary Software [file 41467_2022_30091_MOESM5_ESM.zip › Supplementary Software/MrBayes_tip_dating_analyses/2_partitions_without_constraint_TK02_(not_converged)/Cui_2021_strict.parts]

[ID: 9537836538]
ID	Partition
0	****************************************************************************************
1	*.......................................................................................
2	.*......................................................................................
3	..*.....................................................................................
4	...*....................................................................................
5	....*...................................................................................
6	.....*..................................................................................
7	......*.................................................................................
8	.......*................................................................................
9	........*...............................................................................
10	.........*..............................................................................
11	..........*.............................................................................
12	...........*............................................................................
13	............*...........................................................................
14	.............*..........................................................................
15	..............*.........................................................................
16	...............*........................................................................
17	................*.......................................................................
18	.................*......................................................................
19	..................*.....................................................................
20	...................*....................................................................
21	....................*...................................................................
22	.....................*..................................................................
23	......................*.................................................................
24	.......................*................................................................
25	........................*...............................................................
26	.........................*..............................................................
27	..........................*.............................................................
28	...........................*............................................................
29	............................*...........................................................
30	.............................*..........................................................
31	..............................*.........................................................
32	...............................*........................................................
33	................................*.......................................................
34	.................................*......................................................
35	..................................*.....................................................
36	...................................*....................................................
37	....................................*...................................................
38	.....................................*..................................................
39	......................................*.................................................
40	.......................................*................................................
41	........................................*...............................................
42	.........................................*..............................................
43	..........................................*.............................................
44	...........................................*............................................
45	............................................*...........................................
46	.............................................*..........................................
47	..............................................*.........................................
48	...............................................*........................................
49	................................................*.......................................
50	.................................................*......................................
51	..................................................*.....................................
52	...................................................*....................................
53	....................................................*...................................
54	.....................................................*..................................
55	......................................................*.................................
56	.......................................................*................................
57	........................................................*...............................
58	.........................................................*..............................
59	..........................................................*.............................
60	...........................................................*............................
61	............................................................*...........................
62	.............................................................*..........................
63	..............................................................*.........................
64	...............................................................*........................
65	................................................................*.......................
66	.................................................................*......................
67	..................................................................*.....................
68	...................................................................*....................
69	....................................................................*...................
70	.....................................................................*..................
71	......................................................................*.................
72	.......................................................................*................
73	........................................................................*...............
74	.........................................................................*..............
75	..........................................................................*.............
76	...........................................................................*............
77	............................................................................*...........
78	.............................................................................*..........
79	..............................................................................*.........
80	...............................................................................*........
81	................................................................................*.......
82	.................................................................................*......
83	..................................................................................*.....
84	...................................................................................*....
85	....................................................................................*...
86	.....................................................................................*..
87	......................................................................................*.
88	.......................................................................................*
89	..........................................................................*******.......
90	.***************************************************************************************
91	......................................................................................**
92	..........................................................................*******..*....
93	.*************************************************************************..............
94	.............................................................................**.*.......
95	.....................................................................................***
96	............................................................................***.*.......
97	.....................**.................................................................
98	.*************************************************************************..........*...
99	...............................................*.****.****.............*................
100	............................................................................*****.......
101	...............................................*..***.*................*................
102	...............................................*.****.*................*................
103	...............................................*..*.*..................*................
104	.........................................*............................*.................
105	...............................................*.****.***..............*................
106	.....*...*..............................................................................
107	...............................................*..***..................*................
108	.********************************************************************************.******
109	......*..................*..............................................................
110	..............*...............................................**........................
111	.......*..................*.............................................................
112	.********************************************************************************.***...
113	..............................................................................*.*.......
114	..........................................................................*******.**....
115	.......................................................**...............................
116	...............................................******.****.*...........*................
117	...................*...............*....................................................
118	...............................................*.****.****.*...........*................
119	.**.*.***.***....**********.**..**********.....**************...*****.****..............
120	.********************************************************************.****..............
121	.......................................*.........................*......................
122	.....*...*...*.**.......................................................................
123	...............................................*..*....................*................
124	..........*...........................*.................................................
125	...............................................*..*.....................................
126	..................................................*....................*................
127	..............................................................**........................
128	.....*...*...****..........*...............*..................**........................
129	.****.***.***....**********.**.************..*.**************...*****.****..............
130	.*..........*...........................................................................
131	...........................................................................******.......
132	..................................*................................*....................
133	.*********************************************.**********************.****..............
134	.**.*.***.***....**********.**..***********....**************...*****.****..............
135	.....................**.*...............................................................
136	..................................*...............................***...................
137	.*......*..**...........................................................................
138	......*..................*.............*.........................*......................
139	....................*....................*............................*.................
140	.****.***.***....**********.**..***********....**************...*****.****..............
141	...................*...*...........*....................................................
142	..........................................................................*.*****.......
143	.****.***.***....**********.***************.**.***************..*****.****..............
144	...............................................******.****.*...........**...............
145	.....*...*...*..........................................................................
146	..............................*..............................*..........................
147	..................................................................*.*...................
148	..............*...............................................*.........................
149	.*************************************************************************........*.*...
150	....................***..................*............................*.................
151	........*...*...........................................................................
152	..................................................*.*..................*................
153	.****.***.***....**********.**.************.**.**************...*****.****..............
154	...............................................******.****.............*................
155	.*......*...*...........................................................................
156	.**.*.***.***....**********.**.************....**************...*****.****..............
157	..................................*.............................*.......................
158	.**.*.***.***....**********..*..**********.....**************...*****.****..............
159	...............**.......................................................................
160	....*........................*..........................................................
161	......*.............***.**.............*.*.......................*....*.................
162	...*......................................*.............................................
163	.............................................................................**.........
164	.............................*.......................*..................................
165	..................................................................***...................
166	.....*...*...*..*.......................................................................
167	.....................................*..................................*...............
168	.................................*...*..................................................
169	....................***.................................................................
170	...............................................*.****.*.*..............*................
171	.****.***.***....**********.**..***********..*.**************...*****.****..............
172	....*........................*.......................*..................................
173	.****.***.***....**********.**.************....**************...*****.****..............
174	..............................*.............*................*..........................
175	..................*......................*............................*.................
176	.*......*.***.........................*.................................................
177	.........................................*..................*.........*.................
178	.**.*.***.***....**********.**.************..*.**************...*****.****..............
179	.*......*.***......*...*...........*..*.................................................
180	....................***.*................*............................*.................
181	.....*...*...****..........*..................................**........................
182	.*.........**...........................................................................
183	.*.........*............................................................................
184	...............................................******.******...........**...............
185	...................................................................**...................
186	............................*....*......................................................
187	.............*..*.......................................................................
188	..........................................................................**............
189	.*......*..**.........................*.................................................
190	..*.*........................*.......................*..................................
191	......*.............***.**.............*.........................*......................
192	...*.*...*..............................................................................
193	....*................................................*..................................
194	.....*...*...*.**..........*............................................................
195	............................................**..........................................
196	...............................................******.****.**..........**...............
197	..............*............*..................................**........................
198	..................................*...............................**....................
199	...................*........*......*....................................................
200	...............................................******.******...........*................
201	.............*.**.......................................................................
202	...............................................******.****.**..........*................
203	..................................*................................**...................
204	.................................................................................*...***
205	.*......*.***......*...*...........*..*..................................*..............
206	....................***.*...............................................................
207	.....................................................*....*.............................
208	......*.................**..............................................................
209	..............................*.............*...........................................
210	.............*.*........................................................................
211	........*..........*...............*....................................................
212	............................................*................*..........................
213	...................*........*....*.*....................................................
214	.*......*..**......*...*...........*....................................................
215	......*.................**.............*.........................*......................
216	.....*........*...............................................**........................
217	.......................................................***..............................
218	.*********************************************.***************************..............
219	.....*...*...*.*........................................................................
220	.........*...*.**.......................................................................
221	...*........................................*...........................................
222	......*..................*.......................................*......................
223	..*.*........................*..*.......*......**************..........**...............
224	................................*.........................*.............................
225	.......*..................*.........*...................................................
226	............................*....*...*..................................................
227	...................................................*..*.................................
228	..........................................................................*******.**.***
229	....*...........................*.......................................................
230	.....*........................................................*.........................
231	...............................................******.*******..........**...............
232	........*..*............................................................................
233	..............*............*...............*..................**........................
234	..............*............................*..................**........................
235	...............................................*.****.******...........*................
236	..*..................................................*..................................
237	.....*...*...*.**..........................*............................................
238	.....*...*...****..........*...............**.................**........................
239	..................*......................*..................*.........*.................
240	..*.*..*.........**.......*..*..*...*...*......**************..........**...............
241	..*.*........................*..*.......*......*************...........**...............
242	..*.*..*.........**.......*..*..*...*...**.....**************.........***...............
ID	Partition
0	****************************************************************************************
1	*.......................................................................................
2	.*......................................................................................
3	..*.....................................................................................
4	...*....................................................................................
5	....*...................................................................................
6	.....*..................................................................................
7	......*.................................................................................
8	.......*................................................................................
9	........*...............................................................................
10	.........*..............................................................................
11	..........*.............................................................................
12	...........*............................................................................
13	............*...........................................................................
14	.............*..........................................................................
15	..............*.........................................................................
16	...............*........................................................................
17	................*.......................................................................
18	.................*......................................................................
19	..................*.....................................................................
20	...................*....................................................................
21	....................*...................................................................
22	.....................*..................................................................
23	......................*.................................................................
24	.......................*................................................................
25	........................*...............................................................
26	.........................*..............................................................
27	..........................*.............................................................
28	...........................*............................................................
29	............................*...........................................................
30	.............................*..........................................................
31	..............................*.........................................................
32	...............................*........................................................
33	................................*.......................................................
34	.................................*......................................................
35	..................................*.....................................................
36	...................................*....................................................
37	....................................*...................................................
38	.....................................*..................................................
39	......................................*.................................................
40	.......................................*................................................
41	........................................*...............................................
42	.........................................*..............................................
43	..........................................*.............................................
44	...........................................*............................................
45	............................................*...........................................
46	.............................................*..........................................
47	..............................................*.........................................
48	...............................................*........................................
49	................................................*.......................................
50	.................................................*......................................
51	..................................................*.....................................
52	...................................................*....................................
53	....................................................*...................................
54	.....................................................*..................................
55	......................................................*.................................
56	.......................................................*................................
57	........................................................*...............................
58	.........................................................*..............................
59	..........................................................*.............................
60	...........................................................*............................
61	............................................................*...........................
62	.............................................................*..........................
63	..............................................................*.........................
64	...............................................................*........................
65	................................................................*.......................
66	.................................................................*......................
67	..................................................................*.....................
68	...................................................................*....................
69	....................................................................*...................
70	.....................................................................*..................
71	......................................................................*.................
72	.......................................................................*................
73	........................................................................*...............
74	.........................................................................*..............
75	..........................................................................*.............
76	...........................................................................*............
77	............................................................................*...........
78	.............................................................................*..........
79	..............................................................................*.........
80	...............................................................................*........
81	................................................................................*.......
82	.................................................................................*......
83	..................................................................................*.....
84	...................................................................................*....
85	....................................................................................*...
86	.....................................................................................*..
87	......................................................................................*.
88	.......................................................................................*
89	..........................................................................*******.......
90	.***************************************************************************************
91	......................................................................................**
92	..........................................................................*******..*....
93	.*************************************************************************..............
94	.............................................................................**.*.......
95	.....................................................................................***
96	............................................................................***.*.......
97	.....................**.................................................................
98	.*************************************************************************..........*...
99	...............................................*.****.****.............*................
100	............................................................................*****.......
101	...............................................*..***.*................*................
102	...............................................*.****.*................*................
103	...............................................*..*.*..................*................
104	.........................................*............................*.................
105	...............................................*.****.***..............*................
106	.....*...*..............................................................................
107	...............................................*..***..................*................
108	.********************************************************************************.******
109	......*..................*..............................................................
110	..............*...............................................**........................
111	.......*..................*.............................................................
112	.********************************************************************************.***...
113	..............................................................................*.*.......
114	..........................................................................*******.**....
115	.......................................................**...............................
116	...............................................******.****.*...........*................
117	...................*...............*....................................................
118	...............................................*.****.****.*...........*................
119	.**.*.***.***....**********.**..**********.....**************...*****.****..............
120	.********************************************************************.****..............
121	.......................................*.........................*......................
122	.....*...*...*.**.......................................................................
123	...............................................*..*....................*................
124	..........*...........................*.................................................
125	...............................................*..*.....................................
126	..................................................*....................*................
127	..............................................................**........................
128	.....*...*...****..........*...............*..................**........................
129	.****.***.***....**********.**.************..*.**************...*****.****..............
130	.*..........*...........................................................................
131	...........................................................................******.......
132	..................................*................................*....................
133	.*********************************************.**********************.****..............
134	.**.*.***.***....**********.**..***********....**************...*****.****..............
135	.....................**.*...............................................................
136	..................................*...............................***...................
137	.*......*..**...........................................................................
138	......*..................*.............*.........................*......................
139	....................*....................*............................*.................
140	.****.***.***....**********.**..***********....**************...*****.****..............
141	...................*...*...........*....................................................
142	..........................................................................*.*****.......
143	.****.***.***....**********.***************.**.***************..*****.****..............
144	...............................................******.****.*...........**...............
145	.....*...*...*..........................................................................
146	..............................*..............................*..........................
147	..................................................................*.*...................
148	..............*...............................................*.........................
149	.*************************************************************************........*.*...
150	....................***..................*............................*.................
151	........*...*...........................................................................
152	..................................................*.*..................*................
153	.****.***.***....**********.**.************.**.**************...*****.****..............
154	...............................................******.****.............*................
155	.*......*...*...........................................................................
156	.**.*.***.***....**********.**.************....**************...*****.****..............
157	..................................*.............................*.......................
158	.**.*.***.***....**********..*..**********.....**************...*****.****..............
159	...............**.......................................................................
160	....*........................*..........................................................
161	......*.............***.**.............*.*.......................*....*.................
162	...*......................................*.............................................
163	.............................................................................**.........
164	.............................*.......................*..................................
165	..................................................................***...................
166	.....*...*...*..*.......................................................................
167	.....................................*..................................*...............
168	.................................*...*..................................................
169	....................***.................................................................
170	...............................................*.****.*.*..............*................
171	.****.***.***....**********.**..***********..*.**************...*****.****..............
172	....*........................*.......................*..................................
173	.****.***.***....**********.**.************....**************...*****.****..............
174	..............................*.............*................*..........................
175	..................*......................*............................*.................
176	.*......*.***.........................*.................................................
177	.........................................*..................*.........*.................
178	.**.*.***.***....**********.**.************..*.**************...*****.****..............
179	.*......*.***......*...*...........*..*.................................................
180	....................***.*................*............................*.................
181	.....*...*...****..........*..................................**........................
182	.*.........**...........................................................................
183	.*.........*............................................................................
184	...............................................******.******...........**...............
185	...................................................................**...................
186	............................*....*......................................................
187	.............*..*.......................................................................
188	..........................................................................**............
189	.*......*..**.........................*.................................................
190	..*.*........................*.......................*..................................
191	......*.............***.**.............*.........................*......................
192	...*.*...*..............................................................................
193	....*................................................*..................................
194	.....*...*...*.**..........*............................................................
195	............................................**..........................................
196	...............................................******.****.**..........**...............
197	..............*............*..................................**........................
198	..................................*...............................**....................
199	...................*........*......*....................................................
200	...............................................******.******...........*................
201	.............*.**.......................................................................
202	...............................................******.****.**..........*................
203	..................................*................................**...................
204	.................................................................................*...***
205	.*......*.***......*...*...........*..*..................................*..............
206	....................***.*...............................................................
207	.....................................................*....*.............................
208	......*.................**..............................................................
209	..............................*.............*...........................................
210	.............*.*........................................................................
211	........*..........*...............*....................................................
212	............................................*................*..........................
213	...................*........*....*.*....................................................
214	.*......*..**......*...*...........*....................................................
215	......*.................**.............*.........................*......................
216	.....*........*...............................................**........................
217	.......................................................***..............................
218	.*********************************************.***************************..............
219	.....*...*...*.*........................................................................
220	.........*...*.**.......................................................................
221	...*........................................*...........................................
222	......*..................*.......................................*......................
223	..*.*........................*..*.......*......**************..........**...............
224	................................*.........................*.............................
225	.......*..................*.........*...................................................
226	............................*....*...*..................................................
227	...................................................*..*.................................
228	..........................................................................*******.**.***
229	....*...........................*.......................................................
230	.....*........................................................*.........................
231	...............................................******.*******..........**...............
232	........*..*............................................................................
233	..............*............*...............*..................**........................
234	..............*............................*..................**........................
235	...............................................*.****.******...........*................
236	..*..................................................*..................................
237	.....*...*...*.**..........................*............................................
238	.....*...*...****..........*...............**.................**........................
239	..................*......................*..................*.........*.................
240	..*.*..*.........**.......*..*..*...*...*......**************..........**...............
241	..*.*........................*..*.......*......*************...........**...............
242	..*.*..*.........**.......*..*..*...*...**.....**************.........***...............
