# Supplementary material for: The rapid evolution of lungfish durophagy
Source: Nat Commun. 2022 May 2;13:2390. doi: 10.1038/s41467-022-30091-3 (PMC9061808; doi:10.1038/s41467-022-30091-3)
Supplement: Supplementary file 5 — Supplementary Software [file 41467_2022_30091_MOESM5_ESM.zip › Supplementary Software/MrBayes_tip_dating_analyses/unpartition_constraint_IGR/constraint_unpartition_IGR.log]

                            MrBayes 3.2.7b x86_64

                      (Bayesian Analysis of Phylogeny)

                             (Parallel version)
                         (8 processors available)

              Distributed under the GNU General Public License


               Type "help" or "help <command>" for information
                     on the commands that are available.

                   Type "about" for authorship and general
                       information about the program.


   Executing file "Cui_2021.nex"
   UNIX line termination
   Longest line length = 1854
   Parsing file
   Reading data block
      Allocated taxon set
      Allocated matrix
      Defining new matrix with 88 taxa and 277 characters
      Data is Standard
      Gaps coded as -
      Missing data coded as ?
      WARNING: MrBayes does not support 'symbols' specification; default symbols assumed
      Taxon  1 -> Guiyu_oneris
      Taxon  2 -> Adololopas_moyasmithae
      Taxon  3 -> Adelargo_schultzei
      Taxon  4 -> Amadeodipterus_kencampbelli
      Taxon  5 -> Andreyevichthys_epitomus
      Taxon  6 -> Archaeonectes_pertusus
      Taxon  7 -> Asthenorhynchus_meemannae
      Taxon  8 -> Barwickia_downunda
      Taxon  9 -> Chirodipterus_australis
      Taxon 10 -> Chirodipterus_onawayensis
      Taxon 11 -> Dipterus_valenciennesi
      Taxon 12 -> Chirodipterus_wildungensis
      Taxon 13 -> Chirodipterus_liangchengi
      Taxon 14 -> Dipnorhynchus_cathlesae
      Taxon 15 -> Dipnorhynchus_sussmilchi
      Taxon 16 -> Dipnorhynchus_kiandrensis
      Taxon 17 -> Dipnorhynchus_kurikae
      Taxon 18 -> Eoctenodus_microsoma
      Taxon 19 -> Fleurantia_denticulata
      Taxon 20 -> Gogodipterus_paddyensis
      Taxon 21 -> Griphognathus_minutidens
      Taxon 22 -> Griphognathus_sculpta
      Taxon 23 -> Griphognathus_whitei
      Taxon 24 -> Grossipterus_crassus
      Taxon 25 -> Holodipterus_elderae
      Taxon 26 -> Holodipterus_gogoensis
      Taxon 27 -> Howidipterus_donnae
      Taxon 28 -> Ichnomylax_kurnai
      Taxon 29 -> Iowadipterus_halli
      Taxon 30 -> Jarvikia_arctica
      Taxon 31 -> Jessenia_concentrica
      Taxon 32 -> Melanognathus_canadensis
      Taxon 33 -> Nielsenia_nordica
      Taxon 34 -> Oervigia_nordica
      Taxon 35 -> Orlovichthys_limnatis
      Taxon 36 -> Palaeodaphus_insignis
      Taxon 37 -> Pentlandia_macroptera
      Taxon 38 -> Phaneropleuron_andersoni
      Taxon 39 -> Pillararhynchus_longi
      Taxon 40 -> Robinsondipterus_longi
      Taxon 41 -> Scaumenacia_curta
      Taxon 42 -> Soederberghia_groenlandica
      Taxon 43 -> Sorbitorhynchus_deleaskitus
      Taxon 44 -> Speonesydrion_iani
      Taxon 45 -> Stomiahykus_thlaodus
      Taxon 46 -> Tarachomylax_oepiki
      Taxon 47 -> Uranolophus_wyomingensis
      Taxon 48 -> Conchopoma_gadiforme
      Taxon 49 -> Delatitia_breviceps
      Taxon 50 -> Uronemus_splendens
      Taxon 51 -> Gnathorhiza_serrata
      Taxon 52 -> Megapleuron_zangerli
      Taxon 53 -> Palaeophichthys_parvulus
      Taxon 54 -> Parasagenodus_sibiricus
      Taxon 55 -> Sagenodus_inaequalis
      Taxon 56 -> Straitonia_waterstoni
      Taxon 57 -> Tranodis_castrensis
      Taxon 58 -> Ctenodus
      Taxon 59 -> Xylognathus_macrustenus
      Taxon 60 -> Limanichthys_fraseri
      Taxon 61 -> Apatorhynchus_opistheretmus
      Taxon 62 -> Erikia_jarviki
      Taxon 63 -> Dipnotuberculus_gnathodus
      Taxon 64 -> Cathlorhynchus_trismodipterus
      Taxon 65 -> Harajicadipterus_youngi
      Taxon 66 -> Xeradipterus_hatcheri
      Taxon 67 -> Rhinodipterus_ulrichi
      Taxon 68 -> Rhinodipterus_kimberleyensis
      Taxon 69 -> Rhinodipterus_secans
      Taxon 70 -> Westollrhynchus_lehmanni
      Taxon 71 -> Rhynchodipterus_elginensis
      Taxon 72 -> Persephonichthys
      Taxon 73 -> Celsiodon
      Taxon 74 -> Sinodipterus_beibei
      Taxon 75 -> Porolepis
      Taxon 76 -> Durialepis
      Taxon 77 -> Glyptolepis
      Taxon 78 -> Holoptychius
      Taxon 79 -> Laccognathus
      Taxon 80 -> Nasogaluakus_chorni
      Taxon 81 -> Quebecius_quebecensis
      Taxon 82 -> Psarolepis
      Taxon 83 -> Youngolepis
      Taxon 84 -> Powichthys
      Taxon 85 -> Diabolepis_speratus
      Taxon 86 -> Meemannia
      Taxon 87 -> Raynerius_splendens
      Taxon 88 -> Cheirolepis
      Successfully read matrix
      Matrix contains polymorphisms, interpreted as ambiguity
      Setting default partition (does not divide up characters)
      Setting model defaults
      Seed (for generating default start values) = 1635647961
      WARNING: There are 5 characters incompatible with the specified
               coding bias. These characters will be excluded.
      Setting output file names to "Cui_2021.nex.run<i>.<p|t>"
   Reading mrbayes block
      Setting autoclose to yes
      Setting nowarnings to yes
      Setting userlevel to Developer
      WARNING: There are 5 characters incompatible with the specified
               coding bias. These characters will be excluded.
      Setting characters to ordered
      Ctype was applied to 5 standard characters
      Enabling Coding Variable
      Setting Rates to Gamma
      Successfully set likelihood model parameters
      WARNING: There are 5 characters incompatible with the specified
               coding bias. These characters will be excluded.
      Setting Clockratepr to Exponential(40.00)
      Successfully set prior model parameters
      WARNING: There are 5 characters incompatible with the specified
               coding bias. These characters will be excluded.
      Setting Clockvarpr to IGR
      Successfully set prior model parameters
      WARNING: There are 5 characters incompatible with the specified
               coding bias. These characters will be excluded.
      Setting IGRvarpr to Exponential(1.00)
      Successfully set prior model parameters
      WARNING: There are 5 characters incompatible with the specified
               coding bias. These characters will be excluded.
      Defining constraint called 'node1'
      Defining constraint called 'node2'
      Defining constraint called 'node3'
      Defining constraint called 'node4'
      Defining constraint called 'node5'
      Defining constraint called 'node6'
      Defining constraint called 'node7'
      Defining constraint called 'node8'
      Defining constraint called 'node9'
      Defining constraint called 'node10'
      Defining constraint called 'node11'
      Defining constraint called 'node12'
      Defining constraint called 'node13'
      Defining constraint called 'node14'
      Defining constraint called 'node15'
      Defining constraint called 'node16'
      Defining constraint called 'node17'
      Defining constraint called 'node18'
      Defining constraint called 'node19'
      Defining constraint called 'node20'
      Defining constraint called 'node21'
      Defining constraint called 'node22'
      Defining constraint called 'node23'
      Defining constraint called 'node24'
      Defining constraint called 'node25'
      Defining constraint called 'node26'
      Defining constraint called 'node27'
      Defining constraint called 'node28'
      Defining constraint called 'node29'
      Defining constraint called 'node30'
      Defining constraint called 'node31'
      Defining constraint called 'node32'
      Defining constraint called 'node33'
      Defining constraint called 'node34'
      Defining constraint called 'node35'
      Defining constraint called 'node36'
      Defining constraint called 'node37'
      Defining constraint called 'node38'
      Defining constraint called 'node39'
      Defining constraint called 'node40'
      Defining constraint called 'node41'
      Defining constraint called 'node42'
      Defining constraint called 'node43'
      Defining constraint called 'node44'
      Defining constraint called 'node45'
      Defining constraint called 'node46'
      Defining constraint called 'node47'
      Defining constraint called 'node48'
      Defining constraint called 'node49'
      Defining constraint called 'node50'
      Defining constraint called 'node51'
      Defining constraint called 'node52'
      Defining constraint called 'node53'
      Defining constraint called 'node54'
      Defining constraint called 'node55'
      Setting age of taxon 'Conchopoma_gadiforme' to Fixed(0.00)
      Setting age of taxon 'Gnathorhiza_serrata' to Fixed(0.00)
      Setting age of taxon 'Persephonichthys' to Uniform(20.57,25.95)
      Setting age of taxon 'Ctenodus' to Uniform(25.95,85.95)
      Setting age of taxon 'Sagenodus_inaequalis' to Uniform(25.95,50.25)
      Setting age of taxon 'Palaeophichthys_parvulus' to Uniform(34.05,42.25)
      Setting age of taxon 'Megapleuron_zangerli' to Uniform(34.05,42.25)
      Setting age of taxon 'Tranodis_castrensis' to Uniform(50.25,57.95)
      Setting age of taxon 'Uronemus_splendens' to Uniform(50.25,73.75)
      Setting age of taxon 'Straitonia_waterstoni' to Uniform(57.95,73.75)
      Setting age of taxon 'Delatitia_breviceps' to Uniform(73.75,85.95)
      Setting age of taxon 'Limanichthys_fraseri' to Uniform(73.75,85.95)
      Setting age of taxon 'Xylognathus_macrustenus' to Uniform(73.75,85.95)
      Setting age of taxon 'Parasagenodus_sibiricus' to Uniform(73.75,85.95)
      Setting age of taxon 'Phaneropleuron_andersoni' to Uniform(85.95,99.25)
      Setting age of taxon 'Rhynchodipterus_elginensis' to Uniform(85.95,99.25)
      Setting age of taxon 'Apatorhynchus_opistheretmus' to Uniform(85.95,99.25)
      Setting age of taxon 'Jarvikia_arctica' to Uniform(85.95,99.25)
      Setting age of taxon 'Nielsenia_nordica' to Uniform(85.95,99.25)
      Setting age of taxon 'Holoptychius' to Uniform(85.95,109.75)
      Setting age of taxon 'Adelargo_schultzei' to Uniform(85.95,99.25)
      Setting age of taxon 'Celsiodon' to Uniform(85.95,99.25)
      Setting age of taxon 'Oervigia_nordica' to Uniform(85.95,99.25)
      Setting age of taxon 'Soederberghia_groenlandica' to Uniform(85.95,99.25)
      Setting age of taxon 'Andreyevichthys_epitomus' to Uniform(85.95,99.25)
      Setting age of taxon 'Orlovichthys_limnatis' to Uniform(85.95,99.25)
      Setting age of taxon 'Griphognathus_sculpta' to Uniform(99.25,109.75)
      Setting age of taxon 'Adololopas_moyasmithae' to Uniform(99.25,109.75)
      Setting age of taxon 'Asthenorhynchus_meemannae' to Uniform(99.25,109.75)
      Setting age of taxon 'Chirodipterus_australis' to Uniform(99.25,109.75)
      Setting age of taxon 'Fleurantia_denticulata' to Uniform(99.25,109.75)
      Setting age of taxon 'Gogodipterus_paddyensis' to Uniform(99.25,109.75)
      Setting age of taxon 'Griphognathus_whitei' to Uniform(99.25,109.75)
      Setting age of taxon 'Holodipterus_elderae' to Uniform(99.25,109.75)
      Setting age of taxon 'Holodipterus_gogoensis' to Uniform(99.25,109.75)
      Setting age of taxon 'Pillararhynchus_longi' to Uniform(99.25,109.75)
      Setting age of taxon 'Robinsondipterus_longi' to Uniform(99.25,109.75)
      Setting age of taxon 'Scaumenacia_curta' to Uniform(99.25,109.75)
      Setting age of taxon 'Xeradipterus_hatcheri' to Uniform(99.25,109.75)
      Setting age of taxon 'Glyptolepis' to Uniform(99.25,120.35)
      Setting age of taxon 'Chirodipterus_liangchengi' to Uniform(99.25,109.75)
      Setting age of taxon 'Palaeodaphus_insignis' to Uniform(99.25,109.75)
      Setting age of taxon 'Quebecius_quebecensis' to Uniform(99.25,109.75)
      Setting age of taxon 'Cheirolepis' to Uniform(99.25,114.75)
      Setting age of taxon 'Harajicadipterus_youngi' to Uniform(99.25,114.75)
      Setting age of taxon 'Iowadipterus_halli' to Uniform(99.25,114.75)
      Setting age of taxon 'Rhinodipterus_ulrichi' to Uniform(99.25,114.75)
      Setting age of taxon 'Laccognathus' to Uniform(99.25,114.75)
      Setting age of taxon 'Chirodipterus_wildungensis' to Uniform(99.25,109.75)
      Setting age of taxon 'Rhinodipterus_kimberleyensis' to Uniform(99.25,114.75)
      Setting age of taxon 'Raynerius_splendens' to Uniform(99.25,109.75)
      Setting age of taxon 'Eoctenodus_microsoma' to Uniform(99.25,114.75)
      Setting age of taxon 'Dipterus_valenciennesi' to Uniform(109.75,114.75)
      Setting age of taxon 'Archaeonectes_pertusus' to Uniform(109.75,114.75)
      Setting age of taxon 'Dipnotuberculus_gnathodus' to Uniform(109.75,114.75)
      Setting age of taxon 'Barwickia_downunda' to Uniform(109.75,114.75)
      Setting age of taxon 'Howidipterus_donnae' to Uniform(109.75,114.75)
      Setting age of taxon 'Pentlandia_macroptera' to Uniform(109.75,114.75)
      Setting age of taxon 'Griphognathus_minutidens' to Uniform(109.75,114.75)
      Setting age of taxon 'Grossipterus_crassus' to Uniform(109.75,114.75)
      Setting age of taxon 'Rhinodipterus_secans' to Uniform(109.75,114.75)
      Setting age of taxon 'Chirodipterus_onawayensis' to Uniform(109.75,114.75)
      Setting age of taxon 'Stomiahykus_thlaodus' to Uniform(114.75,120.35)
      Setting age of taxon 'Amadeodipterus_kencampbelli' to Uniform(114.75,134.65)
      Setting age of taxon 'Sinodipterus_beibei' to Uniform(114.75,120.35)
      Setting age of taxon 'Durialepis' to Uniform(120.35,134.65)
      Setting age of taxon 'Erikia_jarviki' to Uniform(120.35,134.65)
      Setting age of taxon 'Jessenia_concentrica' to Uniform(120.35,134.65)
      Setting age of taxon 'Cathlorhynchus_trismodipterus' to Uniform(120.35,134.65)
      Setting age of taxon 'Dipnorhynchus_kiandrensis' to Uniform(120.35,134.65)
      Setting age of taxon 'Dipnorhynchus_kurikae' to Uniform(120.35,134.65)
      Setting age of taxon 'Dipnorhynchus_sussmilchi' to Uniform(120.35,134.65)
      Setting age of taxon 'Melanognathus_canadensis' to Uniform(120.35,134.65)
      Setting age of taxon 'Nasogaluakus_chorni' to Uniform(120.35,134.65)
      Setting age of taxon 'Sorbitorhynchus_deleaskitus' to Uniform(120.35,134.65)
      Setting age of taxon 'Speonesydrion_iani' to Uniform(120.35,134.65)
      Setting age of taxon 'Tarachomylax_oepiki' to Uniform(120.35,134.65)
      Setting age of taxon 'Dipnorhynchus_cathlesae' to Uniform(120.35,134.65)
      Setting age of taxon 'Ichnomylax_kurnai' to Uniform(120.35,137.85)
      Setting age of taxon 'Porolepis' to Uniform(120.35,137.85)
      Setting age of taxon 'Powichthys' to Uniform(134.65,146.25)
      Setting age of taxon 'Uranolophus_wyomingensis' to Uniform(134.65,137.85)
      Setting age of taxon 'Westollrhynchus_lehmanni' to Uniform(134.65,137.85)
      Setting age of taxon 'Diabolepis_speratus' to Uniform(137.85,146.25)
      Setting age of taxon 'Youngolepis' to Uniform(137.85,146.25)
      Setting age of taxon 'Meemannia' to Uniform(137.85,146.25)
      Setting age of taxon 'Psarolepis' to Uniform(137.85,154.45)
      Setting age of taxon 'Guiyu_oneris' to Uniform(150.05,154.45)
      Setting Nodeagepr to Calibrated
      Successfully set prior model parameters
      WARNING: There are 5 characters incompatible with the specified
               coding bias. These characters will be excluded.
      Setting Brlenspr to Clock:Fossilization
      Successfully set prior model parameters
      WARNING: There are 5 characters incompatible with the specified
               coding bias. These characters will be excluded.
      Setting SampleStrat to Random
      Successfully set prior model parameters
      WARNING: There are 5 characters incompatible with the specified
               coding bias. These characters will be excluded.
      Setting Sampleprob to 1.00000000
      Successfully set prior model parameters
      WARNING: There are 5 characters incompatible with the specified
               coding bias. These characters will be excluded.
      Setting Speciationpr to Uniform(0.00,10.00)
      Successfully set prior model parameters
      WARNING: There are 5 characters incompatible with the specified
               coding bias. These characters will be excluded.
      Setting Extinctionpr to Beta(1.00,1.00)
      Successfully set prior model parameters
      WARNING: There are 5 characters incompatible with the specified
               coding bias. These characters will be excluded.
      Setting Fossilizationpr to Beta(1.00,1.00)
      Successfully set prior model parameters
      WARNING: There are 5 characters incompatible with the specified
               coding bias. These characters will be excluded.
      Setting Treeagepr to Offsetexponential(155.00,160.00)
      Successfully set prior model parameters
      WARNING: There are 5 characters incompatible with the specified
               coding bias. These characters will be excluded.
      Setting Topologypr to Constraints
      Successfully set prior model parameters
      WARNING: There are 5 characters incompatible with the specified
               coding bias. These characters will be excluded.
      Setting number of generations to 200000000
      Setting sample frequency to 20000
      Setting print frequency to 50000
      Setting diagnosing frequency to 500000
      Successfully set chain parameters
      Setting heating parameter to 0.080000
      Setting chain output file names to "Cui_2021_5.run<i>.<p/t>"
      Successfully set chain parameters
      Running Markov chain
      MCMC stamp = 1950565914
      Seed = 605901471
      Swapseed = 1635647961
      Model settings:

         Data not partitioned --
            Datatype  = Standard
            Coding    = Variable
            # States  = Variable, up to 24
                        State frequencies are fixed to be equal
            Rates     = Gamma
                        The distribution is approximated using 4 categories.
                        Shape parameter is exponentially
                        distributed with parameter (1.00).

      Active parameters: 

         Parameters
         ---------------------
         Statefreq           1
         Shape               2
         Ratemultiplier      3
         Topology            4
         Brlens              5
         Speciationrate      6
         Extinctionrate      7
         Fossilizationrate   8
         IGRvar              9
         IGRbranchrates     10
         Clockrate          11
         ---------------------

         1 --  Parameter  = Alpha_symdir
               Type       = Symmetric diricihlet/beta distribution alpha_i parameter
               Prior      = Symmetric dirichlet with all parameters fixed to infinity

         2 --  Parameter  = Alpha
               Type       = Shape of scaled gamma distribution of site rates
               Prior      = Exponential(1.00)

         3 --  Parameter  = Ratemultiplier
               Type       = Partition-specific rate multiplier
               Prior      = Fixed(1.0)

         4 --  Parameter  = Tau
               Type       = Topology
               Prior      = Prior on topology obeys the following constraints:
                            -- Hard constraint "node1"
                            -- Hard constraint "node2"
                            -- Hard constraint "node3"
                            -- Hard constraint "node4"
                            -- Hard constraint "node5"
                            -- Hard constraint "node6"
                            -- Hard constraint "node7"
                            -- Hard constraint "node8"
                            -- Hard constraint "node9"
                            -- Hard constraint "node10"
                            -- Hard constraint "node11"
                            -- Hard constraint "node12"
                            -- Hard constraint "node13"
                            -- Hard constraint "node14"
                            -- Hard constraint "node15"
                            -- Hard constraint "node16"
                            -- Hard constraint "node17"
                            -- Hard constraint "node18"
                            -- Hard constraint "node19"
                            -- Hard constraint "node20"
                            -- Hard constraint "node21"
                            -- Hard constraint "node22"
                            -- Hard constraint "node23"
                            -- Hard constraint "node24"
                            -- Hard constraint "node25"
                            -- Hard constraint "node26"
                            -- Hard constraint "node27"
                            -- Hard constraint "node28"
                            -- Hard constraint "node29"
                            -- Hard constraint "node30"
                            -- Hard constraint "node31"
                            -- Hard constraint "node32"
                            -- Hard constraint "node33"
                            -- Hard constraint "node34"
                            -- Hard constraint "node35"
                            -- Hard constraint "node36"
                            -- Hard constraint "node37"
                            -- Hard constraint "node38"
                            -- Hard constraint "node39"
                            -- Hard constraint "node40"
                            -- Hard constraint "node41"
                            -- Hard constraint "node42"
                            -- Hard constraint "node43"
                            -- Hard constraint "node44"
                            -- Hard constraint "node45"
                            -- Hard constraint "node46"
                            -- Hard constraint "node47"
                            -- Hard constraint "node48"
                            -- Hard constraint "node49"
                            -- Hard constraint "node50"
                            -- Hard constraint "node51"
                            -- Hard constraint "node52"
                            -- Hard constraint "node53"
                            -- Hard constraint "node54"
                            -- Hard constraint "node55"
               Subparam.  = V

         5 --  Parameter  = V
               Type       = Branch lengths
               Prior      = Clock:Fossilization
                            Node depths are constrained by the following age constraints:
                            -- The age of terminal "Guiyu_oneris" is Uniform(150.05,154.45)
                            -- The age of terminal "Adololopas_moyasmithae" is Uniform(99.25,109.75)
                            -- The age of terminal "Adelargo_schultzei" is Uniform(85.95,99.25)
                            -- The age of terminal "Amadeodipterus_kencampbelli" is Uniform(114.75,134.65)
                            -- The age of terminal "Andreyevichthys_epitomus" is Uniform(85.95,99.25)
                            -- The age of terminal "Archaeonectes_pertusus" is Uniform(109.75,114.75)
                            -- The age of terminal "Asthenorhynchus_meemannae" is Uniform(99.25,109.75)
                            -- The age of terminal "Barwickia_downunda" is Uniform(109.75,114.75)
                            -- The age of terminal "Chirodipterus_australis" is Uniform(99.25,109.75)
                            -- The age of terminal "Chirodipterus_onawayensis" is Uniform(109.75,114.75)
                            -- The age of terminal "Dipterus_valenciennesi" is Uniform(109.75,114.75)
                            -- The age of terminal "Chirodipterus_wildungensis" is Uniform(99.25,109.75)
                            -- The age of terminal "Chirodipterus_liangchengi" is Uniform(99.25,109.75)
                            -- The age of terminal "Dipnorhynchus_cathlesae" is Uniform(120.35,134.65)
                            -- The age of terminal "Dipnorhynchus_sussmilchi" is Uniform(120.35,134.65)
                            -- The age of terminal "Dipnorhynchus_kiandrensis" is Uniform(120.35,134.65)
                            -- The age of terminal "Dipnorhynchus_kurikae" is Uniform(120.35,134.65)
                            -- The age of terminal "Eoctenodus_microsoma" is Uniform(99.25,114.75)
                            -- The age of terminal "Fleurantia_denticulata" is Uniform(99.25,109.75)
                            -- The age of terminal "Gogodipterus_paddyensis" is Uniform(99.25,109.75)
                            -- The age of terminal "Griphognathus_minutidens" is Uniform(109.75,114.75)
                            -- The age of terminal "Griphognathus_sculpta" is Uniform(99.25,109.75)
                            -- The age of terminal "Griphognathus_whitei" is Uniform(99.25,109.75)
                            -- The age of terminal "Grossipterus_crassus" is Uniform(109.75,114.75)
                            -- The age of terminal "Holodipterus_elderae" is Uniform(99.25,109.75)
                            -- The age of terminal "Holodipterus_gogoensis" is Uniform(99.25,109.75)
                            -- The age of terminal "Howidipterus_donnae" is Uniform(109.75,114.75)
                            -- The age of terminal "Ichnomylax_kurnai" is Uniform(120.35,137.85)
                            -- The age of terminal "Iowadipterus_halli" is Uniform(99.25,114.75)
                            -- The age of terminal "Jarvikia_arctica" is Uniform(85.95,99.25)
                            -- The age of terminal "Jessenia_concentrica" is Uniform(120.35,134.65)
                            -- The age of terminal "Melanognathus_canadensis" is Uniform(120.35,134.65)
                            -- The age of terminal "Nielsenia_nordica" is Uniform(85.95,99.25)
                            -- The age of terminal "Oervigia_nordica" is Uniform(85.95,99.25)
                            -- The age of terminal "Orlovichthys_limnatis" is Uniform(85.95,99.25)
                            -- The age of terminal "Palaeodaphus_insignis" is Uniform(99.25,109.75)
                            -- The age of terminal "Pentlandia_macroptera" is Uniform(109.75,114.75)
                            -- The age of terminal "Phaneropleuron_andersoni" is Uniform(85.95,99.25)
                            -- The age of terminal "Pillararhynchus_longi" is Uniform(99.25,109.75)
                            -- The age of terminal "Robinsondipterus_longi" is Uniform(99.25,109.75)
                            -- The age of terminal "Scaumenacia_curta" is Uniform(99.25,109.75)
                            -- The age of terminal "Soederberghia_groenlandica" is Uniform(85.95,99.25)
                            -- The age of terminal "Sorbitorhynchus_deleaskitus" is Uniform(120.35,134.65)
                            -- The age of terminal "Speonesydrion_iani" is Uniform(120.35,134.65)
                            -- The age of terminal "Stomiahykus_thlaodus" is Uniform(114.75,120.35)
                            -- The age of terminal "Tarachomylax_oepiki" is Uniform(120.35,134.65)
                            -- The age of terminal "Uranolophus_wyomingensis" is Uniform(134.65,137.85)
                            -- The age of terminal "Conchopoma_gadiforme" is Fixed(0.00)
                            -- The age of terminal "Delatitia_breviceps" is Uniform(73.75,85.95)
                            -- The age of terminal "Uronemus_splendens" is Uniform(50.25,73.75)
                            -- The age of terminal "Gnathorhiza_serrata" is Fixed(0.00)
                            -- The age of terminal "Megapleuron_zangerli" is Uniform(34.05,42.25)
                            -- The age of terminal "Palaeophichthys_parvulus" is Uniform(34.05,42.25)
                            -- The age of terminal "Parasagenodus_sibiricus" is Uniform(73.75,85.95)
                            -- The age of terminal "Sagenodus_inaequalis" is Uniform(25.95,50.25)
                            -- The age of terminal "Straitonia_waterstoni" is Uniform(57.95,73.75)
                            -- The age of terminal "Tranodis_castrensis" is Uniform(50.25,57.95)
                            -- The age of terminal "Ctenodus" is Uniform(25.95,85.95)
                            -- The age of terminal "Xylognathus_macrustenus" is Uniform(73.75,85.95)
                            -- The age of terminal "Limanichthys_fraseri" is Uniform(73.75,85.95)
                            -- The age of terminal "Apatorhynchus_opistheretmus" is Uniform(85.95,99.25)
                            -- The age of terminal "Erikia_jarviki" is Uniform(120.35,134.65)
                            -- The age of terminal "Dipnotuberculus_gnathodus" is Uniform(109.75,114.75)
                            -- The age of terminal "Cathlorhynchus_trismodipterus" is Uniform(120.35,134.65)
                            -- The age of terminal "Harajicadipterus_youngi" is Uniform(99.25,114.75)
                            -- The age of terminal "Xeradipterus_hatcheri" is Uniform(99.25,109.75)
                            -- The age of terminal "Rhinodipterus_ulrichi" is Uniform(99.25,114.75)
                            -- The age of terminal "Rhinodipterus_kimberleyensis" is Uniform(99.25,114.75)
                            -- The age of terminal "Rhinodipterus_secans" is Uniform(109.75,114.75)
                            -- The age of terminal "Westollrhynchus_lehmanni" is Uniform(134.65,137.85)
                            -- The age of terminal "Rhynchodipterus_elginensis" is Uniform(85.95,99.25)
                            -- The age of terminal "Persephonichthys" is Uniform(20.57,25.95)
                            -- The age of terminal "Celsiodon" is Uniform(85.95,99.25)
                            -- The age of terminal "Sinodipterus_beibei" is Uniform(114.75,120.35)
                            -- The age of terminal "Porolepis" is Uniform(120.35,137.85)
                            -- The age of terminal "Durialepis" is Uniform(120.35,134.65)
                            -- The age of terminal "Glyptolepis" is Uniform(99.25,120.35)
                            -- The age of terminal "Holoptychius" is Uniform(85.95,109.75)
                            -- The age of terminal "Laccognathus" is Uniform(99.25,114.75)
                            -- The age of terminal "Nasogaluakus_chorni" is Uniform(120.35,134.65)
                            -- The age of terminal "Quebecius_quebecensis" is Uniform(99.25,109.75)
                            -- The age of terminal "Psarolepis" is Uniform(137.85,154.45)
                            -- The age of terminal "Youngolepis" is Uniform(137.85,146.25)
                            -- The age of terminal "Powichthys" is Uniform(134.65,146.25)
                            -- The age of terminal "Diabolepis_speratus" is Uniform(137.85,146.25)
                            -- The age of terminal "Meemannia" is Uniform(137.85,146.25)
                            -- The age of terminal "Raynerius_splendens" is Uniform(99.25,109.75)
                            -- The age of terminal "Cheirolepis" is Uniform(99.25,114.75)
                            -- Tree age has a Offsetexponential(155.00,160.00) distribution
               Subparam.  = IgrBrlens

         6 --  Parameter  = Net_speciation
               Type       = Speciation rate
               Prior      = Uniform(0.00,10.00)

         7 --  Parameter  = Relative_extinction
               Type       = Extinction rate
               Prior      = Beta(1.00,1.00)

         8 --  Parameter  = Relative_fossilization
               Type       = Fossilization rate
               Prior      = Beta(1.00,1.00)

         9 --  Parameter  = IGRvar
               Type       = Variance of IGR model branch rates
               Prior      = Exponential(1.00)
               Subparam.  = IgrBrlens

        10 --  Parameter  = IgrBrlens
               Type       = Branch lengths of IGR relaxed clock
               Prior      = Gamma (expectation = 1.0, variance = IGRvar) 

        11 --  Parameter  = Clockrate
               Type       = Base rate of clock
               Prior      = Exponential(40.00)
                            The clock rate varies according to an independent gamma model


      Number of chains per MPI processor = 1

      The MCMC sampler will use the following moves:
         With prob.  Chain will use move
            0.77 %   Multiplier(Alpha)
            9.23 %   ExtSPRClock(Tau,V)
           15.38 %   NNIClock(Tau,V)
            6.15 %   ParsSPRClock(Tau,V)
            6.15 %   AddBranch(V)
            6.15 %   DelBranch(V)
           23.08 %   NodesliderClock(V)
            2.31 %   TreeStretch(V)
            2.31 %   Multiplier(Net_speciation)
            2.31 %   Slider(Relative_extinction)
            2.31 %   Slider(Relative_fossilization)
            1.54 %   Multiplier(IGRvar)
           19.23 %   Multiplier(IgrBrlens)
            3.08 %   Multiplier(Clockrate)

      Division 1 has 274 unique site patterns
      Initializing conditional likelihoods
      Using standard non-SSE likelihood calculator for division 1 (single-precision)

      Initial log likelihoods and log prior probs for run 1:
         Chain 1 -- -5366.700714 -- -2760.575423

      There are 7 more chains on other processor(s)


      Using a relative burnin of 25.0 % for diagnostics

      Chain results (200000000 generations requested):

         0 -- [-5366.701] [...7 remote chains...] 
      50000 -- (-4610.443) [...7 remote chains...] -- 62:12:23
      100000 -- (-4577.619) [...7 remote chains...] -- 61:38:09
      150000 -- (-4548.104) [...7 remote chains...] -- 61:48:19
      200000 -- (-4532.652) [...7 remote chains...] -- 61:52:57
      250000 -- (-4488.346) [...7 remote chains...] -- 61:42:01
      300000 -- (-4481.917) [...7 remote chains...] -- 61:45:32
      350000 -- (-4486.239) [...7 remote chains...] -- 61:47:47
      400000 -- (-4489.088) [...7 remote chains...] -- 61:49:14
      450000 -- (-4483.473) [...7 remote chains...] -- 61:50:09
      500000 -- (-4485.083) [...7 remote chains...] -- 61:50:42

      Average standard deviation of split frequencies: 0.042887

      550000 -- (-4473.554) [...7 remote chains...] -- 61:57:01
      600000 -- (-4481.127) [...7 remote chains...] -- 61:56:35
      650000 -- (-4476.146) [...7 remote chains...] -- 61:56:05
      700000 -- (-4472.429) [...7 remote chains...] -- 62:05:00
      750000 -- (-4457.719) [...7 remote chains...] -- 62:03:45
      800000 -- (-4462.435) [...7 remote chains...] -- 62:02:33
      850000 -- (-4470.050) [...7 remote chains...] -- 62:05:16
      900000 -- (-4466.766) [...7 remote chains...] -- 62:07:35
      950000 -- (-4459.068) [...7 remote chains...] -- 62:06:04
      1000000 -- (-4457.079) [...7 remote chains...] -- 62:07:56

      Average standard deviation of split frequencies: 0.035003

      1050000 -- (-4490.139) [...7 remote chains...] -- 62:06:21
      1100000 -- (-4472.293) [...7 remote chains...] -- 62:10:52
      1150000 -- (-4472.999) [...7 remote chains...] -- 62:09:09
      1200000 -- (-4486.225) [...7 remote chains...] -- 62:10:15
      1250000 -- (-4472.965) [...7 remote chains...] -- 62:11:12
      1300000 -- (-4498.827) [...7 remote chains...] -- 62:11:59
      1350000 -- (-4475.770) [...7 remote chains...] -- 62:12:39
      1400000 -- (-4465.819) [...7 remote chains...] -- 62:10:50
      1450000 -- (-4468.207) [...7 remote chains...] -- 62:11:22
      1500000 -- (-4449.221) [...7 remote chains...] -- 62:09:35

      Average standard deviation of split frequencies: 0.030594

      1550000 -- (-4467.454) [...7 remote chains...] -- 62:10:00
      1600000 -- (-4465.631) [...7 remote chains...] -- 62:08:16
      1650000 -- [-4453.898] [...7 remote chains...] -- 62:08:34
      1700000 -- (-4464.306) [...7 remote chains...] -- 62:08:49
      1750000 -- (-4468.012) [...7 remote chains...] -- 62:08:59
      1800000 -- (-4489.718) [...7 remote chains...] -- 62:09:05
      1850000 -- (-4477.736) [...7 remote chains...] -- 62:09:08
      1900000 -- (-4463.586) [...7 remote chains...] -- 62:09:08
      1950000 -- (-4441.315) [...7 remote chains...] -- 62:07:24
      2000000 -- (-4449.826) [...7 remote chains...] -- 62:07:21

      Average standard deviation of split frequencies: 0.030943

      2050000 -- (-4456.907) [...7 remote chains...] -- 62:07:15
      2100000 -- (-4465.542) [...7 remote chains...] -- 62:07:07
      2150000 -- (-4474.681) [...7 remote chains...] -- 62:05:24
      2200000 -- (-4478.808) [...7 remote chains...] -- 62:05:14
      2250000 -- (-4472.423) [...7 remote chains...] -- 62:03:33
      2300000 -- [-4459.011] [...7 remote chains...] -- 62:03:21
      2350000 -- (-4475.260) [...7 remote chains...] -- 62:03:06
      2400000 -- (-4477.745) [...7 remote chains...] -- 62:02:50
      2450000 -- (-4460.553) [...7 remote chains...] -- 62:02:32
      2500000 -- [-4452.734] [...7 remote chains...] -- 62:02:13

      Average standard deviation of split frequencies: 0.025713

      2550000 -- [-4441.928] [...7 remote chains...] -- 62:01:52
      2600000 -- (-4463.318) [...7 remote chains...] -- 62:01:29
      2650000 -- (-4465.381) [...7 remote chains...] -- 62:02:20
      2700000 -- (-4475.852) [...7 remote chains...] -- 62:03:07
      2750000 -- (-4470.147) [...7 remote chains...] -- 62:02:38
      2800000 -- (-4466.785) [...7 remote chains...] -- 62:03:19
      2850000 -- (-4482.732) [...7 remote chains...] -- 62:02:47
      2900000 -- (-4472.230) [...7 remote chains...] -- 62:02:14
      2950000 -- (-4471.146) [...7 remote chains...] -- 62:00:34
      3000000 -- (-4488.874) [...7 remote chains...] -- 62:00:00

      Average standard deviation of split frequencies: 0.023189

      3050000 -- (-4486.711) [...7 remote chains...] -- 61:59:26
      3100000 -- (-4462.122) [...7 remote chains...] -- 61:59:55
      3150000 -- (-4479.723) [...7 remote chains...] -- 61:59:19
      3200000 -- (-4447.181) [...7 remote chains...] -- 61:58:42
      3250000 -- (-4466.463) [...7 remote chains...] -- 61:58:04
      3300000 -- (-4491.572) [...7 remote chains...] -- 61:58:25
      3350000 -- [-4447.057] [...7 remote chains...] -- 61:57:45
      3400000 -- (-4443.273) [...7 remote chains...] -- 61:57:05
      3450000 -- (-4471.442) [...7 remote chains...] -- 61:56:24
      3500000 -- (-4477.935) [...7 remote chains...] -- 61:55:43

      Average standard deviation of split frequencies: 0.018791

      3550000 -- [-4459.392] [...7 remote chains...] -- 61:55:56
      3600000 -- (-4457.141) [...7 remote chains...] -- 61:55:14
      3650000 -- (-4461.953) [...7 remote chains...] -- 61:55:24
      3700000 -- [-4452.827] [...7 remote chains...] -- 61:55:33
      3750000 -- [-4464.667] [...7 remote chains...] -- 61:54:47
      3800000 -- [-4457.572] [...7 remote chains...] -- 61:54:53
      3850000 -- (-4484.499) [...7 remote chains...] -- 61:54:06
      3900000 -- (-4455.053) [...7 remote chains...] -- 61:54:10
      3950000 -- (-4477.370) [...7 remote chains...] -- 61:53:22
      4000000 -- (-4465.986) [...7 remote chains...] -- 61:53:23

      Average standard deviation of split frequencies: 0.018099

      4050000 -- (-4475.832) [...7 remote chains...] -- 61:53:22
      4100000 -- [-4454.702] [...7 remote chains...] -- 61:53:20
      4150000 -- [-4441.917] [...7 remote chains...] -- 61:52:29
      4200000 -- (-4459.014) [...7 remote chains...] -- 61:52:25
      4250000 -- (-4474.877) [...7 remote chains...] -- 61:52:20
      4300000 -- (-4480.354) [...7 remote chains...] -- 61:51:28
      4350000 -- (-4454.284) [...7 remote chains...] -- 61:51:21
      4400000 -- (-4472.197) [...7 remote chains...] -- 61:51:12
      4450000 -- (-4454.716) [...7 remote chains...] -- 61:50:19
      4500000 -- (-4462.021) [...7 remote chains...] -- 61:50:09

      Average standard deviation of split frequencies: 0.015961

      4550000 -- [-4468.054] [...7 remote chains...] -- 61:49:15
      4600000 -- (-4479.572) [...7 remote chains...] -- 61:48:21
      4650000 -- (-4476.442) [...7 remote chains...] -- 61:48:08
      4700000 -- (-4464.841) [...7 remote chains...] -- 61:47:55
      4750000 -- (-4493.810) [...7 remote chains...] -- 61:47:00
      4800000 -- (-4460.249) [...7 remote chains...] -- 61:47:26
      4850000 -- (-4472.098) [...7 remote chains...] -- 61:47:51
      4900000 -- (-4480.857) [...7 remote chains...] -- 61:46:54
      4950000 -- (-4495.425) [...7 remote chains...] -- 61:46:36
      5000000 -- (-4487.578) [...7 remote chains...] -- 61:46:57

      Average standard deviation of split frequencies: 0.014385

      5050000 -- (-4479.057) [...7 remote chains...] -- 61:47:16
      5100000 -- (-4490.117) [...7 remote chains...] -- 61:46:17
      5150000 -- (-4485.103) [...7 remote chains...] -- 61:46:33
      5200000 -- (-4471.522) [...7 remote chains...] -- 61:46:11
      5250000 -- (-4476.582) [...7 remote chains...] -- 61:45:11
      5300000 -- (-4465.522) [...7 remote chains...] -- 61:44:48
      5350000 -- (-4478.781) [...7 remote chains...] -- 61:44:24
      5400000 -- (-4470.193) [...7 remote chains...] -- 61:44:00
      5450000 -- (-4467.656) [...7 remote chains...] -- 61:44:11
      5500000 -- (-4464.595) [...7 remote chains...] -- 61:43:09

      Average standard deviation of split frequencies: 0.012200

      5550000 -- [-4453.842] [...7 remote chains...] -- 61:42:43
      5600000 -- [-4454.747] [...7 remote chains...] -- 61:42:16
      5650000 -- (-4467.424) [...7 remote chains...] -- 61:41:49
      5700000 -- (-4464.913) [...7 remote chains...] -- 61:41:21
      5750000 -- (-4475.240) [...7 remote chains...] -- 61:40:53
      5800000 -- [-4455.646] [...7 remote chains...] -- 61:39:50
      5850000 -- [-4458.599] [...7 remote chains...] -- 61:39:21
      5900000 -- (-4468.560) [...7 remote chains...] -- 61:38:19
      5950000 -- (-4488.166) [...7 remote chains...] -- 61:37:49
      6000000 -- [-4446.250] [...7 remote chains...] -- 61:37:19

      Average standard deviation of split frequencies: 0.011373

      6050000 -- [-4464.978] [...7 remote chains...] -- 61:36:48
      6100000 -- [-4456.051] [...7 remote chains...] -- 61:35:45
      6150000 -- (-4473.807) [...7 remote chains...] -- 61:35:13
      6200000 -- [-4467.021] [...7 remote chains...] -- 61:34:10
      6250000 -- [-4476.872] [...7 remote chains...] -- 61:33:38
      6300000 -- (-4453.776) [...7 remote chains...] -- 61:33:06
      6350000 -- (-4466.907) [...7 remote chains...] -- 61:32:03
      6400000 -- (-4463.217) [...7 remote chains...] -- 61:31:30
      6450000 -- (-4489.904) [...7 remote chains...] -- 61:31:27
      6500000 -- (-4480.242) [...7 remote chains...] -- 61:30:53

      Average standard deviation of split frequencies: 0.010681

      6550000 -- (-4493.830) [...7 remote chains...] -- 61:29:49
      6600000 -- (-4495.919) [...7 remote chains...] -- 61:29:15
      6650000 -- (-4465.529) [...7 remote chains...] -- 61:28:11
      6700000 -- [-4445.661] [...7 remote chains...] -- 61:28:05
      6750000 -- [-4446.527] [...7 remote chains...] -- 61:27:29
      6800000 -- (-4463.792) [...7 remote chains...] -- 61:26:54
      6850000 -- (-4489.119) [...7 remote chains...] -- 61:27:14
      6900000 -- [-4451.513] [...7 remote chains...] -- 61:26:09
      6950000 -- (-4471.921) [...7 remote chains...] -- 61:26:28
      7000000 -- (-4472.318) [...7 remote chains...] -- 61:25:22

      Average standard deviation of split frequencies: 0.011373

      7050000 -- (-4469.218) [...7 remote chains...] -- 61:24:45
      7100000 -- (-4471.580) [...7 remote chains...] -- 61:24:34
      7150000 -- (-4468.820) [...7 remote chains...] -- 61:23:28
      7200000 -- (-4472.362) [...7 remote chains...] -- 61:22:50
      7250000 -- (-4481.618) [...7 remote chains...] -- 61:21:44
      7300000 -- (-4475.714) [...7 remote chains...] -- 61:21:32
      7350000 -- (-4461.980) [...7 remote chains...] -- 61:20:26
      7400000 -- (-4508.249) [...7 remote chains...] -- 61:19:47
      7450000 -- (-4515.173) [...7 remote chains...] -- 61:18:41
      7500000 -- (-4500.029) [...7 remote chains...] -- 61:18:01

      Average standard deviation of split frequencies: 0.011264

      7550000 -- (-4464.320) [...7 remote chains...] -- 61:17:22
      7600000 -- (-4481.010) [...7 remote chains...] -- 61:16:41
      7650000 -- (-4474.951) [...7 remote chains...] -- 61:16:26
      7700000 -- [-4462.441] [...7 remote chains...] -- 61:15:20
      7750000 -- (-4445.971) [...7 remote chains...] -- 61:15:04
      7800000 -- [-4442.713] [...7 remote chains...] -- 61:14:23
      7850000 -- [-4456.468] [...7 remote chains...] -- 61:13:17
      7900000 -- [-4449.861] [...7 remote chains...] -- 61:13:00
      7950000 -- [-4458.480] [...7 remote chains...] -- 61:12:42
      8000000 -- (-4467.752) [...7 remote chains...] -- 61:12:00

      Average standard deviation of split frequencies: 0.010599

      8050000 -- [-4460.994] [...7 remote chains...] -- 61:11:17
      8100000 -- (-4476.212) [...7 remote chains...] -- 61:10:34
      8150000 -- [-4476.514] [...7 remote chains...] -- 61:10:15
      8200000 -- (-4455.585) [...7 remote chains...] -- 61:09:08
      8250000 -- (-4464.086) [...7 remote chains...] -- 61:08:49
      8300000 -- [-4456.821] [...7 remote chains...] -- 61:08:05
      8350000 -- (-4478.152) [...7 remote chains...] -- 61:07:21
      8400000 -- (-4479.229) [...7 remote chains...] -- 61:06:37
      8450000 -- (-4478.913) [...7 remote chains...] -- 61:05:53
      8500000 -- (-4492.224) [...7 remote chains...] -- 61:04:47

      Average standard deviation of split frequencies: 0.010278

      8550000 -- [-4451.671] [...7 remote chains...] -- 61:04:25
      8600000 -- (-4470.090) [...7 remote chains...] -- 61:03:40
      8650000 -- [-4449.390] [...7 remote chains...] -- 61:03:18
      8700000 -- (-4447.106) [...7 remote chains...] -- 61:06:13
      8750000 -- (-4494.038) [...7 remote chains...] -- 61:06:32
      8800000 -- (-4453.573) [...7 remote chains...] -- 61:06:06
      8850000 -- (-4489.299) [...7 remote chains...] -- 61:05:19
      8900000 -- [-4462.831] [...7 remote chains...] -- 61:04:53
      8950000 -- [-4468.106] [...7 remote chains...] -- 61:04:06
      9000000 -- [-4461.182] [...7 remote chains...] -- 61:03:39

      Average standard deviation of split frequencies: 0.010494

      9050000 -- (-4478.764) [...7 remote chains...] -- 61:03:12
      9100000 -- (-4470.662) [...7 remote chains...] -- 61:02:45
      9150000 -- [-4456.981] [...7 remote chains...] -- 61:01:36
      9200000 -- (-4449.382) [...7 remote chains...] -- 61:00:27
      9250000 -- (-4449.932) [...7 remote chains...] -- 60:59:39
      9300000 -- (-4457.810) [...7 remote chains...] -- 60:58:30
      9350000 -- (-4469.324) [...7 remote chains...] -- 60:57:21
      9400000 -- (-4496.948) [...7 remote chains...] -- 60:56:32
      9450000 -- (-4485.179) [...7 remote chains...] -- 60:55:03
      9500000 -- (-4478.265) [...7 remote chains...] -- 60:54:15

      Average standard deviation of split frequencies: 0.010441

      9550000 -- [-4448.231] [...7 remote chains...] -- 60:53:07
      9600000 -- [-4451.151] [...7 remote chains...] -- 60:51:58
      9650000 -- [-4447.822] [...7 remote chains...] -- 60:51:10
      9700000 -- [-4467.696] [...7 remote chains...] -- 60:52:58
      9750000 -- [-4478.308] [...7 remote chains...] -- 60:53:46
      9800000 -- [-4459.178] [...7 remote chains...] -- 60:52:56
      9850000 -- (-4483.495) [...7 remote chains...] -- 60:52:25
      9900000 -- (-4492.103) [...7 remote chains...] -- 60:51:54
      9950000 -- (-4490.362) [...7 remote chains...] -- 60:51:41
      10000000 -- (-4482.481) [...7 remote chains...] -- 60:52:45

      Average standard deviation of split frequencies: 0.009614

      10050000 -- (-4457.080) [...7 remote chains...] -- 60:56:18
      10100000 -- [-4455.936] [...7 remote chains...] -- 60:57:17
      10150000 -- [-4457.674] [...7 remote chains...] -- 61:01:04
      10200000 -- (-4475.682) [...7 remote chains...] -- 61:05:07
      10250000 -- [-4444.459] [...7 remote chains...] -- 61:08:30
      10300000 -- (-4465.694) [...7 remote chains...] -- 61:09:59
      10350000 -- (-4488.405) [...7 remote chains...] -- 61:09:37
      10400000 -- (-4468.931) [...7 remote chains...] -- 61:09:14
      10450000 -- (-4458.019) [...7 remote chains...] -- 61:09:28
      10500000 -- [-4468.868] [...7 remote chains...] -- 61:09:40

      Average standard deviation of split frequencies: 0.009380

      10550000 -- (-4449.407) [...7 remote chains...] -- 61:09:17
      10600000 -- (-4451.362) [...7 remote chains...] -- 61:08:52
      10650000 -- (-4461.198) [...7 remote chains...] -- 61:08:46
      10700000 -- (-4475.699) [...7 remote chains...] -- 61:08:21
      10750000 -- (-4457.830) [...7 remote chains...] -- 61:09:06
      10800000 -- (-4456.119) [...7 remote chains...] -- 61:11:35
      10850000 -- (-4462.841) [...7 remote chains...] -- 61:13:10
      10900000 -- (-4476.001) [...7 remote chains...] -- 61:15:35
      10950000 -- (-4458.272) [...7 remote chains...] -- 61:18:33
      11000000 -- [-4456.633] [...7 remote chains...] -- 61:22:20

      Average standard deviation of split frequencies: 0.008892

      11050000 -- [-4471.232] [...7 remote chains...] -- 61:25:31
      11100000 -- [-4452.175] [...7 remote chains...] -- 61:28:22
      11150000 -- (-4489.743) [...7 remote chains...] -- 61:31:44
      11200000 -- (-4473.829) [...7 remote chains...] -- 61:34:48
      11250000 -- (-4477.541) [...7 remote chains...] -- 61:33:54
      11300000 -- (-4499.703) [...7 remote chains...] -- 61:33:50
      11350000 -- (-4466.352) [...7 remote chains...] -- 61:33:46
      11400000 -- (-4464.549) [...7 remote chains...] -- 61:32:35
      11450000 -- (-4499.503) [...7 remote chains...] -- 61:31:57
      11500000 -- (-4467.205) [...7 remote chains...] -- 61:30:46

      Average standard deviation of split frequencies: 0.009088

      11550000 -- [-4458.631] [...7 remote chains...] -- 61:30:24
      11600000 -- [-4454.865] [...7 remote chains...] -- 61:31:39
      11650000 -- [-4444.770] [...7 remote chains...] -- 61:34:30
      11700000 -- [-4465.941] [...7 remote chains...] -- 61:37:03
      11750000 -- [-4468.768] [...7 remote chains...] -- 61:40:06
      11800000 -- (-4475.239) [...7 remote chains...] -- 61:42:19
      11850000 -- [-4444.593] [...7 remote chains...] -- 61:45:02
      11900000 -- [-4453.161] [...7 remote chains...] -- 61:47:43
      11950000 -- (-4462.244) [...7 remote chains...] -- 61:50:38
      12000000 -- [-4440.305] [...7 remote chains...] -- 61:51:10

      Average standard deviation of split frequencies: 0.009232

      12050000 -- (-4470.586) [...7 remote chains...] -- 61:50:07
      12100000 -- (-4466.316) [...7 remote chains...] -- 61:49:36
      12150000 -- [-4455.059] [...7 remote chains...] -- 61:48:48
      12200000 -- (-4467.447) [...7 remote chains...] -- 61:48:47
      12250000 -- [-4449.568] [...7 remote chains...] -- 61:47:13
      12300000 -- (-4473.430) [...7 remote chains...] -- 61:46:41
      12350000 -- (-4473.432) [...7 remote chains...] -- 61:45:38
      12400000 -- (-4485.262) [...7 remote chains...] -- 61:45:51
      12450000 -- (-4465.654) [...7 remote chains...] -- 61:44:48
      12500000 -- (-4464.414) [...7 remote chains...] -- 61:44:15

      Average standard deviation of split frequencies: 0.008698

      12550000 -- (-4462.229) [...7 remote chains...] -- 61:43:41
      12600000 -- (-4447.201) [...7 remote chains...] -- 61:44:07
      12650000 -- (-4474.752) [...7 remote chains...] -- 61:43:33
      12700000 -- [-4466.329] [...7 remote chains...] -- 61:43:28
      12750000 -- (-4480.569) [...7 remote chains...] -- 61:42:53
      12800000 -- (-4459.848) [...7 remote chains...] -- 61:41:35
      12850000 -- (-4456.864) [...7 remote chains...] -- 61:40:45
      12900000 -- [-4473.465] [...7 remote chains...] -- 61:41:37
      12950000 -- (-4454.552) [...7 remote chains...] -- 61:43:41
      13000000 -- (-4461.734) [...7 remote chains...] -- 61:46:26

      Average standard deviation of split frequencies: 0.008414

      13050000 -- (-4472.731) [...7 remote chains...] -- 61:48:40
      13100000 -- [-4453.640] [...7 remote chains...] -- 61:50:53
      13150000 -- [-4461.721] [...7 remote chains...] -- 61:53:19
      13200000 -- (-4459.379) [...7 remote chains...] -- 61:56:25
      13250000 -- (-4479.335) [...7 remote chains...] -- 61:59:15
      13300000 -- [-4458.203] [...7 remote chains...] -- 62:01:07
      13350000 -- (-4484.171) [...7 remote chains...] -- 62:03:54
      13400000 -- (-4458.793) [...7 remote chains...] -- 62:05:57
      13450000 -- (-4474.266) [...7 remote chains...] -- 62:07:04
      13500000 -- (-4463.603) [...7 remote chains...] -- 62:06:46

      Average standard deviation of split frequencies: 0.008512

      13550000 -- (-4487.557) [...7 remote chains...] -- 62:05:19
      13600000 -- [-4451.165] [...7 remote chains...] -- 62:05:15
      13650000 -- [-4452.556] [...7 remote chains...] -- 62:04:43
      13700000 -- (-4464.888) [...7 remote chains...] -- 62:03:44
      13750000 -- (-4485.501) [...7 remote chains...] -- 62:04:32
      13800000 -- (-4471.329) [...7 remote chains...] -- 62:03:19
      13850000 -- (-4475.526) [...7 remote chains...] -- 62:03:13
      13900000 -- (-4458.782) [...7 remote chains...] -- 62:03:20
      13950000 -- (-4462.576) [...7 remote chains...] -- 62:05:26
      14000000 -- (-4474.110) [...7 remote chains...] -- 62:07:18

      Average standard deviation of split frequencies: 0.008235

      14050000 -- (-4463.767) [...7 remote chains...] -- 62:09:22
      14100000 -- (-4469.632) [...7 remote chains...] -- 62:12:03
      14150000 -- (-4478.852) [...7 remote chains...] -- 62:14:30
      14200000 -- [-4449.598] [...7 remote chains...] -- 62:16:29
      14250000 -- (-4462.653) [...7 remote chains...] -- 62:18:01
      14300000 -- [-4457.349] [...7 remote chains...] -- 62:19:32
      14350000 -- (-4456.043) [...7 remote chains...] -- 62:22:06
      14400000 -- [-4431.626] [...7 remote chains...] -- 62:23:34
      14450000 -- (-4445.018) [...7 remote chains...] -- 62:25:14
      14500000 -- [-4454.663] [...7 remote chains...] -- 62:26:53

      Average standard deviation of split frequencies: 0.008135

      14550000 -- (-4477.477) [...7 remote chains...] -- 62:26:10
      14600000 -- (-4478.194) [...7 remote chains...] -- 62:25:27
      14650000 -- (-4472.814) [...7 remote chains...] -- 62:24:44
      14700000 -- (-4459.589) [...7 remote chains...] -- 62:23:48
      14750000 -- (-4484.011) [...7 remote chains...] -- 62:22:53
      14800000 -- (-4479.295) [...7 remote chains...] -- 62:21:44
      14850000 -- (-4464.246) [...7 remote chains...] -- 62:21:26
      14900000 -- (-4479.229) [...7 remote chains...] -- 62:19:53
      14950000 -- (-4464.645) [...7 remote chains...] -- 62:19:09
      15000000 -- (-4475.552) [...7 remote chains...] -- 62:18:26

      Average standard deviation of split frequencies: 0.008095

      15050000 -- [-4458.336] [...7 remote chains...] -- 62:17:05
      15100000 -- [-4451.209] [...7 remote chains...] -- 62:16:34
      15150000 -- [-4455.912] [...7 remote chains...] -- 62:15:26
      15200000 -- (-4461.437) [...7 remote chains...] -- 62:14:17
      15250000 -- (-4476.048) [...7 remote chains...] -- 62:13:33
      15300000 -- (-4472.737) [...7 remote chains...] -- 62:12:25
      15350000 -- (-4474.632) [...7 remote chains...] -- 62:11:41
      15400000 -- [-4442.506] [...7 remote chains...] -- 62:11:09
      15450000 -- (-4460.235) [...7 remote chains...] -- 62:10:25
      15500000 -- (-4451.075) [...7 remote chains...] -- 62:09:52

      Average standard deviation of split frequencies: 0.007637

      15550000 -- (-4473.525) [...7 remote chains...] -- 62:08:32
      15600000 -- (-4463.043) [...7 remote chains...] -- 62:07:47
      15650000 -- [-4467.275] [...7 remote chains...] -- 62:06:39
      15700000 -- (-4473.190) [...7 remote chains...] -- 62:05:19
      15750000 -- (-4478.208) [...7 remote chains...] -- 62:05:09
      15800000 -- (-4472.079) [...7 remote chains...] -- 62:03:38
      15850000 -- (-4460.717) [...7 remote chains...] -- 62:02:53
      15900000 -- (-4465.394) [...7 remote chains...] -- 62:02:08
      15950000 -- (-4463.131) [...7 remote chains...] -- 62:00:48
      16000000 -- (-4456.331) [...7 remote chains...] -- 62:00:49

      Average standard deviation of split frequencies: 0.007229

      16050000 -- (-4456.759) [...7 remote chains...] -- 61:59:52
      16100000 -- [-4456.771] [...7 remote chains...] -- 61:59:18
      16150000 -- [-4449.693] [...7 remote chains...] -- 61:59:29
      16200000 -- [-4459.020] [...7 remote chains...] -- 61:58:10
      16250000 -- [-4449.443] [...7 remote chains...] -- 61:58:09
      16300000 -- [-4445.626] [...7 remote chains...] -- 61:56:38
      16350000 -- (-4458.336) [...7 remote chains...] -- 61:56:14
      16400000 -- [-4462.091] [...7 remote chains...] -- 61:55:17
      16450000 -- [-4456.988] [...7 remote chains...] -- 61:54:19
      16500000 -- [-4442.929] [...7 remote chains...] -- 61:54:06

      Average standard deviation of split frequencies: 0.007130

      16550000 -- [-4457.981] [...7 remote chains...] -- 61:52:47
      16600000 -- [-4450.149] [...7 remote chains...] -- 61:51:49
      16650000 -- (-4454.833) [...7 remote chains...] -- 61:51:46
      16700000 -- [-4454.453] [...7 remote chains...] -- 61:50:27
      16750000 -- [-4465.705] [...7 remote chains...] -- 61:50:02
      16800000 -- (-4455.383) [...7 remote chains...] -- 61:49:15
      16850000 -- [-4448.239] [...7 remote chains...] -- 61:48:39
      16900000 -- (-4463.904) [...7 remote chains...] -- 61:47:51
      16950000 -- (-4468.550) [...7 remote chains...] -- 61:46:53
      17000000 -- [-4447.060] [...7 remote chains...] -- 61:46:28

      Average standard deviation of split frequencies: 0.006822

      17050000 -- (-4477.396) [...7 remote chains...] -- 61:45:19
      17100000 -- (-4464.729) [...7 remote chains...] -- 61:44:10
      17150000 -- (-4481.260) [...7 remote chains...] -- 61:43:22
      17200000 -- (-4477.929) [...7 remote chains...] -- 61:42:35
      17250000 -- [-4461.295] [...7 remote chains...] -- 61:42:19
      17300000 -- (-4469.008) [...7 remote chains...] -- 61:41:10
      17350000 -- (-4480.079) [...7 remote chains...] -- 61:40:53
      17400000 -- (-4509.875) [...7 remote chains...] -- 61:39:55
      17450000 -- (-4467.577) [...7 remote chains...] -- 61:39:07
      17500000 -- (-4480.062) [...7 remote chains...] -- 61:38:19

      Average standard deviation of split frequencies: 0.006637

      17550000 -- (-4459.238) [...7 remote chains...] -- 61:37:41
      17600000 -- (-4466.481) [...7 remote chains...] -- 61:37:34
      17650000 -- (-4473.652) [...7 remote chains...] -- 61:36:35
      17700000 -- (-4478.678) [...7 remote chains...] -- 61:35:46
      17750000 -- (-4462.955) [...7 remote chains...] -- 61:35:18
      17800000 -- (-4488.974) [...7 remote chains...] -- 61:34:19
      17850000 -- (-4472.221) [...7 remote chains...] -- 61:34:11
      17900000 -- (-4482.898) [...7 remote chains...] -- 61:32:51
      17950000 -- (-4464.243) [...7 remote chains...] -- 61:32:02
      18000000 -- (-4484.577) [...7 remote chains...] -- 61:31:13

      Average standard deviation of split frequencies: 0.006841

      18050000 -- (-4481.406) [...7 remote chains...] -- 61:30:04
      18100000 -- (-4484.867) [...7 remote chains...] -- 61:29:25
      18150000 -- (-4485.242) [...7 remote chains...] -- 61:28:35
      18200000 -- (-4477.411) [...7 remote chains...] -- 61:27:46
      18250000 -- (-4483.581) [...7 remote chains...] -- 61:27:07
      18300000 -- (-4441.037) [...7 remote chains...] -- 61:25:57
      18350000 -- (-4484.193) [...7 remote chains...] -- 61:25:08
      18400000 -- (-4499.389) [...7 remote chains...] -- 61:24:18
      18450000 -- [-4472.996] [...7 remote chains...] -- 61:23:09
      18500000 -- (-4459.946) [...7 remote chains...] -- 61:22:19

      Average standard deviation of split frequencies: 0.006712

      18550000 -- (-4474.804) [...7 remote chains...] -- 61:21:29
      18600000 -- (-4461.839) [...7 remote chains...] -- 61:20:30
      18650000 -- (-4465.515) [...7 remote chains...] -- 61:20:09
      18700000 -- (-4453.948) [...7 remote chains...] -- 61:19:29
      18750000 -- (-4455.468) [...7 remote chains...] -- 61:18:29
      18800000 -- (-4476.721) [...7 remote chains...] -- 61:18:08
      18850000 -- (-4495.304) [...7 remote chains...] -- 61:17:56
      18900000 -- (-4474.804) [...7 remote chains...] -- 61:19:29
      18950000 -- (-4492.733) [...7 remote chains...] -- 61:20:23
      19000000 -- (-4494.757) [...7 remote chains...] -- 61:19:41

      Average standard deviation of split frequencies: 0.006782

      19050000 -- (-4481.751) [...7 remote chains...] -- 61:18:50
      19100000 -- (-4473.095) [...7 remote chains...] -- 61:18:46
      19150000 -- (-4470.041) [...7 remote chains...] -- 61:19:19
      19200000 -- [-4445.845] [...7 remote chains...] -- 61:19:43
      19250000 -- [-4453.455] [...7 remote chains...] -- 61:19:47
      19300000 -- (-4486.842) [...7 remote chains...] -- 61:20:00
      19350000 -- (-4442.604) [...7 remote chains...] -- 61:20:13
      19400000 -- (-4488.913) [...7 remote chains...] -- 61:20:16
      19450000 -- (-4467.783) [...7 remote chains...] -- 61:19:50
      19500000 -- (-4478.508) [...7 remote chains...] -- 61:19:34

      Average standard deviation of split frequencies: 0.007233

      19550000 -- (-4465.499) [...7 remote chains...] -- 61:19:27
      19600000 -- (-4464.214) [...7 remote chains...] -- 61:19:01
      19650000 -- (-4444.151) [...7 remote chains...] -- 61:18:35
      19700000 -- (-4457.672) [...7 remote chains...] -- 61:17:23
      19750000 -- (-4468.732) [...7 remote chains...] -- 61:16:38
      19800000 -- [-4451.552] [...7 remote chains...] -- 61:18:10
      19850000 -- [-4464.156] [...7 remote chains...] -- 61:19:23
      19900000 -- (-4463.253) [...7 remote chains...] -- 61:18:28
      19950000 -- [-4443.982] [...7 remote chains...] -- 61:18:00
      20000000 -- [-4469.666] [...7 remote chains...] -- 61:17:51

      Average standard deviation of split frequencies: 0.006800

      20050000 -- [-4456.730] [...7 remote chains...] -- 61:16:47
      20100000 -- (-4479.985) [...7 remote chains...] -- 61:16:00
      20150000 -- (-4483.141) [...7 remote chains...] -- 61:15:41
      20200000 -- [-4447.751] [...7 remote chains...] -- 61:14:28
      20250000 -- (-4467.133) [...7 remote chains...] -- 61:13:42
      20300000 -- [-4449.290] [...7 remote chains...] -- 61:14:24
      20350000 -- (-4462.800) [...7 remote chains...] -- 61:13:20
      20400000 -- (-4452.848) [...7 remote chains...] -- 61:12:33
      20450000 -- (-4455.614) [...7 remote chains...] -- 61:12:30
      20500000 -- (-4462.559) [...7 remote chains...] -- 61:11:25

      Average standard deviation of split frequencies: 0.006669

      20550000 -- (-4475.815) [...7 remote chains...] -- 61:10:30
      20600000 -- (-4485.087) [...7 remote chains...] -- 61:10:26
      20650000 -- (-4474.981) [...7 remote chains...] -- 61:09:21
      20700000 -- (-4475.209) [...7 remote chains...] -- 61:08:08
      20750000 -- (-4465.781) [...7 remote chains...] -- 61:07:29
      20800000 -- (-4493.943) [...7 remote chains...] -- 61:06:51
      20850000 -- [-4466.193] [...7 remote chains...] -- 61:05:37
      20900000 -- [-4449.911] [...7 remote chains...] -- 61:04:50
      20950000 -- (-4470.599) [...7 remote chains...] -- 61:04:11
      21000000 -- [-4462.297] [...7 remote chains...] -- 61:03:06

      Average standard deviation of split frequencies: 0.006608

      21050000 -- [-4462.568] [...7 remote chains...] -- 61:02:18
      21100000 -- (-4480.691) [...7 remote chains...] -- 61:02:21
      21150000 -- [-4448.422] [...7 remote chains...] -- 61:01:16
      21200000 -- [-4453.286] [...7 remote chains...] -- 61:00:37
      21250000 -- [-4443.101] [...7 remote chains...] -- 61:00:14
      21300000 -- (-4464.422) [...7 remote chains...] -- 60:59:09
      21350000 -- [-4472.042] [...7 remote chains...] -- 60:58:29
      21400000 -- [-4436.353] [...7 remote chains...] -- 60:58:22
      21450000 -- [-4461.595] [...7 remote chains...] -- 60:57:09
      21500000 -- (-4473.586) [...7 remote chains...] -- 60:56:12

      Average standard deviation of split frequencies: 0.006470

      21550000 -- (-4480.239) [...7 remote chains...] -- 60:55:48
      21600000 -- (-4448.625) [...7 remote chains...] -- 60:54:51
      21650000 -- (-4472.446) [...7 remote chains...] -- 60:53:38
      21700000 -- (-4467.727) [...7 remote chains...] -- 60:53:38
      21750000 -- [-4458.193] [...7 remote chains...] -- 60:53:06
      21800000 -- [-4457.667] [...7 remote chains...] -- 60:52:00
      21850000 -- (-4470.874) [...7 remote chains...] -- 60:51:27
      21900000 -- [-4447.398] [...7 remote chains...] -- 60:51:27
      21950000 -- [-4442.549] [...7 remote chains...] -- 60:50:29
      22000000 -- (-4464.847) [...7 remote chains...] -- 60:50:20

      Average standard deviation of split frequencies: 0.006855

      22050000 -- (-4454.797) [...7 remote chains...] -- 60:49:15
      22100000 -- (-4463.710) [...7 remote chains...] -- 60:48:01
      22150000 -- (-4468.646) [...7 remote chains...] -- 60:47:03
      22200000 -- (-4465.919) [...7 remote chains...] -- 60:46:46
      22250000 -- (-4476.239) [...7 remote chains...] -- 60:45:56
      22300000 -- (-4471.474) [...7 remote chains...] -- 60:45:14
      22350000 -- (-4463.679) [...7 remote chains...] -- 60:44:56
      22400000 -- (-4470.495) [...7 remote chains...] -- 60:43:50
      22450000 -- (-4464.719) [...7 remote chains...] -- 60:42:52
      22500000 -- (-4466.508) [...7 remote chains...] -- 60:41:38

      Average standard deviation of split frequencies: 0.007143

      22550000 -- (-4457.419) [...7 remote chains...] -- 60:41:51
      22600000 -- [-4445.814] [...7 remote chains...] -- 60:42:50
      22650000 -- (-4452.933) [...7 remote chains...] -- 60:43:10
      22700000 -- [-4456.678] [...7 remote chains...] -- 60:43:53
      22750000 -- (-4456.147) [...7 remote chains...] -- 60:44:43
      22800000 -- (-4474.178) [...7 remote chains...] -- 60:45:40
      22850000 -- [-4461.386] [...7 remote chains...] -- 60:46:29
      22900000 -- [-4454.702] [...7 remote chains...] -- 60:46:39
      22950000 -- [-4475.890] [...7 remote chains...] -- 60:46:49
      23000000 -- (-4468.386) [...7 remote chains...] -- 60:47:28

      Average standard deviation of split frequencies: 0.006270

      23050000 -- [-4463.479] [...7 remote chains...] -- 60:48:08
      23100000 -- [-4457.663] [...7 remote chains...] -- 60:49:25
      23150000 -- (-4469.567) [...7 remote chains...] -- 60:49:56
      23200000 -- (-4462.976) [...7 remote chains...] -- 60:50:33
      23250000 -- (-4447.861) [...7 remote chains...] -- 60:51:11
      23300000 -- (-4456.307) [...7 remote chains...] -- 60:51:55
      23350000 -- (-4482.334) [...7 remote chains...] -- 60:52:39
      23400000 -- (-4459.739) [...7 remote chains...] -- 60:53:15
      23450000 -- (-4465.615) [...7 remote chains...] -- 60:54:05
      23500000 -- (-4467.753) [...7 remote chains...] -- 60:54:18

      Average standard deviation of split frequencies: 0.006000

      23550000 -- (-4437.582) [...7 remote chains...] -- 60:55:14
      23600000 -- (-4460.631) [...7 remote chains...] -- 60:55:48
      23650000 -- (-4459.186) [...7 remote chains...] -- 60:56:37
      23700000 -- (-4472.969) [...7 remote chains...] -- 60:57:17
      23750000 -- (-4469.951) [...7 remote chains...] -- 60:58:19
      23800000 -- [-4460.848] [...7 remote chains...] -- 60:58:29
      23850000 -- (-4460.194) [...7 remote chains...] -- 60:59:16
      23900000 -- [-4450.092] [...7 remote chains...] -- 60:59:47
      23950000 -- (-4468.828) [...7 remote chains...] -- 61:00:47
      24000000 -- (-4468.022) [...7 remote chains...] -- 61:01:32

      Average standard deviation of split frequencies: 0.006006

      24050000 -- (-4476.579) [...7 remote chains...] -- 61:02:16
      24100000 -- (-4459.144) [...7 remote chains...] -- 61:02:09
      24150000 -- (-4482.623) [...7 remote chains...] -- 61:02:30
      24200000 -- (-4484.176) [...7 remote chains...] -- 61:03:13
      24250000 -- (-4461.443) [...7 remote chains...] -- 61:04:25
      24300000 -- (-4468.145) [...7 remote chains...] -- 61:05:06
      24350000 -- (-4454.170) [...7 remote chains...] -- 61:05:41
      24400000 -- [-4487.290] [...7 remote chains...] -- 61:06:22
      24450000 -- (-4482.865) [...7 remote chains...] -- 61:06:48
      24500000 -- (-4460.862) [...7 remote chains...] -- 61:06:38

      Average standard deviation of split frequencies: 0.006366

      24550000 -- (-4471.250) [...7 remote chains...] -- 61:06:56
      24600000 -- [-4454.857] [...7 remote chains...] -- 61:07:14
      24650000 -- (-4466.653) [...7 remote chains...] -- 61:07:24
      24700000 -- (-4473.512) [...7 remote chains...] -- 61:06:37
      24750000 -- (-4463.191) [...7 remote chains...] -- 61:05:58
      24800000 -- (-4461.684) [...7 remote chains...] -- 61:04:36
      24850000 -- (-4451.486) [...7 remote chains...] -- 61:03:13
      24900000 -- (-4485.707) [...7 remote chains...] -- 61:01:44
      24950000 -- (-4483.588) [...7 remote chains...] -- 61:00:29
      25000000 -- (-4465.674) [...7 remote chains...] -- 60:59:36

      Average standard deviation of split frequencies: 0.006446

      25050000 -- (-4472.724) [...7 remote chains...] -- 60:58:35
      25100000 -- (-4475.980) [...7 remote chains...] -- 60:58:09
      25150000 -- (-4483.482) [...7 remote chains...] -- 60:57:15
      25200000 -- (-4457.602) [...7 remote chains...] -- 60:56:14
      25250000 -- (-4483.212) [...7 remote chains...] -- 60:54:59
      25300000 -- (-4467.128) [...7 remote chains...] -- 60:53:30
      25350000 -- [-4449.462] [...7 remote chains...] -- 60:52:08
      25400000 -- [-4446.277] [...7 remote chains...] -- 60:50:54
      25450000 -- [-4460.023] [...7 remote chains...] -- 60:49:46
      25500000 -- [-4452.077] [...7 remote chains...] -- 60:48:59

      Average standard deviation of split frequencies: 0.005917

      25550000 -- (-4494.300) [...7 remote chains...] -- 60:47:58
      25600000 -- (-4493.381) [...7 remote chains...] -- 60:46:37
      25650000 -- (-4480.156) [...7 remote chains...] -- 60:45:15
      25700000 -- [-4446.100] [...7 remote chains...] -- 60:44:01
      25750000 -- (-4452.872) [...7 remote chains...] -- 60:43:20
      25800000 -- (-4464.072) [...7 remote chains...] -- 60:42:46
      25850000 -- (-4486.760) [...7 remote chains...] -- 60:41:59
      25900000 -- (-4437.496) [...7 remote chains...] -- 60:41:25
      25950000 -- (-4476.164) [...7 remote chains...] -- 60:40:24
      26000000 -- (-4463.610) [...7 remote chains...] -- 60:39:03

      Average standard deviation of split frequencies: 0.005934

      26050000 -- (-4452.457) [...7 remote chains...] -- 60:37:42
      26100000 -- (-4473.562) [...7 remote chains...] -- 60:36:27
      26150000 -- (-4479.303) [...7 remote chains...] -- 60:35:33
      26200000 -- (-4459.599) [...7 remote chains...] -- 60:35:12
      26250000 -- (-4477.635) [...7 remote chains...] -- 60:34:31
      26300000 -- (-4454.957) [...7 remote chains...] -- 60:33:43
      26350000 -- (-4484.012) [...7 remote chains...] -- 60:32:28
      26400000 -- (-4461.491) [...7 remote chains...] -- 60:31:21
      26450000 -- (-4473.766) [...7 remote chains...] -- 60:30:20
      26500000 -- [-4469.456] [...7 remote chains...] -- 60:29:25

      Average standard deviation of split frequencies: 0.005736

      26550000 -- [-4452.486] [...7 remote chains...] -- 60:28:50
      26600000 -- (-4450.505) [...7 remote chains...] -- 60:28:02
      26650000 -- [-4458.641] [...7 remote chains...] -- 60:26:41
      26700000 -- (-4461.612) [...7 remote chains...] -- 60:25:14
      26750000 -- [-4466.256] [...7 remote chains...] -- 60:23:53
      26800000 -- [-4467.038] [...7 remote chains...] -- 60:22:58
      26850000 -- [-4468.118] [...7 remote chains...] -- 60:21:57
      26900000 -- (-4472.806) [...7 remote chains...] -- 60:21:15
      26950000 -- (-4487.354) [...7 remote chains...] -- 60:20:53
      27000000 -- (-4472.713) [...7 remote chains...] -- 60:19:39

      Average standard deviation of split frequencies: 0.005595

      27050000 -- (-4482.884) [...7 remote chains...] -- 60:18:12
      27100000 -- (-4467.056) [...7 remote chains...] -- 60:16:58
      27150000 -- (-4481.293) [...7 remote chains...] -- 60:15:31
      27200000 -- (-4462.333) [...7 remote chains...] -- 60:14:24
      27250000 -- (-4460.763) [...7 remote chains...] -- 60:14:19
      27300000 -- (-4471.943) [...7 remote chains...] -- 60:13:37
      27350000 -- (-4453.137) [...7 remote chains...] -- 60:12:42
      27400000 -- (-4463.342) [...7 remote chains...] -- 60:11:34
      27450000 -- [-4451.591] [...7 remote chains...] -- 60:10:20
      27500000 -- (-4470.231) [...7 remote chains...] -- 60:08:54

      Average standard deviation of split frequencies: 0.005827

      27550000 -- (-4452.262) [...7 remote chains...] -- 60:07:34
      27600000 -- [-4436.988] [...7 remote chains...] -- 60:06:14
      27650000 -- [-4459.879] [...7 remote chains...] -- 60:06:15
      27700000 -- (-4458.760) [...7 remote chains...] -- 60:05:51
      27750000 -- (-4465.828) [...7 remote chains...] -- 60:05:02
      27800000 -- (-4445.650) [...7 remote chains...] -- 60:03:54
      27850000 -- (-4453.657) [...7 remote chains...] -- 60:02:34
      27900000 -- (-4482.923) [...7 remote chains...] -- 60:01:21
      27950000 -- (-4453.762) [...7 remote chains...] -- 59:59:55
      28000000 -- (-4487.939) [...7 remote chains...] -- 59:58:53

      Average standard deviation of split frequencies: 0.005324

      28050000 -- (-4453.384) [...7 remote chains...] -- 59:58:04
      28100000 -- (-4488.517) [...7 remote chains...] -- 59:57:15
      28150000 -- (-4452.581) [...7 remote chains...] -- 59:56:20
      28200000 -- (-4474.423) [...7 remote chains...] -- 59:55:12
      28250000 -- (-4476.814) [...7 remote chains...] -- 59:54:11
      28300000 -- (-4444.852) [...7 remote chains...] -- 59:52:57
      28350000 -- (-4462.327) [...7 remote chains...] -- 59:51:31
      28400000 -- (-4475.545) [...7 remote chains...] -- 59:50:30
      28450000 -- (-4478.390) [...7 remote chains...] -- 59:50:11
      28500000 -- (-4473.769) [...7 remote chains...] -- 59:49:27

      Average standard deviation of split frequencies: 0.005266

      28550000 -- (-4499.973) [...7 remote chains...] -- 59:48:14
      28600000 -- (-4502.375) [...7 remote chains...] -- 59:47:00
      28650000 -- (-4464.021) [...7 remote chains...] -- 59:45:47
      28700000 -- [-4470.534] [...7 remote chains...] -- 59:44:28
      28750000 -- [-4462.662] [...7 remote chains...] -- 59:43:50
      28800000 -- (-4489.321) [...7 remote chains...] -- 59:42:54
      28850000 -- (-4483.866) [...7 remote chains...] -- 59:42:23
      28900000 -- (-4465.431) [...7 remote chains...] -- 59:41:15
      28950000 -- [-4485.051] [...7 remote chains...] -- 59:40:19
      29000000 -- (-4474.420) [...7 remote chains...] -- 59:39:00

      Average standard deviation of split frequencies: 0.005220

      29050000 -- (-4477.347) [...7 remote chains...] -- 59:37:47
      29100000 -- (-4469.248) [...7 remote chains...] -- 59:36:16
      29150000 -- (-4470.858) [...7 remote chains...] -- 59:35:50
      29200000 -- (-4461.582) [...7 remote chains...] -- 59:35:11
      29250000 -- (-4474.174) [...7 remote chains...] -- 59:34:22
      29300000 -- [-4444.647] [...7 remote chains...] -- 59:33:14
      29350000 -- [-4448.860] [...7 remote chains...] -- 59:31:55
      29400000 -- (-4460.635) [...7 remote chains...] -- 59:30:36
      29450000 -- (-4471.850) [...7 remote chains...] -- 59:29:46
      29500000 -- (-4452.574) [...7 remote chains...] -- 59:28:21

      Average standard deviation of split frequencies: 0.005313

      29550000 -- [-4458.551] [...7 remote chains...] -- 59:27:49
      29600000 -- [-4448.051] [...7 remote chains...] -- 59:26:53
      29650000 -- (-4475.200) [...7 remote chains...] -- 59:25:51
      29700000 -- (-4456.501) [...7 remote chains...] -- 59:24:32
      29750000 -- (-4470.574) [...7 remote chains...] -- 59:23:13
      29800000 -- (-4474.402) [...7 remote chains...] -- 59:21:55
      29850000 -- (-4462.623) [...7 remote chains...] -- 59:20:47
      29900000 -- (-4493.814) [...7 remote chains...] -- 59:20:14
      29950000 -- (-4495.916) [...7 remote chains...] -- 59:19:01
      30000000 -- (-4515.381) [...7 remote chains...] -- 59:17:49

      Average standard deviation of split frequencies: 0.005373

      30050000 -- (-4449.520) [...7 remote chains...] -- 59:17:04
      30100000 -- (-4462.429) [...7 remote chains...] -- 59:16:25
      30150000 -- (-4461.324) [...7 remote chains...] -- 59:15:18
      30200000 -- (-4466.220) [...7 remote chains...] -- 59:14:05
      30250000 -- (-4465.603) [...7 remote chains...] -- 59:12:41
      30300000 -- (-4471.903) [...7 remote chains...] -- 59:11:45
      30350000 -- (-4496.967) [...7 remote chains...] -- 59:11:05
      30400000 -- (-4468.123) [...7 remote chains...] -- 59:10:04
      30450000 -- (-4456.202) [...7 remote chains...] -- 59:08:56
      30500000 -- (-4467.123) [...7 remote chains...] -- 59:08:06

      Average standard deviation of split frequencies: 0.005489

      30550000 -- [-4450.228] [...7 remote chains...] -- 59:07:26
      30600000 -- [-4443.311] [...7 remote chains...] -- 59:06:36
      30650000 -- (-4447.971) [...7 remote chains...] -- 59:05:29
      30700000 -- (-4467.992) [...7 remote chains...] -- 59:04:10
      30750000 -- (-4449.738) [...7 remote chains...] -- 59:02:52
      30800000 -- (-4479.916) [...7 remote chains...] -- 59:02:23
      30850000 -- (-4462.791) [...7 remote chains...] -- 59:01:16
      30900000 -- (-4477.590) [...7 remote chains...] -- 58:59:58
      30950000 -- (-4460.080) [...7 remote chains...] -- 58:58:51
      31000000 -- (-4470.340) [...7 remote chains...] -- 58:57:22

      Average standard deviation of split frequencies: 0.005371

      31050000 -- (-4486.125) [...7 remote chains...] -- 58:56:20
      31100000 -- (-4481.006) [...7 remote chains...] -- 58:55:24
      31150000 -- (-4458.496) [...7 remote chains...] -- 58:54:17
      31200000 -- (-4467.643) [...7 remote chains...] -- 58:52:53
      31250000 -- (-4456.508) [...7 remote chains...] -- 58:52:35
      31300000 -- (-4467.198) [...7 remote chains...] -- 58:52:06
      31350000 -- (-4470.246) [...7 remote chains...] -- 58:51:20
      31400000 -- (-4450.158) [...7 remote chains...] -- 58:50:02
      31450000 -- (-4475.344) [...7 remote chains...] -- 58:48:39
      31500000 -- (-4473.743) [...7 remote chains...] -- 58:48:20

      Average standard deviation of split frequencies: 0.005389

      31550000 -- (-4468.786) [...7 remote chains...] -- 58:47:23
      31600000 -- (-4468.083) [...7 remote chains...] -- 58:46:11
      31650000 -- (-4476.396) [...7 remote chains...] -- 58:44:53
      31700000 -- (-4452.274) [...7 remote chains...] -- 58:43:46
      31750000 -- (-4469.355) [...7 remote chains...] -- 58:42:44
      31800000 -- [-4453.663] [...7 remote chains...] -- 58:41:58
      31850000 -- [-4448.521] [...7 remote chains...] -- 58:40:51
      31900000 -- (-4460.595) [...7 remote chains...] -- 58:39:33
      31950000 -- (-4457.688) [...7 remote chains...] -- 58:39:08
      32000000 -- (-4466.860) [...7 remote chains...] -- 58:38:12

      Average standard deviation of split frequencies: 0.005431

      32050000 -- (-4476.385) [...7 remote chains...] -- 58:37:10
      32100000 -- (-4489.769) [...7 remote chains...] -- 58:35:57
      32150000 -- [-4450.204] [...7 remote chains...] -- 58:34:34
      32200000 -- [-4454.876] [...7 remote chains...] -- 58:33:38
      32250000 -- (-4463.981) [...7 remote chains...] -- 58:32:57
      32300000 -- (-4473.399) [...7 remote chains...] -- 58:32:05
      32350000 -- [-4448.674] [...7 remote chains...] -- 58:30:43
      32400000 -- [-4448.466] [...7 remote chains...] -- 58:29:25
      32450000 -- (-4454.641) [...7 remote chains...] -- 58:28:18
      32500000 -- (-4475.408) [...7 remote chains...] -- 58:27:57

      Average standard deviation of split frequencies: 0.005092

      32550000 -- (-4448.765) [...7 remote chains...] -- 58:26:45
      32600000 -- (-4480.985) [...7 remote chains...] -- 58:25:28
      32650000 -- [-4441.214] [...7 remote chains...] -- 58:24:31
      32700000 -- (-4477.370) [...7 remote chains...] -- 58:24:05
      32750000 -- (-4450.393) [...7 remote chains...] -- 58:23:13
      32800000 -- (-4458.182) [...7 remote chains...] -- 58:22:06
      32850000 -- [-4457.324] [...7 remote chains...] -- 58:20:49
      32900000 -- [-4448.794] [...7 remote chains...] -- 58:19:52
      32950000 -- [-4471.088] [...7 remote chains...] -- 58:19:30
      33000000 -- (-4474.540) [...7 remote chains...] -- 58:19:19

      Average standard deviation of split frequencies: 0.005191

      33050000 -- [-4443.097] [...7 remote chains...] -- 58:18:22
      33100000 -- (-4468.884) [...7 remote chains...] -- 58:17:15
      33150000 -- [-4449.259] [...7 remote chains...] -- 58:16:02
      33200000 -- (-4466.851) [...7 remote chains...] -- 58:14:45
      33250000 -- [-4449.367] [...7 remote chains...] -- 58:13:53
      33300000 -- (-4474.161) [...7 remote chains...] -- 58:12:51
      33350000 -- (-4459.701) [...7 remote chains...] -- 58:11:44
      33400000 -- (-4452.001) [...7 remote chains...] -- 58:10:37
      33450000 -- (-4470.797) [...7 remote chains...] -- 58:10:09
      33500000 -- (-4449.671) [...7 remote chains...] -- 58:09:02

      Average standard deviation of split frequencies: 0.004857

      33550000 -- (-4474.473) [...7 remote chains...] -- 58:07:55
      33600000 -- (-4447.861) [...7 remote chains...] -- 58:06:43
      33650000 -- (-4487.721) [...7 remote chains...] -- 58:05:16
      33700000 -- [-4462.968] [...7 remote chains...] -- 58:04:24
      33750000 -- [-4489.034] [...7 remote chains...] -- 58:03:31
      33800000 -- [-4443.954] [...7 remote chains...] -- 58:02:29
      33850000 -- (-4455.744) [...7 remote chains...] -- 58:01:12
      33900000 -- [-4465.407] [...7 remote chains...] -- 58:00:30
      33950000 -- (-4473.785) [...7 remote chains...] -- 57:59:33
      34000000 -- (-4469.934) [...7 remote chains...] -- 57:58:45

      Average standard deviation of split frequencies: 0.004952

      34050000 -- [-4438.115] [...7 remote chains...] -- 57:57:38
      34100000 -- [-4461.646] [...7 remote chains...] -- 57:56:16
      34150000 -- [-4459.729] [...7 remote chains...] -- 57:55:29
      34200000 -- (-4440.510) [...7 remote chains...] -- 57:54:55
      34250000 -- [-4448.906] [...7 remote chains...] -- 57:53:48
      34300000 -- [-4443.758] [...7 remote chains...] -- 57:52:36
      34350000 -- [-4455.564] [...7 remote chains...] -- 57:51:10
      34400000 -- (-4475.465) [...7 remote chains...] -- 57:50:17
      34450000 -- [-4453.425] [...7 remote chains...] -- 57:49:15
      34500000 -- (-4477.765) [...7 remote chains...] -- 57:48:13

      Average standard deviation of split frequencies: 0.004758

      34550000 -- (-4473.436) [...7 remote chains...] -- 57:46:56
      34600000 -- (-4478.575) [...7 remote chains...] -- 57:46:13
      34650000 -- (-4504.496) [...7 remote chains...] -- 57:45:35
      34700000 -- (-4482.968) [...7 remote chains...] -- 57:44:52
      34750000 -- (-4489.193) [...7 remote chains...] -- 57:43:49
      34800000 -- (-4464.034) [...7 remote chains...] -- 57:42:37
      34850000 -- (-4485.116) [...7 remote chains...] -- 57:41:40
      34900000 -- [-4449.740] [...7 remote chains...] -- 57:40:42
      34950000 -- (-4477.577) [...7 remote chains...] -- 57:39:49
      35000000 -- (-4481.748) [...7 remote chains...] -- 57:38:28

      Average standard deviation of split frequencies: 0.004771

      35050000 -- (-4459.666) [...7 remote chains...] -- 57:37:16
      35100000 -- (-4482.243) [...7 remote chains...] -- 57:35:55
      35150000 -- (-4463.512) [...7 remote chains...] -- 57:35:17
      35200000 -- (-4463.469) [...7 remote chains...] -- 57:34:14
      35250000 -- (-4450.896) [...7 remote chains...] -- 57:32:58
      35300000 -- (-4471.585) [...7 remote chains...] -- 57:32:00
      35350000 -- (-4478.424) [...7 remote chains...] -- 57:31:40
      35400000 -- (-4478.385) [...7 remote chains...] -- 57:30:56
      35450000 -- [-4437.824] [...7 remote chains...] -- 57:29:44
      35500000 -- (-4463.782) [...7 remote chains...] -- 57:28:33

      Average standard deviation of split frequencies: 0.004922

      35550000 -- (-4475.571) [...7 remote chains...] -- 57:27:12
      35600000 -- (-4472.855) [...7 remote chains...] -- 57:26:33
      35650000 -- (-4478.838) [...7 remote chains...] -- 57:25:35
      35700000 -- (-4481.403) [...7 remote chains...] -- 57:24:28
      35750000 -- (-4491.251) [...7 remote chains...] -- 57:23:07
      35800000 -- (-4481.019) [...7 remote chains...] -- 57:21:37
      35850000 -- (-4460.845) [...7 remote chains...] -- 57:20:48
      35900000 -- (-4471.758) [...7 remote chains...] -- 57:19:37
      35950000 -- (-4477.080) [...7 remote chains...] -- 57:18:16
      36000000 -- (-4473.402) [...7 remote chains...] -- 57:16:51

      Average standard deviation of split frequencies: 0.004736

      36050000 -- (-4470.148) [...7 remote chains...] -- 57:16:12
      36100000 -- (-4458.199) [...7 remote chains...] -- 57:15:37
      36150000 -- (-4459.032) [...7 remote chains...] -- 57:14:39
      36200000 -- (-4482.914) [...7 remote chains...] -- 57:13:23
      36250000 -- (-4454.281) [...7 remote chains...] -- 57:11:58
      36300000 -- [-4439.632] [...7 remote chains...] -- 57:11:27
      36350000 -- (-4448.311) [...7 remote chains...] -- 57:10:29
      36400000 -- (-4501.580) [...7 remote chains...] -- 57:09:22
      36450000 -- (-4474.147) [...7 remote chains...] -- 57:08:02
      36500000 -- (-4442.510) [...7 remote chains...] -- 57:06:42

      Average standard deviation of split frequencies: 0.004695

      36550000 -- (-4471.545) [...7 remote chains...] -- 57:05:40
      36600000 -- (-4460.689) [...7 remote chains...] -- 57:04:42
      36650000 -- (-4486.552) [...7 remote chains...] -- 57:03:30
      36700000 -- (-4501.517) [...7 remote chains...] -- 57:02:10
      36750000 -- (-4514.175) [...7 remote chains...] -- 57:01:08
      36800000 -- (-4488.075) [...7 remote chains...] -- 57:00:41
      36850000 -- (-4462.108) [...7 remote chains...] -- 56:59:39
      36900000 -- (-4490.641) [...7 remote chains...] -- 56:58:28
      36950000 -- (-4478.269) [...7 remote chains...] -- 56:57:03
      37000000 -- (-4469.258) [...7 remote chains...] -- 56:55:43

      Average standard deviation of split frequencies: 0.004481

      37050000 -- (-4478.430) [...7 remote chains...] -- 56:55:16
      37100000 -- (-4486.162) [...7 remote chains...] -- 56:54:14
      37150000 -- (-4470.876) [...7 remote chains...] -- 56:52:58
      37200000 -- (-4479.812) [...7 remote chains...] -- 56:51:47
      37250000 -- (-4464.983) [...7 remote chains...] -- 56:50:58
      37300000 -- (-4482.297) [...7 remote chains...] -- 56:50:09
      37350000 -- (-4476.176) [...7 remote chains...] -- 56:48:54
      37400000 -- (-4469.827) [...7 remote chains...] -- 56:47:42
      37450000 -- (-4496.705) [...7 remote chains...] -- 56:46:18
      37500000 -- (-4483.957) [...7 remote chains...] -- 56:45:55

      Average standard deviation of split frequencies: 0.004467

      37550000 -- (-4469.698) [...7 remote chains...] -- 56:44:48
      37600000 -- (-4471.986) [...7 remote chains...] -- 56:43:38
      37650000 -- (-4477.926) [...7 remote chains...] -- 56:42:18
      37700000 -- (-4493.428) [...7 remote chains...] -- 56:40:54
      37750000 -- (-4470.621) [...7 remote chains...] -- 56:40:18
      37800000 -- (-4453.919) [...7 remote chains...] -- 56:39:20
      37850000 -- (-4478.036) [...7 remote chains...] -- 56:38:04
      37900000 -- (-4487.333) [...7 remote chains...] -- 56:36:41
      37950000 -- (-4473.032) [...7 remote chains...] -- 56:36:17
      38000000 -- (-4470.050) [...7 remote chains...] -- 56:35:40

      Average standard deviation of split frequencies: 0.004675

      38050000 -- (-4473.484) [...7 remote chains...] -- 56:34:38
      38100000 -- (-4486.578) [...7 remote chains...] -- 56:33:23
      38150000 -- (-4478.128) [...7 remote chains...] -- 56:31:59
      38200000 -- (-4469.860) [...7 remote chains...] -- 56:31:09
      38250000 -- (-4462.493) [...7 remote chains...] -- 56:30:15
      38300000 -- (-4470.644) [...7 remote chains...] -- 56:29:09
      38350000 -- (-4455.390) [...7 remote chains...] -- 56:27:54
      38400000 -- (-4463.759) [...7 remote chains...] -- 56:26:30
      38450000 -- (-4477.308) [...7 remote chains...] -- 56:25:16
      38500000 -- (-4454.283) [...7 remote chains...] -- 56:24:26

      Average standard deviation of split frequencies: 0.004639

      38550000 -- (-4473.592) [...7 remote chains...] -- 56:23:15
      38600000 -- (-4481.483) [...7 remote chains...] -- 56:22:00
      38650000 -- (-4483.891) [...7 remote chains...] -- 56:20:45
      38700000 -- (-4468.312) [...7 remote chains...] -- 56:20:21
      38750000 -- (-4461.368) [...7 remote chains...] -- 56:19:23
      38800000 -- (-4476.552) [...7 remote chains...] -- 56:18:08
      38850000 -- (-4486.899) [...7 remote chains...] -- 56:16:49
      38900000 -- (-4496.119) [...7 remote chains...] -- 56:15:22
      38950000 -- (-4460.604) [...7 remote chains...] -- 56:14:44
      39000000 -- [-4464.694] [...7 remote chains...] -- 56:13:46

      Average standard deviation of split frequencies: 0.004792

      39050000 -- (-4477.423) [...7 remote chains...] -- 56:12:40
      39100000 -- (-4472.814) [...7 remote chains...] -- 56:11:21
      39150000 -- (-4470.946) [...7 remote chains...] -- 56:09:58
      39200000 -- [-4448.050] [...7 remote chains...] -- 56:09:04
      39250000 -- (-4468.190) [...7 remote chains...] -- 56:08:02
      39300000 -- (-4472.119) [...7 remote chains...] -- 56:06:47
      39350000 -- (-4473.618) [...7 remote chains...] -- 56:05:29
      39400000 -- (-4461.854) [...7 remote chains...] -- 56:04:43
      39450000 -- (-4479.090) [...7 remote chains...] -- 56:03:44
      39500000 -- (-4456.232) [...7 remote chains...] -- 56:02:46

      Average standard deviation of split frequencies: 0.004714

      39550000 -- (-4465.882) [...7 remote chains...] -- 56:01:32
      39600000 -- (-4466.767) [...7 remote chains...] -- 56:00:05
      39650000 -- (-4467.593) [...7 remote chains...] -- 55:59:03
      39700000 -- (-4465.999) [...7 remote chains...] -- 55:58:13
      39750000 -- (-4460.542) [...7 remote chains...] -- 55:57:03
      39800000 -- (-4479.481) [...7 remote chains...] -- 55:55:44
      39850000 -- (-4461.460) [...7 remote chains...] -- 55:54:50
      39900000 -- [-4460.800] [...7 remote chains...] -- 55:54:04
      39950000 -- [-4450.796] [...7 remote chains...] -- 55:53:06
      40000000 -- [-4451.545] [...7 remote chains...] -- 55:51:56

      Average standard deviation of split frequencies: 0.004767

      40050000 -- [-4459.308] [...7 remote chains...] -- 55:50:33
      40100000 -- (-4489.110) [...7 remote chains...] -- 55:49:27
      40150000 -- [-4453.526] [...7 remote chains...] -- 55:48:53
      40200000 -- (-4465.716) [...7 remote chains...] -- 55:47:54
      40250000 -- (-4463.317) [...7 remote chains...] -- 55:46:40
      40300000 -- (-4463.108) [...7 remote chains...] -- 55:45:18
      40350000 -- (-4450.992) [...7 remote chains...] -- 55:44:04
      40400000 -- [-4472.398] [...7 remote chains...] -- 55:43:10
      40450000 -- [-4450.332] [...7 remote chains...] -- 55:42:08
      40500000 -- [-4449.350] [...7 remote chains...] -- 55:40:46

      Average standard deviation of split frequencies: 0.004518

      40550000 -- [-4448.332] [...7 remote chains...] -- 55:39:44
      40600000 -- (-4467.199) [...7 remote chains...] -- 55:39:17
      40650000 -- (-4460.245) [...7 remote chains...] -- 55:38:30
      40700000 -- (-4478.940) [...7 remote chains...] -- 55:37:20
      40750000 -- (-4454.537) [...7 remote chains...] -- 55:36:02
      40800000 -- (-4486.432) [...7 remote chains...] -- 55:35:00
      40850000 -- (-4478.689) [...7 remote chains...] -- 55:34:21
      40900000 -- (-4475.510) [...7 remote chains...] -- 55:33:11
      40950000 -- (-4476.526) [...7 remote chains...] -- 55:31:57
      41000000 -- [-4466.591] [...7 remote chains...] -- 55:30:39

      Average standard deviation of split frequencies: 0.004540

      41050000 -- (-4464.905) [...7 remote chains...] -- 55:29:25
      41100000 -- (-4472.119) [...7 remote chains...] -- 55:28:42
      41150000 -- (-4489.312) [...7 remote chains...] -- 55:27:29
      41200000 -- (-4490.406) [...7 remote chains...] -- 55:26:11
      41250000 -- (-4477.300) [...7 remote chains...] -- 55:25:01
      41300000 -- (-4484.708) [...7 remote chains...] -- 55:24:41
      41350000 -- (-4488.718) [...7 remote chains...] -- 55:23:39
      41400000 -- (-4468.956) [...7 remote chains...] -- 55:22:29
      41450000 -- [-4461.737] [...7 remote chains...] -- 55:21:08
      41500000 -- (-4455.763) [...7 remote chains...] -- 55:19:50

      Average standard deviation of split frequencies: 0.004614

      41550000 -- (-4477.003) [...7 remote chains...] -- 55:19:11
      41600000 -- (-4494.252) [...7 remote chains...] -- 55:18:05
      41650000 -- (-4481.766) [...7 remote chains...] -- 55:16:59
      41700000 -- (-4474.758) [...7 remote chains...] -- 55:15:45
      41750000 -- (-4474.872) [...7 remote chains...] -- 55:14:20
      41800000 -- (-4471.626) [...7 remote chains...] -- 55:13:25
      41850000 -- [-4453.129] [...7 remote chains...] -- 55:12:16
      41900000 -- (-4459.090) [...7 remote chains...] -- 55:11:02
      41950000 -- (-4466.908) [...7 remote chains...] -- 55:09:41
      42000000 -- (-4472.136) [...7 remote chains...] -- 55:09:02

      Average standard deviation of split frequencies: 0.004423

      42050000 -- (-4476.140) [...7 remote chains...] -- 55:08:07
      42100000 -- (-4485.213) [...7 remote chains...] -- 55:06:57
      42150000 -- (-4477.124) [...7 remote chains...] -- 55:05:44
      42200000 -- (-4473.926) [...7 remote chains...] -- 55:04:19
      42250000 -- (-4459.016) [...7 remote chains...] -- 55:03:24
      42300000 -- (-4458.655) [...7 remote chains...] -- 55:02:37
      42350000 -- (-4470.798) [...7 remote chains...] -- 55:01:31
      42400000 -- (-4460.702) [...7 remote chains...] -- 55:00:11
      42450000 -- [-4450.498] [...7 remote chains...] -- 54:59:27
      42500000 -- (-4455.864) [...7 remote chains...] -- 54:58:32

      Average standard deviation of split frequencies: 0.004550

      42550000 -- (-4472.088) [...7 remote chains...] -- 54:57:26
      42600000 -- (-4481.292) [...7 remote chains...] -- 54:56:17
      42650000 -- (-4463.456) [...7 remote chains...] -- 54:55:00
      42700000 -- (-4448.542) [...7 remote chains...] -- 54:53:58
      42750000 -- (-4474.627) [...7 remote chains...] -- 54:53:25
      42800000 -- (-4458.649) [...7 remote chains...] -- 54:52:19
      42850000 -- [-4458.218] [...7 remote chains...] -- 54:50:58
      42900000 -- [-4455.469] [...7 remote chains...] -- 54:49:42
      42950000 -- [-4466.460] [...7 remote chains...] -- 54:48:28
      43000000 -- [-4466.113] [...7 remote chains...] -- 54:47:41

      Average standard deviation of split frequencies: 0.004420

      43050000 -- (-4469.735) [...7 remote chains...] -- 54:46:31
      43100000 -- (-4448.499) [...7 remote chains...] -- 54:45:11
      43150000 -- (-4465.412) [...7 remote chains...] -- 54:44:09
      43200000 -- (-4479.041) [...7 remote chains...] -- 54:43:29
      43250000 -- (-4480.687) [...7 remote chains...] -- 54:42:26
      43300000 -- (-4472.979) [...7 remote chains...] -- 54:41:17
      43350000 -- (-4451.249) [...7 remote chains...] -- 54:40:00
      43400000 -- (-4444.726) [...7 remote chains...] -- 54:38:44
      43450000 -- (-4464.537) [...7 remote chains...] -- 54:37:56
      43500000 -- [-4453.267] [...7 remote chains...] -- 54:36:47

      Average standard deviation of split frequencies: 0.004483

      43550000 -- [-4468.658] [...7 remote chains...] -- 54:35:37
      43600000 -- (-4496.323) [...7 remote chains...] -- 54:34:21
      43650000 -- (-4478.443) [...7 remote chains...] -- 54:33:01
      43700000 -- (-4448.017) [...7 remote chains...] -- 54:31:59
      43750000 -- (-4456.715) [...7 remote chains...] -- 54:31:00
      43800000 -- (-4462.778) [...7 remote chains...] -- 54:29:47
      43850000 -- (-4454.816) [...7 remote chains...] -- 54:28:28
      43900000 -- [-4471.035] [...7 remote chains...] -- 54:27:43
      43950000 -- [-4493.367] [...7 remote chains...] -- 54:26:59
      44000000 -- [-4471.459] [...7 remote chains...] -- 54:26:00

      Average standard deviation of split frequencies: 0.004511

      44050000 -- (-4468.462) [...7 remote chains...] -- 54:24:44
      44100000 -- [-4450.096] [...7 remote chains...] -- 54:23:28
      44150000 -- (-4472.397) [...7 remote chains...] -- 54:22:22
      44200000 -- (-4473.438) [...7 remote chains...] -- 54:21:41
      44250000 -- (-4460.118) [...7 remote chains...] -- 54:20:39
      44300000 -- [-4444.131] [...7 remote chains...] -- 54:19:26
      44350000 -- (-4450.507) [...7 remote chains...] -- 54:18:38
      44400000 -- (-4464.258) [...7 remote chains...] -- 54:17:47
      44450000 -- (-4482.261) [...7 remote chains...] -- 54:16:59
      44500000 -- [-4445.944] [...7 remote chains...] -- 54:15:56

      Average standard deviation of split frequencies: 0.004318

      44550000 -- (-4461.639) [...7 remote chains...] -- 54:14:40
      44600000 -- (-4467.632) [...7 remote chains...] -- 54:13:24
      44650000 -- (-4462.677) [...7 remote chains...] -- 54:12:50
      44700000 -- (-4468.860) [...7 remote chains...] -- 54:11:48
      44750000 -- (-4465.018) [...7 remote chains...] -- 54:10:39
      44800000 -- [-4473.860] [...7 remote chains...] -- 54:09:23
      44850000 -- [-4450.467] [...7 remote chains...] -- 54:08:03
      44900000 -- (-4461.607) [...7 remote chains...] -- 54:07:18
      44950000 -- [-4454.611] [...7 remote chains...] -- 54:06:13
      45000000 -- [-4446.960] [...7 remote chains...] -- 54:05:00

      Average standard deviation of split frequencies: 0.004243

      45050000 -- [-4449.470] [...7 remote chains...] -- 54:03:44
      45100000 -- (-4464.009) [...7 remote chains...] -- 54:03:10
      45150000 -- (-4456.378) [...7 remote chains...] -- 54:02:11
      45200000 -- [-4462.891] [...7 remote chains...] -- 54:00:55
      45250000 -- [-4457.669] [...7 remote chains...] -- 53:59:46
      45300000 -- [-4460.087] [...7 remote chains...] -- 53:58:27
      45350000 -- [-4461.018] [...7 remote chains...] -- 53:57:45
      45400000 -- (-4475.281) [...7 remote chains...] -- 53:56:43
      45450000 -- (-4469.015) [...7 remote chains...] -- 53:55:27
      45500000 -- (-4469.461) [...7 remote chains...] -- 53:54:15

      Average standard deviation of split frequencies: 0.004146

      45550000 -- (-4474.995) [...7 remote chains...] -- 53:52:56
      45600000 -- (-4463.676) [...7 remote chains...] -- 53:51:33
      45650000 -- (-4454.173) [...7 remote chains...] -- 53:50:14
      45700000 -- (-4471.340) [...7 remote chains...] -- 53:48:52
      45750000 -- (-4450.854) [...7 remote chains...] -- 53:47:33
      45800000 -- (-4477.288) [...7 remote chains...] -- 53:46:14
      45850000 -- (-4485.055) [...7 remote chains...] -- 53:44:52
      45900000 -- (-4492.797) [...7 remote chains...] -- 53:43:30
      45950000 -- (-4495.381) [...7 remote chains...] -- 53:42:11
      46000000 -- (-4479.734) [...7 remote chains...] -- 53:40:53

      Average standard deviation of split frequencies: 0.004094

      46050000 -- (-4477.111) [...7 remote chains...] -- 53:39:34
      46100000 -- (-4474.641) [...7 remote chains...] -- 53:38:12
      46150000 -- (-4471.771) [...7 remote chains...] -- 53:36:54
      46200000 -- (-4484.888) [...7 remote chains...] -- 53:35:35
      46250000 -- (-4482.394) [...7 remote chains...] -- 53:34:17
      46300000 -- (-4469.285) [...7 remote chains...] -- 53:32:58
      46350000 -- (-4496.042) [...7 remote chains...] -- 53:31:37
      46400000 -- (-4456.333) [...7 remote chains...] -- 53:30:19
      46450000 -- (-4474.294) [...7 remote chains...] -- 53:29:00
      46500000 -- (-4487.236) [...7 remote chains...] -- 53:27:42

      Average standard deviation of split frequencies: 0.004055

      46550000 -- (-4509.220) [...7 remote chains...] -- 53:26:21
      46600000 -- (-4499.060) [...7 remote chains...] -- 53:25:06
      46650000 -- (-4467.601) [...7 remote chains...] -- 53:23:44
      46700000 -- (-4468.475) [...7 remote chains...] -- 53:22:30
      46750000 -- (-4463.756) [...7 remote chains...] -- 53:21:12
      46800000 -- (-4457.011) [...7 remote chains...] -- 53:19:57
      46850000 -- (-4453.959) [...7 remote chains...] -- 53:18:39
      46900000 -- (-4448.126) [...7 remote chains...] -- 53:17:21
      46950000 -- (-4465.071) [...7 remote chains...] -- 53:16:03
      47000000 -- (-4491.404) [...7 remote chains...] -- 53:14:49

      Average standard deviation of split frequencies: 0.003875

      47050000 -- (-4463.766) [...7 remote chains...] -- 53:13:34
      47100000 -- (-4469.215) [...7 remote chains...] -- 53:12:14
      47150000 -- (-4445.905) [...7 remote chains...] -- 53:10:56
      47200000 -- (-4499.872) [...7 remote chains...] -- 53:09:42
      47250000 -- (-4461.882) [...7 remote chains...] -- 53:08:24
      47300000 -- (-4483.281) [...7 remote chains...] -- 53:07:13
      47350000 -- (-4474.625) [...7 remote chains...] -- 53:05:52
      47400000 -- (-4492.702) [...7 remote chains...] -- 53:04:38
      47450000 -- [-4453.514] [...7 remote chains...] -- 53:03:24
      47500000 -- [-4444.112] [...7 remote chains...] -- 53:02:10

      Average standard deviation of split frequencies: 0.003839

      47550000 -- (-4474.437) [...7 remote chains...] -- 53:00:55
      47600000 -- [-4455.682] [...7 remote chains...] -- 52:59:41
      47650000 -- [-4446.550] [...7 remote chains...] -- 52:58:24
      47700000 -- [-4452.501] [...7 remote chains...] -- 52:57:07
      47750000 -- (-4466.252) [...7 remote chains...] -- 52:55:53
      47800000 -- (-4474.467) [...7 remote chains...] -- 52:54:36
      47850000 -- (-4474.209) [...7 remote chains...] -- 52:53:22
      47900000 -- (-4472.631) [...7 remote chains...] -- 52:52:08
      47950000 -- (-4468.951) [...7 remote chains...] -- 52:50:54
      48000000 -- (-4451.000) [...7 remote chains...] -- 52:49:43

      Average standard deviation of split frequencies: 0.003979

      48050000 -- (-4461.038) [...7 remote chains...] -- 52:48:26
      48100000 -- (-4477.069) [...7 remote chains...] -- 52:47:12
      48150000 -- (-4437.890) [...7 remote chains...] -- 52:45:59
      48200000 -- [-4428.453] [...7 remote chains...] -- 52:44:45
      48250000 -- [-4455.977] [...7 remote chains...] -- 52:43:34
      48300000 -- [-4444.391] [...7 remote chains...] -- 52:42:21
      48350000 -- [-4441.195] [...7 remote chains...] -- 52:41:07
      48400000 -- [-4460.395] [...7 remote chains...] -- 52:39:53
      48450000 -- (-4475.506) [...7 remote chains...] -- 52:38:46
      48500000 -- (-4457.884) [...7 remote chains...] -- 52:37:33

      Average standard deviation of split frequencies: 0.003968

      48550000 -- [-4452.540] [...7 remote chains...] -- 52:36:22
      48600000 -- (-4444.087) [...7 remote chains...] -- 52:35:09
      48650000 -- (-4471.011) [...7 remote chains...] -- 52:33:55
      48700000 -- [-4480.539] [...7 remote chains...] -- 52:32:42
      48750000 -- (-4488.646) [...7 remote chains...] -- 52:31:28
      48800000 -- [-4460.696] [...7 remote chains...] -- 52:30:18
      48850000 -- (-4476.873) [...7 remote chains...] -- 52:29:11
      48900000 -- [-4444.188] [...7 remote chains...] -- 52:28:01
      48950000 -- [-4442.219] [...7 remote chains...] -- 52:26:47
      49000000 -- [-4451.419] [...7 remote chains...] -- 52:25:43

      Average standard deviation of split frequencies: 0.003894

      49050000 -- [-4454.444] [...7 remote chains...] -- 52:24:36
      49100000 -- (-4466.799) [...7 remote chains...] -- 52:23:29
      49150000 -- (-4477.614) [...7 remote chains...] -- 52:22:22
      49200000 -- (-4472.506) [...7 remote chains...] -- 52:21:15
      49250000 -- [-4449.350] [...7 remote chains...] -- 52:20:11
      49300000 -- [-4457.881] [...7 remote chains...] -- 52:19:01
      49350000 -- (-4452.377) [...7 remote chains...] -- 52:17:51
      49400000 -- [-4445.188] [...7 remote chains...] -- 52:16:44
      49450000 -- (-4461.868) [...7 remote chains...] -- 52:15:40
      49500000 -- (-4465.655) [...7 remote chains...] -- 52:14:42

      Average standard deviation of split frequencies: 0.003947

      49550000 -- (-4476.281) [...7 remote chains...] -- 52:13:35
      49600000 -- (-4474.821) [...7 remote chains...] -- 52:12:28
      49650000 -- (-4483.279) [...7 remote chains...] -- 52:11:15
      49700000 -- (-4454.259) [...7 remote chains...] -- 52:10:11
      49750000 -- [-4447.118] [...7 remote chains...] -- 52:09:10
      49800000 -- [-4467.175] [...7 remote chains...] -- 52:07:57
      49850000 -- [-4428.514] [...7 remote chains...] -- 52:06:53
      49900000 -- (-4452.618) [...7 remote chains...] -- 52:05:46
      49950000 -- (-4452.581) [...7 remote chains...] -- 52:04:36
      50000000 -- [-4446.921] [...7 remote chains...] -- 52:03:30

      Average standard deviation of split frequencies: 0.004020

      50050000 -- (-4474.940) [...7 remote chains...] -- 52:02:23
      50100000 -- (-4471.849) [...7 remote chains...] -- 52:01:22
      50150000 -- (-4456.888) [...7 remote chains...] -- 52:00:12
      50200000 -- [-4444.503] [...7 remote chains...] -- 51:58:59
      50250000 -- [-4438.759] [...7 remote chains...] -- 51:57:55
      50300000 -- [-4459.341] [...7 remote chains...] -- 51:56:48
      50350000 -- [-4457.900] [...7 remote chains...] -- 51:55:51
      50400000 -- [-4440.688] [...7 remote chains...] -- 51:54:41
      50450000 -- (-4468.298) [...7 remote chains...] -- 51:53:46
      50500000 -- (-4474.226) [...7 remote chains...] -- 51:52:36

      Average standard deviation of split frequencies: 0.004102

      50550000 -- (-4484.530) [...7 remote chains...] -- 51:51:29
      50600000 -- [-4457.356] [...7 remote chains...] -- 51:50:31
      50650000 -- (-4483.064) [...7 remote chains...] -- 51:49:28
      50700000 -- (-4461.195) [...7 remote chains...] -- 51:48:38
      50750000 -- (-4460.856) [...7 remote chains...] -- 51:47:41
      50800000 -- (-4465.231) [...7 remote chains...] -- 51:46:40
      50850000 -- (-4493.295) [...7 remote chains...] -- 51:45:39
      50900000 -- (-4488.041) [...7 remote chains...] -- 51:44:38
      50950000 -- (-4477.594) [...7 remote chains...] -- 51:43:43
      51000000 -- (-4461.274) [...7 remote chains...] -- 51:42:45

      Average standard deviation of split frequencies: 0.003955

      51050000 -- (-4457.540) [...7 remote chains...] -- 51:41:50
      51100000 -- (-4465.687) [...7 remote chains...] -- 51:40:55
      51150000 -- (-4455.057) [...7 remote chains...] -- 51:39:51
      51200000 -- (-4492.131) [...7 remote chains...] -- 51:38:58
      51250000 -- (-4476.735) [...7 remote chains...] -- 51:37:58
      51300000 -- (-4502.345) [...7 remote chains...] -- 51:36:59
      51350000 -- (-4468.169) [...7 remote chains...] -- 51:36:04
      51400000 -- (-4470.472) [...7 remote chains...] -- 51:35:12
      51450000 -- (-4456.075) [...7 remote chains...] -- 51:34:17
      51500000 -- [-4441.542] [...7 remote chains...] -- 51:33:19

      Average standard deviation of split frequencies: 0.003904

      51550000 -- (-4463.407) [...7 remote chains...] -- 51:32:15
      51600000 -- [-4438.509] [...7 remote chains...] -- 51:31:11
      51650000 -- (-4473.377) [...7 remote chains...] -- 51:30:30
      51700000 -- (-4483.037) [...7 remote chains...] -- 51:29:29
      51750000 -- (-4474.368) [...7 remote chains...] -- 51:28:33
      51800000 -- (-4467.537) [...7 remote chains...] -- 51:27:32
      51850000 -- (-4477.946) [...7 remote chains...] -- 51:26:26
      51900000 -- [-4467.896] [...7 remote chains...] -- 51:25:39
      51950000 -- (-4465.366) [...7 remote chains...] -- 51:24:41
      52000000 -- (-4501.081) [...7 remote chains...] -- 51:23:34

      Average standard deviation of split frequencies: 0.004044

      52050000 -- [-4448.411] [...7 remote chains...] -- 51:22:33
      52100000 -- (-4466.143) [...7 remote chains...] -- 51:21:34
      52150000 -- [-4445.809] [...7 remote chains...] -- 51:20:39
      52200000 -- (-4445.716) [...7 remote chains...] -- 51:19:38
      52250000 -- (-4465.593) [...7 remote chains...] -- 51:18:51
      52300000 -- [-4449.723] [...7 remote chains...] -- 51:17:50
      52350000 -- (-4474.360) [...7 remote chains...] -- 51:17:05
      52400000 -- (-4472.134) [...7 remote chains...] -- 51:16:07
      52450000 -- (-4472.193) [...7 remote chains...] -- 51:15:09
      52500000 -- (-4486.394) [...7 remote chains...] -- 51:14:13

      Average standard deviation of split frequencies: 0.003894

      52550000 -- (-4455.893) [...7 remote chains...] -- 51:13:29
      52600000 -- (-4487.880) [...7 remote chains...] -- 51:12:42
      52650000 -- (-4464.136) [...7 remote chains...] -- 51:11:49
      52700000 -- (-4481.330) [...7 remote chains...] -- 51:10:50
      52750000 -- (-4465.818) [...7 remote chains...] -- 51:09:55
      52800000 -- (-4472.272) [...7 remote chains...] -- 51:09:16
      52850000 -- (-4481.700) [...7 remote chains...] -- 51:08:34
      52900000 -- (-4479.828) [...7 remote chains...] -- 51:07:35
      52950000 -- (-4472.636) [...7 remote chains...] -- 51:06:39
      53000000 -- (-4461.535) [...7 remote chains...] -- 51:05:44

      Average standard deviation of split frequencies: 0.003767

      53050000 -- (-4474.245) [...7 remote chains...] -- 51:04:51
      53100000 -- (-4486.672) [...7 remote chains...] -- 51:04:06
      53150000 -- (-4465.636) [...7 remote chains...] -- 51:03:13
      53200000 -- (-4476.317) [...7 remote chains...] -- 51:02:22
      53250000 -- (-4454.271) [...7 remote chains...] -- 51:01:29
      53300000 -- (-4469.505) [...7 remote chains...] -- 51:00:33
      53350000 -- (-4468.987) [...7 remote chains...] -- 50:59:46
      53400000 -- (-4478.075) [...7 remote chains...] -- 50:58:55
      53450000 -- (-4467.837) [...7 remote chains...] -- 50:58:04
      53500000 -- (-4476.036) [...7 remote chains...] -- 50:57:14

      Average standard deviation of split frequencies: 0.003828

      53550000 -- (-4484.886) [...7 remote chains...] -- 50:56:18
      53600000 -- (-4459.509) [...7 remote chains...] -- 50:55:19
      53650000 -- (-4448.927) [...7 remote chains...] -- 50:54:28
      53700000 -- (-4461.328) [...7 remote chains...] -- 50:53:35
      53750000 -- (-4476.953) [...7 remote chains...] -- 50:52:36
      53800000 -- (-4474.067) [...7 remote chains...] -- 50:51:48
      53850000 -- (-4449.695) [...7 remote chains...] -- 50:51:00
      53900000 -- (-4461.427) [...7 remote chains...] -- 50:50:18
      53950000 -- (-4459.012) [...7 remote chains...] -- 50:49:32
      54000000 -- (-4455.107) [...7 remote chains...] -- 50:48:49

      Average standard deviation of split frequencies: 0.003783

      54050000 -- (-4483.999) [...7 remote chains...] -- 50:48:01
      54100000 -- [-4471.240] [...7 remote chains...] -- 50:47:08
      54150000 -- [-4468.465] [...7 remote chains...] -- 50:46:25
      54200000 -- (-4461.964) [...7 remote chains...] -- 50:45:39
      54250000 -- [-4440.221] [...7 remote chains...] -- 50:44:51
      54300000 -- [-4460.664] [...7 remote chains...] -- 50:44:10
      54350000 -- [-4457.912] [...7 remote chains...] -- 50:43:22
      54400000 -- (-4461.223) [...7 remote chains...] -- 50:42:36
      54450000 -- (-4473.461) [...7 remote chains...] -- 50:41:48
      54500000 -- (-4458.199) [...7 remote chains...] -- 50:41:05

      Average standard deviation of split frequencies: 0.003881

      54550000 -- (-4481.793) [...7 remote chains...] -- 50:40:16
      54600000 -- [-4454.972] [...7 remote chains...] -- 50:39:35
      54650000 -- (-4484.135) [...7 remote chains...] -- 50:38:49
      54700000 -- (-4489.190) [...7 remote chains...] -- 50:38:09
      54750000 -- (-4484.897) [...7 remote chains...] -- 50:37:22
      54800000 -- (-4478.282) [...7 remote chains...] -- 50:36:36
      54850000 -- (-4477.833) [...7 remote chains...] -- 50:35:42
      54900000 -- (-4469.387) [...7 remote chains...] -- 50:34:48
      54950000 -- (-4472.137) [...7 remote chains...] -- 50:33:59
      55000000 -- [-4465.064] [...7 remote chains...] -- 50:33:21

      Average standard deviation of split frequencies: 0.003904

      55050000 -- (-4483.697) [...7 remote chains...] -- 50:32:24
      55100000 -- (-4475.976) [...7 remote chains...] -- 50:31:32
      55150000 -- [-4459.116] [...7 remote chains...] -- 50:30:38
      55200000 -- [-4471.394] [...7 remote chains...] -- 50:29:44
      55250000 -- [-4444.936] [...7 remote chains...] -- 50:28:57
      55300000 -- [-4455.156] [...7 remote chains...] -- 50:28:11
      55350000 -- (-4463.798) [...7 remote chains...] -- 50:27:17
      55400000 -- (-4452.029) [...7 remote chains...] -- 50:26:33
      55450000 -- (-4469.253) [...7 remote chains...] -- 50:25:49
      55500000 -- (-4490.581) [...7 remote chains...] -- 50:24:52

      Average standard deviation of split frequencies: 0.003918

      55550000 -- (-4481.969) [...7 remote chains...] -- 50:24:02
      55600000 -- [-4441.538] [...7 remote chains...] -- 50:23:16
      55650000 -- (-4472.409) [...7 remote chains...] -- 50:22:26
      55700000 -- [-4452.083] [...7 remote chains...] -- 50:21:42
      55750000 -- (-4469.877) [...7 remote chains...] -- 50:20:50
      55800000 -- [-4448.890] [...7 remote chains...] -- 50:20:08
      55850000 -- (-4490.646) [...7 remote chains...] -- 50:19:06
      55900000 -- [-4440.685] [...7 remote chains...] -- 50:18:21
      55950000 -- (-4475.264) [...7 remote chains...] -- 50:17:32
      56000000 -- (-4508.147) [...7 remote chains...] -- 50:16:42

      Average standard deviation of split frequencies: 0.003889

      56050000 -- [-4467.250] [...7 remote chains...] -- 50:15:58
      56100000 -- [-4471.931] [...7 remote chains...] -- 50:15:08
      56150000 -- (-4466.536) [...7 remote chains...] -- 50:14:21
      56200000 -- (-4470.867) [...7 remote chains...] -- 50:13:31
      56250000 -- (-4461.309) [...7 remote chains...] -- 50:12:39
      56300000 -- [-4453.352] [...7 remote chains...] -- 50:11:57
      56350000 -- [-4450.733] [...7 remote chains...] -- 50:11:15
      56400000 -- (-4487.718) [...7 remote chains...] -- 50:10:17
      56450000 -- (-4501.971) [...7 remote chains...] -- 50:09:25
      56500000 -- (-4472.225) [...7 remote chains...] -- 50:08:35

      Average standard deviation of split frequencies: 0.004008

      56550000 -- (-4483.263) [...7 remote chains...] -- 50:07:50
      56600000 -- (-4462.012) [...7 remote chains...] -- 50:06:57
      56650000 -- (-4485.903) [...7 remote chains...] -- 50:05:55
      56700000 -- (-4464.961) [...7 remote chains...] -- 50:05:07
      56750000 -- (-4466.718) [...7 remote chains...] -- 50:04:20
      56800000 -- [-4461.075] [...7 remote chains...] -- 50:03:40
      56850000 -- (-4465.687) [...7 remote chains...] -- 50:02:45
      56900000 -- (-4473.362) [...7 remote chains...] -- 50:01:57
      56950000 -- (-4470.610) [...7 remote chains...] -- 50:01:02
      57000000 -- (-4480.923) [...7 remote chains...] -- 50:00:11

      Average standard deviation of split frequencies: 0.003889

      57050000 -- (-4473.042) [...7 remote chains...] -- 49:59:29
      57100000 -- (-4480.465) [...7 remote chains...] -- 49:58:36
      57150000 -- (-4458.249) [...7 remote chains...] -- 49:57:46
      57200000 -- (-4453.214) [...7 remote chains...] -- 49:57:00
      57250000 -- (-4470.668) [...7 remote chains...] -- 49:56:15
      57300000 -- (-4463.900) [...7 remote chains...] -- 49:55:27
      57350000 -- [-4447.523] [...7 remote chains...] -- 49:54:34
      57400000 -- [-4443.610] [...7 remote chains...] -- 49:53:48
      57450000 -- (-4454.968) [...7 remote chains...] -- 49:52:55
      57500000 -- [-4483.668] [...7 remote chains...] -- 49:52:02

      Average standard deviation of split frequencies: 0.003931

      57550000 -- [-4454.024] [...7 remote chains...] -- 49:51:14
      57600000 -- [-4445.318] [...7 remote chains...] -- 49:50:26
      57650000 -- [-4444.286] [...7 remote chains...] -- 49:49:45
      57700000 -- [-4464.184] [...7 remote chains...] -- 49:49:02
      57750000 -- [-4438.428] [...7 remote chains...] -- 49:48:11
      57800000 -- [-4454.809] [...7 remote chains...] -- 49:47:13
      57850000 -- [-4449.564] [...7 remote chains...] -- 49:46:27
      57900000 -- (-4469.027) [...7 remote chains...] -- 49:45:34
      57950000 -- (-4461.728) [...7 remote chains...] -- 49:44:45
      58000000 -- (-4471.313) [...7 remote chains...] -- 49:43:57

      Average standard deviation of split frequencies: 0.003801

      58050000 -- (-4437.586) [...7 remote chains...] -- 49:43:06
      58100000 -- (-4470.129) [...7 remote chains...] -- 49:42:22
      58150000 -- (-4463.090) [...7 remote chains...] -- 49:41:34
      58200000 -- (-4467.809) [...7 remote chains...] -- 49:40:43
      58250000 -- (-4475.228) [...7 remote chains...] -- 49:39:54
      58300000 -- (-4496.107) [...7 remote chains...] -- 49:39:06
      58350000 -- (-4487.676) [...7 remote chains...] -- 49:38:15
      58400000 -- (-4477.619) [...7 remote chains...] -- 49:37:21
      58450000 -- (-4468.840) [...7 remote chains...] -- 49:36:25
      58500000 -- (-4490.456) [...7 remote chains...] -- 49:35:29

      Average standard deviation of split frequencies: 0.003797

      58550000 -- (-4477.246) [...7 remote chains...] -- 49:34:45
      58600000 -- (-4468.337) [...7 remote chains...] -- 49:33:51
      58650000 -- (-4479.526) [...7 remote chains...] -- 49:33:02
      58700000 -- (-4496.182) [...7 remote chains...] -- 49:32:18
      58750000 -- (-4484.014) [...7 remote chains...] -- 49:31:41
      58800000 -- (-4515.159) [...7 remote chains...] -- 49:30:52
      58850000 -- (-4476.645) [...7 remote chains...] -- 49:30:03
      58900000 -- [-4456.260] [...7 remote chains...] -- 49:29:07
      58950000 -- [-4455.133] [...7 remote chains...] -- 49:28:16
      59000000 -- [-4451.511] [...7 remote chains...] -- 49:27:15

      Average standard deviation of split frequencies: 0.003802

      59050000 -- [-4453.558] [...7 remote chains...] -- 49:26:21
      59100000 -- (-4465.716) [...7 remote chains...] -- 49:25:20
      59150000 -- [-4465.688] [...7 remote chains...] -- 49:24:31
      59200000 -- [-4467.655] [...7 remote chains...] -- 49:24:00
      59250000 -- (-4460.997) [...7 remote chains...] -- 49:23:16
      59300000 -- (-4456.996) [...7 remote chains...] -- 49:22:29
      59350000 -- (-4449.911) [...7 remote chains...] -- 49:21:47
      59400000 -- [-4471.713] [...7 remote chains...] -- 49:21:00
      59450000 -- (-4478.296) [...7 remote chains...] -- 49:20:08
      59500000 -- [-4443.557] [...7 remote chains...] -- 49:19:11

      Average standard deviation of split frequencies: 0.003706

      59550000 -- [-4464.733] [...7 remote chains...] -- 49:18:20
      59600000 -- (-4472.028) [...7 remote chains...] -- 49:17:35
      59650000 -- [-4457.112] [...7 remote chains...] -- 49:16:55
      59700000 -- [-4469.361] [...7 remote chains...] -- 49:16:00
      59750000 -- [-4442.351] [...7 remote chains...] -- 49:15:11
      59800000 -- (-4463.419) [...7 remote chains...] -- 49:14:33
      59850000 -- (-4476.512) [...7 remote chains...] -- 49:13:57
      59900000 -- (-4468.465) [...7 remote chains...] -- 49:12:58
      59950000 -- (-4462.383) [...7 remote chains...] -- 49:12:08
      60000000 -- (-4470.217) [...7 remote chains...] -- 49:11:16

      Average standard deviation of split frequencies: 0.003675

      60050000 -- (-4499.589) [...7 remote chains...] -- 49:10:26
      60100000 -- (-4461.337) [...7 remote chains...] -- 49:09:43
      60150000 -- (-4484.634) [...7 remote chains...] -- 49:08:51
      60200000 -- [-4450.319] [...7 remote chains...] -- 49:07:57
      60250000 -- (-4465.553) [...7 remote chains...] -- 49:07:09
      60300000 -- [-4442.973] [...7 remote chains...] -- 49:06:14
      60350000 -- [-4457.135] [...7 remote chains...] -- 49:05:29
      60400000 -- (-4460.432) [...7 remote chains...] -- 49:04:41
      60450000 -- (-4472.205) [...7 remote chains...] -- 49:03:51
      60500000 -- (-4469.252) [...7 remote chains...] -- 49:03:01

      Average standard deviation of split frequencies: 0.003641

      60550000 -- [-4447.864] [...7 remote chains...] -- 49:02:20
      60600000 -- (-4471.654) [...7 remote chains...] -- 49:01:28
      60650000 -- (-4469.166) [...7 remote chains...] -- 49:00:40
      60700000 -- (-4484.216) [...7 remote chains...] -- 48:59:52
      60750000 -- (-4482.189) [...7 remote chains...] -- 48:59:02
      60800000 -- (-4448.392) [...7 remote chains...] -- 48:58:11
      60850000 -- [-4455.014] [...7 remote chains...] -- 48:57:25
      60900000 -- (-4474.974) [...7 remote chains...] -- 48:56:42
      60950000 -- (-4483.305) [...7 remote chains...] -- 48:56:01
      61000000 -- [-4443.006] [...7 remote chains...] -- 48:55:10

      Average standard deviation of split frequencies: 0.003507

      61050000 -- (-4476.323) [...7 remote chains...] -- 48:54:22
      61100000 -- [-4458.341] [...7 remote chains...] -- 48:53:36
      61150000 -- (-4478.547) [...7 remote chains...] -- 48:52:45
      61200000 -- (-4477.341) [...7 remote chains...] -- 48:51:46
      61250000 -- (-4494.874) [...7 remote chains...] -- 48:50:57
      61300000 -- (-4531.009) [...7 remote chains...] -- 48:50:05
      61350000 -- (-4504.003) [...7 remote chains...] -- 48:49:27
      61400000 -- (-4466.281) [...7 remote chains...] -- 48:48:35
      61450000 -- (-4469.494) [...7 remote chains...] -- 48:47:39
      61500000 -- (-4496.123) [...7 remote chains...] -- 48:46:46

      Average standard deviation of split frequencies: 0.003396

      61550000 -- (-4467.323) [...7 remote chains...] -- 48:46:04
      61600000 -- (-4470.557) [...7 remote chains...] -- 48:45:20
      61650000 -- (-4464.695) [...7 remote chains...] -- 48:44:34
      61700000 -- (-4474.138) [...7 remote chains...] -- 48:43:43
      61750000 -- (-4440.713) [...7 remote chains...] -- 48:43:03
      61800000 -- (-4450.800) [...7 remote chains...] -- 48:42:10
      61850000 -- (-4458.307) [...7 remote chains...] -- 48:41:26
      61900000 -- (-4446.974) [...7 remote chains...] -- 48:40:41
      61950000 -- (-4481.993) [...7 remote chains...] -- 48:39:26
      62000000 -- (-4478.651) [...7 remote chains...] -- 48:38:08

      Average standard deviation of split frequencies: 0.003485

      62050000 -- (-4452.189) [...7 remote chains...] -- 48:36:53
      62100000 -- [-4462.130] [...7 remote chains...] -- 48:35:35
      62150000 -- [-4463.444] [...7 remote chains...] -- 48:34:17
      62200000 -- [-4443.248] [...7 remote chains...] -- 48:33:02
      62250000 -- (-4465.070) [...7 remote chains...] -- 48:31:46
      62300000 -- (-4444.962) [...7 remote chains...] -- 48:30:29
      62350000 -- (-4481.230) [...7 remote chains...] -- 48:29:11
      62400000 -- (-4471.283) [...7 remote chains...] -- 48:27:56
      62450000 -- [-4457.530] [...7 remote chains...] -- 48:26:38
      62500000 -- [-4455.633] [...7 remote chains...] -- 48:25:23

      Average standard deviation of split frequencies: 0.003353

      62550000 -- [-4448.189] [...7 remote chains...] -- 48:24:06
      62600000 -- [-4441.914] [...7 remote chains...] -- 48:22:50
      62650000 -- [-4463.886] [...7 remote chains...] -- 48:21:35
      62700000 -- [-4445.035] [...7 remote chains...] -- 48:20:20
      62750000 -- (-4463.613) [...7 remote chains...] -- 48:19:12
      62800000 -- (-4465.175) [...7 remote chains...] -- 48:17:56
      62850000 -- (-4497.772) [...7 remote chains...] -- 48:16:41
      62900000 -- [-4469.901] [...7 remote chains...] -- 48:15:26
      62950000 -- [-4463.142] [...7 remote chains...] -- 48:14:13
      63000000 -- [-4476.073] [...7 remote chains...] -- 48:12:59

      Average standard deviation of split frequencies: 0.003379

      63050000 -- [-4458.498] [...7 remote chains...] -- 48:11:44
      63100000 -- [-4452.214] [...7 remote chains...] -- 48:10:31
      63150000 -- [-4440.560] [...7 remote chains...] -- 48:09:16
      63200000 -- (-4469.190) [...7 remote chains...] -- 48:07:59
      63250000 -- (-4478.237) [...7 remote chains...] -- 48:06:42
      63300000 -- [-4455.959] [...7 remote chains...] -- 48:05:33
      63350000 -- (-4463.161) [...7 remote chains...] -- 48:04:21
      63400000 -- (-4458.607) [...7 remote chains...] -- 48:03:06
      63450000 -- [-4461.742] [...7 remote chains...] -- 48:01:53
      63500000 -- (-4465.581) [...7 remote chains...] -- 48:00:41

      Average standard deviation of split frequencies: 0.003334

      63550000 -- (-4478.715) [...7 remote chains...] -- 47:59:28
      63600000 -- (-4469.945) [...7 remote chains...] -- 47:58:13
      63650000 -- (-4467.474) [...7 remote chains...] -- 47:56:57
      63700000 -- (-4454.317) [...7 remote chains...] -- 47:55:44
      63750000 -- (-4499.609) [...7 remote chains...] -- 47:54:30
      63800000 -- (-4503.635) [...7 remote chains...] -- 47:53:24
      63850000 -- (-4500.238) [...7 remote chains...] -- 47:52:13
      63900000 -- (-4477.458) [...7 remote chains...] -- 47:51:03
      63950000 -- (-4452.618) [...7 remote chains...] -- 47:49:48
      64000000 -- (-4451.342) [...7 remote chains...] -- 47:48:36

      Average standard deviation of split frequencies: 0.003209

      64050000 -- [-4443.621] [...7 remote chains...] -- 47:47:26
      64100000 -- [-4448.838] [...7 remote chains...] -- 47:46:18
      64150000 -- [-4463.543] [...7 remote chains...] -- 47:45:05
      64200000 -- [-4442.084] [...7 remote chains...] -- 47:43:55
      64250000 -- (-4490.860) [...7 remote chains...] -- 47:42:43
      64300000 -- (-4491.959) [...7 remote chains...] -- 47:41:37
      64350000 -- (-4479.810) [...7 remote chains...] -- 47:40:27
      64400000 -- (-4455.382) [...7 remote chains...] -- 47:39:17
      64450000 -- (-4473.365) [...7 remote chains...] -- 47:38:11
      64500000 -- [-4454.208] [...7 remote chains...] -- 47:37:01

      Average standard deviation of split frequencies: 0.003315

      64550000 -- [-4453.602] [...7 remote chains...] -- 47:35:55
      64600000 -- (-4450.063) [...7 remote chains...] -- 47:34:45
      64650000 -- (-4438.853) [...7 remote chains...] -- 47:33:33
      64700000 -- (-4497.387) [...7 remote chains...] -- 47:32:20
      64750000 -- (-4456.039) [...7 remote chains...] -- 47:31:08
      64800000 -- (-4492.137) [...7 remote chains...] -- 47:30:00
      64850000 -- (-4472.049) [...7 remote chains...] -- 47:28:46
      64900000 -- (-4452.918) [...7 remote chains...] -- 47:27:36
      64950000 -- (-4458.982) [...7 remote chains...] -- 47:26:28
      65000000 -- (-4459.145) [...7 remote chains...] -- 47:25:16

      Average standard deviation of split frequencies: 0.003254

      65050000 -- [-4442.562] [...7 remote chains...] -- 47:24:08
      65100000 -- (-4460.944) [...7 remote chains...] -- 47:22:54
      65150000 -- (-4480.613) [...7 remote chains...] -- 47:21:42
      65200000 -- (-4481.422) [...7 remote chains...] -- 47:20:28
      65250000 -- (-4468.322) [...7 remote chains...] -- 47:19:21
      65300000 -- (-4468.333) [...7 remote chains...] -- 47:18:09
      65350000 -- [-4455.941] [...7 remote chains...] -- 47:17:01
      65400000 -- (-4457.612) [...7 remote chains...] -- 47:15:51
      65450000 -- (-4483.510) [...7 remote chains...] -- 47:14:39
      65500000 -- [-4450.955] [...7 remote chains...] -- 47:13:28

      Average standard deviation of split frequencies: 0.003235

      65550000 -- [-4460.214] [...7 remote chains...] -- 47:12:18
      65600000 -- [-4454.706] [...7 remote chains...] -- 47:11:06
      65650000 -- [-4442.657] [...7 remote chains...] -- 47:09:54
      65700000 -- [-4449.398] [...7 remote chains...] -- 47:08:44
      65750000 -- (-4483.319) [...7 remote chains...] -- 47:07:35
      65800000 -- (-4451.057) [...7 remote chains...] -- 47:06:25
      65850000 -- (-4466.569) [...7 remote chains...] -- 47:05:17
      65900000 -- (-4491.236) [...7 remote chains...] -- 47:04:08
      65950000 -- (-4478.818) [...7 remote chains...] -- 47:03:00
      66000000 -- (-4461.807) [...7 remote chains...] -- 47:01:53

      Average standard deviation of split frequencies: 0.003155

      66050000 -- [-4458.262] [...7 remote chains...] -- 47:00:45
      66100000 -- [-4458.240] [...7 remote chains...] -- 46:59:35
      66150000 -- (-4449.859) [...7 remote chains...] -- 46:58:26
      66200000 -- [-4450.935] [...7 remote chains...] -- 46:57:18
      66250000 -- (-4466.323) [...7 remote chains...] -- 46:56:09
      66300000 -- (-4486.244) [...7 remote chains...] -- 46:54:59
      66350000 -- [-4458.124] [...7 remote chains...] -- 46:53:48
      66400000 -- (-4467.532) [...7 remote chains...] -- 46:52:38
      66450000 -- [-4455.663] [...7 remote chains...] -- 46:51:31
      66500000 -- (-4471.913) [...7 remote chains...] -- 46:50:19

      Average standard deviation of split frequencies: 0.003156

      66550000 -- (-4456.530) [...7 remote chains...] -- 46:49:14
      66600000 -- [-4446.697] [...7 remote chains...] -- 46:48:04
      66650000 -- [-4448.712] [...7 remote chains...] -- 46:46:53
      66700000 -- (-4495.403) [...7 remote chains...] -- 46:45:41
      66750000 -- (-4463.136) [...7 remote chains...] -- 46:44:32
      66800000 -- (-4456.413) [...7 remote chains...] -- 46:43:24
      66850000 -- [-4454.904] [...7 remote chains...] -- 46:42:19
      66900000 -- (-4450.473) [...7 remote chains...] -- 46:41:10
      66950000 -- (-4465.245) [...7 remote chains...] -- 46:40:02
      67000000 -- (-4454.411) [...7 remote chains...] -- 46:38:53

      Average standard deviation of split frequencies: 0.003159

      67050000 -- [-4470.435] [...7 remote chains...] -- 46:37:45
      67100000 -- [-4465.113] [...7 remote chains...] -- 46:36:38
      67150000 -- (-4489.948) [...7 remote chains...] -- 46:35:31
      67200000 -- (-4472.784) [...7 remote chains...] -- 46:34:23
      67250000 -- [-4469.657] [...7 remote chains...] -- 46:33:18
      67300000 -- (-4453.112) [...7 remote chains...] -- 46:32:09
      67350000 -- (-4472.493) [...7 remote chains...] -- 46:31:02
      67400000 -- [-4456.304] [...7 remote chains...] -- 46:29:54
      67450000 -- (-4475.214) [...7 remote chains...] -- 46:28:45
      67500000 -- (-4462.309) [...7 remote chains...] -- 46:27:34

      Average standard deviation of split frequencies: 0.003107

      67550000 -- (-4481.940) [...7 remote chains...] -- 46:26:21
      67600000 -- (-4469.954) [...7 remote chains...] -- 46:25:06
      67650000 -- (-4482.383) [...7 remote chains...] -- 46:23:50
      67700000 -- (-4483.078) [...7 remote chains...] -- 46:22:37
      67750000 -- (-4453.077) [...7 remote chains...] -- 46:21:22
      67800000 -- (-4467.359) [...7 remote chains...] -- 46:20:07
      67850000 -- (-4461.286) [...7 remote chains...] -- 46:18:54
      67900000 -- (-4472.794) [...7 remote chains...] -- 46:17:41
      67950000 -- [-4454.458] [...7 remote chains...] -- 46:16:28
      68000000 -- [-4454.402] [...7 remote chains...] -- 46:15:14

      Average standard deviation of split frequencies: 0.003047

      68050000 -- (-4482.658) [...7 remote chains...] -- 46:13:59
      68100000 -- [-4442.723] [...7 remote chains...] -- 46:12:44
      68150000 -- (-4457.623) [...7 remote chains...] -- 46:11:31
      68200000 -- (-4456.382) [...7 remote chains...] -- 46:10:16
      68250000 -- (-4473.212) [...7 remote chains...] -- 46:09:03
      68300000 -- (-4453.734) [...7 remote chains...] -- 46:07:51
      68350000 -- (-4475.463) [...7 remote chains...] -- 46:06:36
      68400000 -- (-4479.241) [...7 remote chains...] -- 46:05:23
      68450000 -- (-4489.601) [...7 remote chains...] -- 46:04:11
      68500000 -- (-4467.723) [...7 remote chains...] -- 46:02:56

      Average standard deviation of split frequencies: 0.003051

      68550000 -- (-4480.044) [...7 remote chains...] -- 46:01:43
      68600000 -- (-4459.908) [...7 remote chains...] -- 46:00:54
      68650000 -- (-4477.206) [...7 remote chains...] -- 45:59:39
      68700000 -- (-4474.341) [...7 remote chains...] -- 45:58:26
      68750000 -- (-4468.229) [...7 remote chains...] -- 45:57:14
      68800000 -- (-4455.262) [...7 remote chains...] -- 45:56:01
      68850000 -- (-4462.088) [...7 remote chains...] -- 45:54:49
      68900000 -- (-4484.059) [...7 remote chains...] -- 45:53:36
      68950000 -- (-4461.955) [...7 remote chains...] -- 45:52:23
      69000000 -- (-4464.666) [...7 remote chains...] -- 45:51:13

      Average standard deviation of split frequencies: 0.003059

      69050000 -- (-4484.813) [...7 remote chains...] -- 45:50:00
      69100000 -- (-4470.017) [...7 remote chains...] -- 45:48:48
      69150000 -- (-4502.106) [...7 remote chains...] -- 45:47:33
      69200000 -- (-4473.451) [...7 remote chains...] -- 45:46:23
      69250000 -- (-4467.442) [...7 remote chains...] -- 45:45:11
      69300000 -- [-4434.618] [...7 remote chains...] -- 45:43:56
      69350000 -- [-4444.849] [...7 remote chains...] -- 45:42:46
      69400000 -- (-4477.361) [...7 remote chains...] -- 45:41:33
      69450000 -- [-4451.532] [...7 remote chains...] -- 45:40:19
      69500000 -- (-4463.923) [...7 remote chains...] -- 45:39:09

      Average standard deviation of split frequencies: 0.003066

      69550000 -- (-4469.747) [...7 remote chains...] -- 45:37:56
      69600000 -- (-4463.801) [...7 remote chains...] -- 45:36:42
      69650000 -- (-4459.563) [...7 remote chains...] -- 45:35:32
      69700000 -- (-4487.265) [...7 remote chains...] -- 45:34:20
      69750000 -- (-4463.778) [...7 remote chains...] -- 45:33:08
      69800000 -- (-4481.585) [...7 remote chains...] -- 45:31:55
      69850000 -- (-4486.272) [...7 remote chains...] -- 45:30:43
      69900000 -- (-4468.699) [...7 remote chains...] -- 45:29:33
      69950000 -- (-4479.022) [...7 remote chains...] -- 45:28:21
      70000000 -- (-4483.776) [...7 remote chains...] -- 45:27:09

      Average standard deviation of split frequencies: 0.003111

      70050000 -- (-4481.354) [...7 remote chains...] -- 45:25:57
      70100000 -- (-4495.638) [...7 remote chains...] -- 45:24:43
      70150000 -- (-4494.373) [...7 remote chains...] -- 45:23:31
      70200000 -- (-4465.104) [...7 remote chains...] -- 45:22:20
      70250000 -- [-4452.562] [...7 remote chains...] -- 45:21:07
      70300000 -- [-4452.097] [...7 remote chains...] -- 45:19:55
      70350000 -- (-4455.338) [...7 remote chains...] -- 45:18:43
      70400000 -- (-4463.720) [...7 remote chains...] -- 45:17:31
      70450000 -- [-4453.988] [...7 remote chains...] -- 45:16:19
      70500000 -- (-4458.492) [...7 remote chains...] -- 45:15:07

      Average standard deviation of split frequencies: 0.003091

      70550000 -- (-4462.554) [...7 remote chains...] -- 45:13:55
      70600000 -- (-4456.200) [...7 remote chains...] -- 45:12:43
      70650000 -- [-4456.875] [...7 remote chains...] -- 45:11:31
      70700000 -- [-4453.154] [...7 remote chains...] -- 45:10:19
      70750000 -- (-4468.622) [...7 remote chains...] -- 45:09:08
      70800000 -- [-4462.684] [...7 remote chains...] -- 45:07:59
      70850000 -- [-4466.245] [...7 remote chains...] -- 45:06:49
      70900000 -- [-4472.887] [...7 remote chains...] -- 45:05:40
      70950000 -- (-4470.177) [...7 remote chains...] -- 45:04:30
      71000000 -- (-4490.982) [...7 remote chains...] -- 45:03:20

      Average standard deviation of split frequencies: 0.003029

      71050000 -- (-4470.392) [...7 remote chains...] -- 45:02:10
      71100000 -- (-4480.339) [...7 remote chains...] -- 45:00:58
      71150000 -- (-4490.236) [...7 remote chains...] -- 44:59:48
      71200000 -- (-4486.646) [...7 remote chains...] -- 44:58:37
      71250000 -- (-4477.863) [...7 remote chains...] -- 44:57:25
      71300000 -- (-4459.269) [...7 remote chains...] -- 44:56:15
      71350000 -- (-4471.065) [...7 remote chains...] -- 44:55:05
      71400000 -- (-4477.929) [...7 remote chains...] -- 44:53:54
      71450000 -- (-4489.922) [...7 remote chains...] -- 44:52:42
      71500000 -- (-4477.225) [...7 remote chains...] -- 44:51:31

      Average standard deviation of split frequencies: 0.002971

      71550000 -- (-4488.946) [...7 remote chains...] -- 44:50:19
      71600000 -- (-4476.555) [...7 remote chains...] -- 44:49:10
      71650000 -- [-4479.011] [...7 remote chains...] -- 44:47:58
      71700000 -- (-4460.929) [...7 remote chains...] -- 44:46:48
      71750000 -- (-4479.612) [...7 remote chains...] -- 44:45:40
      71800000 -- (-4458.613) [...7 remote chains...] -- 44:44:29
      71850000 -- (-4471.078) [...7 remote chains...] -- 44:43:18
      71900000 -- (-4477.813) [...7 remote chains...] -- 44:42:10
      71950000 -- (-4476.419) [...7 remote chains...] -- 44:41:00
      72000000 -- (-4460.606) [...7 remote chains...] -- 44:39:49

      Average standard deviation of split frequencies: 0.003015

      72050000 -- (-4479.915) [...7 remote chains...] -- 44:38:39
      72100000 -- (-4461.519) [...7 remote chains...] -- 44:37:28
      72150000 -- (-4467.338) [...7 remote chains...] -- 44:36:22
      72200000 -- (-4464.968) [...7 remote chains...] -- 44:35:11
      72250000 -- (-4477.958) [...7 remote chains...] -- 44:34:01
      72300000 -- (-4477.111) [...7 remote chains...] -- 44:32:52
      72350000 -- (-4473.361) [...7 remote chains...] -- 44:31:40
      72400000 -- (-4470.556) [...7 remote chains...] -- 44:30:31
      72450000 -- (-4465.204) [...7 remote chains...] -- 44:29:20
      72500000 -- (-4484.448) [...7 remote chains...] -- 44:28:10

      Average standard deviation of split frequencies: 0.002950

      72550000 -- (-4452.682) [...7 remote chains...] -- 44:27:01
      72600000 -- (-4441.969) [...7 remote chains...] -- 44:25:53
      72650000 -- [-4467.440] [...7 remote chains...] -- 44:24:42
      72700000 -- (-4449.001) [...7 remote chains...] -- 44:23:33
      72750000 -- (-4470.614) [...7 remote chains...] -- 44:22:23
      72800000 -- [-4454.376] [...7 remote chains...] -- 44:21:12
      72850000 -- [-4463.875] [...7 remote chains...] -- 44:20:03
      72900000 -- (-4478.222) [...7 remote chains...] -- 44:18:54
      72950000 -- (-4485.507) [...7 remote chains...] -- 44:17:44
      73000000 -- (-4471.106) [...7 remote chains...] -- 44:16:33

      Average standard deviation of split frequencies: 0.002948

      73050000 -- (-4465.612) [...7 remote chains...] -- 44:15:24
      73100000 -- [-4451.666] [...7 remote chains...] -- 44:14:13
      73150000 -- (-4475.158) [...7 remote chains...] -- 44:13:02
      73200000 -- [-4445.423] [...7 remote chains...] -- 44:11:51
      73250000 -- [-4455.834] [...7 remote chains...] -- 44:10:40
      73300000 -- (-4480.375) [...7 remote chains...] -- 44:09:29
      73350000 -- [-4446.350] [...7 remote chains...] -- 44:08:16
      73400000 -- (-4463.957) [...7 remote chains...] -- 44:07:07
      73450000 -- (-4461.923) [...7 remote chains...] -- 44:05:56
      73500000 -- (-4455.241) [...7 remote chains...] -- 44:04:47

      Average standard deviation of split frequencies: 0.002895

      73550000 -- (-4481.468) [...7 remote chains...] -- 44:03:36
      73600000 -- (-4466.957) [...7 remote chains...] -- 44:02:29
      73650000 -- (-4502.352) [...7 remote chains...] -- 44:01:18
      73700000 -- (-4486.569) [...7 remote chains...] -- 44:00:09
      73750000 -- (-4474.772) [...7 remote chains...] -- 43:58:58
      73800000 -- (-4456.832) [...7 remote chains...] -- 43:57:48
      73850000 -- (-4480.027) [...7 remote chains...] -- 43:56:37
      73900000 -- (-4474.748) [...7 remote chains...] -- 43:55:26
      73950000 -- (-4450.051) [...7 remote chains...] -- 43:54:15
      74000000 -- [-4460.277] [...7 remote chains...] -- 43:53:05

      Average standard deviation of split frequencies: 0.002834

      74050000 -- (-4478.718) [...7 remote chains...] -- 43:51:54
      74100000 -- (-4481.357) [...7 remote chains...] -- 43:50:43
      74150000 -- (-4469.008) [...7 remote chains...] -- 43:49:34
      74200000 -- [-4441.838] [...7 remote chains...] -- 43:48:24
      74250000 -- [-4449.888] [...7 remote chains...] -- 43:47:15
      74300000 -- [-4459.898] [...7 remote chains...] -- 43:46:06
      74350000 -- (-4467.071) [...7 remote chains...] -- 43:44:57
      74400000 -- [-4460.049] [...7 remote chains...] -- 43:43:47
      74450000 -- (-4465.979) [...7 remote chains...] -- 43:42:38
      74500000 -- (-4443.430) [...7 remote chains...] -- 43:41:27

      Average standard deviation of split frequencies: 0.002803

      74550000 -- (-4448.559) [...7 remote chains...] -- 43:40:18
      74600000 -- [-4457.016] [...7 remote chains...] -- 43:39:08
      74650000 -- [-4449.202] [...7 remote chains...] -- 43:37:59
      74700000 -- [-4452.849] [...7 remote chains...] -- 43:36:49
      74750000 -- [-4462.849] [...7 remote chains...] -- 43:35:38
      74800000 -- [-4453.291] [...7 remote chains...] -- 43:34:31
      74850000 -- [-4457.036] [...7 remote chains...] -- 43:33:24
      74900000 -- [-4454.454] [...7 remote chains...] -- 43:32:19
      74950000 -- (-4520.421) [...7 remote chains...] -- 43:31:18
      75000000 -- (-4459.800) [...7 remote chains...] -- 43:30:16

      Average standard deviation of split frequencies: 0.002808

      75050000 -- (-4484.280) [...7 remote chains...] -- 43:29:14
      75100000 -- [-4467.674] [...7 remote chains...] -- 43:28:09
      75150000 -- (-4485.620) [...7 remote chains...] -- 43:27:07
      75200000 -- (-4455.205) [...7 remote chains...] -- 43:26:06
      75250000 -- (-4451.397) [...7 remote chains...] -- 43:25:08
      75300000 -- (-4455.936) [...7 remote chains...] -- 43:24:05
      75350000 -- (-4453.237) [...7 remote chains...] -- 43:23:00
      75400000 -- (-4465.916) [...7 remote chains...] -- 43:21:55
      75450000 -- [-4439.291] [...7 remote chains...] -- 43:20:48
      75500000 -- (-4460.123) [...7 remote chains...] -- 43:19:37

      Average standard deviation of split frequencies: 0.002784

      75550000 -- (-4447.805) [...7 remote chains...] -- 43:18:29
      75600000 -- [-4455.113] [...7 remote chains...] -- 43:17:20
      75650000 -- [-4475.655] [...7 remote chains...] -- 43:16:10
      75700000 -- [-4458.946] [...7 remote chains...] -- 43:15:00
      75750000 -- [-4469.643] [...7 remote chains...] -- 43:13:53
      75800000 -- [-4457.823] [...7 remote chains...] -- 43:12:44
      75850000 -- [-4450.248] [...7 remote chains...] -- 43:11:34
      75900000 -- [-4440.458] [...7 remote chains...] -- 43:10:25
      75950000 -- [-4445.234] [...7 remote chains...] -- 43:09:15
      76000000 -- (-4463.548) [...7 remote chains...] -- 43:08:03

      Average standard deviation of split frequencies: 0.002714

      76050000 -- [-4450.278] [...7 remote chains...] -- 43:06:53
      76100000 -- (-4456.424) [...7 remote chains...] -- 43:05:43
      76150000 -- (-4475.945) [...7 remote chains...] -- 43:04:33
      76200000 -- (-4473.623) [...7 remote chains...] -- 43:03:25
      76250000 -- (-4489.077) [...7 remote chains...] -- 43:02:15
      76300000 -- (-4488.353) [...7 remote chains...] -- 43:01:04
      76350000 -- (-4482.029) [...7 remote chains...] -- 42:59:56
      76400000 -- (-4454.820) [...7 remote chains...] -- 42:58:46
      76450000 -- (-4479.832) [...7 remote chains...] -- 42:57:36
      76500000 -- (-4462.825) [...7 remote chains...] -- 42:56:24

      Average standard deviation of split frequencies: 0.002736

      76550000 -- [-4438.030] [...7 remote chains...] -- 42:55:14
      76600000 -- [-4459.484] [...7 remote chains...] -- 42:54:04
      76650000 -- (-4448.343) [...7 remote chains...] -- 42:52:54
      76700000 -- (-4474.197) [...7 remote chains...] -- 42:51:43
      76750000 -- (-4476.362) [...7 remote chains...] -- 42:50:33
      76800000 -- (-4479.430) [...7 remote chains...] -- 42:49:23
      76850000 -- (-4487.991) [...7 remote chains...] -- 42:48:13
      76900000 -- (-4497.163) [...7 remote chains...] -- 42:47:03
      76950000 -- (-4470.218) [...7 remote chains...] -- 42:45:54
      77000000 -- (-4478.939) [...7 remote chains...] -- 42:44:44

      Average standard deviation of split frequencies: 0.002801

      77050000 -- (-4501.070) [...7 remote chains...] -- 42:43:34
      77100000 -- (-4472.068) [...7 remote chains...] -- 42:42:24
      77150000 -- (-4474.214) [...7 remote chains...] -- 42:41:14
      77200000 -- (-4479.934) [...7 remote chains...] -- 42:40:04
      77250000 -- (-4479.219) [...7 remote chains...] -- 42:38:55
      77300000 -- (-4465.898) [...7 remote chains...] -- 42:37:45
      77350000 -- (-4485.292) [...7 remote chains...] -- 42:36:34
      77400000 -- (-4473.742) [...7 remote chains...] -- 42:35:24
      77450000 -- (-4465.394) [...7 remote chains...] -- 42:34:14
      77500000 -- (-4477.225) [...7 remote chains...] -- 42:33:05

      Average standard deviation of split frequencies: 0.002850

      77550000 -- (-4458.973) [...7 remote chains...] -- 42:31:55
      77600000 -- (-4464.245) [...7 remote chains...] -- 42:30:45
      77650000 -- (-4504.678) [...7 remote chains...] -- 42:29:36
      77700000 -- (-4473.065) [...7 remote chains...] -- 42:28:26
      77750000 -- (-4464.869) [...7 remote chains...] -- 42:27:15
      77800000 -- [-4449.255] [...7 remote chains...] -- 42:26:05
      77850000 -- [-4459.738] [...7 remote chains...] -- 42:24:56
      77900000 -- (-4466.267) [...7 remote chains...] -- 42:23:46
      77950000 -- (-4468.913) [...7 remote chains...] -- 42:22:37
      78000000 -- (-4490.694) [...7 remote chains...] -- 42:21:27

      Average standard deviation of split frequencies: 0.002779

      78050000 -- (-4476.476) [...7 remote chains...] -- 42:20:16
      78100000 -- [-4478.998] [...7 remote chains...] -- 42:19:06
      78150000 -- [-4444.032] [...7 remote chains...] -- 42:17:58
      78200000 -- (-4467.883) [...7 remote chains...] -- 42:16:47
      78250000 -- [-4455.603] [...7 remote chains...] -- 42:15:38
      78300000 -- [-4454.930] [...7 remote chains...] -- 42:14:29
      78350000 -- [-4458.537] [...7 remote chains...] -- 42:13:21
      78400000 -- [-4454.460] [...7 remote chains...] -- 42:12:19
      78450000 -- [-4451.710] [...7 remote chains...] -- 42:11:10
      78500000 -- (-4461.969) [...7 remote chains...] -- 42:10:02

      Average standard deviation of split frequencies: 0.002849

      78550000 -- [-4460.389] [...7 remote chains...] -- 42:08:51
      78600000 -- [-4456.530] [...7 remote chains...] -- 42:07:43
      78650000 -- (-4478.007) [...7 remote chains...] -- 42:06:32
      78700000 -- [-4448.971] [...7 remote chains...] -- 42:05:27
      78750000 -- [-4436.589] [...7 remote chains...] -- 42:04:21
      78800000 -- (-4473.566) [...7 remote chains...] -- 42:03:13
      78850000 -- (-4478.300) [...7 remote chains...] -- 42:02:04
      78900000 -- [-4444.702] [...7 remote chains...] -- 42:00:56
      78950000 -- [-4462.875] [...7 remote chains...] -- 41:59:47
      79000000 -- (-4456.291) [...7 remote chains...] -- 41:58:39

      Average standard deviation of split frequencies: 0.002857

      79050000 -- (-4474.798) [...7 remote chains...] -- 41:57:35
      79100000 -- (-4487.877) [...7 remote chains...] -- 41:56:25
      79150000 -- (-4450.740) [...7 remote chains...] -- 41:55:16
      79200000 -- (-4469.900) [...7 remote chains...] -- 41:54:05
      79250000 -- (-4458.741) [...7 remote chains...] -- 41:52:55
      79300000 -- (-4485.370) [...7 remote chains...] -- 41:51:46
      79350000 -- (-4488.630) [...7 remote chains...] -- 41:50:35
      79400000 -- (-4456.297) [...7 remote chains...] -- 41:49:26
      79450000 -- (-4463.277) [...7 remote chains...] -- 41:48:17
      79500000 -- (-4464.624) [...7 remote chains...] -- 41:47:06

      Average standard deviation of split frequencies: 0.002808

      79550000 -- (-4474.119) [...7 remote chains...] -- 41:45:55
      79600000 -- (-4474.965) [...7 remote chains...] -- 41:44:46
      79650000 -- (-4476.022) [...7 remote chains...] -- 41:43:36
      79700000 -- (-4472.899) [...7 remote chains...] -- 41:42:27
      79750000 -- (-4474.856) [...7 remote chains...] -- 41:41:16
      79800000 -- (-4474.939) [...7 remote chains...] -- 41:40:07
      79850000 -- (-4506.462) [...7 remote chains...] -- 41:38:56
      79900000 -- (-4447.449) [...7 remote chains...] -- 41:37:47
      79950000 -- [-4457.913] [...7 remote chains...] -- 41:36:38
      80000000 -- (-4446.853) [...7 remote chains...] -- 41:35:30

      Average standard deviation of split frequencies: 0.002907

      80050000 -- (-4465.280) [...7 remote chains...] -- 41:34:21
      80100000 -- [-4456.071] [...7 remote chains...] -- 41:33:12
      80150000 -- [-4452.590] [...7 remote chains...] -- 41:32:03
      80200000 -- [-4454.360] [...7 remote chains...] -- 41:30:52
      80250000 -- [-4467.075] [...7 remote chains...] -- 41:29:42
      80300000 -- (-4482.170) [...7 remote chains...] -- 41:28:33
      80350000 -- (-4462.282) [...7 remote chains...] -- 41:27:24
      80400000 -- (-4447.449) [...7 remote chains...] -- 41:26:15
      80450000 -- (-4454.984) [...7 remote chains...] -- 41:25:06
      80500000 -- (-4451.038) [...7 remote chains...] -- 41:23:58

      Average standard deviation of split frequencies: 0.002896

      80550000 -- (-4485.457) [...7 remote chains...] -- 41:22:49
      80600000 -- (-4482.474) [...7 remote chains...] -- 41:21:38
      80650000 -- (-4498.726) [...7 remote chains...] -- 41:20:30
      80700000 -- [-4457.166] [...7 remote chains...] -- 41:19:19
      80750000 -- (-4475.435) [...7 remote chains...] -- 41:18:11
      80800000 -- (-4456.067) [...7 remote chains...] -- 41:17:02
      80850000 -- [-4440.184] [...7 remote chains...] -- 41:15:52
      80900000 -- (-4475.045) [...7 remote chains...] -- 41:14:43
      80950000 -- [-4441.634] [...7 remote chains...] -- 41:13:33
      81000000 -- (-4486.082) [...7 remote chains...] -- 41:12:23

      Average standard deviation of split frequencies: 0.002820

      81050000 -- (-4459.591) [...7 remote chains...] -- 41:11:14
      81100000 -- (-4486.685) [...7 remote chains...] -- 41:10:05
      81150000 -- (-4456.197) [...7 remote chains...] -- 41:08:55
      81200000 -- (-4480.202) [...7 remote chains...] -- 41:07:46
      81250000 -- (-4447.108) [...7 remote chains...] -- 41:06:36
      81300000 -- (-4468.555) [...7 remote chains...] -- 41:05:28
      81350000 -- (-4462.170) [...7 remote chains...] -- 41:04:19
      81400000 -- [-4461.248] [...7 remote chains...] -- 41:03:11
      81450000 -- (-4464.763) [...7 remote chains...] -- 41:02:02
      81500000 -- [-4452.579] [...7 remote chains...] -- 41:00:52

      Average standard deviation of split frequencies: 0.002803

      81550000 -- (-4451.089) [...7 remote chains...] -- 40:59:43
      81600000 -- [-4458.220] [...7 remote chains...] -- 40:58:35
      81650000 -- [-4464.655] [...7 remote chains...] -- 40:57:26
      81700000 -- (-4473.031) [...7 remote chains...] -- 40:56:16
      81750000 -- [-4467.581] [...7 remote chains...] -- 40:55:08
      81800000 -- (-4467.300) [...7 remote chains...] -- 40:53:58
      81850000 -- [-4448.437] [...7 remote chains...] -- 40:52:50
      81900000 -- [-4450.766] [...7 remote chains...] -- 40:51:41
      81950000 -- (-4445.860) [...7 remote chains...] -- 40:50:33
      82000000 -- (-4447.793) [...7 remote chains...] -- 40:49:26

      Average standard deviation of split frequencies: 0.002798

      82050000 -- [-4459.788] [...7 remote chains...] -- 40:48:19
      82100000 -- (-4480.106) [...7 remote chains...] -- 40:47:10
      82150000 -- [-4453.675] [...7 remote chains...] -- 40:46:00
      82200000 -- (-4446.307) [...7 remote chains...] -- 40:44:52
      82250000 -- (-4482.743) [...7 remote chains...] -- 40:43:42
      82300000 -- (-4470.418) [...7 remote chains...] -- 40:42:34
      82350000 -- (-4461.443) [...7 remote chains...] -- 40:41:24
      82400000 -- (-4491.226) [...7 remote chains...] -- 40:40:16
      82450000 -- (-4459.815) [...7 remote chains...] -- 40:39:06
      82500000 -- (-4477.960) [...7 remote chains...] -- 40:37:56

      Average standard deviation of split frequencies: 0.002848

      82550000 -- (-4462.931) [...7 remote chains...] -- 40:36:48
      82600000 -- (-4459.614) [...7 remote chains...] -- 40:35:40
      82650000 -- (-4462.198) [...7 remote chains...] -- 40:34:31
      82700000 -- (-4476.350) [...7 remote chains...] -- 40:33:23
      82750000 -- (-4480.762) [...7 remote chains...] -- 40:32:15
      82800000 -- (-4449.226) [...7 remote chains...] -- 40:31:07
      82850000 -- (-4447.814) [...7 remote chains...] -- 40:29:59
      82900000 -- (-4471.345) [...7 remote chains...] -- 40:28:52
      82950000 -- (-4488.254) [...7 remote chains...] -- 40:27:44
      83000000 -- (-4490.406) [...7 remote chains...] -- 40:26:37

      Average standard deviation of split frequencies: 0.002843

      83050000 -- (-4485.268) [...7 remote chains...] -- 40:25:30
      83100000 -- (-4464.578) [...7 remote chains...] -- 40:24:23
      83150000 -- (-4469.513) [...7 remote chains...] -- 40:23:17
      83200000 -- (-4480.246) [...7 remote chains...] -- 40:22:18
      83250000 -- (-4462.910) [...7 remote chains...] -- 40:21:31
      83300000 -- (-4473.756) [...7 remote chains...] -- 40:20:37
      83350000 -- (-4485.969) [...7 remote chains...] -- 40:19:44
      83400000 -- (-4486.780) [...7 remote chains...] -- 40:18:49
      83450000 -- (-4470.512) [...7 remote chains...] -- 40:18:00
      83500000 -- (-4486.232) [...7 remote chains...] -- 40:17:13

      Average standard deviation of split frequencies: 0.002880

      83550000 -- (-4471.412) [...7 remote chains...] -- 40:16:19
      83600000 -- (-4477.535) [...7 remote chains...] -- 40:15:27
      83650000 -- (-4467.377) [...7 remote chains...] -- 40:14:32
      83700000 -- (-4473.388) [...7 remote chains...] -- 40:13:41
      83750000 -- (-4465.616) [...7 remote chains...] -- 40:12:50
      83800000 -- (-4471.797) [...7 remote chains...] -- 40:12:03
      83850000 -- (-4479.690) [...7 remote chains...] -- 40:11:15
      83900000 -- (-4476.665) [...7 remote chains...] -- 40:10:22
      83950000 -- (-4466.921) [...7 remote chains...] -- 40:09:28
      84000000 -- (-4474.542) [...7 remote chains...] -- 40:08:33

      Average standard deviation of split frequencies: 0.002908

      84050000 -- (-4480.900) [...7 remote chains...] -- 40:07:39
      84100000 -- (-4472.247) [...7 remote chains...] -- 40:06:49
      84150000 -- (-4469.548) [...7 remote chains...] -- 40:05:56
      84200000 -- [-4446.108] [...7 remote chains...] -- 40:05:07
      84250000 -- [-4455.927] [...7 remote chains...] -- 40:04:09
      84300000 -- [-4467.820] [...7 remote chains...] -- 40:03:18
      84350000 -- (-4448.875) [...7 remote chains...] -- 40:02:25
      84400000 -- (-4463.345) [...7 remote chains...] -- 40:01:31
      84450000 -- [-4453.640] [...7 remote chains...] -- 40:00:42
      84500000 -- (-4463.875) [...7 remote chains...] -- 39:59:55

      Average standard deviation of split frequencies: 0.002965

      84550000 -- (-4465.399) [...7 remote chains...] -- 39:59:09
      84600000 -- (-4461.646) [...7 remote chains...] -- 39:58:16
      84650000 -- (-4489.585) [...7 remote chains...] -- 39:57:26
      84700000 -- (-4489.722) [...7 remote chains...] -- 39:56:34
      84750000 -- (-4504.387) [...7 remote chains...] -- 39:55:39
      84800000 -- [-4467.191] [...7 remote chains...] -- 39:54:48
      84850000 -- [-4471.551] [...7 remote chains...] -- 39:53:55
      84900000 -- [-4464.662] [...7 remote chains...] -- 39:53:04
      84950000 -- [-4454.040] [...7 remote chains...] -- 39:52:18
      85000000 -- (-4465.009) [...7 remote chains...] -- 39:51:31

      Average standard deviation of split frequencies: 0.002949

      85050000 -- (-4492.901) [...7 remote chains...] -- 39:50:42
      85100000 -- (-4463.575) [...7 remote chains...] -- 39:49:46
      85150000 -- (-4491.814) [...7 remote chains...] -- 39:48:51
      85200000 -- (-4474.967) [...7 remote chains...] -- 39:47:59
      85250000 -- (-4476.337) [...7 remote chains...] -- 39:47:05
      85300000 -- (-4472.062) [...7 remote chains...] -- 39:46:11
      85350000 -- (-4481.264) [...7 remote chains...] -- 39:45:21
      85400000 -- (-4459.445) [...7 remote chains...] -- 39:44:27
      85450000 -- (-4493.551) [...7 remote chains...] -- 39:43:33
      85500000 -- (-4463.186) [...7 remote chains...] -- 39:42:44

      Average standard deviation of split frequencies: 0.002873

      85550000 -- [-4471.643] [...7 remote chains...] -- 39:41:47
      85600000 -- [-4453.631] [...7 remote chains...] -- 39:40:54
      85650000 -- [-4462.683] [...7 remote chains...] -- 39:40:04
      85700000 -- (-4480.603) [...7 remote chains...] -- 39:39:08
      85750000 -- (-4462.176) [...7 remote chains...] -- 39:38:14
      85800000 -- (-4462.015) [...7 remote chains...] -- 39:37:20
      85850000 -- [-4447.643] [...7 remote chains...] -- 39:36:28
      85900000 -- (-4477.378) [...7 remote chains...] -- 39:35:32
      85950000 -- [-4439.107] [...7 remote chains...] -- 39:34:39
      86000000 -- (-4479.669) [...7 remote chains...] -- 39:33:47

      Average standard deviation of split frequencies: 0.002905

      86050000 -- [-4454.423] [...7 remote chains...] -- 39:32:55
      86100000 -- (-4471.334) [...7 remote chains...] -- 39:32:06
      86150000 -- (-4467.107) [...7 remote chains...] -- 39:31:16
      86200000 -- (-4481.521) [...7 remote chains...] -- 39:30:22
      86250000 -- (-4491.212) [...7 remote chains...] -- 39:29:25
      86300000 -- [-4480.389] [...7 remote chains...] -- 39:28:29
      86350000 -- [-4466.651] [...7 remote chains...] -- 39:27:33
      86400000 -- [-4465.220] [...7 remote chains...] -- 39:26:40
      86450000 -- [-4440.842] [...7 remote chains...] -- 39:25:52
      86500000 -- (-4468.882) [...7 remote chains...] -- 39:25:06

      Average standard deviation of split frequencies: 0.002886

      86550000 -- [-4454.699] [...7 remote chains...] -- 39:24:17
      86600000 -- (-4485.628) [...7 remote chains...] -- 39:23:28
      86650000 -- (-4487.314) [...7 remote chains...] -- 39:22:46
      86700000 -- (-4471.990) [...7 remote chains...] -- 39:21:55
      86750000 -- [-4459.276] [...7 remote chains...] -- 39:21:04
      86800000 -- (-4466.525) [...7 remote chains...] -- 39:20:12
      86850000 -- (-4453.752) [...7 remote chains...] -- 39:19:20
      86900000 -- (-4442.201) [...7 remote chains...] -- 39:18:31
      86950000 -- (-4467.686) [...7 remote chains...] -- 39:17:42
      87000000 -- [-4456.574] [...7 remote chains...] -- 39:16:56

      Average standard deviation of split frequencies: 0.002871

      87050000 -- (-4465.501) [...7 remote chains...] -- 39:16:07
      87100000 -- (-4493.739) [...7 remote chains...] -- 39:15:15
      87150000 -- (-4489.053) [...7 remote chains...] -- 39:14:27
      87200000 -- (-4496.319) [...7 remote chains...] -- 39:13:34
      87250000 -- (-4450.852) [...7 remote chains...] -- 39:12:40
      87300000 -- [-4464.577] [...7 remote chains...] -- 39:11:48
      87350000 -- (-4461.971) [...7 remote chains...] -- 39:10:54
      87400000 -- (-4454.161) [...7 remote chains...] -- 39:10:06
      87450000 -- (-4467.950) [...7 remote chains...] -- 39:09:15
      87500000 -- (-4449.624) [...7 remote chains...] -- 39:08:22

      Average standard deviation of split frequencies: 0.002894

      87550000 -- [-4469.097] [...7 remote chains...] -- 39:07:28
      87600000 -- [-4453.404] [...7 remote chains...] -- 39:06:32
      87650000 -- (-4464.439) [...7 remote chains...] -- 39:05:45
      87700000 -- (-4484.558) [...7 remote chains...] -- 39:04:53
      87750000 -- (-4468.003) [...7 remote chains...] -- 39:04:01
      87800000 -- (-4466.766) [...7 remote chains...] -- 39:03:07
      87850000 -- (-4460.378) [...7 remote chains...] -- 39:02:11
      87900000 -- (-4464.124) [...7 remote chains...] -- 39:01:19
      87950000 -- (-4472.682) [...7 remote chains...] -- 39:00:27
      88000000 -- (-4474.321) [...7 remote chains...] -- 38:59:35

      Average standard deviation of split frequencies: 0.003001

      88050000 -- (-4474.666) [...7 remote chains...] -- 38:58:47
      88100000 -- [-4462.075] [...7 remote chains...] -- 38:57:55
      88150000 -- [-4459.765] [...7 remote chains...] -- 38:57:02
      88200000 -- [-4460.979] [...7 remote chains...] -- 38:56:10
      88250000 -- (-4453.295) [...7 remote chains...] -- 38:55:16
      88300000 -- (-4488.018) [...7 remote chains...] -- 38:54:22
      88350000 -- (-4476.542) [...7 remote chains...] -- 38:53:31
      88400000 -- (-4457.685) [...7 remote chains...] -- 38:52:44
      88450000 -- (-4461.032) [...7 remote chains...] -- 38:51:58
      88500000 -- (-4478.710) [...7 remote chains...] -- 38:51:06

      Average standard deviation of split frequencies: 0.003005

      88550000 -- (-4470.870) [...7 remote chains...] -- 38:50:12
      88600000 -- [-4467.075] [...7 remote chains...] -- 38:49:20
      88650000 -- [-4444.896] [...7 remote chains...] -- 38:48:30
      88700000 -- [-4445.253] [...7 remote chains...] -- 38:47:40
      88750000 -- [-4451.409] [...7 remote chains...] -- 38:46:49
      88800000 -- (-4460.321) [...7 remote chains...] -- 38:46:02
      88850000 -- [-4450.711] [...7 remote chains...] -- 38:45:07
      88900000 -- (-4475.301) [...7 remote chains...] -- 38:44:19
      88950000 -- (-4475.440) [...7 remote chains...] -- 38:43:29
      89000000 -- (-4467.457) [...7 remote chains...] -- 38:42:43

      Average standard deviation of split frequencies: 0.003023

      89050000 -- (-4451.208) [...7 remote chains...] -- 38:41:56
      89100000 -- (-4479.078) [...7 remote chains...] -- 38:41:06
      89150000 -- (-4500.646) [...7 remote chains...] -- 38:40:18
      89200000 -- (-4481.439) [...7 remote chains...] -- 38:39:33
      89250000 -- (-4454.213) [...7 remote chains...] -- 38:38:44
      89300000 -- (-4453.666) [...7 remote chains...] -- 38:37:51
      89350000 -- (-4463.584) [...7 remote chains...] -- 38:37:01
      89400000 -- [-4459.790] [...7 remote chains...] -- 38:36:16
      89450000 -- (-4455.502) [...7 remote chains...] -- 38:35:28
      89500000 -- (-4476.145) [...7 remote chains...] -- 38:34:33

      Average standard deviation of split frequencies: 0.002972

      89550000 -- (-4449.937) [...7 remote chains...] -- 38:33:42
      89600000 -- (-4462.709) [...7 remote chains...] -- 38:32:57
      89650000 -- (-4458.091) [...7 remote chains...] -- 38:32:05
      89700000 -- (-4461.740) [...7 remote chains...] -- 38:31:16
      89750000 -- (-4480.739) [...7 remote chains...] -- 38:30:30
      89800000 -- (-4490.508) [...7 remote chains...] -- 38:29:37
      89850000 -- (-4480.398) [...7 remote chains...] -- 38:28:47
      89900000 -- (-4451.314) [...7 remote chains...] -- 38:27:59
      89950000 -- (-4484.469) [...7 remote chains...] -- 38:27:10
      90000000 -- (-4460.620) [...7 remote chains...] -- 38:26:26

      Average standard deviation of split frequencies: 0.002965

      90050000 -- (-4473.991) [...7 remote chains...] -- 38:25:40
      90100000 -- (-4464.451) [...7 remote chains...] -- 38:24:52
      90150000 -- (-4472.708) [...7 remote chains...] -- 38:24:10
      90200000 -- [-4462.166] [...7 remote chains...] -- 38:23:19
      90250000 -- (-4480.465) [...7 remote chains...] -- 38:22:31
      90300000 -- (-4476.987) [...7 remote chains...] -- 38:21:40
      90350000 -- (-4471.642) [...7 remote chains...] -- 38:20:49
      90400000 -- (-4475.793) [...7 remote chains...] -- 38:20:05
      90450000 -- (-4492.338) [...7 remote chains...] -- 38:19:20
      90500000 -- (-4461.741) [...7 remote chains...] -- 38:18:30

      Average standard deviation of split frequencies: 0.002929

      90550000 -- (-4456.039) [...7 remote chains...] -- 38:17:42
      90600000 -- (-4496.064) [...7 remote chains...] -- 38:16:51
      90650000 -- [-4475.770] [...7 remote chains...] -- 38:16:00
      90700000 -- (-4478.518) [...7 remote chains...] -- 38:14:56
      90750000 -- (-4477.877) [...7 remote chains...] -- 38:13:53
      90800000 -- (-4470.960) [...7 remote chains...] -- 38:12:46
      90850000 -- [-4474.019] [...7 remote chains...] -- 38:11:42
      90900000 -- (-4479.913) [...7 remote chains...] -- 38:10:35
      90950000 -- (-4478.646) [...7 remote chains...] -- 38:09:31
      91000000 -- [-4455.312] [...7 remote chains...] -- 38:08:25

      Average standard deviation of split frequencies: 0.002870

      91050000 -- (-4461.922) [...7 remote chains...] -- 38:07:18
      91100000 -- [-4459.530] [...7 remote chains...] -- 38:06:10
      91150000 -- (-4439.361) [...7 remote chains...] -- 38:05:05
      91200000 -- (-4465.833) [...7 remote chains...] -- 38:03:57
      91250000 -- [-4446.332] [...7 remote chains...] -- 38:02:51
      91300000 -- [-4468.972] [...7 remote chains...] -- 38:01:44
      91350000 -- [-4458.300] [...7 remote chains...] -- 38:00:40
      91400000 -- (-4469.805) [...7 remote chains...] -- 37:59:33
      91450000 -- (-4465.036) [...7 remote chains...] -- 37:58:26
      91500000 -- (-4462.611) [...7 remote chains...] -- 37:57:18

      Average standard deviation of split frequencies: 0.002848

      91550000 -- (-4459.931) [...7 remote chains...] -- 37:56:12
      91600000 -- (-4474.338) [...7 remote chains...] -- 37:55:05
      91650000 -- [-4461.046] [...7 remote chains...] -- 37:54:00
      91700000 -- (-4466.988) [...7 remote chains...] -- 37:52:52
      91750000 -- (-4483.433) [...7 remote chains...] -- 37:51:47
      91800000 -- (-4485.427) [...7 remote chains...] -- 37:50:42
      91850000 -- (-4449.626) [...7 remote chains...] -- 37:49:35
      91900000 -- (-4449.479) [...7 remote chains...] -- 37:48:29
      91950000 -- (-4481.794) [...7 remote chains...] -- 37:47:21
      92000000 -- [-4457.527] [...7 remote chains...] -- 37:46:14

      Average standard deviation of split frequencies: 0.002847

      92050000 -- [-4450.054] [...7 remote chains...] -- 37:45:05
      92100000 -- [-4448.117] [...7 remote chains...] -- 37:43:59
      92150000 -- (-4464.536) [...7 remote chains...] -- 37:42:52
      92200000 -- (-4472.473) [...7 remote chains...] -- 37:41:47
      92250000 -- (-4479.432) [...7 remote chains...] -- 37:40:40
      92300000 -- (-4478.628) [...7 remote chains...] -- 37:39:34
      92350000 -- (-4480.878) [...7 remote chains...] -- 37:38:30
      92400000 -- [-4463.873] [...7 remote chains...] -- 37:37:24
      92450000 -- [-4462.787] [...7 remote chains...] -- 37:36:18
      92500000 -- [-4451.745] [...7 remote chains...] -- 37:35:12

      Average standard deviation of split frequencies: 0.002819

      92550000 -- (-4456.878) [...7 remote chains...] -- 37:34:06
      92600000 -- (-4481.355) [...7 remote chains...] -- 37:32:59
      92650000 -- (-4462.612) [...7 remote chains...] -- 37:31:51
      92700000 -- (-4461.847) [...7 remote chains...] -- 37:30:45
      92750000 -- (-4466.294) [...7 remote chains...] -- 37:29:41
      92800000 -- [-4444.273] [...7 remote chains...] -- 37:28:37
      92850000 -- (-4481.166) [...7 remote chains...] -- 37:27:32
      92900000 -- (-4472.438) [...7 remote chains...] -- 37:26:25
      92950000 -- (-4487.291) [...7 remote chains...] -- 37:25:19
      93000000 -- (-4467.205) [...7 remote chains...] -- 37:24:15

      Average standard deviation of split frequencies: 0.002754

      93050000 -- (-4466.929) [...7 remote chains...] -- 37:23:10
      93100000 -- (-4479.249) [...7 remote chains...] -- 37:22:05
      93150000 -- (-4458.114) [...7 remote chains...] -- 37:20:58
      93200000 -- (-4469.267) [...7 remote chains...] -- 37:19:52
      93250000 -- (-4454.871) [...7 remote chains...] -- 37:18:46
      93300000 -- (-4464.930) [...7 remote chains...] -- 37:17:39
      93350000 -- (-4481.751) [...7 remote chains...] -- 37:16:32
      93400000 -- (-4468.668) [...7 remote chains...] -- 37:15:27
      93450000 -- (-4458.453) [...7 remote chains...] -- 37:14:22
      93500000 -- (-4459.970) [...7 remote chains...] -- 37:13:15

      Average standard deviation of split frequencies: 0.002668

      93550000 -- [-4468.402] [...7 remote chains...] -- 37:12:09
      93600000 -- [-4456.652] [...7 remote chains...] -- 37:11:01
      93650000 -- (-4471.955) [...7 remote chains...] -- 37:09:54
      93700000 -- [-4437.161] [...7 remote chains...] -- 37:08:49
      93750000 -- [-4462.092] [...7 remote chains...] -- 37:07:43
      93800000 -- (-4492.609) [...7 remote chains...] -- 37:06:34
      93850000 -- (-4492.066) [...7 remote chains...] -- 37:05:32
      93900000 -- (-4460.564) [...7 remote chains...] -- 37:04:26
      93950000 -- (-4467.656) [...7 remote chains...] -- 37:03:19
      94000000 -- (-4470.956) [...7 remote chains...] -- 37:02:13

      Average standard deviation of split frequencies: 0.002661

      94050000 -- (-4467.576) [...7 remote chains...] -- 37:01:06
      94100000 -- (-4483.392) [...7 remote chains...] -- 36:59:59
      94150000 -- (-4472.291) [...7 remote chains...] -- 36:58:57
      94200000 -- (-4446.710) [...7 remote chains...] -- 36:57:54
      94250000 -- (-4457.042) [...7 remote chains...] -- 36:56:48
      94300000 -- (-4490.067) [...7 remote chains...] -- 36:55:46
      94350000 -- (-4490.288) [...7 remote chains...] -- 36:54:41
      94400000 -- [-4456.881] [...7 remote chains...] -- 36:53:36
      94450000 -- (-4471.064) [...7 remote chains...] -- 36:52:33
      94500000 -- (-4465.973) [...7 remote chains...] -- 36:51:31

      Average standard deviation of split frequencies: 0.002664

      94550000 -- (-4469.052) [...7 remote chains...] -- 36:50:29
      94600000 -- (-4487.272) [...7 remote chains...] -- 36:49:23
      94650000 -- [-4453.197] [...7 remote chains...] -- 36:48:13
      94700000 -- [-4456.942] [...7 remote chains...] -- 36:47:04
      94750000 -- (-4467.963) [...7 remote chains...] -- 36:45:55
      94800000 -- (-4493.867) [...7 remote chains...] -- 36:44:45
      94850000 -- [-4468.481] [...7 remote chains...] -- 36:43:37
      94900000 -- [-4449.706] [...7 remote chains...] -- 36:42:28
      94950000 -- (-4462.574) [...7 remote chains...] -- 36:41:23
      95000000 -- [-4468.092] [...7 remote chains...] -- 36:40:17

      Average standard deviation of split frequencies: 0.002645

      95050000 -- [-4454.202] [...7 remote chains...] -- 36:39:11
      95100000 -- (-4455.766) [...7 remote chains...] -- 36:38:07
      95150000 -- (-4471.574) [...7 remote chains...] -- 36:37:02
      95200000 -- [-4466.574] [...7 remote chains...] -- 36:35:58
      95250000 -- [-4454.164] [...7 remote chains...] -- 36:34:53
      95300000 -- [-4454.355] [...7 remote chains...] -- 36:33:48
      95350000 -- [-4458.732] [...7 remote chains...] -- 36:32:43
      95400000 -- (-4453.694) [...7 remote chains...] -- 36:31:38
      95450000 -- [-4459.439] [...7 remote chains...] -- 36:30:33
      95500000 -- [-4440.253] [...7 remote chains...] -- 36:29:26

      Average standard deviation of split frequencies: 0.002605

      95550000 -- (-4466.813) [...7 remote chains...] -- 36:28:25
      95600000 -- (-4460.103) [...7 remote chains...] -- 36:27:21
      95650000 -- [-4449.705] [...7 remote chains...] -- 36:26:17
      95700000 -- [-4466.510] [...7 remote chains...] -- 36:25:16
      95750000 -- (-4444.104) [...7 remote chains...] -- 36:24:09
      95800000 -- (-4486.278) [...7 remote chains...] -- 36:23:06
      95850000 -- (-4475.042) [...7 remote chains...] -- 36:22:03
      95900000 -- (-4453.701) [...7 remote chains...] -- 36:20:57
      95950000 -- (-4484.923) [...7 remote chains...] -- 36:19:52
      96000000 -- (-4460.936) [...7 remote chains...] -- 36:18:48

      Average standard deviation of split frequencies: 0.002588

      96050000 -- (-4470.880) [...7 remote chains...] -- 36:17:45
      96100000 -- (-4452.972) [...7 remote chains...] -- 36:16:40
      96150000 -- (-4476.326) [...7 remote chains...] -- 36:15:36
      96200000 -- (-4473.117) [...7 remote chains...] -- 36:14:31
      96250000 -- (-4454.401) [...7 remote chains...] -- 36:13:27
      96300000 -- [-4453.721] [...7 remote chains...] -- 36:12:24
      96350000 -- [-4465.275] [...7 remote chains...] -- 36:11:20
      96400000 -- [-4451.192] [...7 remote chains...] -- 36:10:16
      96450000 -- (-4455.457) [...7 remote chains...] -- 36:09:10
      96500000 -- (-4459.453) [...7 remote chains...] -- 36:08:07

      Average standard deviation of split frequencies: 0.002561

      96550000 -- (-4486.267) [...7 remote chains...] -- 36:07:03
      96600000 -- (-4478.323) [...7 remote chains...] -- 36:05:57
      96650000 -- (-4482.852) [...7 remote chains...] -- 36:04:52
      96700000 -- (-4460.563) [...7 remote chains...] -- 36:03:50
      96750000 -- (-4461.978) [...7 remote chains...] -- 36:02:45
      96800000 -- (-4495.656) [...7 remote chains...] -- 36:01:39
      96850000 -- (-4465.228) [...7 remote chains...] -- 36:00:34
      96900000 -- (-4474.742) [...7 remote chains...] -- 35:59:28
      96950000 -- (-4478.283) [...7 remote chains...] -- 35:58:26
      97000000 -- (-4477.600) [...7 remote chains...] -- 35:57:25

      Average standard deviation of split frequencies: 0.002587

      97050000 -- (-4450.136) [...7 remote chains...] -- 35:56:19
      97100000 -- [-4452.042] [...7 remote chains...] -- 35:55:17
      97150000 -- (-4453.197) [...7 remote chains...] -- 35:54:11
      97200000 -- (-4455.598) [...7 remote chains...] -- 35:53:05
      97250000 -- (-4468.712) [...7 remote chains...] -- 35:51:59
      97300000 -- (-4464.413) [...7 remote chains...] -- 35:50:56
      97350000 -- (-4471.145) [...7 remote chains...] -- 35:49:56
      97400000 -- (-4489.976) [...7 remote chains...] -- 35:48:54
      97450000 -- (-4468.268) [...7 remote chains...] -- 35:47:52
      97500000 -- (-4486.175) [...7 remote chains...] -- 35:46:48

      Average standard deviation of split frequencies: 0.002544

      97550000 -- (-4471.853) [...7 remote chains...] -- 35:45:45
      97600000 -- (-4452.286) [...7 remote chains...] -- 35:44:43
      97650000 -- (-4471.551) [...7 remote chains...] -- 35:43:41
      97700000 -- (-4470.670) [...7 remote chains...] -- 35:42:36
      97750000 -- (-4493.899) [...7 remote chains...] -- 35:41:32
      97800000 -- [-4453.342] [...7 remote chains...] -- 35:40:29
      97850000 -- (-4449.843) [...7 remote chains...] -- 35:39:24
      97900000 -- [-4437.662] [...7 remote chains...] -- 35:38:19
      97950000 -- [-4465.210] [...7 remote chains...] -- 35:37:15
      98000000 -- [-4432.985] [...7 remote chains...] -- 35:36:08

      Average standard deviation of split frequencies: 0.002569

      98050000 -- [-4457.274] [...7 remote chains...] -- 35:35:04
      98100000 -- [-4439.140] [...7 remote chains...] -- 35:33:59
      98150000 -- [-4467.326] [...7 remote chains...] -- 35:32:58
      98200000 -- [-4445.565] [...7 remote chains...] -- 35:31:54
      98250000 -- [-4475.365] [...7 remote chains...] -- 35:30:50
      98300000 -- (-4469.827) [...7 remote chains...] -- 35:29:48
      98350000 -- [-4449.896] [...7 remote chains...] -- 35:28:43
      98400000 -- (-4466.464) [...7 remote chains...] -- 35:27:38
      98450000 -- [-4475.569] [...7 remote chains...] -- 35:26:35
      98500000 -- (-4455.059) [...7 remote chains...] -- 35:25:30

      Average standard deviation of split frequencies: 0.002607

      98550000 -- (-4467.635) [...7 remote chains...] -- 35:24:27
      98600000 -- (-4486.929) [...7 remote chains...] -- 35:23:23
      98650000 -- (-4478.481) [...7 remote chains...] -- 35:22:17
      98700000 -- (-4467.981) [...7 remote chains...] -- 35:21:14
      98750000 -- (-4461.752) [...7 remote chains...] -- 35:20:12
      98800000 -- (-4480.726) [...7 remote chains...] -- 35:19:08
      98850000 -- (-4487.361) [...7 remote chains...] -- 35:18:04
      98900000 -- (-4482.826) [...7 remote chains...] -- 35:17:01
      98950000 -- (-4471.222) [...7 remote chains...] -- 35:15:58
      99000000 -- (-4481.967) [...7 remote chains...] -- 35:14:53

      Average standard deviation of split frequencies: 0.002523

      99050000 -- (-4491.851) [...7 remote chains...] -- 35:13:53
      99100000 -- (-4499.621) [...7 remote chains...] -- 35:12:48
      99150000 -- (-4485.575) [...7 remote chains...] -- 35:11:48
      99200000 -- (-4474.461) [...7 remote chains...] -- 35:10:46
      99250000 -- (-4476.764) [...7 remote chains...] -- 35:09:43
      99300000 -- [-4458.588] [...7 remote chains...] -- 35:08:38
      99350000 -- (-4479.243) [...7 remote chains...] -- 35:07:36
      99400000 -- (-4473.058) [...7 remote chains...] -- 35:06:35
      99450000 -- (-4457.974) [...7 remote chains...] -- 35:05:33
      99500000 -- [-4447.936] [...7 remote chains...] -- 35:04:28

      Average standard deviation of split frequencies: 0.002588

      99550000 -- [-4451.604] [...7 remote chains...] -- 35:03:26
      99600000 -- [-4441.295] [...7 remote chains...] -- 35:02:25
      99650000 -- (-4477.194) [...7 remote chains...] -- 35:01:21
      99700000 -- (-4450.560) [...7 remote chains...] -- 35:00:16
      99750000 -- (-4509.762) [...7 remote chains...] -- 34:59:16
      99800000 -- (-4475.605) [...7 remote chains...] -- 34:58:16
      99850000 -- (-4450.398) [...7 remote chains...] -- 34:57:10
      99900000 -- [-4442.392] [...7 remote chains...] -- 34:56:06
      99950000 -- [-4475.772] [...7 remote chains...] -- 34:55:03
      100000000 -- (-4485.079) [...7 remote chains...] -- 34:53:58

      Average standard deviation of split frequencies: 0.002590

      100050000 -- (-4480.420) [...7 remote chains...] -- 34:52:54
      100100000 -- (-4488.119) [...7 remote chains...] -- 34:51:50
      100150000 -- (-4452.387) [...7 remote chains...] -- 34:50:50
      100200000 -- (-4477.675) [...7 remote chains...] -- 34:49:44
      100250000 -- [-4456.000] [...7 remote chains...] -- 34:48:40
      100300000 -- [-4468.449] [...7 remote chains...] -- 34:47:36
      100350000 -- [-4456.502] [...7 remote chains...] -- 34:46:33
      100400000 -- [-4455.457] [...7 remote chains...] -- 34:45:28
      100450000 -- [-4446.850] [...7 remote chains...] -- 34:44:25
      100500000 -- (-4459.791) [...7 remote chains...] -- 34:43:22

      Average standard deviation of split frequencies: 0.002558

      100550000 -- (-4482.232) [...7 remote chains...] -- 34:42:22
      100600000 -- [-4445.143] [...7 remote chains...] -- 34:41:20
      100650000 -- [-4451.844] [...7 remote chains...] -- 34:40:17
      100700000 -- [-4477.877] [...7 remote chains...] -- 34:39:13
      100750000 -- [-4442.886] [...7 remote chains...] -- 34:38:07
      100800000 -- (-4478.485) [...7 remote chains...] -- 34:37:04
      100850000 -- (-4469.420) [...7 remote chains...] -- 34:36:02
      100900000 -- (-4477.844) [...7 remote chains...] -- 34:35:00
      100950000 -- [-4452.625] [...7 remote chains...] -- 34:33:59
      101000000 -- [-4453.310] [...7 remote chains...] -- 34:32:55

      Average standard deviation of split frequencies: 0.002569

      101050000 -- [-4455.604] [...7 remote chains...] -- 34:31:50
      101100000 -- (-4469.597) [...7 remote chains...] -- 34:30:49
      101150000 -- (-4465.934) [...7 remote chains...] -- 34:29:46
      101200000 -- [-4458.093] [...7 remote chains...] -- 34:28:45
      101250000 -- [-4447.971] [...7 remote chains...] -- 34:27:42
      101300000 -- [-4460.653] [...7 remote chains...] -- 34:26:39
      101350000 -- [-4450.998] [...7 remote chains...] -- 34:25:34
      101400000 -- (-4473.772) [...7 remote chains...] -- 34:24:31
      101450000 -- [-4464.440] [...7 remote chains...] -- 34:23:29
      101500000 -- [-4462.544] [...7 remote chains...] -- 34:22:26

      Average standard deviation of split frequencies: 0.002575

      101550000 -- [-4433.415] [...7 remote chains...] -- 34:21:24
      101600000 -- [-4456.557] [...7 remote chains...] -- 34:20:21
      101650000 -- [-4462.013] [...7 remote chains...] -- 34:19:20
      101700000 -- [-4450.079] [...7 remote chains...] -- 34:18:16
      101750000 -- [-4441.391] [...7 remote chains...] -- 34:17:16
      101800000 -- [-4442.720] [...7 remote chains...] -- 34:16:13
      101850000 -- [-4449.843] [...7 remote chains...] -- 34:15:10
      101900000 -- [-4446.100] [...7 remote chains...] -- 34:14:08
      101950000 -- (-4468.154) [...7 remote chains...] -- 34:13:09
      102000000 -- (-4488.791) [...7 remote chains...] -- 34:12:08

      Average standard deviation of split frequencies: 0.002506

      102050000 -- (-4508.395) [...7 remote chains...] -- 34:11:07
      102100000 -- (-4467.416) [...7 remote chains...] -- 34:10:04
      102150000 -- [-4478.387] [...7 remote chains...] -- 34:09:03
      102200000 -- (-4466.769) [...7 remote chains...] -- 34:08:00
      102250000 -- (-4456.683) [...7 remote chains...] -- 34:06:57
      102300000 -- (-4475.902) [...7 remote chains...] -- 34:05:55
      102350000 -- (-4454.394) [...7 remote chains...] -- 34:04:52
      102400000 -- (-4447.983) [...7 remote chains...] -- 34:03:50
      102450000 -- (-4472.857) [...7 remote chains...] -- 34:02:49
      102500000 -- (-4443.800) [...7 remote chains...] -- 34:01:48

      Average standard deviation of split frequencies: 0.002496

      102550000 -- (-4461.919) [...7 remote chains...] -- 34:00:43
      102600000 -- (-4467.675) [...7 remote chains...] -- 33:59:45
      102650000 -- [-4445.141] [...7 remote chains...] -- 33:58:44
      102700000 -- (-4453.037) [...7 remote chains...] -- 33:57:40
      102750000 -- [-4452.369] [...7 remote chains...] -- 33:56:37
      102800000 -- [-4446.130] [...7 remote chains...] -- 33:55:34
      102850000 -- (-4452.355) [...7 remote chains...] -- 33:54:32
      102900000 -- (-4467.498) [...7 remote chains...] -- 33:53:29
      102950000 -- (-4475.897) [...7 remote chains...] -- 33:52:26
      103000000 -- (-4462.963) [...7 remote chains...] -- 33:51:27

      Average standard deviation of split frequencies: 0.002459

      103050000 -- (-4458.297) [...7 remote chains...] -- 33:50:26
      103100000 -- (-4458.315) [...7 remote chains...] -- 33:49:25
      103150000 -- (-4458.266) [...7 remote chains...] -- 33:48:28
      103200000 -- (-4498.820) [...7 remote chains...] -- 33:47:27
      103250000 -- (-4459.254) [...7 remote chains...] -- 33:46:31
      103300000 -- (-4465.561) [...7 remote chains...] -- 33:45:28
      103350000 -- (-4477.938) [...7 remote chains...] -- 33:44:25
      103400000 -- (-4474.698) [...7 remote chains...] -- 33:43:25
      103450000 -- (-4466.988) [...7 remote chains...] -- 33:42:25
      103500000 -- (-4478.374) [...7 remote chains...] -- 33:41:19

      Average standard deviation of split frequencies: 0.002474

      103550000 -- (-4483.817) [...7 remote chains...] -- 33:40:12
      103600000 -- (-4485.939) [...7 remote chains...] -- 33:39:07
      103650000 -- [-4458.971] [...7 remote chains...] -- 33:37:59
      103700000 -- (-4474.676) [...7 remote chains...] -- 33:36:52
      103750000 -- (-4472.948) [...7 remote chains...] -- 33:35:46
      103800000 -- (-4459.022) [...7 remote chains...] -- 33:34:42
      103850000 -- (-4467.043) [...7 remote chains...] -- 33:33:39
      103900000 -- (-4462.010) [...7 remote chains...] -- 33:32:34
      103950000 -- (-4501.157) [...7 remote chains...] -- 33:31:29
      104000000 -- (-4469.570) [...7 remote chains...] -- 33:30:24

      Average standard deviation of split frequencies: 0.002494

      104050000 -- (-4476.200) [...7 remote chains...] -- 33:29:25
      104100000 -- (-4478.583) [...7 remote chains...] -- 33:28:19
      104150000 -- (-4483.610) [...7 remote chains...] -- 33:27:13
      104200000 -- (-4472.592) [...7 remote chains...] -- 33:26:12
      104250000 -- [-4442.693] [...7 remote chains...] -- 33:25:04
      104300000 -- [-4434.387] [...7 remote chains...] -- 33:23:59
      104350000 -- (-4459.323) [...7 remote chains...] -- 33:22:59
      104400000 -- (-4450.230) [...7 remote chains...] -- 33:21:52
      104450000 -- [-4466.557] [...7 remote chains...] -- 33:20:47
      104500000 -- [-4456.395] [...7 remote chains...] -- 33:19:41

      Average standard deviation of split frequencies: 0.002440

      104550000 -- [-4465.324] [...7 remote chains...] -- 33:18:35
      104600000 -- [-4437.213] [...7 remote chains...] -- 33:17:30
      104650000 -- [-4450.711] [...7 remote chains...] -- 33:16:26
      104700000 -- (-4470.252) [...7 remote chains...] -- 33:15:19
      104750000 -- (-4459.510) [...7 remote chains...] -- 33:14:13
      104800000 -- (-4449.001) [...7 remote chains...] -- 33:13:09
      104850000 -- [-4442.632] [...7 remote chains...] -- 33:12:02
      104900000 -- (-4451.571) [...7 remote chains...] -- 33:10:56
      104950000 -- (-4457.435) [...7 remote chains...] -- 33:09:55
      105000000 -- (-4467.945) [...7 remote chains...] -- 33:08:48

      Average standard deviation of split frequencies: 0.002349

      105050000 -- (-4468.406) [...7 remote chains...] -- 33:07:42
      105100000 -- (-4461.346) [...7 remote chains...] -- 33:06:41
      105150000 -- (-4473.531) [...7 remote chains...] -- 33:05:33
      105200000 -- (-4473.326) [...7 remote chains...] -- 33:04:28
      105250000 -- (-4466.514) [...7 remote chains...] -- 33:03:22
      105300000 -- (-4485.277) [...7 remote chains...] -- 33:02:18
      105350000 -- (-4488.674) [...7 remote chains...] -- 33:01:14
      105400000 -- (-4457.232) [...7 remote chains...] -- 33:00:10
      105450000 -- (-4478.328) [...7 remote chains...] -- 32:59:06
      105500000 -- (-4462.959) [...7 remote chains...] -- 32:58:00

      Average standard deviation of split frequencies: 0.002431

      105550000 -- (-4482.153) [...7 remote chains...] -- 32:56:55
      105600000 -- (-4457.877) [...7 remote chains...] -- 32:55:51
      105650000 -- (-4452.458) [...7 remote chains...] -- 32:54:46
      105700000 -- (-4478.854) [...7 remote chains...] -- 32:53:45
      105750000 -- (-4478.397) [...7 remote chains...] -- 32:52:39
      105800000 -- [-4446.494] [...7 remote chains...] -- 32:51:36
      105850000 -- (-4462.780) [...7 remote chains...] -- 32:50:34
      105900000 -- [-4454.167] [...7 remote chains...] -- 32:49:26
      105950000 -- [-4440.313] [...7 remote chains...] -- 32:48:21
      106000000 -- [-4439.139] [...7 remote chains...] -- 32:47:14

      Average standard deviation of split frequencies: 0.002286

      106050000 -- [-4452.029] [...7 remote chains...] -- 32:46:09
      106100000 -- (-4473.928) [...7 remote chains...] -- 32:45:04
      106150000 -- [-4443.805] [...7 remote chains...] -- 32:43:58
      106200000 -- [-4472.630] [...7 remote chains...] -- 32:42:51
      106250000 -- (-4468.220) [...7 remote chains...] -- 32:41:48
      106300000 -- (-4463.583) [...7 remote chains...] -- 32:40:41
      106350000 -- (-4451.644) [...7 remote chains...] -- 32:39:34
      106400000 -- (-4462.703) [...7 remote chains...] -- 32:38:30
      106450000 -- (-4462.200) [...7 remote chains...] -- 32:37:25
      106500000 -- (-4451.664) [...7 remote chains...] -- 32:36:18

      Average standard deviation of split frequencies: 0.002290

      106550000 -- (-4453.263) [...7 remote chains...] -- 32:35:12
      106600000 -- (-4445.905) [...7 remote chains...] -- 32:34:08
      106650000 -- (-4477.851) [...7 remote chains...] -- 32:33:02
      106700000 -- (-4482.915) [...7 remote chains...] -- 32:31:59
      106750000 -- (-4463.790) [...7 remote chains...] -- 32:30:55
      106800000 -- [-4463.416] [...7 remote chains...] -- 32:29:49
      106850000 -- [-4466.735] [...7 remote chains...] -- 32:28:43
      106900000 -- [-4461.616] [...7 remote chains...] -- 32:27:40
      106950000 -- [-4455.736] [...7 remote chains...] -- 32:26:33
      107000000 -- (-4454.708) [...7 remote chains...] -- 32:25:32

      Average standard deviation of split frequencies: 0.002346

      107050000 -- [-4450.008] [...7 remote chains...] -- 32:24:30
      107100000 -- [-4444.369] [...7 remote chains...] -- 32:23:24
      107150000 -- (-4460.095) [...7 remote chains...] -- 32:22:23
      107200000 -- [-4451.738] [...7 remote chains...] -- 32:21:19
      107250000 -- [-4447.839] [...7 remote chains...] -- 32:20:12
      107300000 -- (-4466.646) [...7 remote chains...] -- 32:19:09
      107350000 -- (-4472.473) [...7 remote chains...] -- 32:18:04
      107400000 -- (-4465.222) [...7 remote chains...] -- 32:16:59
      107450000 -- (-4483.175) [...7 remote chains...] -- 32:15:57
      107500000 -- (-4462.658) [...7 remote chains...] -- 32:14:51

      Average standard deviation of split frequencies: 0.002394

      107550000 -- (-4473.628) [...7 remote chains...] -- 32:13:45
      107600000 -- (-4473.927) [...7 remote chains...] -- 32:12:45
      107650000 -- (-4460.614) [...7 remote chains...] -- 32:11:38
      107700000 -- [-4458.596] [...7 remote chains...] -- 32:10:33
      107750000 -- [-4457.980] [...7 remote chains...] -- 32:09:31
      107800000 -- (-4472.424) [...7 remote chains...] -- 32:08:32
      107850000 -- [-4471.159] [...7 remote chains...] -- 32:07:31
      107900000 -- (-4476.127) [...7 remote chains...] -- 32:06:29
      107950000 -- (-4442.152) [...7 remote chains...] -- 32:05:25
      108000000 -- [-4451.942] [...7 remote chains...] -- 32:04:19

      Average standard deviation of split frequencies: 0.002388

      108050000 -- [-4457.218] [...7 remote chains...] -- 32:03:12
      108100000 -- (-4480.104) [...7 remote chains...] -- 32:02:03
      108150000 -- (-4473.609) [...7 remote chains...] -- 32:00:56
      108200000 -- (-4472.258) [...7 remote chains...] -- 31:59:57
      108250000 -- (-4462.048) [...7 remote chains...] -- 31:58:57
      108300000 -- (-4452.752) [...7 remote chains...] -- 31:57:54
      108350000 -- (-4448.110) [...7 remote chains...] -- 31:56:52
      108400000 -- (-4463.670) [...7 remote chains...] -- 31:55:47
      108450000 -- [-4482.658] [...7 remote chains...] -- 31:54:41
      108500000 -- (-4485.960) [...7 remote chains...] -- 31:53:35

      Average standard deviation of split frequencies: 0.002372

      108550000 -- (-4483.095) [...7 remote chains...] -- 31:52:28
      108600000 -- [-4471.381] [...7 remote chains...] -- 31:51:21
      108650000 -- [-4455.915] [...7 remote chains...] -- 31:50:16
      108700000 -- [-4458.455] [...7 remote chains...] -- 31:49:20
      108750000 -- (-4487.168) [...7 remote chains...] -- 31:48:17
      108800000 -- (-4478.274) [...7 remote chains...] -- 31:47:15
      108850000 -- (-4464.820) [...7 remote chains...] -- 31:46:14
      108900000 -- (-4476.795) [...7 remote chains...] -- 31:45:10
      108950000 -- (-4464.088) [...7 remote chains...] -- 31:44:04
      109000000 -- (-4478.872) [...7 remote chains...] -- 31:42:57

      Average standard deviation of split frequencies: 0.002370

      109050000 -- (-4505.795) [...7 remote chains...] -- 31:41:50
      109100000 -- (-4485.382) [...7 remote chains...] -- 31:40:44
      109150000 -- (-4448.182) [...7 remote chains...] -- 31:39:43
      109200000 -- (-4446.023) [...7 remote chains...] -- 31:38:44
      109250000 -- (-4472.595) [...7 remote chains...] -- 31:37:43
      109300000 -- (-4474.246) [...7 remote chains...] -- 31:36:41
      109350000 -- (-4464.544) [...7 remote chains...] -- 31:35:36
      109400000 -- (-4479.545) [...7 remote chains...] -- 31:34:31
      109450000 -- (-4462.902) [...7 remote chains...] -- 31:33:25
      109500000 -- (-4467.336) [...7 remote chains...] -- 31:32:19

      Average standard deviation of split frequencies: 0.002298

      109550000 -- (-4470.453) [...7 remote chains...] -- 31:31:12
      109600000 -- [-4458.252] [...7 remote chains...] -- 31:30:04
      109650000 -- [-4445.112] [...7 remote chains...] -- 31:29:04
      109700000 -- (-4447.660) [...7 remote chains...] -- 31:28:05
      109750000 -- (-4467.138) [...7 remote chains...] -- 31:27:04
      109800000 -- (-4455.366) [...7 remote chains...] -- 31:26:00
      109850000 -- (-4485.316) [...7 remote chains...] -- 31:24:56
      109900000 -- (-4482.990) [...7 remote chains...] -- 31:23:50
      109950000 -- (-4467.742) [...7 remote chains...] -- 31:22:44
      110000000 -- (-4451.767) [...7 remote chains...] -- 31:21:37

      Average standard deviation of split frequencies: 0.002273

      110050000 -- (-4477.207) [...7 remote chains...] -- 31:20:31
      110100000 -- (-4474.843) [...7 remote chains...] -- 31:19:26
      110150000 -- (-4486.056) [...7 remote chains...] -- 31:18:28
      110200000 -- (-4439.956) [...7 remote chains...] -- 31:17:28
      110250000 -- (-4466.238) [...7 remote chains...] -- 31:16:24
      110300000 -- [-4444.921] [...7 remote chains...] -- 31:15:18
      110350000 -- (-4462.959) [...7 remote chains...] -- 31:14:13
      110400000 -- (-4489.668) [...7 remote chains...] -- 31:13:07
      110450000 -- (-4451.341) [...7 remote chains...] -- 31:12:02
      110500000 -- [-4449.307] [...7 remote chains...] -- 31:10:54

      Average standard deviation of split frequencies: 0.002279

      110550000 -- (-4470.794) [...7 remote chains...] -- 31:09:57
      110600000 -- (-4493.495) [...7 remote chains...] -- 31:08:58
      110650000 -- (-4464.214) [...7 remote chains...] -- 31:07:56
      110700000 -- (-4471.190) [...7 remote chains...] -- 31:06:53
      110750000 -- (-4470.714) [...7 remote chains...] -- 31:05:48
      110800000 -- (-4461.561) [...7 remote chains...] -- 31:04:44
      110850000 -- (-4488.288) [...7 remote chains...] -- 31:03:36
      110900000 -- [-4471.922] [...7 remote chains...] -- 31:02:31
      110950000 -- [-4446.495] [...7 remote chains...] -- 31:01:26
      111000000 -- [-4451.814] [...7 remote chains...] -- 31:00:22

      Average standard deviation of split frequencies: 0.002270

      111050000 -- (-4471.454) [...7 remote chains...] -- 30:59:25
      111100000 -- (-4475.042) [...7 remote chains...] -- 30:58:23
      111150000 -- [-4463.958] [...7 remote chains...] -- 30:57:22
      111200000 -- [-4442.449] [...7 remote chains...] -- 30:56:18
      111250000 -- (-4474.134) [...7 remote chains...] -- 30:55:12
      111300000 -- (-4488.900) [...7 remote chains...] -- 30:54:06
      111350000 -- (-4476.996) [...7 remote chains...] -- 30:52:59
      111400000 -- (-4479.659) [...7 remote chains...] -- 30:51:58
      111450000 -- (-4482.703) [...7 remote chains...] -- 30:51:02
      111500000 -- (-4466.747) [...7 remote chains...] -- 30:50:05

      Average standard deviation of split frequencies: 0.002266

      111550000 -- [-4463.929] [...7 remote chains...] -- 30:49:04
      111600000 -- (-4481.152) [...7 remote chains...] -- 30:47:58
      111650000 -- (-4470.513) [...7 remote chains...] -- 30:46:53
      111700000 -- (-4468.290) [...7 remote chains...] -- 30:45:46
      111750000 -- (-4482.497) [...7 remote chains...] -- 30:44:40
      111800000 -- (-4472.313) [...7 remote chains...] -- 30:43:34
      111850000 -- [-4456.667] [...7 remote chains...] -- 30:42:28
      111900000 -- [-4459.013] [...7 remote chains...] -- 30:41:22
      111950000 -- [-4476.183] [...7 remote chains...] -- 30:40:16
      112000000 -- [-4453.920] [...7 remote chains...] -- 30:39:08

      Average standard deviation of split frequencies: 0.002227

      112050000 -- [-4443.093] [...7 remote chains...] -- 30:38:02
      112100000 -- [-4449.790] [...7 remote chains...] -- 30:36:56
      112150000 -- [-4443.759] [...7 remote chains...] -- 30:35:48
      112200000 -- [-4445.550] [...7 remote chains...] -- 30:34:42
      112250000 -- [-4469.660] [...7 remote chains...] -- 30:33:36
      112300000 -- (-4493.564) [...7 remote chains...] -- 30:32:30
      112350000 -- (-4491.866) [...7 remote chains...] -- 30:31:24
      112400000 -- [-4442.417] [...7 remote chains...] -- 30:30:17
      112450000 -- (-4464.902) [...7 remote chains...] -- 30:29:11
      112500000 -- (-4462.394) [...7 remote chains...] -- 30:28:05

      Average standard deviation of split frequencies: 0.002275

      112550000 -- (-4465.410) [...7 remote chains...] -- 30:26:59
      112600000 -- (-4472.914) [...7 remote chains...] -- 30:25:52
      112650000 -- (-4456.897) [...7 remote chains...] -- 30:24:47
      112700000 -- (-4515.193) [...7 remote chains...] -- 30:23:40
      112750000 -- (-4468.477) [...7 remote chains...] -- 30:22:33
      112800000 -- (-4465.988) [...7 remote chains...] -- 30:21:29
      112850000 -- (-4472.506) [...7 remote chains...] -- 30:20:23
      112900000 -- (-4471.894) [...7 remote chains...] -- 30:19:17
      112950000 -- (-4462.100) [...7 remote chains...] -- 30:18:11
      113000000 -- (-4476.942) [...7 remote chains...] -- 30:17:05

      Average standard deviation of split frequencies: 0.002238

      113050000 -- (-4466.300) [...7 remote chains...] -- 30:15:59
      113100000 -- [-4463.895] [...7 remote chains...] -- 30:14:54
      113150000 -- (-4456.406) [...7 remote chains...] -- 30:13:49
      113200000 -- [-4462.749] [...7 remote chains...] -- 30:12:43
      113250000 -- (-4458.268) [...7 remote chains...] -- 30:11:37
      113300000 -- [-4468.057] [...7 remote chains...] -- 30:10:32
      113350000 -- (-4487.577) [...7 remote chains...] -- 30:09:25
      113400000 -- [-4445.055] [...7 remote chains...] -- 30:08:20
      113450000 -- (-4445.711) [...7 remote chains...] -- 30:07:15
      113500000 -- (-4447.140) [...7 remote chains...] -- 30:06:09

      Average standard deviation of split frequencies: 0.002223

      113550000 -- (-4460.877) [...7 remote chains...] -- 30:05:03
      113600000 -- (-4451.525) [...7 remote chains...] -- 30:03:58
      113650000 -- (-4488.454) [...7 remote chains...] -- 30:02:52
      113700000 -- (-4463.182) [...7 remote chains...] -- 30:01:45
      113750000 -- (-4471.422) [...7 remote chains...] -- 30:00:39
      113800000 -- [-4444.044] [...7 remote chains...] -- 29:59:36
      113850000 -- [-4455.486] [...7 remote chains...] -- 29:58:30
      113900000 -- [-4442.457] [...7 remote chains...] -- 29:57:24
      113950000 -- (-4468.734) [...7 remote chains...] -- 29:56:18
      114000000 -- (-4455.167) [...7 remote chains...] -- 29:55:11

      Average standard deviation of split frequencies: 0.002232

      114050000 -- (-4464.799) [...7 remote chains...] -- 29:54:07
      114100000 -- (-4474.152) [...7 remote chains...] -- 29:53:00
      114150000 -- (-4482.419) [...7 remote chains...] -- 29:51:55
      114200000 -- (-4469.652) [...7 remote chains...] -- 29:50:49
      114250000 -- [-4472.566] [...7 remote chains...] -- 29:49:43
      114300000 -- (-4508.336) [...7 remote chains...] -- 29:48:38
      114350000 -- (-4462.620) [...7 remote chains...] -- 29:47:33
      114400000 -- (-4485.348) [...7 remote chains...] -- 29:46:27
      114450000 -- (-4476.125) [...7 remote chains...] -- 29:45:21
      114500000 -- (-4465.618) [...7 remote chains...] -- 29:44:14

      Average standard deviation of split frequencies: 0.002218

      114550000 -- (-4497.455) [...7 remote chains...] -- 29:43:09
      114600000 -- (-4483.363) [...7 remote chains...] -- 29:42:03
      114650000 -- (-4464.489) [...7 remote chains...] -- 29:40:58
      114700000 -- (-4475.517) [...7 remote chains...] -- 29:39:52
      114750000 -- (-4479.298) [...7 remote chains...] -- 29:38:46
      114800000 -- (-4467.847) [...7 remote chains...] -- 29:37:40
      114850000 -- (-4490.617) [...7 remote chains...] -- 29:36:34
      114900000 -- (-4448.840) [...7 remote chains...] -- 29:35:28
      114950000 -- (-4463.197) [...7 remote chains...] -- 29:34:22
      115000000 -- (-4493.690) [...7 remote chains...] -- 29:33:16

      Average standard deviation of split frequencies: 0.002210

      115050000 -- (-4462.734) [...7 remote chains...] -- 29:32:10
      115100000 -- (-4473.242) [...7 remote chains...] -- 29:31:04
      115150000 -- (-4476.421) [...7 remote chains...] -- 29:29:58
      115200000 -- (-4469.831) [...7 remote chains...] -- 29:28:53
      115250000 -- (-4460.131) [...7 remote chains...] -- 29:27:46
      115300000 -- (-4489.398) [...7 remote chains...] -- 29:26:41
      115350000 -- (-4476.987) [...7 remote chains...] -- 29:25:36
      115400000 -- [-4443.636] [...7 remote chains...] -- 29:24:30
      115450000 -- (-4457.093) [...7 remote chains...] -- 29:23:25
      115500000 -- (-4452.348) [...7 remote chains...] -- 29:22:20

      Average standard deviation of split frequencies: 0.002206

      115550000 -- (-4474.185) [...7 remote chains...] -- 29:21:13
      115600000 -- (-4437.797) [...7 remote chains...] -- 29:20:08
      115650000 -- (-4444.557) [...7 remote chains...] -- 29:19:02
      115700000 -- [-4451.963] [...7 remote chains...] -- 29:17:57
      115750000 -- (-4462.840) [...7 remote chains...] -- 29:16:51
      115800000 -- (-4478.733) [...7 remote chains...] -- 29:15:46
      115850000 -- [-4456.841] [...7 remote chains...] -- 29:14:40
      115900000 -- (-4461.574) [...7 remote chains...] -- 29:13:34
      115950000 -- [-4445.026] [...7 remote chains...] -- 29:12:29
      116000000 -- (-4451.980) [...7 remote chains...] -- 29:11:23

      Average standard deviation of split frequencies: 0.002164

      116050000 -- [-4454.090] [...7 remote chains...] -- 29:10:16
      116100000 -- [-4451.309] [...7 remote chains...] -- 29:09:12
      116150000 -- (-4467.136) [...7 remote chains...] -- 29:08:07
      116200000 -- [-4461.380] [...7 remote chains...] -- 29:07:02
      116250000 -- (-4466.890) [...7 remote chains...] -- 29:05:55
      116300000 -- (-4473.214) [...7 remote chains...] -- 29:04:50
      116350000 -- (-4470.135) [...7 remote chains...] -- 29:03:46
      116400000 -- (-4462.920) [...7 remote chains...] -- 29:02:40
      116450000 -- (-4446.155) [...7 remote chains...] -- 29:01:35
      116500000 -- (-4478.857) [...7 remote chains...] -- 29:00:29

      Average standard deviation of split frequencies: 0.002133

      116550000 -- [-4455.371] [...7 remote chains...] -- 28:59:23
      116600000 -- [-4456.603] [...7 remote chains...] -- 28:58:17
      116650000 -- (-4461.111) [...7 remote chains...] -- 28:57:12
      116700000 -- (-4488.419) [...7 remote chains...] -- 28:56:07
      116750000 -- [-4441.235] [...7 remote chains...] -- 28:55:01
      116800000 -- [-4449.875] [...7 remote chains...] -- 28:53:56
      116850000 -- [-4465.554] [...7 remote chains...] -- 28:52:50
      116900000 -- [-4460.686] [...7 remote chains...] -- 28:51:45
      116950000 -- [-4473.269] [...7 remote chains...] -- 28:50:41
      117000000 -- (-4455.135) [...7 remote chains...] -- 28:49:35

      Average standard deviation of split frequencies: 0.002132

      117050000 -- (-4465.212) [...7 remote chains...] -- 28:48:29
      117100000 -- (-4472.063) [...7 remote chains...] -- 28:47:24
      117150000 -- (-4484.002) [...7 remote chains...] -- 28:46:19
      117200000 -- (-4485.347) [...7 remote chains...] -- 28:45:14
      117250000 -- (-4466.840) [...7 remote chains...] -- 28:44:08
      117300000 -- (-4491.380) [...7 remote chains...] -- 28:43:03
      117350000 -- (-4475.352) [...7 remote chains...] -- 28:41:57
      117400000 -- (-4464.902) [...7 remote chains...] -- 28:40:52
      117450000 -- (-4470.370) [...7 remote chains...] -- 28:39:47
      117500000 -- (-4472.003) [...7 remote chains...] -- 28:38:42

      Average standard deviation of split frequencies: 0.002158

      117550000 -- (-4465.356) [...7 remote chains...] -- 28:37:36
      117600000 -- (-4486.154) [...7 remote chains...] -- 28:36:31
      117650000 -- (-4509.827) [...7 remote chains...] -- 28:35:25
      117700000 -- (-4474.297) [...7 remote chains...] -- 28:34:20
      117750000 -- (-4480.730) [...7 remote chains...] -- 28:33:14
      117800000 -- (-4462.925) [...7 remote chains...] -- 28:32:09
      117850000 -- (-4455.772) [...7 remote chains...] -- 28:31:04
      117900000 -- (-4476.809) [...7 remote chains...] -- 28:29:58
      117950000 -- (-4478.438) [...7 remote chains...] -- 28:28:52
      118000000 -- (-4449.874) [...7 remote chains...] -- 28:27:48

      Average standard deviation of split frequencies: 0.002104

      118050000 -- (-4486.239) [...7 remote chains...] -- 28:26:43
      118100000 -- (-4464.321) [...7 remote chains...] -- 28:25:37
      118150000 -- (-4501.659) [...7 remote chains...] -- 28:24:32
      118200000 -- (-4483.944) [...7 remote chains...] -- 28:23:27
      118250000 -- (-4465.139) [...7 remote chains...] -- 28:22:23
      118300000 -- (-4453.689) [...7 remote chains...] -- 28:21:18
      118350000 -- (-4445.089) [...7 remote chains...] -- 28:20:14
      118400000 -- (-4488.354) [...7 remote chains...] -- 28:19:09
      118450000 -- (-4479.364) [...7 remote chains...] -- 28:18:04
      118500000 -- (-4480.496) [...7 remote chains...] -- 28:16:59

      Average standard deviation of split frequencies: 0.002146

      118550000 -- (-4474.597) [...7 remote chains...] -- 28:15:53
      118600000 -- (-4468.988) [...7 remote chains...] -- 28:14:48
      118650000 -- (-4471.050) [...7 remote chains...] -- 28:13:43
      118700000 -- (-4478.212) [...7 remote chains...] -- 28:12:38
      118750000 -- (-4453.569) [...7 remote chains...] -- 28:11:33
      118800000 -- (-4471.671) [...7 remote chains...] -- 28:10:28
      118850000 -- (-4485.769) [...7 remote chains...] -- 28:09:22
      118900000 -- (-4473.956) [...7 remote chains...] -- 28:08:17
      118950000 -- (-4481.718) [...7 remote chains...] -- 28:07:12
      119000000 -- (-4467.902) [...7 remote chains...] -- 28:06:07

      Average standard deviation of split frequencies: 0.002096

      119050000 -- (-4479.137) [...7 remote chains...] -- 28:05:02
      119100000 -- (-4455.204) [...7 remote chains...] -- 28:03:56
      119150000 -- (-4480.765) [...7 remote chains...] -- 28:02:52
      119200000 -- (-4447.978) [...7 remote chains...] -- 28:01:47
      119250000 -- (-4474.662) [...7 remote chains...] -- 28:00:43
      119300000 -- (-4478.462) [...7 remote chains...] -- 27:59:38
      119350000 -- (-4500.643) [...7 remote chains...] -- 27:58:33
      119400000 -- (-4467.800) [...7 remote chains...] -- 27:57:28
      119450000 -- (-4487.668) [...7 remote chains...] -- 27:56:24
      119500000 -- (-4489.508) [...7 remote chains...] -- 27:55:18

      Average standard deviation of split frequencies: 0.002119

      119550000 -- (-4453.537) [...7 remote chains...] -- 27:54:13
      119600000 -- (-4470.325) [...7 remote chains...] -- 27:53:08
      119650000 -- (-4496.933) [...7 remote chains...] -- 27:52:03
      119700000 -- [-4471.211] [...7 remote chains...] -- 27:51:00
      119750000 -- (-4453.657) [...7 remote chains...] -- 27:49:56
      119800000 -- (-4471.963) [...7 remote chains...] -- 27:48:50
      119850000 -- (-4467.763) [...7 remote chains...] -- 27:47:46
      119900000 -- [-4448.796] [...7 remote chains...] -- 27:46:41
      119950000 -- (-4458.792) [...7 remote chains...] -- 27:45:39
      120000000 -- (-4452.787) [...7 remote chains...] -- 27:44:34

      Average standard deviation of split frequencies: 0.002179

      120050000 -- [-4460.309] [...7 remote chains...] -- 27:43:28
      120100000 -- (-4469.927) [...7 remote chains...] -- 27:42:23
      120150000 -- [-4468.499] [...7 remote chains...] -- 27:41:19
      120200000 -- [-4445.035] [...7 remote chains...] -- 27:40:15
      120250000 -- [-4467.919] [...7 remote chains...] -- 27:39:10
      120300000 -- [-4456.156] [...7 remote chains...] -- 27:38:06
      120350000 -- [-4460.512] [...7 remote chains...] -- 27:37:01
      120400000 -- (-4465.115) [...7 remote chains...] -- 27:35:57
      120450000 -- [-4432.914] [...7 remote chains...] -- 27:34:51
      120500000 -- (-4476.419) [...7 remote chains...] -- 27:33:47

      Average standard deviation of split frequencies: 0.002237

      120550000 -- (-4466.336) [...7 remote chains...] -- 27:32:41
      120600000 -- [-4460.838] [...7 remote chains...] -- 27:31:38
      120650000 -- (-4460.978) [...7 remote chains...] -- 27:30:33
      120700000 -- (-4491.836) [...7 remote chains...] -- 27:29:31
      120750000 -- (-4452.431) [...7 remote chains...] -- 27:28:27
      120800000 -- (-4469.946) [...7 remote chains...] -- 27:27:23
      120850000 -- (-4449.016) [...7 remote chains...] -- 27:26:19
      120900000 -- (-4454.127) [...7 remote chains...] -- 27:25:14
      120950000 -- (-4459.979) [...7 remote chains...] -- 27:24:10
      121000000 -- (-4460.245) [...7 remote chains...] -- 27:23:04

      Average standard deviation of split frequencies: 0.002337

      121050000 -- (-4485.776) [...7 remote chains...] -- 27:22:01
      121100000 -- [-4447.080] [...7 remote chains...] -- 27:20:56
      121150000 -- [-4449.957] [...7 remote chains...] -- 27:19:51
      121200000 -- (-4469.551) [...7 remote chains...] -- 27:18:47
      121250000 -- (-4469.529) [...7 remote chains...] -- 27:17:41
      121300000 -- (-4462.853) [...7 remote chains...] -- 27:16:37
      121350000 -- (-4470.531) [...7 remote chains...] -- 27:15:32
      121400000 -- (-4461.314) [...7 remote chains...] -- 27:14:27
      121450000 -- (-4464.006) [...7 remote chains...] -- 27:13:24
      121500000 -- (-4457.979) [...7 remote chains...] -- 27:12:18

      Average standard deviation of split frequencies: 0.002371

      121550000 -- (-4476.175) [...7 remote chains...] -- 27:11:13
      121600000 -- (-4496.558) [...7 remote chains...] -- 27:10:09
      121650000 -- (-4467.062) [...7 remote chains...] -- 27:09:05
      121700000 -- (-4509.859) [...7 remote chains...] -- 27:08:01
      121750000 -- (-4486.415) [...7 remote chains...] -- 27:06:57
      121800000 -- (-4484.371) [...7 remote chains...] -- 27:05:53
      121850000 -- (-4478.033) [...7 remote chains...] -- 27:04:48
      121900000 -- [-4460.633] [...7 remote chains...] -- 27:03:43
      121950000 -- [-4458.204] [...7 remote chains...] -- 27:02:39
      122000000 -- (-4442.192) [...7 remote chains...] -- 27:01:34

      Average standard deviation of split frequencies: 0.002428

      122050000 -- (-4471.014) [...7 remote chains...] -- 27:00:28
      122100000 -- [-4462.540] [...7 remote chains...] -- 26:59:24
      122150000 -- (-4460.968) [...7 remote chains...] -- 26:58:19
      122200000 -- (-4471.467) [...7 remote chains...] -- 26:57:15
      122250000 -- (-4463.313) [...7 remote chains...] -- 26:56:11
      122300000 -- [-4450.405] [...7 remote chains...] -- 26:55:07
      122350000 -- [-4446.957] [...7 remote chains...] -- 26:54:03
      122400000 -- [-4436.109] [...7 remote chains...] -- 26:52:58
      122450000 -- (-4477.375) [...7 remote chains...] -- 26:51:54
      122500000 -- (-4460.169) [...7 remote chains...] -- 26:50:51

      Average standard deviation of split frequencies: 0.002449

      122550000 -- [-4441.057] [...7 remote chains...] -- 26:49:45
      122600000 -- [-4447.599] [...7 remote chains...] -- 26:48:42
      122650000 -- (-4471.234) [...7 remote chains...] -- 26:47:38
      122700000 -- (-4476.945) [...7 remote chains...] -- 26:46:33
      122750000 -- (-4466.430) [...7 remote chains...] -- 26:45:31
      122800000 -- (-4475.151) [...7 remote chains...] -- 26:44:26
      122850000 -- (-4461.142) [...7 remote chains...] -- 26:43:22
      122900000 -- (-4472.220) [...7 remote chains...] -- 26:42:17
      122950000 -- (-4475.142) [...7 remote chains...] -- 26:41:14
      123000000 -- [-4469.019] [...7 remote chains...] -- 26:40:11

      Average standard deviation of split frequencies: 0.002443

      123050000 -- (-4463.357) [...7 remote chains...] -- 26:39:07
      123100000 -- (-4468.527) [...7 remote chains...] -- 26:38:02
      123150000 -- (-4484.162) [...7 remote chains...] -- 26:36:58
      123200000 -- (-4468.966) [...7 remote chains...] -- 26:35:53
      123250000 -- (-4481.327) [...7 remote chains...] -- 26:34:49
      123300000 -- (-4479.153) [...7 remote chains...] -- 26:33:45
      123350000 -- (-4482.574) [...7 remote chains...] -- 26:32:40
      123400000 -- [-4444.894] [...7 remote chains...] -- 26:31:36
      123450000 -- [-4448.801] [...7 remote chains...] -- 26:30:31
      123500000 -- (-4461.045) [...7 remote chains...] -- 26:29:27

      Average standard deviation of split frequencies: 0.002432

      123550000 -- (-4463.923) [...7 remote chains...] -- 26:28:23
      123600000 -- (-4474.795) [...7 remote chains...] -- 26:27:18
      123650000 -- (-4477.492) [...7 remote chains...] -- 26:26:14
      123700000 -- (-4464.419) [...7 remote chains...] -- 26:25:09
      123750000 -- (-4466.731) [...7 remote chains...] -- 26:24:05
      123800000 -- (-4477.577) [...7 remote chains...] -- 26:23:01
      123850000 -- [-4447.889] [...7 remote chains...] -- 26:21:56
      123900000 -- [-4451.612] [...7 remote chains...] -- 26:20:52
      123950000 -- (-4438.678) [...7 remote chains...] -- 26:19:47
      124000000 -- (-4444.024) [...7 remote chains...] -- 26:18:44

      Average standard deviation of split frequencies: 0.002457

      124050000 -- (-4464.594) [...7 remote chains...] -- 26:17:41
      124100000 -- (-4447.502) [...7 remote chains...] -- 26:16:37
      124150000 -- (-4445.630) [...7 remote chains...] -- 26:15:32
      124200000 -- (-4459.564) [...7 remote chains...] -- 26:14:28
      124250000 -- (-4448.214) [...7 remote chains...] -- 26:13:25
      124300000 -- (-4468.406) [...7 remote chains...] -- 26:12:20
      124350000 -- [-4448.443] [...7 remote chains...] -- 26:11:16
      124400000 -- [-4454.210] [...7 remote chains...] -- 26:10:11
      124450000 -- [-4444.188] [...7 remote chains...] -- 26:09:07
      124500000 -- [-4459.209] [...7 remote chains...] -- 26:08:04

      Average standard deviation of split frequencies: 0.002404

      124550000 -- (-4480.217) [...7 remote chains...] -- 26:07:00
      124600000 -- (-4474.005) [...7 remote chains...] -- 26:05:55
      124650000 -- (-4460.645) [...7 remote chains...] -- 26:04:51
      124700000 -- [-4465.499] [...7 remote chains...] -- 26:03:47
      124750000 -- (-4467.513) [...7 remote chains...] -- 26:02:44
      124800000 -- (-4472.192) [...7 remote chains...] -- 26:01:39
      124850000 -- (-4483.096) [...7 remote chains...] -- 26:00:35
      124900000 -- (-4464.232) [...7 remote chains...] -- 25:59:31
      124950000 -- (-4466.526) [...7 remote chains...] -- 25:58:27
      125000000 -- (-4475.955) [...7 remote chains...] -- 25:57:23

      Average standard deviation of split frequencies: 0.002498

      125050000 -- (-4453.335) [...7 remote chains...] -- 25:56:18
      125100000 -- (-4466.331) [...7 remote chains...] -- 25:55:14
      125150000 -- (-4489.225) [...7 remote chains...] -- 25:54:10
      125200000 -- (-4472.686) [...7 remote chains...] -- 25:53:04
      125250000 -- (-4498.451) [...7 remote chains...] -- 25:52:02
      125300000 -- (-4470.717) [...7 remote chains...] -- 25:50:57
      125350000 -- (-4487.840) [...7 remote chains...] -- 25:49:52
      125400000 -- (-4456.921) [...7 remote chains...] -- 25:48:49
      125450000 -- (-4474.970) [...7 remote chains...] -- 25:47:45
      125500000 -- [-4459.659] [...7 remote chains...] -- 25:46:40

      Average standard deviation of split frequencies: 0.002513

      125550000 -- (-4472.811) [...7 remote chains...] -- 25:45:37
      125600000 -- (-4467.684) [...7 remote chains...] -- 25:44:33
      125650000 -- (-4494.844) [...7 remote chains...] -- 25:43:29
      125700000 -- (-4473.006) [...7 remote chains...] -- 25:42:25
      125750000 -- (-4460.111) [...7 remote chains...] -- 25:41:22
      125800000 -- (-4475.893) [...7 remote chains...] -- 25:40:17
      125850000 -- (-4466.406) [...7 remote chains...] -- 25:39:14
      125900000 -- (-4485.450) [...7 remote chains...] -- 25:38:10
      125950000 -- (-4462.622) [...7 remote chains...] -- 25:37:05
      126000000 -- (-4459.930) [...7 remote chains...] -- 25:36:02

      Average standard deviation of split frequencies: 0.002472

      126050000 -- (-4455.235) [...7 remote chains...] -- 25:34:58
      126100000 -- (-4488.392) [...7 remote chains...] -- 25:33:53
      126150000 -- (-4456.525) [...7 remote chains...] -- 25:32:49
      126200000 -- (-4476.782) [...7 remote chains...] -- 25:31:44
      126250000 -- (-4483.315) [...7 remote chains...] -- 25:30:41
      126300000 -- (-4461.262) [...7 remote chains...] -- 25:29:37
      126350000 -- [-4432.935] [...7 remote chains...] -- 25:28:33
      126400000 -- [-4483.782] [...7 remote chains...] -- 25:27:28
      126450000 -- (-4466.680) [...7 remote chains...] -- 25:26:24
      126500000 -- (-4459.967) [...7 remote chains...] -- 25:25:21

      Average standard deviation of split frequencies: 0.002411

      126550000 -- (-4493.690) [...7 remote chains...] -- 25:24:17
      126600000 -- [-4467.766] [...7 remote chains...] -- 25:23:12
      126650000 -- (-4462.876) [...7 remote chains...] -- 25:22:08
      126700000 -- (-4457.005) [...7 remote chains...] -- 25:21:04
      126750000 -- (-4455.258) [...7 remote chains...] -- 25:20:00
      126800000 -- (-4481.962) [...7 remote chains...] -- 25:18:57
      126850000 -- (-4459.685) [...7 remote chains...] -- 25:17:52
      126900000 -- (-4453.776) [...7 remote chains...] -- 25:16:49
      126950000 -- (-4459.005) [...7 remote chains...] -- 25:15:45
      127000000 -- (-4477.335) [...7 remote chains...] -- 25:14:40

      Average standard deviation of split frequencies: 0.002317

      127050000 -- (-4469.258) [...7 remote chains...] -- 25:13:37
      127100000 -- (-4472.829) [...7 remote chains...] -- 25:12:33
      127150000 -- [-4462.157] [...7 remote chains...] -- 25:11:29
      127200000 -- [-4466.304] [...7 remote chains...] -- 25:10:25
      127250000 -- [-4446.406] [...7 remote chains...] -- 25:09:20
      127300000 -- (-4455.216) [...7 remote chains...] -- 25:08:16
      127350000 -- (-4477.431) [...7 remote chains...] -- 25:07:12
      127400000 -- (-4463.555) [...7 remote chains...] -- 25:06:08
      127450000 -- (-4492.493) [...7 remote chains...] -- 25:05:04
      127500000 -- (-4455.909) [...7 remote chains...] -- 25:04:00

      Average standard deviation of split frequencies: 0.002306

      127550000 -- (-4483.257) [...7 remote chains...] -- 25:02:56
      127600000 -- (-4471.954) [...7 remote chains...] -- 25:01:52
      127650000 -- (-4493.758) [...7 remote chains...] -- 25:00:47
      127700000 -- [-4463.095] [...7 remote chains...] -- 24:59:43
      127750000 -- [-4436.984] [...7 remote chains...] -- 24:58:39
      127800000 -- (-4497.520) [...7 remote chains...] -- 24:57:36
      127850000 -- [-4446.925] [...7 remote chains...] -- 24:56:32
      127900000 -- [-4478.394] [...7 remote chains...] -- 24:55:28
      127950000 -- (-4471.683) [...7 remote chains...] -- 24:54:25
      128000000 -- (-4459.457) [...7 remote chains...] -- 24:53:21

      Average standard deviation of split frequencies: 0.002322

      128050000 -- [-4463.677] [...7 remote chains...] -- 24:52:18
      128100000 -- (-4458.270) [...7 remote chains...] -- 24:51:15
      128150000 -- (-4471.010) [...7 remote chains...] -- 24:50:10
      128200000 -- (-4473.044) [...7 remote chains...] -- 24:49:07
      128250000 -- (-4449.338) [...7 remote chains...] -- 24:48:04
      128300000 -- (-4464.930) [...7 remote chains...] -- 24:47:01
      128350000 -- (-4464.878) [...7 remote chains...] -- 24:45:57
      128400000 -- (-4473.172) [...7 remote chains...] -- 24:44:53
      128450000 -- (-4472.131) [...7 remote chains...] -- 24:43:49
      128500000 -- (-4463.635) [...7 remote chains...] -- 24:42:46

      Average standard deviation of split frequencies: 0.002346

      128550000 -- [-4457.651] [...7 remote chains...] -- 24:41:42
      128600000 -- (-4465.764) [...7 remote chains...] -- 24:40:38
      128650000 -- (-4465.313) [...7 remote chains...] -- 24:39:34
      128700000 -- (-4456.490) [...7 remote chains...] -- 24:38:30
      128750000 -- (-4484.531) [...7 remote chains...] -- 24:37:26
      128800000 -- (-4462.566) [...7 remote chains...] -- 24:36:22
      128850000 -- (-4472.674) [...7 remote chains...] -- 24:35:19
      128900000 -- (-4465.947) [...7 remote chains...] -- 24:34:15
      128950000 -- (-4463.520) [...7 remote chains...] -- 24:33:12
      129000000 -- (-4464.773) [...7 remote chains...] -- 24:32:08

      Average standard deviation of split frequencies: 0.002261

      129050000 -- (-4440.673) [...7 remote chains...] -- 24:31:06
      129100000 -- (-4466.387) [...7 remote chains...] -- 24:30:02
      129150000 -- (-4486.469) [...7 remote chains...] -- 24:28:59
      129200000 -- [-4452.507] [...7 remote chains...] -- 24:27:55
      129250000 -- [-4449.012] [...7 remote chains...] -- 24:26:51
      129300000 -- (-4470.413) [...7 remote chains...] -- 24:25:49
      129350000 -- (-4477.479) [...7 remote chains...] -- 24:24:44
      129400000 -- (-4460.502) [...7 remote chains...] -- 24:23:40
      129450000 -- (-4471.029) [...7 remote chains...] -- 24:22:36
      129500000 -- (-4468.712) [...7 remote chains...] -- 24:21:32

      Average standard deviation of split frequencies: 0.002261

      129550000 -- (-4459.905) [...7 remote chains...] -- 24:20:29
      129600000 -- (-4476.805) [...7 remote chains...] -- 24:19:25
      129650000 -- (-4467.642) [...7 remote chains...] -- 24:18:22
      129700000 -- (-4466.882) [...7 remote chains...] -- 24:17:18
      129750000 -- (-4465.170) [...7 remote chains...] -- 24:16:13
      129800000 -- (-4475.843) [...7 remote chains...] -- 24:15:09
      129850000 -- [-4458.852] [...7 remote chains...] -- 24:14:05
      129900000 -- [-4438.886] [...7 remote chains...] -- 24:13:01
      129950000 -- [-4436.917] [...7 remote chains...] -- 24:11:58
      130000000 -- (-4450.803) [...7 remote chains...] -- 24:10:54

      Average standard deviation of split frequencies: 0.002244

      130050000 -- [-4449.280] [...7 remote chains...] -- 24:09:50
      130100000 -- (-4470.258) [...7 remote chains...] -- 24:08:46
      130150000 -- [-4437.056] [...7 remote chains...] -- 24:07:43
      130200000 -- [-4453.544] [...7 remote chains...] -- 24:06:39
      130250000 -- [-4460.690] [...7 remote chains...] -- 24:05:35
      130300000 -- [-4461.436] [...7 remote chains...] -- 24:04:32
      130350000 -- (-4444.000) [...7 remote chains...] -- 24:03:28
      130400000 -- (-4462.071) [...7 remote chains...] -- 24:02:24
      130450000 -- [-4479.980] [...7 remote chains...] -- 24:01:20
      130500000 -- [-4457.496] [...7 remote chains...] -- 24:00:17

      Average standard deviation of split frequencies: 0.002240

      130550000 -- [-4449.287] [...7 remote chains...] -- 23:59:15
      130600000 -- (-4474.567) [...7 remote chains...] -- 23:58:11
      130650000 -- (-4481.730) [...7 remote chains...] -- 23:57:07
      130700000 -- (-4459.762) [...7 remote chains...] -- 23:56:04
      130750000 -- [-4451.563] [...7 remote chains...] -- 23:55:00
      130800000 -- [-4435.466] [...7 remote chains...] -- 23:53:58
      130850000 -- (-4458.246) [...7 remote chains...] -- 23:52:55
      130900000 -- (-4474.616) [...7 remote chains...] -- 23:51:52
      130950000 -- (-4469.648) [...7 remote chains...] -- 23:50:48
      131000000 -- (-4489.548) [...7 remote chains...] -- 23:49:44

      Average standard deviation of split frequencies: 0.002181

      131050000 -- (-4476.194) [...7 remote chains...] -- 23:48:41
      131100000 -- (-4462.658) [...7 remote chains...] -- 23:47:37
      131150000 -- (-4467.468) [...7 remote chains...] -- 23:46:34
      131200000 -- (-4451.596) [...7 remote chains...] -- 23:45:30
      131250000 -- (-4470.476) [...7 remote chains...] -- 23:44:26
      131300000 -- (-4484.363) [...7 remote chains...] -- 23:43:23
      131350000 -- (-4482.001) [...7 remote chains...] -- 23:42:20
      131400000 -- (-4483.320) [...7 remote chains...] -- 23:41:18
      131450000 -- (-4489.866) [...7 remote chains...] -- 23:40:13
      131500000 -- (-4475.909) [...7 remote chains...] -- 23:39:09

      Average standard deviation of split frequencies: 0.002173

      131550000 -- (-4471.898) [...7 remote chains...] -- 23:38:07
      131600000 -- (-4471.749) [...7 remote chains...] -- 23:37:03
      131650000 -- (-4477.512) [...7 remote chains...] -- 23:36:00
      131700000 -- (-4453.751) [...7 remote chains...] -- 23:34:55
      131750000 -- [-4468.199] [...7 remote chains...] -- 23:33:52
      131800000 -- (-4466.218) [...7 remote chains...] -- 23:32:48
      131850000 -- (-4475.243) [...7 remote chains...] -- 23:31:45
      131900000 -- (-4464.531) [...7 remote chains...] -- 23:30:41
      131950000 -- (-4483.685) [...7 remote chains...] -- 23:29:38
      132000000 -- (-4469.732) [...7 remote chains...] -- 23:28:35

      Average standard deviation of split frequencies: 0.002153

      132050000 -- (-4466.983) [...7 remote chains...] -- 23:27:31
      132100000 -- [-4450.510] [...7 remote chains...] -- 23:26:28
      132150000 -- (-4478.536) [...7 remote chains...] -- 23:25:25
      132200000 -- (-4471.368) [...7 remote chains...] -- 23:24:22
      132250000 -- (-4468.493) [...7 remote chains...] -- 23:23:19
      132300000 -- [-4457.518] [...7 remote chains...] -- 23:22:15
      132350000 -- [-4456.754] [...7 remote chains...] -- 23:21:12
      132400000 -- (-4462.341) [...7 remote chains...] -- 23:20:08
      132450000 -- (-4456.571) [...7 remote chains...] -- 23:19:05
      132500000 -- (-4475.155) [...7 remote chains...] -- 23:18:01

      Average standard deviation of split frequencies: 0.002153

      132550000 -- (-4473.973) [...7 remote chains...] -- 23:16:59
      132600000 -- [-4466.865] [...7 remote chains...] -- 23:15:56
      132650000 -- (-4469.931) [...7 remote chains...] -- 23:14:52
      132700000 -- (-4458.157) [...7 remote chains...] -- 23:13:48
      132750000 -- [-4453.266] [...7 remote chains...] -- 23:12:45
      132800000 -- (-4452.558) [...7 remote chains...] -- 23:11:42
      132850000 -- (-4494.606) [...7 remote chains...] -- 23:10:38
      132900000 -- (-4450.645) [...7 remote chains...] -- 23:09:35
      132950000 -- (-4507.140) [...7 remote chains...] -- 23:08:31
      133000000 -- (-4465.237) [...7 remote chains...] -- 23:07:28

      Average standard deviation of split frequencies: 0.002157

      133050000 -- (-4461.229) [...7 remote chains...] -- 23:06:24
      133100000 -- (-4456.162) [...7 remote chains...] -- 23:05:21
      133150000 -- (-4491.329) [...7 remote chains...] -- 23:04:18
      133200000 -- (-4492.723) [...7 remote chains...] -- 23:03:14
      133250000 -- (-4481.249) [...7 remote chains...] -- 23:02:10
      133300000 -- (-4466.315) [...7 remote chains...] -- 23:01:07
      133350000 -- (-4483.484) [...7 remote chains...] -- 23:00:04
      133400000 -- (-4467.167) [...7 remote chains...] -- 22:59:01
      133450000 -- (-4461.993) [...7 remote chains...] -- 22:57:59
      133500000 -- (-4468.662) [...7 remote chains...] -- 22:56:56

      Average standard deviation of split frequencies: 0.002181

      133550000 -- (-4460.340) [...7 remote chains...] -- 22:55:52
      133600000 -- (-4467.291) [...7 remote chains...] -- 22:54:50
      133650000 -- (-4449.898) [...7 remote chains...] -- 22:53:47
      133700000 -- (-4477.639) [...7 remote chains...] -- 22:52:44
      133750000 -- [-4470.789] [...7 remote chains...] -- 22:51:42
      133800000 -- (-4467.160) [...7 remote chains...] -- 22:50:38
      133850000 -- (-4467.824) [...7 remote chains...] -- 22:49:35
      133900000 -- (-4481.725) [...7 remote chains...] -- 22:48:33
      133950000 -- (-4455.168) [...7 remote chains...] -- 22:47:30
      134000000 -- (-4486.812) [...7 remote chains...] -- 22:46:28

      Average standard deviation of split frequencies: 0.002063

      134050000 -- (-4470.730) [...7 remote chains...] -- 22:45:26
      134100000 -- (-4494.665) [...7 remote chains...] -- 22:44:23
      134150000 -- (-4477.584) [...7 remote chains...] -- 22:43:20
      134200000 -- [-4469.275] [...7 remote chains...] -- 22:42:17
      134250000 -- [-4463.046] [...7 remote chains...] -- 22:41:15
      134300000 -- (-4476.765) [...7 remote chains...] -- 22:40:15
      134350000 -- (-4483.175) [...7 remote chains...] -- 22:39:14
      134400000 -- [-4436.889] [...7 remote chains...] -- 22:38:11
      134450000 -- [-4462.724] [...7 remote chains...] -- 22:37:08
      134500000 -- [-4456.742] [...7 remote chains...] -- 22:36:06

      Average standard deviation of split frequencies: 0.002028

      134550000 -- (-4458.204) [...7 remote chains...] -- 22:35:04
      134600000 -- [-4467.581] [...7 remote chains...] -- 22:34:01
      134650000 -- (-4475.238) [...7 remote chains...] -- 22:33:00
      134700000 -- [-4452.045] [...7 remote chains...] -- 22:31:57
      134750000 -- [-4447.373] [...7 remote chains...] -- 22:30:57
      134800000 -- [-4442.227] [...7 remote chains...] -- 22:29:56
      134850000 -- (-4466.054) [...7 remote chains...] -- 22:28:54
      134900000 -- (-4464.934) [...7 remote chains...] -- 22:27:52
      134950000 -- (-4477.221) [...7 remote chains...] -- 22:26:51
      135000000 -- (-4482.405) [...7 remote chains...] -- 22:25:50

      Average standard deviation of split frequencies: 0.002081

      135050000 -- (-4462.867) [...7 remote chains...] -- 22:24:51
      135100000 -- (-4489.785) [...7 remote chains...] -- 22:23:50
      135150000 -- [-4441.676] [...7 remote chains...] -- 22:22:50
      135200000 -- (-4471.013) [...7 remote chains...] -- 22:21:50
      135250000 -- (-4458.705) [...7 remote chains...] -- 22:20:49
      135300000 -- (-4483.202) [...7 remote chains...] -- 22:19:49
      135350000 -- (-4470.602) [...7 remote chains...] -- 22:18:47
      135400000 -- [-4439.449] [...7 remote chains...] -- 22:17:46
      135450000 -- [-4459.106] [...7 remote chains...] -- 22:16:44
      135500000 -- [-4458.851] [...7 remote chains...] -- 22:15:43

      Average standard deviation of split frequencies: 0.002072

      135550000 -- [-4439.157] [...7 remote chains...] -- 22:14:42
      135600000 -- (-4479.831) [...7 remote chains...] -- 22:13:40
      135650000 -- [-4462.620] [...7 remote chains...] -- 22:12:38
      135700000 -- (-4464.454) [...7 remote chains...] -- 22:11:35
      135750000 -- (-4472.256) [...7 remote chains...] -- 22:10:33
      135800000 -- (-4475.083) [...7 remote chains...] -- 22:09:32
      135850000 -- [-4467.963] [...7 remote chains...] -- 22:08:31
      135900000 -- (-4454.987) [...7 remote chains...] -- 22:07:28
      135950000 -- [-4461.304] [...7 remote chains...] -- 22:06:25
      136000000 -- [-4448.158] [...7 remote chains...] -- 22:05:21

      Average standard deviation of split frequencies: 0.002112

      136050000 -- [-4445.534] [...7 remote chains...] -- 22:04:18
      136100000 -- [-4455.703] [...7 remote chains...] -- 22:03:15
      136150000 -- [-4456.135] [...7 remote chains...] -- 22:02:12
      136200000 -- [-4458.482] [...7 remote chains...] -- 22:01:08
      136250000 -- [-4454.495] [...7 remote chains...] -- 22:00:05
      136300000 -- [-4460.493] [...7 remote chains...] -- 21:59:03
      136350000 -- (-4495.129) [...7 remote chains...] -- 21:57:59
      136400000 -- [-4446.373] [...7 remote chains...] -- 21:56:56
      136450000 -- [-4452.695] [...7 remote chains...] -- 21:55:53
      136500000 -- (-4460.056) [...7 remote chains...] -- 21:54:50

      Average standard deviation of split frequencies: 0.002117

      136550000 -- (-4486.809) [...7 remote chains...] -- 21:53:47
      136600000 -- (-4491.168) [...7 remote chains...] -- 21:52:43
      136650000 -- (-4503.417) [...7 remote chains...] -- 21:51:40
      136700000 -- (-4473.738) [...7 remote chains...] -- 21:50:36
      136750000 -- (-4445.590) [...7 remote chains...] -- 21:49:33
      136800000 -- (-4486.161) [...7 remote chains...] -- 21:48:30
      136850000 -- (-4469.767) [...7 remote chains...] -- 21:47:27
      136900000 -- (-4479.637) [...7 remote chains...] -- 21:46:24
      136950000 -- (-4454.320) [...7 remote chains...] -- 21:45:21
      137000000 -- (-4466.554) [...7 remote chains...] -- 21:44:17

      Average standard deviation of split frequencies: 0.002131

      137050000 -- [-4455.386] [...7 remote chains...] -- 21:43:15
      137100000 -- [-4457.152] [...7 remote chains...] -- 21:42:11
      137150000 -- (-4453.037) [...7 remote chains...] -- 21:41:09
      137200000 -- [-4463.223] [...7 remote chains...] -- 21:40:05
      137250000 -- (-4464.233) [...7 remote chains...] -- 21:39:02
      137300000 -- (-4451.897) [...7 remote chains...] -- 21:37:59
      137350000 -- (-4478.048) [...7 remote chains...] -- 21:36:55
      137400000 -- (-4455.593) [...7 remote chains...] -- 21:35:53
      137450000 -- (-4478.196) [...7 remote chains...] -- 21:34:50
      137500000 -- [-4457.089] [...7 remote chains...] -- 21:33:46

      Average standard deviation of split frequencies: 0.002157

      137550000 -- (-4484.587) [...7 remote chains...] -- 21:32:43
      137600000 -- [-4457.754] [...7 remote chains...] -- 21:31:40
      137650000 -- (-4491.051) [...7 remote chains...] -- 21:30:37
      137700000 -- [-4441.432] [...7 remote chains...] -- 21:29:34
      137750000 -- (-4474.361) [...7 remote chains...] -- 21:28:31
      137800000 -- (-4464.119) [...7 remote chains...] -- 21:27:28
      137850000 -- (-4476.105) [...7 remote chains...] -- 21:26:25
      137900000 -- (-4465.695) [...7 remote chains...] -- 21:25:21
      137950000 -- (-4476.152) [...7 remote chains...] -- 21:24:18
      138000000 -- [-4472.560] [...7 remote chains...] -- 21:23:15

      Average standard deviation of split frequencies: 0.002171

      138050000 -- (-4470.237) [...7 remote chains...] -- 21:22:11
      138100000 -- (-4472.400) [...7 remote chains...] -- 21:21:09
      138150000 -- (-4455.998) [...7 remote chains...] -- 21:20:06
      138200000 -- [-4471.682] [...7 remote chains...] -- 21:19:02
      138250000 -- (-4470.812) [...7 remote chains...] -- 21:17:59
      138300000 -- [-4447.850] [...7 remote chains...] -- 21:16:56
      138350000 -- [-4440.846] [...7 remote chains...] -- 21:15:53
      138400000 -- [-4448.178] [...7 remote chains...] -- 21:14:50
      138450000 -- [-4439.128] [...7 remote chains...] -- 21:13:47
      138500000 -- (-4472.806) [...7 remote chains...] -- 21:12:44

      Average standard deviation of split frequencies: 0.002188

      138550000 -- (-4481.047) [...7 remote chains...] -- 21:11:41
      138600000 -- [-4452.855] [...7 remote chains...] -- 21:10:38
      138650000 -- (-4458.115) [...7 remote chains...] -- 21:09:35
      138700000 -- (-4466.846) [...7 remote chains...] -- 21:08:31
      138750000 -- [-4457.353] [...7 remote chains...] -- 21:07:28
      138800000 -- [-4468.541] [...7 remote chains...] -- 21:06:25
      138850000 -- [-4447.043] [...7 remote chains...] -- 21:05:22
      138900000 -- [-4444.733] [...7 remote chains...] -- 21:04:19
      138950000 -- (-4452.714) [...7 remote chains...] -- 21:03:16
      139000000 -- [-4461.526] [...7 remote chains...] -- 21:02:13

      Average standard deviation of split frequencies: 0.002198

      139050000 -- [-4464.758] [...7 remote chains...] -- 21:01:10
      139100000 -- (-4469.408) [...7 remote chains...] -- 21:00:07
      139150000 -- (-4481.683) [...7 remote chains...] -- 20:59:04
      139200000 -- [-4462.826] [...7 remote chains...] -- 20:58:01
      139250000 -- (-4480.738) [...7 remote chains...] -- 20:56:59
      139300000 -- (-4472.359) [...7 remote chains...] -- 20:55:56
      139350000 -- (-4475.376) [...7 remote chains...] -- 20:54:53
      139400000 -- [-4448.637] [...7 remote chains...] -- 20:53:50
      139450000 -- (-4456.316) [...7 remote chains...] -- 20:52:47
      139500000 -- (-4476.223) [...7 remote chains...] -- 20:51:45

      Average standard deviation of split frequencies: 0.002187

      139550000 -- (-4480.392) [...7 remote chains...] -- 20:50:42
      139600000 -- (-4460.495) [...7 remote chains...] -- 20:49:39
      139650000 -- (-4479.694) [...7 remote chains...] -- 20:48:36
      139700000 -- [-4444.010] [...7 remote chains...] -- 20:47:33
      139750000 -- (-4471.446) [...7 remote chains...] -- 20:46:30
      139800000 -- (-4464.178) [...7 remote chains...] -- 20:45:27
      139850000 -- [-4469.945] [...7 remote chains...] -- 20:44:24
      139900000 -- (-4468.195) [...7 remote chains...] -- 20:43:21
      139950000 -- [-4450.565] [...7 remote chains...] -- 20:42:18
      140000000 -- (-4462.259) [...7 remote chains...] -- 20:41:15

      Average standard deviation of split frequencies: 0.002111

      140050000 -- [-4473.028] [...7 remote chains...] -- 20:40:12
      140100000 -- (-4463.911) [...7 remote chains...] -- 20:39:09
      140150000 -- (-4461.632) [...7 remote chains...] -- 20:38:06
      140200000 -- (-4453.792) [...7 remote chains...] -- 20:37:02
      140250000 -- (-4492.733) [...7 remote chains...] -- 20:35:59
      140300000 -- (-4457.053) [...7 remote chains...] -- 20:34:56
      140350000 -- (-4479.601) [...7 remote chains...] -- 20:33:54
      140400000 -- (-4496.118) [...7 remote chains...] -- 20:32:50
      140450000 -- (-4460.072) [...7 remote chains...] -- 20:31:47
      140500000 -- [-4456.394] [...7 remote chains...] -- 20:30:44

      Average standard deviation of split frequencies: 0.002125

      140550000 -- [-4463.195] [...7 remote chains...] -- 20:29:41
      140600000 -- [-4447.040] [...7 remote chains...] -- 20:28:38
      140650000 -- [-4469.085] [...7 remote chains...] -- 20:27:34
      140700000 -- [-4448.503] [...7 remote chains...] -- 20:26:31
      140750000 -- [-4450.240] [...7 remote chains...] -- 20:25:28
      140800000 -- [-4449.413] [...7 remote chains...] -- 20:24:26
      140850000 -- [-4451.134] [...7 remote chains...] -- 20:23:23
      140900000 -- [-4462.001] [...7 remote chains...] -- 20:22:20
      140950000 -- [-4443.746] [...7 remote chains...] -- 20:21:17
      141000000 -- [-4457.368] [...7 remote chains...] -- 20:20:14

      Average standard deviation of split frequencies: 0.002094

      141050000 -- (-4453.292) [...7 remote chains...] -- 20:19:11
      141100000 -- (-4449.798) [...7 remote chains...] -- 20:18:07
      141150000 -- [-4456.004] [...7 remote chains...] -- 20:17:04
      141200000 -- (-4456.563) [...7 remote chains...] -- 20:16:01
      141250000 -- (-4456.078) [...7 remote chains...] -- 20:14:58
      141300000 -- (-4461.680) [...7 remote chains...] -- 20:13:54
      141350000 -- (-4477.723) [...7 remote chains...] -- 20:12:51
      141400000 -- (-4487.995) [...7 remote chains...] -- 20:11:48
      141450000 -- (-4481.592) [...7 remote chains...] -- 20:10:45
      141500000 -- (-4455.970) [...7 remote chains...] -- 20:09:42

      Average standard deviation of split frequencies: 0.002103

      141550000 -- (-4485.829) [...7 remote chains...] -- 20:08:39
      141600000 -- (-4472.705) [...7 remote chains...] -- 20:07:36
      141650000 -- (-4469.306) [...7 remote chains...] -- 20:06:33
      141700000 -- (-4451.636) [...7 remote chains...] -- 20:05:31
      141750000 -- (-4473.859) [...7 remote chains...] -- 20:04:27
      141800000 -- (-4480.931) [...7 remote chains...] -- 20:03:24
      141850000 -- (-4461.742) [...7 remote chains...] -- 20:02:20
      141900000 -- (-4460.637) [...7 remote chains...] -- 20:01:18
      141950000 -- (-4488.180) [...7 remote chains...] -- 20:00:15
      142000000 -- (-4474.784) [...7 remote chains...] -- 19:59:13

      Average standard deviation of split frequencies: 0.002135

      142050000 -- (-4478.438) [...7 remote chains...] -- 19:58:10
      142100000 -- (-4488.512) [...7 remote chains...] -- 19:57:06
      142150000 -- (-4456.711) [...7 remote chains...] -- 19:56:03
      142200000 -- (-4473.603) [...7 remote chains...] -- 19:55:00
      142250000 -- (-4466.167) [...7 remote chains...] -- 19:53:57
      142300000 -- (-4469.830) [...7 remote chains...] -- 19:52:54
      142350000 -- (-4496.998) [...7 remote chains...] -- 19:51:52
      142400000 -- (-4462.614) [...7 remote chains...] -- 19:50:49
      142450000 -- (-4468.892) [...7 remote chains...] -- 19:49:46
      142500000 -- [-4466.753] [...7 remote chains...] -- 19:48:43

      Average standard deviation of split frequencies: 0.002191

      142550000 -- (-4468.455) [...7 remote chains...] -- 19:47:40
      142600000 -- (-4472.031) [...7 remote chains...] -- 19:46:38
      142650000 -- (-4457.816) [...7 remote chains...] -- 19:45:35
      142700000 -- (-4485.309) [...7 remote chains...] -- 19:44:32
      142750000 -- (-4468.041) [...7 remote chains...] -- 19:43:29
      142800000 -- (-4478.766) [...7 remote chains...] -- 19:42:27
      142850000 -- (-4465.324) [...7 remote chains...] -- 19:41:24
      142900000 -- (-4456.489) [...7 remote chains...] -- 19:40:21
      142950000 -- (-4468.628) [...7 remote chains...] -- 19:39:19
      143000000 -- [-4447.921] [...7 remote chains...] -- 19:38:16

      Average standard deviation of split frequencies: 0.002183

      143050000 -- (-4471.199) [...7 remote chains...] -- 19:37:13
      143100000 -- (-4468.056) [...7 remote chains...] -- 19:36:10
      143150000 -- (-4467.713) [...7 remote chains...] -- 19:35:07
      143200000 -- (-4489.929) [...7 remote chains...] -- 19:34:04
      143250000 -- [-4451.060] [...7 remote chains...] -- 19:33:01
      143300000 -- [-4445.780] [...7 remote chains...] -- 19:31:59
      143350000 -- [-4441.088] [...7 remote chains...] -- 19:30:56
      143400000 -- [-4451.942] [...7 remote chains...] -- 19:29:53
      143450000 -- [-4463.855] [...7 remote chains...] -- 19:28:51
      143500000 -- [-4468.223] [...7 remote chains...] -- 19:27:48

      Average standard deviation of split frequencies: 0.002188

      143550000 -- [-4472.679] [...7 remote chains...] -- 19:26:46
      143600000 -- (-4485.986) [...7 remote chains...] -- 19:25:43
      143650000 -- (-4480.472) [...7 remote chains...] -- 19:24:40
      143700000 -- (-4467.697) [...7 remote chains...] -- 19:23:37
      143750000 -- (-4471.059) [...7 remote chains...] -- 19:22:35
      143800000 -- (-4464.096) [...7 remote chains...] -- 19:21:32
      143850000 -- (-4443.284) [...7 remote chains...] -- 19:20:29
      143900000 -- (-4482.666) [...7 remote chains...] -- 19:19:26
      143950000 -- [-4470.978] [...7 remote chains...] -- 19:18:24
      144000000 -- [-4450.188] [...7 remote chains...] -- 19:17:21

      Average standard deviation of split frequencies: 0.002194

      144050000 -- (-4463.153) [...7 remote chains...] -- 19:16:18
      144100000 -- (-4450.176) [...7 remote chains...] -- 19:15:15
      144150000 -- (-4466.873) [...7 remote chains...] -- 19:14:13
      144200000 -- (-4461.482) [...7 remote chains...] -- 19:13:10
      144250000 -- (-4500.862) [...7 remote chains...] -- 19:12:08
      144300000 -- (-4461.723) [...7 remote chains...] -- 19:11:05
      144350000 -- (-4483.419) [...7 remote chains...] -- 19:10:03
      144400000 -- (-4453.186) [...7 remote chains...] -- 19:09:00
      144450000 -- [-4460.679] [...7 remote chains...] -- 19:07:57
      144500000 -- [-4458.405] [...7 remote chains...] -- 19:06:55

      Average standard deviation of split frequencies: 0.002192

      144550000 -- [-4458.845] [...7 remote chains...] -- 19:05:52
      144600000 -- (-4458.824) [...7 remote chains...] -- 19:04:50
      144650000 -- [-4438.252] [...7 remote chains...] -- 19:03:47
      144700000 -- (-4454.902) [...7 remote chains...] -- 19:02:45
      144750000 -- (-4466.419) [...7 remote chains...] -- 19:01:42
      144800000 -- (-4433.931) [...7 remote chains...] -- 19:00:39
      144850000 -- (-4461.699) [...7 remote chains...] -- 18:59:36
      144900000 -- (-4485.825) [...7 remote chains...] -- 18:58:33
      144950000 -- (-4485.039) [...7 remote chains...] -- 18:57:30
      145000000 -- (-4462.146) [...7 remote chains...] -- 18:56:28

      Average standard deviation of split frequencies: 0.002174

      145050000 -- (-4472.443) [...7 remote chains...] -- 18:55:25
      145100000 -- (-4476.424) [...7 remote chains...] -- 18:54:23
      145150000 -- (-4470.704) [...7 remote chains...] -- 18:53:20
      145200000 -- (-4493.429) [...7 remote chains...] -- 18:52:18
      145250000 -- (-4474.026) [...7 remote chains...] -- 18:51:15
      145300000 -- (-4476.239) [...7 remote chains...] -- 18:50:13
      145350000 -- (-4485.559) [...7 remote chains...] -- 18:49:10
      145400000 -- (-4470.751) [...7 remote chains...] -- 18:48:07
      145450000 -- (-4464.771) [...7 remote chains...] -- 18:47:05
      145500000 -- (-4465.892) [...7 remote chains...] -- 18:46:03

      Average standard deviation of split frequencies: 0.002159

      145550000 -- (-4455.234) [...7 remote chains...] -- 18:45:00
      145600000 -- (-4459.217) [...7 remote chains...] -- 18:43:58
      145650000 -- (-4483.499) [...7 remote chains...] -- 18:42:56
      145700000 -- (-4448.621) [...7 remote chains...] -- 18:41:54
      145750000 -- (-4490.341) [...7 remote chains...] -- 18:40:51
      145800000 -- (-4458.330) [...7 remote chains...] -- 18:39:49
      145850000 -- (-4475.888) [...7 remote chains...] -- 18:38:47
      145900000 -- (-4468.619) [...7 remote chains...] -- 18:37:45
      145950000 -- (-4451.144) [...7 remote chains...] -- 18:36:43
      146000000 -- (-4456.687) [...7 remote chains...] -- 18:35:41

      Average standard deviation of split frequencies: 0.002137

      146050000 -- (-4490.058) [...7 remote chains...] -- 18:34:38
      146100000 -- (-4479.909) [...7 remote chains...] -- 18:33:36
      146150000 -- (-4463.685) [...7 remote chains...] -- 18:32:34
      146200000 -- (-4481.786) [...7 remote chains...] -- 18:31:32
      146250000 -- (-4481.714) [...7 remote chains...] -- 18:30:30
      146300000 -- (-4489.711) [...7 remote chains...] -- 18:29:28
      146350000 -- (-4474.496) [...7 remote chains...] -- 18:28:25
      146400000 -- (-4484.440) [...7 remote chains...] -- 18:27:23
      146450000 -- (-4486.318) [...7 remote chains...] -- 18:26:22
      146500000 -- (-4481.980) [...7 remote chains...] -- 18:25:19

      Average standard deviation of split frequencies: 0.002125

      146550000 -- (-4478.390) [...7 remote chains...] -- 18:24:17
      146600000 -- (-4467.701) [...7 remote chains...] -- 18:23:15
      146650000 -- (-4491.465) [...7 remote chains...] -- 18:22:13
      146700000 -- (-4479.559) [...7 remote chains...] -- 18:21:11
      146750000 -- (-4499.614) [...7 remote chains...] -- 18:20:10
      146800000 -- (-4494.552) [...7 remote chains...] -- 18:19:08
      146850000 -- (-4460.171) [...7 remote chains...] -- 18:18:06
      146900000 -- [-4452.453] [...7 remote chains...] -- 18:17:04
      146950000 -- [-4462.041] [...7 remote chains...] -- 18:16:02
      147000000 -- [-4460.527] [...7 remote chains...] -- 18:15:00

      Average standard deviation of split frequencies: 0.002112

      147050000 -- [-4472.413] [...7 remote chains...] -- 18:13:57
      147100000 -- [-4444.216] [...7 remote chains...] -- 18:12:55
      147150000 -- (-4468.728) [...7 remote chains...] -- 18:11:53
      147200000 -- [-4441.266] [...7 remote chains...] -- 18:10:51
      147250000 -- (-4465.722) [...7 remote chains...] -- 18:09:49
      147300000 -- (-4449.149) [...7 remote chains...] -- 18:08:46
      147350000 -- [-4460.288] [...7 remote chains...] -- 18:07:45
      147400000 -- [-4444.419] [...7 remote chains...] -- 18:06:42
      147450000 -- (-4461.443) [...7 remote chains...] -- 18:05:41
      147500000 -- (-4475.357) [...7 remote chains...] -- 18:04:38

      Average standard deviation of split frequencies: 0.002128

      147550000 -- (-4495.870) [...7 remote chains...] -- 18:03:36
      147600000 -- (-4472.553) [...7 remote chains...] -- 18:02:34
      147650000 -- (-4483.445) [...7 remote chains...] -- 18:01:32
      147700000 -- (-4461.116) [...7 remote chains...] -- 18:00:30
      147750000 -- (-4479.819) [...7 remote chains...] -- 17:59:28
      147800000 -- (-4502.377) [...7 remote chains...] -- 17:58:26
      147850000 -- [-4456.728] [...7 remote chains...] -- 17:57:24
      147900000 -- (-4483.716) [...7 remote chains...] -- 17:56:22
      147950000 -- (-4458.207) [...7 remote chains...] -- 17:55:20
      148000000 -- [-4462.194] [...7 remote chains...] -- 17:54:17

      Average standard deviation of split frequencies: 0.002077

      148050000 -- (-4476.608) [...7 remote chains...] -- 17:53:15
      148100000 -- (-4470.666) [...7 remote chains...] -- 17:52:13
      148150000 -- (-4472.154) [...7 remote chains...] -- 17:51:11
      148200000 -- (-4475.630) [...7 remote chains...] -- 17:50:09
      148250000 -- (-4475.765) [...7 remote chains...] -- 17:49:07
      148300000 -- [-4466.986] [...7 remote chains...] -- 17:48:05
      148350000 -- [-4461.232] [...7 remote chains...] -- 17:47:03
      148400000 -- [-4444.732] [...7 remote chains...] -- 17:46:01
      148450000 -- (-4462.396) [...7 remote chains...] -- 17:44:59
      148500000 -- (-4477.560) [...7 remote chains...] -- 17:43:57

      Average standard deviation of split frequencies: 0.002011

      148550000 -- (-4483.056) [...7 remote chains...] -- 17:42:55
      148600000 -- (-4471.133) [...7 remote chains...] -- 17:41:53
      148650000 -- [-4464.548] [...7 remote chains...] -- 17:40:51
      148700000 -- (-4477.962) [...7 remote chains...] -- 17:39:50
      148750000 -- (-4490.623) [...7 remote chains...] -- 17:38:49
      148800000 -- (-4470.499) [...7 remote chains...] -- 17:37:47
      148850000 -- (-4458.178) [...7 remote chains...] -- 17:36:45
      148900000 -- (-4467.144) [...7 remote chains...] -- 17:35:43
      148950000 -- (-4485.003) [...7 remote chains...] -- 17:34:41
      149000000 -- (-4479.701) [...7 remote chains...] -- 17:33:39

      Average standard deviation of split frequencies: 0.002000

      149050000 -- (-4462.291) [...7 remote chains...] -- 17:32:37
      149100000 -- [-4442.971] [...7 remote chains...] -- 17:31:35
      149150000 -- [-4477.047] [...7 remote chains...] -- 17:30:33
      149200000 -- (-4455.275) [...7 remote chains...] -- 17:29:31
      149250000 -- (-4467.452) [...7 remote chains...] -- 17:28:28
      149300000 -- (-4478.655) [...7 remote chains...] -- 17:27:27
      149350000 -- (-4488.709) [...7 remote chains...] -- 17:26:24
      149400000 -- (-4467.807) [...7 remote chains...] -- 17:25:22
      149450000 -- (-4459.162) [...7 remote chains...] -- 17:24:20
      149500000 -- (-4473.360) [...7 remote chains...] -- 17:23:18

      Average standard deviation of split frequencies: 0.002056

      149550000 -- (-4477.022) [...7 remote chains...] -- 17:22:16
      149600000 -- (-4455.587) [...7 remote chains...] -- 17:21:14
      149650000 -- (-4497.761) [...7 remote chains...] -- 17:20:13
      149700000 -- (-4443.221) [...7 remote chains...] -- 17:19:11
      149750000 -- (-4476.132) [...7 remote chains...] -- 17:18:08
      149800000 -- [-4450.663] [...7 remote chains...] -- 17:17:07
      149850000 -- [-4461.961] [...7 remote chains...] -- 17:16:05
      149900000 -- (-4469.971) [...7 remote chains...] -- 17:15:03
      149950000 -- (-4463.311) [...7 remote chains...] -- 17:14:01
      150000000 -- [-4449.635] [...7 remote chains...] -- 17:13:00

      Average standard deviation of split frequencies: 0.002101

      150050000 -- [-4471.478] [...7 remote chains...] -- 17:11:58
      150100000 -- [-4445.266] [...7 remote chains...] -- 17:10:56
      150150000 -- [-4456.680] [...7 remote chains...] -- 17:09:55
      150200000 -- [-4452.664] [...7 remote chains...] -- 17:08:52
      150250000 -- [-4457.826] [...7 remote chains...] -- 17:07:50
      150300000 -- (-4442.196) [...7 remote chains...] -- 17:06:48
      150350000 -- [-4441.240] [...7 remote chains...] -- 17:05:46
      150400000 -- (-4463.994) [...7 remote chains...] -- 17:04:44
      150450000 -- (-4457.619) [...7 remote chains...] -- 17:03:43
      150500000 -- (-4451.490) [...7 remote chains...] -- 17:02:41

      Average standard deviation of split frequencies: 0.002060

      150550000 -- (-4479.512) [...7 remote chains...] -- 17:01:40
      150600000 -- [-4466.098] [...7 remote chains...] -- 17:00:37
      150650000 -- (-4479.172) [...7 remote chains...] -- 16:59:36
      150700000 -- (-4471.377) [...7 remote chains...] -- 16:58:34
      150750000 -- (-4464.518) [...7 remote chains...] -- 16:57:32
      150800000 -- (-4448.326) [...7 remote chains...] -- 16:56:30
      150850000 -- (-4475.834) [...7 remote chains...] -- 16:55:28
      150900000 -- (-4452.750) [...7 remote chains...] -- 16:54:26
      150950000 -- (-4470.515) [...7 remote chains...] -- 16:53:24
      151000000 -- [-4447.155] [...7 remote chains...] -- 16:52:22

      Average standard deviation of split frequencies: 0.002124

      151050000 -- [-4454.066] [...7 remote chains...] -- 16:51:20
      151100000 -- [-4450.876] [...7 remote chains...] -- 16:50:18
      151150000 -- (-4466.719) [...7 remote chains...] -- 16:49:17
      151200000 -- [-4465.266] [...7 remote chains...] -- 16:48:14
      151250000 -- [-4451.039] [...7 remote chains...] -- 16:47:12
      151300000 -- [-4460.270] [...7 remote chains...] -- 16:46:10
      151350000 -- (-4460.970) [...7 remote chains...] -- 16:45:09
      151400000 -- (-4475.747) [...7 remote chains...] -- 16:44:07
      151450000 -- [-4447.378] [...7 remote chains...] -- 16:43:05
      151500000 -- (-4481.608) [...7 remote chains...] -- 16:42:03

      Average standard deviation of split frequencies: 0.002138

      151550000 -- (-4475.926) [...7 remote chains...] -- 16:41:01
      151600000 -- (-4459.871) [...7 remote chains...] -- 16:39:59
      151650000 -- (-4466.478) [...7 remote chains...] -- 16:38:57
      151700000 -- (-4461.116) [...7 remote chains...] -- 16:37:56
      151750000 -- [-4446.324] [...7 remote chains...] -- 16:36:53
      151800000 -- [-4456.786] [...7 remote chains...] -- 16:35:51
      151850000 -- [-4464.174] [...7 remote chains...] -- 16:34:50
      151900000 -- (-4480.558) [...7 remote chains...] -- 16:33:47
      151950000 -- (-4472.191) [...7 remote chains...] -- 16:32:45
      152000000 -- (-4476.560) [...7 remote chains...] -- 16:31:43

      Average standard deviation of split frequencies: 0.002145

      152050000 -- (-4480.600) [...7 remote chains...] -- 16:30:41
      152100000 -- (-4489.389) [...7 remote chains...] -- 16:29:39
      152150000 -- (-4464.637) [...7 remote chains...] -- 16:28:37
      152200000 -- (-4479.827) [...7 remote chains...] -- 16:27:35
      152250000 -- [-4440.490] [...7 remote chains...] -- 16:26:33
      152300000 -- [-4451.573] [...7 remote chains...] -- 16:25:31
      152350000 -- [-4443.807] [...7 remote chains...] -- 16:24:29
      152400000 -- [-4457.652] [...7 remote chains...] -- 16:23:27
      152450000 -- [-4472.404] [...7 remote chains...] -- 16:22:25
      152500000 -- [-4464.016] [...7 remote chains...] -- 16:21:23

      Average standard deviation of split frequencies: 0.002176

      152550000 -- (-4483.576) [...7 remote chains...] -- 16:20:22
      152600000 -- (-4463.321) [...7 remote chains...] -- 16:19:21
      152650000 -- (-4476.248) [...7 remote chains...] -- 16:18:19
      152700000 -- (-4459.674) [...7 remote chains...] -- 16:17:17
      152750000 -- (-4487.611) [...7 remote chains...] -- 16:16:15
      152800000 -- (-4483.472) [...7 remote chains...] -- 16:15:12
      152850000 -- (-4469.073) [...7 remote chains...] -- 16:14:10
      152900000 -- [-4459.123] [...7 remote chains...] -- 16:13:08
      152950000 -- (-4471.609) [...7 remote chains...] -- 16:12:06
      153000000 -- (-4477.508) [...7 remote chains...] -- 16:11:04

      Average standard deviation of split frequencies: 0.002205

      153050000 -- [-4454.274] [...7 remote chains...] -- 16:10:03
      153100000 -- (-4465.096) [...7 remote chains...] -- 16:09:01
      153150000 -- (-4462.794) [...7 remote chains...] -- 16:08:00
      153200000 -- (-4471.605) [...7 remote chains...] -- 16:06:58
      153250000 -- (-4464.698) [...7 remote chains...] -- 16:05:58
      153300000 -- (-4493.967) [...7 remote chains...] -- 16:04:59
      153350000 -- (-4472.654) [...7 remote chains...] -- 16:03:59
      153400000 -- [-4479.734] [...7 remote chains...] -- 16:02:58
      153450000 -- (-4487.497) [...7 remote chains...] -- 16:01:56
      153500000 -- (-4456.167) [...7 remote chains...] -- 16:00:54

      Average standard deviation of split frequencies: 0.002167

      153550000 -- [-4457.490] [...7 remote chains...] -- 15:59:53
      153600000 -- [-4456.340] [...7 remote chains...] -- 15:58:51
      153650000 -- (-4473.293) [...7 remote chains...] -- 15:57:48
      153700000 -- [-4465.870] [...7 remote chains...] -- 15:56:47
      153750000 -- (-4511.167) [...7 remote chains...] -- 15:55:45
      153800000 -- [-4464.719] [...7 remote chains...] -- 15:54:43
      153850000 -- [-4445.915] [...7 remote chains...] -- 15:53:41
      153900000 -- (-4475.170) [...7 remote chains...] -- 15:52:40
      153950000 -- [-4456.410] [...7 remote chains...] -- 15:51:38
      154000000 -- [-4470.159] [...7 remote chains...] -- 15:50:36

      Average standard deviation of split frequencies: 0.002142

      154050000 -- (-4451.224) [...7 remote chains...] -- 15:49:34
      154100000 -- [-4466.736] [...7 remote chains...] -- 15:48:33
      154150000 -- (-4467.645) [...7 remote chains...] -- 15:47:30
      154200000 -- (-4488.186) [...7 remote chains...] -- 15:46:28
      154250000 -- (-4463.782) [...7 remote chains...] -- 15:45:27
      154300000 -- (-4463.562) [...7 remote chains...] -- 15:44:25
      154350000 -- (-4477.769) [...7 remote chains...] -- 15:43:24
      154400000 -- (-4450.029) [...7 remote chains...] -- 15:42:23
      154450000 -- (-4491.074) [...7 remote chains...] -- 15:41:21
      154500000 -- (-4470.587) [...7 remote chains...] -- 15:40:19

      Average standard deviation of split frequencies: 0.002127

      154550000 -- (-4474.141) [...7 remote chains...] -- 15:39:17
      154600000 -- (-4499.496) [...7 remote chains...] -- 15:38:15
      154650000 -- (-4472.272) [...7 remote chains...] -- 15:37:13
      154700000 -- (-4504.226) [...7 remote chains...] -- 15:36:11
      154750000 -- (-4470.195) [...7 remote chains...] -- 15:35:08
      154800000 -- (-4474.333) [...7 remote chains...] -- 15:34:06
      154850000 -- (-4461.014) [...7 remote chains...] -- 15:33:05
      154900000 -- (-4460.780) [...7 remote chains...] -- 15:32:03
      154950000 -- (-4459.642) [...7 remote chains...] -- 15:31:01
      155000000 -- [-4462.889] [...7 remote chains...] -- 15:29:59

      Average standard deviation of split frequencies: 0.002105

      155050000 -- [-4476.831] [...7 remote chains...] -- 15:28:57
      155100000 -- (-4502.745) [...7 remote chains...] -- 15:27:56
      155150000 -- (-4447.321) [...7 remote chains...] -- 15:26:54
      155200000 -- (-4486.649) [...7 remote chains...] -- 15:25:53
      155250000 -- (-4494.169) [...7 remote chains...] -- 15:24:51
      155300000 -- (-4468.209) [...7 remote chains...] -- 15:23:49
      155350000 -- (-4486.205) [...7 remote chains...] -- 15:22:47
      155400000 -- [-4462.125] [...7 remote chains...] -- 15:21:45
      155450000 -- (-4460.738) [...7 remote chains...] -- 15:20:43
      155500000 -- (-4475.399) [...7 remote chains...] -- 15:19:41

      Average standard deviation of split frequencies: 0.002143

      155550000 -- [-4460.899] [...7 remote chains...] -- 15:18:39
      155600000 -- (-4450.743) [...7 remote chains...] -- 15:17:37
      155650000 -- (-4444.513) [...7 remote chains...] -- 15:16:36
      155700000 -- (-4467.438) [...7 remote chains...] -- 15:15:35
      155750000 -- [-4462.697] [...7 remote chains...] -- 15:14:33
      155800000 -- [-4469.197] [...7 remote chains...] -- 15:13:31
      155850000 -- (-4473.710) [...7 remote chains...] -- 15:12:30
      155900000 -- (-4489.534) [...7 remote chains...] -- 15:11:29
      155950000 -- (-4472.688) [...7 remote chains...] -- 15:10:26
      156000000 -- (-4498.458) [...7 remote chains...] -- 15:09:25

      Average standard deviation of split frequencies: 0.002173

      156050000 -- (-4487.798) [...7 remote chains...] -- 15:08:23
      156100000 -- (-4465.418) [...7 remote chains...] -- 15:07:21
      156150000 -- (-4473.469) [...7 remote chains...] -- 15:06:20
      156200000 -- (-4473.579) [...7 remote chains...] -- 15:05:18
      156250000 -- (-4463.015) [...7 remote chains...] -- 15:04:17
      156300000 -- (-4456.542) [...7 remote chains...] -- 15:03:16
      156350000 -- (-4489.121) [...7 remote chains...] -- 15:02:14
      156400000 -- (-4483.426) [...7 remote chains...] -- 15:01:12
      156450000 -- (-4485.860) [...7 remote chains...] -- 15:00:10
      156500000 -- (-4454.137) [...7 remote chains...] -- 14:59:08

      Average standard deviation of split frequencies: 0.002135

      156550000 -- [-4443.686] [...7 remote chains...] -- 14:58:06
      156600000 -- (-4456.757) [...7 remote chains...] -- 14:57:05
      156650000 -- [-4452.145] [...7 remote chains...] -- 14:56:03
      156700000 -- [-4451.521] [...7 remote chains...] -- 14:55:01
      156750000 -- (-4460.935) [...7 remote chains...] -- 14:54:00
      156800000 -- (-4474.240) [...7 remote chains...] -- 14:52:58
      156850000 -- (-4469.566) [...7 remote chains...] -- 14:51:56
      156900000 -- (-4461.090) [...7 remote chains...] -- 14:50:54
      156950000 -- (-4458.219) [...7 remote chains...] -- 14:49:53
      157000000 -- [-4436.512] [...7 remote chains...] -- 14:48:51

      Average standard deviation of split frequencies: 0.002122

      157050000 -- (-4466.780) [...7 remote chains...] -- 14:47:50
      157100000 -- [-4461.931] [...7 remote chains...] -- 14:46:49
      157150000 -- (-4456.370) [...7 remote chains...] -- 14:45:47
      157200000 -- (-4495.716) [...7 remote chains...] -- 14:44:46
      157250000 -- (-4476.874) [...7 remote chains...] -- 14:43:44
      157300000 -- (-4445.256) [...7 remote chains...] -- 14:42:42
      157350000 -- [-4438.738] [...7 remote chains...] -- 14:41:40
      157400000 -- [-4445.476] [...7 remote chains...] -- 14:40:39
      157450000 -- [-4471.229] [...7 remote chains...] -- 14:39:37
      157500000 -- (-4491.825) [...7 remote chains...] -- 14:38:35

      Average standard deviation of split frequencies: 0.002118

      157550000 -- (-4496.062) [...7 remote chains...] -- 14:37:34
      157600000 -- (-4483.813) [...7 remote chains...] -- 14:36:31
      157650000 -- [-4456.474] [...7 remote chains...] -- 14:35:28
      157700000 -- [-4460.378] [...7 remote chains...] -- 14:34:24
      157750000 -- [-4439.604] [...7 remote chains...] -- 14:33:21
      157800000 -- (-4467.392) [...7 remote chains...] -- 14:32:18
      157850000 -- [-4453.813] [...7 remote chains...] -- 14:31:15
      157900000 -- [-4452.572] [...7 remote chains...] -- 14:30:12
      157950000 -- (-4491.624) [...7 remote chains...] -- 14:29:09
      158000000 -- [-4454.443] [...7 remote chains...] -- 14:28:07

      Average standard deviation of split frequencies: 0.002083

      158050000 -- (-4456.923) [...7 remote chains...] -- 14:27:04
      158100000 -- [-4460.450] [...7 remote chains...] -- 14:26:01
      158150000 -- (-4456.851) [...7 remote chains...] -- 14:24:58
      158200000 -- (-4489.535) [...7 remote chains...] -- 14:23:55
      158250000 -- [-4461.596] [...7 remote chains...] -- 14:22:51
      158300000 -- [-4450.858] [...7 remote chains...] -- 14:21:48
      158350000 -- [-4440.755] [...7 remote chains...] -- 14:20:45
      158400000 -- [-4450.395] [...7 remote chains...] -- 14:19:42
      158450000 -- [-4475.721] [...7 remote chains...] -- 14:18:38
      158500000 -- [-4448.415] [...7 remote chains...] -- 14:17:35

      Average standard deviation of split frequencies: 0.002084

      158550000 -- (-4468.696) [...7 remote chains...] -- 14:16:32
      158600000 -- (-4461.422) [...7 remote chains...] -- 14:15:28
      158650000 -- [-4457.937] [...7 remote chains...] -- 14:14:25
      158700000 -- [-4452.171] [...7 remote chains...] -- 14:13:22
      158750000 -- (-4462.745) [...7 remote chains...] -- 14:12:19
      158800000 -- [-4454.087] [...7 remote chains...] -- 14:11:16
      158850000 -- (-4448.165) [...7 remote chains...] -- 14:10:12
      158900000 -- [-4456.818] [...7 remote chains...] -- 14:09:09
      158950000 -- (-4461.686) [...7 remote chains...] -- 14:08:06
      159000000 -- (-4466.541) [...7 remote chains...] -- 14:07:03

      Average standard deviation of split frequencies: 0.002097

      159050000 -- (-4491.904) [...7 remote chains...] -- 14:05:59
      159100000 -- (-4490.973) [...7 remote chains...] -- 14:04:56
      159150000 -- (-4462.118) [...7 remote chains...] -- 14:03:53
      159200000 -- (-4470.348) [...7 remote chains...] -- 14:02:50
      159250000 -- (-4466.038) [...7 remote chains...] -- 14:01:46
      159300000 -- (-4470.153) [...7 remote chains...] -- 14:00:43
      159350000 -- (-4466.263) [...7 remote chains...] -- 13:59:40
      159400000 -- (-4486.935) [...7 remote chains...] -- 13:58:37
      159450000 -- [-4449.895] [...7 remote chains...] -- 13:57:34
      159500000 -- [-4448.428] [...7 remote chains...] -- 13:56:30

      Average standard deviation of split frequencies: 0.002087

      159550000 -- [-4460.522] [...7 remote chains...] -- 13:55:32
      159600000 -- [-4471.099] [...7 remote chains...] -- 13:54:28
      159650000 -- [-4442.189] [...7 remote chains...] -- 13:53:25
      159700000 -- (-4457.316) [...7 remote chains...] -- 13:52:22
      159750000 -- [-4464.459] [...7 remote chains...] -- 13:51:19
      159800000 -- (-4459.049) [...7 remote chains...] -- 13:50:16
      159850000 -- (-4451.237) [...7 remote chains...] -- 13:49:13
      159900000 -- (-4479.114) [...7 remote chains...] -- 13:48:09
      159950000 -- (-4476.841) [...7 remote chains...] -- 13:47:06
      160000000 -- (-4484.227) [...7 remote chains...] -- 13:46:03

      Average standard deviation of split frequencies: 0.002024

      160050000 -- (-4474.071) [...7 remote chains...] -- 13:45:00
      160100000 -- (-4476.947) [...7 remote chains...] -- 13:43:57
      160150000 -- (-4463.541) [...7 remote chains...] -- 13:42:54
      160200000 -- (-4485.968) [...7 remote chains...] -- 13:41:51
      160250000 -- (-4480.753) [...7 remote chains...] -- 13:40:48
      160300000 -- (-4489.025) [...7 remote chains...] -- 13:39:45
      160350000 -- (-4479.813) [...7 remote chains...] -- 13:38:42
      160400000 -- (-4467.701) [...7 remote chains...] -- 13:37:39
      160450000 -- (-4498.566) [...7 remote chains...] -- 13:36:36
      160500000 -- (-4477.077) [...7 remote chains...] -- 13:35:33

      Average standard deviation of split frequencies: 0.002035

      160550000 -- (-4465.418) [...7 remote chains...] -- 13:34:30
      160600000 -- (-4466.378) [...7 remote chains...] -- 13:33:27
      160650000 -- (-4472.017) [...7 remote chains...] -- 13:32:24
      160700000 -- (-4469.307) [...7 remote chains...] -- 13:31:21
      160750000 -- (-4470.931) [...7 remote chains...] -- 13:30:18
      160800000 -- (-4468.633) [...7 remote chains...] -- 13:29:15
      160850000 -- (-4477.826) [...7 remote chains...] -- 13:28:12
      160900000 -- (-4465.975) [...7 remote chains...] -- 13:27:09
      160950000 -- (-4508.520) [...7 remote chains...] -- 13:26:06
      161000000 -- (-4488.535) [...7 remote chains...] -- 13:25:03

      Average standard deviation of split frequencies: 0.002058

      161050000 -- (-4465.537) [...7 remote chains...] -- 13:24:00
      161100000 -- (-4488.883) [...7 remote chains...] -- 13:22:57
      161150000 -- (-4484.751) [...7 remote chains...] -- 13:21:54
      161200000 -- (-4504.330) [...7 remote chains...] -- 13:20:51
      161250000 -- (-4493.838) [...7 remote chains...] -- 13:19:48
      161300000 -- (-4468.395) [...7 remote chains...] -- 13:18:45
      161350000 -- (-4491.256) [...7 remote chains...] -- 13:17:43
      161400000 -- (-4445.305) [...7 remote chains...] -- 13:16:39
      161450000 -- (-4470.647) [...7 remote chains...] -- 13:15:37
      161500000 -- (-4469.752) [...7 remote chains...] -- 13:14:34

      Average standard deviation of split frequencies: 0.002013

      161550000 -- (-4464.319) [...7 remote chains...] -- 13:13:31
      161600000 -- (-4468.266) [...7 remote chains...] -- 13:12:28
      161650000 -- (-4472.705) [...7 remote chains...] -- 13:11:25
      161700000 -- (-4455.903) [...7 remote chains...] -- 13:10:22
      161750000 -- [-4447.525] [...7 remote chains...] -- 13:09:19
      161800000 -- (-4472.137) [...7 remote chains...] -- 13:08:16
      161850000 -- (-4447.576) [...7 remote chains...] -- 13:07:13
      161900000 -- [-4485.603] [...7 remote chains...] -- 13:06:10
      161950000 -- (-4465.359) [...7 remote chains...] -- 13:05:07
      162000000 -- (-4478.062) [...7 remote chains...] -- 13:04:05

      Average standard deviation of split frequencies: 0.002067

      162050000 -- (-4466.453) [...7 remote chains...] -- 13:03:02
      162100000 -- (-4463.887) [...7 remote chains...] -- 13:01:59
      162150000 -- (-4464.302) [...7 remote chains...] -- 13:00:56
      162200000 -- (-4486.473) [...7 remote chains...] -- 12:59:53
      162250000 -- (-4472.305) [...7 remote chains...] -- 12:58:50
      162300000 -- [-4464.738] [...7 remote chains...] -- 12:57:47
      162350000 -- [-4444.701] [...7 remote chains...] -- 12:56:45
      162400000 -- [-4451.024] [...7 remote chains...] -- 12:55:42
      162450000 -- [-4473.767] [...7 remote chains...] -- 12:54:39
      162500000 -- [-4464.523] [...7 remote chains...] -- 12:53:36

      Average standard deviation of split frequencies: 0.002088

      162550000 -- (-4492.834) [...7 remote chains...] -- 12:52:33
      162600000 -- (-4495.463) [...7 remote chains...] -- 12:51:30
      162650000 -- (-4477.115) [...7 remote chains...] -- 12:50:28
      162700000 -- [-4448.980] [...7 remote chains...] -- 12:49:25
      162750000 -- (-4480.301) [...7 remote chains...] -- 12:48:22
      162800000 -- [-4467.789] [...7 remote chains...] -- 12:47:19
      162850000 -- (-4487.509) [...7 remote chains...] -- 12:46:16
      162900000 -- [-4466.404] [...7 remote chains...] -- 12:45:13
      162950000 -- [-4461.105] [...7 remote chains...] -- 12:44:11
      163000000 -- [-4468.650] [...7 remote chains...] -- 12:43:08

      Average standard deviation of split frequencies: 0.002054

      163050000 -- [-4443.139] [...7 remote chains...] -- 12:42:05
      163100000 -- (-4466.183) [...7 remote chains...] -- 12:41:02
      163150000 -- [-4454.664] [...7 remote chains...] -- 12:39:59
      163200000 -- [-4465.484] [...7 remote chains...] -- 12:38:56
      163250000 -- (-4453.965) [...7 remote chains...] -- 12:37:54
      163300000 -- [-4447.473] [...7 remote chains...] -- 12:36:51
      163350000 -- [-4470.041] [...7 remote chains...] -- 12:35:48
      163400000 -- [-4446.122] [...7 remote chains...] -- 12:34:45
      163450000 -- (-4450.870) [...7 remote chains...] -- 12:33:42
      163500000 -- (-4464.149) [...7 remote chains...] -- 12:32:40

      Average standard deviation of split frequencies: 0.002058

      163550000 -- [-4449.815] [...7 remote chains...] -- 12:31:37
      163600000 -- (-4478.308) [...7 remote chains...] -- 12:30:34
      163650000 -- (-4470.639) [...7 remote chains...] -- 12:29:32
      163700000 -- (-4486.082) [...7 remote chains...] -- 12:28:29
      163750000 -- [-4456.799] [...7 remote chains...] -- 12:27:26
      163800000 -- [-4440.194] [...7 remote chains...] -- 12:26:23
      163850000 -- (-4451.512) [...7 remote chains...] -- 12:25:21
      163900000 -- (-4465.074) [...7 remote chains...] -- 12:24:18
      163950000 -- (-4473.499) [...7 remote chains...] -- 12:23:15
      164000000 -- (-4474.197) [...7 remote chains...] -- 12:22:12

      Average standard deviation of split frequencies: 0.002054

      164050000 -- (-4463.562) [...7 remote chains...] -- 12:21:09
      164100000 -- (-4486.722) [...7 remote chains...] -- 12:20:07
      164150000 -- (-4464.230) [...7 remote chains...] -- 12:19:04
      164200000 -- (-4470.039) [...7 remote chains...] -- 12:18:02
      164250000 -- [-4456.188] [...7 remote chains...] -- 12:16:59
      164300000 -- (-4461.911) [...7 remote chains...] -- 12:15:56
      164350000 -- (-4469.399) [...7 remote chains...] -- 12:14:54
      164400000 -- (-4462.297) [...7 remote chains...] -- 12:13:51
      164450000 -- (-4476.006) [...7 remote chains...] -- 12:12:48
      164500000 -- [-4440.967] [...7 remote chains...] -- 12:11:46

      Average standard deviation of split frequencies: 0.002072

      164550000 -- (-4477.373) [...7 remote chains...] -- 12:10:43
      164600000 -- (-4507.546) [...7 remote chains...] -- 12:09:40
      164650000 -- (-4463.954) [...7 remote chains...] -- 12:08:38
      164700000 -- (-4475.034) [...7 remote chains...] -- 12:07:35
      164750000 -- [-4470.721] [...7 remote chains...] -- 12:06:32
      164800000 -- [-4442.382] [...7 remote chains...] -- 12:05:30
      164850000 -- [-4446.762] [...7 remote chains...] -- 12:04:27
      164900000 -- [-4459.243] [...7 remote chains...] -- 12:03:24
      164950000 -- (-4459.024) [...7 remote chains...] -- 12:02:22
      165000000 -- (-4456.299) [...7 remote chains...] -- 12:01:19

      Average standard deviation of split frequencies: 0.002000

      165050000 -- (-4459.797) [...7 remote chains...] -- 12:00:16
      165100000 -- (-4460.048) [...7 remote chains...] -- 11:59:14
      165150000 -- (-4455.099) [...7 remote chains...] -- 11:58:11
      165200000 -- (-4460.898) [...7 remote chains...] -- 11:57:09
      165250000 -- (-4463.072) [...7 remote chains...] -- 11:56:06
      165300000 -- (-4467.743) [...7 remote chains...] -- 11:55:04
      165350000 -- (-4466.091) [...7 remote chains...] -- 11:54:01
      165400000 -- (-4439.487) [...7 remote chains...] -- 11:52:59
      165450000 -- (-4475.448) [...7 remote chains...] -- 11:51:58
      165500000 -- (-4471.991) [...7 remote chains...] -- 11:50:58

      Average standard deviation of split frequencies: 0.001961

      165550000 -- (-4459.542) [...7 remote chains...] -- 11:49:57
      165600000 -- (-4480.728) [...7 remote chains...] -- 11:48:58
      165650000 -- (-4459.491) [...7 remote chains...] -- 11:47:57
      165700000 -- [-4456.364] [...7 remote chains...] -- 11:46:57
      165750000 -- (-4485.790) [...7 remote chains...] -- 11:45:56
      165800000 -- (-4471.308) [...7 remote chains...] -- 11:44:56
      165850000 -- [-4460.022] [...7 remote chains...] -- 11:43:57
      165900000 -- (-4470.001) [...7 remote chains...] -- 11:42:56
      165950000 -- (-4455.322) [...7 remote chains...] -- 11:41:56
      166000000 -- [-4462.165] [...7 remote chains...] -- 11:40:56

      Average standard deviation of split frequencies: 0.001984

      166050000 -- (-4479.427) [...7 remote chains...] -- 11:39:56
      166100000 -- [-4451.286] [...7 remote chains...] -- 11:38:56
      166150000 -- (-4456.719) [...7 remote chains...] -- 11:37:56
      166200000 -- [-4440.032] [...7 remote chains...] -- 11:36:56
      166250000 -- [-4460.787] [...7 remote chains...] -- 11:35:55
      166300000 -- [-4447.684] [...7 remote chains...] -- 11:34:55
      166350000 -- (-4478.120) [...7 remote chains...] -- 11:33:54
      166400000 -- [-4441.780] [...7 remote chains...] -- 11:32:54
      166450000 -- (-4461.818) [...7 remote chains...] -- 11:31:54
      166500000 -- (-4473.682) [...7 remote chains...] -- 11:30:53

      Average standard deviation of split frequencies: 0.001996

      166550000 -- [-4457.836] [...7 remote chains...] -- 11:29:53
      166600000 -- [-4450.674] [...7 remote chains...] -- 11:28:51
      166650000 -- [-4454.008] [...7 remote chains...] -- 11:27:48
      166700000 -- (-4482.386) [...7 remote chains...] -- 11:26:46
      166750000 -- (-4459.400) [...7 remote chains...] -- 11:25:43
      166800000 -- (-4440.541) [...7 remote chains...] -- 11:24:41
      166850000 -- (-4468.847) [...7 remote chains...] -- 11:23:38
      166900000 -- (-4499.734) [...7 remote chains...] -- 11:22:35
      166950000 -- (-4463.940) [...7 remote chains...] -- 11:21:33
      167000000 -- (-4459.218) [...7 remote chains...] -- 11:20:30

      Average standard deviation of split frequencies: 0.001976

      167050000 -- (-4459.197) [...7 remote chains...] -- 11:19:27
      167100000 -- (-4499.018) [...7 remote chains...] -- 11:18:25
      167150000 -- (-4472.640) [...7 remote chains...] -- 11:17:22
      167200000 -- (-4470.059) [...7 remote chains...] -- 11:16:19
      167250000 -- (-4450.408) [...7 remote chains...] -- 11:15:17
      167300000 -- [-4463.470] [...7 remote chains...] -- 11:14:14
      167350000 -- (-4485.487) [...7 remote chains...] -- 11:13:12
      167400000 -- (-4465.988) [...7 remote chains...] -- 11:12:09
      167450000 -- (-4486.444) [...7 remote chains...] -- 11:11:06
      167500000 -- (-4469.445) [...7 remote chains...] -- 11:10:04

      Average standard deviation of split frequencies: 0.001965

      167550000 -- (-4463.235) [...7 remote chains...] -- 11:09:02
      167600000 -- (-4467.932) [...7 remote chains...] -- 11:07:59
      167650000 -- (-4473.274) [...7 remote chains...] -- 11:06:57
      167700000 -- (-4462.805) [...7 remote chains...] -- 11:05:54
      167750000 -- (-4464.031) [...7 remote chains...] -- 11:04:52
      167800000 -- (-4472.569) [...7 remote chains...] -- 11:03:49
      167850000 -- (-4480.783) [...7 remote chains...] -- 11:02:47
      167900000 -- (-4488.320) [...7 remote chains...] -- 11:01:44
      167950000 -- (-4485.742) [...7 remote chains...] -- 11:00:41
      168000000 -- (-4484.314) [...7 remote chains...] -- 10:59:39

      Average standard deviation of split frequencies: 0.001994

      168050000 -- (-4492.248) [...7 remote chains...] -- 10:58:37
      168100000 -- (-4462.491) [...7 remote chains...] -- 10:57:35
      168150000 -- [-4458.625] [...7 remote chains...] -- 10:56:33
      168200000 -- [-4462.740] [...7 remote chains...] -- 10:55:30
      168250000 -- (-4466.400) [...7 remote chains...] -- 10:54:28
      168300000 -- (-4466.377) [...7 remote chains...] -- 10:53:25
      168350000 -- [-4439.241] [...7 remote chains...] -- 10:52:24
      168400000 -- (-4444.784) [...7 remote chains...] -- 10:51:21
      168450000 -- [-4468.395] [...7 remote chains...] -- 10:50:19
      168500000 -- [-4454.171] [...7 remote chains...] -- 10:49:16

      Average standard deviation of split frequencies: 0.001987

      168550000 -- (-4463.090) [...7 remote chains...] -- 10:48:14
      168600000 -- [-4449.325] [...7 remote chains...] -- 10:47:11
      168650000 -- (-4495.353) [...7 remote chains...] -- 10:46:09
      168700000 -- (-4466.465) [...7 remote chains...] -- 10:45:06
      168750000 -- [-4465.563] [...7 remote chains...] -- 10:44:04
      168800000 -- [-4445.848] [...7 remote chains...] -- 10:43:01
      168850000 -- (-4483.201) [...7 remote chains...] -- 10:41:59
      168900000 -- (-4475.334) [...7 remote chains...] -- 10:40:57
      168950000 -- (-4493.195) [...7 remote chains...] -- 10:39:55
      169000000 -- (-4470.638) [...7 remote chains...] -- 10:38:53

      Average standard deviation of split frequencies: 0.002000

      169050000 -- (-4483.509) [...7 remote chains...] -- 10:37:50
      169100000 -- (-4464.747) [...7 remote chains...] -- 10:36:48
      169150000 -- (-4489.586) [...7 remote chains...] -- 10:35:45
      169200000 -- (-4461.176) [...7 remote chains...] -- 10:34:42
      169250000 -- (-4484.725) [...7 remote chains...] -- 10:33:40
      169300000 -- (-4464.627) [...7 remote chains...] -- 10:32:38
      169350000 -- (-4446.976) [...7 remote chains...] -- 10:31:35
      169400000 -- (-4469.650) [...7 remote chains...] -- 10:30:33
      169450000 -- (-4513.001) [...7 remote chains...] -- 10:29:30
      169500000 -- (-4484.342) [...7 remote chains...] -- 10:28:28

      Average standard deviation of split frequencies: 0.002035

      169550000 -- (-4473.315) [...7 remote chains...] -- 10:27:26
      169600000 -- [-4462.388] [...7 remote chains...] -- 10:26:24
      169650000 -- (-4466.626) [...7 remote chains...] -- 10:25:21
      169700000 -- (-4467.940) [...7 remote chains...] -- 10:24:19
      169750000 -- (-4522.846) [...7 remote chains...] -- 10:23:17
      169800000 -- (-4475.250) [...7 remote chains...] -- 10:22:14
      169850000 -- (-4476.855) [...7 remote chains...] -- 10:21:12
      169900000 -- (-4488.958) [...7 remote chains...] -- 10:20:09
      169950000 -- (-4462.449) [...7 remote chains...] -- 10:19:07
      170000000 -- (-4460.722) [...7 remote chains...] -- 10:18:04

      Average standard deviation of split frequencies: 0.001997

      170050000 -- (-4477.119) [...7 remote chains...] -- 10:17:02
      170100000 -- [-4456.622] [...7 remote chains...] -- 10:15:59
      170150000 -- (-4450.184) [...7 remote chains...] -- 10:14:57
      170200000 -- [-4455.473] [...7 remote chains...] -- 10:13:55
      170250000 -- (-4450.442) [...7 remote chains...] -- 10:12:52
      170300000 -- (-4470.157) [...7 remote chains...] -- 10:11:50
      170350000 -- (-4470.568) [...7 remote chains...] -- 10:10:48
      170400000 -- (-4453.438) [...7 remote chains...] -- 10:09:46
      170450000 -- (-4459.316) [...7 remote chains...] -- 10:08:43
      170500000 -- [-4454.725] [...7 remote chains...] -- 10:07:41

      Average standard deviation of split frequencies: 0.002040

      170550000 -- (-4467.796) [...7 remote chains...] -- 10:06:38
      170600000 -- [-4460.843] [...7 remote chains...] -- 10:05:36
      170650000 -- (-4479.985) [...7 remote chains...] -- 10:04:33
      170700000 -- (-4463.577) [...7 remote chains...] -- 10:03:31
      170750000 -- [-4451.474] [...7 remote chains...] -- 10:02:28
      170800000 -- [-4460.010] [...7 remote chains...] -- 10:01:26
      170850000 -- [-4446.708] [...7 remote chains...] -- 10:00:23
      170900000 -- (-4472.712) [...7 remote chains...] -- 9:59:21
      170950000 -- (-4473.204) [...7 remote chains...] -- 9:58:18
      171000000 -- (-4451.193) [...7 remote chains...] -- 9:57:16

      Average standard deviation of split frequencies: 0.002029

      171050000 -- [-4469.504] [...7 remote chains...] -- 9:56:13
      171100000 -- [-4443.774] [...7 remote chains...] -- 9:55:11
      171150000 -- [-4442.839] [...7 remote chains...] -- 9:54:09
      171200000 -- [-4449.556] [...7 remote chains...] -- 9:53:06
      171250000 -- (-4467.921) [...7 remote chains...] -- 9:52:03
      171300000 -- [-4467.994] [...7 remote chains...] -- 9:51:01
      171350000 -- [-4455.110] [...7 remote chains...] -- 9:49:59
      171400000 -- (-4470.390) [...7 remote chains...] -- 9:48:57
      171450000 -- (-4479.650) [...7 remote chains...] -- 9:47:55
      171500000 -- (-4495.784) [...7 remote chains...] -- 9:46:52

      Average standard deviation of split frequencies: 0.001997

      171550000 -- (-4479.436) [...7 remote chains...] -- 9:45:50
      171600000 -- (-4451.261) [...7 remote chains...] -- 9:44:48
      171650000 -- [-4461.488] [...7 remote chains...] -- 9:43:46
      171700000 -- (-4466.506) [...7 remote chains...] -- 9:42:43
      171750000 -- [-4457.989] [...7 remote chains...] -- 9:41:41
      171800000 -- [-4482.168] [...7 remote chains...] -- 9:40:38
      171850000 -- (-4449.914) [...7 remote chains...] -- 9:39:36
      171900000 -- [-4451.440] [...7 remote chains...] -- 9:38:34
      171950000 -- [-4439.561] [...7 remote chains...] -- 9:37:31
      172000000 -- (-4477.269) [...7 remote chains...] -- 9:36:29

      Average standard deviation of split frequencies: 0.002012

      172050000 -- (-4483.124) [...7 remote chains...] -- 9:35:26
      172100000 -- (-4471.406) [...7 remote chains...] -- 9:34:24
      172150000 -- (-4470.726) [...7 remote chains...] -- 9:33:22
      172200000 -- (-4472.830) [...7 remote chains...] -- 9:32:19
      172250000 -- (-4457.303) [...7 remote chains...] -- 9:31:17
      172300000 -- (-4468.983) [...7 remote chains...] -- 9:30:15
      172350000 -- (-4471.865) [...7 remote chains...] -- 9:29:13
      172400000 -- (-4483.096) [...7 remote chains...] -- 9:28:10
      172450000 -- (-4478.391) [...7 remote chains...] -- 9:27:08
      172500000 -- (-4465.448) [...7 remote chains...] -- 9:26:06

      Average standard deviation of split frequencies: 0.001957

      172550000 -- (-4459.567) [...7 remote chains...] -- 9:25:03
      172600000 -- (-4451.349) [...7 remote chains...] -- 9:24:01
      172650000 -- [-4447.741] [...7 remote chains...] -- 9:22:58
      172700000 -- (-4468.588) [...7 remote chains...] -- 9:21:57
      172750000 -- (-4476.069) [...7 remote chains...] -- 9:20:54
      172800000 -- (-4470.424) [...7 remote chains...] -- 9:19:52
      172850000 -- (-4487.204) [...7 remote chains...] -- 9:18:50
      172900000 -- (-4464.839) [...7 remote chains...] -- 9:17:48
      172950000 -- (-4454.614) [...7 remote chains...] -- 9:16:46
      173000000 -- (-4463.379) [...7 remote chains...] -- 9:15:43

      Average standard deviation of split frequencies: 0.001953

      173050000 -- (-4458.566) [...7 remote chains...] -- 9:14:41
      173100000 -- (-4458.926) [...7 remote chains...] -- 9:13:39
      173150000 -- (-4479.067) [...7 remote chains...] -- 9:12:36
      173200000 -- (-4468.810) [...7 remote chains...] -- 9:11:34
      173250000 -- (-4484.407) [...7 remote chains...] -- 9:10:32
      173300000 -- (-4468.919) [...7 remote chains...] -- 9:09:30
      173350000 -- (-4463.591) [...7 remote chains...] -- 9:08:28
      173400000 -- (-4456.504) [...7 remote chains...] -- 9:07:25
      173450000 -- (-4459.473) [...7 remote chains...] -- 9:06:23
      173500000 -- (-4454.838) [...7 remote chains...] -- 9:05:21

      Average standard deviation of split frequencies: 0.001974

      173550000 -- (-4486.404) [...7 remote chains...] -- 9:04:19
      173600000 -- (-4465.829) [...7 remote chains...] -- 9:03:16
      173650000 -- (-4483.094) [...7 remote chains...] -- 9:02:14
      173700000 -- (-4472.657) [...7 remote chains...] -- 9:01:12
      173750000 -- (-4459.138) [...7 remote chains...] -- 9:00:10
      173800000 -- (-4454.183) [...7 remote chains...] -- 8:59:08
      173850000 -- (-4447.352) [...7 remote chains...] -- 8:58:05
      173900000 -- (-4487.871) [...7 remote chains...] -- 8:57:03
      173950000 -- (-4479.149) [...7 remote chains...] -- 8:56:00
      174000000 -- (-4452.547) [...7 remote chains...] -- 8:54:58

      Average standard deviation of split frequencies: 0.001961

      174050000 -- [-4460.882] [...7 remote chains...] -- 8:53:56
      174100000 -- [-4464.569] [...7 remote chains...] -- 8:52:54
      174150000 -- (-4464.732) [...7 remote chains...] -- 8:51:52
      174200000 -- (-4477.081) [...7 remote chains...] -- 8:50:50
      174250000 -- [-4455.627] [...7 remote chains...] -- 8:49:47
      174300000 -- (-4474.788) [...7 remote chains...] -- 8:48:45
      174350000 -- (-4498.702) [...7 remote chains...] -- 8:47:43
      174400000 -- (-4478.219) [...7 remote chains...] -- 8:46:41
      174450000 -- (-4459.807) [...7 remote chains...] -- 8:45:38
      174500000 -- (-4483.029) [...7 remote chains...] -- 8:44:36

      Average standard deviation of split frequencies: 0.001942

      174550000 -- [-4476.910] [...7 remote chains...] -- 8:43:34
      174600000 -- (-4458.727) [...7 remote chains...] -- 8:42:32
      174650000 -- (-4470.723) [...7 remote chains...] -- 8:41:30
      174700000 -- (-4460.410) [...7 remote chains...] -- 8:40:28
      174750000 -- (-4466.284) [...7 remote chains...] -- 8:39:27
      174800000 -- [-4458.437] [...7 remote chains...] -- 8:38:25
      174850000 -- (-4459.219) [...7 remote chains...] -- 8:37:24
      174900000 -- [-4454.534] [...7 remote chains...] -- 8:36:22
      174950000 -- (-4454.281) [...7 remote chains...] -- 8:35:20
      175000000 -- (-4475.816) [...7 remote chains...] -- 8:34:18

      Average standard deviation of split frequencies: 0.001932

      175050000 -- (-4507.096) [...7 remote chains...] -- 8:33:17
      175100000 -- (-4475.564) [...7 remote chains...] -- 8:32:15
      175150000 -- (-4472.078) [...7 remote chains...] -- 8:31:14
      175200000 -- [-4442.548] [...7 remote chains...] -- 8:30:12
      175250000 -- [-4453.046] [...7 remote chains...] -- 8:29:10
      175300000 -- [-4456.631] [...7 remote chains...] -- 8:28:09
      175350000 -- (-4464.747) [...7 remote chains...] -- 8:27:07
      175400000 -- (-4465.957) [...7 remote chains...] -- 8:26:05
      175450000 -- (-4449.934) [...7 remote chains...] -- 8:25:03
      175500000 -- (-4460.685) [...7 remote chains...] -- 8:24:02

      Average standard deviation of split frequencies: 0.001979

      175550000 -- (-4484.302) [...7 remote chains...] -- 8:23:00
      175600000 -- (-4477.733) [...7 remote chains...] -- 8:21:59
      175650000 -- (-4474.833) [...7 remote chains...] -- 8:20:57
      175700000 -- (-4508.897) [...7 remote chains...] -- 8:19:55
      175750000 -- (-4470.652) [...7 remote chains...] -- 8:18:53
      175800000 -- (-4463.516) [...7 remote chains...] -- 8:17:52
      175850000 -- (-4465.616) [...7 remote chains...] -- 8:16:50
      175900000 -- (-4474.514) [...7 remote chains...] -- 8:15:48
      175950000 -- (-4482.381) [...7 remote chains...] -- 8:14:45
      176000000 -- (-4456.491) [...7 remote chains...] -- 8:13:43

      Average standard deviation of split frequencies: 0.002007

      176050000 -- (-4445.241) [...7 remote chains...] -- 8:12:41
      176100000 -- (-4471.308) [...7 remote chains...] -- 8:11:39
      176150000 -- [-4432.061] [...7 remote chains...] -- 8:10:36
      176200000 -- (-4459.210) [...7 remote chains...] -- 8:09:35
      176250000 -- (-4478.717) [...7 remote chains...] -- 8:08:32
      176300000 -- [-4463.826] [...7 remote chains...] -- 8:07:30
      176350000 -- [-4444.941] [...7 remote chains...] -- 8:06:29
      176400000 -- (-4465.659) [...7 remote chains...] -- 8:05:29
      176450000 -- (-4459.730) [...7 remote chains...] -- 8:04:28
      176500000 -- (-4484.297) [...7 remote chains...] -- 8:03:27

      Average standard deviation of split frequencies: 0.002024

      176550000 -- (-4459.367) [...7 remote chains...] -- 8:02:27
      176600000 -- (-4466.807) [...7 remote chains...] -- 8:01:26
      176650000 -- [-4455.113] [...7 remote chains...] -- 8:00:25
      176700000 -- (-4465.953) [...7 remote chains...] -- 7:59:25
      176750000 -- (-4463.099) [...7 remote chains...] -- 7:58:24
      176800000 -- (-4463.365) [...7 remote chains...] -- 7:57:23
      176850000 -- (-4453.748) [...7 remote chains...] -- 7:56:22
      176900000 -- (-4504.486) [...7 remote chains...] -- 7:55:21
      176950000 -- (-4474.956) [...7 remote chains...] -- 7:54:20
      177000000 -- (-4477.335) [...7 remote chains...] -- 7:53:19

      Average standard deviation of split frequencies: 0.002018

      177050000 -- [-4458.200] [...7 remote chains...] -- 7:52:19
      177100000 -- (-4451.438) [...7 remote chains...] -- 7:51:18
      177150000 -- (-4445.609) [...7 remote chains...] -- 7:50:17
      177200000 -- (-4448.535) [...7 remote chains...] -- 7:49:16
      177250000 -- (-4443.700) [...7 remote chains...] -- 7:48:15
      177300000 -- (-4454.471) [...7 remote chains...] -- 7:47:14
      177350000 -- (-4460.584) [...7 remote chains...] -- 7:46:13
      177400000 -- (-4488.318) [...7 remote chains...] -- 7:45:13
      177450000 -- (-4458.813) [...7 remote chains...] -- 7:44:12
      177500000 -- (-4472.704) [...7 remote chains...] -- 7:43:11

      Average standard deviation of split frequencies: 0.002022

      177550000 -- [-4471.075] [...7 remote chains...] -- 7:42:10
      177600000 -- (-4491.563) [...7 remote chains...] -- 7:41:10
      177650000 -- (-4459.964) [...7 remote chains...] -- 7:40:09
      177700000 -- (-4459.399) [...7 remote chains...] -- 7:39:09
      177750000 -- (-4495.158) [...7 remote chains...] -- 7:38:08
      177800000 -- (-4467.119) [...7 remote chains...] -- 7:37:08
      177850000 -- (-4510.358) [...7 remote chains...] -- 7:36:07
      177900000 -- (-4459.831) [...7 remote chains...] -- 7:35:06
      177950000 -- [-4455.807] [...7 remote chains...] -- 7:34:05
      178000000 -- [-4447.588] [...7 remote chains...] -- 7:33:03

      Average standard deviation of split frequencies: 0.002003

      178050000 -- [-4464.061] [...7 remote chains...] -- 7:32:01
      178100000 -- [-4464.294] [...7 remote chains...] -- 7:30:59
      178150000 -- (-4461.075) [...7 remote chains...] -- 7:29:56
      178200000 -- (-4473.358) [...7 remote chains...] -- 7:28:54
      178250000 -- (-4484.833) [...7 remote chains...] -- 7:27:52
      178300000 -- (-4450.308) [...7 remote chains...] -- 7:26:50
      178350000 -- [-4457.420] [...7 remote chains...] -- 7:25:48
      178400000 -- [-4475.900] [...7 remote chains...] -- 7:24:45
      178450000 -- (-4452.525) [...7 remote chains...] -- 7:23:43
      178500000 -- (-4467.129) [...7 remote chains...] -- 7:22:41

      Average standard deviation of split frequencies: 0.002029

      178550000 -- [-4450.997] [...7 remote chains...] -- 7:21:39
      178600000 -- [-4443.959] [...7 remote chains...] -- 7:20:37
      178650000 -- [-4478.534] [...7 remote chains...] -- 7:19:35
      178700000 -- [-4455.935] [...7 remote chains...] -- 7:18:33
      178750000 -- [-4466.998] [...7 remote chains...] -- 7:17:31
      178800000 -- [-4474.314] [...7 remote chains...] -- 7:16:29
      178850000 -- [-4455.845] [...7 remote chains...] -- 7:15:27
      178900000 -- [-4444.730] [...7 remote chains...] -- 7:14:25
      178950000 -- [-4453.851] [...7 remote chains...] -- 7:13:23
      179000000 -- (-4450.072) [...7 remote chains...] -- 7:12:21

      Average standard deviation of split frequencies: 0.002057

      179050000 -- [-4447.306] [...7 remote chains...] -- 7:11:19
      179100000 -- [-4442.747] [...7 remote chains...] -- 7:10:17
      179150000 -- [-4459.697] [...7 remote chains...] -- 7:09:15
      179200000 -- [-4446.471] [...7 remote chains...] -- 7:08:13
      179250000 -- [-4446.065] [...7 remote chains...] -- 7:07:11
      179300000 -- [-4458.484] [...7 remote chains...] -- 7:06:09
      179350000 -- (-4448.390) [...7 remote chains...] -- 7:05:06
      179400000 -- (-4480.434) [...7 remote chains...] -- 7:04:04
      179450000 -- (-4450.192) [...7 remote chains...] -- 7:03:02
      179500000 -- [-4459.936] [...7 remote chains...] -- 7:02:00

      Average standard deviation of split frequencies: 0.002054

      179550000 -- [-4443.372] [...7 remote chains...] -- 7:00:58
      179600000 -- (-4481.396) [...7 remote chains...] -- 6:59:56
      179650000 -- (-4491.631) [...7 remote chains...] -- 6:58:54
      179700000 -- (-4449.318) [...7 remote chains...] -- 6:57:52
      179750000 -- [-4457.186] [...7 remote chains...] -- 6:56:50
      179800000 -- (-4454.941) [...7 remote chains...] -- 6:55:48
      179850000 -- (-4464.264) [...7 remote chains...] -- 6:54:45
      179900000 -- (-4484.209) [...7 remote chains...] -- 6:53:43
      179950000 -- (-4499.803) [...7 remote chains...] -- 6:52:41
      180000000 -- (-4469.074) [...7 remote chains...] -- 6:51:39

      Average standard deviation of split frequencies: 0.002102

      180050000 -- (-4442.202) [...7 remote chains...] -- 6:50:37
      180100000 -- (-4467.994) [...7 remote chains...] -- 6:49:35
      180150000 -- (-4455.732) [...7 remote chains...] -- 6:48:33
      180200000 -- (-4471.400) [...7 remote chains...] -- 6:47:32
      180250000 -- (-4493.818) [...7 remote chains...] -- 6:46:30
      180300000 -- (-4469.674) [...7 remote chains...] -- 6:45:27
      180350000 -- (-4467.919) [...7 remote chains...] -- 6:44:25
      180400000 -- (-4476.410) [...7 remote chains...] -- 6:43:24
      180450000 -- (-4464.583) [...7 remote chains...] -- 6:42:22
      180500000 -- (-4461.143) [...7 remote chains...] -- 6:41:20

      Average standard deviation of split frequencies: 0.002086

      180550000 -- (-4472.647) [...7 remote chains...] -- 6:40:18
      180600000 -- (-4465.601) [...7 remote chains...] -- 6:39:16
      180650000 -- (-4466.656) [...7 remote chains...] -- 6:38:14
      180700000 -- (-4456.730) [...7 remote chains...] -- 6:37:12
      180750000 -- (-4485.760) [...7 remote chains...] -- 6:36:10
      180800000 -- (-4468.795) [...7 remote chains...] -- 6:35:08
      180850000 -- (-4487.642) [...7 remote chains...] -- 6:34:06
      180900000 -- (-4464.449) [...7 remote chains...] -- 6:33:04
      180950000 -- [-4448.581] [...7 remote chains...] -- 6:32:02
      181000000 -- [-4455.716] [...7 remote chains...] -- 6:31:00

      Average standard deviation of split frequencies: 0.002052

      181050000 -- (-4468.361) [...7 remote chains...] -- 6:29:58
      181100000 -- [-4457.472] [...7 remote chains...] -- 6:28:56
      181150000 -- (-4484.309) [...7 remote chains...] -- 6:27:55
      181200000 -- (-4470.389) [...7 remote chains...] -- 6:26:53
      181250000 -- (-4472.117) [...7 remote chains...] -- 6:25:51
      181300000 -- (-4476.388) [...7 remote chains...] -- 6:24:49
      181350000 -- (-4472.015) [...7 remote chains...] -- 6:23:47
      181400000 -- (-4461.075) [...7 remote chains...] -- 6:22:45
      181450000 -- (-4467.941) [...7 remote chains...] -- 6:21:44
      181500000 -- (-4481.121) [...7 remote chains...] -- 6:20:42

      Average standard deviation of split frequencies: 0.002059

      181550000 -- (-4469.354) [...7 remote chains...] -- 6:19:40
      181600000 -- (-4456.099) [...7 remote chains...] -- 6:18:38
      181650000 -- (-4488.683) [...7 remote chains...] -- 6:17:37
      181700000 -- (-4467.057) [...7 remote chains...] -- 6:16:35
      181750000 -- [-4456.871] [...7 remote chains...] -- 6:15:33
      181800000 -- (-4467.362) [...7 remote chains...] -- 6:14:31
      181850000 -- (-4458.890) [...7 remote chains...] -- 6:13:30
      181900000 -- (-4456.248) [...7 remote chains...] -- 6:12:28
      181950000 -- (-4461.689) [...7 remote chains...] -- 6:11:26
      182000000 -- [-4451.711] [...7 remote chains...] -- 6:10:24

      Average standard deviation of split frequencies: 0.002096

      182050000 -- (-4464.938) [...7 remote chains...] -- 6:09:23
      182100000 -- [-4453.739] [...7 remote chains...] -- 6:08:21
      182150000 -- [-4456.626] [...7 remote chains...] -- 6:07:19
      182200000 -- [-4462.138] [...7 remote chains...] -- 6:06:18
      182250000 -- (-4451.407) [...7 remote chains...] -- 6:05:16
      182300000 -- (-4463.334) [...7 remote chains...] -- 6:04:14
      182350000 -- (-4465.048) [...7 remote chains...] -- 6:03:12
      182400000 -- [-4455.336] [...7 remote chains...] -- 6:02:10
      182450000 -- (-4491.531) [...7 remote chains...] -- 6:01:08
      182500000 -- (-4473.653) [...7 remote chains...] -- 6:00:06

      Average standard deviation of split frequencies: 0.002096

      182550000 -- (-4476.273) [...7 remote chains...] -- 5:59:05
      182600000 -- (-4472.564) [...7 remote chains...] -- 5:58:03
      182650000 -- (-4476.336) [...7 remote chains...] -- 5:57:01
      182700000 -- (-4473.491) [...7 remote chains...] -- 5:55:59
      182750000 -- (-4467.662) [...7 remote chains...] -- 5:54:57
      182800000 -- (-4481.862) [...7 remote chains...] -- 5:53:55
      182850000 -- (-4461.574) [...7 remote chains...] -- 5:52:53
      182900000 -- [-4469.960] [...7 remote chains...] -- 5:51:52
      182950000 -- [-4445.873] [...7 remote chains...] -- 5:50:50
      183000000 -- (-4456.182) [...7 remote chains...] -- 5:49:48

      Average standard deviation of split frequencies: 0.002110

      183050000 -- (-4474.823) [...7 remote chains...] -- 5:48:47
      183100000 -- (-4443.807) [...7 remote chains...] -- 5:47:46
      183150000 -- (-4475.618) [...7 remote chains...] -- 5:46:43
      183200000 -- (-4477.286) [...7 remote chains...] -- 5:45:42
      183250000 -- [-4451.221] [...7 remote chains...] -- 5:44:40
      183300000 -- [-4453.229] [...7 remote chains...] -- 5:43:38
      183350000 -- [-4474.279] [...7 remote chains...] -- 5:42:35
      183400000 -- [-4456.286] [...7 remote chains...] -- 5:41:34
      183450000 -- (-4470.375) [...7 remote chains...] -- 5:40:32
      183500000 -- (-4465.551) [...7 remote chains...] -- 5:39:30

      Average standard deviation of split frequencies: 0.002096

      183550000 -- (-4481.996) [...7 remote chains...] -- 5:38:28
      183600000 -- [-4443.924] [...7 remote chains...] -- 5:37:26
      183650000 -- [-4460.889] [...7 remote chains...] -- 5:36:24
      183700000 -- [-4463.501] [...7 remote chains...] -- 5:35:22
      183750000 -- (-4479.358) [...7 remote chains...] -- 5:34:20
      183800000 -- [-4462.783] [...7 remote chains...] -- 5:33:18
      183850000 -- [-4451.366] [...7 remote chains...] -- 5:32:16
      183900000 -- [-4457.374] [...7 remote chains...] -- 5:31:14
      183950000 -- [-4463.567] [...7 remote chains...] -- 5:30:12
      184000000 -- (-4490.402) [...7 remote chains...] -- 5:29:11

      Average standard deviation of split frequencies: 0.002089

      184050000 -- (-4448.882) [...7 remote chains...] -- 5:28:08
      184100000 -- (-4475.987) [...7 remote chains...] -- 5:27:06
      184150000 -- (-4472.802) [...7 remote chains...] -- 5:26:05
      184200000 -- (-4471.685) [...7 remote chains...] -- 5:25:03
      184250000 -- [-4456.614] [...7 remote chains...] -- 5:24:01
      184300000 -- (-4462.882) [...7 remote chains...] -- 5:22:59
      184350000 -- (-4483.783) [...7 remote chains...] -- 5:21:57
      184400000 -- (-4469.855) [...7 remote chains...] -- 5:20:55
      184450000 -- (-4462.235) [...7 remote chains...] -- 5:19:53
      184500000 -- [-4443.114] [...7 remote chains...] -- 5:18:51

      Average standard deviation of split frequencies: 0.002118

      184550000 -- [-4473.211] [...7 remote chains...] -- 5:17:49
      184600000 -- [-4431.073] [...7 remote chains...] -- 5:16:47
      184650000 -- (-4455.263) [...7 remote chains...] -- 5:15:45
      184700000 -- (-4470.471) [...7 remote chains...] -- 5:14:43
      184750000 -- [-4456.545] [...7 remote chains...] -- 5:13:41
      184800000 -- (-4470.028) [...7 remote chains...] -- 5:12:39
      184850000 -- [-4441.900] [...7 remote chains...] -- 5:11:37
      184900000 -- (-4459.855) [...7 remote chains...] -- 5:10:35
      184950000 -- (-4491.843) [...7 remote chains...] -- 5:09:33
      185000000 -- [-4448.277] [...7 remote chains...] -- 5:08:31

      Average standard deviation of split frequencies: 0.002101

      185050000 -- (-4466.922) [...7 remote chains...] -- 5:07:29
      185100000 -- (-4488.340) [...7 remote chains...] -- 5:06:27
      185150000 -- [-4441.466] [...7 remote chains...] -- 5:05:25
      185200000 -- [-4454.952] [...7 remote chains...] -- 5:04:23
      185250000 -- [-4461.687] [...7 remote chains...] -- 5:03:21
      185300000 -- (-4469.063) [...7 remote chains...] -- 5:02:19
      185350000 -- [-4460.511] [...7 remote chains...] -- 5:01:17
      185400000 -- (-4477.285) [...7 remote chains...] -- 5:00:15
      185450000 -- [-4455.913] [...7 remote chains...] -- 4:59:13
      185500000 -- (-4456.092) [...7 remote chains...] -- 4:58:11

      Average standard deviation of split frequencies: 0.002099

      185550000 -- (-4478.422) [...7 remote chains...] -- 4:57:09
      185600000 -- (-4486.923) [...7 remote chains...] -- 4:56:07
      185650000 -- [-4446.518] [...7 remote chains...] -- 4:55:05
      185700000 -- [-4452.504] [...7 remote chains...] -- 4:54:03
      185750000 -- (-4460.078) [...7 remote chains...] -- 4:53:01
      185800000 -- [-4460.266] [...7 remote chains...] -- 4:51:59
      185850000 -- [-4462.660] [...7 remote chains...] -- 4:50:57
      185900000 -- [-4454.706] [...7 remote chains...] -- 4:49:56
      185950000 -- [-4449.699] [...7 remote chains...] -- 4:48:54
      186000000 -- [-4461.810] [...7 remote chains...] -- 4:47:52

      Average standard deviation of split frequencies: 0.002106

      186050000 -- [-4467.068] [...7 remote chains...] -- 4:46:50
      186100000 -- (-4477.641) [...7 remote chains...] -- 4:45:48
      186150000 -- (-4446.024) [...7 remote chains...] -- 4:44:46
      186200000 -- (-4473.502) [...7 remote chains...] -- 4:43:44
      186250000 -- (-4457.811) [...7 remote chains...] -- 4:42:42
      186300000 -- [-4446.276] [...7 remote chains...] -- 4:41:40
      186350000 -- (-4476.506) [...7 remote chains...] -- 4:40:39
      186400000 -- (-4458.275) [...7 remote chains...] -- 4:39:37
      186450000 -- (-4484.386) [...7 remote chains...] -- 4:38:35
      186500000 -- [-4462.270] [...7 remote chains...] -- 4:37:33

      Average standard deviation of split frequencies: 0.002099

      186550000 -- (-4463.682) [...7 remote chains...] -- 4:36:32
      186600000 -- [-4458.810] [...7 remote chains...] -- 4:35:30
      186650000 -- (-4493.602) [...7 remote chains...] -- 4:34:28
      186700000 -- (-4470.987) [...7 remote chains...] -- 4:33:26
      186750000 -- (-4456.368) [...7 remote chains...] -- 4:32:25
      186800000 -- (-4469.280) [...7 remote chains...] -- 4:31:23
      186850000 -- (-4465.327) [...7 remote chains...] -- 4:30:21
      186900000 -- (-4472.565) [...7 remote chains...] -- 4:29:20
      186950000 -- (-4465.079) [...7 remote chains...] -- 4:28:18
      187000000 -- (-4472.211) [...7 remote chains...] -- 4:27:16

      Average standard deviation of split frequencies: 0.002079

      187050000 -- (-4466.529) [...7 remote chains...] -- 4:26:14
      187100000 -- (-4483.951) [...7 remote chains...] -- 4:25:12
      187150000 -- (-4493.187) [...7 remote chains...] -- 4:24:11
      187200000 -- (-4472.412) [...7 remote chains...] -- 4:23:09
      187250000 -- (-4484.279) [...7 remote chains...] -- 4:22:07
      187300000 -- [-4453.365] [...7 remote chains...] -- 4:21:05
      187350000 -- (-4460.052) [...7 remote chains...] -- 4:20:03
      187400000 -- [-4456.372] [...7 remote chains...] -- 4:19:02
      187450000 -- (-4468.984) [...7 remote chains...] -- 4:18:00
      187500000 -- [-4453.862] [...7 remote chains...] -- 4:16:58

      Average standard deviation of split frequencies: 0.002078

      187550000 -- (-4487.468) [...7 remote chains...] -- 4:15:56
      187600000 -- (-4457.002) [...7 remote chains...] -- 4:14:54
      187650000 -- (-4508.985) [...7 remote chains...] -- 4:13:52
      187700000 -- (-4485.583) [...7 remote chains...] -- 4:12:50
      187750000 -- (-4448.341) [...7 remote chains...] -- 4:11:48
      187800000 -- (-4470.603) [...7 remote chains...] -- 4:10:46
      187850000 -- (-4464.761) [...7 remote chains...] -- 4:09:44
      187900000 -- [-4452.625] [...7 remote chains...] -- 4:08:43
      187950000 -- (-4466.272) [...7 remote chains...] -- 4:07:41
      188000000 -- [-4453.885] [...7 remote chains...] -- 4:06:40

      Average standard deviation of split frequencies: 0.002088

      188050000 -- (-4441.580) [...7 remote chains...] -- 4:05:38
      188100000 -- (-4472.612) [...7 remote chains...] -- 4:04:36
      188150000 -- (-4448.656) [...7 remote chains...] -- 4:03:34
      188200000 -- (-4471.620) [...7 remote chains...] -- 4:02:33
      188250000 -- (-4474.335) [...7 remote chains...] -- 4:01:31
      188300000 -- (-4477.489) [...7 remote chains...] -- 4:00:29
      188350000 -- (-4464.478) [...7 remote chains...] -- 3:59:27
      188400000 -- (-4466.593) [...7 remote chains...] -- 3:58:25
      188450000 -- (-4471.521) [...7 remote chains...] -- 3:57:23
      188500000 -- (-4483.963) [...7 remote chains...] -- 3:56:21

      Average standard deviation of split frequencies: 0.002102

      188550000 -- (-4497.426) [...7 remote chains...] -- 3:55:19
      188600000 -- (-4481.834) [...7 remote chains...] -- 3:54:17
      188650000 -- (-4485.290) [...7 remote chains...] -- 3:53:16
      188700000 -- (-4488.553) [...7 remote chains...] -- 3:52:14
      188750000 -- (-4469.309) [...7 remote chains...] -- 3:51:13
      188800000 -- (-4466.713) [...7 remote chains...] -- 3:50:11
      188850000 -- (-4462.145) [...7 remote chains...] -- 3:49:09
      188900000 -- (-4474.694) [...7 remote chains...] -- 3:48:07
      188950000 -- (-4471.273) [...7 remote chains...] -- 3:47:06
      189000000 -- (-4470.787) [...7 remote chains...] -- 3:46:04

      Average standard deviation of split frequencies: 0.002080

      189050000 -- (-4476.854) [...7 remote chains...] -- 3:45:02
      189100000 -- (-4471.627) [...7 remote chains...] -- 3:44:00
      189150000 -- (-4467.851) [...7 remote chains...] -- 3:42:58
      189200000 -- (-4494.549) [...7 remote chains...] -- 3:41:56
      189250000 -- (-4462.564) [...7 remote chains...] -- 3:40:54
      189300000 -- (-4462.917) [...7 remote chains...] -- 3:39:53
      189350000 -- (-4458.550) [...7 remote chains...] -- 3:38:51
      189400000 -- (-4495.877) [...7 remote chains...] -- 3:37:49
      189450000 -- (-4478.425) [...7 remote chains...] -- 3:36:47
      189500000 -- (-4464.567) [...7 remote chains...] -- 3:35:45

      Average standard deviation of split frequencies: 0.002101

      189550000 -- (-4471.528) [...7 remote chains...] -- 3:34:44
      189600000 -- (-4455.942) [...7 remote chains...] -- 3:33:42
      189650000 -- (-4462.403) [...7 remote chains...] -- 3:32:41
      189700000 -- (-4465.052) [...7 remote chains...] -- 3:31:39
      189750000 -- (-4474.485) [...7 remote chains...] -- 3:30:37
      189800000 -- (-4476.538) [...7 remote chains...] -- 3:29:35
      189850000 -- (-4501.919) [...7 remote chains...] -- 3:28:34
      189900000 -- (-4470.570) [...7 remote chains...] -- 3:27:32
      189950000 -- (-4479.012) [...7 remote chains...] -- 3:26:30
      190000000 -- (-4498.783) [...7 remote chains...] -- 3:25:28

      Average standard deviation of split frequencies: 0.002118

      190050000 -- (-4478.133) [...7 remote chains...] -- 3:24:26
      190100000 -- [-4453.129] [...7 remote chains...] -- 3:23:24
      190150000 -- [-4445.725] [...7 remote chains...] -- 3:22:22
      190200000 -- (-4467.212) [...7 remote chains...] -- 3:21:21
      190250000 -- (-4465.536) [...7 remote chains...] -- 3:20:19
      190300000 -- (-4465.040) [...7 remote chains...] -- 3:19:18
      190350000 -- (-4502.124) [...7 remote chains...] -- 3:18:16
      190400000 -- (-4474.518) [...7 remote chains...] -- 3:17:15
      190450000 -- (-4455.085) [...7 remote chains...] -- 3:16:13
      190500000 -- (-4449.572) [...7 remote chains...] -- 3:15:12

      Average standard deviation of split frequencies: 0.002085

      190550000 -- [-4444.622] [...7 remote chains...] -- 3:14:10
      190600000 -- (-4453.415) [...7 remote chains...] -- 3:13:08
      190650000 -- (-4484.145) [...7 remote chains...] -- 3:12:06
      190700000 -- (-4493.264) [...7 remote chains...] -- 3:11:04
      190750000 -- [-4460.133] [...7 remote chains...] -- 3:10:03
      190800000 -- [-4464.395] [...7 remote chains...] -- 3:09:01
      190850000 -- (-4497.757) [...7 remote chains...] -- 3:07:59
      190900000 -- (-4491.502) [...7 remote chains...] -- 3:06:57
      190950000 -- (-4475.042) [...7 remote chains...] -- 3:05:55
      191000000 -- (-4469.665) [...7 remote chains...] -- 3:04:53

      Average standard deviation of split frequencies: 0.002052

      191050000 -- (-4486.198) [...7 remote chains...] -- 3:03:52
      191100000 -- [-4460.743] [...7 remote chains...] -- 3:02:51
      191150000 -- (-4466.474) [...7 remote chains...] -- 3:01:49
      191200000 -- [-4466.411] [...7 remote chains...] -- 3:00:48
      191250000 -- (-4468.898) [...7 remote chains...] -- 2:59:46
      191300000 -- (-4464.241) [...7 remote chains...] -- 2:58:44
      191350000 -- (-4474.550) [...7 remote chains...] -- 2:57:42
      191400000 -- (-4462.478) [...7 remote chains...] -- 2:56:40
      191450000 -- [-4440.974] [...7 remote chains...] -- 2:55:39
      191500000 -- [-4456.792] [...7 remote chains...] -- 2:54:37

      Average standard deviation of split frequencies: 0.002041

      191550000 -- [-4456.282] [...7 remote chains...] -- 2:53:35
      191600000 -- [-4449.607] [...7 remote chains...] -- 2:52:33
      191650000 -- (-4467.181) [...7 remote chains...] -- 2:51:31
      191700000 -- (-4457.228) [...7 remote chains...] -- 2:50:30
      191750000 -- (-4464.686) [...7 remote chains...] -- 2:49:28
      191800000 -- (-4460.788) [...7 remote chains...] -- 2:48:27
      191850000 -- (-4488.443) [...7 remote chains...] -- 2:47:25
      191900000 -- (-4477.067) [...7 remote chains...] -- 2:46:24
      191950000 -- (-4468.860) [...7 remote chains...] -- 2:45:22
      192000000 -- (-4447.246) [...7 remote chains...] -- 2:44:20

      Average standard deviation of split frequencies: 0.002043

      192050000 -- (-4461.039) [...7 remote chains...] -- 2:43:18
      192100000 -- (-4473.202) [...7 remote chains...] -- 2:42:17
      192150000 -- (-4481.974) [...7 remote chains...] -- 2:41:15
      192200000 -- (-4493.777) [...7 remote chains...] -- 2:40:13
      192250000 -- (-4466.932) [...7 remote chains...] -- 2:39:11
      192300000 -- (-4476.461) [...7 remote chains...] -- 2:38:09
      192350000 -- (-4460.041) [...7 remote chains...] -- 2:37:08
      192400000 -- (-4480.007) [...7 remote chains...] -- 2:36:06
      192450000 -- (-4465.696) [...7 remote chains...] -- 2:35:04
      192500000 -- (-4466.105) [...7 remote chains...] -- 2:34:03

      Average standard deviation of split frequencies: 0.002016

      192550000 -- (-4495.583) [...7 remote chains...] -- 2:33:02
      192600000 -- (-4467.853) [...7 remote chains...] -- 2:32:00
      192650000 -- (-4471.139) [...7 remote chains...] -- 2:30:58
      192700000 -- (-4493.905) [...7 remote chains...] -- 2:29:57
      192750000 -- (-4493.622) [...7 remote chains...] -- 2:28:55
      192800000 -- (-4472.660) [...7 remote chains...] -- 2:27:53
      192850000 -- (-4461.351) [...7 remote chains...] -- 2:26:51
      192900000 -- (-4458.913) [...7 remote chains...] -- 2:25:50
      192950000 -- [-4446.134] [...7 remote chains...] -- 2:24:48
      193000000 -- (-4466.902) [...7 remote chains...] -- 2:23:46

      Average standard deviation of split frequencies: 0.002045

      193050000 -- (-4475.812) [...7 remote chains...] -- 2:22:44
      193100000 -- (-4455.331) [...7 remote chains...] -- 2:21:43
      193150000 -- (-4467.071) [...7 remote chains...] -- 2:20:41
      193200000 -- (-4458.452) [...7 remote chains...] -- 2:19:40
      193250000 -- [-4451.609] [...7 remote chains...] -- 2:18:38
      193300000 -- (-4477.773) [...7 remote chains...] -- 2:17:37
      193350000 -- (-4447.891) [...7 remote chains...] -- 2:16:35
      193400000 -- [-4454.847] [...7 remote chains...] -- 2:15:33
      193450000 -- (-4472.221) [...7 remote chains...] -- 2:14:32
      193500000 -- [-4466.494] [...7 remote chains...] -- 2:13:30

      Average standard deviation of split frequencies: 0.002022

      193550000 -- (-4477.549) [...7 remote chains...] -- 2:12:28
      193600000 -- [-4445.299] [...7 remote chains...] -- 2:11:26
      193650000 -- [-4469.122] [...7 remote chains...] -- 2:10:25
      193700000 -- (-4463.204) [...7 remote chains...] -- 2:09:23
      193750000 -- [-4457.062] [...7 remote chains...] -- 2:08:21
      193800000 -- [-4455.977] [...7 remote chains...] -- 2:07:20
      193850000 -- [-4453.376] [...7 remote chains...] -- 2:06:18
      193900000 -- (-4455.251) [...7 remote chains...] -- 2:05:17
      193950000 -- [-4486.699] [...7 remote chains...] -- 2:04:15
      194000000 -- (-4481.139) [...7 remote chains...] -- 2:03:13

      Average standard deviation of split frequencies: 0.002025

      194050000 -- (-4464.550) [...7 remote chains...] -- 2:02:12
      194100000 -- [-4459.595] [...7 remote chains...] -- 2:01:10
      194150000 -- [-4452.395] [...7 remote chains...] -- 2:00:08
      194200000 -- [-4446.836] [...7 remote chains...] -- 1:59:07
      194250000 -- (-4459.285) [...7 remote chains...] -- 1:58:05
      194300000 -- (-4453.843) [...7 remote chains...] -- 1:57:03
      194350000 -- (-4466.842) [...7 remote chains...] -- 1:56:01
      194400000 -- (-4475.472) [...7 remote chains...] -- 1:55:00
      194450000 -- (-4514.223) [...7 remote chains...] -- 1:53:58
      194500000 -- (-4452.582) [...7 remote chains...] -- 1:52:56

      Average standard deviation of split frequencies: 0.002027

      194550000 -- (-4487.063) [...7 remote chains...] -- 1:51:55
      194600000 -- (-4458.287) [...7 remote chains...] -- 1:50:53
      194650000 -- [-4435.910] [...7 remote chains...] -- 1:49:52
      194700000 -- [-4460.301] [...7 remote chains...] -- 1:48:50
      194750000 -- (-4468.795) [...7 remote chains...] -- 1:47:48
      194800000 -- (-4464.016) [...7 remote chains...] -- 1:46:47
      194850000 -- (-4480.261) [...7 remote chains...] -- 1:45:45
      194900000 -- (-4471.649) [...7 remote chains...] -- 1:44:43
      194950000 -- (-4456.086) [...7 remote chains...] -- 1:43:41
      195000000 -- (-4475.805) [...7 remote chains...] -- 1:42:40

      Average standard deviation of split frequencies: 0.002027

      195050000 -- (-4471.148) [...7 remote chains...] -- 1:41:38
      195100000 -- (-4468.588) [...7 remote chains...] -- 1:40:36
      195150000 -- (-4476.366) [...7 remote chains...] -- 1:39:35
      195200000 -- (-4501.064) [...7 remote chains...] -- 1:38:33
      195250000 -- (-4455.922) [...7 remote chains...] -- 1:37:31
      195300000 -- [-4454.733] [...7 remote chains...] -- 1:36:30
      195350000 -- [-4447.102] [...7 remote chains...] -- 1:35:28
      195400000 -- [-4459.028] [...7 remote chains...] -- 1:34:27
      195450000 -- [-4448.449] [...7 remote chains...] -- 1:33:25
      195500000 -- [-4468.770] [...7 remote chains...] -- 1:32:23

      Average standard deviation of split frequencies: 0.002036

      195550000 -- [-4446.517] [...7 remote chains...] -- 1:31:22
      195600000 -- [-4463.135] [...7 remote chains...] -- 1:30:20
      195650000 -- (-4467.739) [...7 remote chains...] -- 1:29:18
      195700000 -- (-4479.102) [...7 remote chains...] -- 1:28:17
      195750000 -- [-4467.335] [...7 remote chains...] -- 1:27:15
      195800000 -- [-4450.921] [...7 remote chains...] -- 1:26:13
      195850000 -- [-4473.281] [...7 remote chains...] -- 1:25:12
      195900000 -- (-4443.478) [...7 remote chains...] -- 1:24:10
      195950000 -- (-4478.918) [...7 remote chains...] -- 1:23:08
      196000000 -- (-4476.697) [...7 remote chains...] -- 1:22:07

      Average standard deviation of split frequencies: 0.002057

      196050000 -- (-4499.415) [...7 remote chains...] -- 1:21:05
      196100000 -- (-4517.043) [...7 remote chains...] -- 1:20:04
      196150000 -- (-4496.897) [...7 remote chains...] -- 1:19:02
      196200000 -- (-4470.443) [...7 remote chains...] -- 1:18:01
      196250000 -- (-4476.147) [...7 remote chains...] -- 1:16:59
      196300000 -- (-4462.689) [...7 remote chains...] -- 1:15:57
      196350000 -- (-4462.314) [...7 remote chains...] -- 1:14:56
      196400000 -- (-4458.449) [...7 remote chains...] -- 1:13:54
      196450000 -- (-4480.747) [...7 remote chains...] -- 1:12:52
      196500000 -- (-4477.223) [...7 remote chains...] -- 1:11:51

      Average standard deviation of split frequencies: 0.002084

      196550000 -- (-4449.060) [...7 remote chains...] -- 1:10:49
      196600000 -- (-4485.931) [...7 remote chains...] -- 1:09:47
      196650000 -- (-4471.779) [...7 remote chains...] -- 1:08:46
      196700000 -- (-4473.400) [...7 remote chains...] -- 1:07:44
      196750000 -- (-4468.071) [...7 remote chains...] -- 1:06:43
      196800000 -- (-4460.523) [...7 remote chains...] -- 1:05:41
      196850000 -- (-4466.823) [...7 remote chains...] -- 1:04:39
      196900000 -- (-4462.683) [...7 remote chains...] -- 1:03:38
      196950000 -- (-4465.725) [...7 remote chains...] -- 1:02:36
      197000000 -- (-4477.563) [...7 remote chains...] -- 1:01:35

      Average standard deviation of split frequencies: 0.002089

      197050000 -- (-4473.502) [...7 remote chains...] -- 1:00:33
      197100000 -- (-4481.073) [...7 remote chains...] -- 0:59:31
      197150000 -- (-4472.391) [...7 remote chains...] -- 0:58:30
      197200000 -- (-4458.405) [...7 remote chains...] -- 0:57:28
      197250000 -- (-4464.908) [...7 remote chains...] -- 0:56:27
      197300000 -- (-4469.443) [...7 remote chains...] -- 0:55:25
      197350000 -- [-4448.381] [...7 remote chains...] -- 0:54:23
      197400000 -- (-4450.939) [...7 remote chains...] -- 0:53:22
      197450000 -- [-4456.133] [...7 remote chains...] -- 0:52:20
      197500000 -- [-4456.730] [...7 remote chains...] -- 0:51:18

      Average standard deviation of split frequencies: 0.002095

      197550000 -- (-4464.261) [...7 remote chains...] -- 0:50:17
      197600000 -- (-4455.012) [...7 remote chains...] -- 0:49:15
      197650000 -- (-4466.415) [...7 remote chains...] -- 0:48:13
      197700000 -- (-4476.919) [...7 remote chains...] -- 0:47:12
      197750000 -- [-4449.969] [...7 remote chains...] -- 0:46:10
      197800000 -- [-4446.937] [...7 remote chains...] -- 0:45:09
      197850000 -- [-4457.169] [...7 remote chains...] -- 0:44:07
      197900000 -- (-4483.617) [...7 remote chains...] -- 0:43:05
      197950000 -- (-4476.556) [...7 remote chains...] -- 0:42:04
      198000000 -- [-4444.178] [...7 remote chains...] -- 0:41:02

      Average standard deviation of split frequencies: 0.002114

      198050000 -- [-4455.024] [...7 remote chains...] -- 0:40:01
      198100000 -- [-4456.225] [...7 remote chains...] -- 0:38:59
      198150000 -- (-4454.206) [...7 remote chains...] -- 0:37:57
      198200000 -- [-4446.829] [...7 remote chains...] -- 0:36:56
      198250000 -- [-4445.731] [...7 remote chains...] -- 0:35:54
      198300000 -- [-4472.948] [...7 remote chains...] -- 0:34:53
      198350000 -- (-4464.386) [...7 remote chains...] -- 0:33:51
      198400000 -- (-4477.066) [...7 remote chains...] -- 0:32:49
      198450000 -- (-4464.813) [...7 remote chains...] -- 0:31:48
      198500000 -- [-4449.881] [...7 remote chains...] -- 0:30:46

      Average standard deviation of split frequencies: 0.002133

      198550000 -- [-4449.683] [...7 remote chains...] -- 0:29:45
      198600000 -- (-4450.650) [...7 remote chains...] -- 0:28:43
      198650000 -- (-4444.153) [...7 remote chains...] -- 0:27:42
      198700000 -- [-4452.230] [...7 remote chains...] -- 0:26:40
      198750000 -- [-4464.524] [...7 remote chains...] -- 0:25:38
      198800000 -- [-4459.621] [...7 remote chains...] -- 0:24:37
      198850000 -- (-4483.554) [...7 remote chains...] -- 0:23:35
      198900000 -- (-4469.415) [...7 remote chains...] -- 0:22:34
      198950000 -- (-4471.772) [...7 remote chains...] -- 0:21:32
      199000000 -- (-4463.757) [...7 remote chains...] -- 0:20:31

      Average standard deviation of split frequencies: 0.002138

      199050000 -- (-4462.620) [...7 remote chains...] -- 0:19:29
      199100000 -- (-4465.214) [...7 remote chains...] -- 0:18:27
      199150000 -- (-4472.973) [...7 remote chains...] -- 0:17:26
      199200000 -- (-4452.859) [...7 remote chains...] -- 0:16:24
      199250000 -- (-4473.898) [...7 remote chains...] -- 0:15:23
      199300000 -- (-4491.388) [...7 remote chains...] -- 0:14:21
      199350000 -- [-4465.779] [...7 remote chains...] -- 0:13:20
      199400000 -- [-4460.319] [...7 remote chains...] -- 0:12:18
      199450000 -- (-4483.471) [...7 remote chains...] -- 0:11:17
      199500000 -- [-4437.722] [...7 remote chains...] -- 0:10:15

      Average standard deviation of split frequencies: 0.002144

      199550000 -- [-4457.353] [...7 remote chains...] -- 0:09:13
      199600000 -- [-4460.760] [...7 remote chains...] -- 0:08:12
      199650000 -- [-4453.928] [...7 remote chains...] -- 0:07:10
      199700000 -- [-4451.729] [...7 remote chains...] -- 0:06:09
      199750000 -- (-4464.235) [...7 remote chains...] -- 0:05:07
      199800000 -- (-4444.581) [...7 remote chains...] -- 0:04:06
      199850000 -- (-4489.815) [...7 remote chains...] -- 0:03:04
      199900000 -- (-4489.094) [...7 remote chains...] -- 0:02:03
      199950000 -- (-4484.678) [...7 remote chains...] -- 0:01:01
      200000000 -- (-4462.984) [...7 remote chains...] -- 0:00:00

      Average standard deviation of split frequencies: 0.002116

      Analysis completed in 68 hours 22 mins 14 seconds
      Analysis used 227595.43 seconds of CPU time on processor 0
      Likelihood of best state for "cold" chain of run 1 was -4413.22
      Likelihood of best state for "cold" chain of run 2 was -4416.01

      Acceptance rates for the moves in the "cold" chain of run 1:
         With prob.   (last 1000)   chain accepted proposals by move
            25.6 %     ( 25 %)     Multiplier(Alpha)
            11.5 %     ( 12 %)     ExtSPRClock(Tau,V)
            37.2 %     ( 36 %)     NNIClock(Tau,V)
             7.7 %     (  7 %)     ParsSPRClock(Tau,V)
            11.1 %     ( 12 %)     AddBranch(V)
            11.1 %     ( 11 %)     DelBranch(V)
            65.0 %     ( 66 %)     NodesliderClock(V)
            24.8 %     ( 26 %)     TreeStretch(V)
            26.0 %     ( 23 %)     Multiplier(Net_speciation)
            24.8 %     ( 20 %)     Slider(Relative_extinction)
            25.2 %     ( 22 %)     Slider(Relative_fossilization)
            26.9 %     ( 26 %)     Multiplier(IGRvar)
            25.2 %     ( 26 %)     Multiplier(IgrBrlens)
            25.1 %     ( 23 %)     Multiplier(Clockrate)

      Acceptance rates for the moves in the "cold" chain of run 2:
         With prob.   (last 1000)   chain accepted proposals by move
            25.7 %     ( 26 %)     Multiplier(Alpha)
            11.5 %     ( 13 %)     ExtSPRClock(Tau,V)
            37.2 %     ( 37 %)     NNIClock(Tau,V)
             7.7 %     (  7 %)     ParsSPRClock(Tau,V)
            11.2 %     ( 11 %)     AddBranch(V)
            11.1 %     (  9 %)     DelBranch(V)
            65.0 %     ( 67 %)     NodesliderClock(V)
            24.9 %     ( 22 %)     TreeStretch(V)
            26.0 %     ( 26 %)     Multiplier(Net_speciation)
            24.8 %     ( 31 %)     Slider(Relative_extinction)
            25.2 %     ( 24 %)     Slider(Relative_fossilization)
            26.9 %     ( 26 %)     Multiplier(IGRvar)
            26.5 %     ( 28 %)     Multiplier(IgrBrlens)
            25.0 %     ( 26 %)     Multiplier(Clockrate)

      Chain swap information for run 1:

                     1         2         3         4 
           ------------------------------------------
         1 |                0.31      0.05      0.00 
         2 |  33339665                0.35      0.07 
         3 |  33329922  33329785                0.38 
         4 |  33333020  33336501  33331107           

      Chain swap information for run 2:

                     1         2         3         4 
           ------------------------------------------
         1 |                0.31      0.05      0.00 
         2 |  33338555                0.35      0.07 
         3 |  33335977  33327714                0.38 
         4 |  33328825  33339512  33329417           

      Upper diagonal: Proportion of successful state exchanges between chains
      Lower diagonal: Number of attempted state exchanges between chains

      Chain information:

        ID -- Heat 
       -----------
         1 -- 1.00  (cold chain)
         2 -- 0.93 
         3 -- 0.86 
         4 -- 0.81 

      Heat = 1 / (1 + T * (ID - 1))
         (where T = 0.08 is the temperature and ID is the chain number)

      Summarizing trees in files "Cui_2021_5.run1.t" and "Cui_2021_5.run2.t"
      Using relative burnin ('relburnin=yes'), discarding the first 25 % of sampled trees
      Writing statistics to files Cui_2021_5.<parts|tstat|vstat|trprobs|con>
      Examining first file ...
      Found one tree block in file "Cui_2021_5.run1.t" with 10001 trees in last block
      Expecting the same number of trees in the last tree block of all files

      Tree reading status:

      0      10      20      30      40      50      60      70      80      90     100
      v-------v-------v-------v-------v-------v-------v-------v-------v-------v-------v
      *********************************************************************************

      Read a total of 20002 trees in 2 files (sampling 15002 of them)
         (Each file contained 10001 trees of which 7501 were sampled)
                                                                                   
      General explanation:                                                          
                                                                                   
      In an unrooted tree, a taxon bipartition (split) is specified by removing a   
      branch, thereby dividing the species into those to the left and those to the  
      right of the branch. Here, taxa to one side of the removed branch are denoted 
      '.' and those to the other side are denoted '*'. Specifically, the '.' symbol 
      is used for the taxa on the same side as the outgroup.                        
                                                                                   
      In a rooted or clock tree, the tree is rooted using the model and not by      
      reference to an outgroup. Each bipartition therefore corresponds to a clade,  
      that is, a group that includes all the descendants of a particular branch in  
      the tree.  Taxa that are included in each clade are denoted using '*', and    
      taxa that are not included are denoted using the '.' symbol.                  
                                                                                   
      The output first includes a key to all the bipartitions with frequency larger 
      or equal to (Minpartfreq) in at least one run. Minpartfreq is a parameter to  
      sumt command and currently it is set to 0.10.  This is followed by a table  
      with statistics for the informative bipartitions (those including at least    
      two taxa), sorted from highest to lowest probability. For each bipartition,   
      the table gives the number of times the partition or split was observed in all
      runs (#obs) and the posterior probability of the bipartition (Probab.), which 
      is the same as the split frequency. If several runs are summarized, this is   
      followed by the minimum split frequency (Min(s)), the maximum frequency       
      (Max(s)), and the standard deviation of frequencies (Stddev(s)) across runs.  
      The latter value should approach 0 for all bipartitions as MCMC runs converge.
                                                                                   
      This is followed by a table summarizing branch lengths, node heights (if a    
      clock model was used) and relaxed clock parameters (if a relaxed clock model  
      was used). The mean, variance, and 95 % credible interval are given for each 
      of these parameters. If several runs are summarized, the potential scale      
      reduction factor (PSRF) is also given; it should approach 1 as runs converge. 
      Node heights will take calibration points into account, if such points were   
      used in the analysis.                                                         
                                                                                    
      Note that Stddev may be unreliable if the partition is not present in all     
      runs (the last column indicates the number of runs that sampled the partition 
      if more than one run is summarized). The PSRF is not calculated at all if     
      the partition is not present in all runs.The PSRF is also sensitive to small  
      sample sizes and it should only be considered a rough guide to convergence    
      since some of the assumptions allowing one to interpret it as a true potential
      scale reduction factor are violated in MrBayes.                               
                                                                                    
      List of taxa in bipartitions:                                                 
                                                                                   
         1 -- Guiyu_oneris
         2 -- Adololopas_moyasmithae
         3 -- Adelargo_schultzei
         4 -- Amadeodipterus_kencampbelli
         5 -- Andreyevichthys_epitomus
         6 -- Archaeonectes_pertusus
         7 -- Asthenorhynchus_meemannae
         8 -- Barwickia_downunda
         9 -- Chirodipterus_australis
        10 -- Chirodipterus_onawayensis
        11 -- Dipterus_valenciennesi
        12 -- Chirodipterus_wildungensis
        13 -- Chirodipterus_liangchengi
        14 -- Dipnorhynchus_cathlesae
        15 -- Dipnorhynchus_sussmilchi
        16 -- Dipnorhynchus_kiandrensis
        17 -- Dipnorhynchus_kurikae
        18 -- Eoctenodus_microsoma
        19 -- Fleurantia_denticulata
        20 -- Gogodipterus_paddyensis
        21 -- Griphognathus_minutidens
        22 -- Griphognathus_sculpta
        23 -- Griphognathus_whitei
        24 -- Grossipterus_crassus
        25 -- Holodipterus_elderae
        26 -- Holodipterus_gogoensis
        27 -- Howidipterus_donnae
        28 -- Ichnomylax_kurnai
        29 -- Iowadipterus_halli
        30 -- Jarvikia_arctica
        31 -- Jessenia_concentrica
        32 -- Melanognathus_canadensis
        33 -- Nielsenia_nordica
        34 -- Oervigia_nordica
        35 -- Orlovichthys_limnatis
        36 -- Palaeodaphus_insignis
        37 -- Pentlandia_macroptera
        38 -- Phaneropleuron_andersoni
        39 -- Pillararhynchus_longi
        40 -- Robinsondipterus_longi
        41 -- Scaumenacia_curta
        42 -- Soederberghia_groenlandica
        43 -- Sorbitorhynchus_deleaskitus
        44 -- Speonesydrion_iani
        45 -- Stomiahykus_thlaodus
        46 -- Tarachomylax_oepiki
        47 -- Uranolophus_wyomingensis
        48 -- Conchopoma_gadiforme
        49 -- Delatitia_breviceps
        50 -- Uronemus_splendens
        51 -- Gnathorhiza_serrata
        52 -- Megapleuron_zangerli
        53 -- Palaeophichthys_parvulus
        54 -- Parasagenodus_sibiricus
        55 -- Sagenodus_inaequalis
        56 -- Straitonia_waterstoni
        57 -- Tranodis_castrensis
        58 -- Ctenodus
        59 -- Xylognathus_macrustenus
        60 -- Limanichthys_fraseri
        61 -- Apatorhynchus_opistheretmus
        62 -- Erikia_jarviki
        63 -- Dipnotuberculus_gnathodus
        64 -- Cathlorhynchus_trismodipterus
        65 -- Harajicadipterus_youngi
        66 -- Xeradipterus_hatcheri
        67 -- Rhinodipterus_ulrichi
        68 -- Rhinodipterus_kimberleyensis
        69 -- Rhinodipterus_secans
        70 -- Westollrhynchus_lehmanni
        71 -- Rhynchodipterus_elginensis
        72 -- Persephonichthys
        73 -- Celsiodon
        74 -- Sinodipterus_beibei
        75 -- Porolepis
        76 -- Durialepis
        77 -- Glyptolepis
        78 -- Holoptychius
        79 -- Laccognathus
        80 -- Nasogaluakus_chorni
        81 -- Quebecius_quebecensis
        82 -- Psarolepis
        83 -- Youngolepis
        84 -- Powichthys
        85 -- Diabolepis_speratus
        86 -- Meemannia
        87 -- Raynerius_splendens
        88 -- Cheirolepis

      Key to taxon bipartitions (saved to file "Cui_2021_5.parts"):

       ID -- Partition
      --------------------------------------------------------------------------------
        0 -- ***********************************************************************
        1 -- *......................................................................
        2 -- .*.....................................................................
        3 -- ..*....................................................................
        4 -- ...*...................................................................
        5 -- ....*..................................................................
        6 -- .....*.................................................................
        7 -- ......*................................................................
        8 -- .......*...............................................................
        9 -- ........*..............................................................
       10 -- .........*.............................................................
       11 -- ..........*............................................................
       12 -- ...........*...........................................................
       13 -- ............*..........................................................
       14 -- .............*.........................................................
       15 -- ..............*........................................................
       16 -- ...............*.......................................................
       17 -- ................*......................................................
       18 -- .................*.....................................................
       19 -- ..................*....................................................
       20 -- ...................*...................................................
       21 -- ....................*..................................................
       22 -- .....................*.................................................
       23 -- ......................*................................................
       24 -- .......................*...............................................
       25 -- ........................*..............................................
       26 -- .........................*.............................................
       27 -- ..........................*............................................
       28 -- ...........................*...........................................
       29 -- ............................*..........................................
       30 -- .............................*.........................................
       31 -- ..............................*........................................
       32 -- ...............................*.......................................
       33 -- ................................*......................................
       34 -- .................................*.....................................
       35 -- ..................................*....................................
       36 -- ...................................*...................................
       37 -- ....................................*..................................
       38 -- .....................................*.................................
       39 -- ......................................*................................
       40 -- .......................................*...............................
       41 -- ........................................*..............................
       42 -- .........................................*.............................
       43 -- ..........................................*............................
       44 -- ...........................................*...........................
       45 -- ............................................*..........................
       46 -- .............................................*.........................
       47 -- ..............................................*........................
       48 -- ...............................................*.......................
       49 -- ................................................*......................
       50 -- .................................................*.....................
       51 -- ..................................................*....................
       52 -- ...................................................*...................
       53 -- ....................................................*..................
       54 -- .....................................................*.................
       55 -- ......................................................*................
       56 -- .......................................................*...............
       57 -- ........................................................*..............
       58 -- .........................................................*.............
       59 -- ..........................................................*............
       60 -- ...........................................................*...........
       61 -- ............................................................*..........
       62 -- .............................................................*.........
       63 -- ..............................................................*........
       64 -- ...............................................................*.......
       65 -- ................................................................*......
       66 -- .................................................................*.....
       67 -- ..................................................................*....
       68 -- ...................................................................*...
       69 -- ....................................................................*..
       70 -- .....................................................................*.
       71 -- ......................................................................*
       72 -- .......................................................................
       73 -- .......................................................................
       74 -- .......................................................................
       75 -- .......................................................................
       76 -- .......................................................................
       77 -- .......................................................................
       78 -- .......................................................................
       79 -- .......................................................................
       80 -- .......................................................................
       81 -- .......................................................................
       82 -- .......................................................................
       83 -- .......................................................................
       84 -- .......................................................................
       85 -- .......................................................................
       86 -- .......................................................................
       87 -- .......................................................................
       88 -- .......................................................................
       89 -- ..................*.........................................*..........
       90 -- ...............................................*..*********............
       91 -- ...........................................*.........................*.
       92 -- .*************.************.***************.**.**************...*****.*
       93 -- ...................................................*..*...*............
       94 -- ...................................................*......*............
       95 -- ......*..................*.......................................*.....
       96 -- .......................................................................
       97 -- ..................................*...............................**...
       98 -- ..................................*...............................***..
       99 -- .......................................................................
      100 -- .****.***.***....**********.***************.**.**************...*****.*
      101 -- .**********************************************************************
      102 -- ..*.*..*.........**....*..*..*..*...*...*......**************..........
      103 -- .**.*.***.***....**********.***************....**************...*****.*
      104 -- .**********************************************************************
      105 -- .**********************************************************************
      106 -- .**********************************************************************
      107 -- .**********************************************************************
      108 -- .**********************************************************************
      109 -- .......................*........*......................................
      110 -- ..*.*............*.....*.....*..*..............************............
      111 -- ...............................................*..*.**...*.............
      112 -- ..*.*..................*.....*..*......................................
      113 -- ...............................................*..*.**.................
      114 -- .......*..................*............................................
      115 -- .................*.............................************............
      116 -- ..*..........................*.........................................
      117 -- ...............................................*..*.**.***.............
      118 -- ......*..................*.............................................
      119 -- .....*...*.............................................................
      120 -- ..................................*................................*...
      121 -- .****.***.***....**********.***************....**************...*****.*
      122 -- ......*..................*.............*.........................*.....
      123 -- .....................**.*..............................................
      124 -- .*************.************.******************.**************...*******
      125 -- ....................***.*..............................................
      126 -- .....................................*.................................
      127 -- .......................................................................
      128 -- ..*.*..*.........**....*..*..*..*.......*......************.*..........
      129 -- .......................................................................
      130 -- .......................................................................
      131 -- .......................................................................
      132 -- .......................................................................
      133 -- .......................................................................
      134 -- .......................................................................
      135 -- ....................................................*..................
      136 -- .....*...*...*.**......................................................
      137 -- .....................**................................................
      138 -- ...............................................*.....*.................
      139 -- ...............................................*.**********............
      140 -- .****.***.***....**********.***************.*..**************...*****.*
      141 -- ..................*.....................*...................*..........
      142 -- ..*.*............**....*.....*..*.......*......************.*..........
      143 -- ..................................................*.*..................
      144 -- .........................................*............................*
      145 -- .......................................................**..............
      146 -- ....................***.*................*............................*
      147 -- ......*.............***.**.............*.*.......................*....*
      148 -- ......*.............***.**.....*.......*.*.......................*....*
      149 -- ...............................................************............
      150 -- ..*.*........................*.........................................
      151 -- .**.*.***.***....**********.**.************....**************...*****.*
      152 -- ....................................*......................*...........
      153 -- ...................*........*....*.*...................................
      154 -- .**.*.***.***....**.*******..*.**.*.*******....**************...*****.*
      155 -- ..............*...............................................**.......
      156 -- .**.*..**.***....**....*..*..*..*.*.***.*.*....**************...*.***..
      157 -- ..............................................................**.......
      158 -- ...........................*.................................*.........
      159 -- ..........*...........................*................................
      160 -- ..............*............*..................*..............***.......
      161 -- ..*.*..*.........**....*..*..*..*.*.**..*......**************.....***..
      162 -- .*......*..**..........................................................
      163 -- ..................................*..*............................***..
      164 -- .*..........*..........................................................
      165 -- .....*...*...*.........................................................
      166 -- ...................*...............*...................................
      167 -- .....*...*...*..*......................................................
      168 -- ...................*........*......*...................................
      169 -- ..............*...............................*..............***.......
      170 -- ..............*............*.................................***.......
      171 -- ..*.*..*.........**....*..*..*..*.*.**..*......**************...*.***..
      172 -- ........*...*..........................................................
      173 -- .....*...*......*......................................................
      174 -- ..............*...............................*...............**.......
      175 -- .*......*..**.............................*............................
      176 -- ..............*..............................................***.......
      177 -- .....*...*...*.*.......................................................
      178 -- ..............*...............................................*........
      179 -- .**.*.***.***....**.*******..*.****.*******....**************...*****.*
      180 -- .*.........*...........................................................
      181 -- ...................*.............*.*...................................
      182 -- ........*..*...........................................................
      183 -- ............................*....*.....................................
      184 -- .................................*.*...................................
      185 -- .............*.*.......................................................
      186 -- .*......*...*..........................................................
      187 -- ..*.*..*.........**....*..*..*..*.*.**..*......**************...*.***..
      188 -- .............*..*......................................................
      189 -- ..*.*..*.........**....*..*..*..*...**..*......**************..........
      190 -- .*.........**..........................................................
      191 -- .*......*.***.........................*...*............................
      192 -- ..*.*..*.........**....*..*..*..*.*.**..*......**************.....***..
      193 -- .....*...*.....*.......................................................
      194 -- .**.*..**.***....**....*..*..*..***.***.*.*....**************...*.***..
      195 -- ............................*....*.*...................................
      196 -- .*......*..**.........................*................................
      197 -- ..........*...........................*................................
      198 -- ............................*......*...................................
      199 -- ...................*........*..........................................
      200 -- ..*.*..*.........**....*..*..*..*...*...*......************.*..........
      201 -- ...................*.............*.....................................
      202 -- .*......*.***.........................*................................
      203 -- ..........*...........................*.........................*......
      204 -- ...............**......................................................
      205 -- .*************.*******************************.**************...*******
      206 -- .............................................................**........
      207 -- ...................*........*....*.....................................
      208 -- ..*.*..*.........**....*..*..*..*.*.*...*......**************.....***..
      209 -- ..*.*..*.........**....*..*..*..*...*...*......**************...*......
      210 -- .....................................*..........................*......
      211 -- .............*.**......................................................
      212 -- ......................................*.........................*......
      213 -- ..*.*..*.........**....*..*..*..*...**..*......**************...*......
      --------------------------------------------------------------------------------

       ID -- Partition (continued)
      --------------------------------------------------------------------------------
        0 -- *****************
        1 -- .................
        2 -- .................
        3 -- .................
        4 -- .................
        5 -- .................
        6 -- .................
        7 -- .................
        8 -- .................
        9 -- .................
       10 -- .................
       11 -- .................
       12 -- .................
       13 -- .................
       14 -- .................
       15 -- .................
       16 -- .................
       17 -- .................
       18 -- .................
       19 -- .................
       20 -- .................
       21 -- .................
       22 -- .................
       23 -- .................
       24 -- .................
       25 -- .................
       26 -- .................
       27 -- .................
       28 -- .................
       29 -- .................
       30 -- .................
       31 -- .................
       32 -- .................
       33 -- .................
       34 -- .................
       35 -- .................
       36 -- .................
       37 -- .................
       38 -- .................
       39 -- .................
       40 -- .................
       41 -- .................
       42 -- .................
       43 -- .................
       44 -- .................
       45 -- .................
       46 -- .................
       47 -- .................
       48 -- .................
       49 -- .................
       50 -- .................
       51 -- .................
       52 -- .................
       53 -- .................
       54 -- .................
       55 -- .................
       56 -- .................
       57 -- .................
       58 -- .................
       59 -- .................
       60 -- .................
       61 -- .................
       62 -- .................
       63 -- .................
       64 -- .................
       65 -- .................
       66 -- .................
       67 -- .................
       68 -- .................
       69 -- .................
       70 -- .................
       71 -- .................
       72 -- *................
       73 -- .*...............
       74 -- ..*..............
       75 -- ...*.............
       76 -- ....*............
       77 -- .....*...........
       78 -- ......*..........
       79 -- .......*.........
       80 -- ........*........
       81 -- .........*.......
       82 -- ..........*......
       83 -- ...........*.....
       84 -- ............*....
       85 -- .............*...
       86 -- ..............*..
       87 -- ...............*.
       88 -- ................*
       89 -- .................
       90 -- *................
       91 -- .................
       92 -- ***..............
       93 -- .................
       94 -- .................
       95 -- .................
       96 -- ...............**
       97 -- .................
       98 -- .................
       99 -- ..............***
      100 -- ***..............
      101 -- *****************
      102 -- *................
      103 -- ***..............
      104 -- **********.******
      105 -- ***..........*...
      106 -- ***..............
      107 -- **********.***...
      108 -- ***........*.*...
      109 -- .................
      110 -- *................
      111 -- *................
      112 -- .................
      113 -- *................
      114 -- .................
      115 -- *................
      116 -- .................
      117 -- *................
      118 -- .................
      119 -- .................
      120 -- .................
      121 -- ***..............
      122 -- .................
      123 -- .................
      124 -- ***..............
      125 -- .................
      126 -- .*...............
      127 -- ...*.*****.......
      128 -- *................
      129 -- ...*******..*....
      130 -- ...*******.......
      131 -- .....***.*.......
      132 -- .....*****.......
      133 -- .......*.*.......
      134 -- ......**.*.......
      135 -- *................
      136 -- .................
      137 -- .................
      138 -- .................
      139 -- *................
      140 -- ***..............
      141 -- .................
      142 -- *................
      143 -- *................
      144 -- .................
      145 -- .................
      146 -- .................
      147 -- .................
      148 -- .................
      149 -- *................
      150 -- .................
      151 -- ***..............
      152 -- .................
      153 -- .................
      154 -- ***..............
      155 -- .................
      156 -- ***..............
      157 -- .................
      158 -- .................
      159 -- .................
      160 -- .................
      161 -- **...............
      162 -- .................
      163 -- .*...............
      164 -- .................
      165 -- .................
      166 -- .................
      167 -- .................
      168 -- .................
      169 -- .................
      170 -- .................
      171 -- **...............
      172 -- .................
      173 -- .................
      174 -- .................
      175 -- .................
      176 -- .................
      177 -- .................
      178 -- .................
      179 -- ***..............
      180 -- .................
      181 -- .................
      182 -- .................
      183 -- .................
      184 -- .................
      185 -- .................
      186 -- .................
      187 -- ***..............
      188 -- .................
      189 -- **...............
      190 -- .................
      191 -- .................
      192 -- ***..............
      193 -- .................
      194 -- ***..............
      195 -- .................
      196 -- .................
      197 -- ..*..............
      198 -- .................
      199 -- .................
      200 -- *................
      201 -- .................
      202 -- .................
      203 -- .................
      204 -- .................
      205 -- ***..............
      206 -- .................
      207 -- .................
      208 -- *................
      209 -- *................
      210 -- .*...............
      211 -- .................
      212 -- .................
      213 -- **...............
      --------------------------------------------------------------------------------

      Summary statistics for informative taxon bipartitions (clades)
         (saved to file "Cui_2021_5.tstat"):

       ID   #obs     Probab.     Sd(s)+      Min(s)      Max(s)   Nruns 
      ------------------------------------------------------------------
       89  15002    1.000000    0.000000    1.000000    1.000000    2
       90  15002    1.000000    0.000000    1.000000    1.000000    2
       91  15002    1.000000    0.000000    1.000000    1.000000    2
       92  15002    1.000000    0.000000    1.000000    1.000000    2
       93  15002    1.000000    0.000000    1.000000    1.000000    2
       94  15002    1.000000    0.000000    1.000000    1.000000    2
       95  15002    1.000000    0.000000    1.000000    1.000000    2
       96  15002    1.000000    0.000000    1.000000    1.000000    2
       97  15002    1.000000    0.000000    1.000000    1.000000    2
       98  15002    1.000000    0.000000    1.000000    1.000000    2
       99  15002    1.000000    0.000000    1.000000    1.000000    2
      100  15002    1.000000    0.000000    1.000000    1.000000    2
      101  15002    1.000000    0.000000    1.000000    1.000000    2
      102  15002    1.000000    0.000000    1.000000    1.000000    2
      103  15002    1.000000    0.000000    1.000000    1.000000    2
      104  15002    1.000000    0.000000    1.000000    1.000000    2
      105  15002    1.000000    0.000000    1.000000    1.000000    2
      106  15002    1.000000    0.000000    1.000000    1.000000    2
      107  15002    1.000000    0.000000    1.000000    1.000000    2
      108  15002    1.000000    0.000000    1.000000    1.000000    2
      109  15002    1.000000    0.000000    1.000000    1.000000    2
      110  15002    1.000000    0.000000    1.000000    1.000000    2
      111  15002    1.000000    0.000000    1.000000    1.000000    2
      112  15002    1.000000    0.000000    1.000000    1.000000    2
      113  15002    1.000000    0.000000    1.000000    1.000000    2
      114  15002    1.000000    0.000000    1.000000    1.000000    2
      115  15002    1.000000    0.000000    1.000000    1.000000    2
      116  15002    1.000000    0.000000    1.000000    1.000000    2
      117  15002    1.000000    0.000000    1.000000    1.000000    2
      118  15002    1.000000    0.000000    1.000000    1.000000    2
      119  15002    1.000000    0.000000    1.000000    1.000000    2
      120  15002    1.000000    0.000000    1.000000    1.000000    2
      121  15002    1.000000    0.000000    1.000000    1.000000    2
      122  15002    1.000000    0.000000    1.000000    1.000000    2
      123  15002    1.000000    0.000000    1.000000    1.000000    2
      124  15002    1.000000    0.000000    1.000000    1.000000    2
      125  15002    1.000000    0.000000    1.000000    1.000000    2
      126  15002    1.000000    0.000000    1.000000    1.000000    2
      127  15002    1.000000    0.000000    1.000000    1.000000    2
      128  15002    1.000000    0.000000    1.000000    1.000000    2
      129  15002    1.000000    0.000000    1.000000    1.000000    2
      130  15002    1.000000    0.000000    1.000000    1.000000    2
      131  15002    1.000000    0.000000    1.000000    1.000000    2
      132  15002    1.000000    0.000000    1.000000    1.000000    2
      133  15002    1.000000    0.000000    1.000000    1.000000    2
      134  15002    1.000000    0.000000    1.000000    1.000000    2
      135  15002    1.000000    0.000000    1.000000    1.000000    2
      136  15002    1.000000    0.000000    1.000000    1.000000    2
      137  15002    1.000000    0.000000    1.000000    1.000000    2
      138  15002    1.000000    0.000000    1.000000    1.000000    2
      139  15002    1.000000    0.000000    1.000000    1.000000    2
      140  15002    1.000000    0.000000    1.000000    1.000000    2
      141  15002    1.000000    0.000000    1.000000    1.000000    2
      142  15002    1.000000    0.000000    1.000000    1.000000    2
      143  14975    0.998200    0.000094    0.998134    0.998267    2
      144  14490    0.965871    0.000377    0.965605    0.966138    2
      145  14407    0.960339    0.003865    0.957606    0.963072    2
      146  14300    0.953206    0.000189    0.953073    0.953340    2
      147  14138    0.942408    0.000754    0.941874    0.942941    2
      148  14026    0.934942    0.000566    0.934542    0.935342    2
      149  13958    0.930409    0.000943    0.929743    0.931076    2
      150  13737    0.915678    0.000848    0.915078    0.916278    2
      151  13618    0.907746    0.001131    0.906946    0.908546    2
      152  12020    0.801227    0.008107    0.795494    0.806959    2
      153  10246    0.682976    0.004148    0.680043    0.685909    2
      154   9248    0.616451    0.003959    0.613652    0.619251    2
      155   8969    0.597854    0.003676    0.595254    0.600453    2
      156   8856    0.590321    0.005656    0.586322    0.594321    2
      157   7983    0.532129    0.001980    0.530729    0.533529    2
      158   7954    0.530196    0.001131    0.529396    0.530996    2
      159   7605    0.506932    0.000848    0.506332    0.507532    2
      160   7542    0.502733    0.000754    0.502200    0.503266    2
      161   7324    0.488202    0.007164    0.483136    0.493268    2
      162   6663    0.444141    0.010275    0.436875    0.451406    2
      163   6076    0.405013    0.003959    0.402213    0.407812    2
      164   5575    0.371617    0.005373    0.367818    0.375417    2
      165   5362    0.357419    0.005090    0.353819    0.361019    2
      166   4915    0.327623    0.007636    0.322224    0.333022    2
      167   4676    0.311692    0.001697    0.310492    0.312892    2
      168   4461    0.297360    0.004619    0.294094    0.300627    2
      169   4242    0.282762    0.000566    0.282362    0.283162    2
      170   4117    0.274430    0.003299    0.272097    0.276763    2
      171   3786    0.252366    0.000754    0.251833    0.252900    2
      172   3726    0.248367    0.006976    0.243434    0.253300    2
      173   3717    0.247767    0.003865    0.245034    0.250500    2
      174   3507    0.233769    0.004808    0.230369    0.237168    2
      175   3506    0.233702    0.003771    0.231036    0.236368    2
      176   3392    0.226103    0.001697    0.224903    0.227303    2
      177   3371    0.224703    0.002357    0.223037    0.226370    2
      178   3348    0.223170    0.001885    0.221837    0.224503    2
      179   3323    0.221504    0.004996    0.217971    0.225037    2
      180   3295    0.219637    0.009898    0.212638    0.226636    2
      181   3207    0.213771    0.000660    0.213305    0.214238    2
      182   3189    0.212572    0.000283    0.212372    0.212772    2
      183   3148    0.209839    0.005656    0.205839    0.213838    2
      184   3077    0.205106    0.007447    0.199840    0.210372    2
      185   3068    0.204506    0.005279    0.200773    0.208239    2
      186   3051    0.203373    0.002357    0.201706    0.205039    2
      187   3006    0.200373    0.005656    0.196374    0.204373    2
      188   2699    0.179909    0.001791    0.178643    0.181176    2
      189   2691    0.179376    0.005373    0.175577    0.183176    2
      190   2583    0.172177    0.001037    0.171444    0.172910    2
      191   2450    0.163312    0.007730    0.157846    0.168777    2
      192   2439    0.162578    0.004996    0.159045    0.166111    2
      193   2353    0.156846    0.001225    0.155979    0.157712    2
      194   2343    0.156179    0.005562    0.152246    0.160112    2
      195   2270    0.151313    0.002828    0.149313    0.153313    2
      196   2151    0.143381    0.007636    0.137982    0.148780    2
      197   2109    0.140581    0.005939    0.136382    0.144781    2
      198   2079    0.138582    0.005373    0.134782    0.142381    2
      199   2074    0.138248    0.007353    0.133049    0.143448    2
      200   2060    0.137315    0.004525    0.134115    0.140515    2
      201   2059    0.137248    0.004808    0.133849    0.140648    2
      202   2014    0.134249    0.005090    0.130649    0.137848    2
      203   1966    0.131049    0.008296    0.125183    0.136915    2
      204   1801    0.120051    0.003111    0.117851    0.122250    2
      205   1770    0.117984    0.003959    0.115185    0.120784    2
      206   1760    0.117318    0.000566    0.116918    0.117718    2
      207   1713    0.114185    0.001037    0.113452    0.114918    2
      208   1679    0.111918    0.002734    0.109985    0.113851    2
      209   1653    0.110185    0.003299    0.107852    0.112518    2
      210   1539    0.102586    0.002734    0.100653    0.104519    2
      211   1522    0.101453    0.001131    0.100653    0.102253    2
      212   1508    0.100520    0.004525    0.097320    0.103720    2
      213   1473    0.098187    0.004808    0.094787    0.101586    2
      ------------------------------------------------------------------
      + Convergence diagnostic (standard deviation of split frequencies)
        should approach 0.0 as runs converge.


      Summary statistics for branch and node parameters
         (saved to file "Cui_2021_5.vstat"):

                                                         95% HPD Interval
                                                       --------------------
      Parameter                 Mean       Variance     Lower       Upper       Median     PSRF+  Nruns
      -------------------------------------------------------------------------------------------------
      length[1]                0.116034    0.003672    0.019397    0.231995    0.106163    1.000    2
      length[2]                0.136811    0.011341    0.000000    0.346626    0.113725    1.000    2
      length[3]                0.185075    0.010611    0.024368    0.387881    0.167253    1.000    2
      length[4]                0.167805    0.010638    0.000000    0.367505    0.146359    1.000    2
      length[5]                0.246197    0.017991    0.022965    0.501668    0.232953    1.000    2
      length[6]                0.042994    0.003346    0.000000    0.159598    0.022100    1.000    2
      length[7]                0.089473    0.003039    0.009924    0.199590    0.077655    1.000    2
      length[8]                0.054481    0.000731    0.010281    0.105338    0.050335    1.000    2
      length[9]                0.187087    0.018880    0.000000    0.471634    0.148982    1.000    2
      length[10]               0.043066    0.003333    0.000000    0.158675    0.022791    1.000    2
      length[11]               0.147702    0.008183    0.018253    0.329947    0.127295    1.000    2
      length[12]               0.180154    0.012175    0.018278    0.413449    0.155380    1.000    2
      length[13]               0.105406    0.010843    0.000000    0.311675    0.079367    1.000    2
      length[14]               0.073563    0.005055    0.000000    0.214668    0.058041    1.000    2
      length[15]               0.077102    0.007723    0.000000    0.255951    0.048598    1.000    2
      length[16]               0.048749    0.004302    0.000000    0.185588    0.022208    1.000    2
      length[17]               0.071249    0.005346    0.000000    0.219499    0.052852    1.000    2
      length[18]               0.119654    0.005024    0.000000    0.252462    0.108265    1.000    2
      length[19]               0.087423    0.003449    0.000000    0.198472    0.078183    1.000    2
      length[20]               0.071643    0.010184    0.000000    0.274525    0.033097    1.000    2
      length[21]               0.077598    0.001809    0.000000    0.156346    0.071030    1.000    2
      length[22]               0.076199    0.002482    0.000000    0.175172    0.065329    1.000    2
      length[23]               0.018658    0.001495    0.000000    0.104348    0.000000    1.000    2
      length[24]               0.001691    0.000045    0.000000    0.012734    0.000000    1.000    2
      length[25]               0.147670    0.005192    0.029484    0.291585    0.137674    1.000    2
      length[26]               0.048873    0.003213    0.000000    0.163502    0.031446    1.000    2
      length[27]               0.010872    0.000593    0.000000    0.064964    0.000000    1.000    2
      length[28]               0.124335    0.012166    0.000000    0.338186    0.104931    1.000    2
      length[29]               0.089936    0.018659    0.000000    0.412944    0.034235    1.000    2
      length[30]               0.211188    0.009783    0.046867    0.405519    0.196717    1.000    2
      length[31]               0.153798    0.004710    0.034975    0.284431    0.146516    1.000    2
      length[32]               0.065311    0.001071    0.013447    0.132337    0.060072    1.000    2
      length[33]               0.381705    0.010282    0.215514    0.581538    0.363214    1.000    2
      length[34]               0.304855    0.021069    0.062561    0.593202    0.281398    1.000    2
      length[35]               0.331731    0.016615    0.094581    0.579022    0.318186    1.001    2
      length[36]               0.070165    0.008606    0.000000    0.254376    0.036357    1.000    2
      length[37]               0.074933    0.003046    0.000000    0.175812    0.068160    1.000    2
      length[38]               0.081374    0.008779    0.000000    0.270513    0.051096    1.000    2
      length[39]               0.247770    0.013063    0.044677    0.472586    0.233637    1.000    2
      length[40]               0.208234    0.011931    0.000000    0.402282    0.200744    1.000    2
      length[41]               0.137019    0.006422    0.000000    0.288172    0.124562    1.000    2
      length[42]               0.171244    0.014209    0.000000    0.396096    0.150541    1.000    2
      length[43]               0.066811    0.001047    0.016504    0.132506    0.061030    1.000    2
      length[44]               0.176641    0.008044    0.045833    0.367444    0.154636    1.000    2
      length[45]               0.394166    0.005485    0.255140    0.538408    0.387988    1.000    2
      length[46]               0.142937    0.008027    0.000000    0.316206    0.125006    1.000    2
      length[47]               0.078440    0.001090    0.023526    0.145541    0.073874    1.000    2
      length[48]               1.834599    0.070972    1.348908    2.373631    1.808718    1.000    2
      length[49]               0.315937    0.033236    0.000000    0.653968    0.289927    1.000    2
      length[50]               0.498181    0.030290    0.217943    0.845214    0.468147    1.000    2
      length[51]               1.177431    0.060511    0.746048    1.665552    1.139039    1.000    2
      length[52]               0.991677    0.026992    0.692538    1.314074    0.974799    1.000    2
      length[53]               0.062346    0.006811    0.000000    0.227787    0.033436    1.000    2
      length[54]               0.010359    0.000582    0.000000    0.064912    0.000000    1.001    2
      length[55]               0.917921    0.036123    0.581368    1.299415    0.890776    1.000    2
      length[56]               0.110559    0.013282    0.000000    0.344245    0.076158    1.000    2
      length[57]               0.386768    0.030414    0.064003    0.710972    0.379090    1.000    2
      length[58]               0.221267    0.023317    0.023406    0.523344    0.180812    1.000    2
      length[59]               0.085730    0.003052    0.000000    0.189719    0.076374    1.000    2
      length[60]               0.815017    0.022877    0.542609    1.121608    0.799184    1.000    2
      length[61]               0.276199    0.013445    0.071661    0.505383    0.263044    1.000    2
      length[62]               0.119916    0.011046    0.000000    0.319878    0.102242    1.000    2
      length[63]               0.403896    0.017628    0.159415    0.657104    0.394108    1.000    2
      length[64]               0.080426    0.008375    0.000000    0.268024    0.051856    1.000    2
      length[65]               0.242256    0.016323    0.000000    0.478483    0.227709    1.000    2
      length[66]               0.166042    0.006586    0.027009    0.319148    0.153137    1.000    2
      length[67]               0.126544    0.007036    0.000000    0.291203    0.107958    1.000    2
      length[68]               0.105323    0.004218    0.000000    0.232473    0.091877    1.000    2
      length[69]               0.098553    0.002848    0.013248    0.200664    0.089379    1.000    2
      length[70]               0.065710    0.000632    0.021745    0.115059    0.062342    1.000    2
      length[71]               0.180495    0.012706    0.000000    0.395966    0.159956    1.000    2
      length[72]               0.398782    0.013892    0.197448    0.632079    0.381871    1.000    2
      length[73]               0.073537    0.008699    0.000000    0.263841    0.039984    1.000    2
      length[74]               0.090858    0.004938    0.000000    0.221881    0.080600    1.000    2
      length[75]               0.034013    0.003129    0.000000    0.153790    0.005289    1.000    2
      length[76]               0.080148    0.006881    0.000000    0.247942    0.053052    1.000    2
      length[77]               0.059283    0.008305    0.000000    0.254065    0.018553    1.000    2
      length[78]               0.153073    0.017231    0.000000    0.415865    0.123018    1.000    2
      length[79]               0.032686    0.002627    0.000000    0.140951    0.006491    1.000    2
      length[80]               0.087426    0.003085    0.009132    0.198825    0.075474    1.000    2
      length[81]               0.121585    0.004454    0.019852    0.253330    0.108229    1.000    2
      length[82]               0.160469    0.009798    0.016591    0.359918    0.137921    1.000    2
      length[83]               0.062458    0.004887    0.000000    0.201105    0.044077    1.000    2
      length[84]               0.044001    0.003098    0.000000    0.160444    0.025518    1.000    2
      length[85]               0.002432    0.000233    0.000000    0.000000    0.000000    1.000    2
      length[86]               0.043591    0.003840    0.000000    0.175907    0.012876    1.000    2
      length[87]               0.089717    0.013211    0.000000    0.316408    0.047769    1.000    2
      length[88]               0.081426    0.006900    0.000000    0.229865    0.057686    1.000    2
      length[89]               0.118767    0.005239    0.005946    0.259546    0.105748    1.000    2
      length[90]               0.068431    0.004037    0.000001    0.191455    0.050143    1.000    2
      length[91]               0.030811    0.000484    0.000002    0.073037    0.026187    1.000    2
      length[92]               0.027113    0.000598    0.000003    0.075915    0.020298    1.000    2
      length[93]               0.087373    0.004685    0.000057    0.222559    0.070772    1.000    2
      length[94]               0.063272    0.002759    0.000015    0.166574    0.049390    1.000    2
      length[95]               0.081166    0.004755    0.000012    0.216141    0.061592    1.000    2
      length[96]               0.828061    0.031979    0.480793    1.183685    0.819397    1.000    2
      length[97]               0.071652    0.004688    0.000017    0.211583    0.050551    1.000    2
      length[98]               0.086335    0.003455    0.001065    0.201662    0.074748    1.000    2
      length[99]               0.218687    0.008051    0.042162    0.389626    0.215019    1.000    2
      length[100]              0.071926    0.001082    0.017683    0.136578    0.066425    1.000    2
      length[101]              0.043046    0.001743    0.000005    0.124713    0.030494    1.000    2
      length[102]              0.067978    0.001390    0.008304    0.143801    0.061173    1.000    2
      length[103]              0.029104    0.000591    0.000001    0.076937    0.022985    1.000    2
      length[104]              0.067191    0.001976    0.000164    0.151320    0.058412    1.000    2
      length[105]              0.067637    0.000735    0.023223    0.121649    0.062653    1.000    2
      length[106]              0.078134    0.000633    0.035635    0.129494    0.074864    1.000    2
      length[107]              0.085422    0.001821    0.019310    0.171513    0.077883    1.000    2
      length[108]              0.059204    0.001069    0.006282    0.123890    0.053126    1.000    2
      length[109]              0.029358    0.000422    0.000046    0.069194    0.024849    1.000    2
      length[110]              0.029565    0.000513    0.000005    0.073970    0.024428    1.000    2
      length[111]              0.031058    0.001058    0.000004    0.096002    0.020735    1.000    2
      length[112]              0.034185    0.000535    0.000018    0.078926    0.029404    1.000    2
      length[113]              0.075484    0.001974    0.011456    0.166107    0.065870    1.000    2
      length[114]              0.071307    0.001350    0.010876    0.143810    0.065215    1.000    2
      length[115]              0.101534    0.005675    0.000045    0.246720    0.085307    1.000    2
      length[116]              0.093669    0.007615    0.000007    0.269537    0.066614    1.000    2
      length[117]              0.088464    0.003396    0.009584    0.204681    0.074418    1.001    2
      length[118]              0.102631    0.004033    0.011297    0.230916    0.088777    1.000    2
      length[119]              0.341170    0.012704    0.138251    0.564531    0.333673    1.000    2
      length[120]              0.110733    0.006381    0.000028    0.266031    0.091973    1.000    2
      length[121]              0.028654    0.000553    0.000003    0.074599    0.022968    1.000    2
      length[122]              0.129158    0.009064    0.000016    0.302900    0.114342    1.000    2
      length[123]              0.103396    0.003535    0.009244    0.221728    0.092814    1.000    2
      length[124]              0.026524    0.000315    0.000007    0.060812    0.023038    1.000    2
      length[125]              0.028943    0.000877    0.000001    0.089043    0.019529    1.000    2
      length[126]              0.475150    0.029500    0.077491    0.789911    0.486924    1.000    2
      length[127]              0.055073    0.002926    0.000019    0.164394    0.038118    1.000    2
      length[128]              0.030330    0.000623    0.000004    0.079041    0.023839    1.000    2
      length[129]              0.163957    0.006416    0.026207    0.319347    0.152798    1.000    2
      length[130]              0.226576    0.008956    0.057832    0.413646    0.216734    1.000    2
      length[131]              0.242774    0.015942    0.009432    0.475334    0.228809    1.000    2
      length[132]              0.091282    0.004353    0.003812    0.224353    0.074692    1.000    2
      length[133]              0.073444    0.003122    0.002818    0.184012    0.058125    1.000    2
      length[134]              0.138381    0.008753    0.007685    0.319471    0.119351    1.000    2
      length[135]              0.204381    0.026835    0.001317    0.544889    0.157367    1.000    2
      length[136]              0.130214    0.004310    0.014925    0.258082    0.120182    1.000    2
      length[137]              0.101462    0.003422    0.007638    0.216085    0.091362    1.000    2
      length[138]              0.059561    0.001389    0.004971    0.133134    0.051681    1.000    2
      length[139]              0.153121    0.015629    0.001465    0.415672    0.114591    1.000    2
      length[140]              0.028745    0.000604    0.000001    0.076318    0.022546    1.000    2
      length[141]              0.073429    0.003919    0.000000    0.197003    0.057942    1.000    2
      length[142]              0.048084    0.000771    0.005003    0.102627    0.042778    1.000    2
      length[143]              0.718030    0.052078    0.232527    1.168539    0.729582    1.000    2
      length[144]              0.356836    0.018107    0.090836    0.618405    0.351803    1.000    2
      length[145]              0.289714    0.027333    0.000526    0.579083    0.276544    1.000    2
      length[146]              0.102446    0.002598    0.019775    0.199671    0.093562    1.000    2
      length[147]              0.109684    0.003461    0.016557    0.227395    0.100783    1.000    2
      length[148]              0.069697    0.001137    0.014264    0.137681    0.063919    1.000    2
      length[149]              0.362290    0.030952    0.005817    0.658408    0.365199    1.001    2
      length[150]              0.179243    0.011673    0.000053    0.368858    0.174314    1.000    2
      length[151]              0.057840    0.000850    0.009220    0.117602    0.053269    1.000    2
      length[152]              0.077446    0.002695    0.000006    0.173401    0.068748    1.000    2
      length[153]              0.394979    0.019990    0.078222    0.648323    0.406438    1.000    2
      length[154]              0.043889    0.000597    0.003554    0.092580    0.039498    1.000    2
      length[155]              0.126954    0.007679    0.000167    0.297828    0.111412    1.000    2
      length[156]              0.040340    0.000699    0.000612    0.091522    0.034696    1.001    2
      length[157]              0.119746    0.009255    0.000528    0.313978    0.093679    1.000    2
      length[158]              0.141226    0.007153    0.000045    0.305289    0.126456    1.000    2
      length[159]              0.116675    0.006755    0.000051    0.273361    0.099260    1.000    2
      length[160]              0.029254    0.000600    0.000007    0.077578    0.023043    1.000    2
      length[161]              0.071453    0.001817    0.000080    0.151371    0.063816    1.000    2
      length[162]              0.168305    0.012428    0.000033    0.363132    0.158084    1.000    2
      length[163]              0.075960    0.003353    0.000094    0.187636    0.062638    1.000    2
      length[164]              0.126164    0.011342    0.000048    0.343036    0.096507    1.000    2
      length[165]              0.106969    0.005598    0.000008    0.249305    0.093329    1.000    2
      length[166]              0.143499    0.021315    0.000043    0.477484    0.091298    1.001    2
      length[167]              0.068217    0.002864    0.000039    0.171745    0.055430    1.000    2
      length[168]              0.332489    0.035957    0.000027    0.614057    0.367791    1.000    2
      length[169]              0.038000    0.000626    0.000135    0.086151    0.033971    1.000    2
      length[170]              0.076021    0.004109    0.000018    0.202614    0.060506    1.001    2
      length[171]              0.063160    0.001755    0.000030    0.142731    0.055910    1.000    2
      length[172]              0.105738    0.010039    0.000019    0.317860    0.072324    1.002    2
      length[173]              0.086337    0.004827    0.000055    0.225974    0.069626    1.000    2
      length[174]              0.033665    0.000629    0.000011    0.082399    0.028269    1.000    2
      length[175]              0.038137    0.000682    0.000325    0.088055    0.032369    1.000    2
      length[176]              0.095169    0.005293    0.000015    0.238198    0.081795    1.000    2
      length[177]              0.070350    0.003596    0.000009    0.190815    0.054713    1.001    2
      length[178]              0.106579    0.009152    0.000047    0.302057    0.077868    1.000    2
      length[179]              0.044784    0.000589    0.002017    0.091916    0.040657    1.000    2
      length[180]              0.097997    0.007961    0.000025    0.279781    0.070412    1.000    2
      length[181]              0.132295    0.016783    0.000038    0.419397    0.092148    1.000    2
      length[182]              0.131554    0.014384    0.000013    0.371908    0.092022    1.000    2
      length[183]              0.103578    0.011850    0.000075    0.323219    0.070973    1.000    2
      length[184]              0.092746    0.007264    0.000019    0.260676    0.069242    1.000    2
      length[185]              0.061399    0.002708    0.000021    0.164658    0.046926    1.000    2
      length[186]              0.147309    0.014298    0.000010    0.367610    0.115756    1.000    2
      length[187]              0.063547    0.001721    0.000094    0.141857    0.056945    1.000    2
      length[188]              0.059132    0.002253    0.000034    0.154093    0.046658    1.000    2
      length[189]              0.034911    0.000903    0.000007    0.094949    0.027459    1.000    2
      length[190]              0.118333    0.010262    0.000031    0.321219    0.087085    1.000    2
      length[191]              0.036511    0.000766    0.000001    0.090123    0.029892    1.000    2
      length[192]              0.066734    0.001898    0.000029    0.148690    0.057921    1.000    2
      length[193]              0.086223    0.005730    0.000029    0.238219    0.063969    1.001    2
      length[194]              0.040326    0.000690    0.000598    0.091158    0.034876    1.000    2
      length[195]              0.088176    0.009986    0.000005    0.291147    0.053195    1.000    2
      length[196]              0.143458    0.010509    0.000484    0.326467    0.127437    1.000    2
      length[197]              0.076453    0.003297    0.000186    0.189238    0.063143    1.000    2
      length[198]              0.078500    0.008813    0.000005    0.256518    0.047094    1.000    2
      length[199]              0.081100    0.009160    0.000015    0.274389    0.049468    1.000    2
      length[200]              0.028525    0.000623    0.000010    0.076572    0.021525    1.000    2
      length[201]              0.085400    0.008521    0.000025    0.273725    0.055887    1.000    2
      length[202]              0.102095    0.005978    0.000026    0.248503    0.088508    1.000    2
      length[203]              0.107223    0.006024    0.000089    0.257740    0.090258    1.000    2
      length[204]              0.057979    0.002632    0.000029    0.159865    0.042996    1.000    2
      length[205]              0.017576    0.000256    0.000006    0.048695    0.013512    0.999    2
      length[206]              0.127071    0.009551    0.000087    0.316445    0.102939    1.000    2
      length[207]              0.096064    0.013578    0.000006    0.351700    0.052390    0.999    2
      length[208]              0.032697    0.001038    0.000007    0.097554    0.022917    0.999    2
      length[209]              0.050233    0.001307    0.000016    0.120212    0.042279    1.000    2
      length[210]              0.138816    0.012570    0.000040    0.349407    0.111249    1.001    2
      length[211]              0.053071    0.002099    0.000073    0.141907    0.040794    0.999    2
      length[212]              0.115013    0.008592    0.000239    0.299207    0.092742    0.999    2
      length[213]              0.044449    0.001088    0.000030    0.110199    0.036778    1.000    2
      height[0]                3.825614    0.294862    2.782223    4.871992    3.774972    1.000    2
      height[1]                3.709580    0.286440    2.761138    4.824323    3.660858    1.000    2
      height[2]                2.548649    0.138950    1.864089    3.289877    2.515087    1.000    2
      height[3]                2.274713    0.115854    1.653005    2.959184    2.244605    1.000    2
      height[4]                3.065197    0.206674    2.229690    3.971956    3.024260    1.000    2
      height[5]                2.306823    0.117181    1.688017    3.003000    2.276416    1.000    2
      height[6]                2.731795    0.155686    2.015315    3.539663    2.696039    1.000    2
      height[7]                2.517456    0.136853    1.828355    3.255055    2.482693    1.000    2
      height[8]                2.704141    0.152499    2.020010    3.527016    2.666860    1.000    2
      height[9]                2.555324    0.141161    1.860610    3.306344    2.522159    1.000    2
      height[10]               2.731722    0.155751    1.980896    3.496190    2.696765    1.000    2
      height[11]               2.728154    0.155444    2.016796    3.533737    2.692023    1.000    2
      height[12]               2.541166    0.139408    1.855076    3.284690    2.506087    1.000    2
      height[13]               2.572222    0.140704    1.850693    3.295478    2.540501    1.000    2
      height[14]               3.054668    0.201707    2.242231    3.958191    3.015398    1.000    2
      height[15]               3.140205    0.212429    2.284925    4.048090    3.098921    1.000    2
      height[16]               3.123195    0.210285    2.274346    4.020931    3.079886    1.000    2
      height[17]               3.089291    0.205550    2.282522    4.018830    3.048468    1.000    2
      height[18]               2.527090    0.139966    1.846899    3.276514    2.490472    1.000    2
      height[19]               2.502225    0.135041    1.817710    3.227922    2.467104    1.000    2
      height[20]               2.569551    0.141219    1.872285    3.317763    2.535427    1.000    2
      height[21]               2.710968    0.153354    2.029070    3.538715    2.676107    1.000    2
      height[22]               2.507509    0.135559    1.821615    3.234063    2.477240    1.000    2
      height[23]               2.565050    0.141303    1.836404    3.282198    2.532739    1.000    2
      height[24]               2.685591    0.149496    1.979120    3.467886    2.648933    1.000    2
      height[25]               2.537500    0.139362    1.848003    3.284144    2.505696    1.000    2
      height[26]               2.558056    0.140847    1.891601    3.333062    2.524597    1.000    2
      height[27]               2.747751    0.156305    1.996208    3.522328    2.712317    1.000    2
      height[28]               3.166483    0.224119    2.317320    4.137389    3.123524    1.000    2
      height[29]               2.608237    0.151373    1.902627    3.389245    2.573875    1.000    2
      height[30]               2.248600    0.114837    1.640746    2.946262    2.218248    1.000    2
      height[31]               3.044907    0.197243    2.236868    3.941352    3.005048    1.000    2
      height[32]               2.965322    0.182559    2.201064    3.843000    2.926234    1.000    2
      height[33]               2.305577    0.118200    1.676352    3.002667    2.277052    1.000    2
      height[34]               2.290549    0.117568    1.675637    2.991195    2.258619    1.000    2
      height[35]               2.306108    0.117956    1.689171    3.001540    2.275245    1.000    2
      height[36]               2.558503    0.140635    1.857843    3.293333    2.522977    1.000    2
      height[37]               2.724496    0.154760    2.029570    3.540013    2.687499    1.000    2
      height[38]               2.280749    0.116716    1.627330    2.944543    2.251213    1.000    2
      height[39]               2.565810    0.141497    1.884630    3.318164    2.535556    1.000    2
      height[40]               2.582492    0.142715    1.909017    3.365580    2.548177    1.000    2
      height[41]               2.571396    0.140702    1.880430    3.320487    2.536908    1.000    2
      height[42]               2.288089    0.116227    1.668046    2.974131    2.259723    1.000    2
      height[43]               2.957298    0.182234    2.206880    3.854098    2.917502    1.000    2
      height[44]               3.181989    0.216110    2.326468    4.111581    3.139406    1.000    2
      height[45]               2.867489    0.171717    2.114843    3.709746    2.829181    1.000    2
      height[46]               3.147464    0.213503    2.280882    4.054663    3.106221    1.000    2
      height[47]               3.299719    0.225558    2.464714    4.290423    3.255136    1.000    2
      height[48]               0.000000    0.000000    0.000000    0.000001    0.000000    1.000    2
      height[49]               1.995433    0.088267    1.451214    2.593147    1.969968    1.000    2
      height[50]               1.660662    0.072101    1.136350    2.184964    1.643517    1.000    2
      height[51]               0.000000    0.000000    0.000000    0.000001    0.000000    1.000    2
      height[52]               0.948090    0.021740    0.685019    1.248808    0.934567    1.000    2
      height[53]               0.910746    0.020132    0.653497    1.190664    0.897600    1.000    2
      height[54]               1.824240    0.069788    1.335119    2.352327    1.799849    1.000    2
      height[55]               1.085117    0.040259    0.679149    1.475462    1.080598    1.000    2
      height[56]               1.612573    0.065883    1.145711    2.130408    1.590255    1.000    2
      height[57]               1.336363    0.039768    0.961672    1.729512    1.319283    1.000    2
      height[58]               1.748437    0.093723    1.186592    2.387573    1.732701    1.000    2
      height[59]               1.854037    0.073163    1.364428    2.400031    1.830366    1.000    2
      height[60]               1.987107    0.088263    1.438596    2.574088    1.959711    1.000    2
      height[61]               2.313449    0.117906    1.678726    2.997565    2.284394    1.000    2
      height[62]               3.112851    0.211187    2.279575    4.034787    3.068652    1.000    2
      height[63]               2.736770    0.155978    2.008083    3.522302    2.699960    1.000    2
      height[64]               3.106026    0.211273    2.255789    4.018746    3.062196    1.000    2
      height[65]               2.633719    0.154613    1.937208    3.439771    2.597010    1.000    2
      height[66]               2.543518    0.138755    1.876089    3.303552    2.510836    1.000    2
      height[67]               2.622027    0.151133    1.942182    3.431741    2.586974    1.000    2
      height[68]               2.532516    0.141016    1.843995    3.273139    2.495795    1.000    2
      height[69]               2.721671    0.155153    1.975158    3.494817    2.687184    1.000    2
      height[70]               3.292920    0.224232    2.410949    4.237042    3.247692    1.000    2
      height[71]               2.274425    0.115757    1.646040    2.959085    2.242509    1.000    2
[truncated: 114,199 more chars]
