# Supplementary material for: The rapid evolution of lungfish durophagy
Source: Nat Commun. 2022 May 2;13:2390. doi: 10.1038/s41467-022-30091-3 (PMC9061808; doi:10.1038/s41467-022-30091-3)
Supplement: Supplementary file 5 — Supplementary Software [file 41467_2022_30091_MOESM5_ESM.zip › Supplementary Software/MrBayes_tip_dating_analyses/unpartition_constraint_IGR/Cui_2021_5.run2.p]

[ID: 1950565914]
Gen	LnL	LnPr	TH	TL	prop_ancfossil	alpha	net_speciation	relative_extinction	relative_fossilization	igrvar	clockrate
0	-5.361091e+03	-2.799092e+03	5.812500e+00	8.813677e+01	0.000000e+00	1.000000e+00	1.000000e-01	9.000000e-01	1.000000e-01	1.000000e+00	2.500000e-02
20000	-4.641815e+03	-8.896398e+02	1.153438e+00	1.443754e+01	2.325581e-02	2.288977e+00	7.676274e-03	9.672286e-01	1.460832e-02	3.030748e-02	4.973499e-03
40000	-4.624410e+03	-8.884594e+02	1.263329e+00	1.447751e+01	2.325581e-02	2.572984e+00	1.327948e-02	9.711329e-01	5.835906e-03	3.139531e-02	5.446270e-03
60000	-4.612399e+03	-8.725438e+02	1.223044e+00	1.454145e+01	4.651163e-02	2.957342e+00	4.827287e-03	9.914579e-01	3.449900e-03	3.246737e-02	5.544612e-03
80000	-4.608023e+03	-8.740803e+02	1.391965e+00	1.551644e+01	2.325581e-02	2.472608e+00	6.130606e-03	9.904952e-01	2.646507e-03	3.079121e-02	6.256658e-03
100000	-4.580160e+03	-9.261019e+02	1.260028e+00	1.398368e+01	2.325581e-02	2.920339e+00	6.233954e-03	9.862134e-01	7.253893e-03	7.188452e-02	5.849744e-03
120000	-4.588273e+03	-9.111799e+02	1.283467e+00	1.444999e+01	1.162791e-02	2.475548e+00	6.684417e-03	9.870666e-01	3.869997e-03	5.478880e-02	5.943714e-03
140000	-4.570752e+03	-9.339251e+02	1.432072e+00	1.521585e+01	3.488372e-02	2.557846e+00	4.211423e-03	9.913619e-01	4.929188e-03	9.016287e-02	6.598638e-03
160000	-4.534314e+03	-9.740326e+02	1.310977e+00	1.325195e+01	1.046512e-01	2.752458e+00	1.522129e-03	9.955400e-01	1.201875e-02	1.468359e-01	6.101110e-03
180000	-4.498206e+03	-1.016203e+03	1.457702e+00	1.438894e+01	1.279070e-01	3.027814e+00	6.658814e-03	9.787739e-01	1.775923e-02	2.607770e-01	6.828345e-03
200000	-4.505901e+03	-1.008261e+03	1.590490e+00	1.572029e+01	8.139535e-02	2.540109e+00	8.688839e-03	9.762523e-01	1.230025e-02	2.611225e-01	7.705329e-03
220000	-4.478801e+03	-1.021899e+03	1.451228e+00	1.420818e+01	1.395349e-01	2.956848e+00	9.162347e-03	9.322770e-01	7.645689e-02	3.056552e-01	6.934994e-03
240000	-4.493487e+03	-1.015147e+03	1.766377e+00	1.659487e+01	8.139535e-02	2.538629e+00	2.987385e-03	9.954640e-01	4.820436e-03	4.025992e-01	8.639561e-03
260000	-4.497797e+03	-1.021758e+03	1.896955e+00	1.781053e+01	1.162791e-01	3.135361e+00	1.796886e-02	9.182133e-01	3.090481e-02	4.459178e-01	9.063190e-03
280000	-4.485738e+03	-1.022873e+03	1.793842e+00	1.716207e+01	1.046512e-01	2.478001e+00	1.759447e-02	9.215002e-01	3.500632e-02	4.024351e-01	8.526206e-03
300000	-4.470069e+03	-1.055317e+03	1.717105e+00	1.746251e+01	5.813953e-02	2.815817e+00	7.861893e-03	9.839316e-01	7.517504e-03	5.129291e-01	8.876760e-03
320000	-4.480416e+03	-1.018597e+03	1.875549e+00	1.749677e+01	1.162791e-01	2.561952e+00	1.793616e-02	9.438643e-01	1.753314e-02	4.340939e-01	9.251962e-03
340000	-4.462540e+03	-1.021597e+03	1.934811e+00	1.800901e+01	1.511628e-01	2.808023e+00	7.484989e-04	9.960515e-01	5.156560e-02	5.090367e-01	9.845393e-03
360000	-4.472484e+03	-1.027502e+03	2.148748e+00	2.070529e+01	6.976744e-02	2.436182e+00	1.858263e-03	9.951824e-01	1.591048e-02	6.588364e-01	1.119839e-02
380000	-4.479407e+03	-1.007105e+03	1.888074e+00	1.719556e+01	1.279070e-01	3.676759e+00	5.218975e-03	9.829988e-01	2.139180e-02	4.351950e-01	1.017436e-02
400000	-4.487610e+03	-9.918772e+02	2.321797e+00	2.060684e+01	1.627907e-01	2.671577e+00	1.099330e-02	9.560659e-01	3.262904e-02	6.772969e-01	1.241833e-02
420000	-4.470770e+03	-9.848090e+02	2.560799e+00	1.989854e+01	1.279070e-01	2.297802e+00	8.850432e-03	9.701598e-01	3.829329e-02	6.098236e-01	1.395689e-02
440000	-4.465062e+03	-9.752305e+02	2.878664e+00	2.324678e+01	1.395349e-01	2.702993e+00	1.191606e-02	9.652338e-01	2.832653e-02	7.048504e-01	1.628315e-02
460000	-4.450165e+03	-9.826366e+02	2.353758e+00	1.879839e+01	8.139535e-02	2.172593e+00	1.521589e-02	9.739888e-01	1.164128e-02	7.307780e-01	1.355219e-02
480000	-4.444129e+03	-9.812559e+02	2.737840e+00	2.290113e+01	1.627907e-01	2.319295e+00	1.129326e-02	9.541252e-01	4.148242e-02	7.636720e-01	1.599327e-02
500000	-4.457081e+03	-9.870972e+02	2.591705e+00	2.120361e+01	1.627907e-01	2.532161e+00	6.195304e-03	9.764782e-01	5.539130e-02	7.530057e-01	1.414394e-02
520000	-4.465921e+03	-9.627309e+02	2.823470e+00	2.176167e+01	1.279070e-01	2.560604e+00	9.196875e-03	9.740466e-01	2.862447e-02	6.755584e-01	1.653879e-02
540000	-4.454440e+03	-9.813952e+02	2.397113e+00	1.863554e+01	8.139535e-02	2.870604e+00	7.352940e-03	9.822926e-01	1.620328e-02	7.721842e-01	1.385869e-02
560000	-4.479211e+03	-9.882581e+02	2.375734e+00	1.969219e+01	1.162791e-01	2.717301e+00	9.000521e-03	9.708061e-01	3.198963e-02	9.028151e-01	1.373179e-02
580000	-4.449524e+03	-9.981611e+02	2.487076e+00	1.916958e+01	1.279070e-01	3.395235e+00	9.706154e-03	9.660121e-01	3.783395e-02	9.447716e-01	1.397899e-02
600000	-4.477084e+03	-9.906218e+02	2.622071e+00	2.055900e+01	1.046512e-01	2.209381e+00	2.066918e-02	9.616394e-01	1.622653e-02	9.497680e-01	1.497408e-02
620000	-4.465087e+03	-9.791678e+02	2.587767e+00	2.040683e+01	1.279070e-01	2.416083e+00	1.187040e-02	9.673604e-01	3.440126e-02	1.080060e+00	1.528331e-02
640000	-4.461488e+03	-9.800919e+02	2.524654e+00	2.009728e+01	8.139535e-02	2.321038e+00	1.811982e-02	9.548791e-01	2.688474e-02	9.924583e-01	1.472968e-02
660000	-4.465943e+03	-9.815247e+02	2.758378e+00	2.210236e+01	8.139535e-02	2.379946e+00	1.771635e-02	9.608703e-01	1.606011e-02	9.185382e-01	1.629557e-02
680000	-4.472219e+03	-9.368598e+02	3.426233e+00	2.672926e+01	1.279070e-01	1.963472e+00	3.266368e-03	9.862060e-01	6.656759e-02	7.372483e-01	2.048313e-02
700000	-4.462870e+03	-9.448764e+02	3.133588e+00	2.398289e+01	8.139535e-02	2.867316e+00	1.018550e-02	9.791279e-01	1.550803e-02	7.132477e-01	1.917589e-02
720000	-4.444172e+03	-9.633893e+02	3.168827e+00	2.397454e+01	8.139535e-02	2.824746e+00	3.771048e-03	9.849517e-01	6.504200e-02	8.844192e-01	1.915986e-02
740000	-4.473628e+03	-9.545712e+02	3.132983e+00	2.417792e+01	1.511628e-01	2.532144e+00	3.452449e-03	9.855208e-01	5.846216e-02	7.731813e-01	1.869877e-02
760000	-4.456420e+03	-9.576573e+02	3.550065e+00	2.631132e+01	9.302326e-02	2.038430e+00	3.464826e-03	9.923737e-01	1.738038e-02	1.025941e+00	2.126922e-02
780000	-4.467077e+03	-1.013749e+03	2.735278e+00	2.353280e+01	8.139535e-02	2.581542e+00	1.674840e-02	9.588936e-01	1.893634e-02	1.118252e+00	1.578203e-02
800000	-4.454779e+03	-9.572098e+02	3.008311e+00	2.352372e+01	1.162791e-01	1.842430e+00	4.682766e-03	9.896879e-01	1.884177e-02	7.261649e-01	1.874988e-02
820000	-4.455034e+03	-9.586430e+02	3.322804e+00	2.517443e+01	1.046512e-01	2.619423e+00	1.830192e-03	9.955010e-01	2.818993e-02	1.051279e+00	2.078445e-02
840000	-4.456460e+03	-9.270901e+02	3.440388e+00	2.582766e+01	9.302326e-02	2.207524e+00	4.634770e-03	9.943774e-01	6.227603e-03	8.440433e-01	2.219248e-02
860000	-4.451884e+03	-9.274554e+02	3.642280e+00	2.573713e+01	1.627907e-01	2.415326e+00	2.541846e-03	9.917586e-01	5.257423e-02	1.005848e+00	2.346743e-02
880000	-4.459072e+03	-9.342287e+02	3.504633e+00	2.449372e+01	1.395349e-01	2.368378e+00	3.033312e-03	9.943265e-01	2.024371e-02	8.781791e-01	2.200623e-02
900000	-4.444368e+03	-9.497037e+02	3.429766e+00	2.490578e+01	1.395349e-01	2.584002e+00	4.711941e-03	9.836053e-01	4.794379e-02	9.004542e-01	2.143232e-02
920000	-4.441295e+03	-9.206731e+02	3.611676e+00	2.500674e+01	1.395349e-01	2.914656e+00	2.810484e-03	9.919145e-01	4.383607e-02	8.903430e-01	2.286498e-02
940000	-4.456984e+03	-9.384527e+02	3.528465e+00	2.618711e+01	1.744186e-01	2.051506e+00	9.501097e-03	9.749342e-01	2.974312e-02	9.703030e-01	2.253498e-02
960000	-4.448644e+03	-9.519785e+02	3.438200e+00	2.519304e+01	1.511628e-01	2.448213e+00	8.090096e-03	9.762739e-01	3.579530e-02	1.086685e+00	2.088942e-02
980000	-4.441934e+03	-9.483659e+02	3.250163e+00	2.375828e+01	1.162791e-01	2.532544e+00	1.046245e-02	9.784174e-01	2.087849e-02	1.084272e+00	2.095434e-02
1000000	-4.438631e+03	-9.364891e+02	3.965131e+00	2.687265e+01	1.395349e-01	2.257916e+00	1.658310e-02	9.651073e-01	2.844054e-02	8.740154e-01	2.553700e-02
1020000	-4.465957e+03	-9.242796e+02	3.395541e+00	2.592050e+01	1.279070e-01	3.027789e+00	2.308155e-02	9.456834e-01	3.432988e-02	9.635019e-01	2.175874e-02
1040000	-4.442032e+03	-9.131648e+02	4.138054e+00	2.785510e+01	1.395349e-01	2.293137e+00	1.439761e-02	9.632021e-01	3.665191e-02	1.158609e+00	2.597989e-02
1060000	-4.470455e+03	-9.120788e+02	4.430367e+00	2.970165e+01	1.162791e-01	2.447871e+00	1.333364e-02	9.630573e-01	3.954909e-02	1.007368e+00	2.761335e-02
1080000	-4.449714e+03	-9.213974e+02	4.400900e+00	3.133066e+01	1.627907e-01	2.567262e+00	9.116023e-03	9.817906e-01	2.063249e-02	8.628765e-01	2.792204e-02
1100000	-4.458560e+03	-9.330016e+02	4.023187e+00	3.010989e+01	8.139535e-02	2.796613e+00	1.137990e-02	9.828559e-01	1.126975e-02	1.126340e+00	2.550747e-02
1120000	-4.450840e+03	-9.110880e+02	4.043216e+00	2.596322e+01	1.627907e-01	2.344440e+00	6.991743e-03	9.828044e-01	3.258361e-02	1.020535e+00	2.565414e-02
1140000	-4.453117e+03	-9.425990e+02	3.315862e+00	2.395560e+01	1.627907e-01	2.924757e+00	1.146136e-02	9.699549e-01	3.317053e-02	8.751215e-01	1.987522e-02
1160000	-4.471995e+03	-9.299333e+02	3.718476e+00	2.557027e+01	1.744186e-01	2.813804e+00	1.151073e-02	9.586236e-01	6.652502e-02	8.925468e-01	2.373211e-02
1180000	-4.464522e+03	-9.183662e+02	3.663166e+00	2.421176e+01	1.162791e-01	2.734505e+00	2.180303e-02	9.522080e-01	3.022730e-02	7.759509e-01	2.339382e-02
1200000	-4.477987e+03	-9.431479e+02	3.198668e+00	2.422011e+01	1.395349e-01	1.980083e+00	1.921943e-02	9.548797e-01	2.524667e-02	8.749652e-01	1.977603e-02
1220000	-4.430204e+03	-9.577389e+02	3.511104e+00	2.489681e+01	1.162791e-01	3.417431e+00	1.885377e-02	9.537937e-01	3.220802e-02	1.046850e+00	2.234461e-02
1240000	-4.458258e+03	-9.633950e+02	3.794597e+00	2.535803e+01	1.511628e-01	2.292979e+00	8.385405e-03	9.778511e-01	4.396863e-02	1.080744e+00	2.425126e-02
1260000	-4.455879e+03	-9.420081e+02	4.373767e+00	3.056828e+01	1.162791e-01	2.339415e+00	1.093313e-02	9.719216e-01	3.216116e-02	1.255834e+00	2.758587e-02
1280000	-4.455726e+03	-9.382044e+02	3.701410e+00	2.364313e+01	1.279070e-01	2.517234e+00	5.356330e-03	9.902137e-01	3.141952e-02	1.220742e+00	2.380316e-02
1300000	-4.465569e+03	-9.251436e+02	3.792144e+00	2.600678e+01	1.511628e-01	2.428108e+00	2.497174e-03	9.907382e-01	6.656806e-02	8.540112e-01	2.408680e-02
1320000	-4.445271e+03	-9.236575e+02	4.152354e+00	2.961682e+01	1.279070e-01	2.709068e+00	9.084628e-03	9.731690e-01	4.618839e-02	1.227779e+00	2.642878e-02
1340000	-4.472074e+03	-9.531007e+02	3.111504e+00	2.360895e+01	1.976744e-01	2.758529e+00	4.479160e-03	9.797380e-01	9.449266e-02	1.343333e+00	1.983548e-02
1360000	-4.454872e+03	-9.273561e+02	3.548899e+00	2.554531e+01	1.627907e-01	2.222594e+00	1.894458e-03	9.930442e-01	6.175179e-02	1.225407e+00	2.287655e-02
1380000	-4.476639e+03	-9.310022e+02	4.335714e+00	2.908788e+01	1.511628e-01	2.256608e+00	7.496987e-03	9.802483e-01	4.170264e-02	8.904769e-01	2.745627e-02
1400000	-4.464475e+03	-9.447362e+02	3.437478e+00	2.441731e+01	1.511628e-01	2.505804e+00	2.344207e-02	9.485463e-01	3.631983e-02	1.320620e+00	2.178034e-02
1420000	-4.458458e+03	-9.762454e+02	2.758898e+00	2.086337e+01	8.139535e-02	2.945377e+00	1.030006e-02	9.818097e-01	1.663237e-02	1.230205e+00	1.746174e-02
1440000	-4.466184e+03	-9.125016e+02	4.576006e+00	2.993333e+01	1.511628e-01	2.799077e+00	1.751130e-02	9.593028e-01	2.885400e-02	1.061057e+00	2.927101e-02
1460000	-4.457278e+03	-9.537186e+02	3.101642e+00	2.320608e+01	1.395349e-01	2.571389e+00	4.360015e-03	9.885837e-01	3.497813e-02	1.035440e+00	1.992405e-02
1480000	-4.446855e+03	-9.082156e+02	3.996575e+00	2.623978e+01	1.162791e-01	2.318037e+00	1.411224e-02	9.741540e-01	2.126429e-02	1.289598e+00	2.576424e-02
1500000	-4.454926e+03	-9.559505e+02	3.175638e+00	2.212631e+01	3.488372e-02	1.942193e+00	2.197055e-02	9.806859e-01	3.179525e-03	1.227978e+00	1.976263e-02
1520000	-4.444603e+03	-9.380329e+02	3.414680e+00	2.480796e+01	1.395349e-01	2.969311e+00	1.139867e-02	9.739975e-01	2.734010e-02	9.261454e-01	2.196319e-02
1540000	-4.463572e+03	-9.488826e+02	3.913921e+00	2.758877e+01	2.093023e-01	2.275093e+00	1.351434e-02	9.431751e-01	8.183383e-02	1.254181e+00	2.502760e-02
1560000	-4.461769e+03	-9.449245e+02	3.457690e+00	2.692868e+01	6.976744e-02	2.747537e+00	1.858083e-02	9.556536e-01	2.708603e-02	1.095524e+00	2.179760e-02
1580000	-4.457003e+03	-9.453662e+02	3.868146e+00	3.007645e+01	1.744186e-01	2.469581e+00	1.655129e-02	9.328665e-01	5.808676e-02	1.199658e+00	2.493172e-02
1600000	-4.464407e+03	-9.354334e+02	3.101424e+00	2.395906e+01	1.744186e-01	2.395778e+00	1.928100e-02	9.249182e-01	6.529847e-02	9.195645e-01	1.999328e-02
1620000	-4.461445e+03	-9.256239e+02	3.808128e+00	2.778359e+01	1.860465e-01	2.297497e+00	1.430354e-02	9.652729e-01	3.422717e-02	1.283183e+00	2.407612e-02
1640000	-4.433152e+03	-9.616956e+02	3.407445e+00	2.652803e+01	8.139535e-02	2.122440e+00	1.164315e-02	9.843075e-01	9.084352e-03	1.195423e+00	2.137854e-02
1660000	-4.455943e+03	-9.609961e+02	4.333621e+00	3.321575e+01	4.651163e-02	1.950154e+00	2.538602e-02	9.709245e-01	4.817726e-03	1.222261e+00	2.596960e-02
1680000	-4.445159e+03	-9.363691e+02	4.184659e+00	3.131765e+01	1.627907e-01	2.332494e+00	1.958893e-02	9.318084e-01	5.742782e-02	1.198243e+00	2.636667e-02
1700000	-4.468421e+03	-9.438413e+02	3.465746e+00	2.772239e+01	1.162791e-01	2.370880e+00	3.028216e-02	9.028779e-01	4.105613e-02	1.355117e+00	2.183545e-02
1720000	-4.455132e+03	-9.535624e+02	3.683705e+00	2.829849e+01	1.511628e-01	2.432042e+00	1.060293e-02	9.709558e-01	4.565113e-02	1.537785e+00	2.364133e-02
1740000	-4.460446e+03	-9.602667e+02	3.489276e+00	2.426257e+01	1.860465e-01	2.697845e+00	1.781479e-02	9.435096e-01	5.936238e-02	1.109345e+00	2.214825e-02
1760000	-4.438624e+03	-9.513903e+02	3.617393e+00	2.674977e+01	1.162791e-01	2.274452e+00	6.830988e-03	9.829493e-01	2.619615e-02	1.559972e+00	2.279134e-02
1780000	-4.465781e+03	-9.574413e+02	3.637975e+00	2.860137e+01	4.651163e-02	2.020449e+00	1.222508e-02	9.861103e-01	4.462178e-03	9.026467e-01	2.311132e-02
1800000	-4.465084e+03	-9.371272e+02	3.828655e+00	2.838569e+01	5.813953e-02	2.135070e+00	9.835321e-03	9.929064e-01	3.065426e-03	8.550505e-01	2.444795e-02
1820000	-4.433841e+03	-9.261612e+02	4.124470e+00	3.097999e+01	5.813953e-02	2.012488e+00	1.379245e-02	9.859901e-01	5.052217e-03	1.405578e+00	2.639524e-02
1840000	-4.444609e+03	-9.443558e+02	3.744118e+00	2.754052e+01	9.302326e-02	2.311836e+00	7.233918e-03	9.798253e-01	3.946704e-02	1.175600e+00	2.399686e-02
1860000	-4.449178e+03	-9.327997e+02	4.485654e+00	3.372299e+01	1.395349e-01	2.450794e+00	1.216952e-02	9.785333e-01	1.365444e-02	1.220960e+00	2.879827e-02
1880000	-4.437778e+03	-9.594829e+02	3.326125e+00	2.458985e+01	1.279070e-01	2.358764e+00	1.199444e-02	9.506804e-01	8.110928e-02	1.198004e+00	2.130053e-02
1900000	-4.457369e+03	-9.244863e+02	4.921271e+00	3.568386e+01	1.162791e-01	2.288214e+00	1.448321e-02	9.778770e-01	1.354421e-02	1.505109e+00	3.081777e-02
1920000	-4.443012e+03	-9.127830e+02	4.622176e+00	3.156018e+01	1.860465e-01	2.063021e+00	1.663179e-02	9.452292e-01	6.007563e-02	1.233880e+00	2.910263e-02
1940000	-4.466837e+03	-9.235050e+02	3.683193e+00	2.761087e+01	1.627907e-01	2.571159e+00	8.779829e-03	9.693977e-01	4.885966e-02	6.518165e-01	2.343989e-02
1960000	-4.455464e+03	-9.512277e+02	3.650233e+00	2.496964e+01	1.162791e-01	2.390924e+00	5.498955e-03	9.867584e-01	2.550189e-02	1.382063e+00	2.282818e-02
1980000	-4.462317e+03	-9.403634e+02	4.082032e+00	2.605308e+01	9.302326e-02	2.547440e+00	8.248768e-03	9.861786e-01	1.642575e-02	1.098239e+00	2.543374e-02
2000000	-4.448093e+03	-9.315936e+02	4.094319e+00	2.787012e+01	1.162791e-01	3.118159e+00	1.087566e-02	9.692081e-01	3.919664e-02	1.133727e+00	2.572774e-02
2020000	-4.443714e+03	-9.260139e+02	3.921605e+00	2.718419e+01	1.395349e-01	2.085988e+00	1.643203e-02	9.478587e-01	5.821442e-02	1.258427e+00	2.433634e-02
2040000	-4.480351e+03	-9.454074e+02	3.231632e+00	2.307144e+01	1.511628e-01	3.081393e+00	2.159539e-02	9.328645e-01	5.954232e-02	1.055326e+00	2.010573e-02
2060000	-4.458369e+03	-9.479583e+02	3.607643e+00	2.430814e+01	1.744186e-01	2.878478e+00	2.166334e-02	9.633526e-01	1.629838e-02	9.301719e-01	2.222315e-02
2080000	-4.456178e+03	-9.410061e+02	3.377297e+00	2.484458e+01	2.209302e-01	1.817145e+00	1.507352e-02	9.618774e-01	3.055007e-02	1.358053e+00	2.165790e-02
2100000	-4.445929e+03	-9.475605e+02	3.762838e+00	2.676988e+01	1.395349e-01	2.407663e+00	1.891221e-02	9.572380e-01	2.134461e-02	9.392503e-01	2.356968e-02
2120000	-4.454237e+03	-9.366078e+02	3.630423e+00	2.506058e+01	1.162791e-01	1.986523e+00	1.510545e-02	9.705699e-01	2.390407e-02	9.655796e-01	2.290580e-02
2140000	-4.470576e+03	-9.533425e+02	3.071522e+00	2.223410e+01	1.046512e-01	2.639482e+00	1.199945e-02	9.651354e-01	4.410078e-02	1.063085e+00	1.938788e-02
2160000	-4.458446e+03	-9.670184e+02	3.032600e+00	2.183791e+01	1.162791e-01	2.133683e+00	1.641863e-02	9.636376e-01	2.306987e-02	1.044434e+00	1.915232e-02
2180000	-4.462136e+03	-9.323583e+02	4.166475e+00	3.001292e+01	1.279070e-01	2.358520e+00	1.271932e-02	9.770629e-01	1.844664e-02	1.393641e+00	2.687427e-02
2200000	-4.466010e+03	-9.072616e+02	4.463997e+00	3.093012e+01	1.279070e-01	2.151728e+00	1.375935e-02	9.654251e-01	3.039119e-02	1.159062e+00	2.871741e-02
2220000	-4.442477e+03	-9.565238e+02	3.854327e+00	2.787328e+01	1.046512e-01	2.772307e+00	2.319233e-02	9.540742e-01	2.603388e-02	1.247691e+00	2.476767e-02
2240000	-4.469020e+03	-9.344491e+02	4.382143e+00	3.098470e+01	1.395349e-01	2.404269e+00	3.555837e-02	8.999512e-01	3.817537e-02	1.555445e+00	2.804031e-02
2260000	-4.446902e+03	-9.485571e+02	3.444215e+00	2.468801e+01	1.511628e-01	2.828541e+00	2.184125e-02	9.396147e-01	4.789560e-02	1.064361e+00	2.221397e-02
2280000	-4.450919e+03	-9.578510e+02	3.304237e+00	2.380026e+01	1.627907e-01	2.768980e+00	2.174144e-02	9.445205e-01	3.918944e-02	1.031807e+00	2.102850e-02
2300000	-4.454594e+03	-9.636090e+02	3.882096e+00	3.132822e+01	8.139535e-02	2.851997e+00	7.684941e-03	9.776340e-01	2.283767e-02	1.196529e+00	2.413615e-02
2320000	-4.436926e+03	-9.526808e+02	3.710662e+00	2.901653e+01	1.046512e-01	3.192824e+00	1.010473e-02	9.735003e-01	3.710412e-02	1.160191e+00	2.320219e-02
2340000	-4.463456e+03	-9.547138e+02	4.351056e+00	3.374283e+01	1.162791e-01	2.694956e+00	1.128569e-02	9.741658e-01	1.883148e-02	1.161126e+00	2.658985e-02
2360000	-4.475456e+03	-9.302218e+02	3.631906e+00	2.572455e+01	1.976744e-01	2.536024e+00	2.137686e-03	9.929851e-01	5.447368e-02	1.255960e+00	2.299073e-02
2380000	-4.451252e+03	-9.194636e+02	3.890896e+00	2.678050e+01	1.860465e-01	2.338154e+00	1.910131e-03	9.948674e-01	3.444915e-02	1.187574e+00	2.487725e-02
2400000	-4.450857e+03	-9.446422e+02	3.260103e+00	2.534169e+01	1.279070e-01	2.175276e+00	3.656558e-03	9.868556e-01	5.703605e-02	1.057120e+00	2.038961e-02
2420000	-4.454547e+03	-9.331082e+02	3.366168e+00	2.606939e+01	1.046512e-01	2.419442e+00	1.525352e-02	9.611415e-01	3.198524e-02	9.260708e-01	2.105761e-02
2440000	-4.460701e+03	-9.290475e+02	4.266620e+00	3.121836e+01	4.651163e-02	2.467781e+00	7.737962e-03	9.851963e-01	1.988521e-02	1.089972e+00	2.609699e-02
2460000	-4.461423e+03	-9.411647e+02	3.770993e+00	2.894010e+01	6.976744e-02	2.052060e+00	1.343144e-02	9.782894e-01	1.471959e-02	1.178159e+00	2.357342e-02
2480000	-4.452308e+03	-9.234767e+02	4.184782e+00	2.934794e+01	1.162791e-01	2.316029e+00	9.074821e-03	9.832786e-01	1.249694e-02	1.095182e+00	2.589819e-02
2500000	-4.461614e+03	-9.423541e+02	3.446121e+00	2.475274e+01	1.279070e-01	2.409585e+00	8.560525e-03	9.691507e-01	5.747432e-02	1.246012e+00	2.103818e-02
2520000	-4.455551e+03	-9.394499e+02	3.579375e+00	2.639190e+01	1.395349e-01	2.476166e+00	9.403686e-03	9.679733e-01	4.741593e-02	1.057745e+00	2.194278e-02
2540000	-4.451103e+03	-9.671672e+02	3.047954e+00	2.375874e+01	8.139535e-02	2.883161e+00	1.379601e-02	9.667837e-01	2.322963e-02	1.106335e+00	1.894344e-02
2560000	-4.443064e+03	-9.573685e+02	3.030341e+00	2.286409e+01	1.744186e-01	2.990071e+00	2.275163e-02	9.191886e-01	5.521739e-02	9.452680e-01	1.900252e-02
2580000	-4.462436e+03	-9.496541e+02	3.354165e+00	2.509522e+01	1.744186e-01	2.184051e+00	1.309857e-02	9.560910e-01	4.377047e-02	9.192355e-01	2.091023e-02
2600000	-4.458752e+03	-9.679116e+02	2.862818e+00	2.185419e+01	1.279070e-01	2.827675e+00	2.095924e-02	9.436124e-01	4.228213e-02	9.520271e-01	1.816471e-02
2620000	-4.480670e+03	-9.483163e+02	3.249876e+00	2.325780e+01	2.093023e-01	2.523466e+00	2.210464e-02	9.304753e-01	3.514501e-02	1.025212e+00	2.080764e-02
2640000	-4.459480e+03	-9.311315e+02	3.766099e+00	2.722409e+01	1.162791e-01	2.716980e+00	6.744374e-03	9.798422e-01	3.865960e-02	1.098851e+00	2.354181e-02
2660000	-4.474209e+03	-9.451362e+02	2.707991e+00	1.955164e+01	1.744186e-01	2.420758e+00	1.006821e-02	9.649638e-01	4.809485e-02	8.842314e-01	1.717438e-02
2680000	-4.452802e+03	-9.328440e+02	3.805900e+00	2.780381e+01	1.976744e-01	2.820178e+00	3.369414e-03	9.876078e-01	6.685402e-02	1.445274e+00	2.442070e-02
2700000	-4.455964e+03	-9.292451e+02	4.385718e+00	2.964185e+01	1.976744e-01	2.680283e+00	1.587467e-02	9.330833e-01	8.703075e-02	1.716545e+00	2.829291e-02
2720000	-4.460770e+03	-9.279854e+02	4.735267e+00	3.259814e+01	1.627907e-01	2.250214e+00	1.271999e-02	9.536984e-01	5.848257e-02	1.487288e+00	3.022228e-02
2740000	-4.464310e+03	-9.345378e+02	4.000348e+00	2.889859e+01	8.139535e-02	2.585423e+00	1.612149e-02	9.667425e-01	2.078244e-02	1.170758e+00	2.555440e-02
2760000	-4.456784e+03	-9.254410e+02	4.267771e+00	3.042813e+01	1.162791e-01	2.423280e+00	2.637134e-02	9.043263e-01	6.874006e-02	1.077244e+00	2.714255e-02
2780000	-4.456157e+03	-9.499826e+02	3.505965e+00	2.441517e+01	1.162791e-01	2.747113e+00	1.693841e-02	9.624270e-01	3.128883e-02	9.287855e-01	2.221524e-02
2800000	-4.484765e+03	-9.273511e+02	4.061343e+00	2.699115e+01	1.627907e-01	2.401643e+00	1.831185e-02	9.340154e-01	5.586458e-02	9.132457e-01	2.544267e-02
2820000	-4.431514e+03	-9.352549e+02	3.723234e+00	2.686429e+01	1.162791e-01	2.133598e+00	7.205789e-03	9.899683e-01	9.991910e-03	1.356843e+00	2.372845e-02
2840000	-4.471958e+03	-9.331940e+02	4.246012e+00	2.995602e+01	9.302326e-02	2.349153e+00	6.013365e-03	9.913233e-01	1.744865e-02	9.159431e-01	2.715044e-02
2860000	-4.466235e+03	-9.442688e+02	3.426643e+00	2.482810e+01	1.395349e-01	3.065989e+00	6.034676e-03	9.835914e-01	2.791495e-02	1.019771e+00	2.126727e-02
2880000	-4.464238e+03	-9.353920e+02	3.617211e+00	2.652468e+01	1.279070e-01	2.266290e+00	1.561047e-02	9.562405e-01	3.616270e-02	1.132696e+00	2.261684e-02
2900000	-4.469251e+03	-9.491510e+02	3.868583e+00	2.756251e+01	9.302326e-02	2.965209e+00	2.080145e-02	9.633103e-01	1.895803e-02	1.383038e+00	2.468370e-02
2920000	-4.445852e+03	-9.645371e+02	3.635130e+00	2.782831e+01	1.162791e-01	2.210574e+00	1.716586e-02	9.662934e-01	1.674870e-02	1.670030e+00	2.327488e-02
2940000	-4.451042e+03	-9.357524e+02	3.410183e+00	2.383476e+01	1.162791e-01	2.660220e+00	1.537868e-02	9.719435e-01	2.137556e-02	1.164404e+00	2.197007e-02
2960000	-4.442892e+03	-9.405672e+02	3.644290e+00	2.571167e+01	1.162791e-01	2.514104e+00	9.125387e-03	9.687158e-01	6.275812e-02	1.154788e+00	2.324356e-02
2980000	-4.469783e+03	-9.169391e+02	4.026672e+00	2.650441e+01	1.744186e-01	2.894727e+00	1.433485e-02	9.523830e-01	5.502329e-02	9.555716e-01	2.542979e-02
3000000	-4.471103e+03	-9.250892e+02	4.411218e+00	3.038114e+01	1.860465e-01	2.110527e+00	3.277937e-02	8.645259e-01	8.930558e-02	9.316994e-01	2.773112e-02
3020000	-4.455554e+03	-9.410563e+02	4.123315e+00	2.861048e+01	1.627907e-01	2.243343e+00	1.464872e-02	9.609908e-01	2.847455e-02	7.469972e-01	2.607162e-02
3040000	-4.461913e+03	-9.772054e+02	2.999020e+00	2.295991e+01	1.046512e-01	2.498338e+00	8.932820e-03	9.871808e-01	1.065071e-02	1.107897e+00	1.925207e-02
3060000	-4.440782e+03	-9.370980e+02	3.842696e+00	2.794170e+01	2.093023e-01	2.729584e+00	5.316565e-03	9.741689e-01	6.565014e-02	1.051103e+00	2.433813e-02
3080000	-4.457731e+03	-9.507334e+02	3.327554e+00	2.406140e+01	1.511628e-01	2.292942e+00	6.928698e-03	9.842143e-01	2.804157e-02	1.261564e+00	2.141197e-02
3100000	-4.462587e+03	-9.723807e+02	2.540294e+00	2.040498e+01	1.511628e-01	2.920214e+00	1.003512e-02	9.582226e-01	5.912389e-02	9.653922e-01	1.626439e-02
3120000	-4.453959e+03	-9.531092e+02	3.651831e+00	2.656811e+01	9.302326e-02	2.112871e+00	3.420182e-02	9.541363e-01	1.197522e-02	1.106233e+00	2.284405e-02
3140000	-4.471502e+03	-9.595774e+02	4.077129e+00	3.016859e+01	1.395349e-01	2.405010e+00	1.096130e-02	9.421620e-01	9.707492e-02	1.169369e+00	2.553257e-02
3160000	-4.452222e+03	-9.326226e+02	4.873617e+00	3.313099e+01	1.860465e-01	2.072514e+00	7.343143e-03	9.676778e-01	8.389496e-02	1.247223e+00	2.939824e-02
3180000	-4.457640e+03	-9.489838e+02	2.831699e+00	2.112609e+01	1.046512e-01	3.570784e+00	1.256218e-02	9.630153e-01	4.706577e-02	9.143279e-01	1.825654e-02
3200000	-4.439918e+03	-9.487566e+02	3.908086e+00	2.937338e+01	1.046512e-01	2.914975e+00	3.392044e-03	9.865762e-01	5.817294e-02	1.205318e+00	2.502534e-02
3220000	-4.459615e+03	-9.612282e+02	2.712416e+00	2.082213e+01	1.046512e-01	2.431164e+00	2.053296e-02	9.677366e-01	1.228863e-02	9.961648e-01	1.712810e-02
3240000	-4.448562e+03	-9.426593e+02	3.659971e+00	2.680257e+01	1.511628e-01	2.192551e+00	3.293008e-02	9.093813e-01	3.848459e-02	1.392224e+00	2.339693e-02
3260000	-4.472010e+03	-9.191625e+02	4.639025e+00	3.158217e+01	1.279070e-01	2.042465e+00	1.101226e-02	9.745100e-01	2.427170e-02	1.118960e+00	2.948883e-02
3280000	-4.447695e+03	-9.415481e+02	3.695987e+00	2.677355e+01	8.139535e-02	2.449433e+00	1.291170e-02	9.726067e-01	2.450011e-02	1.336939e+00	2.381640e-02
3300000	-4.462486e+03	-9.505216e+02	3.100546e+00	2.328739e+01	8.139535e-02	2.532873e+00	6.577942e-03	9.852178e-01	2.565093e-02	1.096771e+00	1.959392e-02
3320000	-4.441514e+03	-9.668602e+02	3.036338e+00	2.221428e+01	1.860465e-01	2.459531e+00	3.674001e-03	9.820104e-01	7.341937e-02	1.403773e+00	1.952471e-02
3340000	-4.470825e+03	-9.531480e+02	3.272199e+00	2.412885e+01	1.627907e-01	2.126265e+00	1.237731e-02	9.405936e-01	9.824531e-02	1.375999e+00	2.096784e-02
3360000	-4.457066e+03	-9.390324e+02	3.713057e+00	2.595326e+01	9.302326e-02	2.456652e+00	2.595675e-02	9.557977e-01	1.773534e-02	9.510093e-01	2.362666e-02
3380000	-4.459760e+03	-9.416091e+02	4.132557e+00	2.910673e+01	1.046512e-01	2.090746e+00	1.490350e-02	9.702003e-01	2.418670e-02	1.268864e+00	2.654936e-02
3400000	-4.462763e+03	-9.448524e+02	3.780170e+00	2.683180e+01	1.627907e-01	2.468142e+00	1.527335e-02	9.686753e-01	2.490802e-02	1.057035e+00	2.437187e-02
3420000	-4.469517e+03	-9.416057e+02	2.832204e+00	1.939681e+01	1.744186e-01	2.352233e+00	3.286135e-02	8.672257e-01	8.184654e-02	8.413983e-01	1.808187e-02
3440000	-4.453695e+03	-9.370491e+02	3.942538e+00	2.768532e+01	1.162791e-01	2.575714e+00	5.495035e-03	9.856939e-01	4.334261e-02	1.323669e+00	2.461076e-02
3460000	-4.464460e+03	-9.277941e+02	4.452049e+00	3.158931e+01	6.976744e-02	2.564080e+00	1.678964e-02	9.701389e-01	1.720443e-02	1.373746e+00	2.843648e-02
3480000	-4.462385e+03	-9.526455e+02	2.978119e+00	2.212553e+01	1.162791e-01	2.863481e+00	2.066321e-02	9.479984e-01	3.563293e-02	9.245385e-01	1.907240e-02
3500000	-4.477072e+03	-9.495656e+02	3.155999e+00	2.305452e+01	1.511628e-01	2.718571e+00	1.947158e-02	9.559487e-01	2.828433e-02	1.234200e+00	2.032671e-02
3520000	-4.458747e+03	-9.329738e+02	3.359318e+00	2.339508e+01	1.279070e-01	2.633147e+00	8.969099e-03	9.672444e-01	7.881322e-02	1.387252e+00	2.158549e-02
3540000	-4.463676e+03	-9.402070e+02	3.613955e+00	2.470954e+01	1.046512e-01	2.351041e+00	1.791340e-02	9.808631e-01	6.391100e-03	9.928801e-01	2.302592e-02
3560000	-4.451409e+03	-9.266525e+02	3.686923e+00	2.683698e+01	1.511628e-01	2.991059e+00	7.587725e-03	9.601762e-01	1.017661e-01	1.314922e+00	2.377350e-02
3580000	-4.437862e+03	-9.152961e+02	4.754332e+00	3.265423e+01	1.511628e-01	3.203619e+00	2.150485e-02	9.354201e-01	5.431658e-02	1.383864e+00	3.012767e-02
3600000	-4.454566e+03	-9.674276e+02	3.132906e+00	2.536643e+01	9.302326e-02	2.591045e+00	1.275481e-02	9.593367e-01	4.407376e-02	1.241195e+00	1.925099e-02
3620000	-4.456846e+03	-9.378954e+02	3.997703e+00	3.106192e+01	1.395349e-01	2.867589e+00	2.053055e-02	9.664721e-01	1.279028e-02	1.533253e+00	2.579043e-02
3640000	-4.463680e+03	-9.313477e+02	3.818468e+00	2.738751e+01	9.302326e-02	2.171870e+00	8.493351e-03	9.800980e-01	2.774773e-02	1.154824e+00	2.441158e-02
3660000	-4.446197e+03	-9.169777e+02	4.387856e+00	3.217285e+01	1.162791e-01	2.247757e+00	7.275753e-03	9.775117e-01	4.639311e-02	1.163401e+00	2.792349e-02
3680000	-4.472146e+03	-9.556553e+02	3.443169e+00	2.659123e+01	9.302326e-02	2.449151e+00	1.672199e-02	9.576072e-01	2.660441e-02	1.117979e+00	2.193754e-02
3700000	-4.459730e+03	-9.413908e+02	3.164676e+00	2.317007e+01	1.511628e-01	1.849486e+00	7.579231e-03	9.746094e-01	5.407181e-02	1.001620e+00	2.006848e-02
3720000	-4.454528e+03	-9.516686e+02	3.510793e+00	2.684029e+01	8.139535e-02	2.509489e+00	2.468971e-02	9.549624e-01	2.111394e-02	1.351217e+00	2.238902e-02
3740000	-4.462460e+03	-9.341226e+02	3.605914e+00	2.573575e+01	1.162791e-01	2.109322e+00	1.500105e-02	9.531278e-01	5.157487e-02	1.043245e+00	2.301862e-02
3760000	-4.455303e+03	-9.159969e+02	4.262926e+00	2.858435e+01	1.162791e-01	2.726661e+00	1.675789e-02	9.555665e-01	4.741366e-02	1.466845e+00	2.707465e-02
3780000	-4.451788e+03	-9.590525e+02	3.044150e+00	2.200928e+01	1.395349e-01	2.722486e+00	1.700544e-02	9.526612e-01	5.122688e-02	1.248617e+00	1.925330e-02
3800000	-4.458524e+03	-9.412955e+02	3.406319e+00	2.523126e+01	1.046512e-01	2.857715e+00	1.301293e-02	9.673843e-01	3.650797e-02	9.689421e-01	2.173349e-02
3820000	-4.470545e+03	-9.282315e+02	3.452105e+00	2.498590e+01	9.302326e-02	2.674219e+00	1.390133e-02	9.726705e-01	2.141518e-02	1.047466e+00	2.202452e-02
3840000	-4.457408e+03	-9.383735e+02	3.533532e+00	2.485347e+01	1.279070e-01	2.332023e+00	7.582342e-03	9.827625e-01	3.227500e-02	9.185204e-01	2.197384e-02
3860000	-4.452247e+03	-9.316419e+02	3.723862e+00	2.694795e+01	8.139535e-02	2.946078e+00	5.865087e-03	9.883719e-01	2.013228e-02	1.111286e+00	2.303649e-02
3880000	-4.466353e+03	-9.234123e+02	3.322933e+00	2.235623e+01	1.511628e-01	2.688251e+00	6.500428e-03	9.839238e-01	2.971508e-02	9.992878e-01	2.048526e-02
3900000	-4.482802e+03	-9.513516e+02	3.547627e+00	2.558598e+01	1.976744e-01	2.383512e+00	8.606516e-03	9.626208e-01	7.586010e-02	1.227329e+00	2.267525e-02
3920000	-4.444134e+03	-9.514339e+02	3.590753e+00	2.567876e+01	3.488372e-02	2.176836e+00	1.516893e-02	9.802271e-01	8.726563e-03	9.103678e-01	2.277989e-02
3940000	-4.487514e+03	-9.437257e+02	2.979065e+00	2.168659e+01	1.395349e-01	2.882214e+00	6.068241e-03	9.801696e-01	4.877720e-02	8.738395e-01	1.882037e-02
3960000	-4.461670e+03	-9.508073e+02	3.395869e+00	2.416980e+01	1.511628e-01	2.840542e+00	9.578460e-03	9.742702e-01	3.143131e-02	9.899043e-01	2.151042e-02
3980000	-4.456457e+03	-9.528560e+02	3.314046e+00	2.385061e+01	1.511628e-01	2.868171e+00	1.487522e-02	9.324390e-01	7.294663e-02	1.106795e+00	2.067395e-02
4000000	-4.471206e+03	-9.306415e+02	3.852488e+00	2.639631e+01	1.511628e-01	2.900329e+00	1.500736e-02	9.601014e-01	4.852143e-02	1.220034e+00	2.478898e-02
4020000	-4.441730e+03	-9.192347e+02	4.540172e+00	3.022315e+01	1.511628e-01	2.582717e+00	2.249641e-02	9.200601e-01	7.051199e-02	1.258103e+00	2.869083e-02
4040000	-4.463422e+03	-9.202561e+02	4.223943e+00	2.968441e+01	1.395349e-01	2.584602e+00	1.477958e-02	9.652265e-01	3.102992e-02	1.026249e+00	2.714028e-02
4060000	-4.440831e+03	-9.430016e+02	3.385455e+00	2.392804e+01	1.511628e-01	2.405991e+00	1.398016e-02	9.749373e-01	2.046253e-02	1.296316e+00	2.085500e-02
4080000	-4.466669e+03	-9.495323e+02	3.241995e+00	2.294261e+01	8.139535e-02	2.628844e+00	1.016526e-02	9.908504e-01	4.465031e-03	9.149924e-01	2.008845e-02
4100000	-4.445276e+03	-9.410422e+02	3.812882e+00	2.778283e+01	1.279070e-01	3.434295e+00	9.596828e-03	9.738457e-01	3.473969e-02	1.352179e+00	2.425161e-02
4120000	-4.449234e+03	-9.523358e+02	3.576891e+00	2.624957e+01	1.046512e-01	3.278202e+00	9.529320e-03	9.804356e-01	2.533658e-02	9.753031e-01	2.261718e-02
4140000	-4.452524e+03	-9.559277e+02	3.706385e+00	2.576334e+01	1.279070e-01	2.659310e+00	8.525187e-03	9.869172e-01	1.426788e-02	1.055774e+00	2.349588e-02
4160000	-4.470491e+03	-9.071622e+02	4.116602e+00	2.774616e+01	2.441860e-01	2.572451e+00	9.251664e-03	9.642882e-01	9.422338e-02	9.503620e-01	2.623214e-02
4180000	-4.445563e+03	-9.579300e+02	3.383727e+00	2.540766e+01	1.046512e-01	2.096063e+00	7.482455e-03	9.817377e-01	2.484405e-02	1.384339e+00	2.146409e-02
4200000	-4.464342e+03	-9.359684e+02	3.320885e+00	2.371367e+01	1.395349e-01	2.038127e+00	9.890965e-03	9.746868e-01	3.114882e-02	9.504741e-01	2.045574e-02
4220000	-4.466788e+03	-9.239826e+02	3.915309e+00	2.710962e+01	2.093023e-01	3.106920e+00	1.315109e-02	9.552808e-01	6.398014e-02	1.192843e+00	2.464401e-02
4240000	-4.473379e+03	-9.452986e+02	2.924039e+00	2.028564e+01	1.162791e-01	3.390035e+00	1.836874e-02	9.621744e-01	2.408756e-02	6.906018e-01	1.860656e-02
4260000	-4.448253e+03	-9.420665e+02	3.509747e+00	2.451523e+01	1.279070e-01	2.534101e+00	1.428382e-02	9.644683e-01	4.082293e-02	1.094615e+00	2.257206e-02
4280000	-4.457138e+03	-9.344828e+02	3.354408e+00	2.289093e+01	1.046512e-01	2.627921e+00	7.951068e-03	9.817198e-01	2.792702e-02	8.303979e-01	2.128596e-02
4300000	-4.463899e+03	-9.229886e+02	4.285658e+00	2.797829e+01	1.627907e-01	2.689105e+00	6.022246e-03	9.842457e-01	4.464961e-02	1.029151e+00	2.717448e-02
4320000	-4.471393e+03	-9.573042e+02	3.175023e+00	2.357273e+01	1.279070e-01	2.543531e+00	8.015826e-03	9.793069e-01	3.040619e-02	9.459354e-01	2.019332e-02
4340000	-4.446699e+03	-9.391728e+02	3.718354e+00	2.648665e+01	1.162791e-01	1.762666e+00	9.956814e-03	9.753576e-01	3.628015e-02	1.254033e+00	2.377366e-02
4360000	-4.468238e+03	-9.409864e+02	3.163129e+00	2.228274e+01	1.162791e-01	2.942486e+00	2.001533e-02	9.375880e-01	5.613714e-02	6.498989e-01	2.003718e-02
4380000	-4.471006e+03	-9.235046e+02	3.905683e+00	2.537439e+01	1.279070e-01	2.481159e+00	6.814567e-03	9.878167e-01	1.823332e-02	8.707780e-01	2.474051e-02
4400000	-4.459582e+03	-9.418333e+02	3.686405e+00	2.902728e+01	6.976744e-02	2.698957e+00	1.861048e-03	9.981600e-01	4.100706e-03	1.120881e+00	2.328728e-02
4420000	-4.442104e+03	-9.092906e+02	4.822544e+00	3.321626e+01	1.279070e-01	2.430993e+00	8.584287e-03	9.808344e-01	3.065159e-02	1.188415e+00	3.090117e-02
4440000	-4.453789e+03	-9.152247e+02	4.621908e+00	3.238220e+01	1.162791e-01	2.053571e+00	1.375140e-02	9.754878e-01	1.469042e-02	1.747295e+00	2.954033e-02
4460000	-4.448157e+03	-9.267177e+02	4.123955e+00	3.018481e+01	1.395349e-01	2.328506e+00	1.092381e-02	9.707305e-01	3.790708e-02	1.354734e+00	2.631827e-02
4480000	-4.454241e+03	-9.311359e+02	4.062100e+00	3.108926e+01	1.395349e-01	2.864304e+00	1.090411e-02	9.728369e-01	2.461230e-02	1.145480e+00	2.582050e-02
4500000	-4.461899e+03	-9.510129e+02	3.340847e+00	2.452518e+01	8.139535e-02	2.089734e+00	1.214989e-02	9.755129e-01	2.233214e-02	1.096568e+00	2.133619e-02
4520000	-4.452320e+03	-9.249911e+02	4.261413e+00	3.011873e+01	9.302326e-02	2.885290e+00	1.635905e-02	9.591860e-01	3.943459e-02	1.080837e+00	2.727294e-02
4540000	-4.442283e+03	-9.256251e+02	4.043530e+00	2.944044e+01	9.302326e-02	2.314940e+00	1.372692e-02	9.702854e-01	2.288794e-02	1.502780e+00	2.605991e-02
4560000	-4.455782e+03	-9.141474e+02	4.727098e+00	3.268230e+01	1.744186e-01	2.960244e+00	9.948048e-03	9.756182e-01	3.110822e-02	1.313343e+00	3.046042e-02
4580000	-4.471665e+03	-8.980582e+02	4.626152e+00	3.174451e+01	1.976744e-01	2.110002e+00	9.664093e-03	9.584065e-01	8.592532e-02	1.480289e+00	2.980615e-02
4600000	-4.453583e+03	-9.180318e+02	3.977313e+00	2.840918e+01	1.046512e-01	2.980186e+00	1.480680e-02	9.598690e-01	3.878540e-02	1.232063e+00	2.506279e-02
4620000	-4.447013e+03	-9.188712e+02	4.050430e+00	2.921554e+01	1.860465e-01	2.658781e+00	1.925860e-02	9.427391e-01	4.753789e-02	9.932281e-01	2.566052e-02
4640000	-4.463981e+03	-9.056365e+02	5.034987e+00	3.441360e+01	1.511628e-01	2.674358e+00	1.172860e-02	9.611744e-01	5.679372e-02	1.816654e+00	3.199664e-02
4660000	-4.446954e+03	-9.062693e+02	4.575812e+00	2.948732e+01	1.279070e-01	2.319461e+00	1.074019e-02	9.751557e-01	3.894818e-02	1.331292e+00	2.888182e-02
4680000	-4.443212e+03	-9.349577e+02	3.741424e+00	2.571093e+01	1.162791e-01	2.143429e+00	9.957322e-03	9.864335e-01	1.227184e-02	9.157642e-01	2.376728e-02
4700000	-4.470977e+03	-9.551518e+02	3.356645e+00	2.731995e+01	8.139535e-02	2.665585e+00	1.649614e-02	9.825813e-01	3.713055e-03	9.707646e-01	2.155685e-02
4720000	-4.460132e+03	-9.016111e+02	5.557288e+00	3.806231e+01	1.046512e-01	2.577991e+00	9.825370e-03	9.803512e-01	2.098856e-02	1.279007e+00	3.574732e-02
4740000	-4.434636e+03	-9.327316e+02	4.650138e+00	3.243638e+01	1.395349e-01	2.759458e+00	1.973448e-02	9.424244e-01	4.920882e-02	9.838509e-01	2.980216e-02
4760000	-4.446803e+03	-9.201791e+02	4.700996e+00	3.330903e+01	1.627907e-01	1.934944e+00	1.384134e-02	9.683069e-01	3.462962e-02	1.251272e+00	3.004935e-02
4780000	-4.456845e+03	-8.978798e+02	5.812139e+00	4.066447e+01	1.976744e-01	2.074718e+00	3.402286e-03	9.886585e-01	5.333793e-02	1.298106e+00	3.682876e-02
4800000	-4.443901e+03	-9.120425e+02	4.432121e+00	3.059419e+01	1.046512e-01	1.985780e+00	1.267615e-02	9.814050e-01	1.294580e-02	1.096196e+00	2.841248e-02
4820000	-4.455850e+03	-9.126828e+02	4.819436e+00	3.322773e+01	1.046512e-01	2.753072e+00	1.384136e-02	9.574401e-01	5.368055e-02	1.138963e+00	3.077727e-02
4840000	-4.469910e+03	-9.189331e+02	4.183156e+00	2.923148e+01	1.976744e-01	2.011240e+00	2.300644e-02	9.000728e-01	7.479400e-02	1.088465e+00	2.659762e-02
4860000	-4.461438e+03	-9.675882e+02	3.060630e+00	2.577995e+01	5.813953e-02	2.177932e+00	9.761989e-03	9.860391e-01	7.431099e-03	1.078794e+00	1.934868e-02
4880000	-4.465242e+03	-9.342112e+02	3.315831e+00	2.397025e+01	1.860465e-01	2.465169e+00	7.919770e-03	9.720872e-01	7.203827e-02	9.316354e-01	2.066390e-02
4900000	-4.452590e+03	-9.402188e+02	3.021908e+00	2.154853e+01	1.395349e-01	2.835411e+00	1.153494e-02	9.749587e-01	1.971219e-02	1.010524e+00	1.932384e-02
4920000	-4.463126e+03	-9.257134e+02	3.628104e+00	2.501515e+01	1.279070e-01	2.913921e+00	1.113066e-02	9.814884e-01	1.238017e-02	1.154710e+00	2.297044e-02
4940000	-4.449902e+03	-9.164990e+02	3.959787e+00	2.725716e+01	1.976744e-01	1.871364e+00	2.273324e-02	8.878779e-01	1.431053e-01	1.037355e+00	2.550147e-02
4960000	-4.443142e+03	-9.359573e+02	3.718975e+00	2.715798e+01	1.395349e-01	2.911665e+00	9.231885e-03	9.777228e-01	3.495901e-02	1.329905e+00	2.380908e-02
4980000	-4.440928e+03	-9.425712e+02	3.949274e+00	2.792254e+01	1.627907e-01	2.416140e+00	9.174094e-03	9.753011e-01	3.839993e-02	9.253196e-01	2.529476e-02
5000000	-4.448795e+03	-9.174901e+02	3.994656e+00	2.759409e+01	1.511628e-01	2.189188e+00	1.582755e-02	9.633756e-01	3.271253e-02	1.007985e+00	2.532729e-02
5020000	-4.455341e+03	-9.332522e+02	3.654283e+00	2.696728e+01	1.279070e-01	2.559271e+00	7.424170e-03	9.814357e-01	2.676426e-02	1.226064e+00	2.343263e-02
5040000	-4.456979e+03	-9.307968e+02	4.272566e+00	3.034703e+01	1.395349e-01	2.629909e+00	1.757808e-02	9.584715e-01	3.712272e-02	9.107358e-01	2.749655e-02
5060000	-4.457442e+03	-9.467478e+02	3.688370e+00	2.709343e+01	1.162791e-01	2.687839e+00	2.596354e-02	9.405813e-01	2.683547e-02	1.265996e+00	2.368699e-02
5080000	-4.455045e+03	-9.366417e+02	4.421689e+00	3.048934e+01	1.627907e-01	2.499524e+00	3.153988e-02	8.942497e-01	7.589452e-02	1.019172e+00	2.827695e-02
5100000	-4.450401e+03	-9.465872e+02	3.797928e+00	2.676275e+01	1.627907e-01	2.509723e+00	2.299645e-02	9.161198e-01	6.336964e-02	1.383631e+00	2.449359e-02
5120000	-4.450065e+03	-9.471897e+02	3.373698e+00	2.473610e+01	8.139535e-02	2.624497e+00	3.663636e-03	9.930797e-01	1.902432e-02	1.113496e+00	2.093854e-02
5140000	-4.455375e+03	-9.231382e+02	4.091428e+00	2.940634e+01	1.395349e-01	2.667768e+00	9.236457e-03	9.815665e-01	2.598719e-02	9.927259e-01	2.619086e-02
5160000	-4.448160e+03	-9.296105e+02	4.055155e+00	3.034215e+01	1.627907e-01	2.596250e+00	7.715420e-03	9.804563e-01	2.604945e-02	1.314574e+00	2.589847e-02
5180000	-4.451145e+03	-9.374439e+02	3.553569e+00	2.465695e+01	1.744186e-01	2.571663e+00	3.198809e-03	9.868976e-01	6.836683e-02	1.243820e+00	2.245468e-02
5200000	-4.449790e+03	-9.333033e+02	4.189551e+00	3.019907e+01	1.744186e-01	2.122531e+00	2.160336e-02	9.293170e-01	5.973009e-02	1.338827e+00	2.700611e-02
5220000	-4.451665e+03	-9.444485e+02	4.037043e+00	2.907923e+01	1.046512e-01	2.646832e+00	1.078023e-02	9.816189e-01	1.085861e-02	1.203422e+00	2.572076e-02
5240000	-4.443844e+03	-9.555817e+02	3.293171e+00	2.344550e+01	1.279070e-01	2.396698e+00	6.337423e-03	9.846588e-01	2.752131e-02	1.360435e+00	2.121069e-02
5260000	-4.450918e+03	-9.358030e+02	3.588124e+00	2.536978e+01	1.744186e-01	2.346817e+00	2.061428e-03	9.912916e-01	8.315688e-02	1.283929e+00	2.247002e-02
5280000	-4.452928e+03	-9.164241e+02	4.415235e+00	3.049191e+01	5.813953e-02	2.452410e+00	9.696765e-03	9.839904e-01	1.610529e-02	1.107463e+00	2.729224e-02
5300000	-4.444265e+03	-9.312331e+02	4.193584e+00	2.902859e+01	6.976744e-02	2.589185e+00	1.091513e-02	9.806596e-01	1.798802e-02	1.164023e+00	2.619300e-02
5320000	-4.461367e+03	-9.155606e+02	4.848432e+00	3.350406e+01	1.046512e-01	2.689973e+00	1.103348e-02	9.711123e-01	3.599553e-02	1.420916e+00	3.055573e-02
5340000	-4.435639e+03	-9.114666e+02	4.665209e+00	3.159418e+01	1.395349e-01	2.441366e+00	6.916742e-03	9.822595e-01	3.025407e-02	1.363649e+00	2.961885e-02
5360000	-4.451360e+03	-8.882339e+02	5.889406e+00	4.016087e+01	1.744186e-01	2.201306e+00	1.135852e-02	9.634619e-01	5.635240e-02	1.301071e+00	3.762155e-02
5380000	-4.459237e+03	-9.105003e+02	4.792681e+00	3.484560e+01	1.279070e-01	2.185931e+00	2.157524e-02	9.340864e-01	5.749527e-02	1.338780e+00	3.016998e-02
5400000	-4.452279e+03	-9.127876e+02	4.262203e+00	3.160130e+01	1.395349e-01	2.345254e+00	1.211268e-02	9.677217e-01	3.648867e-02	1.153045e+00	2.737491e-02
5420000	-4.466023e+03	-9.248540e+02	4.202411e+00	3.015704e+01	1.511628e-01	2.431174e+00	6.418946e-03	9.845184e-01	2.885496e-02	8.082987e-01	2.680162e-02
5440000	-4.433995e+03	-9.358500e+02	3.730369e+00	2.785218e+01	1.279070e-01	2.718804e+00	1.467545e-02	9.615889e-01	3.149535e-02	1.277678e+00	2.322364e-02
5460000	-4.462889e+03	-9.193498e+02	4.847080e+00	3.420293e+01	1.395349e-01	2.193943e+00	7.896928e-03	9.774530e-01	4.389884e-02	1.182698e+00	3.112119e-02
5480000	-4.460524e+03	-9.120464e+02	5.004565e+00	3.587926e+01	1.511628e-01	2.587315e+00	1.545106e-02	9.746088e-01	1.470678e-02	1.517812e+00	3.219287e-02
5500000	-4.454867e+03	-9.543925e+02	3.515683e+00	2.487001e+01	1.744186e-01	2.685787e+00	2.110308e-02	8.993943e-01	1.288391e-01	1.064095e+00	2.229191e-02
5520000	-4.459625e+03	-9.352325e+02	3.576686e+00	2.563020e+01	1.976744e-01	2.476640e+00	1.578572e-02	9.416862e-01	7.020876e-02	8.314479e-01	2.294840e-02
5540000	-4.466031e+03	-9.487662e+02	3.320155e+00	2.332300e+01	8.139535e-02	2.167680e+00	1.357005e-02	9.775627e-01	1.679528e-02	1.223654e+00	2.114255e-02
5560000	-4.484252e+03	-9.289010e+02	4.283887e+00	3.078117e+01	1.511628e-01	2.201976e+00	4.984106e-03	9.905809e-01	1.660051e-02	1.536582e+00	2.719065e-02
5580000	-4.459103e+03	-9.023490e+02	5.303636e+00	3.721879e+01	1.279070e-01	2.232751e+00	2.346941e-03	9.924868e-01	4.561430e-02	1.393219e+00	3.414069e-02
5600000	-4.451532e+03	-9.201904e+02	5.020432e+00	3.295779e+01	9.302326e-02	3.301828e+00	1.364565e-02	9.795001e-01	1.162964e-02	1.359800e+00	3.170113e-02
5620000	-4.447253e+03	-8.966289e+02	5.168456e+00	3.700139e+01	8.139535e-02	1.942335e+00	1.094949e-02	9.787246e-01	1.862377e-02	2.032671e+00	3.292761e-02
5640000	-4.444068e+03	-9.269294e+02	4.698879e+00	3.245712e+01	1.162791e-01	2.820350e+00	1.449106e-02	9.465380e-01	7.400971e-02	1.224641e+00	2.864445e-02
5660000	-4.462033e+03	-9.502720e+02	3.402752e+00	2.398060e+01	2.209302e-01	2.133252e+00	1.117352e-02	9.553218e-01	9.272363e-02	1.172250e+00	2.185257e-02
5680000	-4.442040e+03	-9.433633e+02	3.786853e+00	2.834198e+01	1.279070e-01	2.963813e+00	7.661311e-03	9.846021e-01	1.895838e-02	1.234886e+00	2.373140e-02
5700000	-4.451162e+03	-9.453301e+02	3.427861e+00	2.597022e+01	1.395349e-01	2.065083e+00	2.268836e-02	9.100885e-01	6.811406e-02	1.378400e+00	2.207242e-02
5720000	-4.450914e+03	-9.472633e+02	3.729963e+00	2.639953e+01	1.395349e-01	2.358716e+00	1.787763e-02	9.450749e-01	3.819749e-02	6.836507e-01	2.305080e-02
5740000	-4.455276e+03	-9.357587e+02	3.525519e+00	2.568857e+01	1.627907e-01	2.670141e+00	1.229359e-02	9.446662e-01	8.978575e-02	1.055629e+00	2.204311e-02
5760000	-4.432669e+03	-9.485528e+02	3.729594e+00	2.626662e+01	1.744186e-01	2.400696e+00	1.694952e-02	9.225173e-01	1.109898e-01	1.281253e+00	2.400404e-02
5780000	-4.448768e+03	-9.418277e+02	3.706616e+00	2.633206e+01	1.046512e-01	2.846519e+00	1.142459e-02	9.703355e-01	3.599416e-02	1.371297e+00	2.386651e-02
5800000	-4.461878e+03	-9.326367e+02	3.879073e+00	2.803254e+01	1.511628e-01	3.397515e+00	1.483958e-02	9.626092e-01	4.083029e-02	1.018512e+00	2.485870e-02
5820000	-4.459430e+03	-9.159814e+02	4.516908e+00	3.057435e+01	1.511628e-01	2.120334e+00	1.612044e-02	9.408897e-01	7.347340e-02	1.392197e+00	2.886861e-02
5840000	-4.438937e+03	-9.362817e+02	4.126517e+00	2.965363e+01	1.162791e-01	2.305431e+00	8.089024e-03	9.770974e-01	3.998794e-02	1.371822e+00	2.643863e-02
5860000	-4.454362e+03	-9.301046e+02	3.485381e+00	2.548707e+01	1.046512e-01	2.717097e+00	2.469488e-02	9.625615e-01	1.259610e-02	1.032664e+00	2.229217e-02
5880000	-4.459790e+03	-9.293301e+02	3.223940e+00	2.164555e+01	1.976744e-01	2.211819e+00	9.847858e-03	9.736047e-01	4.230968e-02	1.007291e+00	2.074680e-02
5900000	-4.484842e+03	-9.390538e+02	3.666051e+00	2.750376e+01	1.860465e-01	2.990458e+00	1.836935e-02	9.502826e-01	5.418651e-02	1.066256e+00	2.341212e-02
5920000	-4.459515e+03	-9.511205e+02	3.229007e+00	2.414879e+01	1.279070e-01	1.997122e+00	1.527831e-02	9.511609e-01	6.283425e-02	1.106099e+00	2.053233e-02
5940000	-4.445365e+03	-9.391731e+02	4.121007e+00	3.006506e+01	1.744186e-01	2.367788e+00	1.910566e-02	9.614993e-01	2.186498e-02	1.058364e+00	2.649396e-02
5960000	-4.471455e+03	-9.151755e+02	3.522010e+00	2.437381e+01	1.627907e-01	3.326213e+00	1.270427e-02	9.598346e-01	6.314398e-02	8.121232e-01	2.270725e-02
5980000	-4.447353e+03	-9.153167e+02	4.385602e+00	2.992514e+01	1.162791e-01	2.056620e+00	7.708715e-03	9.855778e-01	2.422704e-02	1.066748e+00	2.784200e-02
6000000	-4.455680e+03	-9.081817e+02	4.462257e+00	3.066278e+01	1.744186e-01	2.826875e+00	6.765560e-03	9.747280e-01	8.112709e-02	8.626625e-01	2.876087e-02
6020000	-4.459041e+03	-9.402415e+02	4.077237e+00	2.822178e+01	1.511628e-01	2.192220e+00	2.248231e-02	9.489800e-01	3.258613e-02	1.253494e+00	2.629408e-02
6040000	-4.437881e+03	-9.739912e+02	3.489556e+00	2.591946e+01	1.162791e-01	2.373020e+00	1.162919e-02	9.862890e-01	8.430517e-03	1.556819e+00	2.212850e-02
6060000	-4.457972e+03	-9.387557e+02	3.455581e+00	2.588417e+01	1.395349e-01	2.819053e+00	3.808144e-02	8.819880e-01	5.218640e-02	9.894894e-01	2.217077e-02
6080000	-4.449455e+03	-9.699688e+02	3.405793e+00	2.572179e+01	9.302326e-02	2.329492e+00	6.590121e-03	9.877671e-01	1.991930e-02	1.421275e+00	2.175458e-02
6100000	-4.470182e+03	-9.331017e+02	4.001958e+00	2.892911e+01	6.976744e-02	2.390107e+00	1.543879e-02	9.651585e-01	3.209624e-02	1.450741e+00	2.484282e-02
6120000	-4.449917e+03	-9.130599e+02	4.586164e+00	3.283135e+01	1.395349e-01	2.436023e+00	1.566044e-02	9.638366e-01	3.304226e-02	1.226807e+00	2.901300e-02
6140000	-4.448422e+03	-9.465737e+02	3.842218e+00	2.841128e+01	1.046512e-01	2.340978e+00	2.349439e-02	9.561300e-01	2.344924e-02	1.371382e+00	2.389562e-02
6160000	-4.465761e+03	-9.243315e+02	4.525698e+00	3.449777e+01	9.302326e-02	2.305495e+00	9.417430e-03	9.797287e-01	2.150155e-02	1.105828e+00	2.861116e-02
6180000	-4.466777e+03	-9.071095e+02	4.494096e+00	3.214089e+01	1.395349e-01	3.448778e+00	1.407094e-02	9.533221e-01	6.166177e-02	1.298604e+00	2.865706e-02
6200000	-4.450649e+03	-9.413692e+02	3.816725e+00	2.715896e+01	1.627907e-01	3.115573e+00	8.841235e-03	9.756668e-01	3.102675e-02	1.244246e+00	2.424795e-02
6220000	-4.449103e+03	-9.302193e+02	3.639113e+00	2.561283e+01	1.511628e-01	2.452715e+00	7.844973e-03	9.751797e-01	5.914874e-02	1.095675e+00	2.295182e-02
6240000	-4.457912e+03	-9.220954e+02	3.605130e+00	2.696161e+01	1.976744e-01	2.603624e+00	6.567370e-03	9.718252e-01	7.080587e-02	1.149836e+00	2.313555e-02
6260000	-4.462124e+03	-9.354699e+02	4.139472e+00	3.027030e+01	9.302326e-02	2.656900e+00	5.993491e-03	9.890452e-01	1.638332e-02	1.235324e+00	2.664956e-02
6280000	-4.437236e+03	-9.394236e+02	3.358949e+00	2.379594e+01	1.162791e-01	3.105640e+00	2.130194e-02	9.491402e-01	3.040648e-02	1.043099e+00	2.136480e-02
6300000	-4.455921e+03	-9.457688e+02	2.810981e+00	2.101044e+01	1.976744e-01	2.671542e+00	6.840262e-03	9.680566e-01	9.129080e-02	1.109119e+00	1.783216e-02
6320000	-4.475267e+03	-9.475095e+02	3.424147e+00	2.388935e+01	1.627907e-01	2.755768e+00	1.184677e-02	9.437027e-01	1.134845e-01	1.073154e+00	2.123887e-02
6340000	-4.451693e+03	-9.632690e+02	3.212251e+00	2.539757e+01	1.279070e-01	2.316926e+00	1.557757e-02	9.448488e-01	5.940118e-02	1.579088e+00	2.067638e-02
6360000	-4.452666e+03	-9.571144e+02	3.548016e+00	2.559823e+01	1.627907e-01	2.155303e+00	1.584722e-02	9.350101e-01	8.312142e-02	7.814684e-01	2.199710e-02
6380000	-4.457996e+03	-9.646735e+02	3.162293e+00	2.438033e+01	1.279070e-01	3.095880e+00	1.379006e-02	9.729025e-01	2.068787e-02	1.336154e+00	2.037601e-02
6400000	-4.452059e+03	-9.186139e+02	4.241451e+00	2.924823e+01	1.046512e-01	2.842447e+00	1.258053e-02	9.663823e-01	4.226169e-02	1.414070e+00	2.677454e-02
6420000	-4.456960e+03	-9.247813e+02	3.792658e+00	2.664858e+01	1.162791e-01	2.159525e+00	1.299284e-02	9.693763e-01	2.976545e-02	1.360428e+00	2.390499e-02
6440000	-4.450151e+03	-9.265611e+02	4.029596e+00	2.692790e+01	1.279070e-01	2.486370e+00	6.460700e-03	9.770362e-01	5.833079e-02	1.168586e+00	2.561610e-02
6460000	-4.452717e+03	-9.186116e+02	4.172591e+00	2.757345e+01	1.162791e-01	3.601873e+00	1.361144e-02	9.504151e-01	7.781956e-02	9.797600e-01	2.541615e-02
6480000	-4.445920e+03	-9.352060e+02	3.459739e+00	2.391749e+01	1.279070e-01	2.344335e+00	3.953559e-03	9.872706e-01	4.730410e-02	1.180856e+00	2.104901e-02
6500000	-4.458561e+03	-9.403282e+02	3.949045e+00	2.879926e+01	1.046512e-01	2.785480e+00	7.110240e-03	9.801662e-01	4.101822e-02	1.035153e+00	2.480564e-02
6520000	-4.451733e+03	-9.410241e+02	3.577737e+00	2.569796e+01	9.302326e-02	2.859315e+00	1.712906e-02	9.675941e-01	1.788388e-02	1.176105e+00	2.260320e-02
6540000	-4.458864e+03	-9.344189e+02	3.744276e+00	2.597959e+01	1.627907e-01	2.357525e+00	1.171390e-02	9.443251e-01	9.851143e-02	1.064964e+00	2.348294e-02
6560000	-4.443103e+03	-9.508715e+02	3.769937e+00	2.719356e+01	1.395349e-01	2.702897e+00	1.339261e-02	9.534788e-01	6.290652e-02	1.035227e+00	2.382083e-02
6580000	-4.455709e+03	-9.482406e+02	3.373794e+00	2.530922e+01	1.279070e-01	2.231012e+00	7.289312e-03	9.774405e-01	3.571165e-02	9.646865e-01	2.127664e-02
6600000	-4.452383e+03	-9.533473e+02	3.668307e+00	2.719883e+01	1.395349e-01	2.846213e+00	7.267343e-03	9.685470e-01	5.976276e-02	1.002332e+00	2.365144e-02
6620000	-4.436077e+03	-9.359404e+02	3.629422e+00	2.650994e+01	1.860465e-01	2.585935e+00	7.214996e-03	9.752256e-01	4.832257e-02	1.200467e+00	2.316529e-02
6640000	-4.444978e+03	-9.247917e+02	4.343874e+00	3.070571e+01	1.162791e-01	2.346889e+00	9.681983e-03	9.803401e-01	2.152246e-02	1.174768e+00	2.786991e-02
6660000	-4.452457e+03	-9.112198e+02	5.258646e+00	3.460911e+01	1.046512e-01	2.942187e+00	1.947216e-02	9.563065e-01	3.359150e-02	1.276298e+00	3.375636e-02
6680000	-4.445167e+03	-8.971038e+02	4.549370e+00	3.079074e+01	1.395349e-01	3.194766e+00	2.176146e-02	9.509188e-01	3.132784e-02	9.834516e-01	2.910197e-02
6700000	-4.445590e+03	-9.109310e+02	4.566836e+00	3.196089e+01	2.093023e-01	2.305265e+00	8.625278e-03	9.542129e-01	1.047337e-01	1.131637e+00	2.855305e-02
6720000	-4.461354e+03	-9.512984e+02	3.838602e+00	2.713417e+01	1.395349e-01	2.507845e+00	3.031232e-02	9.099355e-01	6.311993e-02	1.295784e+00	2.475299e-02
6740000	-4.473692e+03	-9.246789e+02	3.806273e+00	2.461094e+01	1.511628e-01	3.132042e+00	1.558750e-02	9.665188e-01	2.783778e-02	9.472298e-01	2.428294e-02
6760000	-4.464462e+03	-9.521876e+02	3.922345e+00	2.959731e+01	1.627907e-01	2.822410e+00	9.446792e-03	9.741295e-01	3.896416e-02	9.680852e-01	2.511938e-02
6780000	-4.455551e+03	-9.362761e+02	4.123422e+00	2.912135e+01	9.302326e-02	2.922318e+00	7.693353e-03	9.804929e-01	3.132681e-02	1.423929e+00	2.605902e-02
6800000	-4.443513e+03	-9.136664e+02	5.178922e+00	3.610794e+01	1.860465e-01	2.310029e+00	3.903697e-03	9.864257e-01	4.843651e-02	1.465023e+00	3.238083e-02
6820000	-4.462006e+03	-9.062329e+02	4.917964e+00	3.538826e+01	1.162791e-01	2.388933e+00	5.732860e-03	9.868027e-01	2.363486e-02	1.454558e+00	3.139582e-02
6840000	-4.454187e+03	-9.202294e+02	3.980418e+00	2.851216e+01	1.162791e-01	3.532080e+00	8.416259e-03	9.844931e-01	1.994008e-02	1.035754e+00	2.550436e-02
6860000	-4.469999e+03	-9.383586e+02	3.786324e+00	2.497126e+01	1.976744e-01	2.545057e+00	1.271293e-02	9.584475e-01	5.153788e-02	1.319173e+00	2.439976e-02
6880000	-4.474834e+03	-9.120904e+02	3.827862e+00	2.540753e+01	1.279070e-01	1.729149e+00	1.670754e-02	9.613526e-01	4.186689e-02	7.949487e-01	2.467161e-02
6900000	-4.467156e+03	-9.277414e+02	4.248828e+00	3.020850e+01	1.395349e-01	2.104773e+00	1.922801e-02	9.453451e-01	3.902286e-02	1.205785e+00	2.726561e-02
6920000	-4.463372e+03	-9.429155e+02	3.498692e+00	2.497292e+01	1.395349e-01	2.841513e+00	1.577757e-02	9.662251e-01	1.968654e-02	1.075567e+00	2.225864e-02
6940000	-4.435652e+03	-9.313178e+02	4.007931e+00	2.982685e+01	1.395349e-01	2.642471e+00	1.342791e-02	9.691739e-01	2.437421e-02	1.044055e+00	2.569361e-02
6960000	-4.452069e+03	-9.554182e+02	3.690121e+00	2.656957e+01	1.744186e-01	2.457748e+00	1.799778e-02	9.287335e-01	7.177563e-02	1.539173e+00	2.330600e-02
6980000	-4.433460e+03	-9.281588e+02	4.254379e+00	3.021746e+01	1.627907e-01	2.484123e+00	7.617934e-03	9.814424e-01	3.190129e-02	1.311436e+00	2.683395e-02
7000000	-4.442759e+03	-9.481000e+02	3.544413e+00	2.628882e+01	1.162791e-01	3.016123e+00	1.302759e-02	9.716020e-01	1.727802e-02	1.281082e+00	2.206463e-02
7020000	-4.479930e+03	-9.404255e+02	3.565452e+00	2.742789e+01	1.511628e-01	3.360761e+00	1.159448e-02	9.598346e-01	5.582639e-02	1.190810e+00	2.245991e-02
7040000	-4.449165e+03	-9.806029e+02	2.915956e+00	2.286636e+01	9.302326e-02	2.454388e+00	1.944525e-02	9.568890e-01	1.935754e-02	1.155483e+00	1.760518e-02
7060000	-4.453844e+03	-9.115149e+02	4.344714e+00	3.130433e+01	2.093023e-01	2.832849e+00	2.261293e-02	8.584891e-01	1.492882e-01	1.171138e+00	2.750149e-02
7080000	-4.437210e+03	-9.265274e+02	4.250606e+00	3.043895e+01	1.395349e-01	2.318348e+00	1.086966e-02	9.605769e-01	8.083780e-02	1.257245e+00	2.721014e-02
7100000	-4.453335e+03	-9.219384e+02	4.251524e+00	3.025212e+01	1.511628e-01	2.499160e+00	1.251405e-02	9.485553e-01	6.905771e-02	1.390451e+00	2.736739e-02
7120000	-4.448166e+03	-9.081025e+02	5.190745e+00	3.600728e+01	1.395349e-01	2.287030e+00	2.308661e-02	9.096876e-01	8.281938e-02	1.356585e+00	3.348021e-02
7140000	-4.467138e+03	-9.189938e+02	4.182323e+00	3.086159e+01	1.860465e-01	2.180614e+00	3.327149e-02	9.020396e-01	4.597766e-02	9.318783e-01	2.695892e-02
7160000	-4.448980e+03	-9.295129e+02	3.788343e+00	2.952265e+01	1.279070e-01	2.485858e+00	1.013326e-02	9.684048e-01	3.727061e-02	1.145038e+00	2.419102e-02
7180000	-4.437661e+03	-9.414084e+02	4.177621e+00	3.089807e+01	9.302326e-02	2.423292e+00	1.833053e-02	9.566125e-01	3.003791e-02	1.248408e+00	2.614010e-02
7200000	-4.445459e+03	-9.400861e+02	3.674903e+00	2.769315e+01	4.651163e-02	2.416579e+00	1.098238e-02	9.879969e-01	4.981784e-03	1.135764e+00	2.348090e-02
7220000	-4.448941e+03	-9.496388e+02	3.809828e+00	2.745371e+01	1.511628e-01	2.222518e+00	7.382420e-03	9.764408e-01	4.543664e-02	1.411170e+00	2.391507e-02
7240000	-4.450815e+03	-9.445289e+02	3.648082e+00	2.818925e+01	1.395349e-01	2.529725e+00	3.727142e-03	9.849832e-01	6.659668e-02	1.047717e+00	2.339944e-02
7260000	-4.473022e+03	-9.352722e+02	3.931232e+00	2.809534e+01	1.627907e-01	2.325811e+00	6.417353e-03	9.837648e-01	3.190983e-02	1.363936e+00	2.518501e-02
7280000	-4.447437e+03	-9.272194e+02	3.865271e+00	2.676895e+01	1.511628e-01	2.474989e+00	1.050425e-02	9.753255e-01	2.950993e-02	1.180573e+00	2.406032e-02
7300000	-4.469713e+03	-9.360264e+02	3.963413e+00	2.601000e+01	1.046512e-01	2.830156e+00	1.059323e-02	9.765578e-01	2.729673e-02	1.204589e+00	2.488151e-02
7320000	-4.474486e+03	-9.380265e+02	4.086336e+00	2.833053e+01	1.162791e-01	2.060001e+00	1.484004e-02	9.588588e-01	4.292265e-02	9.493772e-01	2.595607e-02
7340000	-4.481754e+03	-9.215391e+02	3.152684e+00	2.164136e+01	1.395349e-01	2.819413e+00	1.717541e-02	9.593073e-01	3.104881e-02	8.225622e-01	1.998858e-02
7360000	-4.450694e+03	-9.535010e+02	3.281149e+00	2.284497e+01	1.395349e-01	2.490351e+00	2.354111e-02	9.603425e-01	2.372978e-02	1.086453e+00	2.091557e-02
7380000	-4.453194e+03	-9.633471e+02	3.332969e+00	2.255176e+01	1.744186e-01	2.562479e+00	9.158337e-03	9.631808e-01	6.705803e-02	1.054389e+00	2.102608e-02
7400000	-4.461137e+03	-9.568212e+02	3.251316e+00	2.302547e+01	1.162791e-01	3.482110e+00	7.268801e-03	9.834535e-01	3.187847e-02	1.133962e+00	2.091918e-02
7420000	-4.449379e+03	-9.266623e+02	3.740034e+00	2.649754e+01	1.279070e-01	2.909414e+00	1.122766e-02	9.689904e-01	4.487249e-02	1.128001e+00	2.392045e-02
7440000	-4.467399e+03	-9.535220e+02	3.136213e+00	2.333554e+01	1.511628e-01	2.298683e+00	1.493669e-02	9.565228e-01	4.187387e-02	1.124559e+00	2.003991e-02
7460000	-4.470794e+03	-9.381020e+02	3.784535e+00	2.754546e+01	1.511628e-01	3.304054e+00	6.716577e-03	9.608786e-01	1.398055e-01	1.079927e+00	2.399032e-02
7480000	-4.453800e+03	-9.287134e+02	3.852563e+00	2.734611e+01	1.279070e-01	2.799791e+00	2.527585e-02	9.268987e-01	4.059674e-02	8.734543e-01	2.428255e-02
7500000	-4.452906e+03	-9.602690e+02	3.558697e+00	2.677081e+01	8.139535e-02	2.909867e+00	1.486579e-02	9.770921e-01	1.032747e-02	1.531043e+00	2.244391e-02
7520000	-4.455196e+03	-9.195160e+02	4.142284e+00	2.884332e+01	1.279070e-01	2.922082e+00	9.245314e-03	9.744088e-01	4.270618e-02	1.104991e+00	2.640108e-02
7540000	-4.457088e+03	-9.420910e+02	3.926111e+00	3.003745e+01	1.511628e-01	2.174305e+00	6.839018e-03	9.732794e-01	5.713571e-02	1.263082e+00	2.505126e-02
7560000	-4.453338e+03	-9.137128e+02	4.031389e+00	2.750221e+01	1.279070e-01	2.190666e+00	8.528068e-03	9.785325e-01	2.721533e-02	1.031925e+00	2.591088e-02
7580000	-4.460243e+03	-9.332170e+02	3.510571e+00	2.596628e+01	9.302326e-02	2.413818e+00	1.535192e-02	9.687861e-01	2.176272e-02	1.510743e+00	2.247359e-02
7600000	-4.461362e+03	-9.371801e+02	3.687728e+00	2.655057e+01	1.627907e-01	1.993290e+00	2.068401e-02	9.099963e-01	1.090847e-01	1.060140e+00	2.377077e-02
7620000	-4.470653e+03	-9.392295e+02	4.213663e+00	2.912316e+01	1.279070e-01	2.095264e+00	1.944178e-02	9.368822e-01	6.430591e-02	1.098234e+00	2.711905e-02
7640000	-4.456465e+03	-9.459431e+02	3.604560e+00	2.671078e+01	1.162791e-01	2.423223e+00	1.046205e-02	9.691286e-01	4.733246e-02	1.238008e+00	2.312088e-02
7660000	-4.443172e+03	-9.446581e+02	3.092520e+00	2.279496e+01	1.162791e-01	2.487731e+00	1.224399e-02	9.658255e-01	4.248025e-02	1.059562e+00	1.988303e-02
7680000	-4.445189e+03	-9.411998e+02	3.835542e+00	3.142297e+01	1.395349e-01	2.518168e+00	1.185560e-02	9.616192e-01	3.779303e-02	1.309940e+00	2.464773e-02
7700000	-4.449225e+03	-9.566374e+02	3.147232e+00	2.361779e+01	9.302326e-02	3.036326e+00	1.904902e-02	9.687392e-01	1.185311e-02	1.343379e+00	2.024871e-02
7720000	-4.457213e+03	-9.560056e+02	3.006659e+00	2.236793e+01	1.511628e-01	2.540460e+00	1.773733e-02	9.125529e-01	1.049072e-01	9.057569e-01	1.934073e-02
7740000	-4.462674e+03	-9.595664e+02	3.249952e+00	2.459185e+01	5.813953e-02	1.983629e+00	7.369228e-03	9.846396e-01	2.490782e-02	1.148896e+00	2.053362e-02
7760000	-4.451167e+03	-9.318756e+02	4.116615e+00	2.875286e+01	1.162791e-01	2.181566e+00	7.469523e-03	9.823976e-01	2.963994e-02	1.430081e+00	2.588220e-02
7780000	-4.447457e+03	-9.414337e+02	3.939805e+00	2.847404e+01	1.511628e-01	2.721918e+00	2.133017e-02	9.347301e-01	4.947771e-02	1.193588e+00	2.447934e-02
7800000	-4.457152e+03	-9.397047e+02	3.847362e+00	2.530763e+01	1.627907e-01	2.513087e+00	2.327341e-02	9.485832e-01	2.729931e-02	1.368643e+00	2.424050e-02
7820000	-4.465440e+03	-9.259033e+02	4.130638e+00	2.786013e+01	1.511628e-01	2.579525e+00	1.688144e-02	9.528791e-01	4.409362e-02	1.454935e+00	2.654505e-02
7840000	-4.452628e+03	-9.353118e+02	3.725306e+00	2.533784e+01	1.627907e-01	2.549275e+00	1.615805e-02	9.554225e-01	4.593534e-02	1.372192e+00	2.341362e-02
7860000	-4.439369e+03	-9.284615e+02	4.606143e+00	3.273850e+01	1.046512e-01	1.898836e+00	2.724112e-02	9.449627e-01	2.363793e-02	1.383945e+00	2.965137e-02
7880000	-4.464297e+03	-9.039123e+02	4.359947e+00	3.041935e+01	1.627907e-01	2.935975e+00	1.362373e-02	9.618182e-01	4.800192e-02	1.276706e+00	2.812066e-02
7900000	-4.465142e+03	-9.283161e+02	4.859514e+00	3.383093e+01	1.627907e-01	2.947341e+00	1.325968e-02	9.576756e-01	4.873706e-02	1.235145e+00	3.091022e-02
7920000	-4.463018e+03	-9.307103e+02	4.401532e+00	3.077555e+01	1.744186e-01	2.357978e+00	3.586170e-03	9.886564e-01	5.317627e-02	1.216041e+00	2.807663e-02
7940000	-4.449905e+03	-9.572140e+02	3.205013e+00	2.506965e+01	1.744186e-01	2.401171e+00	1.070218e-02	9.528443e-01	6.905810e-02	1.079233e+00	1.963475e-02
7960000	-4.439903e+03	-9.439745e+02	3.526553e+00	2.562215e+01	1.395349e-01	2.492470e+00	2.153532e-03	9.929882e-01	3.312841e-02	1.075289e+00	2.131265e-02
7980000	-4.454470e+03	-9.153521e+02	4.822725e+00	3.208384e+01	1.395349e-01	3.195538e+00	8.034609e-03	9.756996e-01	6.175117e-02	1.463635e+00	3.080421e-02
8000000	-4.446208e+03	-9.403211e+02	4.038712e+00	2.825995e+01	1.511628e-01	2.458898e+00	8.052575e-03	9.760561e-01	4.106074e-02	1.151524e+00	2.577494e-02
8020000	-4.479090e+03	-9.240172e+02	3.670301e+00	2.620565e+01	1.162791e-01	2.282147e+00	1.052905e-02	9.806103e-01	1.688910e-02	1.245694e+00	2.296301e-02
8040000	-4.477669e+03	-9.515447e+02	3.770632e+00	2.756627e+01	1.046512e-01	2.336776e+00	1.793269e-02	9.600818e-01	2.657467e-02	1.083021e+00	2.373522e-02
8060000	-4.470455e+03	-9.182659e+02	5.007399e+00	3.899239e+01	9.302326e-02	2.131451e+00	1.267868e-02	9.626203e-01	4.529109e-02	1.580795e+00	3.169443e-02
8080000	-4.455094e+03	-8.980443e+02	4.592040e+00	3.024709e+01	1.744186e-01	2.697139e+00	8.100138e-03	9.665649e-01	7.412718e-02	8.351963e-01	2.915117e-02
8100000	-4.448902e+03	-9.308062e+02	3.814013e+00	2.643480e+01	1.744186e-01	2.251899e+00	1.593298e-02	9.451602e-01	5.565229e-02	1.332925e+00	2.429239e-02
8120000	-4.453318e+03	-9.281333e+02	3.481115e+00	2.413240e+01	2.093023e-01	2.892742e+00	1.838774e-02	9.487446e-01	4.392776e-02	1.095519e+00	2.217003e-02
8140000	-4.465747e+03	-9.092508e+02	4.151688e+00	2.727766e+01	1.860465e-01	2.726360e+00	1.980363e-02	9.581775e-01	3.418523e-02	9.847758e-01	2.668392e-02
8160000	-4.456121e+03	-9.262318e+02	3.831797e+00	2.620858e+01	1.511628e-01	2.428686e+00	1.916855e-02	9.607308e-01	3.390726e-02	1.118875e+00	2.419999e-02
8180000	-4.447812e+03	-9.025578e+02	4.605894e+00	3.030690e+01	1.976744e-01	2.683823e+00	5.435743e-03	9.805423e-01	6.894767e-02	1.068835e+00	2.907682e-02
8200000	-4.452945e+03	-9.284596e+02	4.019784e+00	2.774625e+01	1.395349e-01	2.446449e+00	2.821972e-03	9.921173e-01	2.882359e-02	1.104010e+00	2.542057e-02
8220000	-4.431962e+03	-9.478142e+02	3.331747e+00	2.571341e+01	9.302326e-02	2.738497e+00	3.751460e-03	9.932558e-01	1.141232e-02	1.297844e+00	2.105978e-02
8240000	-4.445488e+03	-9.239049e+02	3.968046e+00	2.815605e+01	1.279070e-01	2.613308e+00	2.697632e-03	9.943789e-01	1.818345e-02	1.142033e+00	2.465874e-02
8260000	-4.462616e+03	-9.186746e+02	3.941198e+00	2.818239e+01	1.744186e-01	2.342695e+00	2.170432e-02	9.482196e-01	3.132188e-02	8.719931e-01	2.501325e-02
8280000	-4.442214e+03	-9.426964e+02	3.522454e+00	2.624942e+01	1.395349e-01	2.770018e+00	6.248153e-03	9.851039e-01	2.648085e-02	1.246203e+00	2.248462e-02
8300000	-4.455506e+03	-9.332493e+02	4.026910e+00	2.803936e+01	1.279070e-01	1.851939e+00	1.067503e-02	9.788245e-01	1.887602e-02	1.514033e+00	2.518584e-02
8320000	-4.447068e+03	-9.353371e+02	3.809894e+00	2.697297e+01	1.744186e-01	2.990543e+00	2.050449e-02	9.447376e-01	4.077528e-02	1.221584e+00	2.390693e-02
8340000	-4.452091e+03	-9.250733e+02	3.742310e+00	2.533484e+01	1.511628e-01	2.605344e+00	1.003585e-02	9.738078e-01	4.143733e-02	1.209885e+00	2.390118e-02
8360000	-4.452970e+03	-9.509624e+02	3.524769e+00	2.684635e+01	1.279070e-01	2.320552e+00	1.763199e-02	9.620198e-01	2.534316e-02	1.246176e+00	2.246115e-02
8380000	-4.458674e+03	-9.387336e+02	3.573620e+00	2.497163e+01	1.395349e-01	2.591825e+00	1.422525e-02	9.684725e-01	2.804432e-02	1.127785e+00	2.251646e-02
8400000	-4.442755e+03	-9.461990e+02	2.885589e+00	2.142632e+01	1.744186e-01	2.844311e+00	1.066648e-02	9.469814e-01	1.047953e-01	1.116138e+00	1.785222e-02
8420000	-4.463750e+03	-9.479719e+02	3.540976e+00	2.606184e+01	1.162791e-01	1.823812e+00	6.372146e-03	9.883726e-01	2.185041e-02	1.136515e+00	2.229776e-02
8440000	-4.463559e+03	-9.266711e+02	3.856071e+00	2.802178e+01	9.302326e-02	2.958978e+00	5.520724e-03	9.858841e-01	4.389214e-02	1.120236e+00	2.441537e-02
8460000	-4.448038e+03	-9.400668e+02	3.833365e+00	2.703863e+01	1.279070e-01	2.926688e+00	1.036929e-02	9.764356e-01	2.600307e-02	1.537841e+00	2.470579e-02
8480000	-4.470073e+03	-9.470777e+02	3.006297e+00	2.137815e+01	1.395349e-01	2.728076e+00	8.493749e-03	9.771398e-01	4.190455e-02	9.643804e-01	1.910403e-02
8500000	-4.455835e+03	-9.413378e+02	3.796374e+00	2.870393e+01	1.046512e-01	2.713584e+00	1.435121e-02	9.680701e-01	2.917537e-02	1.120766e+00	2.440506e-02
8520000	-4.461856e+03	-9.298486e+02	4.059426e+00	2.780987e+01	1.279070e-01	2.664689e+00	1.526405e-02	9.582333e-01	3.627141e-02	7.477418e-01	2.534082e-02
8540000	-4.454868e+03	-9.217984e+02	3.731864e+00	2.477327e+01	1.744186e-01	2.804522e+00	2.303388e-03	9.913814e-01	7.555413e-02	1.182284e+00	2.365663e-02
8560000	-4.445961e+03	-9.163872e+02	4.328337e+00	3.054175e+01	1.395349e-01	2.785615e+00	1.137244e-02	9.748919e-01	2.908688e-02	1.231772e+00	2.788590e-02
8580000	-4.446205e+03	-9.121891e+02	4.960323e+00	3.499251e+01	1.162791e-01	2.315895e+00	4.677333e-03	9.894979e-01	2.355807e-02	9.466437e-01	3.152742e-02
8600000	-4.448470e+03	-9.102050e+02	4.065632e+00	2.826876e+01	1.860465e-01	2.621002e+00	6.556157e-03	9.809294e-01	4.575107e-02	1.440369e+00	2.608205e-02
8620000	-4.469839e+03	-9.034256e+02	5.299125e+00	3.519815e+01	1.279070e-01	2.367218e+00	6.846748e-03	9.842395e-01	2.581949e-02	1.695758e+00	3.388805e-02
8640000	-4.456682e+03	-9.131812e+02	4.611759e+00	3.054888e+01	1.627907e-01	2.815734e+00	2.013857e-03	9.942226e-01	4.880095e-02	1.296202e+00	2.940105e-02
8660000	-4.444209e+03	-9.303111e+02	4.704575e+00	3.257864e+01	1.395349e-01	2.122602e+00	4.390915e-03	9.874205e-01	5.164241e-02	1.093204e+00	3.013749e-02
8680000	-4.448680e+03	-9.286611e+02	3.735666e+00	2.604279e+01	1.627907e-01	2.408685e+00	1.408033e-02	9.339241e-01	9.695088e-02	1.153614e+00	2.394832e-02
8700000	-4.470052e+03	-9.417626e+02	3.579208e+00	2.478591e+01	1.627907e-01	2.336195e+00	1.479992e-02	9.714380e-01	1.947026e-02	9.520417e-01	2.302327e-02
8720000	-4.462808e+03	-9.166630e+02	3.942082e+00	2.793651e+01	1.162791e-01	2.266154e+00	1.086360e-02	9.651641e-01	5.041058e-02	8.406862e-01	2.535244e-02
8740000	-4.450974e+03	-9.393296e+02	3.449738e+00	2.512258e+01	1.279070e-01	3.373996e+00	2.052924e-02	9.313677e-01	4.454976e-02	1.254987e+00	2.219330e-02
8760000	-4.447394e+03	-9.543141e+02	3.714456e+00	2.738936e+01	8.139535e-02	2.400426e+00	1.016979e-02	9.782777e-01	2.037319e-02	1.315925e+00	2.380206e-02
8780000	-4.450596e+03	-9.383932e+02	3.550997e+00	2.540311e+01	1.860465e-01	2.157603e+00	1.435159e-02	9.555091e-01	5.752025e-02	9.953938e-01	2.246700e-02
8800000	-4.440693e+03	-9.442075e+02	4.667181e+00	3.609181e+01	1.162791e-01	2.816120e+00	1.068864e-02	9.702027e-01	4.317130e-02	1.529751e+00	2.896732e-02
8820000	-4.455961e+03	-9.408372e+02	3.133572e+00	2.101007e+01	1.744186e-01	3.310695e+00	1.003129e-02	9.737690e-01	3.652202e-02	1.092811e+00	1.944835e-02
8840000	-4.451728e+03	-9.524388e+02	3.296583e+00	2.510262e+01	1.162791e-01	1.978340e+00	4.600782e-03	9.843435e-01	5.039817e-02	1.127327e+00	2.087077e-02
8860000	-4.454480e+03	-9.440541e+02	3.068893e+00	2.167221e+01	1.860465e-01	2.381264e+00	1.358364e-02	9.611073e-01	4.275406e-02	9.749571e-01	1.928851e-02
8880000	-4.445169e+03	-9.431037e+02	3.559799e+00	2.521469e+01	1.162791e-01	2.303474e+00	9.404569e-03	9.642652e-01	6.032851e-02	1.047847e+00	2.231823e-02
8900000	-4.443437e+03	-9.492741e+02	3.090720e+00	2.272272e+01	1.860465e-01	2.872199e+00	1.112521e-02	9.588300e-01	7.350229e-02	1.020988e+00	1.984670e-02
8920000	-4.472865e+03	-9.208648e+02	3.196803e+00	2.277983e+01	1.860465e-01	3.372450e+00	9.761913e-03	9.749141e-01	3.418949e-02	8.905288e-01	2.044140e-02
8940000	-4.463264e+03	-9.541126e+02	3.837488e+00	2.766983e+01	1.046512e-01	2.322294e+00	1.213560e-02	9.694702e-01	4.028995e-02	1.335486e+00	2.459348e-02
8960000	-4.468584e+03	-9.524250e+02	3.412641e+00	2.562186e+01	1.162791e-01	2.885933e+00	6.376591e-03	9.754179e-01	4.937930e-02	1.036599e+00	2.169504e-02
8980000	-4.443164e+03	-9.538817e+02	3.153090e+00	2.452410e+01	1.279070e-01	3.749557e+00	5.575035e-03	9.831551e-01	2.684538e-02	8.633273e-01	2.018369e-02
9000000	-4.467278e+03	-9.634634e+02	2.956667e+00	2.230728e+01	1.046512e-01	2.160122e+00	2.633158e-02	9.049083e-01	6.106581e-02	1.590055e+00	1.840399e-02
9020000	-4.452401e+03	-9.357300e+02	3.568211e+00	2.695573e+01	1.395349e-01	2.327376e+00	4.821393e-03	9.885482e-01	2.235335e-02	1.309978e+00	2.300320e-02
9040000	-4.455177e+03	-9.397729e+02	3.316011e+00	2.387993e+01	1.511628e-01	2.115508e+00	5.824442e-03	9.872125e-01	1.959367e-02	1.231057e+00	2.090462e-02
9060000	-4.439495e+03	-9.277537e+02	3.114599e+00	2.247464e+01	2.325581e-01	2.411704e+00	5.638668e-03	9.828618e-01	5.705873e-02	7.516270e-01	1.995531e-02
9080000	-4.454450e+03	-9.614808e+02	3.263095e+00	2.308353e+01	1.744186e-01	2.406453e+00	3.261490e-03	9.875863e-01	4.605955e-02	9.468017e-01	2.067877e-02
9100000	-4.471066e+03	-9.183339e+02	3.562030e+00	2.489095e+01	1.744186e-01	2.487882e+00	9.961546e-03	9.619199e-01	5.959150e-02	9.033401e-01	2.289560e-02
9120000	-4.463585e+03	-9.277347e+02	3.753003e+00	2.727465e+01	1.046512e-01	2.392745e+00	2.064741e-02	9.467467e-01	3.529627e-02	8.711438e-01	2.413356e-02
9140000	-4.462071e+03	-9.478019e+02	3.415853e+00	2.558201e+01	1.860465e-01	2.304621e+00	4.838982e-03	9.753376e-01	1.101079e-01	1.264822e+00	2.163845e-02
9160000	-4.450752e+03	-9.418454e+02	3.157586e+00	2.426334e+01	1.744186e-01	2.298469e+00	9.550252e-03	9.582735e-01	7.048652e-02	7.934284e-01	1.941978e-02
9180000	-4.462438e+03	-9.400454e+02	3.389851e+00	2.433296e+01	1.162791e-01	3.007855e+00	4.227039e-03	9.912919e-01	2.248394e-02	1.027418e+00	2.183751e-02
9200000	-4.462375e+03	-9.425215e+02	2.993404e+00	2.116560e+01	1.162791e-01	3.196808e+00	1.969813e-03	9.967421e-01	1.196401e-02	8.007590e-01	1.917173e-02
9220000	-4.458347e+03	-9.642661e+02	3.031644e+00	2.210055e+01	8.139535e-02	1.763675e+00	8.527485e-03	9.886390e-01	8.626019e-03	1.061386e+00	1.949148e-02
9240000	-4.456632e+03	-9.730079e+02	3.362490e+00	2.197464e+01	1.627907e-01	2.404425e+00	1.446371e-02	9.559289e-01	6.193259e-02	9.743304e-01	2.103599e-02
9260000	-4.458884e+03	-9.203797e+02	4.062231e+00	3.092073e+01	8.139535e-02	2.413197e+00	6.644980e-03	9.922035e-01	5.331807e-03	1.311618e+00	2.606879e-02
9280000	-4.457209e+03	-9.514593e+02	3.291452e+00	2.381965e+01	1.046512e-01	2.320173e+00	4.082464e-03	9.895238e-01	3.471852e-02	1.162926e+00	2.104817e-02
9300000	-4.449890e+03	-9.245709e+02	3.863411e+00	2.872151e+01	9.302326e-02	3.148351e+00	1.341873e-02	9.765478e-01	1.491350e-02	1.012071e+00	2.483015e-02
9320000	-4.472139e+03	-9.301807e+02	3.462266e+00	2.437963e+01	6.976744e-02	2.989134e+00	9.854384e-03	9.872014e-01	7.624772e-03	1.093353e+00	2.212072e-02
9340000	-4.459834e+03	-9.339993e+02	3.900880e+00	2.589703e+01	2.441860e-01	2.779671e+00	9.622538e-03	9.343467e-01	1.724962e-01	1.018652e+00	2.496777e-02
9360000	-4.459963e+03	-9.175918e+02	3.927272e+00	2.856308e+01	1.279070e-01	2.561309e+00	1.969952e-02	9.680332e-01	1.330045e-02	8.650603e-01	2.498454e-02
9380000	-4.462830e+03	-9.332952e+02	3.198272e+00	2.303551e+01	1.860465e-01	2.234387e+00	1.497458e-02	9.608974e-01	4.073823e-02	8.191629e-01	2.031610e-02
9400000	-4.454422e+03	-9.689249e+02	3.227999e+00	2.319353e+01	8.139535e-02	2.910283e+00	4.046915e-03	9.939981e-01	1.261869e-02	1.045144e+00	2.079696e-02
9420000	-4.463498e+03	-9.615810e+02	3.019308e+00	2.131050e+01	1.627907e-01	2.559017e+00	9.529370e-03	9.648954e-01	5.924458e-02	1.129899e+00	1.909699e-02
9440000	-4.464876e+03	-9.539089e+02	3.352966e+00	2.368643e+01	1.162791e-01	2.393302e+00	4.047309e-03	9.872124e-01	5.530279e-02	9.170409e-01	2.140231e-02
9460000	-4.478171e+03	-9.271780e+02	3.291215e+00	2.272781e+01	1.279070e-01	2.284078e+00	4.501028e-03	9.917021e-01	1.748932e-02	7.803169e-01	2.111325e-02
9480000	-4.443385e+03	-9.494917e+02	3.310301e+00	2.491007e+01	1.627907e-01	2.407356e+00	6.740624e-03	9.730454e-01	6.142583e-02	9.664947e-01	2.129175e-02
9500000	-4.442469e+03	-9.267077e+02	4.154757e+00	3.024472e+01	8.139535e-02	2.167162e+00	9.740330e-03	9.659900e-01	5.585212e-02	1.158544e+00	2.658071e-02
9520000	-4.455882e+03	-9.338538e+02	4.122181e+00	3.030491e+01	1.162791e-01	2.194014e+00	1.112922e-02	9.702020e-01	3.749982e-02	7.261513e-01	2.652108e-02
9540000	-4.461613e+03	-9.491396e+02	3.140807e+00	2.156570e+01	1.162791e-01	2.767805e+00	1.856766e-02	9.635492e-01	2.061277e-02	9.515429e-01	2.024537e-02
9560000	-4.444913e+03	-9.550594e+02	3.332198e+00	2.352772e+01	9.302326e-02	2.193251e+00	1.788038e-02	9.676648e-01	1.514326e-02	1.355239e+00	2.129901e-02
9580000	-4.458547e+03	-9.560925e+02	3.509377e+00	2.557311e+01	1.162791e-01	2.513838e+00	1.981709e-02	9.736410e-01	9.112873e-03	9.992603e-01	2.252439e-02
9600000	-4.466184e+03	-9.260992e+02	3.643886e+00	2.497572e+01	2.209302e-01	2.871981e+00	6.439342e-03	9.758170e-01	6.401145e-02	9.584359e-01	2.335277e-02
9620000	-4.477439e+03	-9.206758e+02	3.536255e+00	2.356593e+01	2.209302e-01	2.062083e+00	2.215323e-03	9.939792e-01	4.290404e-02	1.137049e+00	2.258609e-02
9640000	-4.472701e+03	-9.321214e+02	3.372307e+00	2.343066e+01	1.511628e-01	2.218003e+00	1.551944e-02	9.506405e-01	4.642296e-02	7.136768e-01	2.147887e-02
9660000	-4.456987e+03	-9.111166e+02	4.020900e+00	2.716011e+01	2.209302e-01	2.833549e+00	1.978265e-02	9.341779e-01	6.206297e-02	1.214908e+00	2.527723e-02
9680000	-4.463987e+03	-9.416734e+02	3.839460e+00	2.835615e+01	1.744186e-01	2.619198e+00	2.924108e-02	9.122006e-01	4.578965e-02	1.328521e+00	2.429620e-02
9700000	-4.467195e+03	-9.448968e+02	3.726020e+00	2.658945e+01	1.395349e-01	2.530083e+00	1.580249e-02	9.578168e-01	3.453616e-02	1.379798e+00	2.329430e-02
9720000	-4.465737e+03	-9.547904e+02	3.374108e+00	2.344200e+01	1.395349e-01	3.026526e+00	6.204453e-03	9.766546e-01	6.131293e-02	1.054861e+00	2.041352e-02
9740000	-4.458297e+03	-9.469827e+02	2.984180e+00	2.236060e+01	1.162791e-01	2.617844e+00	2.508992e-02	9.451597e-01	3.053129e-02	9.652330e-01	1.907130e-02
9760000	-4.444557e+03	-9.527098e+02	3.076021e+00	2.460371e+01	9.302326e-02	2.299964e+00	1.015247e-02	9.783797e-01	2.052538e-02	9.127141e-01	1.938211e-02
9780000	-4.447950e+03	-9.495434e+02	3.096049e+00	2.339816e+01	2.209302e-01	2.801269e+00	1.202495e-02	9.447921e-01	8.703635e-02	1.349078e+00	1.991511e-02
9800000	-4.457227e+03	-9.584541e+02	3.679719e+00	2.633832e+01	1.744186e-01	2.472547e+00	3.046898e-02	9.392951e-01	2.549321e-02	1.365715e+00	2.319406e-02
9820000	-4.450038e+03	-9.424826e+02	3.396169e+00	2.477926e+01	1.627907e-01	2.538958e+00	1.048416e-02	9.641741e-01	4.774980e-02	1.257857e+00	2.152677e-02
9840000	-4.453549e+03	-9.587390e+02	3.099808e+00	2.231073e+01	1.511628e-01	2.768900e+00	2.100903e-02	9.629763e-01	1.931001e-02	1.062036e+00	1.974995e-02
9860000	-4.443947e+03	-9.512961e+02	4.098998e+00	2.838416e+01	8.139535e-02	2.792879e+00	4.480980e-03	9.887370e-01	2.865370e-02	1.534729e+00	2.465251e-02
9880000	-4.479108e+03	-9.559023e+02	3.330802e+00	2.336572e+01	1.511628e-01	2.599929e+00	1.366765e-02	9.669344e-01	2.671443e-02	1.234301e+00	2.107898e-02
9900000	-4.450311e+03	-9.534319e+02	3.940755e+00	3.009580e+01	6.976744e-02	2.513778e+00	1.663684e-02	9.710004e-01	1.358664e-02	1.228475e+00	2.428961e-02
9920000	-4.458363e+03	-9.529391e+02	2.992191e+00	2.388945e+01	1.046512e-01	3.044257e+00	6.050558e-03	9.773564e-01	5.410277e-02	9.946378e-01	1.869030e-02
9940000	-4.455713e+03	-9.502570e+02	3.065614e+00	2.158757e+01	2.441860e-01	3.056483e+00	2.075760e-02	9.036055e-01	9.917531e-02	1.091029e+00	1.975527e-02
9960000	-4.458859e+03	-9.503728e+02	3.040655e+00	2.369261e+01	1.744186e-01	2.503125e+00	1.130089e-02	9.663172e-01	3.646228e-02	9.481689e-01	1.934897e-02
9980000	-4.455045e+03	-9.657062e+02	3.149640e+00	2.443660e+01	9.302326e-02	2.124161e+00	1.288849e-02	9.735580e-01	1.941828e-02	1.240742e+00	2.003959e-02
10000000	-4.446179e+03	-9.275266e+02	3.956968e+00	2.625596e+01	1.976744e-01	2.301220e+00	8.089410e-03	9.691632e-01	7.303037e-02	1.018571e+00	2.521711e-02
10020000	-4.443618e+03	-9.406185e+02	3.601748e+00	2.560372e+01	8.139535e-02	2.838851e+00	1.019007e-02	9.878524e-01	8.621167e-03	1.260557e+00	2.294607e-02
10040000	-4.439243e+03	-9.498116e+02	3.776627e+00	2.758984e+01	1.860465e-01	2.010835e+00	1.331354e-03	9.965960e-01	3.114207e-02	9.412778e-01	2.372070e-02
10060000	-4.461136e+03	-9.324289e+02	3.561603e+00	2.733524e+01	1.860465e-01	2.311234e+00	1.409382e-02	9.639425e-01	3.485630e-02	1.130237e+00	2.270486e-02
10080000	-4.445483e+03	-9.802685e+02	2.962379e+00	2.191973e+01	6.976744e-02	2.143420e+00	6.283498e-03	9.917460e-01	8.395598e-03	1.319616e+00	1.876327e-02
10100000	-4.460676e+03	-9.804273e+02	2.846335e+00	2.202243e+01	1.279070e-01	2.754089e+00	2.091459e-02	9.475175e-01	3.136364e-02	1.086313e+00	1.816954e-02
10120000	-4.436933e+03	-9.270662e+02	4.127476e+00	3.000813e+01	1.046512e-01	2.065475e+00	1.629490e-02	9.736246e-01	1.532129e-02	1.120772e+00	2.646650e-02
10140000	-4.452669e+03	-9.228665e+02	4.001346e+00	2.968527e+01	1.162791e-01	2.556074e+00	1.270207e-02	9.700016e-01	2.760455e-02	1.086663e+00	2.574018e-02
10160000	-4.468447e+03	-9.359317e+02	3.770846e+00	2.522970e+01	1.860465e-01	2.161855e+00	2.184032e-02	9.237656e-01	6.430770e-02	1.183440e+00	2.411187e-02
10180000	-4.458562e+03	-9.199461e+02	4.748865e+00	3.520698e+01	6.976744e-02	2.680882e+00	1.252297e-02	9.763389e-01	1.692659e-02	1.530679e+00	3.027515e-02
10200000	-4.439276e+03	-9.156622e+02	4.724215e+00	3.450862e+01	1.046512e-01	3.199016e+00	2.512591e-02	9.538256e-01	2.078706e-02	1.178638e+00	2.995163e-02
10220000	-4.449222e+03	-9.184189e+02	4.222317e+00	2.951132e+01	1.395349e-01	2.640662e+00	1.578187e-02	9.522615e-01	5.165400e-02	1.178675e+00	2.688226e-02
10240000	-4.457793e+03	-9.260708e+02	4.537134e+00	3.006554e+01	1.860465e-01	2.496298e+00	3.442075e-02	9.071873e-01	4.132462e-02	1.207279e+00	2.855529e-02
10260000	-4.460303e+03	-9.257162e+02	4.318324e+00	3.052458e+01	1.511628e-01	2.240379e+00	1.943452e-02	9.359488e-01	5.790930e-02	1.335469e+00	2.748873e-02
10280000	-4.466505e+03	-9.360780e+02	4.367166e+00	3.051963e+01	1.627907e-01	3.722944e+00	2.036527e-02	8.929075e-01	1.257651e-01	1.146675e+00	2.783564e-02
10300000	-4.464196e+03	-9.484534e+02	3.410516e+00	2.423576e+01	8.139535e-02	2.746623e+00	1.281924e-02	9.907810e-01	2.751972e-03	8.679345e-01	2.140451e-02
10320000	-4.453574e+03	-9.669022e+02	2.921743e+00	2.175942e+01	1.046512e-01	2.606151e+00	1.106038e-02	9.849047e-01	1.222145e-02	8.199426e-01	1.835124e-02
10340000	-4.448425e+03	-9.403197e+02	3.274553e+00	2.411467e+01	1.744186e-01	2.238571e+00	2.168953e-03	9.943139e-01	3.219618e-02	1.032026e+00	2.100487e-02
10360000	-4.461379e+03	-9.309332e+02	3.869171e+00	2.899242e+01	1.046512e-01	2.420800e+00	3.759727e-03	9.923311e-01	1.858473e-02	1.351183e+00	2.470519e-02
10380000	-4.463009e+03	-9.391360e+02	4.495811e+00	3.617958e+01	1.046512e-01	2.143490e+00	5.062880e-03	9.756874e-01	7.688064e-02	1.517287e+00	2.804326e-02
10400000	-4.448442e+03	-9.432752e+02	3.741663e+00	2.849908e+01	8.139535e-02	3.144992e+00	1.349464e-02	9.827605e-01	7.652577e-03	9.273229e-01	2.394599e-02
10420000	-4.443303e+03	-9.599167e+02	3.163418e+00	2.319722e+01	1.511628e-01	2.238942e+00	1.448536e-02	9.601764e-01	3.757011e-02	1.127040e+00	2.025540e-02
10440000	-4.450818e+03	-9.425780e+02	3.724028e+00	2.622211e+01	1.046512e-01	2.608439e+00	2.247650e-02	9.598710e-01	1.746571e-02	1.016587e+00	2.333069e-02
10460000	-4.464184e+03	-9.422988e+02	2.951083e+00	2.103364e+01	1.860465e-01	2.188982e+00	1.649007e-02	9.501947e-01	3.942523e-02	8.422490e-01	1.893493e-02
10480000	-4.465015e+03	-9.473821e+02	3.837723e+00	2.799231e+01	1.395349e-01	2.163735e+00	2.261813e-02	9.571281e-01	1.572893e-02	7.900592e-01	2.461272e-02
10500000	-4.454559e+03	-9.254508e+02	3.304707e+00	2.378772e+01	1.976744e-01	3.071867e+00	1.267302e-02	9.577638e-01	5.084960e-02	9.287120e-01	2.092299e-02
10520000	-4.454672e+03	-9.334098e+02	2.920944e+00	2.200341e+01	1.395349e-01	2.474408e+00	6.816376e-03	9.770341e-01	4.908779e-02	1.102626e+00	1.851334e-02
10540000	-4.443147e+03	-9.391758e+02	3.594746e+00	2.775848e+01	1.279070e-01	2.609536e+00	1.051322e-02	9.723755e-01	3.014779e-02	1.104535e+00	2.294508e-02
10560000	-4.454987e+03	-9.461932e+02	4.103244e+00	3.008319e+01	1.046512e-01	3.029020e+00	7.732489e-03	9.709418e-01	5.386456e-02	1.114529e+00	2.618694e-02
10580000	-4.449857e+03	-9.378869e+02	4.024423e+00	3.084544e+01	5.813953e-02	2.809586e+00	1.278324e-02	9.838039e-01	7.124272e-03	1.328464e+00	2.543296e-02
10600000	-4.452699e+03	-9.489473e+02	3.941395e+00	2.854084e+01	1.162791e-01	2.422488e+00	1.790599e-02	9.350117e-01	5.466827e-02	1.184757e+00	2.312030e-02
10620000	-4.456696e+03	-9.538708e+02	3.156141e+00	2.321956e+01	6.976744e-02	2.225034e+00	1.183734e-02	9.791817e-01	1.430509e-02	1.056981e+00	2.001830e-02
10640000	-4.458296e+03	-9.397650e+02	3.067316e+00	2.224182e+01	1.279070e-01	3.056028e+00	2.026433e-02	9.446400e-01	4.546369e-02	7.984077e-01	1.960597e-02
10660000	-4.455203e+03	-9.700927e+02	2.884508e+00	2.134703e+01	1.744186e-01	2.543137e+00	1.039475e-02	9.604187e-01	4.809448e-02	1.156696e+00	1.843655e-02
10680000	-4.471383e+03	-9.228830e+02	3.440650e+00	2.342310e+01	1.627907e-01	2.553447e+00	2.661843e-02	9.451161e-01	2.679811e-02	1.045807e+00	2.161540e-02
10700000	-4.459061e+03	-9.348112e+02	3.266929e+00	2.181557e+01	1.279070e-01	2.760119e+00	1.236491e-02	9.760002e-01	2.174952e-02	9.546717e-01	2.043898e-02
10720000	-4.466666e+03	-9.336167e+02	3.575005e+00	2.577825e+01	1.046512e-01	2.866454e+00	1.001421e-02	9.733717e-01	3.947051e-02	1.011261e+00	2.256959e-02
10740000	-4.448450e+03	-9.531877e+02	4.028777e+00	3.061494e+01	1.395349e-01	2.215357e+00	6.615548e-03	9.846388e-01	2.473423e-02	1.443103e+00	2.520410e-02
10760000	-4.446312e+03	-9.527179e+02	3.333637e+00	2.368100e+01	1.744186e-01	2.730914e+00	7.384882e-03	9.678213e-01	9.072450e-02	8.526174e-01	2.148602e-02
10780000	-4.445121e+03	-9.323680e+02	3.982207e+00	2.891324e+01	1.046512e-01	2.199579e+00	1.861491e-02	9.554963e-01	2.907529e-02	1.250788e+00	2.567223e-02
10800000	-4.458090e+03	-9.215205e+02	3.789662e+00	2.681285e+01	1.279070e-01	2.143395e+00	2.147583e-02	9.417663e-01	4.080847e-02	1.148409e+00	2.434247e-02
10820000	-4.468738e+03	-9.471212e+02	4.184946e+00	3.057510e+01	1.279070e-01	2.784953e+00	3.238134e-02	9.367369e-01	2.312577e-02	1.229303e+00	2.672773e-02
10840000	-4.450121e+03	-9.224573e+02	3.810953e+00	2.660877e+01	1.279070e-01	2.744829e+00	2.835243e-02	9.293547e-01	3.589891e-02	1.085803e+00	2.415472e-02
10860000	-4.468728e+03	-9.373489e+02	4.071016e+00	2.806164e+01	2.209302e-01	2.689880e+00	1.646006e-02	9.172270e-01	9.987492e-02	9.714758e-01	2.478537e-02
10880000	-4.459060e+03	-9.236605e+02	3.222029e+00	2.292134e+01	1.744186e-01	2.549043e+00	1.119348e-02	9.678337e-01	4.161500e-02	1.122514e+00	2.026845e-02
10900000	-4.480692e+03	-9.254166e+02	3.659325e+00	2.389032e+01	1.627907e-01	3.144257e+00	1.353127e-02	9.599076e-01	4.827617e-02	8.026449e-01	2.338269e-02
10920000	-4.448301e+03	-9.326855e+02	3.340743e+00	2.364120e+01	6.976744e-02	2.435141e+00	1.416499e-02	9.771581e-01	1.239302e-02	1.133288e+00	2.081978e-02
10940000	-4.432838e+03	-9.531098e+02	3.423765e+00	2.686893e+01	1.511628e-01	2.321345e+00	1.944894e-02	9.260329e-01	8.292731e-02	1.168329e+00	2.199599e-02
10960000	-4.452696e+03	-9.422102e+02	3.471358e+00	2.436515e+01	1.395349e-01	2.965394e+00	1.025037e-02	9.685502e-01	4.080932e-02	1.169512e+00	2.206033e-02
10980000	-4.466084e+03	-9.435507e+02	3.502672e+00	2.563472e+01	1.744186e-01	2.473265e+00	5.475517e-03	9.815354e-01	4.924469e-02	9.264480e-01	2.206891e-02
11000000	-4.449238e+03	-9.549022e+02	3.625889e+00	2.773854e+01	1.162791e-01	2.592604e+00	5.660204e-03	9.846142e-01	3.975908e-02	1.029359e+00	2.320546e-02
11020000	-4.447914e+03	-9.574351e+02	3.685637e+00	2.793297e+01	9.302326e-02	2.168257e+00	8.035803e-03	9.852868e-01	1.689489e-02	1.731962e+00	2.342646e-02
11040000	-4.455130e+03	-9.456339e+02	3.925912e+00	2.873417e+01	1.744186e-01	1.738364e+00	8.134207e-03	9.743704e-01	4.719264e-02	1.259541e+00	2.385314e-02
11060000	-4.459040e+03	-9.335521e+02	4.083956e+00	3.185787e+01	1.395349e-01	2.569341e+00	1.163607e-02	9.747085e-01	2.369390e-02	1.077186e+00	2.584996e-02
11080000	-4.437410e+03	-9.488835e+02	3.967417e+00	3.119918e+01	6.976744e-02	3.126385e+00	1.028643e-02	9.864250e-01	8.233447e-03	1.145604e+00	2.547581e-02
11100000	-4.439038e+03	-9.602234e+02	3.382005e+00	2.581073e+01	1.162791e-01	2.318837e+00	1.342625e-02	9.801096e-01	1.239875e-02	1.208985e+00	2.156931e-02
11120000	-4.449097e+03	-9.416747e+02	3.793375e+00	2.851703e+01	1.162791e-01	1.939023e+00	7.436931e-03	9.832927e-01	2.537160e-02	9.898977e-01	2.444757e-02
11140000	-4.445544e+03	-9.483060e+02	3.805043e+00	2.696952e+01	1.860465e-01	3.122356e+00	1.333530e-02	9.464617e-01	7.686175e-02	1.417931e+00	2.432250e-02
11160000	-4.449023e+03	-9.533892e+02	2.849182e+00	2.141823e+01	1.627907e-01	2.412218e+00	2.032955e-03	9.912621e-01	7.125461e-02	1.074871e+00	1.806489e-02
11180000	-4.458552e+03	-9.175835e+02	3.648237e+00	2.440424e+01	1.627907e-01	2.352253e+00	2.531738e-02	9.065418e-01	6.528813e-02	8.298154e-01	2.346641e-02
11200000	-4.463440e+03	-9.319506e+02	3.164633e+00	2.201448e+01	1.860465e-01	2.330702e+00	1.089780e-02	9.577640e-01	6.541534e-02	1.127219e+00	2.033073e-02
11220000	-4.465773e+03	-8.955323e+02	4.106350e+00	2.552340e+01	1.860465e-01	2.750265e+00	8.593953e-03	9.791966e-01	3.838050e-02	6.940304e-01	2.645659e-02
11240000	-4.449047e+03	-9.095708e+02	4.762818e+00	3.083733e+01	1.279070e-01	2.509858e+00	2.123022e-02	9.636565e-01	1.968210e-02	9.362551e-01	3.021012e-02
11260000	-4.455243e+03	-9.067029e+02	5.789669e+00	3.919185e+01	6.976744e-02	2.368714e+00	1.356868e-02	9.884424e-01	4.424652e-03	1.281639e+00	3.705765e-02
11280000	-4.462579e+03	-9.041025e+02	5.518993e+00	3.691557e+01	1.511628e-01	2.504119e+00	2.069198e-02	9.472069e-01	2.884218e-02	1.327340e+00	3.401215e-02
11300000	-4.456626e+03	-9.306956e+02	4.374711e+00	3.009754e+01	1.046512e-01	3.227424e+00	1.859420e-02	9.528469e-01	3.124601e-02	1.189576e+00	2.792507e-02
11320000	-4.471126e+03	-9.064415e+02	5.048328e+00	3.497840e+01	1.860465e-01	2.170663e+00	1.142237e-02	9.587274e-01	5.846538e-02	1.385889e+00	3.246976e-02
11340000	-4.458441e+03	-9.072340e+02	5.031379e+00	3.401769e+01	1.279070e-01	2.114645e+00	2.004333e-02	9.692745e-01	1.670733e-02	1.218109e+00	3.220125e-02
11360000	-4.445980e+03	-9.104900e+02	4.674479e+00	3.386896e+01	1.279070e-01	2.717651e+00	7.872775e-03	9.698244e-01	5.727844e-02	1.325938e+00	2.979850e-02
11380000	-4.453788e+03	-9.123553e+02	4.961585e+00	3.481755e+01	1.162791e-01	2.649249e+00	2.271964e-02	9.642786e-01	1.216480e-02	1.179920e+00	3.119795e-02
11400000	-4.445827e+03	-9.055535e+02	4.573991e+00	3.148817e+01	8.139535e-02	3.078253e+00	6.237317e-03	9.811580e-01	6.453596e-02	1.444701e+00	2.929706e-02
11420000	-4.472162e+03	-9.083376e+02	5.070015e+00	3.502121e+01	1.395349e-01	2.349236e+00	1.515955e-02	9.747552e-01	1.505721e-02	1.189655e+00	3.248759e-02
11440000	-4.456094e+03	-9.045971e+02	4.987783e+00	3.623974e+01	1.511628e-01	2.411511e+00	8.391292e-03	9.768579e-01	3.358500e-02	1.442030e+00	3.157413e-02
11460000	-4.446236e+03	-9.214241e+02	4.975962e+00	3.649090e+01	1.162791e-01	2.550826e+00	6.658825e-03	9.792575e-01	3.809111e-02	1.366992e+00	3.167010e-02
11480000	-4.452332e+03	-9.396521e+02	3.508142e+00	2.731068e+01	6.976744e-02	2.100736e+00	7.896695e-03	9.908682e-01	5.279771e-03	8.573391e-01	2.237244e-02
11500000	-4.461721e+03	-9.329498e+02	4.346097e+00	3.325302e+01	9.302326e-02	2.266616e+00	2.031643e-02	9.649284e-01	1.441909e-02	1.377583e+00	2.798672e-02
11520000	-4.455009e+03	-9.476021e+02	3.276356e+00	2.332001e+01	2.093023e-01	2.212307e+00	9.218906e-03	9.580638e-01	8.256558e-02	1.111944e+00	2.082948e-02
11540000	-4.462208e+03	-9.389268e+02	3.962545e+00	2.827210e+01	9.302326e-02	2.561272e+00	1.575340e-02	9.805635e-01	6.824757e-03	1.174081e+00	2.541385e-02
11560000	-4.444390e+03	-9.498480e+02	3.141509e+00	2.252668e+01	1.279070e-01	2.586804e+00	2.356926e-02	9.498868e-01	2.574884e-02	1.092866e+00	2.018332e-02
11580000	-4.466202e+03	-9.284669e+02	3.703113e+00	2.710462e+01	1.046512e-01	2.490156e+00	1.791701e-02	9.531498e-01	4.041325e-02	1.027000e+00	2.387232e-02
11600000	-4.449290e+03	-9.362414e+02	3.748130e+00	2.749026e+01	1.860465e-01	1.987702e+00	5.746085e-03	9.762599e-01	7.290025e-02	1.126919e+00	2.400968e-02
11620000	-4.459411e+03	-9.497929e+02	3.561056e+00	2.580272e+01	1.860465e-01	2.751063e+00	3.184282e-02	8.903508e-01	5.994167e-02	1.162040e+00	2.293103e-02
11640000	-4.465557e+03	-9.405747e+02	3.479325e+00	2.491824e+01	8.139535e-02	3.480160e+00	1.147231e-02	9.831937e-01	1.659378e-02	9.956730e-01	2.208912e-02
11660000	-4.458091e+03	-9.469690e+02	3.276772e+00	2.454322e+01	1.395349e-01	2.417096e+00	1.627039e-02	9.548568e-01	4.101596e-02	1.110918e+00	2.113243e-02
11680000	-4.470997e+03	-9.117129e+02	4.233471e+00	2.936046e+01	1.627907e-01	2.861316e+00	8.302965e-03	9.724865e-01	5.956743e-02	7.945483e-01	2.729163e-02
11700000	-4.450300e+03	-9.429969e+02	3.851634e+00	2.786411e+01	1.279070e-01	2.164887e+00	1.986394e-02	9.668925e-01	1.655010e-02	1.070063e+00	2.483926e-02
11720000	-4.471737e+03	-9.503201e+02	3.464239e+00	2.452013e+01	1.162791e-01	2.745819e+00	1.783759e-02	9.296735e-01	8.094705e-02	1.245336e+00	2.221007e-02
11740000	-4.455442e+03	-9.350484e+02	3.558890e+00	2.473417e+01	1.395349e-01	2.666445e+00	1.203202e-02	9.645098e-01	4.363899e-02	1.342220e+00	2.283509e-02
11760000	-4.462241e+03	-9.337065e+02	3.568823e+00	2.571698e+01	1.511628e-01	3.054677e+00	1.119138e-02	9.723968e-01	3.630950e-02	8.528127e-01	2.277220e-02
11780000	-4.444980e+03	-9.473690e+02	3.057532e+00	2.242517e+01	1.976744e-01	2.701892e+00	8.561295e-03	9.790540e-01	2.736081e-02	9.804698e-01	1.914068e-02
11800000	-4.471341e+03	-9.180070e+02	3.443904e+00	2.416706e+01	1.744186e-01	2.630563e+00	1.810266e-02	9.432343e-01	6.082022e-02	1.234454e+00	2.183790e-02
11820000	-4.463781e+03	-9.272846e+02	3.523460e+00	2.482092e+01	1.046512e-01	1.996906e+00	6.457945e-03	9.868996e-01	2.304999e-02	6.993879e-01	2.204974e-02
11840000	-4.460275e+03	-9.423328e+02	3.638365e+00	2.472977e+01	1.395349e-01	2.799336e+00	1.926245e-02	9.549184e-01	4.114368e-02	9.356621e-01	2.299675e-02
11860000	-4.447512e+03	-9.421373e+02	3.893816e+00	2.639899e+01	1.976744e-01	2.321527e+00	1.260021e-02	9.555071e-01	5.407680e-02	1.119023e+00	2.493856e-02
11880000	-4.438330e+03	-9.671658e+02	3.551046e+00	2.590055e+01	1.279070e-01	2.390528e+00	2.114031e-02	9.386889e-01	4.330439e-02	1.408541e+00	2.227149e-02
11900000	-4.458628e+03	-9.428759e+02	3.540718e+00	2.584457e+01	1.511628e-01	2.325501e+00	1.442798e-02	9.576601e-01	4.072896e-02	7.400444e-01	2.234664e-02
11920000	-4.441254e+03	-9.237418e+02	4.093039e+00	2.918349e+01	1.395349e-01	3.084036e+00	1.474588e-02	9.458746e-01	5.835736e-02	1.077212e+00	2.552171e-02
11940000	-4.441289e+03	-9.164253e+02	4.667257e+00	3.199044e+01	1.046512e-01	2.433993e+00	1.927484e-02	9.225649e-01	8.242841e-02	1.284593e+00	2.934086e-02
11960000	-4.455436e+03	-9.153953e+02	4.486521e+00	3.067229e+01	1.395349e-01	2.157697e+00	6.995192e-03	9.824025e-01	3.148092e-02	8.347388e-01	2.857826e-02
11980000	-4.445480e+03	-9.316751e+02	3.961853e+00	2.810782e+01	1.046512e-01	2.624458e+00	1.215863e-02	9.778056e-01	1.064611e-02	1.001790e+00	2.499871e-02
12000000	-4.452873e+03	-9.387964e+02	3.495255e+00	2.495469e+01	1.395349e-01	2.572103e+00	2.402125e-02	9.268988e-01	5.463069e-02	1.201488e+00	2.199830e-02
12020000	-4.445462e+03	-9.647295e+02	2.879300e+00	2.179702e+01	1.627907e-01	2.321602e+00	1.736862e-02	9.473651e-01	4.417093e-02	1.309815e+00	1.824830e-02
12040000	-4.466738e+03	-9.121131e+02	4.823706e+00	3.224952e+01	1.511628e-01	2.686734e+00	2.326031e-02	9.459314e-01	3.801185e-02	1.035530e+00	3.096940e-02
12060000	-4.460133e+03	-9.315958e+02	4.099237e+00	2.737335e+01	1.046512e-01	2.764645e+00	1.606667e-02	9.750265e-01	1.415109e-02	1.270833e+00	2.643080e-02
12080000	-4.455757e+03	-9.186631e+02	4.869965e+00	3.306941e+01	1.395349e-01	2.228246e+00	2.928359e-03	9.924795e-01	3.335205e-02	1.397420e+00	3.128444e-02
12100000	-4.453669e+03	-9.401213e+02	3.281096e+00	2.261775e+01	1.046512e-01	2.223877e+00	1.096903e-02	9.730440e-01	3.868328e-02	9.800665e-01	2.111912e-02
12120000	-4.455903e+03	-9.331985e+02	3.542169e+00	2.428863e+01	1.627907e-01	3.049109e+00	9.071918e-03	9.776563e-01	3.931287e-02	1.073108e+00	2.279389e-02
12140000	-4.466092e+03	-9.511950e+02	3.528156e+00	2.504132e+01	9.302326e-02	2.499145e+00	5.674264e-03	9.876011e-01	2.405264e-02	9.543723e-01	2.229017e-02
12160000	-4.447413e+03	-9.424223e+02	3.397819e+00	2.560129e+01	1.395349e-01	2.000508e+00	1.100305e-02	9.705201e-01	3.207328e-02	1.003170e+00	2.160782e-02
12180000	-4.438524e+03	-9.123590e+02	4.040610e+00	2.968638e+01	1.279070e-01	4.140815e+00	1.409878e-02	9.747427e-01	1.787885e-02	1.083840e+00	2.603502e-02
12200000	-4.453567e+03	-9.491989e+02	3.251843e+00	2.429622e+01	1.279070e-01	2.264974e+00	1.433636e-02	9.608315e-01	2.868048e-02	1.165976e+00	2.092977e-02
12220000	-4.458656e+03	-9.269116e+02	4.370339e+00	3.145023e+01	2.209302e-01	2.796014e+00	1.756967e-02	9.030846e-01	1.369503e-01	1.188670e+00	2.795708e-02
12240000	-4.440963e+03	-9.195820e+02	4.149006e+00	3.184130e+01	9.302326e-02	2.551267e+00	6.233109e-03	9.784074e-01	5.803761e-02	1.155430e+00	2.651115e-02
12260000	-4.446536e+03	-9.320739e+02	3.426772e+00	2.483274e+01	1.279070e-01	2.618261e+00	7.949144e-03	9.715757e-01	5.547969e-02	1.420417e+00	2.165929e-02
12280000	-4.441953e+03	-9.347932e+02	3.841187e+00	2.585115e+01	1.046512e-01	2.600311e+00	2.065250e-02	9.365476e-01	3.863563e-02	8.331082e-01	2.466330e-02
12300000	-4.446938e+03	-9.317779e+02	3.509205e+00	2.411872e+01	1.279070e-01	3.010293e+00	1.062690e-02	9.792439e-01	2.351005e-02	7.554779e-01	2.239269e-02
12320000	-4.449316e+03	-9.269725e+02	3.768236e+00	2.608134e+01	1.046512e-01	2.425761e+00	4.435318e-03	9.913678e-01	1.823747e-02	1.437119e+00	2.375081e-02
12340000	-4.437037e+03	-9.372154e+02	4.428794e+00	3.158294e+01	1.046512e-01	3.024064e+00	9.436201e-03	9.848056e-01	1.810149e-02	1.600925e+00	2.820754e-02
12360000	-4.450975e+03	-9.176724e+02	4.115918e+00	2.901486e+01	1.744186e-01	2.295036e+00	1.904425e-02	9.544185e-01	4.019502e-02	1.369800e+00	2.649459e-02
12380000	-4.441052e+03	-9.330735e+02	4.760245e+00	3.459996e+01	1.395349e-01	2.522953e+00	1.494724e-02	9.628113e-01	3.211203e-02	1.345940e+00	3.005069e-02
12400000	-4.450668e+03	-9.601359e+02	3.190759e+00	2.165195e+01	1.395349e-01	2.591560e+00	1.926335e-02	9.408631e-01	4.548542e-02	9.494553e-01	1.971350e-02
12420000	-4.438811e+03	-9.536244e+02	3.688932e+00	2.624040e+01	1.744186e-01	2.110080e+00	2.792975e-02	8.962870e-01	6.836807e-02	8.048175e-01	2.337691e-02
12440000	-4.442565e+03	-9.329589e+02	3.851689e+00	2.544517e+01	1.046512e-01	2.630199e+00	2.444264e-02	9.556384e-01	2.262541e-02	9.785207e-01	2.389289e-02
12460000	-4.453374e+03	-9.272011e+02	3.686522e+00	2.559445e+01	1.511628e-01	2.516831e+00	2.213515e-02	9.354871e-01	4.468163e-02	1.001598e+00	2.302979e-02
12480000	-4.466568e+03	-9.512985e+02	2.905862e+00	2.102071e+01	1.395349e-01	2.351869e+00	5.244508e-03	9.800664e-01	5.069138e-02	8.540233e-01	1.852973e-02
12500000	-4.459704e+03	-9.803889e+02	2.937589e+00	2.144924e+01	1.162791e-01	3.338735e+00	1.656360e-02	9.313474e-01	5.477588e-02	9.417998e-01	1.820291e-02
12520000	-4.449946e+03	-9.758673e+02	2.697522e+00	2.083437e+01	1.976744e-01	2.159579e+00	4.171574e-03	9.850663e-01	4.869295e-02	9.069431e-01	1.698476e-02
12540000	-4.467848e+03	-9.083918e+02	4.484708e+00	2.956368e+01	2.093023e-01	2.094719e+00	1.659130e-02	9.557973e-01	4.573775e-02	9.642031e-01	2.826653e-02
12560000	-4.458904e+03	-9.398343e+02	3.619332e+00	2.590059e+01	1.627907e-01	2.768866e+00	1.110288e-02	9.682662e-01	4.351749e-02	1.029843e+00	2.279436e-02
12580000	-4.439906e+03	-9.157395e+02	4.272809e+00	2.992293e+01	1.511628e-01	2.967257e+00	9.638000e-03	9.763320e-01	2.903353e-02	1.370980e+00	2.707105e-02
12600000	-4.440706e+03	-9.701030e+02	3.746782e+00	2.992172e+01	6.976744e-02	2.941378e+00	8.662978e-03	9.819559e-01	2.155081e-02	1.436964e+00	2.405639e-02
12620000	-4.445138e+03	-9.251755e+02	4.593369e+00	3.385921e+01	1.395349e-01	2.601597e+00	3.731366e-03	9.928915e-01	1.895204e-02	1.288011e+00	2.959435e-02
12640000	-4.457778e+03	-9.049638e+02	3.946899e+00	2.621189e+01	2.093023e-01	2.585447e+00	3.012428e-03	9.909308e-01	4.804187e-02	1.120101e+00	2.484908e-02
12660000	-4.449872e+03	-9.345298e+02	3.510971e+00	2.496057e+01	1.046512e-01	3.137805e+00	2.121145e-02	9.723841e-01	8.189972e-03	9.427913e-01	2.253456e-02
12680000	-4.447325e+03	-9.319179e+02	3.692854e+00	2.587562e+01	1.860465e-01	2.028486e+00	1.846572e-02	9.221966e-01	6.830205e-02	1.010749e+00	2.367064e-02
12700000	-4.463406e+03	-9.441676e+02	3.293957e+00	2.492899e+01	1.627907e-01	2.731947e+00	7.806034e-03	9.763980e-01	4.626314e-02	1.068635e+00	2.097019e-02
12720000	-4.456939e+03	-9.192428e+02	4.162780e+00	2.912425e+01	1.744186e-01	2.743036e+00	1.495455e-02	9.524212e-01	5.348012e-02	1.565429e+00	2.648610e-02
12740000	-4.456576e+03	-9.483772e+02	3.751929e+00	2.683063e+01	2.441860e-01	2.280742e+00	1.325960e-02	9.463948e-01	8.489232e-02	1.453953e+00	2.378893e-02
12760000	-4.450947e+03	-9.503643e+02	3.617070e+00	2.580781e+01	1.162791e-01	3.031706e+00	2.216895e-02	9.523039e-01	2.288593e-02	1.314036e+00	2.265424e-02
12780000	-4.453103e+03	-9.608609e+02	3.293583e+00	2.641645e+01	1.395349e-01	2.413215e+00	6.872422e-03	9.703110e-01	5.552895e-02	1.311823e+00	2.044537e-02
12800000	-4.442419e+03	-9.573096e+02	3.166891e+00	2.506779e+01	1.279070e-01	2.211802e+00	1.442917e-02	9.567027e-01	3.674512e-02	1.040363e+00	2.003540e-02
12820000	-4.466632e+03	-9.388176e+02	3.860888e+00	2.636041e+01	1.744186e-01	2.551246e+00	1.003817e-02	9.756215e-01	3.802851e-02	1.116074e+00	2.434949e-02
12840000	-4.456850e+03	-9.533279e+02	3.296456e+00	2.488875e+01	1.162791e-01	2.728872e+00	1.849022e-02	9.617483e-01	1.624770e-02	8.804859e-01	2.062323e-02
12860000	-4.442893e+03	-9.168067e+02	4.833133e+00	3.422085e+01	1.046512e-01	2.169106e+00	5.378842e-03	9.891326e-01	1.993828e-02	1.410633e+00	3.114684e-02
12880000	-4.450434e+03	-9.344262e+02	4.317264e+00	3.287477e+01	6.976744e-02	2.288791e+00	4.751779e-03	9.880963e-01	2.060190e-02	1.196301e+00	2.753303e-02
12900000	-4.464564e+03	-9.447204e+02	3.316474e+00	2.494125e+01	6.976744e-02	2.772617e+00	1.445904e-02	9.845097e-01	4.639795e-03	8.832746e-01	2.118411e-02
12920000	-4.437030e+03	-9.224182e+02	3.647366e+00	2.774851e+01	5.813953e-02	2.676711e+00	2.302270e-02	9.634529e-01	1.480436e-02	1.152439e+00	2.333125e-02
12940000	-4.453682e+03	-9.201271e+02	3.640134e+00	2.607341e+01	1.744186e-01	2.476668e+00	3.892086e-03	9.852111e-01	7.290760e-02	8.986599e-01	2.335921e-02
12960000	-4.455459e+03	-9.300618e+02	3.520777e+00	2.540026e+01	8.139535e-02	2.332321e+00	3.009076e-03	9.916531e-01	4.198842e-02	1.064196e+00	2.228976e-02
12980000	-4.454197e+03	-9.465648e+02	3.539016e+00	2.604545e+01	1.279070e-01	2.327614e+00	1.599284e-03	9.949105e-01	4.721595e-02	8.941192e-01	2.218328e-02
13000000	-4.457826e+03	-9.409569e+02	3.450466e+00	2.596362e+01	6.976744e-02	2.965596e+00	2.760566e-03	9.952908e-01	1.867730e-02	1.019831e+00	2.184783e-02
13020000	-4.455415e+03	-9.549430e+02	3.193754e+00	2.322986e+01	1.162791e-01	2.104536e+00	2.306542e-03	9.950398e-01	2.123547e-02	1.025180e+00	2.028306e-02
13040000	-4.447732e+03	-9.421647e+02	3.389248e+00	2.343319e+01	9.302326e-02	3.113070e+00	2.882776e-03	9.941523e-01	2.064744e-02	1.201856e+00	2.150646e-02
13060000	-4.447065e+03	-9.253449e+02	3.552984e+00	2.634932e+01	1.860465e-01	3.334751e+00	1.671903e-03	9.942825e-01	4.751789e-02	1.232471e+00	2.257060e-02
13080000	-4.442124e+03	-9.602885e+02	3.421834e+00	2.793579e+01	1.279070e-01	2.391383e+00	2.195321e-02	9.414078e-01	3.188973e-02	1.365294e+00	2.196325e-02
13100000	-4.449706e+03	-9.342542e+02	3.869915e+00	2.762429e+01	1.744186e-01	2.492461e+00	1.379802e-02	9.651298e-01	2.607011e-02	1.065220e+00	2.422941e-02
13120000	-4.467156e+03	-9.397745e+02	3.999357e+00	2.959114e+01	1.860465e-01	2.563989e+00	9.257331e-03	9.723403e-01	4.519660e-02	1.197442e+00	2.531175e-02
13140000	-4.453318e+03	-9.455090e+02	4.717797e+00	3.377425e+01	5.813953e-02	3.448997e+00	2.655092e-02	9.638904e-01	1.042965e-02	1.338321e+00	2.905825e-02
13160000	-4.461685e+03	-9.376750e+02	4.197924e+00	3.042946e+01	1.162791e-01	2.552911e+00	1.110983e-02	9.802837e-01	1.757714e-02	1.234087e+00	2.702280e-02
13180000	-4.450344e+03	-9.329691e+02	3.596792e+00	2.456196e+01	2.093023e-01	2.803115e+00	1.134784e-02	9.535144e-01	9.020997e-02	1.416017e+00	2.271573e-02
13200000	-4.445194e+03	-9.383735e+02	3.579526e+00	2.570099e+01	1.279070e-01	2.617138e+00	6.938748e-03	9.790571e-01	3.458964e-02	1.476522e+00	2.289328e-02
13220000	-4.442854e+03	-9.473206e+02	3.710711e+00	2.736068e+01	1.511628e-01	2.386342e+00	4.216443e-03	9.856631e-01	5.293933e-02	1.120878e+00	2.373664e-02
13240000	-4.454302e+03	-9.485332e+02	3.533884e+00	2.564657e+01	2.209302e-01	2.893382e+00	1.797660e-02	8.946976e-01	1.406538e-01	1.120755e+00	2.225592e-02
13260000	-4.460653e+03	-9.244045e+02	3.601200e+00	2.521679e+01	1.860465e-01	2.577678e+00	2.656154e-02	9.122178e-01	5.444348e-02	1.138936e+00	2.288366e-02
13280000	-4.444889e+03	-9.187161e+02	4.182329e+00	2.880655e+01	1.395349e-01	2.281819e+00	3.471552e-03	9.851349e-01	7.768296e-02	1.053515e+00	2.641589e-02
13300000	-4.452259e+03	-9.179992e+02	4.439300e+00	3.113728e+01	1.279070e-01	1.987236e+00	8.886826e-03	9.808652e-01	2.720149e-02	1.202335e+00	2.808685e-02
13320000	-4.443555e+03	-9.386131e+02	3.989997e+00	2.962362e+01	1.162791e-01	2.269020e+00	8.044909e-03	9.809360e-01	2.869148e-02	1.344221e+00	2.466806e-02
13340000	-4.467548e+03	-9.243960e+02	4.382032e+00	3.027234e+01	1.162791e-01	2.175340e+00	7.962911e-03	9.872473e-01	2.125401e-02	1.478089e+00	2.724865e-02
13360000	-4.465048e+03	-9.763592e+02	2.881515e+00	2.212054e+01	6.976744e-02	2.033221e+00	1.053317e-02	9.793657e-01	1.558262e-02	8.893059e-01	1.761242e-02
13380000	-4.462402e+03	-9.346176e+02	3.590712e+00	2.582246e+01	1.279070e-01	1.949721e+00	5.427876e-03	9.830296e-01	4.687629e-02	1.009840e+00	2.233806e-02
13400000	-4.478721e+03	-9.273283e+02	3.534376e+00	2.389113e+01	1.046512e-01	2.449021e+00	2.256383e-02	9.598626e-01	1.789679e-02	8.130980e-01	2.202901e-02
13420000	-4.464163e+03	-8.949382e+02	5.529787e+00	3.575447e+01	1.395349e-01	2.433381e+00	2.466456e-02	9.459641e-01	3.323023e-02	1.238365e+00	3.395177e-02
13440000	-4.459729e+03	-9.329361e+02	4.059972e+00	2.757999e+01	6.976744e-02	2.819594e+00	1.428935e-02	9.762660e-01	1.715941e-02	1.133321e+00	2.445458e-02
13460000	-4.445425e+03	-9.246712e+02	4.364835e+00	2.881408e+01	1.279070e-01	2.558628e+00	1.612429e-02	9.756114e-01	1.348349e-02	1.202835e+00	2.639131e-02
13480000	-4.433297e+03	-9.496474e+02	3.748528e+00	2.779446e+01	1.046512e-01	3.244812e+00	2.724219e-02	9.424441e-01	2.974213e-02	1.264417e+00	2.415856e-02
13500000	-4.466930e+03	-9.196152e+02	4.594044e+00	3.345678e+01	1.627907e-01	2.603316e+00	5.703006e-03	9.818467e-01	5.841937e-02	1.674300e+00	2.959102e-02
13520000	-4.464592e+03	-9.201235e+02	4.534883e+00	3.059511e+01	1.395349e-01	2.431268e+00	5.553223e-03	9.851501e-01	3.810413e-02	1.342521e+00	2.770191e-02
13540000	-4.452706e+03	-9.151481e+02	4.407890e+00	2.938999e+01	1.395349e-01	2.383222e+00	1.427631e-03	9.957786e-01	4.443582e-02	1.112515e+00	2.820891e-02
13560000	-4.461223e+03	-9.072383e+02	4.082441e+00	2.760141e+01	6.976744e-02	2.955937e+00	8.335753e-03	9.831517e-01	2.704960e-02	1.018625e+00	2.611123e-02
13580000	-4.475507e+03	-9.238725e+02	3.719199e+00	2.767359e+01	1.511628e-01	2.266135e+00	7.491728e-03	9.743715e-01	5.581549e-02	1.027820e+00	2.392797e-02
13600000	-4.451322e+03	-9.566359e+02	3.842341e+00	2.869503e+01	1.162791e-01	2.296849e+00	2.035809e-02	9.390991e-01	4.130004e-02	1.031949e+00	2.477706e-02
13620000	-4.455069e+03	-9.285023e+02	3.932827e+00	3.041337e+01	2.325581e-02	2.504337e+00	1.752088e-02	9.749861e-01	1.315312e-02	1.061251e+00	2.499111e-02
13640000	-4.458667e+03	-9.316924e+02	4.516939e+00	3.392923e+01	1.279070e-01	2.061202e+00	1.189411e-02	9.799127e-01	1.599818e-02	1.179037e+00	2.885730e-02
13660000	-4.463950e+03	-9.167950e+02	3.564110e+00	2.414187e+01	1.627907e-01	2.430268e+00	8.737526e-03	9.736994e-01	4.980153e-02	1.244322e+00	2.254146e-02
13680000	-4.447381e+03	-9.037775e+02	4.617148e+00	3.214120e+01	1.744186e-01	2.818736e+00	1.346261e-02	9.538071e-01	5.850417e-02	1.131338e+00	2.964485e-02
13700000	-4.445746e+03	-9.393764e+02	3.356732e+00	2.472773e+01	1.627907e-01	2.307417e+00	8.016362e-03	9.637569e-01	7.688313e-02	1.154181e+00	2.138582e-02
13720000	-4.455405e+03	-9.338048e+02	4.229663e+00	3.175163e+01	9.302326e-02	2.350295e+00	1.107244e-02	9.758601e-01	2.359585e-02	1.465477e+00	2.680162e-02
13740000	-4.448628e+03	-9.406509e+02	3.465101e+00	2.626757e+01	1.279070e-01	2.521642e+00	1.010118e-02	9.744232e-01	2.602902e-02	1.259099e+00	2.198400e-02
13760000	-4.449785e+03	-9.528942e+02	4.274698e+00	3.018338e+01	1.395349e-01	2.536917e+00	1.083493e-02	9.818072e-01	1.654807e-02	1.519073e+00	2.728424e-02
13780000	-4.435246e+03	-9.161593e+02	4.307724e+00	2.882358e+01	1.627907e-01	2.440471e+00	2.991771e-02	9.132184e-01	5.214190e-02	1.275454e+00	2.774444e-02
13800000	-4.455972e+03	-9.356706e+02	3.470344e+00	2.372100e+01	1.162791e-01	1.898550e+00	1.339595e-02	9.789693e-01	1.684839e-02	1.291010e+00	2.227653e-02
13820000	-4.434167e+03	-9.104279e+02	4.221162e+00	2.860942e+01	1.976744e-01	2.962533e+00	6.307111e-03	9.788531e-01	6.820150e-02	9.178477e-01	2.718263e-02
13840000	-4.458972e+03	-9.230387e+02	4.352612e+00	2.799549e+01	1.744186e-01	2.261364e+00	6.825582e-03	9.786342e-01	4.137408e-02	1.078680e+00	2.798100e-02
13860000	-4.461843e+03	-9.381411e+02	3.910283e+00	2.578936e+01	1.395349e-01	2.505454e+00	2.902218e-03	9.925555e-01	4.013730e-02	9.052722e-01	2.456331e-02
13880000	-4.439827e+03	-9.430153e+02	3.716999e+00	2.599787e+01	1.395349e-01	2.435599e+00	1.298162e-02	9.587700e-01	5.102582e-02	1.160259e+00	2.328531e-02
13900000	-4.464501e+03	-9.279634e+02	3.881715e+00	2.669109e+01	1.511628e-01	2.085600e+00	9.283952e-03	9.874778e-01	1.122244e-02	9.393606e-01	2.469396e-02
13920000	-4.473278e+03	-9.437823e+02	3.384315e+00	2.493261e+01	1.046512e-01	2.418918e+00	2.941100e-02	9.468385e-01	1.471757e-02	8.049506e-01	2.169154e-02
13940000	-4.450277e+03	-9.110398e+02	4.679409e+00	3.166486e+01	1.744186e-01	3.021164e+00	3.569029e-03	9.908447e-01	3.696131e-02	1.406260e+00	2.931158e-02
13960000	-4.447753e+03	-9.174391e+02	4.517310e+00	3.043740e+01	1.162791e-01	2.278896e+00	7.150743e-03	9.839977e-01	2.147874e-02	1.382756e+00	2.776606e-02
13980000	-4.437592e+03	-9.244679e+02	4.425434e+00	3.125450e+01	6.976744e-02	2.457189e+00	9.126072e-03	9.835862e-01	1.748947e-02	1.192820e+00	2.754368e-02
14000000	-4.434118e+03	-9.411406e+02	3.443390e+00	2.391241e+01	1.744186e-01	2.077264e+00	5.423292e-03	9.834358e-01	4.818249e-02	7.823591e-01	2.136859e-02
14020000	-4.445376e+03	-9.178370e+02	3.919004e+00	2.624514e+01	2.093023e-01	2.324948e+00	5.860371e-03	9.681992e-01	1.334608e-01	8.008365e-01	2.450322e-02
14040000	-4.455503e+03	-9.357452e+02	4.049947e+00	2.766169e+01	1.046512e-01	2.085746e+00	1.152438e-02	9.787054e-01	1.858766e-02	1.223872e+00	2.578688e-02
14060000	-4.463280e+03	-9.378650e+02	3.478930e+00	2.444822e+01	1.395349e-01	3.049167e+00	9.155630e-03	9.777895e-01	2.701178e-02	1.112169e+00	2.190129e-02
14080000	-4.443463e+03	-9.254525e+02	4.058373e+00	2.848628e+01	1.511628e-01	2.830968e+00	1.038730e-02	9.752074e-01	3.144598e-02	1.051805e+00	2.559525e-02
14100000	-4.471830e+03	-9.190794e+02	4.296449e+00	3.063981e+01	1.395349e-01	2.371614e+00	6.332272e-03	9.828264e-01	2.374130e-02	1.462807e+00	2.710287e-02
14120000	-4.467475e+03	-9.129822e+02	4.240855e+00	2.792749e+01	1.627907e-01	2.627634e+00	2.162482e-03	9.941811e-01	3.919479e-02	1.037887e+00	2.697543e-02
14140000	-4.460267e+03	-9.250081e+02	4.064876e+00	2.861864e+01	8.139535e-02	2.718317e+00	2.287503e-02	9.566338e-01	1.993022e-02	1.325234e+00	2.617812e-02
14160000	-4.469504e+03	-9.374351e+02	4.044601e+00	2.828837e+01	3.488372e-02	2.753195e+00	1.279451e-02	9.847348e-01	8.556137e-03	8.316876e-01	2.560286e-02
14180000	-4.450447e+03	-9.623308e+02	3.123699e+00	2.471758e+01	1.511628e-01	2.510130e+00	1.716116e-02	9.377281e-01	5.233728e-02	1.225009e+00	1.950390e-02
14200000	-4.458646e+03	-9.579472e+02	2.839516e+00	2.257563e+01	1.860465e-01	2.361748e+00	1.872046e-02	9.355587e-01	5.041641e-02	8.362624e-01	1.772986e-02
14220000	-4.452612e+03	-9.105066e+02	4.550486e+00	3.165027e+01	1.511628e-01	2.594086e+00	9.751281e-03	9.724927e-01	4.853531e-02	1.512056e+00	2.868323e-02
14240000	-4.464524e+03	-9.124359e+02	4.354867e+00	3.208357e+01	2.209302e-01	1.982153e+00	3.456118e-03	9.813312e-01	1.202793e-01	1.198255e+00	2.789816e-02
14260000	-4.454114e+03	-9.240869e+02	4.224992e+00	2.876855e+01	9.302326e-02	2.274648e+00	7.807289e-03	9.905799e-01	1.188883e-02	1.094733e+00	2.720057e-02
14280000	-4.457104e+03	-9.521146e+02	3.018706e+00	2.224721e+01	1.279070e-01	1.999825e+00	1.992281e-02	9.507210e-01	3.368492e-02	1.088526e+00	1.922221e-02
14300000	-4.446635e+03	-9.604133e+02	2.955154e+00	2.182544e+01	1.162791e-01	2.513828e+00	1.696756e-02	9.679187e-01	1.840672e-02	9.419256e-01	1.870957e-02
14320000	-4.465093e+03	-9.410722e+02	3.346572e+00	2.452705e+01	1.279070e-01	4.105692e+00	8.869878e-03	9.733856e-01	3.853989e-02	9.639335e-01	2.141051e-02
14340000	-4.461238e+03	-9.227033e+02	4.114753e+00	3.001125e+01	1.279070e-01	2.403124e+00	1.126306e-02	9.707824e-01	3.154493e-02	1.306671e+00	2.645204e-02
14360000	-4.463947e+03	-9.106303e+02	4.844197e+00	3.513004e+01	1.627907e-01	2.385433e+00	1.292654e-02	9.644543e-01	3.098942e-02	1.001682e+00	3.125143e-02
14380000	-4.447174e+03	-9.473554e+02	3.049833e+00	2.201547e+01	1.511628e-01	2.571347e+00	4.905821e-03	9.820918e-01	5.965131e-02	1.324521e+00	1.948133e-02
14400000	-4.454094e+03	-9.334835e+02	4.374902e+00	3.200182e+01	1.395349e-01	2.788737e+00	1.289248e-02	9.543738e-01	6.609393e-02	1.395217e+00	2.821928e-02
14420000	-4.455038e+03	-9.344500e+02	3.294275e+00	2.509748e+01	2.209302e-01	2.776099e+00	1.027896e-02	9.477856e-01	1.049945e-01	9.300879e-01	2.094411e-02
14440000	-4.437625e+03	-9.673943e+02	3.483456e+00	2.592015e+01	1.279070e-01	2.628886e+00	1.695268e-02	9.410359e-01	5.566800e-02	1.458062e+00	2.234645e-02
14460000	-4.461439e+03	-9.659575e+02	3.347749e+00	2.540797e+01	1.627907e-01	2.528725e+00	1.865325e-02	9.184143e-01	8.006623e-02	1.159329e+00	2.142299e-02
14480000	-4.467868e+03	-9.182756e+02	3.932149e+00	2.699593e+01	2.325581e-01	2.486430e+00	4.907639e-03	9.806061e-01	6.713668e-02	1.220359e+00	2.518473e-02
14500000	-4.473146e+03	-9.218831e+02	3.651772e+00	2.587954e+01	2.209302e-01	2.402384e+00	1.036870e-02	9.647055e-01	5.672092e-02	9.640663e-01	2.340511e-02
14520000	-4.459142e+03	-9.595276e+02	2.774780e+00	2.217597e+01	1.162791e-01	2.987981e+00	1.487757e-02	9.607657e-01	2.710637e-02	1.002734e+00	1.749920e-02
14540000	-4.447581e+03	-9.401221e+02	3.761015e+00	2.522637e+01	1.627907e-01	2.463094e+00	1.065465e-02	9.676837e-01	5.584342e-02	1.239448e+00	2.399707e-02
14560000	-4.471536e+03	-9.545913e+02	3.281919e+00	2.403738e+01	1.860465e-01	2.484662e+00	1.192597e-02	9.667294e-01	4.131977e-02	1.416714e+00	2.112233e-02
14580000	-4.469344e+03	-9.572853e+02	3.098032e+00	2.327974e+01	6.976744e-02	2.907557e+00	1.548862e-02	9.693533e-01	1.742180e-02	8.808500e-01	1.924635e-02
14600000	-4.459114e+03	-9.298905e+02	3.968168e+00	2.775237e+01	4.651163e-02	2.166986e+00	1.585697e-02	9.902907e-01	1.825812e-03	1.053179e+00	2.470578e-02
14620000	-4.459357e+03	-9.512394e+02	3.673814e+00	2.597984e+01	1.162791e-01	3.088153e+00	7.057507e-03	9.891559e-01	1.274286e-02	1.044417e+00	2.325858e-02
14640000	-4.445626e+03	-9.096598e+02	4.262166e+00	3.091894e+01	1.860465e-01	2.342044e+00	9.182052e-03	9.564652e-01	9.255772e-02	1.156891e+00	2.679115e-02
14660000	-4.468572e+03	-9.347997e+02	3.652159e+00	2.680215e+01	2.093023e-01	2.279315e+00	3.103818e-03	9.848696e-01	7.968122e-02	9.871283e-01	2.247520e-02
14680000	-4.442418e+03	-9.608707e+02	3.191919e+00	2.557064e+01	1.395349e-01	2.544002e+00	2.110228e-02	9.417272e-01	3.781894e-02	1.272163e+00	2.017098e-02
14700000	-4.446028e+03	-9.696046e+02	3.082214e+00	2.409677e+01	9.302326e-02	2.351350e+00	2.450978e-02	8.962718e-01	8.236880e-02	9.124286e-01	1.949772e-02
14720000	-4.459533e+03	-9.294131e+02	4.417022e+00	2.999048e+01	1.279070e-01	2.767867e+00	2.098569e-02	9.470628e-01	4.162172e-02	1.083209e+00	2.743401e-02
14740000	-4.460874e+03	-9.271319e+02	3.999767e+00	2.879122e+01	1.976744e-01	2.795340e+00	8.036806e-03	9.642026e-01	9.453310e-02	1.097902e+00	2.545387e-02
14760000	-4.469295e+03	-9.374130e+02	3.936427e+00	2.982951e+01	1.046512e-01	2.143995e+00	1.211410e-02	9.586168e-01	4.239639e-02	1.092919e+00	2.536501e-02
14780000	-4.449811e+03	-9.446315e+02	3.281410e+00	2.489064e+01	1.162791e-01	2.255660e+00	2.264068e-02	9.639292e-01	1.329518e-02	1.002671e+00	2.112239e-02
14800000	-4.465119e+03	-9.396379e+02	3.764694e+00	2.840652e+01	1.279070e-01	2.317006e+00	1.262819e-02	9.703055e-01	2.112163e-02	1.174246e+00	2.410084e-02
14820000	-4.449756e+03	-9.384517e+02	3.499415e+00	2.789110e+01	3.488372e-02	3.846533e+00	9.056490e-03	9.749063e-01	3.344287e-02	1.489948e+00	2.253300e-02
14840000	-4.452848e+03	-9.532802e+02	3.744257e+00	2.926029e+01	1.279070e-01	2.741435e+00	4.599784e-03	9.842360e-01	5.305022e-02	1.353396e+00	2.385381e-02
14860000	-4.464533e+03	-9.408421e+02	3.252901e+00	2.450051e+01	1.511628e-01	2.736789e+00	1.349587e-02	9.398319e-01	6.964456e-02	1.059569e+00	2.033639e-02
14880000	-4.460043e+03	-9.485329e+02	3.214481e+00	2.352388e+01	1.627907e-01	2.008022e+00	2.575817e-03	9.922064e-01	3.716435e-02	1.409542e+00	2.023072e-02
14900000	-4.461821e+03	-9.509816e+02	2.893301e+00	2.178550e+01	1.279070e-01	2.889798e+00	6.946390e-03	9.819169e-01	3.437557e-02	1.164031e+00	1.835081e-02
14920000	-4.433100e+03	-9.477454e+02	3.910385e+00	2.996079e+01	1.511628e-01	2.325927e+00	4.963576e-03	9.826163e-01	5.375726e-02	1.572318e+00	2.506840e-02
14940000	-4.474665e+03	-9.530024e+02	3.384786e+00	2.422778e+01	1.627907e-01	2.502189e+00	1.862859e-02	9.289604e-01	9.276632e-02	1.275558e+00	2.176393e-02
14960000	-4.433915e+03	-9.428734e+02	3.982973e+00	2.770014e+01	9.302326e-02	3.133975e+00	1.352198e-02	9.747904e-01	2.250957e-02	1.482117e+00	2.545511e-02
14980000	-4.467716e+03	-9.251179e+02	3.844123e+00	2.547063e+01	1.162791e-01	2.758428e+00	1.740051e-02	9.690363e-01	2.075379e-02	1.180276e+00	2.462163e-02
15000000	-4.476990e+03	-9.391624e+02	3.510529e+00	2.331157e+01	1.744186e-01	2.088866e+00	1.171980e-02	9.680090e-01	4.694677e-02	1.142683e+00	2.251669e-02
15020000	-4.464698e+03	-9.464249e+02	3.640320e+00	2.917337e+01	1.279070e-01	2.958382e+00	7.188160e-03	9.718484e-01	4.651016e-02	1.029642e+00	2.297267e-02
15040000	-4.447988e+03	-9.295824e+02	4.083683e+00	2.794281e+01	1.395349e-01	2.990598e+00	2.289099e-02	9.417867e-01	4.920108e-02	1.150531e+00	2.627932e-02
15060000	-4.461839e+03	-9.473139e+02	3.442402e+00	2.444281e+01	1.511628e-01	2.752712e+00	1.633979e-02	9.516024e-01	5.344878e-02	1.115311e+00	2.154468e-02
15080000	-4.448217e+03	-9.626296e+02	3.542950e+00	2.595694e+01	1.046512e-01	2.530213e+00	1.230626e-02	9.525100e-01	6.244111e-02	1.232805e+00	2.275862e-02
15100000	-4.451275e+03	-8.956078e+02	4.542394e+00	2.962191e+01	2.093023e-01	2.492059e+00	3.418848e-03	9.899601e-01	4.149689e-02	1.163017e+00	2.868998e-02
15120000	-4.448797e+03	-9.030577e+02	4.655432e+00	2.926279e+01	2.674419e-01	2.708887e+00	9.619076e-03	9.664310e-01	7.996623e-02	1.076981e+00	2.955194e-02
15140000	-4.449640e+03	-9.278938e+02	4.361013e+00	2.815604e+01	1.395349e-01	3.092395e+00	1.031452e-02	9.649415e-01	6.306838e-02	1.180974e+00	2.680778e-02
15160000	-4.445120e+03	-9.394862e+02	3.958769e+00	2.749192e+01	1.860465e-01	2.451313e+00	1.255447e-02	9.621061e-01	4.756657e-02	1.419363e+00	2.550921e-02
15180000	-4.441741e+03	-9.479522e+02	3.266178e+00	2.571414e+01	1.162791e-01	2.450441e+00	5.701533e-03	9.885877e-01	1.343443e-02	9.638643e-01	2.070094e-02
15200000	-4.449547e+03	-9.289887e+02	4.880138e+00	3.369081e+01	1.511628e-01	1.862595e+00	1.730714e-02	9.472390e-01	5.085172e-02	1.201257e+00	3.111108e-02
15220000	-4.452284e+03	-9.426825e+02	3.603739e+00	2.549860e+01	1.162791e-01	2.361406e+00	1.106412e-02	9.848774e-01	1.199646e-02	9.233612e-01	2.290520e-02
15240000	-4.435381e+03	-9.214344e+02	4.175347e+00	3.079931e+01	1.162791e-01	2.774774e+00	5.901750e-03	9.828049e-01	4.119104e-02	9.732738e-01	2.677653e-02
15260000	-4.454178e+03	-9.522660e+02	3.817264e+00	2.785877e+01	9.302326e-02	2.683019e+00	4.961422e-03	9.918763e-01	1.456620e-02	1.331907e+00	2.388985e-02
15280000	-4.437531e+03	-9.222926e+02	3.764187e+00	2.681188e+01	1.395349e-01	2.845505e+00	2.126982e-03	9.939669e-01	3.461197e-02	1.116664e+00	2.383160e-02
15300000	-4.454828e+03	-9.229639e+02	3.998653e+00	2.817787e+01	1.860465e-01	2.659173e+00	7.560804e-03	9.669761e-01	7.929488e-02	8.209213e-01	2.510266e-02
15320000	-4.455906e+03	-9.557258e+02	3.294007e+00	2.360802e+01	1.511628e-01	1.920608e+00	1.911816e-03	9.946691e-01	4.091511e-02	8.480568e-01	2.120777e-02
15340000	-4.476775e+03	-9.304441e+02	3.746894e+00	2.726402e+01	1.395349e-01	3.130548e+00	4.187637e-03	9.881528e-01	3.617526e-02	1.024996e+00	2.401988e-02
15360000	-4.463211e+03	-9.302167e+02	3.667932e+00	2.613201e+01	8.139535e-02	2.515737e+00	3.811725e-03	9.938972e-01	1.201703e-02	1.016023e+00	2.304246e-02
15380000	-4.448220e+03	-9.407011e+02	3.060644e+00	2.226319e+01	1.860465e-01	2.491978e+00	2.228943e-03	9.919752e-01	6.142929e-02	1.092745e+00	1.924195e-02
15400000	-4.453201e+03	-9.445982e+02	3.064689e+00	2.190578e+01	1.744186e-01	2.496705e+00	9.333454e-03	9.661175e-01	5.692785e-02	1.095399e+00	1.956017e-02
15420000	-4.456371e+03	-9.506191e+02	3.763214e+00	2.644003e+01	1.627907e-01	2.918346e+00	1.366212e-02	9.329155e-01	9.300465e-02	1.316645e+00	2.352282e-02
15440000	-4.469390e+03	-9.352129e+02	3.524921e+00	2.501372e+01	1.395349e-01	2.414802e+00	2.753023e-02	9.378714e-01	2.601258e-02	1.080840e+00	2.200158e-02
15460000	-4.458937e+03	-9.308355e+02	4.339857e+00	3.050041e+01	1.279070e-01	2.737160e+00	1.203650e-02	9.626404e-01	4.633401e-02	1.090122e+00	2.646492e-02
15480000	-4.461308e+03	-9.357267e+02	3.236070e+00	2.260192e+01	1.511628e-01	3.293037e+00	3.121694e-03	9.918547e-01	3.897386e-02	1.067609e+00	2.083798e-02
15500000	-4.460533e+03	-9.099036e+02	5.296526e+00	3.625393e+01	1.744186e-01	2.068875e+00	4.754806e-03	9.858933e-01	4.464691e-02	1.199543e+00	3.402815e-02
15520000	-4.454999e+03	-9.201862e+02	5.199507e+00	3.594201e+01	1.976744e-01	2.366095e+00	8.843159e-03	9.488410e-01	1.246769e-01	1.239013e+00	3.226546e-02
15540000	-4.446640e+03	-9.123201e+02	4.647406e+00	3.243601e+01	1.046512e-01	2.413854e+00	1.375990e-02	9.805122e-01	1.657490e-02	1.343036e+00	2.985767e-02
15560000	-4.447078e+03	-9.194488e+02	5.319493e+00	3.684367e+01	1.046512e-01	2.482490e+00	1.638556e-02	9.536454e-01	3.635406e-02	1.071768e+00	3.393313e-02
15580000	-4.461519e+03	-9.318790e+02	3.954518e+00	2.760882e+01	8.139535e-02	2.589242e+00	2.318046e-02	9.618091e-01	1.731862e-02	1.052077e+00	2.497246e-02
15600000	-4.461340e+03	-9.288297e+02	3.790840e+00	2.667363e+01	1.046512e-01	2.173246e+00	1.482712e-02	9.660958e-01	2.578770e-02	1.005413e+00	2.391982e-02
15620000	-4.458824e+03	-9.125735e+02	4.506699e+00	2.994272e+01	1.395349e-01	2.435880e+00	9.842282e-03	9.803876e-01	2.618668e-02	1.337616e+00	2.874099e-02
15640000	-4.453924e+03	-9.247530e+02	4.189506e+00	2.796672e+01	1.511628e-01	2.708362e+00	7.520553e-03	9.808945e-01	2.759034e-02	1.622824e+00	2.597490e-02
15660000	-4.444307e+03	-9.568477e+02	3.561249e+00	2.634057e+01	1.395349e-01	2.534876e+00	1.568088e-02	9.440071e-01	6.492457e-02	1.319085e+00	2.258704e-02
15680000	-4.452745e+03	-9.342099e+02	3.619843e+00	2.642130e+01	1.511628e-01	3.068796e+00	1.396190e-02	9.366752e-01	8.813114e-02	1.486561e+00	2.294795e-02
15700000	-4.459786e+03	-9.400847e+02	3.324979e+00	2.487690e+01	1.279070e-01	2.493627e+00	1.373848e-02	9.530420e-01	5.471824e-02	9.896018e-01	2.129463e-02
15720000	-4.445943e+03	-9.566276e+02	3.043125e+00	2.434946e+01	1.511628e-01	2.297147e+00	2.731834e-02	9.154605e-01	5.146441e-02	9.360737e-01	1.945586e-02
15740000	-4.460533e+03	-9.314946e+02	4.556508e+00	3.158360e+01	1.395349e-01	2.701118e+00	1.916927e-02	9.410223e-01	5.042532e-02	1.394566e+00	2.799230e-02
15760000	-4.440280e+03	-9.441930e+02	4.294299e+00	3.068730e+01	9.302326e-02	2.509973e+00	5.837127e-03	9.860879e-01	3.662227e-02	1.044157e+00	2.727839e-02
15780000	-4.432254e+03	-9.417077e+02	3.141114e+00	2.323902e+01	1.162791e-01	2.758836e+00	1.113366e-02	9.725491e-01	3.329194e-02	1.431781e+00	2.026245e-02
15800000	-4.463086e+03	-9.624184e+02	2.878100e+00	2.272847e+01	1.279070e-01	1.883223e+00	6.980916e-03	9.822609e-01	2.888950e-02	1.275016e+00	1.800695e-02
15820000	-4.454955e+03	-9.381338e+02	3.720253e+00	2.691333e+01	1.627907e-01	3.018487e+00	1.993447e-02	9.251773e-01	6.039978e-02	9.891178e-01	2.361147e-02
15840000	-4.463320e+03	-9.587831e+02	3.557288e+00	2.779584e+01	9.302326e-02	2.233636e+00	1.257370e-02	9.727768e-01	2.182635e-02	1.133052e+00	2.244514e-02
15860000	-4.449549e+03	-9.236588e+02	3.920414e+00	2.841653e+01	1.395349e-01	2.631480e+00	6.836392e-03	9.775965e-01	4.218344e-02	8.448663e-01	2.463253e-02
15880000	-4.450951e+03	-9.335817e+02	4.383951e+00	3.067992e+01	1.395349e-01	3.134095e+00	5.957426e-03	9.790629e-01	5.158636e-02	1.050772e+00	2.764737e-02
15900000	-4.447958e+03	-9.145645e+02	4.896603e+00	3.419786e+01	1.627907e-01	2.603482e+00	3.334704e-03	9.898265e-01	3.765416e-02	1.751926e+00	3.089355e-02
15920000	-4.456058e+03	-9.232629e+02	4.233968e+00	3.011412e+01	1.279070e-01	2.677170e+00	1.180993e-02	9.827068e-01	1.261754e-02	1.231580e+00	2.674493e-02
15940000	-4.449786e+03	-9.155462e+02	4.419436e+00	3.146198e+01	1.279070e-01	3.047896e+00	1.439374e-02	9.625112e-01	3.893221e-02	1.430663e+00	2.814437e-02
15960000	-4.445614e+03	-9.659184e+02	3.734472e+00	2.745594e+01	1.046512e-01	2.454102e+00	2.262530e-02	9.258795e-01	5.972112e-02	1.345683e+00	2.400180e-02
15980000	-4.458882e+03	-9.427581e+02	3.122685e+00	2.211226e+01	1.744186e-01	2.431581e+00	1.257138e-02	9.557350e-01	5.543789e-02	9.092859e-01	1.950810e-02
16000000	-4.465056e+03	-9.644667e+02	2.780832e+00	2.058235e+01	1.627907e-01	2.974435e+00	1.329493e-02	9.716697e-01	2.087267e-02	7.373404e-01	1.754034e-02
16020000	-4.448995e+03	-9.260259e+02	3.854772e+00	2.879334e+01	1.046512e-01	2.615961e+00	9.496606e-03	9.761250e-01	3.174601e-02	1.391705e+00	2.451052e-02
16040000	-4.460730e+03	-9.593328e+02	3.413593e+00	2.665069e+01	6.976744e-02	2.292410e+00	4.036444e-03	9.878134e-01	3.445903e-02	1.090769e+00	2.152871e-02
16060000	-4.464506e+03	-9.492022e+02	2.861039e+00	2.113550e+01	1.627907e-01	2.646409e+00	1.476598e-02	9.483917e-01	4.800787e-02	9.417161e-01	1.773456e-02
16080000	-4.456252e+03	-9.567576e+02	3.678695e+00	2.875681e+01	9.302326e-02	2.601648e+00	1.738871e-02	9.549163e-01	3.656128e-02	7.809048e-01	2.283378e-02
16100000	-4.454584e+03	-9.285812e+02	4.220000e+00	3.060733e+01	1.744186e-01	2.899176e+00	1.193060e-03	9.974279e-01	2.251170e-02	1.354980e+00	2.691416e-02
16120000	-4.454116e+03	-9.691127e+02	3.322324e+00	2.525973e+01	1.744186e-01	2.704232e+00	1.122116e-02	9.418649e-01	1.070253e-01	9.302636e-01	2.095158e-02
16140000	-4.447214e+03	-9.508340e+02	3.091182e+00	2.298321e+01	1.744186e-01	2.726412e+00	1.522960e-02	9.568722e-01	5.162970e-02	1.421462e+00	1.910995e-02
16160000	-4.462706e+03	-9.240604e+02	3.689687e+00	2.722228e+01	1.860465e-01	2.542054e+00	1.850767e-02	9.432216e-01	6.411761e-02	9.338674e-01	2.370735e-02
16180000	-4.447231e+03	-9.628494e+02	3.336382e+00	2.464943e+01	1.511628e-01	2.100313e+00	3.210315e-02	9.299492e-01	2.313512e-02	1.257661e+00	2.131248e-02
16200000	-4.444790e+03	-9.360049e+02	3.806511e+00	2.918972e+01	1.046512e-01	2.638214e+00	1.057362e-02	9.753943e-01	2.755744e-02	8.097389e-01	2.439046e-02
16220000	-4.460209e+03	-9.247112e+02	4.438335e+00	3.133800e+01	1.395349e-01	2.297670e+00	2.112940e-02	9.506188e-01	3.033629e-02	1.389526e+00	2.850063e-02
16240000	-4.458234e+03	-9.431876e+02	3.527936e+00	2.610630e+01	1.627907e-01	2.266718e+00	2.268709e-02	9.291153e-01	5.036777e-02	1.010387e+00	2.261691e-02
16260000	-4.457893e+03	-9.444104e+02	3.298536e+00	2.476660e+01	1.744186e-01	2.553992e+00	1.760524e-02	9.438621e-01	5.573593e-02	8.310125e-01	2.127882e-02
16280000	-4.457249e+03	-9.293909e+02	3.626896e+00	2.652541e+01	1.744186e-01	2.291727e+00	2.068968e-02	9.177572e-01	6.852637e-02	1.311016e+00	2.321742e-02
16300000	-4.460972e+03	-9.537807e+02	3.657544e+00	2.541305e+01	2.093023e-01	2.234011e+00	1.540185e-02	9.632796e-01	3.306710e-02	1.078513e+00	2.349888e-02
16320000	-4.456933e+03	-9.148132e+02	4.067722e+00	2.839636e+01	2.441860e-01	2.133423e+00	2.231564e-02	8.816308e-01	1.127677e-01	1.045198e+00	2.570338e-02
16340000	-4.452681e+03	-9.218558e+02	3.711739e+00	2.627217e+01	1.744186e-01	2.491333e+00	4.704839e-03	9.826806e-01	7.741496e-02	1.077036e+00	2.305292e-02
16360000	-4.441885e+03	-9.365610e+02	4.063706e+00	2.912204e+01	1.046512e-01	2.598132e+00	1.526963e-02	9.747252e-01	1.737071e-02	1.037659e+00	2.601915e-02
16380000	-4.461507e+03	-9.338110e+02	3.766723e+00	2.732324e+01	8.139535e-02	2.370980e+00	1.948547e-02	9.551545e-01	2.407574e-02	1.391514e+00	2.359391e-02
16400000	-4.466695e+03	-9.038664e+02	4.866165e+00	3.401254e+01	1.395349e-01	2.549298e+00	1.175480e-02	9.626151e-01	5.148473e-02	1.527994e+00	3.135164e-02
16420000	-4.460021e+03	-9.308394e+02	3.487428e+00	2.552515e+01	1.046512e-01	2.750074e+00	3.486407e-03	9.884737e-01	5.253841e-02	1.039020e+00	2.233099e-02
16440000	-4.445978e+03	-9.250867e+02	3.941195e+00	2.720050e+01	1.860465e-01	3.206215e+00	2.414708e-02	8.894038e-01	9.466582e-02	1.091173e+00	2.530619e-02
16460000	-4.444221e+03	-9.260543e+02	4.116719e+00	2.946150e+01	1.395349e-01	2.237849e+00	2.440353e-02	9.550245e-01	2.081582e-02	1.267541e+00	2.592405e-02
16480000	-4.451352e+03	-9.453640e+02	3.384904e+00	2.493270e+01	4.651163e-02	2.194959e+00	6.311336e-03	9.901623e-01	1.350146e-02	1.249974e+00	2.151159e-02
16500000	-4.436161e+03	-9.474183e+02	3.857768e+00	2.916718e+01	8.139535e-02	2.387005e+00	1.407124e-02	9.737543e-01	1.763212e-02	1.933496e+00	2.454321e-02
16520000	-4.449519e+03	-9.484336e+02	3.145774e+00	2.307578e+01	1.162791e-01	1.733662e+00	8.353624e-03	9.820975e-01	2.669855e-02	1.233883e+00	1.979933e-02
16540000	-4.449519e+03	-9.289559e+02	4.085288e+00	2.923599e+01	1.744186e-01	2.465313e+00	9.469348e-03	9.610430e-01	8.484807e-02	1.728157e+00	2.634899e-02
16560000	-4.457950e+03	-9.231754e+02	3.876264e+00	2.694343e+01	1.279070e-01	1.896774e+00	6.744702e-03	9.895716e-01	1.155022e-02	1.237697e+00	2.499984e-02
16580000	-4.476131e+03	-9.290074e+02	3.498836e+00	2.690945e+01	1.046512e-01	2.192468e+00	2.128323e-02	9.476723e-01	2.667144e-02	1.178379e+00	2.170056e-02
16600000	-4.464188e+03	-9.257519e+02	4.082151e+00	3.002545e+01	1.860465e-01	2.332211e+00	8.881243e-03	9.746906e-01	3.897897e-02	1.073096e+00	2.631112e-02
16620000	-4.457475e+03	-9.249072e+02	3.833703e+00	2.761169e+01	2.093023e-01	2.652816e+00	1.973591e-02	9.586333e-01	2.559667e-02	1.337591e+00	2.422636e-02
16640000	-4.441028e+03	-9.288559e+02	3.924803e+00	2.917028e+01	1.511628e-01	2.520391e+00	2.030378e-02	9.478991e-01	3.124381e-02	1.141034e+00	2.524183e-02
16660000	-4.470374e+03	-9.175130e+02	3.783793e+00	2.839166e+01	1.860465e-01	2.422985e+00	1.674983e-02	9.545015e-01	3.056457e-02	9.549884e-01	2.440085e-02
16680000	-4.458696e+03	-9.258809e+02	3.813260e+00	2.696220e+01	1.744186e-01	1.949447e+00	2.252740e-02	9.218568e-01	4.962986e-02	1.073795e+00	2.428399e-02
16700000	-4.463625e+03	-9.299706e+02	3.672035e+00	2.742071e+01	1.162791e-01	2.398426e+00	1.858267e-02	9.484249e-01	4.210736e-02	1.160361e+00	2.365987e-02
16720000	-4.471915e+03	-9.408282e+02	3.407014e+00	2.699991e+01	1.395349e-01	3.359568e+00	2.186179e-02	9.332067e-01	5.845002e-02	1.069002e+00	2.197919e-02
16740000	-4.445678e+03	-9.655172e+02	3.625781e+00	2.794245e+01	1.046512e-01	2.146923e+00	1.427554e-02	9.566653e-01	3.777419e-02	1.000852e+00	2.286308e-02
16760000	-4.452511e+03	-9.167245e+02	4.037437e+00	2.971872e+01	1.860465e-01	2.552572e+00	7.605441e-03	9.692874e-01	6.054823e-02	9.410554e-01	2.535623e-02
16780000	-4.472306e+03	-9.298429e+02	4.104889e+00	2.960106e+01	1.395349e-01	2.648329e+00	7.930955e-03	9.793246e-01	3.873272e-02	1.134246e+00	2.625941e-02
16800000	-4.457514e+03	-9.253716e+02	3.786176e+00	2.624286e+01	1.511628e-01	3.081365e+00	8.685848e-03	9.729775e-01	5.577364e-02	1.020571e+00	2.423079e-02
16820000	-4.448774e+03	-9.476095e+02	4.481083e+00	3.425156e+01	9.302326e-02	2.397893e+00	1.125433e-02	9.836770e-01	1.036060e-02	1.628950e+00	2.783251e-02
16840000	-4.450138e+03	-9.260639e+02	4.378664e+00	2.976925e+01	1.511628e-01	2.647344e+00	1.558236e-02	9.692014e-01	2.204726e-02	1.138760e+00	2.820077e-02
16860000	-4.436243e+03	-9.245760e+02	3.896250e+00	2.491975e+01	1.395349e-01	2.112173e+00	1.641348e-02	9.593461e-01	3.768881e-02	1.133842e+00	2.441833e-02
16880000	-4.444244e+03	-9.583257e+02	3.291301e+00	2.298704e+01	1.627907e-01	2.049000e+00	1.072309e-02	9.759407e-01	2.371849e-02	1.164296e+00	2.061292e-02
16900000	-4.450162e+03	-9.327929e+02	3.485435e+00	2.404945e+01	1.627907e-01	2.505631e+00	9.537287e-03	9.790620e-01	2.547170e-02	8.996442e-01	2.174977e-02
16920000	-4.455254e+03	-9.382294e+02	3.840533e+00	2.536161e+01	2.441860e-01	2.698354e+00	3.632627e-02	8.687404e-01	7.460891e-02	1.284793e+00	2.438157e-02
16940000	-4.454413e+03	-9.521490e+02	3.617402e+00	2.427327e+01	1.627907e-01	2.547165e+00	2.297036e-02	9.454470e-01	3.606543e-02	1.316878e+00	2.300331e-02
16960000	-4.451673e+03	-9.160518e+02	3.441328e+00	2.345925e+01	2.209302e-01	1.917543e+00	1.369496e-02	9.545684e-01	7.596794e-02	1.043267e+00	2.151736e-02
16980000	-4.457251e+03	-9.244197e+02	3.926402e+00	2.827960e+01	1.511628e-01	2.586976e+00	1.139428e-02	9.621802e-01	4.251554e-02	1.191814e+00	2.508337e-02
17000000	-4.457080e+03	-9.244969e+02	4.296292e+00	2.978558e+01	1.860465e-01	2.243982e+00	1.529077e-02	9.351619e-01	8.087934e-02	1.395245e+00	2.721518e-02
17020000	-4.460188e+03	-8.991056e+02	4.925272e+00	2.977817e+01	1.627907e-01	2.463076e+00	1.771737e-02	9.627565e-01	3.350716e-02	1.293950e+00	3.102609e-02
17040000	-4.444896e+03	-9.352671e+02	4.038464e+00	2.729056e+01	1.162791e-01	3.331540e+00	3.444253e-02	9.106756e-01	4.265631e-02	1.108201e+00	2.557754e-02
17060000	-4.460924e+03	-9.188130e+02	4.451991e+00	2.866469e+01	1.976744e-01	2.154244e+00	6.695158e-03	9.819075e-01	3.611960e-02	1.256967e+00	2.843917e-02
17080000	-4.450895e+03	-9.003328e+02	5.409961e+00	3.625596e+01	1.744186e-01	2.140564e+00	1.567928e-02	9.492605e-01	5.079841e-02	1.183372e+00	3.473473e-02
17100000	-4.433390e+03	-9.331183e+02	4.288438e+00	3.071384e+01	8.139535e-02	3.052406e+00	1.755118e-02	9.770777e-01	1.017150e-02	9.934970e-01	2.761632e-02
17120000	-4.434075e+03	-9.268335e+02	4.277855e+00	2.999921e+01	1.162791e-01	2.781491e+00	1.782822e-02	9.628543e-01	2.712263e-02	1.275454e+00	2.724840e-02
17140000	-4.444579e+03	-9.152856e+02	4.361208e+00	3.316929e+01	2.325581e-01	2.701614e+00	7.962005e-03	9.465108e-01	1.175348e-01	1.576177e+00	2.810959e-02
17160000	-4.461267e+03	-9.389421e+02	3.673384e+00	2.837421e+01	1.162791e-01	2.539528e+00	1.539389e-02	9.268084e-01	8.521897e-02	1.138518e+00	2.340246e-02
17180000	-4.468147e+03	-9.350576e+02	3.629319e+00	2.652136e+01	9.302326e-02	2.696704e+00	6.508639e-03	9.796828e-01	4.095773e-02	1.075522e+00	2.318656e-02
17200000	-4.462371e+03	-9.239896e+02	3.558177e+00	2.413318e+01	1.860465e-01	2.420505e+00	2.017609e-03	9.924220e-01	6.038213e-02	8.862600e-01	2.284595e-02
17220000	-4.444148e+03	-9.150572e+02	4.955500e+00	3.405400e+01	1.511628e-01	2.472674e+00	8.108572e-04	9.967243e-01	7.804563e-02	1.046529e+00	3.189876e-02
17240000	-4.479028e+03	-9.326405e+02	3.796256e+00	2.542058e+01	1.744186e-01	2.005506e+00	1.638588e-02	9.551694e-01	3.962445e-02	1.254469e+00	2.374655e-02
17260000	-4.457640e+03	-9.359876e+02	4.263777e+00	2.921828e+01	1.046512e-01	2.448304e+00	8.381253e-03	9.787982e-01	2.500116e-02	1.242096e+00	2.612165e-02
17280000	-4.438270e+03	-9.414125e+02	3.808175e+00	2.735436e+01	9.302326e-02	2.811423e+00	5.796698e-03	9.892516e-01	1.856547e-02	1.101874e+00	2.377642e-02
17300000	-4.456490e+03	-9.365720e+02	3.779389e+00	2.658535e+01	1.395349e-01	2.027000e+00	1.539054e-02	9.470215e-01	6.019294e-02	9.379393e-01	2.411768e-02
17320000	-4.441568e+03	-9.307636e+02	3.548238e+00	2.563164e+01	1.511628e-01	2.638981e+00	1.555159e-02	9.488844e-01	5.012166e-02	1.115645e+00	2.282730e-02
17340000	-4.444590e+03	-9.600739e+02	3.350504e+00	2.656255e+01	4.651163e-02	2.182285e+00	1.189166e-02	9.795630e-01	1.366321e-02	9.854810e-01	2.097838e-02
17360000	-4.439303e+03	-9.501464e+02	3.788386e+00	2.775801e+01	1.511628e-01	3.333971e+00	1.296153e-02	9.542422e-01	7.192183e-02	1.121279e+00	2.414415e-02
17380000	-4.452210e+03	-9.427842e+02	3.551312e+00	2.719378e+01	1.046512e-01	2.375192e+00	1.911386e-02	9.306170e-01	6.641804e-02	9.864327e-01	2.184099e-02
17400000	-4.441029e+03	-9.617737e+02	2.789640e+00	2.097433e+01	1.162791e-01	2.503051e+00	1.452514e-02	9.580286e-01	4.396005e-02	1.011141e+00	1.752943e-02
17420000	-4.453129e+03	-9.588598e+02	2.763883e+00	2.242991e+01	1.046512e-01	2.792335e+00	1.025342e-02	9.765503e-01	2.041534e-02	1.324491e+00	1.763894e-02
17440000	-4.456867e+03	-9.441279e+02	3.163385e+00	2.295318e+01	1.744186e-01	2.745033e+00	1.646007e-02	9.198790e-01	7.366496e-02	6.371293e-01	1.983563e-02
17460000	-4.452664e+03	-9.417981e+02	3.420111e+00	2.506727e+01	1.627907e-01	2.674415e+00	9.628440e-04	9.969148e-01	4.805605e-02	1.292554e+00	2.193330e-02
17480000	-4.457214e+03	-9.414797e+02	3.400384e+00	2.494349e+01	9.302326e-02	2.420602e+00	2.845464e-03	9.945873e-01	1.909242e-02	1.052293e+00	2.190734e-02
17500000	-4.453529e+03	-9.575221e+02	3.099564e+00	2.324516e+01	1.395349e-01	3.390085e+00	1.943960e-03	9.953397e-01	2.620328e-02	1.179556e+00	1.999638e-02
17520000	-4.447052e+03	-9.328137e+02	3.752007e+00	2.642523e+01	1.511628e-01	2.442577e+00	2.300258e-03	9.956599e-01	2.291941e-02	1.025816e+00	2.413276e-02
17540000	-4.461340e+03	-9.342704e+02	3.867271e+00	2.768469e+01	6.976744e-02	2.180105e+00	6.032454e-03	9.842916e-01	4.619241e-02	9.246765e-01	2.494521e-02
17560000	-4.456502e+03	-9.247438e+02	3.968237e+00	2.718801e+01	1.744186e-01	2.381376e+00	1.775202e-02	9.535036e-01	3.683415e-02	9.667045e-01	2.549748e-02
17580000	-4.453936e+03	-9.272374e+02	3.800478e+00	2.531784e+01	2.209302e-01	2.822758e+00	5.911174e-03	9.776396e-01	8.671483e-02	1.091180e+00	2.445874e-02
17600000	-4.445081e+03	-9.300816e+02	4.120087e+00	2.758102e+01	1.627907e-01	2.052637e+00	4.595606e-03	9.819268e-01	7.963429e-02	1.488049e+00	2.598129e-02
17620000	-4.445925e+03	-9.320573e+02	4.790285e+00	3.483304e+01	1.395349e-01	2.404411e+00	7.665876e-03	9.754922e-01	6.502996e-02	1.523878e+00	3.084087e-02
17640000	-4.453420e+03	-9.275371e+02	4.196538e+00	2.983602e+01	1.744186e-01	2.824508e+00	1.120659e-02	9.673383e-01	3.674375e-02	1.428859e+00	2.687483e-02
17660000	-4.439850e+03	-9.222369e+02	3.983385e+00	2.619238e+01	2.209302e-01	2.512631e+00	1.822916e-02	9.261484e-01	1.072874e-01	1.157941e+00	2.516386e-02
17680000	-4.457926e+03	-9.269613e+02	4.472328e+00	3.325002e+01	1.046512e-01	2.404622e+00	1.456326e-02	9.650036e-01	3.444147e-02	1.627354e+00	2.870714e-02
17700000	-4.450514e+03	-9.227615e+02	4.631262e+00	3.204075e+01	1.046512e-01	2.534278e+00	1.107368e-02	9.748876e-01	2.184757e-02	1.777961e+00	2.985692e-02
17720000	-4.445080e+03	-9.264281e+02	4.523907e+00	3.270502e+01	1.046512e-01	2.221140e+00	8.114810e-03	9.787818e-01	2.865753e-02	1.310796e+00	2.876573e-02
17740000	-4.463773e+03	-9.518361e+02	3.681467e+00	2.595226e+01	1.860465e-01	3.044732e+00	1.426883e-02	9.309530e-01	1.237921e-01	1.354390e+00	2.325440e-02
17760000	-4.458824e+03	-9.560318e+02	3.482336e+00	2.561151e+01	1.162791e-01	2.860316e+00	4.017277e-03	9.859831e-01	6.285602e-02	1.554119e+00	2.197423e-02
17780000	-4.440832e+03	-9.570062e+02	3.361916e+00	2.542962e+01	9.302326e-02	2.742355e+00	1.991334e-02	9.626370e-01	1.952756e-02	1.008862e+00	2.132123e-02
17800000	-4.459202e+03	-9.514279e+02	3.572863e+00	2.562678e+01	1.744186e-01	3.491415e+00	1.300339e-02	9.541281e-01	6.456769e-02	1.050441e+00	2.285906e-02
17820000	-4.437679e+03	-9.566525e+02	3.406592e+00	2.514152e+01	1.162791e-01	3.871806e+00	1.697899e-02	9.638285e-01	2.457771e-02	1.240371e+00	2.159566e-02
17840000	-4.442049e+03	-9.399831e+02	3.497904e+00	2.528098e+01	1.511628e-01	2.723815e+00	1.175475e-02	9.664017e-01	4.630277e-02	9.772211e-01	2.243403e-02
17860000	-4.471109e+03	-9.490235e+02	3.652425e+00	2.554358e+01	1.511628e-01	2.606125e+00	2.130340e-02	9.274952e-01	4.854037e-02	1.144425e+00	2.345682e-02
17880000	-4.456472e+03	-9.385364e+02	3.644214e+00	2.797816e+01	4.651163e-02	2.308288e+00	1.896055e-02	9.735388e-01	8.970391e-03	9.213158e-01	2.280055e-02
17900000	-4.454677e+03	-9.374870e+02	3.520974e+00	2.645595e+01	1.162791e-01	2.596849e+00	1.284241e-02	9.740454e-01	2.015282e-02	1.150040e+00	2.220220e-02
17920000	-4.466607e+03	-9.523167e+02	3.222577e+00	2.337969e+01	1.162791e-01	2.378685e+00	1.036728e-02	9.819861e-01	1.385850e-02	8.215095e-01	2.031640e-02
17940000	-4.442032e+03	-9.304721e+02	3.957390e+00	2.678974e+01	1.860465e-01	2.468667e+00	1.365198e-02	9.558096e-01	4.040418e-02	1.186053e+00	2.518953e-02
17960000	-4.456999e+03	-9.230267e+02	4.529349e+00	3.019327e+01	9.302326e-02	2.147525e+00	2.338248e-02	9.537119e-01	2.617686e-02	1.321905e+00	2.812557e-02
17980000	-4.447758e+03	-9.421528e+02	3.862076e+00	2.581290e+01	1.279070e-01	2.976670e+00	1.373824e-02	9.674583e-01	3.040891e-02	1.183978e+00	2.393524e-02
18000000	-4.454032e+03	-9.589529e+02	3.471845e+00	2.913800e+01	1.162791e-01	1.751801e+00	1.540703e-02	9.500163e-01	3.625540e-02	1.272190e+00	2.204437e-02
18020000	-4.445802e+03	-9.224449e+02	4.402458e+00	3.190770e+01	1.860465e-01	2.954781e+00	1.714863e-02	9.362601e-01	5.651818e-02	1.230989e+00	2.708897e-02
18040000	-4.439116e+03	-9.430681e+02	3.225430e+00	2.405847e+01	1.976744e-01	2.502386e+00	5.386154e-03	9.718865e-01	9.952596e-02	1.079256e+00	2.020771e-02
18060000	-4.448316e+03	-9.196151e+02	3.881611e+00	2.735211e+01	1.860465e-01	2.885193e+00	1.264146e-02	9.554134e-01	5.673552e-02	1.246421e+00	2.475364e-02
18080000	-4.466615e+03	-9.074482e+02	4.253751e+00	2.864235e+01	2.325581e-01	2.756337e+00	1.263614e-02	9.603860e-01	6.411155e-02	1.139337e+00	2.710240e-02
18100000	-4.451181e+03	-9.330263e+02	4.045070e+00	2.856535e+01	1.744186e-01	2.091918e+00	2.524571e-02	9.140674e-01	7.829585e-02	1.176492e+00	2.550216e-02
18120000	-4.451343e+03	-9.043500e+02	4.293965e+00	2.732320e+01	1.627907e-01	2.684628e+00	1.132650e-02	9.641619e-01	5.663159e-02	9.348642e-01	2.709311e-02
18140000	-4.449257e+03	-9.477334e+02	3.528272e+00	2.453715e+01	1.744186e-01	2.238798e+00	9.351715e-03	9.764958e-01	3.678147e-02	1.041247e+00	2.244794e-02
18160000	-4.462695e+03	-9.546460e+02	3.110392e+00	2.220893e+01	1.744186e-01	2.127310e+00	7.560560e-03	9.749219e-01	4.461206e-02	9.843342e-01	1.933902e-02
18180000	-4.460811e+03	-9.283590e+02	4.306681e+00	3.357637e+01	1.395349e-01	2.376142e+00	8.985572e-03	9.670496e-01	6.621200e-02	1.728162e+00	2.729785e-02
18200000	-4.461970e+03	-9.205593e+02	3.834442e+00	2.771157e+01	1.046512e-01	2.551404e+00	1.168213e-02	9.636385e-01	4.447509e-02	1.582530e+00	2.445812e-02
18220000	-4.471440e+03	-9.173553e+02	3.907027e+00	2.715354e+01	1.395349e-01	2.246565e+00	1.547538e-02	9.655283e-01	2.596873e-02	1.369651e+00	2.497016e-02
18240000	-4.443809e+03	-9.566116e+02	3.080499e+00	2.327143e+01	1.162791e-01	2.909380e+00	1.276823e-02	9.647174e-01	3.531399e-02	1.067054e+00	1.979640e-02
18260000	-4.466742e+03	-9.501747e+02	2.930148e+00	2.185126e+01	1.395349e-01	2.728428e+00	2.431657e-02	9.559230e-01	2.058465e-02	1.161673e+00	1.889385e-02
18280000	-4.455623e+03	-9.523799e+02	3.713045e+00	2.705275e+01	1.860465e-01	2.784709e+00	8.502301e-03	9.626121e-01	7.032497e-02	1.273033e+00	2.383514e-02
18300000	-4.451783e+03	-9.494913e+02	3.915939e+00	2.827924e+01	1.279070e-01	2.401312e+00	1.178617e-02	9.785895e-01	1.516594e-02	1.468607e+00	2.378366e-02
18320000	-4.462350e+03	-9.471927e+02	3.962364e+00	2.804587e+01	1.627907e-01	2.726788e+00	6.221049e-03	9.773084e-01	5.368905e-02	9.054628e-01	2.462797e-02
18340000	-4.447645e+03	-9.526925e+02	3.533540e+00	2.499624e+01	1.395349e-01	3.000235e+00	7.910192e-03	9.758211e-01	6.076299e-02	1.450572e+00	2.255038e-02
18360000	-4.439169e+03	-9.463962e+02	3.895231e+00	2.731475e+01	1.511628e-01	2.548527e+00	1.168257e-02	9.695453e-01	3.186995e-02	1.300071e+00	2.424900e-02
18380000	-4.445275e+03	-9.654251e+02	3.234202e+00	2.287816e+01	4.651163e-02	3.136033e+00	8.603068e-03	9.876499e-01	1.246217e-02	1.190378e+00	2.020410e-02
18400000	-4.447378e+03	-9.322580e+02	4.188263e+00	2.782467e+01	1.860465e-01	2.325156e+00	2.262035e-02	9.340966e-01	6.135270e-02	1.186055e+00	2.637103e-02
18420000	-4.447582e+03	-9.295181e+02	3.937299e+00	2.694466e+01	1.511628e-01	2.566594e+00	5.948144e-03	9.791688e-01	5.636756e-02	9.964086e-01	2.498527e-02
18440000	-4.451849e+03	-9.189798e+02	3.577261e+00	2.525716e+01	1.511628e-01	2.451872e+00	4.814889e-03	9.865974e-01	4.121510e-02	1.092286e+00	2.271475e-02
18460000	-4.445442e+03	-9.565855e+02	3.404902e+00	2.671065e+01	1.162791e-01	2.269014e+00	2.961499e-03	9.945686e-01	1.493878e-02	1.253659e+00	2.152127e-02
18480000	-4.442168e+03	-9.543135e+02	3.885975e+00	2.933214e+01	1.395349e-01	3.241744e+00	1.040119e-02	9.616415e-01	6.163975e-02	1.220663e+00	2.443409e-02
18500000	-4.453286e+03	-9.643685e+02	3.754114e+00	2.952957e+01	4.651163e-02	2.946136e+00	2.641170e-02	9.568433e-01	1.011869e-02	1.316578e+00	2.361128e-02
18520000	-4.470689e+03	-9.600930e+02	2.974793e+00	2.159640e+01	1.162791e-01	2.846951e+00	7.818106e-03	9.802850e-01	3.848488e-02	9.208199e-01	1.884481e-02
18540000	-4.467390e+03	-9.272827e+02	4.210815e+00	2.992402e+01	1.279070e-01	2.443168e+00	8.852155e-03	9.812064e-01	2.954784e-02	1.256557e+00	2.666171e-02
18560000	-4.463562e+03	-9.516580e+02	3.108445e+00	2.218996e+01	1.162791e-01	3.279985e+00	1.730541e-02	9.504209e-01	3.771308e-02	8.110908e-01	1.981281e-02
18580000	-4.457433e+03	-9.309117e+02	4.102683e+00	3.006071e+01	1.162791e-01	2.110490e+00	6.856742e-03	9.817152e-01	2.780854e-02	1.566467e+00	2.631608e-02
18600000	-4.455075e+03	-9.359567e+02	3.114464e+00	2.224704e+01	1.162791e-01	2.252306e+00	3.181883e-03	9.871857e-01	6.801927e-02	1.004143e+00	1.990363e-02
18620000	-4.429270e+03	-9.437111e+02	3.849565e+00	2.854145e+01	1.279070e-01	3.029875e+00	2.122935e-02	9.505444e-01	2.199677e-02	1.627842e+00	2.455477e-02
18640000	-4.454917e+03	-9.563223e+02	3.266495e+00	2.400478e+01	9.302326e-02	2.431190e+00	1.316411e-02	9.591533e-01	3.080210e-02	1.289156e+00	2.044095e-02
18660000	-4.463637e+03	-9.209038e+02	3.717915e+00	2.559437e+01	1.046512e-01	2.713431e+00	1.905774e-02	9.617219e-01	1.903898e-02	8.385627e-01	2.396315e-02
18680000	-4.436804e+03	-9.165824e+02	4.471525e+00	3.183746e+01	1.279070e-01	3.005770e+00	1.992436e-02	9.538518e-01	2.629507e-02	1.121375e+00	2.836126e-02
18700000	-4.444642e+03	-8.973300e+02	5.510357e+00	3.732035e+01	8.139535e-02	2.068973e+00	1.485621e-02	9.785362e-01	1.818824e-02	1.293717e+00	3.414372e-02
18720000	-4.445424e+03	-9.324952e+02	4.708893e+00	3.343192e+01	1.511628e-01	2.651126e+00	2.544574e-02	9.355741e-01	2.840333e-02	1.198423e+00	2.957249e-02
18740000	-4.456621e+03	-8.925912e+02	4.743983e+00	3.256248e+01	1.279070e-01	2.134274e+00	1.292745e-02	9.639257e-01	4.511946e-02	1.278706e+00	3.003374e-02
18760000	-4.466483e+03	-9.216705e+02	4.879363e+00	3.329378e+01	1.162791e-01	2.652575e+00	1.815524e-02	9.305453e-01	8.047537e-02	1.150923e+00	3.003681e-02
18780000	-4.466476e+03	-9.355517e+02	3.415673e+00	2.343717e+01	1.395349e-01	2.420230e+00	9.688795e-03	9.776231e-01	3.392016e-02	1.300555e+00	2.136804e-02
18800000	-4.456731e+03	-9.738469e+02	2.547490e+00	1.956971e+01	9.302326e-02	2.793989e+00	2.402903e-02	9.501276e-01	1.704622e-02	9.039213e-01	1.604893e-02
18820000	-4.440897e+03	-9.526700e+02	3.264168e+00	2.366409e+01	1.046512e-01	3.044573e+00	1.642425e-02	9.650393e-01	2.144366e-02	7.700669e-01	2.098993e-02
18840000	-4.463992e+03	-9.425439e+02	3.679035e+00	2.720766e+01	1.046512e-01	2.120214e+00	9.907403e-04	9.967400e-01	4.415175e-02	1.031147e+00	2.259886e-02
18860000	-4.451493e+03	-9.354280e+02	3.542446e+00	2.503264e+01	1.976744e-01	2.823480e+00	1.260709e-02	9.530135e-01	5.275705e-02	1.451159e+00	2.227527e-02
18880000	-4.494034e+03	-9.022837e+02	4.928667e+00	3.473895e+01	1.860465e-01	2.106342e+00	8.822136e-03	9.623387e-01	7.100944e-02	1.332422e+00	3.143631e-02
18900000	-4.457307e+03	-9.175261e+02	4.174751e+00	2.778955e+01	2.093023e-01	2.707553e+00	2.149982e-02	9.054234e-01	1.129206e-01	9.006117e-01	2.636279e-02
18920000	-4.453728e+03	-9.390576e+02	3.843969e+00	2.753925e+01	1.976744e-01	2.140502e+00	1.521764e-02	9.461997e-01	6.192232e-02	9.913512e-01	2.462145e-02
18940000	-4.458504e+03	-9.306683e+02	3.572405e+00	2.357298e+01	1.976744e-01	2.585299e+00	1.125602e-02	9.662127e-01	7.448628e-02	8.984108e-01	2.298189e-02
18960000	-4.456037e+03	-9.433957e+02	3.148170e+00	2.277444e+01	1.511628e-01	2.597487e+00	1.430236e-02	9.553409e-01	6.594711e-02	9.726049e-01	2.029773e-02
18980000	-4.442563e+03	-9.440686e+02	3.875738e+00	2.711986e+01	9.302326e-02	2.441118e+00	1.364895e-02	9.716620e-01	2.081204e-02	1.001293e+00	2.461654e-02
19000000	-4.457906e+03	-9.317247e+02	3.605565e+00	2.557481e+01	1.744186e-01	2.958626e+00	5.707804e-03	9.843717e-01	4.126034e-02	1.252313e+00	2.279287e-02
19020000	-4.462540e+03	-9.541643e+02	3.471874e+00	2.724394e+01	8.139535e-02	2.778879e+00	5.750141e-03	9.881246e-01	1.788421e-02	1.269408e+00	2.236050e-02
19040000	-4.458595e+03	-9.449511e+02	3.525696e+00	2.643334e+01	6.976744e-02	2.344739e+00	6.497551e-03	9.913653e-01	1.091084e-02	1.232217e+00	2.272990e-02
19060000	-4.464097e+03	-9.527839e+02	3.548780e+00	2.579852e+01	6.976744e-02	3.189915e+00	7.291737e-03	9.878351e-01	1.588652e-02	1.069655e+00	2.264407e-02
19080000	-4.442676e+03	-9.472119e+02	4.033418e+00	2.922498e+01	1.511628e-01	2.514183e+00	1.154554e-02	9.654974e-01	4.644089e-02	1.530297e+00	2.599820e-02
19100000	-4.459507e+03	-9.351261e+02	4.072955e+00	2.877047e+01	1.279070e-01	2.143639e+00	2.282741e-02	9.300649e-01	5.519237e-02	1.206562e+00	2.567022e-02
19120000	-4.453535e+03	-9.431744e+02	3.159506e+00	2.245911e+01	1.976744e-01	3.028389e+00	7.394053e-03	9.751791e-01	6.774957e-02	9.278220e-01	1.971793e-02
19140000	-4.434188e+03	-9.620092e+02	3.551088e+00	2.503179e+01	9.302326e-02	2.357141e+00	2.095718e-02	9.593125e-01	1.971902e-02	1.238981e+00	2.134547e-02
19160000	-4.441937e+03	-9.456844e+02	3.347938e+00	2.378429e+01	1.627907e-01	2.158191e+00	1.990655e-02	9.558659e-01	2.311849e-02	8.675715e-01	2.113236e-02
19180000	-4.453766e+03	-9.368946e+02	4.074085e+00	2.815511e+01	9.302326e-02	2.520283e+00	1.234325e-02	9.705591e-01	3.341106e-02	1.350880e+00	2.548747e-02
19200000	-4.453414e+03	-9.758874e+02	2.831486e+00	2.133203e+01	6.976744e-02	2.637099e+00	7.276185e-03	9.839089e-01	2.326030e-02	1.123019e+00	1.791270e-02
19220000	-4.458545e+03	-9.393969e+02	3.489776e+00	2.402918e+01	1.162791e-01	2.500965e+00	3.006435e-02	9.466443e-01	2.261909e-02	1.144746e+00	2.198945e-02
19240000	-4.456095e+03	-9.477973e+02	3.418804e+00	2.499976e+01	1.046512e-01	2.249018e+00	9.229457e-03	9.847482e-01	1.413165e-02	1.185126e+00	2.201282e-02
19260000	-4.444876e+03	-9.353767e+02	4.010496e+00	2.979514e+01	1.395349e-01	2.381313e+00	1.600612e-02	9.632055e-01	3.254438e-02	1.224958e+00	2.577632e-02
19280000	-4.449141e+03	-9.513084e+02	3.157114e+00	2.313648e+01	1.744186e-01	3.675000e+00	2.157724e-02	9.352590e-01	4.356720e-02	1.340770e+00	2.013853e-02
19300000	-4.439224e+03	-9.565625e+02	3.161965e+00	2.368162e+01	3.488372e-02	1.975924e+00	1.435898e-02	9.865664e-01	4.565645e-03	1.312076e+00	1.962165e-02
19320000	-4.450295e+03	-9.159382e+02	4.195187e+00	3.011889e+01	9.302326e-02	2.271436e+00	1.108973e-02	9.796689e-01	1.532756e-02	1.328765e+00	2.610280e-02
19340000	-4.442557e+03	-9.213969e+02	4.137338e+00	3.124464e+01	1.162791e-01	2.342991e+00	1.588928e-02	9.808226e-01	6.670372e-03	1.191132e+00	2.653441e-02
19360000	-4.458725e+03	-9.102458e+02	3.509535e+00	2.466644e+01	1.627907e-01	2.844585e+00	1.282794e-02	9.522376e-01	6.792546e-02	8.351711e-01	2.251974e-02
19380000	-4.467481e+03	-9.305570e+02	3.413461e+00	2.385507e+01	1.395349e-01	2.620087e+00	8.902475e-03	9.736745e-01	4.749110e-02	1.029185e+00	2.199120e-02
19400000	-4.444293e+03	-9.828548e+02	2.960197e+00	2.368207e+01	9.302326e-02	3.309875e+00	1.210064e-02	9.703796e-01	2.679751e-02	9.886127e-01	1.886586e-02
19420000	-4.438807e+03	-9.767892e+02	2.910187e+00	2.519028e+01	1.046512e-01	3.658129e+00	1.559536e-02	9.608980e-01	2.105904e-02	1.079345e+00	1.873736e-02
19440000	-4.460409e+03	-9.619822e+02	3.414110e+00	2.454693e+01	1.279070e-01	3.011198e+00	1.038593e-02	9.660899e-01	5.437195e-02	1.276810e+00	2.067893e-02
19460000	-4.454357e+03	-9.410049e+02	3.840207e+00	2.944450e+01	1.162791e-01	2.318480e+00	8.353382e-03	9.782063e-01	2.637268e-02	1.260681e+00	2.473541e-02
19480000	-4.455296e+03	-9.253447e+02	4.434727e+00	3.345144e+01	1.279070e-01	2.155851e+00	8.543417e-03	9.842661e-01	1.774505e-02	1.271959e+00	2.847217e-02
19500000	-4.458700e+03	-9.276891e+02	4.996429e+00	3.780808e+01	1.279070e-01	2.045781e+00	6.425635e-03	9.821783e-01	3.374693e-02	1.375341e+00	3.187302e-02
19520000	-4.450184e+03	-9.212047e+02	4.648726e+00	3.347529e+01	1.627907e-01	2.237319e+00	6.556732e-03	9.829737e-01	3.551171e-02	1.114510e+00	2.939772e-02
19540000	-4.447707e+03	-9.379314e+02	4.566047e+00	3.270498e+01	1.627907e-01	2.321836e+00	3.927201e-03	9.878248e-01	5.555263e-02	1.242388e+00	2.863791e-02
19560000	-4.453357e+03	-9.164294e+02	4.672544e+00	3.189512e+01	1.976744e-01	2.597673e+00	9.601709e-03	9.709428e-01	4.384580e-02	1.329372e+00	2.947405e-02
19580000	-4.454382e+03	-9.501474e+02	3.620898e+00	2.585029e+01	1.046512e-01	2.660815e+00	9.566171e-03	9.712739e-01	4.712543e-02	9.928858e-01	2.305979e-02
19600000	-4.461461e+03	-9.344315e+02	3.821344e+00	2.571942e+01	1.395349e-01	2.514802e+00	9.778708e-03	9.758376e-01	3.546392e-02	8.920071e-01	2.335562e-02
19620000	-4.465883e+03	-9.503422e+02	3.736350e+00	2.823124e+01	1.627907e-01	2.132971e+00	3.806445e-03	9.835357e-01	7.366598e-02	1.100138e+00	2.322483e-02
19640000	-4.430023e+03	-9.437006e+02	3.474856e+00	2.386844e+01	1.162791e-01	2.639843e+00	1.848554e-02	9.552526e-01	2.313286e-02	1.179786e+00	2.221356e-02
19660000	-4.489119e+03	-9.403448e+02	3.414909e+00	2.295511e+01	1.976744e-01	3.025248e+00	1.894089e-02	9.051308e-01	1.201335e-01	1.103546e+00	2.168680e-02
19680000	-4.447898e+03	-9.581137e+02	3.328898e+00	2.398580e+01	1.046512e-01	1.899638e+00	1.061407e-02	9.761671e-01	3.183847e-02	1.309935e+00	2.124134e-02
19700000	-4.468711e+03	-9.382669e+02	3.158157e+00	2.111410e+01	1.395349e-01	2.755325e+00	1.115612e-02	9.761609e-01	2.813851e-02	1.106463e+00	1.978390e-02
19720000	-4.471831e+03	-9.352366e+02	3.931546e+00	2.764117e+01	9.302326e-02	1.926476e+00	2.560412e-02	9.452951e-01	2.912745e-02	1.185234e+00	2.461264e-02
19740000	-4.443931e+03	-9.436905e+02	3.664274e+00	2.777020e+01	1.511628e-01	1.952824e+00	5.187459e-03	9.883622e-01	2.295801e-02	1.173861e+00	2.351217e-02
19760000	-4.472201e+03	-9.260224e+02	3.366537e+00	2.204197e+01	2.093023e-01	2.562347e+00	1.235215e-02	9.596229e-01	7.211650e-02	8.572715e-01	2.121834e-02
19780000	-4.469336e+03	-9.553338e+02	3.449420e+00	2.442811e+01	9.302326e-02	2.293359e+00	1.245381e-02	9.781587e-01	1.644212e-02	9.478385e-01	2.165988e-02
19800000	-4.473132e+03	-9.473039e+02	3.213070e+00	2.134629e+01	1.627907e-01	2.486014e+00	2.062664e-02	9.340889e-01	5.462767e-02	8.819561e-01	1.978457e-02
19820000	-4.444878e+03	-9.612496e+02	3.229713e+00	2.532386e+01	9.302326e-02	2.387444e+00	2.836261e-02	9.543168e-01	1.131541e-02	1.226041e+00	1.952232e-02
19840000	-4.451504e+03	-9.387706e+02	4.099621e+00	2.609669e+01	2.209302e-01	2.464200e+00	1.244475e-02	9.341189e-01	1.413956e-01	1.171571e+00	2.573780e-02
19860000	-4.448516e+03	-9.492983e+02	3.802640e+00	2.711374e+01	1.395349e-01	2.551957e+00	4.982764e-03	9.861377e-01	3.706739e-02	1.505880e+00	2.447657e-02
19880000	-4.434921e+03	-9.302471e+02	3.729452e+00	2.453895e+01	8.139535e-02	2.541449e+00	7.551689e-03	9.917233e-01	1.008228e-02	1.205329e+00	2.366049e-02
19900000	-4.455618e+03	-9.454426e+02	3.311342e+00	2.276557e+01	1.511628e-01	2.332520e+00	1.527232e-02	9.615438e-01	3.115775e-02	8.259076e-01	2.004181e-02
19920000	-4.454161e+03	-9.407336e+02	3.421128e+00	2.434939e+01	1.279070e-01	3.238888e+00	9.314109e-03	9.653510e-01	7.147552e-02	1.116976e+00	2.203637e-02
19940000	-4.442694e+03	-9.274237e+02	3.773429e+00	2.649763e+01	1.046512e-01	2.556871e+00	1.093038e-02	9.826103e-01	1.407929e-02	1.458335e+00	2.414649e-02
19960000	-4.482147e+03	-9.323034e+02	3.941122e+00	2.690693e+01	9.302326e-02	3.099223e+00	7.380691e-03	9.909633e-01	7.652834e-03	1.341056e+00	2.529172e-02
19980000	-4.462962e+03	-9.256536e+02	4.136627e+00	2.847047e+01	1.744186e-01	2.179631e+00	6.049195e-03	9.776262e-01	6.775614e-02	1.263944e+00	2.641945e-02
20000000	-4.460722e+03	-9.357341e+02	3.773421e+00	2.739363e+01	1.744186e-01	2.226374e+00	1.049355e-02	9.762750e-01	2.196524e-02	1.153783e+00	2.424124e-02
20020000	-4.449612e+03	-9.519176e+02	3.373655e+00	2.517581e+01	1.046512e-01	2.551676e+00	4.260208e-03	9.921293e-01	2.238550e-02	1.202026e+00	2.115631e-02
20040000	-4.458089e+03	-9.436659e+02	3.667901e+00	2.696631e+01	1.279070e-01	2.539743e+00	6.909386e-03	9.885261e-01	1.173708e-02	9.713590e-01	2.323435e-02
20060000	-4.462896e+03	-9.260331e+02	3.452014e+00	2.414682e+01	1.627907e-01	2.775757e+00	8.579391e-03	9.758616e-01	4.368457e-02	1.005702e+00	2.222455e-02
20080000	-4.444032e+03	-9.303374e+02	3.473430e+00	2.404309e+01	1.744186e-01	2.864125e+00	1.524332e-02	9.580766e-01	4.013586e-02	1.139213e+00	2.220983e-02
20100000	-4.464300e+03	-9.060839e+02	4.652914e+00	3.144634e+01	1.395349e-01	2.742480e+00	1.608704e-02	9.603509e-01	4.107812e-02	1.084308e+00	2.989258e-02
20120000	-4.468386e+03	-9.301337e+02	3.964669e+00	2.879021e+01	1.511628e-01	2.934478e+00	5.819769e-03	9.813592e-01	6.174016e-02	1.350769e+00	2.555461e-02
20140000	-4.460452e+03	-9.420160e+02	3.172372e+00	2.347479e+01	1.744186e-01	2.660547e+00	2.173167e-02	9.359739e-01	4.429811e-02	1.134675e+00	2.013248e-02
20160000	-4.472810e+03	-9.482240e+02	3.183144e+00	2.279059e+01	1.511628e-01	2.227987e+00	1.489852e-02	9.691080e-01	2.526938e-02	1.226766e+00	2.033593e-02
20180000	-4.474332e+03	-9.499660e+02	3.314252e+00	2.208933e+01	1.279070e-01	2.701606e+00	2.133766e-02	9.487439e-01	2.711910e-02	9.059160e-01	2.129103e-02
20200000	-4.459346e+03	-9.514608e+02	3.528510e+00	2.463699e+01	1.744186e-01	2.109979e+00	1.080340e-02	9.534092e-01	7.804356e-02	1.221610e+00	2.249017e-02
20220000	-4.445867e+03	-9.375111e+02	3.757191e+00	2.726602e+01	9.302326e-02	2.990075e+00	1.613068e-02	9.668919e-01	2.731764e-02	1.192633e+00	2.415030e-02
20240000	-4.466588e+03	-9.459035e+02	3.452608e+00	2.476376e+01	1.976744e-01	2.769622e+00	1.232191e-02	9.579974e-01	5.059034e-02	1.069928e+00	2.178066e-02
20260000	-4.445977e+03	-9.367334e+02	4.023554e+00	2.861281e+01	1.162791e-01	2.168335e+00	1.794895e-02	9.524234e-01	3.174976e-02	1.335590e+00	2.575407e-02
20280000	-4.455832e+03	-9.422536e+02	4.481008e+00	3.359908e+01	1.046512e-01	2.361816e+00	1.196774e-02	9.674790e-01	3.766395e-02	1.294354e+00	2.878356e-02
20300000	-4.479816e+03	-9.492376e+02	3.457054e+00	2.526001e+01	1.627907e-01	2.519206e+00	3.822623e-03	9.840704e-01	7.468356e-02	9.950905e-01	2.185086e-02
20320000	-4.463261e+03	-9.366003e+02	3.145410e+00	2.200756e+01	1.744186e-01	2.188269e+00	2.312387e-02	8.961000e-01	8.237531e-02	8.702580e-01	2.025931e-02
20340000	-4.452804e+03	-9.335368e+02	3.512521e+00	2.469450e+01	1.162791e-01	2.332239e+00	2.672982e-02	9.260009e-01	4.440781e-02	6.777414e-01	2.233815e-02
20360000	-4.459439e+03	-9.512234e+02	3.721968e+00	2.632239e+01	1.744186e-01	1.909698e+00	1.300282e-02	9.445490e-01	6.943706e-02	1.397206e+00	2.288513e-02
20380000	-4.453805e+03	-9.289528e+02	3.317724e+00	2.363349e+01	1.395349e-01	2.877472e+00	4.161816e-03	9.854561e-01	6.230124e-02	8.429168e-01	2.105924e-02
20400000	-4.453219e+03	-9.576789e+02	3.483413e+00	2.627070e+01	1.162791e-01	2.855649e+00	5.760760e-03	9.834108e-01	3.548027e-02	9.154033e-01	2.234152e-02
20420000	-4.478187e+03	-9.541363e+02	3.251623e+00	2.357275e+01	2.093023e-01	2.072751e+00	9.692977e-04	9.962028e-01	7.949103e-02	1.116251e+00	2.097557e-02
20440000	-4.455326e+03	-9.338701e+02	3.973499e+00	2.942437e+01	1.162791e-01	2.529620e+00	4.892018e-03	9.907242e-01	1.592234e-02	1.443102e+00	2.532163e-02
20460000	-4.454704e+03	-9.271991e+02	3.788034e+00	2.896279e+01	1.162791e-01	2.153278e+00	1.391236e-02	9.675317e-01	2.202516e-02	1.324506e+00	2.401571e-02
20480000	-4.455446e+03	-9.541673e+02	3.375041e+00	2.438490e+01	1.162791e-01	2.657980e+00	1.143177e-02	9.659302e-01	5.081447e-02	1.127664e+00	2.162239e-02
20500000	-4.457666e+03	-9.444092e+02	3.523136e+00	2.770225e+01	8.139535e-02	2.002003e+00	1.492970e-02	9.851475e-01	4.059079e-03	1.086234e+00	2.264223e-02
20520000	-4.468790e+03	-9.383776e+02	3.976300e+00	3.159418e+01	1.860465e-01	2.198398e+00	1.780920e-02	9.313782e-01	4.634923e-02	1.065648e+00	2.549550e-02
20540000	-4.453047e+03	-9.591247e+02	3.106055e+00	2.549679e+01	9.302326e-02	2.419650e+00	1.160840e-02	9.679779e-01	2.840689e-02	8.755019e-01	1.977533e-02
20560000	-4.442287e+03	-9.797872e+02	3.071863e+00	2.703387e+01	9.302326e-02	2.116824e+00	1.982848e-02	9.403712e-01	3.271730e-02	1.450023e+00	1.950876e-02
20580000	-4.448440e+03	-9.665482e+02	3.008633e+00	2.413899e+01	1.046512e-01	2.164535e+00	2.202811e-02	9.323816e-01	3.924452e-02	1.260354e+00	1.919785e-02
20600000	-4.456447e+03	-9.480440e+02	4.270539e+00	3.196964e+01	1.162791e-01	2.389623e+00	2.375241e-02	9.195172e-01	4.783171e-02	1.367953e+00	2.665622e-02
20620000	-4.459764e+03	-9.333135e+02	4.018656e+00	3.125445e+01	1.395349e-01	2.921382e+00	9.009399e-03	9.631556e-01	5.120156e-02	1.368760e+00	2.547526e-02
20640000	-4.449872e+03	-9.482033e+02	3.700003e+00	2.908336e+01	1.279070e-01	2.167493e+00	8.427940e-03	9.767850e-01	2.849641e-02	1.130170e+00	2.330035e-02
20660000	-4.445911e+03	-9.612825e+02	3.466689e+00	2.612138e+01	8.139535e-02	2.276088e+00	2.445326e-02	9.567239e-01	1.692408e-02	1.136254e+00	2.189770e-02
20680000	-4.451620e+03	-9.742542e+02	2.777828e+00	2.090967e+01	1.046512e-01	2.254534e+00	1.193630e-02	9.714690e-01	2.048281e-02	9.261530e-01	1.763054e-02
20700000	-4.455415e+03	-9.582615e+02	2.833472e+00	2.146819e+01	9.302326e-02	1.736199e+00	1.610031e-02	9.709373e-01	1.655615e-02	8.417965e-01	1.789160e-02
20720000	-4.458450e+03	-9.438553e+02	4.171001e+00	3.044853e+01	1.511628e-01	3.116556e+00	8.043618e-03	9.648665e-01	6.258098e-02	1.166995e+00	2.654734e-02
20740000	-4.464829e+03	-9.212795e+02	3.373217e+00	2.271929e+01	1.744186e-01	2.337854e+00	9.538227e-03	9.720663e-01	5.652795e-02	1.387206e+00	2.161423e-02
20760000	-4.457887e+03	-9.360616e+02	3.476945e+00	2.321665e+01	1.046512e-01	2.443622e+00	1.750352e-02	9.626962e-01	2.352735e-02	1.062317e+00	2.177977e-02
20780000	-4.462740e+03	-9.000809e+02	4.773668e+00	3.160652e+01	1.744186e-01	2.645009e+00	2.067199e-02	9.415264e-01	4.928264e-02	1.151342e+00	3.078250e-02
20800000	-4.440963e+03	-9.162513e+02	4.481012e+00	3.167973e+01	1.744186e-01	2.345214e+00	1.625036e-02	9.344710e-01	8.634655e-02	1.115272e+00	2.881618e-02
20820000	-4.457081e+03	-9.225377e+02	4.238627e+00	3.158089e+01	1.395349e-01	2.705977e+00	1.913558e-02	9.440634e-01	4.145399e-02	9.639291e-01	2.666807e-02
20840000	-4.450188e+03	-9.240441e+02	4.506008e+00	3.235303e+01	2.093023e-01	2.515321e+00	1.829626e-02	9.066587e-01	1.420857e-01	9.941251e-01	2.903469e-02
20860000	-4.449386e+03	-9.221905e+02	4.155879e+00	2.843630e+01	1.744186e-01	2.765800e+00	3.046577e-02	9.234435e-01	4.491466e-02	1.188176e+00	2.675039e-02
20880000	-4.434344e+03	-9.220669e+02	4.129913e+00	2.855232e+01	1.162791e-01	2.604343e+00	7.976020e-03	9.739450e-01	4.107636e-02	1.140052e+00	2.626835e-02
20900000	-4.451602e+03	-9.314310e+02	3.748773e+00	2.777268e+01	1.511628e-01	2.391013e+00	2.062532e-02	9.481736e-01	2.778946e-02	1.454385e+00	2.385938e-02
20920000	-4.454136e+03	-9.614119e+02	2.793296e+00	2.149844e+01	1.162791e-01	3.229561e+00	9.366609e-03	9.740218e-01	3.734923e-02	1.017125e+00	1.756887e-02
20940000	-4.436562e+03	-9.220331e+02	4.259404e+00	2.892772e+01	1.511628e-01	2.807808e+00	1.156131e-02	9.642170e-01	4.750543e-02	1.066402e+00	2.694643e-02
20960000	-4.462240e+03	-9.228106e+02	4.201964e+00	2.933313e+01	1.046512e-01	2.864176e+00	7.326296e-03	9.826666e-01	2.823825e-02	1.161286e+00	2.696308e-02
20980000	-4.457357e+03	-9.259655e+02	4.452750e+00	2.795263e+01	1.162791e-01	3.060744e+00	9.050111e-03	9.724048e-01	4.388753e-02	1.019470e+00	2.864444e-02
21000000	-4.464355e+03	-9.327044e+02	4.119447e+00	2.827053e+01	1.162791e-01	2.565848e+00	9.215285e-03	9.767042e-01	3.604697e-02	1.388593e+00	2.597534e-02
21020000	-4.432900e+03	-9.388913e+02	4.488678e+00	3.301087e+01	6.976744e-02	2.919123e+00	9.873636e-03	9.871140e-01	8.152286e-03	1.336029e+00	2.880356e-02
21040000	-4.449924e+03	-9.274163e+02	4.428258e+00	2.917331e+01	1.162791e-01	2.202469e+00	8.993902e-03	9.834083e-01	1.954945e-02	1.495968e+00	2.852848e-02
21060000	-4.450810e+03	-9.317496e+02	3.533850e+00	2.210093e+01	1.860465e-01	2.025097e+00	8.361451e-03	9.722024e-01	6.713805e-02	1.192162e+00	2.260914e-02
21080000	-4.470182e+03	-9.242011e+02	4.273341e+00	2.843461e+01	1.976744e-01	2.655687e+00	1.498926e-02	9.416114e-01	8.085681e-02	1.104410e+00	2.735658e-02
21100000	-4.456425e+03	-9.355614e+02	4.239054e+00	3.038689e+01	1.279070e-01	2.700721e+00	2.477937e-02	9.236167e-01	5.528024e-02	1.357389e+00	2.711815e-02
21120000	-4.452970e+03	-9.229103e+02	4.618588e+00	3.405658e+01	8.139535e-02	2.438106e+00	6.582157e-03	9.876696e-01	1.361790e-02	1.276352e+00	2.918651e-02
21140000	-4.460262e+03	-9.309795e+02	4.006099e+00	2.940213e+01	1.627907e-01	2.531085e+00	1.114910e-02	9.478040e-01	1.103851e-01	9.226148e-01	2.571863e-02
21160000	-4.444355e+03	-9.229850e+02	3.529379e+00	2.362535e+01	1.395349e-01	2.729641e+00	1.719249e-02	9.434325e-01	6.444572e-02	9.206501e-01	2.237213e-02
21180000	-4.449312e+03	-9.210625e+02	3.965414e+00	2.766159e+01	1.511628e-01	2.353213e+00	1.885851e-02	9.322437e-01	5.995448e-02	1.010284e+00	2.549827e-02
21200000	-4.467789e+03	-9.855566e+02	2.912930e+00	2.315472e+01	1.744186e-01	2.102075e+00	6.457311e-03	9.698684e-01	9.708767e-02	1.071345e+00	1.872786e-02
21220000	-4.448509e+03	-9.410551e+02	3.692522e+00	2.711561e+01	1.860465e-01	2.912964e+00	1.080445e-02	9.545216e-01	6.047119e-02	1.285580e+00	2.332963e-02
21240000	-4.451212e+03	-9.622476e+02	3.139237e+00	2.414429e+01	1.046512e-01	2.165634e+00	2.743674e-03	9.934080e-01	2.369624e-02	1.562855e+00	1.978380e-02
21260000	-4.457779e+03	-9.306729e+02	3.826598e+00	2.675080e+01	1.162791e-01	2.763695e+00	2.231289e-02	9.545848e-01	2.425149e-02	9.778525e-01	2.435104e-02
21280000	-4.468139e+03	-9.400359e+02	3.367219e+00	2.446409e+01	1.744186e-01	2.717517e+00	1.079750e-02	9.657626e-01	5.414373e-02	8.757043e-01	2.107500e-02
21300000	-4.435101e+03	-9.502683e+02	3.737257e+00	2.698456e+01	1.046512e-01	3.174703e+00	1.372403e-02	9.760432e-01	1.910114e-02	9.701852e-01	2.339286e-02
21320000	-4.476887e+03	-9.662550e+02	2.917878e+00	2.202262e+01	9.302326e-02	2.634934e+00	2.861999e-03	9.926267e-01	3.197807e-02	8.303139e-01	1.874958e-02
21340000	-4.458782e+03	-9.353201e+02	4.052149e+00	2.953370e+01	1.046512e-01	3.039651e+00	7.723515e-03	9.861829e-01	1.658751e-02	1.609164e+00	2.509843e-02
21360000	-4.442344e+03	-9.205894e+02	4.509805e+00	3.335137e+01	8.139535e-02	2.357654e+00	4.604538e-03	9.935223e-01	1.206182e-02	1.097397e+00	2.847720e-02
21380000	-4.438689e+03	-9.036719e+02	4.382471e+00	3.117048e+01	1.744186e-01	1.905148e+00	4.146564e-03	9.900842e-01	3.015562e-02	9.486808e-01	2.779079e-02
21400000	-4.452347e+03	-9.244134e+02	3.417557e+00	2.529213e+01	1.395349e-01	2.354749e+00	2.649961e-03	9.931133e-01	2.755215e-02	8.255276e-01	2.180510e-02
21420000	-4.445290e+03	-9.380853e+02	3.571123e+00	2.531447e+01	1.860465e-01	2.221427e+00	1.582848e-02	9.190830e-01	1.092195e-01	9.196929e-01	2.247211e-02
21440000	-4.452001e+03	-9.540768e+02	3.466697e+00	2.592898e+01	9.302326e-02	2.462074e+00	6.127879e-03	9.888987e-01	1.726928e-02	1.257523e+00	2.179879e-02
21460000	-4.453940e+03	-9.979428e+02	2.539028e+00	2.011449e+01	1.279070e-01	2.678306e+00	1.426185e-02	9.737204e-01	1.579715e-02	1.222733e+00	1.607166e-02
21480000	-4.459066e+03	-9.249509e+02	4.218517e+00	3.006233e+01	1.395349e-01	2.125384e+00	7.875339e-03	9.834396e-01	2.111350e-02	1.278262e+00	2.676428e-02
21500000	-4.458944e+03	-9.124491e+02	4.267759e+00	3.142101e+01	1.511628e-01	2.684478e+00	1.402742e-02	9.586066e-01	4.111672e-02	1.209081e+00	2.710185e-02
21520000	-4.466018e+03	-9.454580e+02	3.619280e+00	2.702423e+01	1.511628e-01	2.678563e+00	2.393360e-02	9.518208e-01	2.133922e-02	1.126097e+00	2.320027e-02
21540000	-4.472336e+03	-9.644030e+02	3.191443e+00	2.465398e+01	1.511628e-01	2.294195e+00	2.068643e-02	9.144040e-01	6.183113e-02	9.800394e-01	2.049105e-02
21560000	-4.459196e+03	-9.621323e+02	2.796630e+00	2.161415e+01	1.046512e-01	2.632565e+00	9.547048e-03	9.761347e-01	2.550473e-02	8.366193e-01	1.777788e-02
21580000	-4.462750e+03	-9.490721e+02	2.773867e+00	2.118666e+01	1.511628e-01	2.612836e+00	6.393386e-03	9.802077e-01	4.566822e-02	1.047880e+00	1.762905e-02
21600000	-4.460750e+03	-9.251769e+02	3.852930e+00	2.623294e+01	1.279070e-01	2.212255e+00	2.206792e-02	9.366249e-01	4.736449e-02	9.389087e-01	2.455798e-02
21620000	-4.459493e+03	-9.249425e+02	3.698054e+00	2.656234e+01	8.139535e-02	2.284076e+00	1.232821e-02	9.837264e-01	1.007532e-02	1.092342e+00	2.331574e-02
21640000	-4.474457e+03	-9.341174e+02	3.697449e+00	2.721635e+01	1.279070e-01	2.604103e+00	5.165482e-03	9.896563e-01	2.385473e-02	1.095232e+00	2.300171e-02
21660000	-4.454705e+03	-9.456039e+02	3.995964e+00	2.916624e+01	1.627907e-01	2.242205e+00	7.117250e-03	9.754559e-01	5.656909e-02	1.297181e+00	2.445078e-02
21680000	-4.445449e+03	-9.496366e+02	3.542709e+00	2.584394e+01	6.976744e-02	2.523180e+00	1.661714e-03	9.973910e-01	1.441368e-02	1.273350e+00	2.275380e-02
21700000	-4.473312e+03	-9.526003e+02	3.453540e+00	2.551280e+01	1.860465e-01	2.026817e+00	9.594571e-04	9.972301e-01	3.920067e-02	9.494561e-01	2.211069e-02
21720000	-4.454533e+03	-9.537899e+02	3.500160e+00	2.819621e+01	8.139535e-02	2.552990e+00	3.746210e-03	9.926412e-01	1.722317e-02	1.265420e+00	2.245241e-02
21740000	-4.437661e+03	-9.477930e+02	3.117207e+00	2.226742e+01	1.162791e-01	2.393381e+00	1.004402e-03	9.983080e-01	1.344436e-02	1.015183e+00	2.005094e-02
21760000	-4.461131e+03	-9.341775e+02	3.035033e+00	2.169215e+01	2.325581e-01	3.041337e+00	6.925589e-03	9.570190e-01	1.283450e-01	1.022633e+00	1.896099e-02
21780000	-4.445067e+03	-9.249546e+02	4.155981e+00	2.907714e+01	1.046512e-01	2.619574e+00	3.106081e-03	9.939459e-01	2.046050e-02	8.079383e-01	2.650178e-02
21800000	-4.462878e+03	-8.951498e+02	4.891281e+00	3.169206e+01	6.976744e-02	2.444230e+00	4.096406e-03	9.962415e-01	5.940479e-03	1.075301e+00	3.138220e-02
21820000	-4.464253e+03	-9.280852e+02	4.020691e+00	2.796771e+01	1.511628e-01	3.539331e+00	3.380288e-03	9.919479e-01	3.018637e-02	9.122910e-01	2.569531e-02
21840000	-4.458884e+03	-9.221244e+02	4.372858e+00	2.756211e+01	1.860465e-01	2.231294e+00	7.721033e-03	9.741466e-01	7.899494e-02	1.133415e+00	2.720098e-02
21860000	-4.462430e+03	-9.450086e+02	3.861420e+00	2.596454e+01	9.302326e-02	2.386648e+00	2.589784e-02	9.652690e-01	1.028670e-02	1.264595e+00	2.452537e-02
21880000	-4.463387e+03	-9.473712e+02	3.810514e+00	2.584229e+01	1.511628e-01	2.424675e+00	9.945306e-03	9.742829e-01	4.928179e-02	1.091962e+00	2.415229e-02
21900000	-4.445280e+03	-9.580753e+02	3.282481e+00	2.318299e+01	1.511628e-01	2.524998e+00	7.235203e-03	9.784326e-01	3.877104e-02	1.056931e+00	2.020834e-02
21920000	-4.449468e+03	-9.527844e+02	3.440598e+00	2.783265e+01	1.627907e-01	2.515283e+00	1.063223e-02	9.577886e-01	7.202063e-02	1.182140e+00	2.169955e-02
21940000	-4.455581e+03	-9.511658e+02	3.055517e+00	2.250225e+01	1.511628e-01	3.228267e+00	5.442006e-03	9.856065e-01	3.262389e-02	9.478336e-01	1.958421e-02
21960000	-4.443855e+03	-9.249028e+02	4.009233e+00	2.806166e+01	1.162791e-01	2.778663e+00	9.833000e-03	9.834095e-01	1.916390e-02	1.261986e+00	2.525751e-02
21980000	-4.447633e+03	-9.342106e+02	3.755569e+00	2.670361e+01	1.395349e-01	2.465366e+00	1.651118e-02	9.493032e-01	5.457660e-02	7.205919e-01	2.372885e-02
22000000	-4.473821e+03	-9.457908e+02	3.032387e+00	2.114998e+01	1.627907e-01	3.564935e+00	1.493304e-02	9.597363e-01	3.113796e-02	1.035525e+00	1.907843e-02
22020000	-4.470170e+03	-9.384311e+02	3.589586e+00	2.495021e+01	1.279070e-01	2.149969e+00	1.814428e-02	9.547714e-01	4.299219e-02	9.216219e-01	2.266776e-02
22040000	-4.445237e+03	-9.528539e+02	3.483144e+00	2.515570e+01	1.279070e-01	3.057468e+00	3.058692e-02	9.146328e-01	4.007915e-02	1.126704e+00	2.237430e-02
22060000	-4.458514e+03	-9.446730e+02	3.634703e+00	2.534680e+01	1.162791e-01	2.598428e+00	1.549482e-02	9.749841e-01	1.296636e-02	1.078412e+00	2.317557e-02
22080000	-4.463111e+03	-9.284798e+02	3.565943e+00	2.478575e+01	2.093023e-01	2.856799e+00	2.016267e-02	8.980433e-01	1.180278e-01	9.430497e-01	2.265841e-02
22100000	-4.453213e+03	-9.465550e+02	3.589280e+00	2.927645e+01	1.279070e-01	2.160807e+00	2.076507e-02	9.391204e-01	2.919146e-02	1.103607e+00	2.297703e-02
22120000	-4.461455e+03	-9.294557e+02	4.279119e+00	3.262858e+01	9.302326e-02	3.538507e+00	1.467116e-02	9.805239e-01	1.105474e-02	1.130157e+00	2.720738e-02
22140000	-4.448000e+03	-9.307127e+02	4.027885e+00	3.031980e+01	1.279070e-01	2.791570e+00	2.190436e-02	9.411625e-01	3.040320e-02	1.187623e+00	2.560496e-02
22160000	-4.453999e+03	-9.338043e+02	3.094947e+00	2.160799e+01	1.046512e-01	1.980220e+00	2.193628e-02	9.532164e-01	3.512845e-02	1.495739e+00	1.981264e-02
22180000	-4.451637e+03	-9.554402e+02	2.938668e+00	2.200333e+01	1.279070e-01	2.859338e+00	3.905718e-03	9.928061e-01	1.461183e-02	1.205822e+00	1.860437e-02
22200000	-4.445659e+03	-9.172164e+02	3.919319e+00	2.662651e+01	1.627907e-01	2.524951e+00	1.866205e-02	9.538802e-01	3.778764e-02	1.154406e+00	2.506576e-02
22220000	-4.442087e+03	-9.467164e+02	3.125586e+00	2.215613e+01	1.395349e-01	3.017756e+00	1.674958e-02	9.650008e-01	2.563700e-02	8.400252e-01	1.991078e-02
22240000	-4.449964e+03	-9.370322e+02	3.956666e+00	2.905708e+01	5.813953e-02	2.545787e+00	4.353771e-03	9.930227e-01	1.229180e-02	1.187034e+00	2.518320e-02
22260000	-4.465575e+03	-9.426614e+02	4.099722e+00	2.945094e+01	1.976744e-01	1.828363e+00	1.504739e-02	9.389579e-01	6.790949e-02	1.128373e+00	2.604472e-02
22280000	-4.446951e+03	-9.392041e+02	3.678093e+00	2.877442e+01	1.627907e-01	2.129719e+00	9.212645e-03	9.700531e-01	6.377164e-02	1.015763e+00	2.364462e-02
22300000	-4.447136e+03	-9.367416e+02	4.169004e+00	3.243724e+01	6.976744e-02	2.466442e+00	8.333819e-03	9.775519e-01	4.052678e-02	1.041790e+00	2.661335e-02
22320000	-4.452504e+03	-9.407973e+02	3.938502e+00	2.899357e+01	1.046512e-01	1.936896e+00	9.621178e-03	9.816873e-01	1.642042e-02	1.316847e+00	2.508263e-02
22340000	-4.458034e+03	-9.558349e+02	3.202883e+00	2.635983e+01	1.046512e-01	2.090595e+00	4.832756e-03	9.815627e-01	5.035486e-02	8.983584e-01	2.024793e-02
22360000	-4.460222e+03	-9.471239e+02	3.133703e+00	2.348126e+01	8.139535e-02	2.234279e+00	9.761911e-03	9.854885e-01	1.100505e-02	9.728910e-01	1.959523e-02
22380000	-4.461957e+03	-9.743989e+02	2.925830e+00	2.410619e+01	1.046512e-01	1.901785e+00	4.412721e-03	9.854408e-01	3.683018e-02	1.175170e+00	1.863155e-02
22400000	-4.442538e+03	-9.319190e+02	4.119527e+00	2.819530e+01	1.511628e-01	2.426201e+00	2.194962e-02	9.124373e-01	7.055116e-02	8.970974e-01	2.543650e-02
22420000	-4.456974e+03	-9.413851e+02	3.765502e+00	2.753530e+01	1.279070e-01	2.668106e+00	1.871160e-02	9.409323e-01	5.058999e-02	1.196585e+00	2.344803e-02
22440000	-4.449625e+03	-9.138909e+02	4.136724e+00	2.846194e+01	1.511628e-01	2.477126e+00	7.480106e-03	9.782678e-01	3.196577e-02	1.125534e+00	2.618472e-02
22460000	-4.448175e+03	-8.889748e+02	5.708157e+00	4.057977e+01	8.139535e-02	2.374025e+00	9.857136e-03	9.818660e-01	1.922911e-02	1.544348e+00	3.636992e-02
22480000	-4.441423e+03	-9.272608e+02	3.701257e+00	2.608806e+01	1.511628e-01	2.711592e+00	8.405972e-03	9.648626e-01	7.690845e-02	1.143563e+00	2.362755e-02
22500000	-4.453971e+03	-8.979465e+02	4.320702e+00	2.869570e+01	1.744186e-01	2.343900e+00	1.221583e-02	9.533611e-01	6.865858e-02	1.196904e+00	2.707946e-02
22520000	-4.459835e+03	-9.290026e+02	3.561578e+00	2.355941e+01	1.162791e-01	2.598349e+00	2.151602e-02	9.713922e-01	1.111258e-02	1.045001e+00	2.220620e-02
22540000	-4.459157e+03	-9.281441e+02	4.683312e+00	3.379870e+01	1.046512e-01	2.292213e+00	1.152445e-02	9.828144e-01	9.586053e-03	9.163952e-01	2.889200e-02
22560000	-4.455037e+03	-9.205120e+02	3.969894e+00	2.820349e+01	1.162791e-01	2.083986e+00	2.714502e-03	9.911466e-01	5.037853e-02	1.091571e+00	2.452830e-02
22580000	-4.458231e+03	-9.413113e+02	3.208857e+00	2.247590e+01	1.976744e-01	2.318372e+00	1.113875e-02	9.530847e-01	7.407401e-02	1.000615e+00	2.042121e-02
22600000	-4.439205e+03	-9.047542e+02	4.779566e+00	3.137104e+01	1.279070e-01	2.261326e+00	5.095932e-03	9.833029e-01	5.540569e-02	9.988148e-01	3.041905e-02
22620000	-4.453587e+03	-9.477926e+02	3.528224e+00	2.624698e+01	1.395349e-01	2.758767e+00	5.383491e-03	9.822545e-01	5.441019e-02	1.364406e+00	2.272003e-02
22640000	-4.454006e+03	-9.366236e+02	4.570389e+00	3.113137e+01	1.395349e-01	2.208471e+00	1.804082e-02	9.662856e-01	1.810211e-02	1.221925e+00	2.907578e-02
22660000	-4.464996e+03	-9.374482e+02	4.184716e+00	2.793913e+01	1.511628e-01	2.120652e+00	2.075029e-02	9.107312e-01	1.115158e-01	1.102506e+00	2.645046e-02
22680000	-4.457811e+03	-9.283248e+02	4.223447e+00	2.774807e+01	2.209302e-01	2.270532e+00	1.018918e-02	9.743894e-01	4.151942e-02	9.953038e-01	2.693835e-02
22700000	-4.460847e+03	-9.300940e+02	3.695749e+00	2.517804e+01	1.046512e-01	2.846678e+00	2.178353e-02	9.522886e-01	3.125688e-02	7.426821e-01	2.371101e-02
22720000	-4.463928e+03	-9.313342e+02	2.875680e+00	2.020765e+01	1.744186e-01	2.306001e+00	1.404552e-02	9.621354e-01	4.044872e-02	1.337392e+00	1.848934e-02
22740000	-4.468828e+03	-9.366575e+02	4.039268e+00	2.906497e+01	1.162791e-01	2.733480e+00	7.842062e-03	9.850668e-01	1.545461e-02	1.316656e+00	2.557937e-02
22760000	-4.457127e+03	-9.180086e+02	4.381041e+00	2.858302e+01	1.627907e-01	2.379736e+00	2.200364e-02	9.490576e-01	3.871969e-02	1.102203e+00	2.716547e-02
22780000	-4.455323e+03	-9.504742e+02	3.160502e+00	2.289134e+01	1.046512e-01	2.253744e+00	1.070079e-02	9.691020e-01	4.779144e-02	8.557947e-01	2.005612e-02
22800000	-4.448125e+03	-9.280075e+02	3.683872e+00	2.614191e+01	9.302326e-02	1.976889e+00	1.647828e-02	9.567443e-01	2.736849e-02	1.057305e+00	2.345314e-02
22820000	-4.444840e+03	-9.303892e+02	3.999595e+00	2.923607e+01	1.162791e-01	2.861656e+00	4.589165e-03	9.897877e-01	1.980406e-02	1.212685e+00	2.559809e-02
22840000	-4.447832e+03	-9.378249e+02	3.704589e+00	2.744861e+01	9.302326e-02	2.293528e+00	1.254183e-02	9.784288e-01	1.626110e-02	1.018012e+00	2.389246e-02
22860000	-4.448164e+03	-9.461046e+02	3.457774e+00	2.738046e+01	1.046512e-01	2.343579e+00	1.947479e-02	9.695075e-01	1.358680e-02	1.052702e+00	2.227656e-02
22880000	-4.443333e+03	-9.714329e+02	3.195326e+00	2.381647e+01	1.162791e-01	2.456964e+00	1.809952e-02	9.251836e-01	7.295721e-02	1.224166e+00	1.957672e-02
22900000	-4.460787e+03	-9.435979e+02	3.851835e+00	2.836947e+01	1.395349e-01	2.988684e+00	4.882147e-03	9.887677e-01	2.928095e-02	8.988564e-01	2.442163e-02
22920000	-4.441658e+03	-9.441160e+02	3.409244e+00	2.466681e+01	1.627907e-01	2.862627e+00	2.712198e-02	8.947140e-01	7.699641e-02	1.063646e+00	2.167575e-02
22940000	-4.457817e+03	-9.377034e+02	3.305145e+00	2.327731e+01	1.627907e-01	2.125336e+00	1.657346e-02	9.581631e-01	3.411001e-02	1.039371e+00	2.117497e-02
22960000	-4.450526e+03	-9.511498e+02	3.439044e+00	2.549067e+01	1.395349e-01	2.838326e+00	7.811066e-03	9.722305e-01	4.936129e-02	1.040123e+00	2.184813e-02
22980000	-4.462953e+03	-9.543123e+02	3.320202e+00	2.335209e+01	1.744186e-01	3.348877e+00	5.004055e-03	9.791202e-01	7.168026e-02	1.089577e+00	2.117084e-02
23000000	-4.459017e+03	-9.299686e+02	3.598428e+00	2.556697e+01	1.046512e-01	2.388209e+00	1.409788e-02	9.641457e-01	3.059226e-02	1.099654e+00	2.211151e-02
23020000	-4.470591e+03	-9.287798e+02	3.732727e+00	2.747545e+01	1.279070e-01	2.752402e+00	1.323257e-02	9.597923e-01	4.082513e-02	8.810659e-01	2.293834e-02
23040000	-4.454338e+03	-9.550176e+02	3.090425e+00	2.223683e+01	1.395349e-01	2.553183e+00	1.154567e-02	9.784738e-01	1.675046e-02	8.846022e-01	1.886248e-02
23060000	-4.465485e+03	-9.438672e+02	3.715882e+00	2.426341e+01	1.511628e-01	2.588425e+00	1.759887e-02	9.634256e-01	2.240698e-02	9.636816e-01	2.230464e-02
23080000	-4.458591e+03	-9.452795e+02	3.051698e+00	2.208204e+01	1.976744e-01	2.309571e+00	1.835294e-02	9.094474e-01	8.242525e-02	9.551438e-01	1.863957e-02
23100000	-4.452298e+03	-9.447180e+02	3.526241e+00	2.618779e+01	1.162791e-01	2.962519e+00	2.156899e-02	9.553567e-01	1.939834e-02	9.360847e-01	2.139319e-02
23120000	-4.468054e+03	-9.583330e+02	3.207288e+00	2.260330e+01	1.744186e-01	2.637226e+00	1.550177e-02	9.672975e-01	3.203804e-02	9.917259e-01	2.042903e-02
23140000	-4.472059e+03	-9.674550e+02	3.386250e+00	2.362729e+01	1.046512e-01	2.081844e+00	1.144684e-02	9.754206e-01	2.001412e-02	8.648954e-01	2.102261e-02
23160000	-4.455137e+03	-9.577582e+02	3.304557e+00	2.351580e+01	6.976744e-02	3.000725e+00	1.233728e-02	9.806412e-01	1.394387e-02	9.165324e-01	2.050306e-02
23180000	-4.469159e+03	-9.411190e+02	3.181189e+00	2.405513e+01	1.860465e-01	2.795955e+00	5.277595e-03	9.795636e-01	5.161086e-02	8.888399e-01	2.010672e-02
23200000	-4.475980e+03	-9.414905e+02	3.510786e+00	2.608818e+01	1.162791e-01	2.587938e+00	1.814766e-02	9.605742e-01	1.899593e-02	1.034136e+00	2.238888e-02
23220000	-4.462231e+03	-9.474617e+02	3.615403e+00	2.869184e+01	6.976744e-02	2.646568e+00	1.932622e-02	9.580653e-01	2.281152e-02	1.016452e+00	2.304784e-02
23240000	-4.453033e+03	-9.392654e+02	3.387425e+00	2.576864e+01	1.395349e-01	2.918198e+00	2.062906e-02	9.353598e-01	4.293669e-02	1.070835e+00	2.154828e-02
23260000	-4.450387e+03	-9.539499e+02	3.201075e+00	2.493195e+01	1.162791e-01	2.331235e+00	1.142701e-02	9.716627e-01	3.492242e-02	1.095485e+00	2.006131e-02
23280000	-4.463709e+03	-9.562421e+02	3.104435e+00	2.086595e+01	1.744186e-01	2.819504e+00	1.227895e-02	9.585599e-01	5.949171e-02	9.343530e-01	1.920959e-02
23300000	-4.451119e+03	-9.572618e+02	3.428440e+00	2.757627e+01	1.279070e-01	2.141857e+00	1.310725e-02	9.693468e-01	2.255390e-02	1.172480e+00	2.180260e-02
23320000	-4.466566e+03	-9.489415e+02	3.461083e+00	2.340866e+01	8.139535e-02	2.277848e+00	1.970074e-02	9.440110e-01	3.615340e-02	8.337664e-01	2.195145e-02
23340000	-4.449989e+03	-9.355059e+02	3.465190e+00	2.295646e+01	1.976744e-01	3.036958e+00	1.881033e-02	9.473700e-01	5.398765e-02	1.161076e+00	2.219289e-02
23360000	-4.445635e+03	-9.602295e+02	3.595786e+00	2.711375e+01	1.627907e-01	2.231285e+00	2.406621e-02	9.392142e-01	3.297516e-02	1.183213e+00	2.261419e-02
23380000	-4.461157e+03	-9.034521e+02	3.872718e+00	2.437532e+01	2.093023e-01	2.028614e+00	2.526263e-02	9.089991e-01	9.303539e-02	8.561807e-01	2.486593e-02
23400000	-4.472246e+03	-9.370138e+02	4.334355e+00	3.243280e+01	1.395349e-01	2.342855e+00	3.199820e-02	8.928871e-01	6.694770e-02	1.482150e+00	2.687388e-02
23420000	-4.438389e+03	-9.527717e+02	4.201823e+00	3.179802e+01	1.511628e-01	1.922911e+00	8.429118e-03	9.847446e-01	9.141290e-03	1.289052e+00	2.555130e-02
23440000	-4.442563e+03	-9.124334e+02	4.234247e+00	2.629566e+01	2.209302e-01	2.581725e+00	2.086965e-02	9.282711e-01	7.520663e-02	1.530316e+00	2.718761e-02
23460000	-4.456777e+03	-9.501227e+02	3.519587e+00	2.554107e+01	8.139535e-02	2.861425e+00	8.186127e-03	9.714807e-01	4.695209e-02	9.534221e-01	2.132787e-02
23480000	-4.448959e+03	-9.460884e+02	3.731048e+00	2.538212e+01	9.302326e-02	3.586937e+00	3.558215e-02	9.570434e-01	9.508665e-03	1.312424e+00	2.379428e-02
23500000	-4.474589e+03	-9.564464e+02	3.447310e+00	2.723043e+01	1.162791e-01	2.219964e+00	3.691911e-03	9.916645e-01	2.143714e-02	1.208789e+00	2.123994e-02
23520000	-4.449375e+03	-9.246065e+02	3.652119e+00	2.400757e+01	1.627907e-01	2.621981e+00	2.487107e-02	9.235758e-01	5.115870e-02	1.026144e+00	2.350270e-02
23540000	-4.447802e+03	-9.180253e+02	4.312658e+00	2.841893e+01	1.627907e-01	2.598910e+00	2.437412e-03	9.960307e-01	1.533302e-02	1.228256e+00	2.670126e-02
23560000	-4.455572e+03	-9.223780e+02	3.989184e+00	2.779368e+01	1.395349e-01	2.755900e+00	1.830537e-03	9.962179e-01	2.516005e-02	1.000274e+00	2.532097e-02
23580000	-4.447961e+03	-8.987566e+02	4.686436e+00	3.212258e+01	1.279070e-01	2.639618e+00	1.572696e-02	9.780872e-01	9.947125e-03	1.077492e+00	2.920205e-02
23600000	-4.458986e+03	-9.190889e+02	3.760222e+00	2.487360e+01	1.511628e-01	3.363411e+00	3.026958e-03	9.938720e-01	1.977165e-02	8.772714e-01	2.326995e-02
23620000	-4.463972e+03	-9.258264e+02	3.792049e+00	2.581307e+01	1.627907e-01	3.117289e+00	1.220738e-03	9.963205e-01	3.966144e-02	1.008151e+00	2.292338e-02
23640000	-4.434553e+03	-9.541662e+02	3.183288e+00	2.504948e+01	1.046512e-01	2.163508e+00	8.627324e-03	9.841537e-01	1.335647e-02	9.787682e-01	1.980128e-02
23660000	-4.452417e+03	-9.393016e+02	4.231433e+00	3.108564e+01	9.302326e-02	2.350431e+00	2.309008e-03	9.960786e-01	1.353722e-02	1.269096e+00	2.614295e-02
23680000	-4.445700e+03	-9.309822e+02	3.600422e+00	2.621191e+01	1.511628e-01	2.713683e+00	1.988298e-03	9.949534e-01	2.838510e-02	9.684618e-01	2.245242e-02
23700000	-4.459821e+03	-9.343055e+02	3.643466e+00	2.572329e+01	1.744186e-01	2.589624e+00	2.169512e-03	9.905774e-01	6.100927e-02	1.036279e+00	2.305928e-02
23720000	-4.445708e+03	-9.229071e+02	4.067731e+00	2.794153e+01	1.395349e-01	2.574822e+00	3.702059e-03	9.914517e-01	2.958484e-02	8.383219e-01	2.599227e-02
23740000	-4.448389e+03	-9.378920e+02	4.156002e+00	3.023068e+01	1.162791e-01	3.124969e+00	6.785287e-03	9.754377e-01	5.572733e-02	1.264538e+00	2.664608e-02
23760000	-4.451463e+03	-9.394018e+02	3.858052e+00	2.844137e+01	1.744186e-01	2.147883e+00	4.221647e-03	9.833429e-01	6.483011e-02	1.164321e+00	2.405722e-02
23780000	-4.444620e+03	-9.268449e+02	4.231739e+00	3.086979e+01	1.744186e-01	2.122848e+00	6.931434e-03	9.760626e-01	7.156007e-02	9.696622e-01	2.714317e-02
23800000	-4.448767e+03	-9.304040e+02	3.626462e+00	2.634938e+01	1.744186e-01	2.732823e+00	3.183098e-02	9.189114e-01	4.029053e-02	1.118217e+00	2.320565e-02
23820000	-4.454120e+03	-9.510826e+02	3.479423e+00	2.645596e+01	1.046512e-01	2.414319e+00	9.395856e-03	9.805271e-01	2.501587e-02	9.787772e-01	2.227125e-02
23840000	-4.455945e+03	-9.388651e+02	3.402154e+00	2.555721e+01	1.744186e-01	2.359243e+00	7.073221e-03	9.709314e-01	6.562924e-02	8.049544e-01	2.176294e-02
23860000	-4.464547e+03	-9.279429e+02	4.672993e+00	3.408034e+01	1.046512e-01	2.391096e+00	7.612698e-03	9.817225e-01	3.135393e-02	1.794942e+00	2.992382e-02
23880000	-4.457921e+03	-9.602177e+02	3.949176e+00	2.874276e+01	1.046512e-01	2.420720e+00	1.346868e-02	9.818209e-01	1.060192e-02	1.431003e+00	2.528268e-02
23900000	-4.445626e+03	-9.129874e+02	4.659164e+00	3.366423e+01	1.279070e-01	2.457562e+00	1.249562e-02	9.826602e-01	1.186810e-02	2.296541e+00	2.995892e-02
23920000	-4.446518e+03	-9.401542e+02	3.875860e+00	2.782588e+01	1.162791e-01	1.907252e+00	9.314308e-03	9.811324e-01	2.469337e-02	1.787656e+00	2.416940e-02
23940000	-4.450043e+03	-9.338491e+02	3.592695e+00	2.603690e+01	1.511628e-01	2.609073e+00	8.162076e-03	9.686002e-01	6.256933e-02	1.214231e+00	2.270355e-02
23960000	-4.447235e+03	-9.313187e+02	3.626944e+00	2.663260e+01	1.279070e-01	2.806346e+00	2.659081e-02	9.438281e-01	2.486421e-02	1.262993e+00	2.294008e-02
23980000	-4.436353e+03	-9.483064e+02	4.114793e+00	3.066298e+01	1.046512e-01	2.599819e+00	1.777700e-02	9.471069e-01	4.832719e-02	1.350683e+00	2.541754e-02
24000000	-4.452758e+03	-9.292568e+02	3.675072e+00	2.873801e+01	1.046512e-01	2.870224e+00	1.494854e-02	9.686092e-01	1.906542e-02	1.483881e+00	2.354968e-02
24020000	-4.440143e+03	-9.414730e+02	3.553483e+00	2.677688e+01	1.511628e-01	3.425943e+00	9.217531e-03	9.756117e-01	4.510451e-02	1.389499e+00	2.288382e-02
24040000	-4.440056e+03	-9.283887e+02	4.374112e+00	3.273108e+01	5.813953e-02	2.707595e+00	1.133904e-02	9.850938e-01	1.023995e-02	1.249298e+00	2.816822e-02
24060000	-4.452685e+03	-9.362815e+02	3.600886e+00	2.815322e+01	1.279070e-01	3.099787e+00	4.429991e-03	9.879243e-01	3.520269e-02	1.073677e+00	2.321123e-02
24080000	-4.445574e+03	-9.331905e+02	3.902761e+00	2.925753e+01	1.860465e-01	2.248715e+00	3.358841e-03	9.849207e-01	7.349043e-02	1.137812e+00	2.515138e-02
24100000	-4.447307e+03	-9.414667e+02	3.545080e+00	2.590601e+01	1.279070e-01	2.567511e+00	2.615826e-02	9.305317e-01	3.690484e-02	1.004650e+00	2.198031e-02
24120000	-4.463402e+03	-9.297374e+02	4.192822e+00	3.155101e+01	8.139535e-02	2.534836e+00	6.660965e-03	9.900742e-01	9.460175e-03	1.301050e+00	2.589087e-02
24140000	-4.438888e+03	-9.433256e+02	3.896575e+00	3.049110e+01	1.162791e-01	2.635084e+00	7.456016e-03	9.732201e-01	5.471578e-02	1.330397e+00	2.503102e-02
24160000	-4.461250e+03	-9.381680e+02	3.404899e+00	2.558030e+01	1.162791e-01	3.064646e+00	9.192931e-03	9.767678e-01	2.925556e-02	7.737751e-01	2.123775e-02
24180000	-4.454025e+03	-9.390731e+02	3.550707e+00	2.502229e+01	1.279070e-01	1.934005e+00	1.047874e-02	9.746677e-01	2.992901e-02	1.128766e+00	2.269551e-02
24200000	-4.463787e+03	-9.075150e+02	4.780918e+00	3.507122e+01	1.627907e-01	2.353772e+00	1.011493e-02	9.691326e-01	5.148114e-02	1.386558e+00	3.072328e-02
24220000	-4.435962e+03	-9.308566e+02	4.013042e+00	2.813401e+01	1.395349e-01	2.301315e+00	1.336653e-02	9.671081e-01	2.531710e-02	8.535547e-01	2.554066e-02
24240000	-4.453523e+03	-9.515799e+02	3.557098e+00	2.663118e+01	1.627907e-01	2.020933e+00	1.783953e-02	9.445927e-01	4.834284e-02	1.018726e+00	2.283845e-02
24260000	-4.453800e+03	-9.296131e+02	3.830106e+00	2.766718e+01	1.162791e-01	2.578533e+00	2.092670e-02	9.466259e-01	4.183226e-02	1.215175e+00	2.468433e-02
24280000	-4.471251e+03	-9.388211e+02	3.180060e+00	2.297974e+01	1.279070e-01	2.444419e+00	1.360420e-02	9.690419e-01	2.314995e-02	1.083713e+00	2.039371e-02
24300000	-4.468715e+03	-9.231033e+02	3.604321e+00	2.575824e+01	1.046512e-01	2.103759e+00	2.047453e-02	9.483033e-01	3.414409e-02	1.120033e+00	2.293529e-02
24320000	-4.461614e+03	-9.336489e+02	3.643118e+00	2.592707e+01	1.395349e-01	2.094671e+00	2.922072e-02	9.307755e-01	3.855554e-02	1.022955e+00	2.301581e-02
24340000	-4.446866e+03	-9.244425e+02	4.111472e+00	2.873619e+01	1.627907e-01	2.507783e+00	8.342169e-03	9.699055e-01	5.154105e-02	1.240626e+00	2.546454e-02
24360000	-4.473119e+03	-9.411962e+02	4.077686e+00	2.805950e+01	1.744186e-01	2.384759e+00	2.808081e-02	9.197781e-01	5.491780e-02	1.154427e+00	2.512610e-02
24380000	-4.444163e+03	-9.311624e+02	4.080628e+00	2.907917e+01	1.046512e-01	1.963899e+00	3.782763e-02	9.249770e-01	2.690572e-02	1.119122e+00	2.613342e-02
24400000	-4.462915e+03	-9.051947e+02	4.432751e+00	3.175304e+01	1.744186e-01	2.309510e+00	6.708555e-03	9.770731e-01	5.422290e-02	1.052000e+00	2.836449e-02
24420000	-4.465025e+03	-9.010955e+02	4.226243e+00	2.974105e+01	1.976744e-01	4.140567e+00	2.208176e-02	9.112521e-01	7.683972e-02	1.257666e+00	2.704977e-02
24440000	-4.474049e+03	-9.150579e+02	4.834155e+00	3.468687e+01	1.162791e-01	2.186186e+00	1.186036e-02	9.648899e-01	4.130327e-02	1.305609e+00	3.094420e-02
24460000	-4.442103e+03	-9.441880e+02	3.888899e+00	2.699470e+01	1.162791e-01	2.754185e+00	1.400485e-02	9.759138e-01	1.398883e-02	1.334256e+00	2.505546e-02
24480000	-4.472219e+03	-9.459105e+02	4.352804e+00	3.319379e+01	1.162791e-01	2.084973e+00	1.255816e-02	9.655739e-01	3.917115e-02	1.440100e+00	2.784816e-02
24500000	-4.447768e+03	-9.397015e+02	3.485167e+00	2.491320e+01	2.093023e-01	2.749956e+00	1.518748e-02	9.608705e-01	3.037998e-02	1.136369e+00	2.219393e-02
24520000	-4.450051e+03	-9.538287e+02	2.920970e+00	2.182057e+01	1.279070e-01	2.189861e+00	8.145098e-03	9.812982e-01	2.428984e-02	1.141442e+00	1.811138e-02
24540000	-4.453002e+03	-9.364555e+02	3.300477e+00	2.335364e+01	1.395349e-01	3.212059e+00	9.031285e-03	9.826744e-01	1.735114e-02	8.571565e-01	2.048374e-02
24560000	-4.459801e+03	-9.530238e+02	3.120111e+00	2.264615e+01	1.744186e-01	2.584889e+00	1.480863e-02	9.439018e-01	6.166717e-02	9.315130e-01	1.918849e-02
24580000	-4.470395e+03	-9.289601e+02	3.623391e+00	2.452079e+01	1.860465e-01	2.365570e+00	6.839977e-03	9.800150e-01	4.034824e-02	1.293517e+00	2.278724e-02
24600000	-4.457402e+03	-9.332325e+02	3.191630e+00	2.099052e+01	2.209302e-01	3.215237e+00	1.944526e-02	9.372820e-01	5.614517e-02	9.778970e-01	2.008465e-02
24620000	-4.457948e+03	-9.409430e+02	3.596131e+00	2.534455e+01	1.162791e-01	2.510297e+00	1.990042e-02	9.511362e-01	2.832078e-02	9.684363e-01	2.255590e-02
24640000	-4.472981e+03	-9.465570e+02	3.012798e+00	2.153189e+01	1.627907e-01	2.531605e+00	1.022738e-02	9.663900e-01	5.136365e-02	9.836103e-01	1.936425e-02
24660000	-4.454178e+03	-9.428076e+02	3.171365e+00	2.345941e+01	2.441860e-01	2.165764e+00	1.256214e-02	9.279266e-01	1.344454e-01	1.169504e+00	2.030771e-02
24680000	-4.459861e+03	-9.308816e+02	3.476696e+00	2.397724e+01	1.279070e-01	2.301076e+00	8.099187e-03	9.812423e-01	2.619255e-02	9.311418e-01	2.172999e-02
24700000	-4.453615e+03	-9.395413e+02	3.885184e+00	2.864517e+01	1.395349e-01	2.443223e+00	1.394544e-02	9.639870e-01	3.625065e-02	1.111616e+00	2.495316e-02
24720000	-4.464703e+03	-9.536157e+02	3.089814e+00	2.280625e+01	1.162791e-01	3.574861e+00	1.928809e-02	9.485629e-01	3.317804e-02	1.159610e+00	1.969547e-02
24740000	-4.456854e+03	-9.559988e+02	4.021312e+00	2.895155e+01	1.976744e-01	2.200942e+00	1.562245e-02	9.072121e-01	1.504629e-01	1.309004e+00	2.583141e-02
24760000	-4.451890e+03	-9.188722e+02	3.854852e+00	2.800339e+01	1.744186e-01	2.662516e+00	7.534329e-03	9.674545e-01	8.760842e-02	1.105282e+00	2.481803e-02
24780000	-4.453084e+03	-9.280511e+02	4.456313e+00	3.179806e+01	1.279070e-01	3.454762e+00	3.110016e-03	9.934990e-01	2.569676e-02	1.001731e+00	2.868460e-02
24800000	-4.454483e+03	-9.212543e+02	4.590431e+00	3.265471e+01	1.627907e-01	2.661470e+00	1.927785e-03	9.932482e-01	6.633231e-02	1.378388e+00	2.916275e-02
24820000	-4.451129e+03	-9.666777e+02	2.708667e+00	2.016471e+01	1.627907e-01	2.644465e+00	1.729018e-02	9.579674e-01	3.280209e-02	9.650601e-01	1.728553e-02
24840000	-4.452023e+03	-9.396029e+02	3.292100e+00	2.349060e+01	2.441860e-01	2.462421e+00	6.435274e-03	9.633994e-01	1.273560e-01	1.418445e+00	2.087019e-02
24860000	-4.433369e+03	-9.002301e+02	5.478456e+00	3.774083e+01	2.093023e-01	2.510109e+00	1.360430e-02	9.339837e-01	1.040474e-01	1.677369e+00	3.424705e-02
24880000	-4.451321e+03	-8.948765e+02	5.060530e+00	3.677511e+01	1.279070e-01	2.085539e+00	1.954637e-02	9.656218e-01	1.567874e-02	1.477123e+00	3.237953e-02
24900000	-4.450972e+03	-8.857670e+02	5.182355e+00	3.729577e+01	1.395349e-01	2.375987e+00	7.034306e-03	9.818290e-01	3.943029e-02	1.657486e+00	3.320734e-02
24920000	-4.469099e+03	-8.990354e+02	4.747177e+00	3.199434e+01	1.860465e-01	2.536430e+00	6.156522e-03	9.788073e-01	5.223327e-02	1.378781e+00	3.012741e-02
24940000	-4.450981e+03	-9.226426e+02	4.237488e+00	2.895370e+01	1.627907e-01	3.091215e+00	6.528867e-03	9.808974e-01	5.113048e-02	1.111370e+00	2.714498e-02
24960000	-4.454225e+03	-9.077575e+02	3.834600e+00	2.730665e+01	2.209302e-01	2.282466e+00	1.080008e-02	9.596303e-01	7.366105e-02	9.633462e-01	2.451553e-02
24980000	-4.453269e+03	-9.466435e+02	4.427457e+00	3.152386e+01	1.395349e-01	2.447018e+00	1.923570e-02	9.294947e-01	7.285665e-02	1.426764e+00	2.799279e-02
25000000	-4.439086e+03	-9.125821e+02	5.188928e+00	3.558584e+01	1.395349e-01	2.913266e+00	2.002318e-02	8.922924e-01	1.270974e-01	1.462610e+00	3.235159e-02
25020000	-4.458022e+03	-9.089504e+02	5.060294e+00	3.825593e+01	1.046512e-01	2.350813e+00	6.304471e-03	9.783998e-01	3.937135e-02	1.328529e+00	3.226398e-02
25040000	-4.454421e+03	-9.249021e+02	4.053043e+00	3.005125e+01	1.279070e-01	2.980115e+00	6.516488e-03	9.754206e-01	6.881994e-02	1.255479e+00	2.576712e-02
25060000	-4.439687e+03	-9.516485e+02	3.906860e+00	2.896316e+01	9.302326e-02	2.396870e+00	1.117495e-02	9.751892e-01	2.149438e-02	1.211976e+00	2.486976e-02
25080000	-4.456526e+03	-9.382971e+02	3.850566e+00	2.794609e+01	1.279070e-01	3.005141e+00	8.210665e-03	9.709761e-01	5.788212e-02	7.804485e-01	2.384453e-02
25100000	-4.447760e+03	-9.233206e+02	3.740094e+00	2.624896e+01	1.511628e-01	2.392473e+00	8.315938e-03	9.734184e-01	5.521585e-02	1.132700e+00	2.360653e-02
25120000	-4.445849e+03	-9.417512e+02	3.103153e+00	2.299341e+01	1.395349e-01	2.699414e+00	1.942190e-02	9.626759e-01	1.942821e-02	1.213279e+00	1.951561e-02
25140000	-4.466056e+03	-9.654220e+02	3.153012e+00	2.400378e+01	6.976744e-02	2.659106e+00	5.393156e-03	9.886299e-01	1.805968e-02	7.436376e-01	1.998079e-02
25160000	-4.461712e+03	-9.260058e+02	3.964620e+00	2.733269e+01	1.744186e-01	3.209509e+00	2.170886e-02	9.285954e-01	5.591956e-02	9.678990e-01	2.535139e-02
25180000	-4.440735e+03	-9.092404e+02	4.588325e+00	3.409853e+01	1.511628e-01	2.273625e+00	2.104331e-02	9.193173e-01	7.459606e-02	1.583349e+00	2.934792e-02
25200000	-4.440975e+03	-9.157306e+02	4.370676e+00	3.208802e+01	1.162791e-01	2.545369e+00	1.137359e-02	9.762091e-01	1.954571e-02	1.186732e+00	2.806972e-02
25220000	-4.450188e+03	-9.251232e+02	4.025405e+00	2.775918e+01	1.279070e-01	2.797851e+00	6.834850e-03	9.836125e-01	3.496857e-02	1.509320e+00	2.572018e-02
25240000	-4.450340e+03	-9.423406e+02	3.889664e+00	2.903435e+01	1.046512e-01	1.976982e+00	1.826233e-02	9.331443e-01	6.034970e-02	1.294825e+00	2.442312e-02
25260000	-4.466839e+03	-9.532390e+02	3.413068e+00	2.431997e+01	2.093023e-01	2.905535e+00	2.591290e-02	8.834497e-01	9.259312e-02	9.922869e-01	2.184453e-02
25280000	-4.460195e+03	-9.415831e+02	3.612446e+00	2.597497e+01	1.162791e-01	1.964676e+00	1.520520e-02	9.757634e-01	1.284681e-02	1.174000e+00	2.320049e-02
25300000	-4.472339e+03	-9.274750e+02	3.862251e+00	2.551427e+01	1.279070e-01	3.056948e+00	2.020044e-02	9.634942e-01	1.989061e-02	1.109172e+00	2.482202e-02
25320000	-4.459762e+03	-9.007281e+02	4.109233e+00	2.685021e+01	1.860465e-01	2.762162e+00	7.752561e-03	9.733602e-01	6.029559e-02	9.862761e-01	2.634952e-02
25340000	-4.464849e+03	-9.514913e+02	2.961483e+00	2.077045e+01	1.744186e-01	2.475288e+00	2.935239e-02	9.197461e-01	3.919981e-02	8.608576e-01	1.879611e-02
25360000	-4.445475e+03	-9.104935e+02	4.852738e+00	3.298991e+01	1.279070e-01	2.654936e+00	2.349432e-02	9.361677e-01	3.968194e-02	1.490906e+00	3.124812e-02
25380000	-4.441116e+03	-9.268482e+02	4.259113e+00	2.780214e+01	1.162791e-01	2.411378e+00	7.621804e-03	9.806989e-01	3.732101e-02	1.335280e+00	2.674647e-02
25400000	-4.451630e+03	-9.094608e+02	4.255639e+00	2.938275e+01	1.395349e-01	2.508397e+00	1.985701e-02	9.564975e-01	2.614669e-02	1.269591e+00	2.705998e-02
25420000	-4.442796e+03	-9.093409e+02	4.485188e+00	3.104010e+01	8.139535e-02	2.980759e+00	1.693854e-02	9.647049e-01	2.324180e-02	1.126961e+00	2.857217e-02
25440000	-4.445283e+03	-9.275674e+02	3.781147e+00	2.613144e+01	1.162791e-01	2.942994e+00	1.334203e-02	9.619944e-01	4.656167e-02	1.465161e+00	2.420679e-02
25460000	-4.437248e+03	-9.440118e+02	3.444930e+00	2.432015e+01	1.976744e-01	2.643631e+00	1.546127e-02	9.420599e-01	7.355068e-02	1.161064e+00	2.158078e-02
25480000	-4.444277e+03	-9.455785e+02	3.520622e+00	2.472186e+01	1.162791e-01	2.074455e+00	1.287633e-02	9.701016e-01	2.632310e-02	1.220316e+00	2.205684e-02
25500000	-4.452833e+03	-9.178962e+02	3.841289e+00	2.696348e+01	1.162791e-01	2.133085e+00	1.289412e-02	9.707513e-01	2.704573e-02	1.525140e+00	2.442825e-02
25520000	-4.481297e+03	-9.327482e+02	4.037748e+00	2.900488e+01	8.139535e-02	2.432100e+00	6.265092e-03	9.897202e-01	1.302453e-02	1.051002e+00	2.506018e-02
25540000	-4.466711e+03	-9.155564e+02	4.153222e+00	2.879124e+01	9.302326e-02	2.143200e+00	1.429377e-02	9.618727e-01	3.174825e-02	9.668987e-01	2.593608e-02
25560000	-4.463575e+03	-9.438632e+02	3.248997e+00	2.389645e+01	1.511628e-01	2.646325e+00	1.535568e-02	9.485583e-01	4.404236e-02	9.819666e-01	2.064877e-02
25580000	-4.446098e+03	-9.211279e+02	3.632538e+00	2.471783e+01	1.511628e-01	2.571607e+00	1.934947e-02	9.459121e-01	3.957943e-02	7.967439e-01	2.292933e-02
25600000	-4.454951e+03	-9.394143e+02	3.514041e+00	2.508169e+01	1.279070e-01	2.743495e+00	8.345887e-03	9.756856e-01	4.342677e-02	1.034374e+00	2.243166e-02
25620000	-4.443234e+03	-9.551159e+02	3.354267e+00	2.514727e+01	1.162791e-01	2.539809e+00	4.601497e-03	9.911604e-01	1.809858e-02	1.254873e+00	2.096587e-02
25640000	-4.449524e+03	-9.379184e+02	3.434880e+00	2.312220e+01	1.976744e-01	1.904963e+00	2.057615e-02	9.440332e-01	5.214474e-02	1.191060e+00	2.151551e-02
25660000	-4.439916e+03	-9.398743e+02	3.547368e+00	2.577518e+01	1.046512e-01	3.200626e+00	8.909536e-03	9.851265e-01	1.652740e-02	1.265131e+00	2.262666e-02
25680000	-4.439030e+03	-9.273044e+02	4.257374e+00	3.156351e+01	1.279070e-01	3.045715e+00	1.743668e-02	9.618042e-01	2.443748e-02	1.368904e+00	2.713695e-02
25700000	-4.461440e+03	-9.119638e+02	4.168330e+00	2.942671e+01	1.627907e-01	2.838068e+00	1.412381e-02	9.546145e-01	3.704043e-02	1.323028e+00	2.669744e-02
25720000	-4.442285e+03	-9.610734e+02	3.275719e+00	2.535990e+01	1.744186e-01	3.043588e+00	1.910973e-02	9.294957e-01	5.110888e-02	1.260399e+00	2.068153e-02
25740000	-4.459633e+03	-9.725658e+02	3.176295e+00	2.307373e+01	1.162791e-01	2.596890e+00	2.236655e-02	9.476886e-01	2.650103e-02	1.136410e+00	2.011598e-02
25760000	-4.438992e+03	-9.503861e+02	3.677741e+00	2.921366e+01	1.511628e-01	2.379555e+00	1.265793e-02	9.654556e-01	3.338597e-02	1.232774e+00	2.345700e-02
25780000	-4.425360e+03	-9.802873e+02	2.925015e+00	2.140822e+01	5.813953e-02	3.053458e+00	1.481545e-02	9.844745e-01	7.138563e-03	1.187600e+00	1.848515e-02
25800000	-4.473371e+03	-9.194426e+02	3.801069e+00	2.603326e+01	1.860465e-01	2.487234e+00	8.759771e-03	9.766079e-01	4.351797e-02	8.490624e-01	2.391348e-02
25820000	-4.461170e+03	-9.434923e+02	3.490578e+00	2.632961e+01	1.511628e-01	2.738237e+00	2.164011e-02	9.403469e-01	3.084214e-02	9.061822e-01	2.228396e-02
25840000	-4.453700e+03	-9.222283e+02	4.183091e+00	2.952856e+01	1.395349e-01	3.349547e+00	1.726646e-02	9.819131e-01	8.446929e-03	1.313834e+00	2.692190e-02
25860000	-4.466947e+03	-9.400731e+02	3.650747e+00	2.593220e+01	1.744186e-01	3.267689e+00	1.387083e-02	9.397305e-01	8.287209e-02	1.463655e+00	2.337785e-02
25880000	-4.444818e+03	-9.248586e+02	3.943106e+00	2.731172e+01	2.093023e-01	2.567611e+00	2.119956e-02	9.161130e-01	5.722759e-02	9.454488e-01	2.526337e-02
25900000	-4.459066e+03	-9.047411e+02	4.792396e+00	3.295071e+01	1.976744e-01	2.925741e+00	1.342495e-02	9.437482e-01	8.830548e-02	1.216523e+00	3.073104e-02
25920000	-4.449115e+03	-9.296117e+02	4.194369e+00	2.794797e+01	2.093023e-01	2.683673e+00	1.276270e-02	9.330920e-01	1.329104e-01	1.158171e+00	2.690622e-02
25940000	-4.440053e+03	-9.303111e+02	3.967300e+00	2.885360e+01	1.511628e-01	3.178437e+00	1.433226e-02	9.588995e-01	4.393043e-02	1.202002e+00	2.554447e-02
25960000	-4.457374e+03	-9.310631e+02	3.989296e+00	2.787180e+01	1.046512e-01	2.748840e+00	1.854959e-02	9.638005e-01	2.357637e-02	9.627617e-01	2.548196e-02
25980000	-4.456175e+03	-9.063715e+02	4.534702e+00	3.124407e+01	1.279070e-01	2.106850e+00	1.208055e-02	9.593698e-01	7.361298e-02	1.104215e+00	2.923177e-02
26000000	-4.458605e+03	-9.257469e+02	4.215682e+00	2.915399e+01	1.627907e-01	2.667385e+00	1.047539e-02	9.738347e-01	3.689364e-02	1.129043e+00	2.707970e-02
26020000	-4.435050e+03	-9.427365e+02	3.434009e+00	2.445164e+01	1.046512e-01	2.559723e+00	9.170586e-03	9.765454e-01	2.987866e-02	1.115519e+00	2.176204e-02
26040000	-4.459178e+03	-9.301560e+02	3.834805e+00	2.769576e+01	1.511628e-01	2.532570e+00	5.379576e-03	9.836599e-01	5.185141e-02	9.603074e-01	2.435301e-02
26060000	-4.448358e+03	-9.259516e+02	4.130341e+00	2.856201e+01	1.395349e-01	2.520719e+00	1.339641e-02	9.720769e-01	2.482163e-02	1.838100e+00	2.650185e-02
26080000	-4.443979e+03	-9.258834e+02	4.283890e+00	3.253537e+01	1.046512e-01	2.984084e+00	1.665031e-02	9.608145e-01	2.938513e-02	1.112081e+00	2.724786e-02
26100000	-4.449326e+03	-9.163502e+02	4.421706e+00	3.324915e+01	1.511628e-01	2.108023e+00	1.148133e-02	9.533630e-01	6.854968e-02	1.456675e+00	2.817504e-02
26120000	-4.459973e+03	-9.335931e+02	3.540915e+00	2.464462e+01	1.395349e-01	2.472266e+00	1.135654e-02	9.695950e-01	4.120450e-02	1.202008e+00	2.279612e-02
26140000	-4.435344e+03	-9.447690e+02	3.547927e+00	2.652376e+01	1.627907e-01	2.408626e+00	2.093406e-02	9.410658e-01	4.349143e-02	1.125171e+00	2.274392e-02
26160000	-4.461869e+03	-9.757570e+02	2.876997e+00	2.053895e+01	1.627907e-01	2.287231e+00	2.143777e-02	9.410034e-01	4.549298e-02	1.221418e+00	1.849885e-02
26180000	-4.454121e+03	-9.424065e+02	3.185743e+00	2.201741e+01	1.976744e-01	2.286481e+00	1.100005e-02	9.539763e-01	9.645240e-02	9.286636e-01	2.052385e-02
26200000	-4.451512e+03	-9.462538e+02	3.651712e+00	2.612265e+01	1.046512e-01	3.113034e+00	5.169187e-03	9.781411e-01	7.460223e-02	1.018700e+00	2.314305e-02
26220000	-4.460555e+03	-9.452510e+02	3.671396e+00	2.831752e+01	1.395349e-01	2.214509e+00	1.041750e-02	9.618008e-01	8.175762e-02	1.482238e+00	2.365796e-02
26240000	-4.441352e+03	-9.292696e+02	3.471760e+00	2.696927e+01	1.511628e-01	2.207061e+00	1.150904e-02	9.713223e-01	2.935579e-02	1.034129e+00	2.216463e-02
26260000	-4.444927e+03	-9.370058e+02	3.887293e+00	2.993928e+01	1.162791e-01	2.785325e+00	2.012317e-02	9.453934e-01	3.119477e-02	1.123956e+00	2.474748e-02
26280000	-4.443727e+03	-9.235208e+02	3.768000e+00	2.735702e+01	1.627907e-01	2.592898e+00	1.906757e-02	9.485323e-01	4.693321e-02	1.415088e+00	2.409075e-02
26300000	-4.479969e+03	-9.254249e+02	3.913771e+00	2.750216e+01	1.162791e-01	2.332609e+00	2.425232e-02	9.577719e-01	1.831959e-02	1.193693e+00	2.510527e-02
26320000	-4.462025e+03	-9.555316e+02	3.415429e+00	2.418701e+01	1.744186e-01	2.436965e+00	2.260791e-02	9.260876e-01	6.783990e-02	1.171330e+00	2.155100e-02
26340000	-4.445114e+03	-9.272232e+02	4.163737e+00	2.874550e+01	1.976744e-01	2.706777e+00	1.900715e-02	9.373685e-01	5.553156e-02	1.359949e+00	2.666470e-02
26360000	-4.452988e+03	-9.136032e+02	3.901947e+00	2.594727e+01	2.674419e-01	2.525026e+00	9.429422e-03	9.609480e-01	1.071600e-01	1.189965e+00	2.513305e-02
26380000	-4.445808e+03	-9.420277e+02	3.591477e+00	2.631879e+01	9.302326e-02	2.862188e+00	3.356247e-02	9.350177e-01	2.275612e-02	1.346136e+00	2.313624e-02
26400000	-4.463222e+03	-9.420034e+02	4.041819e+00	2.877797e+01	1.046512e-01	2.938502e+00	1.699098e-02	9.581569e-01	5.513235e-02	1.087710e+00	2.603915e-02
26420000	-4.440538e+03	-9.623100e+02	3.418750e+00	2.680069e+01	1.162791e-01	3.190018e+00	1.510590e-02	9.408108e-01	5.898791e-02	1.509255e+00	2.189869e-02
26440000	-4.440319e+03	-9.399456e+02	3.239769e+00	2.341692e+01	9.302326e-02	2.939679e+00	9.495260e-03	9.798785e-01	2.571869e-02	1.192053e+00	2.073954e-02
26460000	-4.452875e+03	-9.149687e+02	4.341911e+00	3.002910e+01	1.279070e-01	2.450338e+00	4.046972e-03	9.871229e-01	5.437955e-02	9.602345e-01	2.753213e-02
26480000	-4.462647e+03	-9.155287e+02	4.385733e+00	3.071974e+01	1.279070e-01	2.063539e+00	3.210576e-03	9.932938e-01	2.224437e-02	8.694557e-01	2.782096e-02
26500000	-4.433196e+03	-9.327799e+02	3.982968e+00	2.895080e+01	5.813953e-02	2.556040e+00	6.269233e-03	9.927604e-01	8.319663e-03	1.522201e+00	2.478548e-02
26520000	-4.460860e+03	-9.354862e+02	3.554086e+00	2.425500e+01	1.395349e-01	2.317139e+00	7.797992e-03	9.739470e-01	6.556851e-02	1.353254e+00	2.277260e-02
26540000	-4.443960e+03	-9.479558e+02	3.053541e+00	2.253751e+01	1.395349e-01	2.621569e+00	5.135072e-03	9.876289e-01	2.372396e-02	1.021777e+00	1.935329e-02
26560000	-4.471493e+03	-9.692304e+02	3.260428e+00	2.304283e+01	1.860465e-01	2.945766e+00	1.697584e-02	9.445156e-01	4.251404e-02	1.448104e+00	2.076839e-02
26580000	-4.474802e+03	-9.301874e+02	3.625390e+00	2.488446e+01	1.511628e-01	2.708840e+00	2.118443e-02	9.427711e-01	4.597736e-02	9.105468e-01	2.313423e-02
26600000	-4.447478e+03	-9.545091e+02	3.485915e+00	2.396898e+01	1.279070e-01	2.025620e+00	2.243049e-02	9.504112e-01	3.063062e-02	8.064678e-01	2.226609e-02
26620000	-4.460013e+03	-9.232663e+02	4.344981e+00	2.926090e+01	9.302326e-02	2.778309e+00	1.367829e-02	9.791757e-01	1.595759e-02	1.126097e+00	2.747501e-02
26640000	-4.471608e+03	-9.067983e+02	4.594070e+00	3.055854e+01	2.209302e-01	2.506779e+00	2.594748e-02	9.245885e-01	5.268590e-02	1.337402e+00	2.948906e-02
26660000	-4.464390e+03	-9.191027e+02	4.874376e+00	3.468389e+01	1.162791e-01	3.049897e+00	8.196318e-03	9.820765e-01	2.537417e-02	1.560105e+00	3.095469e-02
26680000	-4.464149e+03	-9.269362e+02	4.225962e+00	2.985826e+01	1.279070e-01	2.499851e+00	2.195373e-02	9.439047e-01	3.362655e-02	1.444272e+00	2.705502e-02
26700000	-4.442048e+03	-9.221060e+02	3.678630e+00	2.499466e+01	2.325581e-01	2.491230e+00	1.342254e-02	9.595412e-01	5.820532e-02	1.054315e+00	2.368994e-02
26720000	-4.450201e+03	-9.455621e+02	3.243832e+00	2.304608e+01	1.744186e-01	2.272889e+00	3.158566e-02	9.052981e-01	5.280077e-02	1.230217e+00	2.072518e-02
26740000	-4.454631e+03	-9.296678e+02	3.575314e+00	2.503238e+01	1.860465e-01	2.719716e+00	4.803384e-03	9.873489e-01	3.166502e-02	1.223584e+00	2.284317e-02
26760000	-4.450059e+03	-9.242323e+02	4.503297e+00	3.185610e+01	1.627907e-01	2.575802e+00	3.138747e-03	9.876715e-01	7.166339e-02	1.385118e+00	2.903512e-02
26780000	-4.450143e+03	-9.239834e+02	4.050495e+00	2.793059e+01	8.139535e-02	2.872703e+00	4.909415e-03	9.928102e-01	1.055006e-02	1.386891e+00	2.591838e-02
26800000	-4.459401e+03	-9.179535e+02	4.425418e+00	3.040906e+01	1.279070e-01	2.229924e+00	7.548638e-03	9.779325e-01	3.862787e-02	1.446361e+00	2.811674e-02
26820000	-4.444537e+03	-9.134979e+02	4.003580e+00	2.686730e+01	1.395349e-01	2.506406e+00	8.279569e-03	9.682667e-01	7.081342e-02	9.222444e-01	2.500819e-02
26840000	-4.460904e+03	-9.174090e+02	4.517956e+00	3.042276e+01	1.162791e-01	2.120470e+00	2.903982e-02	9.314628e-01	3.394176e-02	1.383687e+00	2.833689e-02
26860000	-4.453813e+03	-9.351004e+02	3.746822e+00	2.640173e+01	1.046512e-01	2.213692e+00	1.472043e-02	9.533696e-01	5.209275e-02	8.915916e-01	2.382857e-02
26880000	-4.463045e+03	-9.594864e+02	3.055403e+00	2.234618e+01	1.162791e-01	2.540324e+00	1.663449e-02	9.536872e-01	3.571383e-02	1.221515e+00	1.961587e-02
26900000	-4.456328e+03	-9.479266e+02	3.932282e+00	2.872346e+01	1.511628e-01	2.434362e+00	1.813462e-02	9.459458e-01	2.942689e-02	1.103864e+00	2.477369e-02
26920000	-4.444493e+03	-9.318145e+02	4.008708e+00	2.954449e+01	5.813953e-02	2.043920e+00	1.710206e-02	9.672560e-01	2.408851e-02	1.452160e+00	2.574163e-02
26940000	-4.443142e+03	-9.391756e+02	3.851745e+00	2.944138e+01	1.162791e-01	3.051704e+00	1.596964e-02	9.524401e-01	4.203615e-02	1.027596e+00	2.479522e-02
26960000	-4.458680e+03	-9.299284e+02	3.616591e+00	2.513954e+01	1.627907e-01	2.371901e+00	1.191038e-02	9.625836e-01	4.693888e-02	1.066961e+00	2.313826e-02
26980000	-4.452120e+03	-9.328520e+02	3.609202e+00	2.738049e+01	1.511628e-01	2.059425e+00	1.354398e-02	9.583683e-01	5.315798e-02	9.978943e-01	2.324078e-02
27000000	-4.468102e+03	-9.305044e+02	3.848995e+00	2.609048e+01	1.511628e-01	2.043705e+00	1.097701e-02	9.791483e-01	2.190271e-02	1.211950e+00	2.316859e-02
27020000	-4.451188e+03	-9.342730e+02	3.972070e+00	3.060980e+01	1.279070e-01	2.746285e+00	1.556215e-02	9.836778e-01	8.546384e-03	1.456863e+00	2.550270e-02
27040000	-4.440577e+03	-9.458159e+02	3.868900e+00	2.809735e+01	1.279070e-01	2.542380e+00	8.728138e-03	9.843880e-01	2.047374e-02	1.521323e+00	2.480574e-02
27060000	-4.460515e+03	-9.469364e+02	3.981590e+00	2.995919e+01	8.139535e-02	2.208398e+00	2.094149e-03	9.957739e-01	1.701039e-02	1.381793e+00	2.567009e-02
27080000	-4.456777e+03	-9.419385e+02	3.671332e+00	2.772109e+01	1.395349e-01	3.079602e+00	1.182628e-02	9.721500e-01	2.598909e-02	1.568305e+00	2.358251e-02
27100000	-4.452499e+03	-9.441876e+02	3.618689e+00	2.714702e+01	1.511628e-01	2.738297e+00	8.574572e-03	9.761389e-01	4.179513e-02	1.326621e+00	2.329342e-02
27120000	-4.445938e+03	-9.407015e+02	3.898180e+00	2.823911e+01	1.511628e-01	2.700522e+00	2.035689e-02	9.099541e-01	8.454274e-02	1.416905e+00	2.503977e-02
27140000	-4.440163e+03	-9.509984e+02	3.428439e+00	2.465364e+01	1.046512e-01	2.289303e+00	1.596390e-02	9.738598e-01	1.191666e-02	1.055452e+00	2.164970e-02
27160000	-4.466559e+03	-9.588933e+02	3.132209e+00	2.256646e+01	1.860465e-01	2.961721e+00	7.212116e-03	9.743679e-01	5.880441e-02	1.141810e+00	2.005028e-02
27180000	-4.443952e+03	-9.679900e+02	3.014228e+00	2.225119e+01	1.627907e-01	2.403508e+00	1.687614e-02	9.499653e-01	3.610068e-02	1.211343e+00	1.935204e-02
27200000	-4.445095e+03	-9.215019e+02	3.950232e+00	2.571405e+01	1.511628e-01	2.877957e+00	1.195386e-02	9.560527e-01	7.576977e-02	1.001135e+00	2.536480e-02
27220000	-4.470807e+03	-9.020942e+02	3.741490e+00	2.496905e+01	1.976744e-01	2.247537e+00	1.340221e-02	9.595623e-01	4.073461e-02	8.574943e-01	2.368481e-02
27240000	-4.450926e+03	-9.374112e+02	3.930591e+00	2.633618e+01	1.627907e-01	2.808688e+00	1.925334e-02	9.286890e-01	7.975105e-02	1.154907e+00	2.505034e-02
27260000	-4.455216e+03	-9.288487e+02	3.934418e+00	2.453614e+01	1.395349e-01	2.919985e+00	1.703987e-02	9.690951e-01	2.627038e-02	1.184442e+00	2.503774e-02
27280000	-4.463859e+03	-9.331415e+02	4.133042e+00	2.756274e+01	1.744186e-01	2.482900e+00	3.288098e-03	9.871566e-01	8.366318e-02	1.307029e+00	2.639159e-02
27300000	-4.452006e+03	-9.038898e+02	4.554133e+00	3.009557e+01	1.511628e-01	2.080253e+00	5.740581e-03	9.875778e-01	2.591577e-02	1.166906e+00	2.928061e-02
27320000	-4.443670e+03	-9.169734e+02	4.792478e+00	3.213239e+01	1.744186e-01	2.530251e+00	2.610510e-03	9.896898e-01	7.881346e-02	1.211689e+00	3.072916e-02
27340000	-4.462384e+03	-9.140739e+02	4.138973e+00	2.941520e+01	8.139535e-02	2.832481e+00	2.677203e-02	9.557365e-01	1.524187e-02	9.938758e-01	2.618003e-02
27360000	-4.439143e+03	-9.030527e+02	5.007610e+00	3.200559e+01	1.627907e-01	2.175132e+00	1.546963e-02	9.598196e-01	3.935384e-02	1.376443e+00	3.019573e-02
27380000	-4.457410e+03	-9.230696e+02	4.125528e+00	2.911400e+01	1.627907e-01	2.667663e+00	2.294565e-02	9.508512e-01	2.315374e-02	1.325778e+00	2.624516e-02
27400000	-4.476993e+03	-9.314322e+02	3.729883e+00	2.537030e+01	1.511628e-01	2.050184e+00	1.626648e-02	9.503748e-01	5.645394e-02	1.028485e+00	2.341713e-02
27420000	-4.466944e+03	-9.218987e+02	4.788893e+00	3.369841e+01	1.162791e-01	1.986234e+00	1.066607e-02	9.701238e-01	4.246811e-02	1.051741e+00	3.068023e-02
27440000	-4.454727e+03	-9.254719e+02	3.900868e+00	2.930544e+01	1.627907e-01	2.378315e+00	1.378323e-02	9.656622e-01	3.679949e-02	1.217291e+00	2.496629e-02
27460000	-4.438295e+03	-9.385089e+02	2.944647e+00	2.107645e+01	1.744186e-01	3.233087e+00	2.746075e-03	9.866846e-01	9.955666e-02	7.523114e-01	1.866405e-02
27480000	-4.449284e+03	-9.484677e+02	3.501143e+00	2.734449e+01	1.046512e-01	1.910888e+00	1.137550e-02	9.726628e-01	3.433368e-02	1.135132e+00	2.240727e-02
27500000	-4.452784e+03	-9.661186e+02	3.215415e+00	2.321648e+01	1.046512e-01	2.354903e+00	3.827632e-03	9.938670e-01	8.902084e-03	9.328122e-01	1.970379e-02
27520000	-4.429733e+03	-9.620166e+02	3.207698e+00	2.428346e+01	1.046512e-01	2.230779e+00	1.251083e-02	9.698858e-01	2.158511e-02	1.246073e+00	2.010675e-02
27540000	-4.448786e+03	-9.258050e+02	4.230377e+00	3.193070e+01	1.162791e-01	2.316310e+00	1.383912e-02	9.670255e-01	2.562777e-02	1.772459e+00	2.681770e-02
27560000	-4.455461e+03	-9.633240e+02	3.522484e+00	2.665655e+01	1.511628e-01	2.773011e+00	6.406340e-03	9.742299e-01	6.379167e-02	1.384772e+00	2.259235e-02
27580000	-4.453697e+03	-9.450118e+02	2.811615e+00	2.140799e+01	1.860465e-01	2.204665e+00	2.152534e-02	8.860754e-01	9.877724e-02	8.116200e-01	1.811518e-02
27600000	-4.450786e+03	-9.664902e+02	3.426169e+00	2.429714e+01	1.046512e-01	2.160266e+00	1.465298e-02	9.535359e-01	5.103801e-02	1.345772e+00	2.133776e-02
27620000	-4.451739e+03	-9.227514e+02	4.544429e+00	3.141187e+01	1.744186e-01	2.269008e+00	1.594006e-02	9.470435e-01	6.686631e-02	1.231491e+00	2.931429e-02
27640000	-4.443862e+03	-9.531171e+02	3.608949e+00	2.697307e+01	1.279070e-01	2.308459e+00	4.972956e-03	9.897216e-01	2.023811e-02	1.209105e+00	2.259277e-02
27660000	-4.441554e+03	-9.595106e+02	3.057105e+00	2.420022e+01	1.511628e-01	3.437802e+00	1.629981e-02	9.354420e-01	5.756464e-02	8.925392e-01	1.835978e-02
27680000	-4.480444e+03	-9.535221e+02	3.437521e+00	2.648024e+01	1.279070e-01	2.961084e+00	1.214470e-02	9.526966e-01	6.679998e-02	9.830680e-01	2.189080e-02
27700000	-4.454714e+03	-9.358732e+02	3.384289e+00	2.779903e+01	1.162791e-01	2.616644e+00	1.167497e-02	9.723906e-01	2.398565e-02	9.888835e-01	2.157697e-02
27720000	-4.454484e+03	-9.587053e+02	3.405555e+00	2.794313e+01	1.162791e-01	1.587127e+00	1.174019e-02	9.682211e-01	2.851388e-02	1.099852e+00	2.182038e-02
27740000	-4.446410e+03	-9.582495e+02	3.151892e+00	2.547346e+01	1.279070e-01	2.739911e+00	2.910262e-03	9.907094e-01	3.473670e-02	1.076000e+00	2.030588e-02
27760000	-4.437418e+03	-9.521622e+02	3.154371e+00	2.292100e+01	1.627907e-01	2.908565e+00	1.445508e-02	9.509069e-01	5.183487e-02	9.292587e-01	2.025734e-02
27780000	-4.468797e+03	-9.617565e+02	2.683840e+00	2.054940e+01	1.744186e-01	4.030920e+00	1.006625e-02	9.675553e-01	4.454930e-02	1.087978e+00	1.720578e-02
27800000	-4.443678e+03	-9.425374e+02	3.045951e+00	2.120120e+01	1.744186e-01	3.007780e+00	2.188417e-02	9.185999e-01	7.506112e-02	1.159364e+00	1.937006e-02
27820000	-4.449765e+03	-9.223121e+02	3.530572e+00	2.347677e+01	9.302326e-02	2.298020e+00	1.506654e-02	9.758382e-01	1.409911e-02	8.819350e-01	2.239315e-02
27840000	-4.459503e+03	-9.228904e+02	4.038216e+00	2.807902e+01	1.279070e-01	1.797690e+00	3.746748e-03	9.898916e-01	3.509355e-02	1.082915e+00	2.568161e-02
27860000	-4.453025e+03	-9.562124e+02	3.134580e+00	2.351464e+01	1.162791e-01	2.691393e+00	1.119976e-02	9.750802e-01	2.735218e-02	1.084055e+00	2.006895e-02
27880000	-4.441367e+03	-9.357985e+02	4.143038e+00	2.852783e+01	9.302326e-02	2.684425e+00	1.221335e-02	9.866826e-01	6.730346e-03	1.254807e+00	2.645810e-02
27900000	-4.458295e+03	-9.684655e+02	3.306640e+00	2.506566e+01	1.046512e-01	2.348223e+00	1.911138e-02	9.481741e-01	3.617728e-02	1.132149e+00	2.056663e-02
27920000	-4.458083e+03	-9.346569e+02	3.998880e+00	2.782564e+01	1.627907e-01	2.698675e+00	8.646533e-03	9.721086e-01	6.063612e-02	1.372339e+00	2.570789e-02
27940000	-4.452962e+03	-9.501501e+02	3.278347e+00	2.275320e+01	1.395349e-01	2.537392e+00	1.924989e-02	9.509247e-01	3.031466e-02	8.008042e-01	2.096616e-02
27960000	-4.474575e+03	-9.333597e+02	3.717119e+00	2.561921e+01	1.511628e-01	2.388955e+00	2.974141e-03	9.937912e-01	2.875993e-02	1.229432e+00	2.390526e-02
27980000	-4.476928e+03	-9.537820e+02	3.126506e+00	2.306087e+01	1.511628e-01	2.394491e+00	4.080990e-03	9.811585e-01	8.218749e-02	1.043749e+00	1.969272e-02
28000000	-4.457957e+03	-9.451327e+02	3.082814e+00	2.105554e+01	1.744186e-01	3.088411e+00	1.555258e-02	9.517019e-01	3.791322e-02	9.207647e-01	1.885762e-02
28020000	-4.461967e+03	-9.570434e+02	3.404241e+00	2.490844e+01	1.511628e-01	3.258791e+00	2.156255e-02	9.569756e-01	2.389577e-02	1.104884e+00	2.147715e-02
28040000	-4.454717e+03	-9.623092e+02	3.246627e+00	2.175410e+01	1.279070e-01	2.438751e+00	2.082641e-02	9.496302e-01	4.252213e-02	9.907160e-01	2.088551e-02
28060000	-4.460796e+03	-9.538780e+02	3.219623e+00	2.224077e+01	1.162791e-01	2.979267e+00	2.101941e-02	9.531827e-01	2.341393e-02	8.927183e-01	2.072319e-02
28080000	-4.467806e+03	-9.171965e+02	4.112069e+00	2.646164e+01	2.209302e-01	2.491756e+00	2.595218e-02	9.153276e-01	7.224339e-02	8.738388e-01	2.650223e-02
28100000	-4.467197e+03	-9.122694e+02	4.076325e+00	2.781475e+01	1.627907e-01	2.832350e+00	1.046454e-02	9.757185e-01	3.258209e-02	1.150705e+00	2.579728e-02
28120000	-4.460155e+03	-9.090332e+02	4.457491e+00	2.933150e+01	2.209302e-01	2.921623e+00	2.794215e-02	9.150683e-01	5.939900e-02	7.377709e-01	2.850258e-02
28140000	-4.442473e+03	-9.238772e+02	4.371791e+00	2.989606e+01	1.511628e-01	2.569959e+00	1.693813e-02	9.348815e-01	9.315416e-02	1.194055e+00	2.771963e-02
28160000	-4.449786e+03	-9.327449e+02	3.910062e+00	2.583493e+01	1.395349e-01	2.807341e+00	2.527578e-02	9.343000e-01	5.669002e-02	9.440667e-01	2.501783e-02
28180000	-4.489635e+03	-9.522247e+02	3.493031e+00	2.367474e+01	1.395349e-01	3.387620e+00	1.023397e-02	9.750775e-01	3.836464e-02	1.058591e+00	2.220579e-02
28200000	-4.458415e+03	-9.378118e+02	3.888886e+00	2.647799e+01	1.511628e-01	2.234223e+00	1.138531e-02	9.671497e-01	4.106201e-02	1.081632e+00	2.477849e-02
28220000	-4.450547e+03	-9.062507e+02	4.515064e+00	3.049281e+01	1.860465e-01	1.946634e+00	1.292672e-02	9.615408e-01	5.336842e-02	1.204283e+00	2.891358e-02
28240000	-4.450012e+03	-9.102081e+02	3.990403e+00	2.864549e+01	1.860465e-01	2.667903e+00	2.588421e-02	9.116180e-01	6.057516e-02	1.198170e+00	2.541056e-02
28260000	-4.447754e+03	-9.264715e+02	4.075005e+00	2.798143e+01	8.139535e-02	3.118183e+00	3.832035e-02	9.422832e-01	1.445025e-02	1.321352e+00	2.607669e-02
28280000	-4.452400e+03	-9.544524e+02	3.609370e+00	2.581111e+01	1.511628e-01	3.359976e+00	2.371788e-02	9.004834e-01	9.531247e-02	1.131193e+00	2.323914e-02
28300000	-4.462584e+03	-9.152310e+02	4.760200e+00	3.315287e+01	9.302326e-02	3.415016e+00	1.184335e-02	9.818349e-01	1.471270e-02	1.470762e+00	3.070273e-02
28320000	-4.455336e+03	-9.265021e+02	4.847092e+00	3.365745e+01	1.976744e-01	2.410953e+00	1.828834e-02	9.392853e-01	4.388455e-02	1.610059e+00	3.039438e-02
28340000	-4.441237e+03	-9.225354e+02	5.100703e+00	3.439633e+01	1.395349e-01	2.544733e+00	1.368463e-02	9.573024e-01	4.650955e-02	1.135728e+00	3.265548e-02
28360000	-4.438285e+03	-9.225092e+02	4.467513e+00	3.037381e+01	1.395349e-01	2.386786e+00	1.150369e-02	9.552841e-01	9.575274e-02	1.223104e+00	2.829678e-02
28380000	-4.457660e+03	-9.214709e+02	4.410332e+00	2.982605e+01	1.511628e-01	2.618883e+00	7.934408e-03	9.760257e-01	4.019470e-02	8.459732e-01	2.799104e-02
28400000	-4.445856e+03	-9.227643e+02	4.377172e+00	3.011913e+01	1.395349e-01	2.386665e+00	9.494375e-03	9.660112e-01	7.267741e-02	9.838268e-01	2.777178e-02
28420000	-4.452253e+03	-9.276045e+02	3.939075e+00	2.573136e+01	1.860465e-01	2.044316e+00	6.245558e-03	9.832327e-01	4.498287e-02	1.171876e+00	2.489122e-02
28440000	-4.451645e+03	-9.495932e+02	3.040624e+00	2.111778e+01	1.976744e-01	3.222016e+00	3.120392e-02	9.188234e-01	3.721819e-02	1.083968e+00	1.951417e-02
28460000	-4.463585e+03	-9.249126e+02	3.976020e+00	2.789279e+01	2.325581e-01	2.215350e+00	1.910251e-02	9.025316e-01	1.200977e-01	1.294274e+00	2.518621e-02
28480000	-4.463599e+03	-9.463221e+02	3.819266e+00	2.792992e+01	8.139535e-02	2.297891e+00	1.913707e-02	9.408852e-01	4.599557e-02	1.267260e+00	2.411894e-02
28500000	-4.460498e+03	-9.541294e+02	3.359643e+00	2.381610e+01	1.395349e-01	2.358049e+00	2.292119e-02	9.515912e-01	2.531562e-02	9.399738e-01	2.146955e-02
28520000	-4.448790e+03	-9.469875e+02	3.236713e+00	2.250717e+01	1.627907e-01	2.518769e+00	2.244393e-02	9.415491e-01	4.506400e-02	1.281803e+00	2.078083e-02
28540000	-4.446428e+03	-9.427427e+02	3.575694e+00	2.309430e+01	2.674419e-01	2.704985e+00	2.212292e-02	9.071308e-01	1.220314e-01	1.325814e+00	2.255237e-02
28560000	-4.454907e+03	-9.482749e+02	4.163800e+00	3.192785e+01	1.046512e-01	2.344785e+00	1.015872e-02	9.840002e-01	1.223550e-02	1.196888e+00	2.674349e-02
28580000	-4.440012e+03	-9.435826e+02	3.590205e+00	2.511138e+01	1.511628e-01	2.702794e+00	3.693099e-03	9.872478e-01	5.841436e-02	1.268680e+00	2.243209e-02
28600000	-4.473133e+03	-9.631995e+02	3.360291e+00	2.515393e+01	1.511628e-01	2.387480e+00	9.664285e-03	9.737797e-01	3.298431e-02	1.641813e+00	2.117229e-02
28620000	-4.454664e+03	-9.421576e+02	4.025227e+00	2.852137e+01	1.162791e-01	2.066976e+00	2.142902e-02	9.389074e-01	3.586435e-02	1.507381e+00	2.509908e-02
28640000	-4.443229e+03	-9.364307e+02	4.317931e+00	3.278440e+01	1.046512e-01	2.771535e+00	2.260129e-02	9.595091e-01	1.649174e-02	1.077383e+00	2.731027e-02
28660000	-4.449688e+03	-9.503551e+02	3.253867e+00	2.655923e+01	1.046512e-01	2.900140e+00	8.273327e-03	9.781337e-01	2.559652e-02	1.172817e+00	2.079477e-02
28680000	-4.452556e+03	-9.250858e+02	4.657769e+00	3.621651e+01	1.162791e-01	2.134395e+00	7.087351e-03	9.870897e-01	1.574871e-02	1.469833e+00	2.925802e-02
28700000	-4.446483e+03	-9.135036e+02	4.724966e+00	3.768895e+01	1.511628e-01	2.166618e+00	4.666771e-03	9.810265e-01	5.313028e-02	1.407288e+00	2.989366e-02
28720000	-4.454712e+03	-9.261648e+02	3.986414e+00	2.982863e+01	1.627907e-01	2.489122e+00	4.644332e-03	9.787533e-01	8.637719e-02	1.168365e+00	2.544166e-02
28740000	-4.468372e+03	-9.307669e+02	5.090605e+00	3.963779e+01	1.162791e-01	2.001332e+00	1.205063e-02	9.616699e-01	3.375927e-02	1.421290e+00	3.235426e-02
28760000	-4.438420e+03	-9.128464e+02	4.719967e+00	3.328486e+01	9.302326e-02	3.178324e+00	2.132130e-02	9.645743e-01	1.556410e-02	1.506301e+00	2.997888e-02
28780000	-4.442128e+03	-9.144794e+02	4.387458e+00	3.078224e+01	1.279070e-01	2.370767e+00	7.236397e-03	9.886530e-01	1.410500e-02	1.600953e+00	2.812857e-02
28800000	-4.451017e+03	-9.345413e+02	4.367574e+00	3.221526e+01	1.395349e-01	2.576145e+00	2.034341e-02	9.116631e-01	7.927048e-02	1.073659e+00	2.731781e-02
28820000	-4.462020e+03	-9.326679e+02	3.553615e+00	2.482793e+01	1.046512e-01	2.573743e+00	2.134251e-02	9.360114e-01	5.570121e-02	1.030523e+00	2.288926e-02
28840000	-4.453136e+03	-9.218997e+02	4.482660e+00	3.222941e+01	1.511628e-01	3.000386e+00	2.546871e-02	9.240017e-01	5.172214e-02	1.242043e+00	2.889638e-02
28860000	-4.443683e+03	-9.250816e+02	4.344135e+00	3.334059e+01	1.395349e-01	2.110820e+00	1.965001e-02	9.467717e-01	3.535331e-02	1.312360e+00	2.767316e-02
28880000	-4.445222e+03	-9.479203e+02	3.104736e+00	2.277778e+01	1.162791e-01	2.643520e+00	8.172269e-03	9.817134e-01	3.535048e-02	1.076034e+00	1.994845e-02
28900000	-4.454144e+03	-9.410569e+02	3.702028e+00	2.865720e+01	1.511628e-01	2.288022e+00	8.820287e-03	9.780905e-01	2.625476e-02	9.488845e-01	2.368403e-02
28920000	-4.469557e+03	-9.257055e+02	3.826998e+00	2.779475e+01	1.162791e-01	2.653940e+00	1.525376e-02	9.568664e-01	3.720469e-02	9.858392e-01	2.402745e-02
28940000	-4.443868e+03	-9.576945e+02	3.487316e+00	2.637580e+01	1.511628e-01	2.819273e+00	8.579031e-03	9.802509e-01	2.214519e-02	1.445055e+00	2.207588e-02
28960000	-4.447148e+03	-9.472492e+02	3.412384e+00	2.568789e+01	1.744186e-01	2.524397e+00	1.064434e-02	9.425309e-01	1.183074e-01	1.047335e+00	2.134134e-02
28980000	-4.446604e+03	-9.399668e+02	3.439548e+00	2.460398e+01	1.511628e-01	2.835719e+00	3.438823e-03	9.905840e-01	4.033019e-02	1.395585e+00	2.217818e-02
29000000	-4.449161e+03	-9.256255e+02	4.134789e+00	2.906214e+01	8.139535e-02	2.375005e+00	4.475276e-03	9.941965e-01	1.212809e-02	1.132885e+00	2.611901e-02
29020000	-4.442191e+03	-9.371597e+02	3.500456e+00	2.647749e+01	1.395349e-01	3.562744e+00	1.022933e-03	9.965405e-01	4.232939e-02	1.218374e+00	2.238234e-02
29040000	-4.433523e+03	-9.260720e+02	3.762185e+00	2.869094e+01	8.139535e-02	2.183822e+00	9.930453e-03	9.804474e-01	1.636304e-02	1.699595e+00	2.424875e-02
29060000	-4.470946e+03	-9.494622e+02	3.169564e+00	2.525693e+01	1.395349e-01	2.660181e+00	1.493623e-02	9.617046e-01	2.941849e-02	9.646899e-01	2.019027e-02
29080000	-4.448060e+03	-9.405469e+02	3.489072e+00	2.649458e+01	1.046512e-01	3.581098e+00	1.266740e-02	9.758387e-01	1.942719e-02	8.236978e-01	2.241979e-02
29100000	-4.461029e+03	-9.839836e+02	3.318011e+00	2.455996e+01	1.046512e-01	3.189456e+00	3.211129e-02	9.663625e-01	8.268649e-03	1.351406e+00	2.093427e-02
29120000	-4.446450e+03	-9.226623e+02	4.307764e+00	3.131931e+01	9.302326e-02	3.088820e+00	1.675801e-02	9.684490e-01	2.009054e-02	1.378418e+00	2.777231e-02
29140000	-4.455358e+03	-9.388848e+02	3.431201e+00	2.572208e+01	1.162791e-01	2.487325e+00	7.220070e-03	9.789574e-01	3.506840e-02	1.075374e+00	2.207333e-02
29160000	-4.434213e+03	-9.424354e+02	3.510860e+00	2.559247e+01	9.302326e-02	2.142149e+00	6.119488e-03	9.885988e-01	1.703398e-02	1.051610e+00	2.246636e-02
29180000	-4.475495e+03	-9.252639e+02	3.380701e+00	2.355735e+01	1.860465e-01	2.576612e+00	1.064801e-02	9.740146e-01	2.614082e-02	8.827892e-01	2.140983e-02
29200000	-4.466710e+03	-9.386157e+02	3.391868e+00	2.518009e+01	1.162791e-01	2.789474e+00	4.015963e-03	9.884308e-01	4.165800e-02	9.503531e-01	2.102479e-02
29220000	-4.459856e+03	-9.254894e+02	4.205637e+00	2.926591e+01	1.627907e-01	1.807514e+00	1.214483e-02	9.638664e-01	4.437207e-02	1.159403e+00	2.679825e-02
29240000	-4.456929e+03	-9.462905e+02	4.475977e+00	3.321401e+01	1.162791e-01	2.709728e+00	1.476204e-02	9.491745e-01	5.808067e-02	1.174494e+00	2.866976e-02
29260000	-4.459914e+03	-9.252198e+02	4.390850e+00	3.103089e+01	1.860465e-01	2.470898e+00	1.233621e-02	9.545430e-01	4.042181e-02	1.248006e+00	2.791629e-02
29280000	-4.446983e+03	-9.426507e+02	3.588499e+00	2.547183e+01	1.627907e-01	2.463960e+00	2.598967e-02	9.299910e-01	2.938913e-02	1.091202e+00	2.169097e-02
29300000	-4.462153e+03	-9.357004e+02	3.879403e+00	2.750229e+01	1.627907e-01	2.737922e+00	6.851141e-03	9.801478e-01	3.340755e-02	1.018746e+00	2.376550e-02
29320000	-4.470763e+03	-9.236695e+02	3.417374e+00	2.415852e+01	1.279070e-01	2.333399e+00	1.389025e-02	9.682054e-01	2.471815e-02	1.004344e+00	2.127770e-02
29340000	-4.455965e+03	-9.284460e+02	4.086514e+00	2.842182e+01	1.744186e-01	2.048653e+00	9.610754e-03	9.612974e-01	9.127347e-02	1.170330e+00	2.534278e-02
29360000	-4.453330e+03	-9.337783e+02	4.352668e+00	3.114161e+01	9.302326e-02	3.161878e+00	3.355766e-02	9.640060e-01	6.288489e-03	1.206335e+00	2.752940e-02
29380000	-4.481382e+03	-9.494929e+02	3.434995e+00	2.482633e+01	1.395349e-01	1.976213e+00	1.415749e-02	9.694421e-01	2.217387e-02	1.055929e+00	2.174630e-02
29400000	-4.462989e+03	-9.227887e+02	4.096178e+00	2.915332e+01	9.302326e-02	3.049121e+00	1.242707e-02	9.823852e-01	1.363364e-02	1.013124e+00	2.552694e-02
29420000	-4.460923e+03	-9.340579e+02	3.672246e+00	2.666537e+01	8.139535e-02	2.180903e+00	6.755810e-03	9.892120e-01	1.066883e-02	8.612551e-01	2.261831e-02
29440000	-4.458363e+03	-9.471913e+02	3.225301e+00	2.399589e+01	1.627907e-01	2.374076e+00	1.743330e-02	9.462235e-01	3.761317e-02	1.264607e+00	2.025311e-02
29460000	-4.459288e+03	-9.193043e+02	4.809561e+00	3.557134e+01	8.139535e-02	2.933655e+00	7.364044e-03	9.825206e-01	2.465721e-02	1.258681e+00	3.080156e-02
29480000	-4.461710e+03	-9.563869e+02	3.401378e+00	2.423249e+01	1.279070e-01	2.366258e+00	1.097239e-02	9.849070e-01	9.152631e-03	9.366150e-01	2.167037e-02
29500000	-4.457763e+03	-9.709626e+02	3.233298e+00	2.164987e+01	1.395349e-01	2.679603e+00	1.006042e-02	9.881163e-01	1.062073e-02	1.290677e+00	2.034840e-02
29520000	-4.468042e+03	-9.450483e+02	3.308543e+00	2.462232e+01	1.279070e-01	2.758193e+00	1.208075e-02	9.618965e-01	5.704778e-02	9.908448e-01	2.127540e-02
29540000	-4.463895e+03	-9.336708e+02	3.938652e+00	2.677181e+01	1.395349e-01	2.596902e+00	1.560488e-02	9.639597e-01	3.159638e-02	1.294689e+00	2.483162e-02
29560000	-4.456966e+03	-9.273944e+02	3.892957e+00	2.702176e+01	1.744186e-01	2.500964e+00	2.144628e-02	9.528788e-01	3.131689e-02	1.227582e+00	2.491622e-02
29580000	-4.447969e+03	-9.177368e+02	4.737259e+00	3.295353e+01	1.162791e-01	2.523687e+00	1.042984e-02	9.793130e-01	1.880975e-02	1.569320e+00	2.907428e-02
29600000	-4.448223e+03	-9.138863e+02	4.265434e+00	2.979752e+01	1.511628e-01	2.939132e+00	1.895424e-02	9.493920e-01	4.026537e-02	1.526407e+00	2.710741e-02
29620000	-4.446904e+03	-9.402184e+02	4.029737e+00	2.773931e+01	1.395349e-01	2.559849e+00	1.907919e-02	9.466924e-01	4.830227e-02	1.150888e+00	2.558282e-02
29640000	-4.450393e+03	-9.212738e+02	4.235363e+00	3.014962e+01	1.744186e-01	2.498360e+00	9.291825e-03	9.665352e-01	6.379840e-02	9.493073e-01	2.717621e-02
29660000	-4.473750e+03	-9.306410e+02	3.406899e+00	2.404968e+01	1.279070e-01	2.711332e+00	1.025187e-02	9.748758e-01	3.472019e-02	9.868237e-01	2.174759e-02
29680000	-4.456142e+03	-9.135885e+02	3.821422e+00	2.675564e+01	1.976744e-01	2.301765e+00	9.925101e-03	9.501002e-01	1.285143e-01	1.029480e+00	2.463716e-02
29700000	-4.450058e+03	-9.518269e+02	3.296166e+00	2.450232e+01	1.279070e-01	3.063103e+00	9.461709e-03	9.741619e-01	3.730896e-02	1.061825e+00	2.104056e-02
29720000	-4.456745e+03	-9.727320e+02	2.608602e+00	2.025717e+01	2.325581e-01	2.418203e+00	1.273966e-02	9.430170e-01	7.902764e-02	1.062161e+00	1.644813e-02
29740000	-4.449524e+03	-9.368151e+02	3.267834e+00	2.293365e+01	1.162791e-01	2.376685e+00	3.437960e-03	9.930945e-01	2.334403e-02	7.848666e-01	2.074512e-02
29760000	-4.446736e+03	-9.389638e+02	3.444531e+00	2.383189e+01	1.511628e-01	2.742527e+00	2.851050e-03	9.904199e-01	6.372926e-02	9.208024e-01	2.197676e-02
29780000	-4.461305e+03	-9.217141e+02	4.083974e+00	2.780183e+01	1.162791e-01	2.613916e+00	4.090891e-03	9.932513e-01	1.387957e-02	1.032468e+00	2.628068e-02
29800000	-4.443653e+03	-9.552641e+02	3.450591e+00	2.454260e+01	1.627907e-01	2.119525e+00	1.794549e-02	9.491007e-01	4.841596e-02	1.430408e+00	2.160509e-02
29820000	-4.468717e+03	-9.446849e+02	2.950763e+00	2.110010e+01	1.627907e-01	2.263943e+00	6.280606e-03	9.812246e-01	4.286515e-02	9.037536e-01	1.883849e-02
29840000	-4.462696e+03	-9.524160e+02	3.800695e+00	2.713516e+01	1.395349e-01	2.036635e+00	2.177116e-02	9.383600e-01	3.679278e-02	1.052881e+00	2.389118e-02
29860000	-4.451324e+03	-9.136407e+02	4.171358e+00	2.805906e+01	1.046512e-01	2.600422e+00	1.409038e-02	9.628681e-01	3.327376e-02	1.389213e+00	2.657696e-02
29880000	-4.445620e+03	-9.272660e+02	3.800085e+00	2.782714e+01	1.046512e-01	2.819939e+00	2.057156e-02	9.618835e-01	1.817218e-02	9.546170e-01	2.440634e-02
29900000	-4.434128e+03	-9.216707e+02	3.818581e+00	2.689027e+01	1.860465e-01	2.288532e+00	1.385477e-02	9.580749e-01	3.713202e-02	9.214314e-01	2.409685e-02
29920000	-4.452300e+03	-9.452606e+02	3.379919e+00	2.479592e+01	5.813953e-02	2.289224e+00	7.621211e-03	9.865549e-01	1.441993e-02	1.072522e+00	2.115444e-02
29940000	-4.468045e+03	-9.580457e+02	2.728157e+00	1.987493e+01	9.302326e-02	2.748170e+00	4.074814e-02	9.465118e-01	9.873280e-03	7.879788e-01	1.695518e-02
29960000	-4.457828e+03	-9.361865e+02	3.502410e+00	2.393936e+01	1.744186e-01	2.747874e+00	1.002600e-02	9.703430e-01	4.393621e-02	1.010222e+00	2.189444e-02
29980000	-4.441992e+03	-9.516012e+02	3.401963e+00	2.522138e+01	1.279070e-01	2.976966e+00	1.033345e-02	9.660081e-01	5.143893e-02	9.454334e-01	2.138175e-02
30000000	-4.449814e+03	-9.171138e+02	4.087457e+00	2.900097e+01	1.860465e-01	2.088454e+00	1.453508e-02	9.441849e-01	7.550256e-02	1.041126e+00	2.560610e-02
30020000	-4.447905e+03	-9.460357e+02	3.021264e+00	2.135968e+01	1.627907e-01	2.484010e+00	2.274016e-02	9.244592e-01	6.376217e-02	9.202904e-01	1.903679e-02
30040000	-4.479614e+03	-9.274699e+02	4.053083e+00	2.832158e+01	1.860465e-01	2.315377e+00	2.056626e-02	9.163445e-01	9.087688e-02	1.012153e+00	2.552957e-02
30060000	-4.449889e+03	-9.664201e+02	2.913768e+00	2.351502e+01	1.162791e-01	2.370286e+00	7.375684e-03	9.762595e-01	4.720445e-02	1.003455e+00	1.839555e-02
30080000	-4.435212e+03	-9.426579e+02	3.572001e+00	2.464269e+01	1.976744e-01	2.731300e+00	7.612219e-03	9.749172e-01	5.382453e-02	1.432007e+00	2.251042e-02
30100000	-4.461641e+03	-9.553004e+02	3.018658e+00	2.272294e+01	1.046512e-01	2.786523e+00	1.682682e-02	9.616041e-01	2.676794e-02	8.653117e-01	1.862427e-02
30120000	-4.456992e+03	-9.273449e+02	4.174432e+00	2.940966e+01	1.162791e-01	2.884813e+00	1.517092e-02	9.679615e-01	2.634075e-02	1.399174e+00	2.680777e-02
30140000	-4.472098e+03	-9.450192e+02	3.187431e+00	2.354277e+01	1.395349e-01	2.620692e+00	1.389402e-02	9.600994e-01	3.503694e-02	1.032858e+00	1.983646e-02
30160000	-4.446029e+03	-9.498676e+02	3.664833e+00	2.587367e+01	1.046512e-01	2.417054e+00	7.801885e-03	9.801481e-01	2.797508e-02	1.032754e+00	2.241658e-02
30180000	-4.444114e+03	-9.534240e+02	3.146730e+00	2.359723e+01	1.860465e-01	2.769296e+00	1.156358e-02	9.569596e-01	6.175566e-02	1.191538e+00	1.987157e-02
30200000	-4.444161e+03	-9.198509e+02	3.994853e+00	2.918868e+01	1.162791e-01	2.746660e+00	6.109645e-03	9.895427e-01	1.470674e-02	1.049085e+00	2.490879e-02
30220000	-4.455803e+03	-9.210109e+02	4.346065e+00	3.245116e+01	1.162791e-01	2.627283e+00	2.153469e-02	9.550792e-01	2.890292e-02	1.176931e+00	2.767926e-02
30240000	-4.453084e+03	-9.167034e+02	4.580992e+00	3.425771e+01	1.511628e-01	2.195506e+00	1.024867e-02	9.689720e-01	3.485384e-02	1.247528e+00	2.938702e-02
30260000	-4.445406e+03	-9.542289e+02	4.014353e+00	3.067658e+01	1.162791e-01	2.559682e+00	2.260670e-02	9.311407e-01	4.104051e-02	1.466209e+00	2.501415e-02
30280000	-4.458948e+03	-9.375058e+02	3.931686e+00	2.806706e+01	1.976744e-01	3.012651e+00	2.078249e-02	9.400105e-01	4.637493e-02	9.507515e-01	2.456126e-02
30300000	-4.453383e+03	-9.452786e+02	3.278104e+00	2.424299e+01	9.302326e-02	2.464617e+00	1.774357e-02	9.696115e-01	1.374447e-02	1.158663e+00	2.047199e-02
30320000	-4.472186e+03	-9.583186e+02	3.140966e+00	2.235219e+01	1.511628e-01	2.549070e+00	7.339353e-03	9.820009e-01	3.151315e-02	1.091806e+00	1.988185e-02
30340000	-4.462037e+03	-9.178232e+02	4.463206e+00	3.137898e+01	1.744186e-01	2.432386e+00	1.412446e-02	9.672508e-01	2.602748e-02	1.345558e+00	2.853615e-02
30360000	-4.453531e+03	-9.328578e+02	3.400693e+00	2.345491e+01	1.279070e-01	2.642813e+00	1.340838e-02	9.583080e-01	5.358198e-02	1.196747e+00	2.144357e-02
30380000	-4.472543e+03	-9.611223e+02	3.127926e+00	2.214078e+01	1.162791e-01	1.902779e+00	1.625334e-02	9.755521e-01	1.196303e-02	1.299371e+00	1.966992e-02
30400000	-4.450108e+03	-9.559893e+02	3.272739e+00	2.367275e+01	1.279070e-01	2.796030e+00	5.285513e-04	9.986080e-01	2.579533e-02	7.246618e-01	2.062556e-02
30420000	-4.442593e+03	-9.616864e+02	3.079828e+00	2.298930e+01	1.511628e-01	3.107507e+00	2.041767e-03	9.934448e-01	4.405835e-02	1.024168e+00	1.945258e-02
30440000	-4.447682e+03	-9.290986e+02	3.966487e+00	2.972870e+01	9.302326e-02	2.626396e+00	6.174129e-03	9.787549e-01	4.938341e-02	1.149611e+00	2.527469e-02
30460000	-4.449082e+03	-9.490399e+02	3.152474e+00	2.472465e+01	1.162791e-01	2.486567e+00	8.884582e-03	9.766986e-01	3.162843e-02	1.101743e+00	2.000148e-02
30480000	-4.449480e+03	-9.460288e+02	3.378364e+00	2.378879e+01	1.279070e-01	2.397591e+00	4.887022e-03	9.844699e-01	4.661857e-02	1.112536e+00	2.075139e-02
30500000	-4.447252e+03	-9.520337e+02	2.993577e+00	2.149395e+01	1.395349e-01	2.802173e+00	8.373198e-03	9.767548e-01	4.585333e-02	1.143112e+00	1.878322e-02
30520000	-4.471115e+03	-9.493437e+02	3.034558e+00	2.267733e+01	1.162791e-01	3.163514e+00	6.791926e-03	9.836940e-01	3.295389e-02	1.204679e+00	1.938545e-02
30540000	-4.455271e+03	-9.474638e+02	3.440602e+00	2.300245e+01	2.093023e-01	2.845929e+00	1.953080e-02	9.225642e-01	1.044569e-01	1.127677e+00	2.162586e-02
30560000	-4.458862e+03	-9.291972e+02	3.267500e+00	2.187276e+01	2.093023e-01	3.163905e+00	1.811094e-02	9.313600e-01	7.361478e-02	8.623976e-01	2.087272e-02
30580000	-4.442424e+03	-9.328081e+02	3.938898e+00	3.006292e+01	9.302326e-02	2.560560e+00	1.137134e-02	9.695972e-01	2.717254e-02	1.365748e+00	2.515011e-02
30600000	-4.460608e+03	-9.532075e+02	4.291008e+00	3.139932e+01	9.302326e-02	3.077898e+00	9.307697e-03	9.594653e-01	7.938211e-02	1.429111e+00	2.738040e-02
30620000	-4.444010e+03	-9.180391e+02	4.326283e+00	3.104869e+01	1.511628e-01	2.536872e+00	1.028727e-02	9.650407e-01	6.232809e-02	1.069611e+00	2.753437e-02
30640000	-4.462676e+03	-9.196758e+02	3.955569e+00	2.690886e+01	1.860465e-01	2.471681e+00	1.009095e-02	9.619774e-01	5.966039e-02	9.618909e-01	2.545777e-02
30660000	-4.453609e+03	-9.184830e+02	4.535880e+00	3.123729e+01	1.511628e-01	2.555941e+00	1.987076e-02	9.398018e-01	4.918193e-02	1.164347e+00	2.901070e-02
30680000	-4.456557e+03	-9.390288e+02	4.021586e+00	2.872287e+01	1.162791e-01	2.978896e+00	1.554185e-02	9.605218e-01	3.927567e-02	1.272812e+00	2.521190e-02
30700000	-4.457276e+03	-9.253573e+02	3.435508e+00	2.346986e+01	2.558140e-01	2.154719e+00	4.193316e-03	9.829413e-01	7.301508e-02	1.051243e+00	2.198552e-02
30720000	-4.467627e+03	-9.371992e+02	4.239334e+00	2.963127e+01	1.744186e-01	2.040994e+00	6.812432e-03	9.801655e-01	3.623721e-02	9.759343e-01	2.731068e-02
30740000	-4.450738e+03	-9.242203e+02	3.708923e+00	2.655613e+01	1.511628e-01	2.555340e+00	2.940786e-03	9.913428e-01	4.289974e-02	1.107244e+00	2.332918e-02
30760000	-4.454427e+03	-9.132813e+02	4.206756e+00	2.858055e+01	1.627907e-01	2.670254e+00	7.566882e-03	9.733289e-01	5.111618e-02	8.106363e-01	2.676767e-02
30780000	-4.452113e+03	-9.239027e+02	4.636025e+00	3.022119e+01	1.162791e-01	1.927205e+00	2.828705e-02	9.416245e-01	2.832314e-02	1.291933e+00	2.899876e-02
30800000	-4.444136e+03	-9.319300e+02	3.864053e+00	2.663565e+01	1.395349e-01	2.498860e+00	9.606111e-03	9.742750e-01	3.851216e-02	1.189916e+00	2.453140e-02
30820000	-4.461281e+03	-9.513642e+02	3.670652e+00	2.638619e+01	1.511628e-01	2.230099e+00	6.452842e-03	9.780288e-01	5.239734e-02	8.141702e-01	2.236579e-02
30840000	-4.438344e+03	-9.441246e+02	3.471153e+00	2.426227e+01	1.627907e-01	2.732997e+00	2.817027e-02	9.126139e-01	4.125671e-02	7.779500e-01	2.223231e-02
30860000	-4.437713e+03	-9.371287e+02	3.643006e+00	2.718449e+01	1.395349e-01	2.351187e+00	9.464158e-03	9.730575e-01	3.764449e-02	1.366008e+00	2.341962e-02
30880000	-4.462580e+03	-9.424502e+02	3.424732e+00	2.447798e+01	1.511628e-01	2.558323e+00	1.674682e-02	9.108028e-01	1.140282e-01	9.689709e-01	2.158578e-02
30900000	-4.469783e+03	-9.288938e+02	3.896050e+00	2.726836e+01	1.395349e-01	2.401308e+00	2.403614e-02	9.506254e-01	1.979956e-02	1.192509e+00	2.480115e-02
30920000	-4.458018e+03	-9.358288e+02	4.455971e+00	3.186980e+01	9.302326e-02	2.903039e+00	1.761175e-02	9.517152e-01	2.962446e-02	1.099296e+00	2.796038e-02
30940000	-4.443138e+03	-9.091075e+02	4.689514e+00	3.257403e+01	1.976744e-01	2.650354e+00	1.056097e-02	9.608561e-01	5.312701e-02	1.240073e+00	2.907442e-02
30960000	-4.452479e+03	-9.418379e+02	3.552504e+00	2.516592e+01	1.279070e-01	2.641860e+00	2.661051e-02	9.596905e-01	1.011176e-02	1.097236e+00	2.245678e-02
30980000	-4.446819e+03	-9.412738e+02	3.409599e+00	2.382027e+01	1.162791e-01	2.697845e+00	1.123357e-02	9.816395e-01	1.714145e-02	1.414228e+00	2.176457e-02
31000000	-4.442920e+03	-9.417344e+02	3.663447e+00	2.483082e+01	1.279070e-01	2.801190e+00	1.327908e-02	9.777013e-01	2.148934e-02	1.243023e+00	2.332922e-02
31020000	-4.459699e+03	-9.186381e+02	4.364417e+00	3.451110e+01	9.302326e-02	2.580472e+00	1.450603e-03	9.961356e-01	2.910743e-02	1.317634e+00	2.775059e-02
31040000	-4.438202e+03	-9.467605e+02	3.900643e+00	2.865643e+01	9.302326e-02	2.366836e+00	4.842489e-03	9.909691e-01	1.675091e-02	1.299498e+00	2.430705e-02
31060000	-4.447174e+03	-9.670922e+02	3.011483e+00	2.410870e+01	1.511628e-01	2.556571e+00	7.942008e-03	9.744523e-01	3.520199e-02	1.003800e+00	1.917237e-02
31080000	-4.453664e+03	-9.600784e+02	3.594016e+00	2.738515e+01	1.744186e-01	2.323668e+00	4.824152e-03	9.844777e-01	6.213575e-02	9.052128e-01	2.251309e-02
31100000	-4.462608e+03	-9.583690e+02	3.153025e+00	2.593768e+01	1.046512e-01	2.732988e+00	1.267611e-02	9.557994e-01	5.023873e-02	9.787184e-01	2.001370e-02
31120000	-4.458156e+03	-9.571212e+02	3.928183e+00	3.000650e+01	5.813953e-02	2.344154e+00	1.057142e-02	9.807915e-01	1.839822e-02	9.843057e-01	2.483285e-02
31140000	-4.457315e+03	-9.642688e+02	2.876952e+00	2.141772e+01	1.511628e-01	2.888786e+00	2.244737e-03	9.930054e-01	4.046356e-02	1.096658e+00	1.797011e-02
31160000	-4.471215e+03	-9.370049e+02	3.814206e+00	2.711937e+01	1.046512e-01	3.170667e+00	1.271222e-02	9.636153e-01	4.270499e-02	1.095637e+00	2.447261e-02
31180000	-4.469946e+03	-9.385267e+02	3.176069e+00	2.251778e+01	1.511628e-01	2.334463e+00	9.136826e-03	9.716454e-01	5.370356e-02	8.699363e-01	2.026951e-02
31200000	-4.467106e+03	-9.443195e+02	3.444661e+00	2.511462e+01	1.860465e-01	2.536328e+00	2.804053e-02	9.050540e-01	7.022048e-02	1.115378e+00	2.214506e-02
31220000	-4.449210e+03	-9.420458e+02	4.006559e+00	2.746370e+01	1.279070e-01	2.728084e+00	1.809475e-02	9.574187e-01	3.173187e-02	1.545734e+00	2.560886e-02
31240000	-4.461198e+03	-9.359123e+02	3.931856e+00	2.771595e+01	1.279070e-01	2.451130e+00	7.475572e-03	9.744543e-01	4.380976e-02	1.266146e+00	2.440964e-02
31260000	-4.450499e+03	-9.679286e+02	3.078541e+00	2.236138e+01	5.813953e-02	1.967638e+00	9.755852e-03	9.768820e-01	3.234841e-02	1.120802e+00	1.963492e-02
31280000	-4.443923e+03	-9.281067e+02	4.336154e+00	3.005955e+01	9.302326e-02	2.538318e+00	1.512913e-02	9.626701e-01	2.644952e-02	1.379196e+00	2.771994e-02
31300000	-4.466686e+03	-9.231232e+02	3.950915e+00	2.774258e+01	1.860465e-01	1.971493e+00	6.988560e-03	9.633562e-01	1.238452e-01	1.016643e+00	2.533354e-02
31320000	-4.467733e+03	-9.235161e+02	4.516264e+00	3.080016e+01	1.976744e-01	2.631221e+00	1.165958e-02	9.450818e-01	1.108848e-01	9.082417e-01	2.897895e-02
31340000	-4.474031e+03	-9.380826e+02	3.817005e+00	2.552911e+01	1.395349e-01	2.476324e+00	1.327749e-02	9.635150e-01	4.420540e-02	1.235462e+00	2.430186e-02
31360000	-4.459455e+03	-9.427918e+02	3.870689e+00	2.751934e+01	1.279070e-01	2.734463e+00	9.532619e-03	9.662297e-01	7.133051e-02	1.078452e+00	2.486206e-02
31380000	-4.450661e+03	-9.409141e+02	4.181951e+00	3.045595e+01	9.302326e-02	2.503950e+00	1.341630e-02	9.657291e-01	3.433704e-02	1.171914e+00	2.651295e-02
31400000	-4.463834e+03	-9.703513e+02	2.795969e+00	2.059430e+01	1.511628e-01	3.493171e+00	1.161355e-02	9.649354e-01	5.466457e-02	9.962556e-01	1.774994e-02
31420000	-4.451308e+03	-9.628022e+02	3.489969e+00	2.838571e+01	6.976744e-02	3.621773e+00	9.345766e-03	9.922625e-01	2.641671e-03	1.124635e+00	2.164387e-02
31440000	-4.441988e+03	-9.412103e+02	3.299988e+00	2.376611e+01	1.395349e-01	2.862450e+00	7.875606e-03	9.801584e-01	2.602274e-02	1.426384e+00	2.077019e-02
31460000	-4.456227e+03	-9.458304e+02	3.582359e+00	2.603484e+01	1.976744e-01	2.634234e+00	2.406897e-02	9.127303e-01	6.048230e-02	7.558752e-01	2.309369e-02
31480000	-4.458523e+03	-9.155151e+02	4.488636e+00	3.251777e+01	2.558140e-01	2.387308e+00	1.480639e-02	9.420715e-01	6.969013e-02	1.195513e+00	2.859518e-02
31500000	-4.476863e+03	-9.241284e+02	3.858835e+00	2.638576e+01	1.976744e-01	2.269956e+00	9.187714e-03	9.639310e-01	9.549552e-02	1.164249e+00	2.472084e-02
31520000	-4.448865e+03	-9.560904e+02	3.270422e+00	2.325552e+01	1.744186e-01	2.953760e+00	4.938590e-03	9.874179e-01	3.094650e-02	1.042389e+00	2.088024e-02
31540000	-4.461614e+03	-9.345588e+02	3.848475e+00	2.717722e+01	1.162791e-01	2.474110e+00	8.351238e-03	9.764565e-01	4.090663e-02	1.075234e+00	2.482722e-02
31560000	-4.465998e+03	-9.665985e+02	3.032632e+00	2.299455e+01	1.162791e-01	2.320082e+00	2.554244e-02	8.978522e-01	8.242200e-02	1.099328e+00	1.942597e-02
31580000	-4.457849e+03	-9.432396e+02	3.380192e+00	2.347536e+01	1.627907e-01	3.070860e+00	2.273577e-02	9.350635e-01	4.457608e-02	9.001827e-01	2.108436e-02
31600000	-4.455782e+03	-9.382943e+02	3.707477e+00	2.651147e+01	1.279070e-01	2.346271e+00	1.187806e-02	9.749350e-01	2.218400e-02	1.300178e+00	2.379579e-02
31620000	-4.440538e+03	-9.269986e+02	4.577799e+00	3.131822e+01	2.093023e-01	2.706873e+00	2.636945e-02	8.914648e-01	8.143013e-02	1.060540e+00	2.929615e-02
31640000	-4.435633e+03	-9.353931e+02	3.707625e+00	2.454739e+01	1.744186e-01	2.873483e+00	1.011624e-02	9.701254e-01	5.547002e-02	1.249178e+00	2.359950e-02
31660000	-4.459396e+03	-9.371000e+02	3.929823e+00	2.624619e+01	1.744186e-01	2.354527e+00	7.771316e-03	9.725915e-01	5.696694e-02	1.099427e+00	2.516091e-02
31680000	-4.466615e+03	-9.361690e+02	3.503326e+00	2.568237e+01	1.511628e-01	3.247871e+00	1.080783e-02	9.577366e-01	7.356069e-02	1.502007e+00	2.246002e-02
31700000	-4.442976e+03	-9.412047e+02	4.103931e+00	2.991925e+01	1.046512e-01	2.571693e+00	1.790287e-02	9.687247e-01	1.525649e-02	1.105742e+00	2.617032e-02
31720000	-4.460930e+03	-9.338193e+02	4.287504e+00	2.871229e+01	1.744186e-01	2.557885e+00	1.375287e-02	9.428767e-01	8.418194e-02	9.790507e-01	2.698782e-02
31740000	-4.466023e+03	-9.266433e+02	3.884355e+00	2.564522e+01	2.093023e-01	2.545377e+00	1.195500e-02	9.463015e-01	1.245302e-01	9.631769e-01	2.494241e-02
31760000	-4.479386e+03	-9.257602e+02	3.964506e+00	2.720404e+01	1.860465e-01	2.267369e+00	2.121684e-02	8.970664e-01	8.187707e-02	1.237235e+00	2.547878e-02
31780000	-4.458399e+03	-9.400099e+02	3.531198e+00	2.248172e+01	1.395349e-01	2.825576e+00	5.935292e-03	9.853180e-01	3.921525e-02	1.221797e+00	2.193364e-02
31800000	-4.457127e+03	-9.436447e+02	3.494862e+00	2.232558e+01	1.627907e-01	2.322580e+00	3.828802e-03	9.958308e-01	6.625632e-03	1.191156e+00	2.141085e-02
31820000	-4.448124e+03	-9.263012e+02	3.886670e+00	2.547604e+01	1.046512e-01	2.679624e+00	1.625895e-02	9.837587e-01	7.791965e-03	1.370777e+00	2.487916e-02
31840000	-4.442999e+03	-9.550208e+02	3.634274e+00	2.711153e+01	1.279070e-01	2.639046e+00	3.510280e-02	9.125928e-01	4.681223e-02	1.153927e+00	2.333026e-02
31860000	-4.464267e+03	-9.397718e+02	3.785432e+00	2.726801e+01	1.511628e-01	2.463275e+00	3.058343e-03	9.900836e-01	6.086226e-02	1.431000e+00	2.383468e-02
31880000	-4.435950e+03	-9.410751e+02	3.887865e+00	2.709217e+01	1.511628e-01	2.787980e+00	9.202816e-03	9.669342e-01	6.163487e-02	1.043680e+00	2.445237e-02
31900000	-4.444489e+03	-9.367092e+02	3.510136e+00	2.657916e+01	1.627907e-01	2.761043e+00	7.786492e-03	9.822940e-01	2.504247e-02	1.544559e+00	2.236665e-02
31920000	-4.444419e+03	-9.383987e+02	3.929101e+00	3.040455e+01	9.302326e-02	2.665389e+00	7.905648e-03	9.635253e-01	9.095450e-02	1.454271e+00	2.521706e-02
31940000	-4.470369e+03	-9.277971e+02	3.922154e+00	2.804307e+01	1.395349e-01	2.863237e+00	1.076738e-02	9.574956e-01	5.946275e-02	1.007955e+00	2.507559e-02
31960000	-4.452005e+03	-9.424335e+02	3.142490e+00	2.106533e+01	2.325581e-01	2.286159e+00	4.324509e-03	9.835071e-01	6.803516e-02	1.031375e+00	2.019816e-02
31980000	-4.455052e+03	-9.165911e+02	4.904987e+00	3.495463e+01	1.627907e-01	2.309493e+00	2.444287e-02	9.180425e-01	4.194170e-02	9.446951e-01	3.118714e-02
32000000	-4.446507e+03	-9.147398e+02	4.652491e+00	3.227097e+01	1.046512e-01	2.058702e+00	1.980771e-02	9.497254e-01	4.264825e-02	1.346695e+00	2.947713e-02
32020000	-4.452307e+03	-9.126357e+02	4.714545e+00	3.345009e+01	1.976744e-01	2.453859e+00	1.753565e-02	9.513901e-01	5.965041e-02	1.213881e+00	2.991923e-02
32040000	-4.451382e+03	-9.616626e+02	3.609688e+00	2.549404e+01	9.302326e-02	3.345940e+00	1.730558e-02	9.490066e-01	5.456333e-02	1.181936e+00	2.318793e-02
32060000	-4.453256e+03	-9.390534e+02	3.662688e+00	2.619938e+01	1.046512e-01	3.126586e+00	2.503567e-02	9.328444e-01	4.008155e-02	9.269841e-01	2.327865e-02
32080000	-4.461525e+03	-9.005444e+02	4.403573e+00	3.108770e+01	1.860465e-01	1.880502e+00	1.689682e-02	9.486366e-01	4.263852e-02	1.151752e+00	2.820886e-02
32100000	-4.437569e+03	-9.544690e+02	3.762880e+00	2.638790e+01	9.302326e-02	2.806259e+00	1.249526e-02	9.666265e-01	4.403960e-02	1.182946e+00	2.344495e-02
32120000	-4.445000e+03	-9.366609e+02	3.741880e+00	2.650789e+01	1.860465e-01	2.985371e+00	1.258957e-02	9.390182e-01	8.516475e-02	9.437458e-01	2.384654e-02
32140000	-4.439016e+03	-9.265167e+02	4.334026e+00	2.930237e+01	1.395349e-01	2.262761e+00	1.854975e-02	9.425810e-01	5.646679e-02	1.484478e+00	2.771154e-02
32160000	-4.446057e+03	-9.381617e+02	3.957161e+00	2.908641e+01	1.162791e-01	1.711172e+00	1.170106e-02	9.641129e-01	3.710459e-02	1.039520e+00	2.528029e-02
32180000	-4.448411e+03	-9.061598e+02	4.547204e+00	3.104392e+01	1.279070e-01	2.691805e+00	1.198596e-02	9.596783e-01	5.612600e-02	1.249610e+00	2.907594e-02
32200000	-4.456527e+03	-9.581724e+02	3.097694e+00	2.284175e+01	1.162791e-01	3.164523e+00	1.966991e-02	9.395274e-01	4.552617e-02	1.356759e+00	1.959467e-02
32220000	-4.464672e+03	-8.895353e+02	5.082302e+00	3.392890e+01	1.627907e-01	2.520530e+00	7.399709e-03	9.816107e-01	3.307320e-02	1.251164e+00	3.243445e-02
32240000	-4.459301e+03	-9.319788e+02	4.064215e+00	2.897563e+01	1.511628e-01	2.067901e+00	4.966925e-03	9.875830e-01	3.183485e-02	1.041149e+00	2.616501e-02
32260000	-4.455928e+03	-9.354765e+02	4.134365e+00	2.795069e+01	1.395349e-01	2.335609e+00	2.158008e-02	9.410184e-01	4.027197e-02	1.146969e+00	2.616626e-02
32280000	-4.463452e+03	-9.408331e+02	4.010304e+00	2.641322e+01	1.395349e-01	2.484010e+00	9.405836e-03	9.710984e-01	5.708513e-02	1.182433e+00	2.551966e-02
32300000	-4.446877e+03	-9.309959e+02	3.922909e+00	2.696718e+01	1.046512e-01	3.284823e+00	2.181451e-02	9.565912e-01	3.184054e-02	1.034050e+00	2.487800e-02
32320000	-4.437946e+03	-9.189740e+02	5.101527e+00	3.245920e+01	1.976744e-01	2.775784e+00	6.812298e-03	9.796621e-01	5.513575e-02	1.305449e+00	3.186277e-02
32340000	-4.444443e+03	-9.459825e+02	3.689443e+00	2.670378e+01	1.279070e-01	2.678939e+00	3.756729e-03	9.903270e-01	2.614236e-02	1.408255e+00	2.295001e-02
32360000	-4.457521e+03	-9.300791e+02	4.231673e+00	3.103951e+01	1.511628e-01	1.970454e+00	4.382038e-03	9.853816e-01	4.765585e-02	1.471824e+00	2.635110e-02
32380000	-4.444927e+03	-9.345609e+02	3.619482e+00	2.298636e+01	1.627907e-01	2.512909e+00	2.594577e-02	9.330434e-01	4.449956e-02	1.396068e+00	2.317473e-02
32400000	-4.473656e+03	-9.039842e+02	4.044297e+00	2.472712e+01	2.441860e-01	2.060367e+00	2.092210e-02	9.060500e-01	1.139446e-01	9.426273e-01	2.554011e-02
32420000	-4.451361e+03	-9.325366e+02	3.671020e+00	2.332589e+01	2.093023e-01	2.563798e+00	7.193946e-03	9.764020e-01	7.249586e-02	1.300984e+00	2.344290e-02
32440000	-4.470917e+03	-9.371376e+02	3.840137e+00	2.359824e+01	9.302326e-02	2.235450e+00	2.449716e-02	9.686504e-01	1.209249e-02	1.285343e+00	2.424118e-02
32460000	-4.434658e+03	-9.338096e+02	4.072953e+00	2.626999e+01	1.744186e-01	2.306234e+00	2.216440e-02	9.270946e-01	5.393458e-02	1.354119e+00	2.589976e-02
32480000	-4.449996e+03	-9.237860e+02	4.422100e+00	2.927257e+01	1.860465e-01	2.931869e+00	2.817985e-02	9.213338e-01	5.416417e-02	1.312310e+00	2.852014e-02
32500000	-4.463352e+03	-9.384511e+02	4.182333e+00	3.117357e+01	1.395349e-01	2.327043e+00	4.800259e-03	9.885025e-01	2.873158e-02	1.194701e+00	2.689018e-02
32520000	-4.447853e+03	-9.346182e+02	3.877831e+00	2.724792e+01	1.279070e-01	2.604064e+00	2.574458e-03	9.923582e-01	5.032791e-02	1.141897e+00	2.481503e-02
32540000	-4.439785e+03	-9.304899e+02	4.314002e+00	3.072896e+01	1.046512e-01	2.375398e+00	1.183411e-02	9.778062e-01	2.262357e-02	1.212001e+00	2.774538e-02
32560000	-4.439196e+03	-9.494468e+02	3.695584e+00	2.583916e+01	1.627907e-01	2.557855e+00	1.679645e-02	9.267732e-01	7.289051e-02	1.060451e+00	2.378567e-02
32580000	-4.447784e+03	-9.535055e+02	3.766639e+00	2.802630e+01	1.395349e-01	3.486513e+00	1.708090e-02	9.504433e-01	4.521520e-02	1.291780e+00	2.413573e-02
32600000	-4.453670e+03	-9.271464e+02	4.071644e+00	2.843844e+01	1.744186e-01	2.649719e+00	9.807199e-03	9.594823e-01	7.499225e-02	1.063976e+00	2.625486e-02
32620000	-4.438777e+03	-9.109213e+02	4.655846e+00	3.212188e+01	1.744186e-01	3.028139e+00	6.663460e-03	9.803046e-01	4.733453e-02	1.447949e+00	2.992794e-02
32640000	-4.446008e+03	-9.144105e+02	5.038896e+00	3.236370e+01	1.511628e-01	1.883024e+00	1.633711e-02	9.606866e-01	3.184611e-02	1.073931e+00	3.060121e-02
32660000	-4.469804e+03	-9.129160e+02	4.959955e+00	3.475140e+01	1.279070e-01	2.742794e+00	7.488932e-03	9.845336e-01	3.173586e-02	9.480419e-01	3.162194e-02
32680000	-4.477695e+03	-9.171166e+02	4.596165e+00	3.238209e+01	9.302326e-02	2.625395e+00	8.983218e-03	9.847513e-01	1.436974e-02	1.596603e+00	2.919580e-02
32700000	-4.449447e+03	-9.228769e+02	4.957224e+00	3.418297e+01	8.139535e-02	2.545619e+00	8.591018e-03	9.903549e-01	6.446504e-03	1.322087e+00	3.066571e-02
32720000	-4.461052e+03	-9.686055e+02	3.024027e+00	2.285539e+01	1.511628e-01	2.872009e+00	6.220032e-03	9.763726e-01	4.689461e-02	1.199810e+00	1.894507e-02
32740000	-4.458501e+03	-9.534438e+02	3.459055e+00	2.574658e+01	1.279070e-01	2.558627e+00	1.125520e-02	9.582009e-01	4.763169e-02	1.045626e+00	2.107098e-02
32760000	-4.462128e+03	-9.583380e+02	3.722834e+00	2.687101e+01	1.162791e-01	2.164302e+00	8.012527e-03	9.750716e-01	4.989390e-02	1.095310e+00	2.292459e-02
32780000	-4.459840e+03	-9.379322e+02	3.909601e+00	2.691100e+01	1.627907e-01	2.446811e+00	5.966297e-03	9.768984e-01	6.788782e-02	9.843692e-01	2.380580e-02
32800000	-4.437999e+03	-9.608228e+02	3.173964e+00	2.127263e+01	1.279070e-01	2.624203e+00	1.599415e-03	9.954189e-01	3.590144e-02	1.132670e+00	2.031707e-02
32820000	-4.450246e+03	-9.413110e+02	3.588864e+00	2.484361e+01	1.046512e-01	2.129972e+00	1.145402e-02	9.718685e-01	3.657651e-02	1.087335e+00	2.312606e-02
32840000	-4.456229e+03	-9.339917e+02	3.270662e+00	2.307745e+01	1.162791e-01	2.775197e+00	1.606295e-02	9.697876e-01	1.427893e-02	9.336563e-01	2.015666e-02
32860000	-4.458883e+03	-9.241436e+02	4.278733e+00	2.909808e+01	1.627907e-01	2.128590e+00	1.666233e-02	9.564929e-01	4.846299e-02	1.112757e+00	2.753564e-02
32880000	-4.454762e+03	-9.364144e+02	3.651333e+00	2.538625e+01	1.046512e-01	2.948925e+00	2.007834e-02	9.421334e-01	3.574242e-02	7.940386e-01	2.268519e-02
32900000	-4.434563e+03	-9.341946e+02	3.580320e+00	2.424375e+01	1.860465e-01	2.560772e+00	1.867364e-02	9.372959e-01	4.291266e-02	1.277720e+00	2.302901e-02
32920000	-4.453988e+03	-9.265811e+02	4.024882e+00	2.768071e+01	1.860465e-01	2.672315e+00	2.265612e-02	8.974601e-01	1.054399e-01	1.434011e+00	2.567054e-02
32940000	-4.461162e+03	-9.703783e+02	3.238682e+00	2.374198e+01	1.627907e-01	2.029398e+00	9.965106e-03	9.738022e-01	3.772812e-02	1.205258e+00	2.057321e-02
32960000	-4.456451e+03	-9.473362e+02	3.319069e+00	2.377042e+01	1.279070e-01	2.771642e+00	4.116367e-02	9.235540e-01	2.627654e-02	1.096016e+00	2.124043e-02
32980000	-4.455439e+03	-9.258454e+02	4.338411e+00	2.845270e+01	1.744186e-01	1.821398e+00	6.633874e-03	9.740785e-01	6.759659e-02	1.036472e+00	2.774069e-02
33000000	-4.455111e+03	-9.238536e+02	3.869739e+00	2.583380e+01	1.744186e-01	2.659755e+00	1.261262e-02	9.625754e-01	3.846669e-02	1.247677e+00	2.416829e-02
33020000	-4.475186e+03	-9.671979e+02	3.248083e+00	2.509287e+01	1.395349e-01	3.867426e+00	1.092265e-02	9.641457e-01	3.138585e-02	1.069097e+00	2.039834e-02
33040000	-4.462035e+03	-9.267649e+02	3.508945e+00	2.531715e+01	1.279070e-01	2.415904e+00	1.230810e-02	9.784216e-01	1.979490e-02	1.058606e+00	2.207930e-02
33060000	-4.467023e+03	-9.358145e+02	3.741925e+00	2.668986e+01	1.744186e-01	2.641914e+00	2.722319e-02	9.111375e-01	7.734256e-02	1.139523e+00	2.344047e-02
33080000	-4.468032e+03	-9.379304e+02	3.672301e+00	2.530084e+01	1.162791e-01	1.851051e+00	2.779853e-03	9.939433e-01	2.454831e-02	1.099770e+00	2.328854e-02
33100000	-4.458142e+03	-9.207457e+02	4.140339e+00	2.747279e+01	1.860465e-01	2.000740e+00	4.163551e-03	9.828366e-01	1.076541e-01	1.122908e+00	2.646691e-02
33120000	-4.442178e+03	-9.291855e+02	4.170143e+00	2.744896e+01	9.302326e-02	1.956611e+00	3.656669e-03	9.874647e-01	4.489942e-02	1.070632e+00	2.667759e-02
33140000	-4.480255e+03	-9.071290e+02	4.149832e+00	2.887058e+01	1.744186e-01	3.585659e+00	3.753060e-03	9.911349e-01	2.937039e-02	1.126240e+00	2.669101e-02
33160000	-4.470175e+03	-9.250048e+02	4.170769e+00	2.946008e+01	1.279070e-01	1.906238e+00	1.064411e-02	9.698360e-01	4.619019e-02	1.518127e+00	2.681116e-02
33180000	-4.465460e+03	-9.283249e+02	4.133455e+00	2.839377e+01	1.511628e-01	2.775037e+00	1.476515e-02	9.598977e-01	3.675523e-02	1.271949e+00	2.609923e-02
33200000	-4.460364e+03	-9.325056e+02	4.518157e+00	2.994469e+01	1.627907e-01	2.252183e+00	2.269515e-03	9.939057e-01	2.848201e-02	1.750982e+00	2.768714e-02
33220000	-4.456464e+03	-9.202198e+02	5.576886e+00	3.606105e+01	9.302326e-02	2.637891e+00	4.382525e-03	9.865839e-01	6.280189e-02	1.359901e+00	3.429465e-02
33240000	-4.441636e+03	-9.081749e+02	4.906858e+00	3.113542e+01	1.279070e-01	2.720774e+00	1.104697e-02	9.834693e-01	1.884414e-02	9.749972e-01	3.073587e-02
33260000	-4.443373e+03	-9.391122e+02	3.767261e+00	2.646596e+01	1.744186e-01	2.141675e+00	1.135426e-02	9.656806e-01	3.799741e-02	1.082333e+00	2.321273e-02
33280000	-4.459360e+03	-9.410366e+02	3.692405e+00	2.578434e+01	1.279070e-01	2.899421e+00	2.211936e-02	9.538697e-01	2.364257e-02	1.011635e+00	2.293724e-02
33300000	-4.460607e+03	-9.305558e+02	3.369567e+00	2.311647e+01	1.744186e-01	2.708930e+00	2.790023e-02	9.091348e-01	6.510893e-02	8.205964e-01	2.142193e-02
33320000	-4.459677e+03	-9.277680e+02	4.070620e+00	2.749685e+01	1.627907e-01	2.570875e+00	1.726110e-02	9.558833e-01	3.370806e-02	1.000768e+00	2.605129e-02
33340000	-4.453603e+03	-9.310041e+02	3.315252e+00	2.193468e+01	2.325581e-01	2.649659e+00	1.935136e-02	9.253085e-01	9.030776e-02	8.419878e-01	2.138395e-02
33360000	-4.456336e+03	-9.320280e+02	3.733971e+00	2.493263e+01	1.976744e-01	2.591678e+00	2.052090e-02	9.284938e-01	6.210450e-02	1.300403e+00	2.387440e-02
33380000	-4.471260e+03	-9.269586e+02	3.971564e+00	2.711128e+01	1.976744e-01	2.343443e+00	9.207882e-03	9.713817e-01	4.392166e-02	9.492840e-01	2.532435e-02
33400000	-4.452649e+03	-9.387704e+02	4.111058e+00	2.710538e+01	1.627907e-01	2.622398e+00	1.638337e-02	9.517376e-01	5.408604e-02	1.117296e+00	2.554003e-02
33420000	-4.468691e+03	-9.283838e+02	3.666716e+00	2.472861e+01	2.325581e-01	3.010910e+00	7.393613e-03	9.653844e-01	1.118030e-01	1.029341e+00	2.350248e-02
33440000	-4.448410e+03	-9.157645e+02	4.540803e+00	3.070091e+01	1.279070e-01	2.527360e+00	2.778957e-02	9.387369e-01	2.758277e-02	1.088892e+00	2.886344e-02
33460000	-4.452232e+03	-9.572493e+02	3.243371e+00	2.304371e+01	1.279070e-01	3.090512e+00	1.473729e-02	9.764510e-01	1.135930e-02	1.098912e+00	2.063752e-02
33480000	-4.443012e+03	-9.447833e+02	3.903988e+00	2.696950e+01	8.139535e-02	2.250397e+00	8.859808e-04	9.987430e-01	1.050332e-02	1.180873e+00	2.449730e-02
33500000	-4.436690e+03	-9.299960e+02	4.233260e+00	2.966862e+01	1.627907e-01	2.545783e+00	2.115302e-02	9.488493e-01	3.788217e-02	1.360826e+00	2.656527e-02
33520000	-4.457195e+03	-9.314559e+02	3.753680e+00	2.635130e+01	1.627907e-01	2.932716e+00	5.311305e-04	9.988143e-01	2.573288e-02	1.256703e+00	2.360258e-02
33540000	-4.440883e+03	-9.389480e+02	3.744252e+00	2.562193e+01	1.511628e-01	2.783191e+00	8.528226e-03	9.593449e-01	9.651557e-02	8.228812e-01	2.378485e-02
33560000	-4.462845e+03	-9.334571e+02	3.564065e+00	2.534156e+01	1.279070e-01	2.900556e+00	5.688231e-03	9.876855e-01	2.630262e-02	1.116071e+00	2.240367e-02
33580000	-4.460093e+03	-9.504035e+02	3.222788e+00	2.394120e+01	2.093023e-01	3.128860e+00	9.652125e-04	9.952616e-01	9.842789e-02	9.350970e-01	2.022074e-02
33600000	-4.450490e+03	-9.427559e+02	3.658397e+00	2.697720e+01	1.162791e-01	3.023833e+00	2.394307e-02	9.444996e-01	2.549614e-02	1.126545e+00	2.327564e-02
33620000	-4.443246e+03	-9.662972e+02	2.804359e+00	2.147412e+01	1.162791e-01	2.928216e+00	2.106946e-02	9.224429e-01	5.227483e-02	9.020677e-01	1.777117e-02
33640000	-4.451522e+03	-9.472500e+02	3.532394e+00	2.536304e+01	1.162791e-01	2.322301e+00	1.154336e-03	9.977475e-01	1.534285e-02	8.898417e-01	2.202221e-02
33660000	-4.442946e+03	-9.589887e+02	3.488895e+00	2.608751e+01	8.139535e-02	2.548900e+00	1.888181e-02	9.621147e-01	2.483854e-02	9.566839e-01	2.181961e-02
33680000	-4.459427e+03	-9.538644e+02	3.048560e+00	2.322773e+01	9.302326e-02	2.824477e+00	9.690833e-03	9.776788e-01	2.414763e-02	9.304466e-01	1.907095e-02
33700000	-4.461048e+03	-9.593137e+02	3.272208e+00	2.403579e+01	1.860465e-01	1.776765e+00	1.349973e-02	9.555984e-01	5.905922e-02	1.257563e+00	2.060134e-02
33720000	-4.465969e+03	-9.471763e+02	3.434419e+00	2.347875e+01	1.511628e-01	3.471154e+00	8.870890e-03	9.721699e-01	5.358057e-02	1.170773e+00	2.053854e-02
33740000	-4.447925e+03	-9.366029e+02	3.776695e+00	2.760689e+01	1.279070e-01	2.868203e+00	1.436357e-02	9.585574e-01	3.078247e-02	1.049417e+00	2.384167e-02
33760000	-4.446140e+03	-9.366185e+02	3.454618e+00	2.662653e+01	1.279070e-01	2.565338e+00	9.865771e-03	9.689871e-01	4.326000e-02	1.010637e+00	2.155227e-02
33780000	-4.459210e+03	-9.509124e+02	3.429097e+00	2.678892e+01	1.162791e-01	2.589983e+00	1.249169e-02	9.795631e-01	1.226164e-02	1.090661e+00	2.177991e-02
33800000	-4.447637e+03	-9.421238e+02	3.644746e+00	2.662534e+01	1.046512e-01	2.857643e+00	1.514576e-02	9.570684e-01	3.784052e-02	1.277421e+00	2.309950e-02
33820000	-4.456942e+03	-9.553105e+02	3.627985e+00	2.638342e+01	6.976744e-02	2.146255e+00	6.127971e-03	9.878952e-01	2.131138e-02	1.225691e+00	2.281481e-02
33840000	-4.438885e+03	-9.523108e+02	3.149615e+00	2.257543e+01	1.627907e-01	2.615372e+00	1.983203e-02	9.567350e-01	3.113131e-02	9.053213e-01	2.017515e-02
33860000	-4.472492e+03	-9.534022e+02	3.040327e+00	2.235341e+01	1.744186e-01	1.978066e+00	1.439626e-02	9.687185e-01	2.598239e-02	1.088952e+00	1.911124e-02
33880000	-4.464163e+03	-9.454923e+02	3.498268e+00	2.564650e+01	1.279070e-01	2.496653e+00	1.373609e-02	9.812433e-01	1.425795e-02	1.010144e+00	2.229115e-02
33900000	-4.431520e+03	-9.500900e+02	3.255925e+00	2.403506e+01	9.302326e-02	2.707972e+00	9.387821e-03	9.618783e-01	6.568074e-02	1.007207e+00	2.065211e-02
33920000	-4.460642e+03	-9.487776e+02	3.539915e+00	2.581047e+01	1.627907e-01	2.433386e+00	1.993104e-02	9.137439e-01	9.488936e-02	1.074409e+00	2.257179e-02
33940000	-4.448048e+03	-8.999503e+02	5.006253e+00	3.351029e+01	1.627907e-01	2.406662e+00	1.374768e-02	9.582472e-01	5.676192e-02	1.291020e+00	3.195737e-02
33960000	-4.446839e+03	-9.515359e+02	3.139886e+00	2.323489e+01	1.395349e-01	1.951543e+00	1.229978e-02	9.614500e-01	3.499226e-02	1.058253e+00	1.955069e-02
33980000	-4.441652e+03	-9.329571e+02	3.270787e+00	2.233818e+01	1.976744e-01	2.356836e+00	1.368125e-02	9.460322e-01	7.533316e-02	7.613160e-01	2.104420e-02
34000000	-4.453787e+03	-9.377703e+02	4.419706e+00	3.034477e+01	1.511628e-01	2.001710e+00	1.346028e-02	9.482211e-01	6.567697e-02	1.193239e+00	2.828641e-02
34020000	-4.459473e+03	-9.339252e+02	4.147579e+00	3.005217e+01	1.627907e-01	2.165935e+00	5.732756e-03	9.703918e-01	1.085133e-01	1.257297e+00	2.667930e-02
34040000	-4.441473e+03	-9.157782e+02	4.015943e+00	2.877073e+01	1.860465e-01	2.977437e+00	1.045614e-02	9.684171e-01	5.492134e-02	1.194150e+00	2.590578e-02
34060000	-4.450293e+03	-9.386090e+02	3.769784e+00	2.429137e+01	1.511628e-01	2.921096e+00	1.144521e-02	9.608657e-01	8.075523e-02	1.336807e+00	2.408283e-02
34080000	-4.445728e+03	-9.249950e+02	3.692403e+00	2.501740e+01	1.046512e-01	2.198641e+00	8.804488e-03	9.875467e-01	1.148143e-02	1.155474e+00	2.344527e-02
34100000	-4.480231e+03	-9.658596e+02	2.592954e+00	1.887120e+01	1.279070e-01	3.007659e+00	1.394608e-02	9.654683e-01	3.963140e-02	6.019613e-01	1.618073e-02
34120000	-4.468963e+03	-9.098150e+02	3.951166e+00	2.688071e+01	2.209302e-01	2.718314e+00	5.233882e-03	9.809163e-01	5.801638e-02	1.377931e+00	2.541242e-02
34140000	-4.477043e+03	-9.411267e+02	3.339174e+00	2.221093e+01	1.744186e-01	2.623680e+00	1.878771e-02	9.630274e-01	2.784767e-02	1.218559e+00	2.148594e-02
34160000	-4.469664e+03	-9.099344e+02	3.844117e+00	2.607027e+01	1.511628e-01	2.355352e+00	2.201880e-02	9.405093e-01	4.432467e-02	1.020632e+00	2.476412e-02
34180000	-4.463189e+03	-9.408392e+02	3.366940e+00	2.559794e+01	1.627907e-01	3.014585e+00	8.703357e-03	9.798438e-01	2.588974e-02	1.239087e+00	2.143545e-02
34200000	-4.441503e+03	-9.439259e+02	3.020495e+00	2.249742e+01	1.511628e-01	2.374921e+00	9.439242e-03	9.806997e-01	2.053212e-02	1.228089e+00	1.913371e-02
34220000	-4.474901e+03	-9.358025e+02	4.126408e+00	2.880145e+01	1.162791e-01	3.332977e+00	1.145662e-02	9.744535e-01	2.119831e-02	1.082119e+00	2.650041e-02
34240000	-4.446832e+03	-9.475958e+02	3.118715e+00	2.259875e+01	1.976744e-01	2.650432e+00	1.857050e-02	9.309111e-01	5.932934e-02	1.167597e+00	1.987494e-02
34260000	-4.452106e+03	-9.345237e+02	3.138531e+00	2.279960e+01	1.279070e-01	2.669415e+00	1.665718e-02	9.646489e-01	1.912057e-02	9.572878e-01	1.987710e-02
34280000	-4.468135e+03	-9.575272e+02	2.969082e+00	2.244093e+01	1.744186e-01	3.416587e+00	6.401726e-03	9.683358e-01	9.285249e-02	1.111782e+00	1.876041e-02
34300000	-4.457605e+03	-9.543039e+02	2.933904e+00	2.094979e+01	1.395349e-01	3.350229e+00	7.837394e-03	9.771482e-01	4.294960e-02	9.758490e-01	1.892430e-02
34320000	-4.457794e+03	-9.410576e+02	3.036478e+00	2.239106e+01	1.046512e-01	3.248150e+00	1.511894e-02	9.569907e-01	3.077729e-02	8.580598e-01	1.887754e-02
34340000	-4.472296e+03	-9.452887e+02	3.707339e+00	2.647041e+01	1.279070e-01	2.409893e+00	4.354469e-03	9.886739e-01	4.078713e-02	1.131083e+00	2.308499e-02
34360000	-4.463009e+03	-9.361886e+02	3.310237e+00	2.536240e+01	1.046512e-01	2.933881e+00	2.257513e-03	9.942335e-01	2.594645e-02	9.002787e-01	2.072000e-02
34380000	-4.454959e+03	-9.619572e+02	3.452996e+00	2.840598e+01	1.046512e-01	2.819607e+00	4.069601e-03	9.939100e-01	9.784799e-03	1.176746e+00	2.147723e-02
34400000	-4.461545e+03	-9.418214e+02	3.806630e+00	2.709133e+01	1.395349e-01	2.483494e+00	3.872031e-03	9.898583e-01	2.829947e-02	1.910729e+00	2.309923e-02
34420000	-4.445961e+03	-9.214581e+02	4.017943e+00	2.832330e+01	1.279070e-01	2.994459e+00	8.631631e-03	9.814358e-01	2.818435e-02	1.073678e+00	2.493179e-02
34440000	-4.445325e+03	-9.383987e+02	4.169543e+00	2.784778e+01	1.162791e-01	2.288995e+00	1.999620e-02	9.671253e-01	1.353741e-02	1.290765e+00	2.572698e-02
34460000	-4.466229e+03	-9.630797e+02	2.691460e+00	2.039182e+01	1.511628e-01	2.899628e+00	2.596790e-03	9.883635e-01	7.377801e-02	1.059840e+00	1.707035e-02
34480000	-4.456184e+03	-9.302559e+02	4.019456e+00	2.723960e+01	1.976744e-01	2.378328e+00	1.507123e-02	9.472436e-01	6.368078e-02	8.350247e-01	2.542481e-02
34500000	-4.455073e+03	-9.392630e+02	4.254203e+00	3.056836e+01	1.279070e-01	2.457136e+00	1.465854e-02	9.738035e-01	1.987493e-02	1.342116e+00	2.741345e-02
34520000	-4.437830e+03	-9.314991e+02	4.264730e+00	3.122005e+01	1.279070e-01	2.462633e+00	9.937765e-03	9.741409e-01	4.188546e-02	1.583708e+00	2.741719e-02
34540000	-4.460454e+03	-9.595522e+02	3.284211e+00	2.258141e+01	1.511628e-01	2.598202e+00	5.161468e-03	9.854656e-01	5.493529e-02	1.581496e+00	2.104120e-02
34560000	-4.438632e+03	-9.373265e+02	4.133751e+00	2.918815e+01	1.279070e-01	2.961371e+00	8.205885e-03	9.760355e-01	4.275851e-02	1.303783e+00	2.619768e-02
34580000	-4.456603e+03	-9.406720e+02	4.237907e+00	3.091707e+01	6.976744e-02	2.451807e+00	1.457595e-02	9.669555e-01	2.620359e-02	1.227031e+00	2.717358e-02
34600000	-4.442592e+03	-9.381660e+02	4.222771e+00	2.998632e+01	1.162791e-01	2.561538e+00	1.777692e-02	9.660838e-01	1.958679e-02	1.414729e+00	2.643778e-02
34620000	-4.449555e+03	-9.480921e+02	3.706232e+00	2.862928e+01	1.627907e-01	2.870476e+00	1.019426e-02	9.621148e-01	6.991395e-02	1.394541e+00	2.389397e-02
34640000	-4.446684e+03	-9.537983e+02	3.775636e+00	2.813097e+01	6.976744e-02	3.058557e+00	5.550183e-03	9.917204e-01	1.360796e-02	1.149306e+00	2.368193e-02
34660000	-4.469360e+03	-9.331938e+02	3.983571e+00	3.010250e+01	5.813953e-02	3.174955e+00	4.088952e-03	9.938226e-01	1.279550e-02	1.316655e+00	2.506080e-02
34680000	-4.451600e+03	-9.085443e+02	4.460757e+00	3.373616e+01	5.813953e-02	2.663697e+00	6.177962e-03	9.934317e-01	5.555749e-03	1.439397e+00	2.837044e-02
34700000	-4.438472e+03	-9.758029e+02	2.773326e+00	2.081282e+01	8.139535e-02	2.715832e+00	1.359637e-02	9.792544e-01	1.389337e-02	8.669072e-01	1.785378e-02
34720000	-4.443147e+03	-9.446711e+02	3.764368e+00	2.673535e+01	8.139535e-02	2.404418e+00	6.036216e-03	9.890932e-01	1.624374e-02	1.003656e+00	2.422381e-02
34740000	-4.443026e+03	-9.384710e+02	3.869947e+00	2.726836e+01	1.511628e-01	2.414604e+00	5.596845e-03	9.889803e-01	1.884865e-02	9.448317e-01	2.479666e-02
34760000	-4.436628e+03	-9.195021e+02	3.636521e+00	2.627774e+01	1.395349e-01	3.153979e+00	1.832426e-02	9.381715e-01	6.319715e-02	1.270285e+00	2.345073e-02
34780000	-4.453099e+03	-9.531375e+02	3.539318e+00	2.659516e+01	1.279070e-01	2.456312e+00	2.643034e-02	9.381385e-01	2.916578e-02	9.101898e-01	2.280261e-02
34800000	-4.462093e+03	-9.383907e+02	3.269869e+00	2.163420e+01	2.209302e-01	2.324068e+00	1.933675e-02	9.311767e-01	8.344253e-02	9.629325e-01	2.040667e-02
34820000	-4.454490e+03	-9.296048e+02	3.704910e+00	2.753125e+01	1.395349e-01	2.225156e+00	1.176476e-02	9.724840e-01	3.086318e-02	9.448538e-01	2.366818e-02
34840000	-4.458274e+03	-9.162163e+02	4.417293e+00	3.235006e+01	1.279070e-01	2.771662e+00	1.702811e-02	9.542098e-01	3.759704e-02	1.223780e+00	2.848982e-02
34860000	-4.457563e+03	-9.510651e+02	3.363939e+00	2.205216e+01	1.860465e-01	2.588067e+00	2.519664e-03	9.923483e-01	4.975101e-02	1.197513e+00	2.129567e-02
34880000	-4.451659e+03	-9.450733e+02	3.265943e+00	2.406502e+01	9.302326e-02	3.317929e+00	2.472932e-02	9.429711e-01	2.673022e-02	1.002367e+00	2.089160e-02
34900000	-4.459274e+03	-9.365839e+02	3.660394e+00	2.442878e+01	1.976744e-01	2.315637e+00	8.216008e-03	9.653340e-01	8.043573e-02	1.047070e+00	2.308831e-02
34920000	-4.474706e+03	-9.199928e+02	3.673948e+00	2.419288e+01	1.860465e-01	2.419394e+00	2.052678e-02	8.931191e-01	1.215857e-01	1.057514e+00	2.339330e-02
34940000	-4.454589e+03	-9.607558e+02	3.323522e+00	2.467757e+01	1.860465e-01	2.538038e+00	1.599394e-02	9.386277e-01	6.837221e-02	1.077048e+00	1.966679e-02
34960000	-4.468117e+03	-9.444758e+02	3.127917e+00	2.228951e+01	2.093023e-01	2.724677e+00	1.061487e-02	9.529054e-01	8.003740e-02	8.421319e-01	1.993005e-02
34980000	-4.454966e+03	-9.218838e+02	4.721963e+00	3.398059e+01	6.976744e-02	2.797021e+00	8.302373e-03	9.849137e-01	1.475709e-02	1.107183e+00	2.791635e-02
35000000	-4.452250e+03	-9.025313e+02	4.709724e+00	3.294815e+01	1.279070e-01	3.055459e+00	2.028292e-03	9.953917e-01	3.485915e-02	1.133361e+00	2.895126e-02
35020000	-4.462975e+03	-9.150897e+02	4.494017e+00	3.029308e+01	9.302326e-02	2.530183e+00	2.321825e-03	9.947195e-01	2.637736e-02	1.043266e+00	2.744340e-02
35040000	-4.441393e+03	-9.466767e+02	4.236280e+00	2.937900e+01	9.302326e-02	2.475186e+00	1.202146e-03	9.972617e-01	2.340851e-02	1.508340e+00	2.650605e-02
35060000	-4.457008e+03	-9.364659e+02	3.433978e+00	2.402826e+01	8.139535e-02	3.095702e+00	1.617183e-02	9.696923e-01	2.415042e-02	1.060134e+00	2.207096e-02
35080000	-4.456830e+03	-9.214110e+02	3.904731e+00	2.577724e+01	8.139535e-02	2.656324e+00	1.438973e-02	9.863859e-01	5.637736e-03	1.025630e+00	2.519082e-02
35100000	-4.454109e+03	-9.190299e+02	3.582022e+00	2.413561e+01	1.976744e-01	2.488378e+00	1.407011e-02	9.514479e-01	7.339243e-02	8.432748e-01	2.305744e-02
35120000	-4.449916e+03	-9.421698e+02	3.569100e+00	2.412601e+01	1.162791e-01	2.229600e+00	5.352742e-03	9.850757e-01	5.309907e-02	9.030818e-01	2.290269e-02
35140000	-4.455230e+03	-9.213556e+02	4.333940e+00	3.112636e+01	9.302326e-02	2.658733e+00	7.860254e-03	9.830220e-01	2.534964e-02	1.443958e+00	2.779271e-02
35160000	-4.465538e+03	-9.225146e+02	4.049169e+00	2.829911e+01	1.511628e-01	2.933167e+00	9.220820e-03	9.717167e-01	4.552617e-02	1.158299e+00	2.601329e-02
35180000	-4.440440e+03	-9.369837e+02	4.049350e+00	2.811626e+01	1.511628e-01	2.688997e+00	7.126882e-03	9.796146e-01	3.959283e-02	9.533076e-01	2.590465e-02
35200000	-4.454697e+03	-9.170280e+02	4.833464e+00	3.177665e+01	2.093023e-01	2.134281e+00	2.737821e-02	8.947219e-01	8.695065e-02	1.511918e+00	3.099666e-02
35220000	-4.460555e+03	-9.281204e+02	3.826540e+00	2.637833e+01	1.860465e-01	2.233975e+00	1.064799e-02	9.602553e-01	6.874032e-02	1.166198e+00	2.452849e-02
35240000	-4.481419e+03	-9.275681e+02	3.861200e+00	2.589873e+01	1.860465e-01	2.513880e+00	2.962945e-03	9.883898e-01	7.513636e-02	1.385079e+00	2.481819e-02
35260000	-4.462576e+03	-9.174453e+02	4.180244e+00	2.742740e+01	1.627907e-01	2.462175e+00	2.992249e-03	9.916853e-01	5.168103e-02	1.342007e+00	2.642586e-02
35280000	-4.452526e+03	-9.288465e+02	4.169393e+00	2.801209e+01	1.744186e-01	2.731220e+00	4.061097e-03	9.876683e-01	5.042758e-02	1.062919e+00	2.648050e-02
35300000	-4.445595e+03	-9.265995e+02	4.151158e+00	2.649140e+01	1.627907e-01	2.303968e+00	2.191078e-03	9.944282e-01	3.336217e-02	1.085052e+00	2.556736e-02
35320000	-4.459065e+03	-9.171948e+02	4.580621e+00	2.867863e+01	1.860465e-01	2.715697e+00	1.799441e-02	9.426874e-01	6.906709e-02	9.989178e-01	2.846571e-02
35340000	-4.456213e+03	-9.005955e+02	5.164886e+00	3.428541e+01	1.860465e-01	1.810106e+00	1.668940e-02	9.605939e-01	4.202033e-02	1.278607e+00	3.276574e-02
35360000	-4.468540e+03	-9.219459e+02	4.907415e+00	3.370664e+01	1.395349e-01	2.701218e+00	9.115443e-03	9.810521e-01	2.465782e-02	1.156207e+00	3.152411e-02
35380000	-4.458801e+03	-9.315337e+02	3.934270e+00	2.923219e+01	1.279070e-01	2.706415e+00	5.524710e-03	9.856849e-01	3.709985e-02	1.090054e+00	2.516305e-02
35400000	-4.461737e+03	-9.561488e+02	3.554400e+00	2.698985e+01	1.627907e-01	2.509660e+00	1.373147e-02	9.528285e-01	4.418927e-02	1.044371e+00	2.258696e-02
35420000	-4.465841e+03	-9.367152e+02	4.321069e+00	3.032473e+01	1.744186e-01	1.929474e+00	6.885937e-03	9.796527e-01	3.720212e-02	8.568176e-01	2.769049e-02
35440000	-4.460680e+03	-9.423340e+02	4.039882e+00	2.805962e+01	1.046512e-01	2.690693e+00	3.693517e-03	9.954636e-01	7.713132e-03	1.058010e+00	2.562344e-02
35460000	-4.460877e+03	-9.244572e+02	4.057941e+00	2.878238e+01	1.744186e-01	1.916884e+00	5.507347e-03	9.846825e-01	3.746446e-02	1.145671e+00	2.565731e-02
35480000	-4.460674e+03	-8.975284e+02	5.306313e+00	3.727703e+01	8.139535e-02	3.288176e+00	8.763839e-03	9.848547e-01	2.286689e-02	1.190478e+00	3.414813e-02
35500000	-4.447683e+03	-9.135960e+02	4.541195e+00	3.112170e+01	1.395349e-01	2.787619e+00	1.686527e-02	9.725480e-01	1.015883e-02	1.347380e+00	2.908637e-02
35520000	-4.465619e+03	-9.204777e+02	4.297536e+00	2.886803e+01	9.302326e-02	3.374283e+00	7.207864e-03	9.902911e-01	1.120209e-02	1.362298e+00	2.700057e-02
35540000	-4.455006e+03	-9.842139e+02	3.210814e+00	2.285326e+01	1.627907e-01	2.570364e+00	6.532294e-04	9.966574e-01	8.525564e-02	1.506033e+00	2.022263e-02
35560000	-4.471837e+03	-9.389196e+02	3.071666e+00	2.326587e+01	1.046512e-01	3.007142e+00	1.313981e-02	9.717702e-01	1.498624e-02	1.266927e+00	1.957840e-02
35580000	-4.454714e+03	-9.339863e+02	3.958599e+00	2.948316e+01	9.302326e-02	2.091321e+00	1.337449e-02	9.771825e-01	1.424198e-02	1.519045e+00	2.524998e-02
35600000	-4.434385e+03	-9.551323e+02	3.360830e+00	2.670715e+01	6.976744e-02	2.337887e+00	3.128419e-03	9.956771e-01	9.200820e-03	1.008116e+00	2.148018e-02
35620000	-4.468883e+03	-9.427319e+02	2.805599e+00	2.066207e+01	1.511628e-01	2.813874e+00	2.254147e-02	9.401123e-01	4.525908e-02	7.694348e-01	1.763177e-02
35640000	-4.472296e+03	-9.416919e+02	3.710616e+00	2.678111e+01	1.046512e-01	2.479994e+00	7.991997e-03	9.834611e-01	1.898686e-02	1.069572e+00	2.342930e-02
35660000	-4.450006e+03	-9.347179e+02	3.445661e+00	2.536027e+01	1.744186e-01	2.558415e+00	1.777786e-02	9.483574e-01	4.310565e-02	9.561707e-01	2.157056e-02
35680000	-4.450096e+03	-9.473605e+02	3.754407e+00	2.759077e+01	6.976744e-02	2.482940e+00	8.250440e-03	9.829559e-01	2.176062e-02	1.173969e+00	2.416653e-02
35700000	-4.462478e+03	-9.219656e+02	4.475652e+00	3.169739e+01	1.395349e-01	2.329785e+00	2.309832e-02	9.555958e-01	2.193804e-02	1.217140e+00	2.865515e-02
35720000	-4.450371e+03	-9.392594e+02	4.432430e+00	3.194760e+01	1.162791e-01	2.328499e+00	1.819003e-02	9.416462e-01	4.159115e-02	1.149252e+00	2.842789e-02
35740000	-4.457711e+03	-9.288204e+02	3.571285e+00	2.529294e+01	1.511628e-01	2.609471e+00	1.902927e-02	9.495071e-01	4.885577e-02	9.681845e-01	2.286581e-02
35760000	-4.464186e+03	-9.256919e+02	3.691498e+00	2.405157e+01	1.860465e-01	2.552787e+00	1.640094e-02	9.548663e-01	4.616843e-02	1.220332e+00	2.372841e-02
35780000	-4.456084e+03	-9.214618e+02	3.596677e+00	2.619548e+01	1.511628e-01	2.795379e+00	8.552207e-03	9.609582e-01	8.195768e-02	1.142007e+00	2.304831e-02
35800000	-4.446710e+03	-9.556128e+02	3.580708e+00	2.629878e+01	1.860465e-01	2.541613e+00	1.306537e-02	9.454525e-01	9.021060e-02	1.621484e+00	2.301455e-02
35820000	-4.459029e+03	-9.387968e+02	3.598096e+00	2.418626e+01	1.395349e-01	2.481121e+00	1.596836e-02	9.710999e-01	2.256284e-02	1.175242e+00	2.304399e-02
35840000	-4.448824e+03	-9.370968e+02	3.800174e+00	2.651696e+01	1.744186e-01	2.520316e+00	1.205610e-02	9.691928e-01	3.408263e-02	1.006827e+00	2.435815e-02
35860000	-4.464337e+03	-9.303699e+02	3.531261e+00	2.454436e+01	2.209302e-01	2.360933e+00	1.239179e-02	9.437999e-01	1.178382e-01	8.714260e-01	2.230946e-02
35880000	-4.462175e+03	-9.488310e+02	3.697121e+00	2.713536e+01	1.860465e-01	2.487577e+00	9.166839e-03	9.651187e-01	7.070044e-02	9.338490e-01	2.369464e-02
35900000	-4.450938e+03	-9.242722e+02	3.703583e+00	2.818618e+01	1.744186e-01	2.273330e+00	8.808591e-03	9.595793e-01	6.656458e-02	1.320251e+00	2.379596e-02
35920000	-4.446070e+03	-9.262615e+02	4.526789e+00	3.324617e+01	1.395349e-01	2.353388e+00	1.579993e-02	9.459906e-01	6.481968e-02	1.580055e+00	2.912795e-02
35940000	-4.457793e+03	-9.429524e+02	3.489461e+00	2.642950e+01	1.511628e-01	2.635312e+00	1.083597e-02	9.624680e-01	4.642843e-02	8.581190e-01	2.238316e-02
35960000	-4.460397e+03	-9.220048e+02	4.611233e+00	3.284441e+01	1.627907e-01	2.162539e+00	9.114170e-03	9.671639e-01	7.223828e-02	1.685423e+00	2.889523e-02
35980000	-4.461592e+03	-9.138423e+02	4.463746e+00	3.224048e+01	1.279070e-01	2.058996e+00	1.320057e-02	9.805380e-01	1.183850e-02	9.979243e-01	2.836615e-02
36000000	-4.449041e+03	-9.140134e+02	4.162263e+00	2.971656e+01	2.209302e-01	2.664530e+00	7.489562e-03	9.684275e-01	1.036916e-01	1.011308e+00	2.636863e-02
36020000	-4.457889e+03	-9.190300e+02	4.905505e+00	3.219576e+01	1.627907e-01	2.363597e+00	2.352707e-02	8.883798e-01	1.320442e-01	1.216344e+00	3.116796e-02
36040000	-4.449866e+03	-8.950554e+02	5.142008e+00	3.448868e+01	1.279070e-01	2.239414e+00	3.135546e-02	9.579988e-01	1.485588e-02	9.937271e-01	3.305697e-02
36060000	-4.437645e+03	-9.115421e+02	4.261881e+00	3.058614e+01	1.744186e-01	2.420719e+00	2.385724e-02	8.759219e-01	1.182013e-01	1.036290e+00	2.728108e-02
36080000	-4.436559e+03	-9.344624e+02	4.565005e+00	3.219307e+01	1.976744e-01	2.336689e+00	2.440192e-02	8.796489e-01	1.024675e-01	1.144203e+00	2.942071e-02
36100000	-4.475347e+03	-9.277345e+02	3.580258e+00	2.453744e+01	2.209302e-01	2.159359e+00	1.516247e-02	9.093606e-01	1.609091e-01	1.047523e+00	2.309157e-02
36120000	-4.453747e+03	-9.330588e+02	3.271036e+00	2.319253e+01	1.395349e-01	1.849309e+00	3.401976e-03	9.913260e-01	3.220501e-02	9.225931e-01	2.072425e-02
36140000	-4.453267e+03	-9.379349e+02	3.740899e+00	2.660674e+01	1.395349e-01	2.099512e+00	1.228529e-02	9.586067e-01	4.931378e-02	1.207531e+00	2.297915e-02
36160000	-4.469808e+03	-9.442461e+02	4.088160e+00	2.935421e+01	9.302326e-02	2.070606e+00	1.177776e-02	9.864835e-01	5.187413e-03	1.131067e+00	2.508662e-02
36180000	-4.459535e+03	-9.322888e+02	4.619160e+00	3.086687e+01	1.744186e-01	1.744612e+00	6.862562e-03	9.749457e-01	7.713947e-02	1.073867e+00	2.956918e-02
36200000	-4.451232e+03	-9.345999e+02	3.959242e+00	2.741212e+01	1.976744e-01	3.221627e+00	2.127853e-02	9.100702e-01	1.098490e-01	1.414849e+00	2.516132e-02
36220000	-4.437347e+03	-9.353190e+02	3.978741e+00	2.918487e+01	1.279070e-01	2.153209e+00	1.361425e-02	9.638392e-01	4.537024e-02	1.292160e+00	2.553587e-02
36240000	-4.433794e+03	-9.497225e+02	3.887655e+00	2.840322e+01	1.627907e-01	2.247144e+00	1.521697e-02	9.540196e-01	4.439265e-02	1.439681e+00	2.502208e-02
36260000	-4.437816e+03	-9.395171e+02	3.799254e+00	2.787253e+01	1.395349e-01	2.919360e+00	9.593083e-03	9.864043e-01	1.001291e-02	1.246228e+00	2.423381e-02
36280000	-4.463387e+03	-9.132326e+02	4.025826e+00	2.779345e+01	1.511628e-01	1.950955e+00	2.325377e-03	9.950781e-01	2.157467e-02	1.047639e+00	2.557286e-02
36300000	-4.468280e+03	-9.430459e+02	3.684589e+00	2.759242e+01	6.976744e-02	2.786716e+00	1.258667e-02	9.814855e-01	1.151807e-02	9.471726e-01	2.350504e-02
36320000	-4.455321e+03	-9.204103e+02	4.497625e+00	3.016032e+01	1.279070e-01	2.122003e+00	8.320995e-03	9.779961e-01	3.840636e-02	1.277289e+00	2.870931e-02
36340000	-4.446135e+03	-9.082504e+02	4.825985e+00	3.179009e+01	1.395349e-01	2.671627e+00	2.076635e-02	9.551668e-01	3.302072e-02	1.098196e+00	3.072510e-02
36360000	-4.475204e+03	-9.060035e+02	4.272243e+00	2.666432e+01	2.558140e-01	2.173091e+00	2.098236e-02	9.136285e-01	1.056305e-01	9.854238e-01	2.686680e-02
36380000	-4.449544e+03	-9.524147e+02	3.593896e+00	2.403951e+01	1.511628e-01	2.564641e+00	1.453833e-02	9.543677e-01	5.996908e-02	1.044797e+00	2.223349e-02
36400000	-4.455742e+03	-9.280070e+02	3.222326e+00	2.139117e+01	1.627907e-01	2.521562e+00	1.290298e-02	9.566892e-01	5.751585e-02	1.123666e+00	2.023110e-02
36420000	-4.468117e+03	-9.321836e+02	3.327427e+00	2.224730e+01	1.976744e-01	2.036554e+00	2.865652e-02	9.378536e-01	2.622905e-02	1.045342e+00	2.142252e-02
36440000	-4.446820e+03	-9.372745e+02	3.431825e+00	2.464054e+01	1.279070e-01	2.647605e+00	2.072665e-02	9.538058e-01	2.915006e-02	1.178606e+00	2.192754e-02
36460000	-4.454180e+03	-9.227273e+02	3.705345e+00	2.458158e+01	1.511628e-01	2.600715e+00	1.244439e-02	9.628577e-01	5.265793e-02	1.082012e+00	2.357923e-02
36480000	-4.466717e+03	-9.370710e+02	3.502613e+00	2.535495e+01	1.279070e-01	2.495756e+00	1.653896e-02	9.570063e-01	3.544107e-02	1.135231e+00	2.234829e-02
36500000	-4.439413e+03	-9.159733e+02	4.189842e+00	2.788714e+01	1.279070e-01	2.118981e+00	1.196328e-02	9.794555e-01	1.435644e-02	1.421746e+00	2.661883e-02
36520000	-4.464788e+03	-9.169091e+02	4.830618e+00	3.370708e+01	9.302326e-02	2.341578e+00	1.597808e-02	9.597800e-01	3.249217e-02	1.127540e+00	3.109216e-02
36540000	-4.448840e+03	-9.386539e+02	4.022019e+00	2.986029e+01	8.139535e-02	2.011681e+00	1.138211e-02	9.673062e-01	3.680179e-02	1.241280e+00	2.593377e-02
36560000	-4.450649e+03	-9.322558e+02	4.463809e+00	3.369606e+01	1.627907e-01	2.533752e+00	1.266039e-02	9.717419e-01	2.931504e-02	1.361112e+00	2.842023e-02
36580000	-4.461721e+03	-9.371413e+02	4.374678e+00	3.245456e+01	1.279070e-01	2.924062e+00	2.433539e-02	9.148669e-01	6.954447e-02	1.274037e+00	2.793495e-02
36600000	-4.460285e+03	-9.421492e+02	3.573692e+00	2.586071e+01	1.511628e-01	2.789887e+00	1.088493e-02	9.716913e-01	3.296312e-02	1.624812e+00	2.286489e-02
36620000	-4.454229e+03	-9.477958e+02	3.481203e+00	2.529932e+01	1.279070e-01	2.871276e+00	1.596392e-02	9.627742e-01	3.660096e-02	1.054832e+00	2.205866e-02
36640000	-4.459065e+03	-9.337874e+02	3.830706e+00	2.743598e+01	1.046512e-01	2.540054e+00	6.578308e-03	9.938091e-01	6.073216e-03	1.412638e+00	2.348567e-02
36660000	-4.453861e+03	-9.221737e+02	4.766326e+00	3.553386e+01	1.046512e-01	2.112786e+00	1.757520e-02	9.651831e-01	2.287874e-02	1.383846e+00	3.049424e-02
36680000	-4.446746e+03	-9.212043e+02	4.791267e+00	3.369504e+01	1.162791e-01	1.984922e+00	1.073323e-02	9.702842e-01	4.287981e-02	1.070072e+00	3.077810e-02
36700000	-4.452483e+03	-9.233463e+02	4.831764e+00	3.437054e+01	1.744186e-01	2.505368e+00	2.035225e-02	9.404362e-01	3.261815e-02	1.151851e+00	3.046064e-02
36720000	-4.456100e+03	-9.304072e+02	3.311698e+00	2.423848e+01	2.209302e-01	3.096379e+00	1.172230e-03	9.958585e-01	4.020893e-02	1.174648e+00	2.115772e-02
36740000	-4.455153e+03	-9.317720e+02	4.043318e+00	2.824676e+01	1.744186e-01	2.189100e+00	1.834328e-02	9.359772e-01	7.776342e-02	1.207306e+00	2.601910e-02
36760000	-4.458412e+03	-9.354013e+02	3.408200e+00	2.606850e+01	1.627907e-01	3.375370e+00	5.541431e-03	9.879000e-01	2.385281e-02	1.077435e+00	2.135352e-02
36780000	-4.459422e+03	-9.240603e+02	4.200250e+00	2.957647e+01	1.627907e-01	2.009551e+00	9.197250e-03	9.608385e-01	7.519495e-02	9.967113e-01	2.619395e-02
36800000	-4.473484e+03	-9.335897e+02	3.455836e+00	2.618756e+01	1.279070e-01	3.170698e+00	1.396126e-02	9.552268e-01	5.193704e-02	1.118063e+00	2.224973e-02
36820000	-4.450101e+03	-9.308812e+02	3.604053e+00	2.622189e+01	1.627907e-01	2.837146e+00	1.391476e-02	9.503386e-01	7.254941e-02	1.129385e+00	2.310480e-02
36840000	-4.442500e+03	-8.981174e+02	4.869785e+00	3.402154e+01	9.302326e-02	2.570097e+00	1.005942e-02	9.784860e-01	2.793953e-02	1.432812e+00	3.138077e-02
36860000	-4.467220e+03	-9.229455e+02	4.610941e+00	3.259670e+01	1.162791e-01	2.571785e+00	5.213279e-03	9.891066e-01	2.624815e-02	1.356551e+00	2.972657e-02
36880000	-4.452777e+03	-9.358855e+02	3.549813e+00	2.662069e+01	1.162791e-01	2.802615e+00	1.875784e-03	9.917994e-01	7.467095e-02	9.334125e-01	2.283691e-02
36900000	-4.457724e+03	-9.446703e+02	3.545455e+00	2.630546e+01	1.046512e-01	2.567873e+00	1.448361e-02	9.626224e-01	3.912577e-02	1.216006e+00	2.284788e-02
36920000	-4.445068e+03	-9.345109e+02	3.755036e+00	2.537408e+01	1.395349e-01	2.394368e+00	5.808325e-03	9.805435e-01	4.785301e-02	1.050607e+00	2.353524e-02
36940000	-4.460649e+03	-9.513068e+02	3.815143e+00	2.780048e+01	9.302326e-02	2.473560e+00	1.433835e-02	9.749277e-01	1.778749e-02	1.381724e+00	2.400375e-02
36960000	-4.461589e+03	-9.195061e+02	3.939436e+00	2.784203e+01	1.511628e-01	2.300318e+00	1.259455e-02	9.581095e-01	5.830351e-02	1.237053e+00	2.494776e-02
36980000	-4.467735e+03	-9.595608e+02	3.080400e+00	2.206888e+01	1.511628e-01	2.411614e+00	1.332288e-02	9.570713e-01	5.952571e-02	1.234516e+00	1.918433e-02
37000000	-4.435720e+03	-9.563085e+02	3.274946e+00	2.495961e+01	8.139535e-02	3.285868e+00	1.782257e-02	9.661228e-01	1.723866e-02	1.664481e+00	2.066541e-02
37020000	-4.438655e+03	-9.188253e+02	4.516271e+00	3.282083e+01	1.976744e-01	2.267499e+00	2.190301e-02	9.332353e-01	5.581226e-02	1.152627e+00	2.871505e-02
37040000	-4.452293e+03	-9.210417e+02	4.525825e+00	3.670813e+01	1.976744e-01	2.729954e+00	7.346483e-03	9.570133e-01	1.189554e-01	1.427262e+00	2.884380e-02
37060000	-4.464803e+03	-9.257636e+02	3.813579e+00	3.054336e+01	1.279070e-01	2.775803e+00	1.167505e-02	9.746347e-01	2.114867e-02	1.190070e+00	2.405598e-02
37080000	-4.454595e+03	-9.557342e+02	3.389376e+00	2.622802e+01	1.511628e-01	2.516844e+00	2.816111e-02	9.158940e-01	4.731808e-02	1.061275e+00	2.149652e-02
37100000	-4.459940e+03	-9.441786e+02	4.367629e+00	3.182456e+01	9.302326e-02	3.028851e+00	9.231810e-03	9.765731e-01	3.380812e-02	1.220558e+00	2.806866e-02
37120000	-4.439761e+03	-9.389048e+02	3.577442e+00	2.664096e+01	1.627907e-01	2.460854e+00	1.112328e-02	9.705382e-01	3.188224e-02	1.054148e+00	2.266045e-02
37140000	-4.470664e+03	-9.528139e+02	3.348978e+00	2.286406e+01	1.162791e-01	2.561724e+00	1.621828e-02	9.707448e-01	1.972681e-02	1.036947e+00	1.993825e-02
37160000	-4.466931e+03	-9.680840e+02	3.025722e+00	2.228685e+01	1.046512e-01	2.707804e+00	1.292591e-02	9.737916e-01	1.586343e-02	1.222792e+00	1.813276e-02
37180000	-4.432458e+03	-9.645361e+02	3.143804e+00	2.396315e+01	1.627907e-01	2.607885e+00	1.136441e-02	9.618266e-01	4.024539e-02	1.204182e+00	2.020433e-02
37200000	-4.446439e+03	-9.272936e+02	4.247290e+00	3.251544e+01	1.162791e-01	3.219264e+00	6.279142e-03	9.851026e-01	2.203603e-02	1.232360e+00	2.661408e-02
37220000	-4.436018e+03	-9.516885e+02	3.257240e+00	2.349885e+01	9.302326e-02	2.461256e+00	1.020014e-02	9.754860e-01	3.249503e-02	1.309660e+00	2.088238e-02
37240000	-4.449649e+03	-9.514153e+02	3.442723e+00	2.497176e+01	1.395349e-01	2.431926e+00	1.275727e-02	9.696944e-01	2.843926e-02	1.033407e+00	2.196083e-02
37260000	-4.465172e+03	-9.344603e+02	3.420405e+00	2.266862e+01	1.627907e-01	2.908916e+00	8.780911e-03	9.578069e-01	1.150890e-01	9.425341e-01	2.163863e-02
37280000	-4.465585e+03	-9.733206e+02	3.176112e+00	2.189051e+01	1.511628e-01	2.272947e+00	2.586966e-02	9.609872e-01	1.473856e-02	1.177853e+00	2.022548e-02
37300000	-4.436469e+03	-9.848830e+02	2.907761e+00	2.190769e+01	1.511628e-01	1.943001e+00	1.481808e-02	9.585376e-01	3.686650e-02	1.217364e+00	1.827738e-02
37320000	-4.464199e+03	-9.419095e+02	3.672100e+00	2.597272e+01	1.395349e-01	2.507544e+00	1.440461e-02	9.567514e-01	4.247757e-02	1.432689e+00	2.275838e-02
37340000	-4.457075e+03	-9.663291e+02	3.172925e+00	2.346961e+01	8.139535e-02	2.709935e+00	3.247366e-02	8.933657e-01	6.702891e-02	1.071130e+00	2.021286e-02
37360000	-4.468879e+03	-9.611484e+02	3.101825e+00	2.296117e+01	9.302326e-02	2.140465e+00	1.617202e-02	9.782337e-01	8.581015e-03	1.258288e+00	1.931729e-02
37380000	-4.454120e+03	-9.480935e+02	3.152842e+00	2.379141e+01	5.813953e-02	2.130225e+00	2.784253e-02	9.635570e-01	8.439319e-03	1.313485e+00	1.987821e-02
37400000	-4.460147e+03	-9.611266e+02	3.009732e+00	2.236223e+01	6.976744e-02	2.524296e+00	3.533213e-03	9.935591e-01	1.949599e-02	1.005258e+00	1.941719e-02
37420000	-4.489006e+03	-9.710815e+02	3.365853e+00	2.446293e+01	8.139535e-02	1.851395e+00	1.668979e-02	9.726553e-01	2.124891e-02	1.380969e+00	2.154861e-02
37440000	-4.453491e+03	-9.284904e+02	3.657504e+00	2.591197e+01	2.325581e-01	2.406213e+00	1.513632e-02	9.091832e-01	1.456795e-01	8.100613e-01	2.313396e-02
37460000	-4.444111e+03	-9.357535e+02	3.942900e+00	2.674743e+01	1.511628e-01	2.270591e+00	5.834437e-03	9.740707e-01	1.027328e-01	1.095849e+00	2.528057e-02
37480000	-4.437800e+03	-9.189513e+02	5.339537e+00	3.550790e+01	1.627907e-01	1.860685e+00	4.635830e-02	9.046388e-01	2.982160e-02	1.046214e+00	3.415366e-02
37500000	-4.463033e+03	-9.194783e+02	4.155678e+00	2.800837e+01	1.511628e-01	2.710788e+00	5.011844e-03	9.866621e-01	3.408159e-02	8.819758e-01	2.634507e-02
37520000	-4.453487e+03	-9.449109e+02	3.196286e+00	2.335527e+01	6.976744e-02	2.591366e+00	9.914595e-03	9.905575e-01	4.836395e-03	1.010626e+00	2.031990e-02
37540000	-4.462184e+03	-9.329846e+02	3.181910e+00	2.277236e+01	1.744186e-01	2.330399e+00	3.136305e-02	8.930509e-01	6.435014e-02	9.692260e-01	2.043918e-02
37560000	-4.465658e+03	-9.472838e+02	3.145740e+00	2.190370e+01	1.511628e-01	2.636823e+00	1.193404e-02	9.549877e-01	6.672147e-02	9.601471e-01	1.965288e-02
37580000	-4.463426e+03	-9.099696e+02	4.057185e+00	2.801552e+01	2.325581e-01	2.239083e+00	1.814909e-02	9.010788e-01	1.453797e-01	9.061531e-01	2.605129e-02
37600000	-4.456077e+03	-9.447861e+02	3.201119e+00	2.397535e+01	1.744186e-01	2.080459e+00	1.152289e-02	9.421709e-01	1.092828e-01	8.044006e-01	2.050566e-02
37620000	-4.460199e+03	-9.423292e+02	3.639888e+00	2.563520e+01	1.162791e-01	3.047050e+00	1.133123e-02	9.670639e-01	4.377352e-02	9.362024e-01	2.255513e-02
37640000	-4.462005e+03	-9.426514e+02	3.529204e+00	2.636228e+01	9.302326e-02	2.363087e+00	6.098886e-03	9.864494e-01	2.492713e-02	1.075910e+00	2.208587e-02
37660000	-4.477656e+03	-9.335976e+02	3.797630e+00	2.521268e+01	1.395349e-01	2.918336e+00	5.481193e-03	9.892093e-01	2.954655e-02	1.344515e+00	2.449512e-02
37680000	-4.450944e+03	-9.247295e+02	3.824529e+00	2.812618e+01	1.511628e-01	3.020451e+00	1.106296e-02	9.663688e-01	5.550936e-02	9.853164e-01	2.464310e-02
37700000	-4.455408e+03	-9.130303e+02	4.396502e+00	3.132115e+01	8.139535e-02	3.435849e+00	2.045920e-02	9.573235e-01	2.277488e-02	1.212693e+00	2.827129e-02
37720000	-4.442847e+03	-9.299042e+02	4.210288e+00	2.988455e+01	1.279070e-01	3.188056e+00	2.400680e-02	9.500069e-01	2.668614e-02	1.182277e+00	2.711446e-02
37740000	-4.450429e+03	-9.163334e+02	4.001120e+00	2.839672e+01	1.162791e-01	2.372321e+00	1.240556e-02	9.650599e-01	3.664072e-02	1.176406e+00	2.581063e-02
37760000	-4.445664e+03	-9.246877e+02	4.390714e+00	3.043009e+01	1.395349e-01	1.861692e+00	1.350315e-02	9.662664e-01	3.118030e-02	1.223768e+00	2.825263e-02
37780000	-4.451181e+03	-9.151618e+02	4.783862e+00	3.168075e+01	1.046512e-01	2.437701e+00	8.110360e-03	9.808531e-01	3.396863e-02	1.042713e+00	3.007448e-02
37800000	-4.444714e+03	-9.492944e+02	3.483756e+00	2.595885e+01	1.511628e-01	2.505419e+00	2.356966e-02	9.450014e-01	2.477106e-02	1.277899e+00	2.209540e-02
37820000	-4.454970e+03	-9.266385e+02	3.891471e+00	2.866734e+01	1.395349e-01	2.654135e+00	1.325924e-02	9.646935e-01	2.705849e-02	1.148048e+00	2.499494e-02
37840000	-4.460894e+03	-9.472343e+02	3.186040e+00	2.447382e+01	1.046512e-01	2.831499e+00	1.190523e-02	9.687073e-01	3.293493e-02	1.242012e+00	2.037132e-02
37860000	-4.464030e+03	-9.490529e+02	3.238911e+00	2.397793e+01	1.627907e-01	2.354792e+00	1.353415e-02	9.619350e-01	3.961843e-02	1.247388e+00	2.038330e-02
37880000	-4.425125e+03	-9.605554e+02	3.348618e+00	2.527682e+01	1.162791e-01	2.168215e+00	4.996819e-03	9.871967e-01	3.401169e-02	1.168796e+00	2.120503e-02
37900000	-4.444978e+03	-9.378178e+02	3.703231e+00	2.682666e+01	9.302326e-02	2.629594e+00	1.564263e-02	9.694567e-01	2.471238e-02	1.191886e+00	2.296945e-02
37920000	-4.452202e+03	-9.365193e+02	3.642158e+00	2.527596e+01	1.627907e-01	2.282041e+00	8.837278e-03	9.665225e-01	6.929586e-02	1.093794e+00	2.303252e-02
37940000	-4.472507e+03	-9.174748e+02	4.149994e+00	2.863701e+01	2.325581e-01	2.364336e+00	1.589751e-02	9.511304e-01	4.557141e-02	9.937431e-01	2.624028e-02
37960000	-4.455610e+03	-9.428452e+02	3.395314e+00	2.483755e+01	8.139535e-02	2.742044e+00	1.343080e-02	9.813746e-01	1.386737e-02	1.083728e+00	2.182757e-02
37980000	-4.460769e+03	-9.390538e+02	3.598569e+00	2.455132e+01	1.395349e-01	2.757869e+00	1.971131e-02	9.620616e-01	2.448440e-02	9.801157e-01	2.309683e-02
38000000	-4.480609e+03	-9.208913e+02	3.525084e+00	2.424114e+01	1.976744e-01	2.562900e+00	1.981420e-02	9.210675e-01	7.912031e-02	9.102191e-01	2.228479e-02
38020000	-4.444146e+03	-9.288710e+02	4.253509e+00	3.030962e+01	1.395349e-01	2.515684e+00	1.506572e-02	9.455297e-01	5.945238e-02	9.217266e-01	2.696845e-02
38040000	-4.452276e+03	-9.198029e+02	3.587002e+00	2.483561e+01	1.627907e-01	2.699965e+00	9.711780e-03	9.752605e-01	3.769248e-02	9.787744e-01	2.298182e-02
38060000	-4.467766e+03	-9.551222e+02	3.327637e+00	2.526471e+01	6.976744e-02	2.134870e+00	1.376610e-02	9.722296e-01	1.873773e-02	1.408831e+00	2.091392e-02
38080000	-4.460318e+03	-9.217495e+02	3.756513e+00	2.698346e+01	1.627907e-01	2.254167e+00	1.280759e-02	9.562828e-01	5.916142e-02	1.172296e+00	2.392671e-02
38100000	-4.468887e+03	-9.313728e+02	3.784449e+00	2.610711e+01	2.093023e-01	2.247331e+00	2.175982e-02	9.239316e-01	6.513935e-02	1.455307e+00	2.245813e-02
38120000	-4.441771e+03	-9.486646e+02	3.927179e+00	2.857231e+01	1.162791e-01	3.456351e+00	2.285522e-02	9.495960e-01	2.792207e-02	1.169964e+00	2.466199e-02
38140000	-4.454324e+03	-9.466296e+02	3.666531e+00	2.778870e+01	1.627907e-01	2.314620e+00	7.148712e-03	9.644740e-01	9.177141e-02	8.997135e-01	2.349249e-02
38160000	-4.447334e+03	-9.452102e+02	3.603597e+00	2.622455e+01	1.162791e-01	2.275523e+00	1.342956e-02	9.797049e-01	1.727178e-02	1.025627e+00	2.299778e-02
38180000	-4.456052e+03	-9.459804e+02	3.750310e+00	2.636969e+01	1.860465e-01	2.376873e+00	7.500970e-03	9.670464e-01	9.254370e-02	1.091841e+00	2.346296e-02
38200000	-4.462879e+03	-9.194354e+02	4.315629e+00	3.055752e+01	1.744186e-01	2.449328e+00	7.533734e-03	9.761957e-01	4.466066e-02	9.738705e-01	2.769154e-02
38220000	-4.452468e+03	-9.516075e+02	3.125743e+00	2.234290e+01	1.976744e-01	2.040880e+00	1.511230e-02	9.427964e-01	6.938878e-02	8.234766e-01	1.995369e-02
38240000	-4.443596e+03	-9.243824e+02	3.831521e+00	2.714188e+01	1.395349e-01	2.384128e+00	7.104556e-04	9.980341e-01	4.136654e-02	1.101463e+00	2.469477e-02
38260000	-4.450713e+03	-9.217531e+02	3.925529e+00	2.704494e+01	1.976744e-01	2.530460e+00	1.746420e-03	9.946706e-01	4.734707e-02	9.766801e-01	2.513801e-02
38280000	-4.464544e+03	-9.375907e+02	4.106263e+00	2.776283e+01	1.162791e-01	2.656878e+00	3.057108e-03	9.931536e-01	2.191071e-02	1.307030e+00	2.632246e-02
38300000	-4.439520e+03	-9.335930e+02	4.914033e+00	3.536351e+01	1.627907e-01	2.680273e+00	7.735221e-03	9.853947e-01	1.580675e-02	1.198004e+00	3.147874e-02
38320000	-4.470598e+03	-9.695514e+02	3.138143e+00	2.540181e+01	9.302326e-02	2.594911e+00	1.330693e-02	9.373091e-01	8.972025e-02	9.384431e-01	2.015493e-02
38340000	-4.456365e+03	-9.463401e+02	3.793826e+00	3.011725e+01	1.627907e-01	2.458923e+00	1.493437e-02	9.349363e-01	8.273351e-02	9.829115e-01	2.412307e-02
38360000	-4.456598e+03	-9.639550e+02	3.172651e+00	2.346656e+01	1.860465e-01	2.729605e+00	2.216903e-02	9.086613e-01	7.730489e-02	1.229119e+00	2.006132e-02
38380000	-4.483908e+03	-9.369915e+02	3.636813e+00	2.586101e+01	1.976744e-01	1.946967e+00	1.055348e-02	9.635329e-01	5.674899e-02	1.353170e+00	2.320372e-02
38400000	-4.439305e+03	-9.320972e+02	3.928233e+00	3.009337e+01	9.302326e-02	2.748807e+00	7.228598e-03	9.838641e-01	1.819287e-02	1.315210e+00	2.508979e-02
38420000	-4.467758e+03	-9.461693e+02	3.422695e+00	2.576598e+01	1.395349e-01	3.018493e+00	6.727865e-03	9.773146e-01	5.123506e-02	8.817292e-01	2.191321e-02
38440000	-4.488961e+03	-9.480269e+02	2.976627e+00	2.123291e+01	9.302326e-02	2.293886e+00	5.892420e-03	9.881975e-01	2.142902e-02	9.421989e-01	1.915811e-02
38460000	-4.459503e+03	-9.555691e+02	3.321448e+00	2.406923e+01	8.139535e-02	2.336998e+00	1.203911e-02	9.751000e-01	2.087011e-02	9.433087e-01	2.142460e-02
38480000	-4.454068e+03	-9.289256e+02	3.985509e+00	2.790791e+01	1.046512e-01	3.019160e+00	1.882304e-02	9.705780e-01	1.294809e-02	1.024416e+00	2.567636e-02
38500000	-4.457658e+03	-9.420040e+02	3.838039e+00	2.810845e+01	1.627907e-01	2.215324e+00	2.278694e-02	9.473631e-01	3.767854e-02	1.096215e+00	2.468248e-02
38520000	-4.471703e+03	-9.628399e+02	3.256280e+00	2.253662e+01	1.279070e-01	2.233278e+00	2.651047e-02	9.466809e-01	2.058256e-02	1.150091e+00	2.030708e-02
38540000	-4.441631e+03	-9.145145e+02	3.876837e+00	2.771304e+01	1.279070e-01	2.590228e+00	1.007886e-02	9.778359e-01	2.050844e-02	9.901475e-01	2.489122e-02
38560000	-4.450672e+03	-9.449907e+02	3.327320e+00	2.344611e+01	1.279070e-01	3.875039e+00	1.028714e-02	9.660452e-01	6.638490e-02	1.268313e+00	2.137710e-02
38580000	-4.444694e+03	-9.424709e+02	3.565803e+00	2.513344e+01	9.302326e-02	2.525573e+00	2.338533e-02	9.631615e-01	1.288147e-02	1.219242e+00	2.291530e-02
38600000	-4.433876e+03	-9.185955e+02	4.173350e+00	3.154116e+01	1.279070e-01	3.276615e+00	1.149488e-02	9.723772e-01	2.117333e-02	1.292861e+00	2.643084e-02
38620000	-4.447426e+03	-9.488036e+02	3.784280e+00	2.595603e+01	1.279070e-01	2.403442e+00	8.032367e-03	9.790371e-01	2.756529e-02	1.219933e+00	2.398555e-02
38640000	-4.451934e+03	-9.420132e+02	3.686394e+00	2.536541e+01	1.046512e-01	2.124155e+00	1.916109e-02	9.462265e-01	3.402296e-02	1.043285e+00	2.348203e-02
38660000	-4.452291e+03	-9.244739e+02	3.878031e+00	2.630054e+01	1.162791e-01	2.544062e+00	2.731056e-02	9.339770e-01	3.831064e-02	1.038271e+00	2.464573e-02
38680000	-4.439948e+03	-9.496167e+02	3.637297e+00	2.841770e+01	1.627907e-01	2.427537e+00	8.076896e-03	9.613192e-01	8.224496e-02	1.136412e+00	2.299228e-02
38700000	-4.451632e+03	-9.348079e+02	3.896941e+00	2.720790e+01	1.744186e-01	2.522612e+00	1.558172e-02	9.633022e-01	3.641820e-02	9.224558e-01	2.475492e-02
38720000	-4.434451e+03	-9.426051e+02	3.719057e+00	2.655376e+01	8.139535e-02	2.549140e+00	2.844250e-02	9.303665e-01	3.079429e-02	9.791406e-01	2.365656e-02
38740000	-4.448064e+03	-9.541200e+02	3.684503e+00	2.595000e+01	9.302326e-02	2.290918e+00	1.384077e-02	9.736660e-01	2.216063e-02	8.438541e-01	2.337191e-02
38760000	-4.454386e+03	-9.432048e+02	3.327242e+00	2.510073e+01	1.511628e-01	2.455252e+00	7.572631e-03	9.715029e-01	6.061706e-02	1.282318e+00	2.108752e-02
38780000	-4.456230e+03	-9.507195e+02	4.164820e+00	3.193566e+01	1.744186e-01	1.985412e+00	2.750659e-02	8.794871e-01	7.089963e-02	1.622263e+00	2.544625e-02
38800000	-4.459312e+03	-9.269316e+02	4.221969e+00	3.114420e+01	1.395349e-01	3.242037e+00	3.206389e-02	9.282120e-01	2.922011e-02	1.285542e+00	2.666038e-02
38820000	-4.447466e+03	-9.426227e+02	4.286881e+00	3.096667e+01	1.046512e-01	2.485919e+00	1.795712e-02	9.637400e-01	1.616063e-02	1.057747e+00	2.741472e-02
38840000	-4.448021e+03	-9.581500e+02	3.469986e+00	2.623578e+01	1.046512e-01	2.451282e+00	1.426570e-02	9.635797e-01	3.195575e-02	1.110502e+00	2.170124e-02
38860000	-4.449739e+03	-9.083851e+02	4.447807e+00	3.418823e+01	1.279070e-01	2.272031e+00	1.386670e-02	9.625696e-01	3.693869e-02	1.036262e+00	2.862492e-02
38880000	-4.440611e+03	-9.305061e+02	3.224682e+00	2.256658e+01	1.279070e-01	2.931229e+00	6.166820e-03	9.888430e-01	2.112756e-02	1.143298e+00	2.079469e-02
38900000	-4.453374e+03	-9.308392e+02	3.799172e+00	2.707298e+01	1.627907e-01	1.967324e+00	3.924415e-03	9.891199e-01	2.903304e-02	1.317915e+00	2.436844e-02
38920000	-4.462443e+03	-9.182620e+02	4.009498e+00	2.794740e+01	1.395349e-01	2.640979e+00	1.152780e-02	9.768037e-01	2.558192e-02	1.119993e+00	2.583123e-02
38940000	-4.445470e+03	-9.614677e+02	3.277864e+00	2.555429e+01	8.139535e-02	2.503341e+00	2.412666e-02	9.439610e-01	2.216761e-02	9.478562e-01	2.097892e-02
38960000	-4.451003e+03	-9.264358e+02	4.183237e+00	3.019182e+01	1.860465e-01	2.146725e+00	5.279730e-03	9.881844e-01	1.947155e-02	1.222919e+00	2.624603e-02
38980000	-4.475824e+03	-9.335878e+02	3.817407e+00	2.648904e+01	2.093023e-01	2.231228e+00	8.047824e-03	9.686502e-01	6.947864e-02	1.121107e+00	2.355159e-02
39000000	-4.443958e+03	-9.447787e+02	3.490225e+00	2.461048e+01	1.279070e-01	2.368246e+00	1.189922e-02	9.726347e-01	2.990018e-02	1.316128e+00	2.207452e-02
39020000	-4.438659e+03	-9.332766e+02	3.865836e+00	2.791773e+01	9.302326e-02	2.573948e+00	1.757571e-02	9.575996e-01	3.041551e-02	1.483068e+00	2.445378e-02
39040000	-4.463559e+03	-9.190939e+02	4.586581e+00	3.132385e+01	9.302326e-02	2.898862e+00	7.441064e-03	9.851631e-01	1.930688e-02	1.159530e+00	2.828680e-02
39060000	-4.460172e+03	-9.398059e+02	4.072926e+00	2.927962e+01	1.162791e-01	1.760187e+00	1.777479e-02	9.575666e-01	3.249047e-02	1.156903e+00	2.494661e-02
39080000	-4.438486e+03	-9.425644e+02	3.224552e+00	2.305437e+01	1.395349e-01	2.843141e+00	1.616954e-02	9.466455e-01	4.480802e-02	9.328465e-01	1.981786e-02
39100000	-4.452612e+03	-9.284314e+02	3.250098e+00	2.312393e+01	1.279070e-01	2.621991e+00	9.456812e-03	9.767917e-01	3.004323e-02	1.345385e+00	2.061270e-02
39120000	-4.450626e+03	-9.583405e+02	3.243112e+00	2.293899e+01	1.627907e-01	2.366091e+00	1.946355e-02	9.464696e-01	3.717757e-02	1.243528e+00	2.040410e-02
39140000	-4.429397e+03	-9.536848e+02	3.493281e+00	2.807675e+01	1.046512e-01	2.622656e+00	8.934835e-03	9.702385e-01	4.190472e-02	1.038074e+00	2.154583e-02
39160000	-4.446547e+03	-9.903721e+02	3.664682e+00	2.847920e+01	1.279070e-01	1.808912e+00	1.301018e-02	9.590320e-01	4.896857e-02	1.229317e+00	2.344459e-02
39180000	-4.435991e+03	-9.654613e+02	3.194545e+00	2.310104e+01	9.302326e-02	2.581343e+00	1.075651e-02	9.733094e-01	3.721992e-02	1.095815e+00	1.990430e-02
39200000	-4.484589e+03	-9.341796e+02	3.471279e+00	2.383274e+01	1.976744e-01	2.119290e+00	8.385998e-03	9.726399e-01	5.076827e-02	1.377131e+00	2.187821e-02
39220000	-4.451099e+03	-9.188426e+02	4.587840e+00	3.042444e+01	1.162791e-01	2.701686e+00	2.910587e-02	9.372688e-01	3.741783e-02	1.227997e+00	2.936013e-02
39240000	-4.451910e+03	-9.223674e+02	3.304109e+00	2.264349e+01	1.511628e-01	3.234228e+00	1.912644e-02	9.470918e-01	4.701121e-02	8.091299e-01	2.110928e-02
39260000	-4.449549e+03	-9.353520e+02	3.518396e+00	2.403880e+01	1.511628e-01	2.561283e+00	7.551275e-03	9.803540e-01	3.264543e-02	1.297190e+00	2.257537e-02
39280000	-4.461032e+03	-9.163271e+02	4.903486e+00	3.145145e+01	1.511628e-01	2.078619e+00	1.464744e-02	9.401273e-01	6.486462e-02	1.110210e+00	2.987847e-02
39300000	-4.464058e+03	-9.122427e+02	3.748850e+00	2.626758e+01	1.279070e-01	2.914192e+00	6.764433e-03	9.811119e-01	4.138603e-02	1.460843e+00	2.397710e-02
39320000	-4.459333e+03	-9.345530e+02	4.584479e+00	3.449852e+01	9.302326e-02	2.717676e+00	3.089180e-02	9.343603e-01	2.284520e-02	1.025320e+00	2.859906e-02
39340000	-4.463752e+03	-9.162000e+02	4.919003e+00	3.636195e+01	8.139535e-02	2.607676e+00	1.384943e-02	9.630329e-01	2.581769e-02	1.455271e+00	3.146305e-02
39360000	-4.453947e+03	-9.325384e+02	3.350050e+00	2.315906e+01	1.279070e-01	3.073330e+00	6.006319e-03	9.889838e-01	2.272827e-02	9.074976e-01	2.144614e-02
39380000	-4.466826e+03	-9.163594e+02	3.567002e+00	2.492033e+01	1.976744e-01	2.008976e+00	1.185995e-02	9.484885e-01	8.427139e-02	9.056104e-01	2.253772e-02
39400000	-4.456292e+03	-9.387073e+02	3.734257e+00	2.786767e+01	1.162791e-01	2.380916e+00	1.483037e-02	9.625443e-01	2.739111e-02	1.123644e+00	2.373346e-02
39420000	-4.451486e+03	-9.488393e+02	2.739080e+00	2.105009e+01	1.511628e-01	1.915028e+00	1.214901e-02	9.541711e-01	5.691904e-02	7.969563e-01	1.746898e-02
39440000	-4.451256e+03	-9.310847e+02	3.115433e+00	2.356423e+01	1.744186e-01	1.572236e+00	1.757593e-02	9.347118e-01	6.536707e-02	9.706219e-01	2.003075e-02
39460000	-4.448401e+03	-9.261160e+02	4.384169e+00	3.204383e+01	1.395349e-01	2.279920e+00	2.000011e-02	9.389344e-01	4.615898e-02	1.288859e+00	2.796411e-02
39480000	-4.460673e+03	-9.479573e+02	3.406665e+00	2.353902e+01	1.860465e-01	2.351324e+00	5.529284e-03	9.779340e-01	6.823557e-02	1.162426e+00	2.159131e-02
39500000	-4.465877e+03	-9.353488e+02	3.456851e+00	2.523249e+01	1.279070e-01	2.232575e+00	2.076540e-02	9.377383e-01	5.249378e-02	9.543965e-01	2.148791e-02
39520000	-4.458589e+03	-9.661075e+02	2.923624e+00	2.316187e+01	1.627907e-01	2.911377e+00	4.954418e-03	9.834508e-01	4.108664e-02	1.273605e+00	1.859741e-02
39540000	-4.455496e+03	-9.347932e+02	3.635640e+00	2.604371e+01	1.744186e-01	2.543258e+00	1.591888e-02	9.304751e-01	7.244339e-02	1.179497e+00	2.341331e-02
39560000	-4.447691e+03	-9.189402e+02	4.009675e+00	2.888806e+01	1.627907e-01	2.300914e+00	1.490404e-02	9.409047e-01	8.462023e-02	1.366627e+00	2.585878e-02
39580000	-4.458410e+03	-9.239374e+02	4.192345e+00	3.011893e+01	1.511628e-01	1.967603e+00	5.553585e-03	9.707981e-01	8.511804e-02	1.261228e+00	2.687605e-02
39600000	-4.445351e+03	-9.171601e+02	3.914062e+00	2.854408e+01	1.744186e-01	1.920168e+00	1.379576e-02	9.605284e-01	3.873338e-02	1.340455e+00	2.484056e-02
39620000	-4.456442e+03	-9.293021e+02	3.292539e+00	2.320423e+01	1.511628e-01	2.900980e+00	1.543738e-02	9.448013e-01	4.801460e-02	9.854477e-01	2.046288e-02
39640000	-4.444127e+03	-9.261944e+02	3.565913e+00	2.525703e+01	1.860465e-01	3.140748e+00	1.040700e-02	9.524417e-01	9.498301e-02	1.058702e+00	2.203627e-02
39660000	-4.449698e+03	-9.440480e+02	3.367050e+00	2.523295e+01	1.744186e-01	1.902337e+00	1.938914e-02	9.429308e-01	4.323039e-02	1.228640e+00	2.168195e-02
39680000	-4.449532e+03	-9.305578e+02	3.346905e+00	2.388066e+01	1.511628e-01	2.407706e+00	1.088860e-02	9.761376e-01	2.892141e-02	9.851399e-01	2.159054e-02
39700000	-4.443873e+03	-9.426212e+02	3.481295e+00	2.589636e+01	1.511628e-01	3.066979e+00	8.180024e-03	9.735670e-01	4.595638e-02	8.406334e-01	2.141570e-02
39720000	-4.468346e+03	-9.443697e+02	3.513309e+00	2.332806e+01	1.279070e-01	2.851836e+00	2.099161e-02	9.577068e-01	2.291279e-02	1.359189e+00	2.171921e-02
39740000	-4.476356e+03	-9.205065e+02	3.931006e+00	2.697764e+01	1.395349e-01	3.121999e+00	7.187347e-03	9.811863e-01	4.061455e-02	9.684375e-01	2.515129e-02
39760000	-4.470077e+03	-9.181284e+02	4.431362e+00	2.931094e+01	1.511628e-01	2.586687e+00	1.234526e-02	9.754526e-01	2.323560e-02	1.164615e+00	2.839722e-02
39780000	-4.451219e+03	-9.517266e+02	3.453754e+00	2.566504e+01	1.395349e-01	2.863845e+00	1.047863e-02	9.610769e-01	5.545017e-02	1.347267e+00	2.163506e-02
39800000	-4.445531e+03	-9.330918e+02	3.585371e+00	2.563718e+01	1.395349e-01	2.623257e+00	1.144588e-02	9.790220e-01	1.599425e-02	1.581274e+00	2.293892e-02
39820000	-4.448566e+03	-9.301282e+02	3.356434e+00	2.258598e+01	1.395349e-01	2.736583e+00	1.097065e-02	9.560943e-01	6.920016e-02	1.172869e+00	2.155326e-02
39840000	-4.444198e+03	-9.394712e+02	3.703484e+00	2.660364e+01	8.139535e-02	2.779935e+00	1.124904e-02	9.698786e-01	3.669052e-02	9.123055e-01	2.387730e-02
39860000	-4.451324e+03	-9.140852e+02	3.648010e+00	2.500874e+01	1.627907e-01	2.048605e+00	1.569550e-02	9.708113e-01	2.224962e-02	1.047101e+00	2.342730e-02
39880000	-4.438549e+03	-9.309078e+02	3.605419e+00	2.547079e+01	1.395349e-01	2.789736e+00	1.268361e-02	9.622730e-01	4.610996e-02	9.940027e-01	2.282592e-02
39900000	-4.459224e+03	-9.134630e+02	4.173132e+00	2.866154e+01	2.093023e-01	2.736715e+00	1.424092e-02	9.282887e-01	1.397376e-01	9.756360e-01	2.641747e-02
39920000	-4.460662e+03	-9.291815e+02	4.190997e+00	2.899756e+01	1.976744e-01	1.860348e+00	3.395188e-02	8.563126e-01	1.063309e-01	1.177578e+00	2.653308e-02
39940000	-4.452993e+03	-9.336051e+02	3.418867e+00	2.363034e+01	1.395349e-01	2.190079e+00	1.583471e-02	9.466453e-01	5.687643e-02	7.863108e-01	2.174707e-02
[truncated: 8,003 more rows]
