# Supplementary material for: The rapid evolution of lungfish durophagy
Source: Nat Commun. 2022 May 2;13:2390. doi: 10.1038/s41467-022-30091-3 (PMC9061808; doi:10.1038/s41467-022-30091-3)
Supplement: Supplementary file 5 — Supplementary Software [file 41467_2022_30091_MOESM5_ESM.zip › Supplementary Software/MrBayes_tip_dating_analyses/unpartition_constraint_IGR/Cui_2021_5.run1.p]

[ID: 1950565914]
Gen	LnL	LnPr	TH	TL	prop_ancfossil	alpha	net_speciation	relative_extinction	relative_fossilization	igrvar	clockrate
0	-5.366701e+03	-2.760575e+03	5.812500e+00	8.661428e+01	0.000000e+00	1.000000e+00	1.000000e-01	9.000000e-01	1.000000e-01	1.000000e+00	2.500000e-02
20000	-4.626213e+03	-8.616533e+02	1.276488e+00	1.584102e+01	1.162791e-02	2.852290e+00	7.957083e-03	9.804230e-01	4.931535e-03	2.075532e-02	5.496747e-03
40000	-4.619303e+03	-8.875793e+02	1.133262e+00	1.336263e+01	2.325581e-02	2.983423e+00	9.516110e-03	9.785432e-01	4.877944e-03	3.276629e-02	4.923523e-03
60000	-4.604657e+03	-8.874743e+02	1.361916e+00	1.479307e+01	3.488372e-02	2.792295e+00	6.955543e-03	9.840035e-01	5.651611e-03	3.455197e-02	5.965885e-03
80000	-4.599415e+03	-9.293994e+02	1.412233e+00	1.480723e+01	5.813953e-02	2.169778e+00	3.392359e-03	9.912512e-01	9.404286e-03	6.766334e-02	6.241009e-03
100000	-4.542940e+03	-9.803294e+02	1.408104e+00	1.522056e+01	1.279070e-01	2.788572e+00	5.513535e-03	9.711910e-01	2.666893e-02	1.407795e-01	6.191871e-03
120000	-4.560548e+03	-9.565632e+02	1.434150e+00	1.425274e+01	5.813953e-02	2.135271e+00	6.870772e-03	9.869609e-01	5.467695e-03	1.512617e-01	6.677381e-03
140000	-4.544216e+03	-9.689342e+02	1.817182e+00	1.794160e+01	2.325581e-02	2.351278e+00	6.116428e-03	9.875578e-01	6.426890e-03	1.667895e-01	8.433859e-03
160000	-4.513805e+03	-9.836623e+02	1.623537e+00	1.611323e+01	1.279070e-01	2.734708e+00	5.474473e-03	9.714940e-01	2.997217e-02	2.407312e-01	7.477886e-03
180000	-4.498040e+03	-1.007777e+03	1.663232e+00	1.635667e+01	9.302326e-02	3.506901e+00	1.532492e-02	9.312739e-01	2.880420e-02	2.842889e-01	7.919445e-03
200000	-4.510395e+03	-9.943752e+02	1.891696e+00	1.818625e+01	6.976744e-02	2.995052e+00	7.102791e-03	9.756956e-01	1.797241e-02	2.839739e-01	9.121149e-03
220000	-4.507791e+03	-1.012741e+03	1.854997e+00	1.851072e+01	4.651163e-02	3.585048e+00	4.910144e-03	9.891326e-01	1.076371e-02	3.954309e-01	8.809814e-03
240000	-4.496378e+03	-1.007275e+03	2.236799e+00	2.035321e+01	5.813953e-02	2.874830e+00	5.131835e-03	9.865017e-01	1.197167e-02	3.671661e-01	1.085820e-02
260000	-4.473454e+03	-1.012684e+03	1.916867e+00	1.753132e+01	4.651163e-02	2.716669e+00	1.442798e-02	9.679919e-01	1.116143e-02	4.834511e-01	9.437809e-03
280000	-4.481677e+03	-9.923636e+02	2.321739e+00	1.985464e+01	1.395349e-01	2.567191e+00	6.807372e-03	9.645846e-01	5.807193e-02	5.089456e-01	1.194977e-02
300000	-4.473572e+03	-1.001760e+03	1.982481e+00	1.712333e+01	1.627907e-01	2.555336e+00	6.749599e-03	9.759896e-01	3.684962e-02	6.869996e-01	1.018868e-02
320000	-4.461720e+03	-1.004830e+03	2.139036e+00	1.818431e+01	1.395349e-01	2.202439e+00	7.615032e-03	9.780541e-01	2.346497e-02	6.743371e-01	1.158047e-02
340000	-4.471146e+03	-9.944031e+02	2.620834e+00	2.132962e+01	9.302326e-02	2.511449e+00	7.550355e-03	9.743674e-01	2.739352e-02	6.249831e-01	1.455580e-02
360000	-4.476331e+03	-9.997309e+02	2.082181e+00	1.902093e+01	1.511628e-01	2.301865e+00	2.227444e-03	9.870304e-01	5.156876e-02	5.122099e-01	1.077336e-02
380000	-4.483855e+03	-9.948259e+02	2.280138e+00	1.955654e+01	1.162791e-01	2.079687e+00	2.914579e-03	9.918429e-01	2.272385e-02	6.757717e-01	1.193387e-02
400000	-4.453271e+03	-9.845253e+02	2.558522e+00	2.056230e+01	1.395349e-01	2.910034e+00	5.594582e-03	9.891511e-01	1.242469e-02	7.113183e-01	1.420059e-02
420000	-4.472236e+03	-9.836966e+02	2.819705e+00	2.234846e+01	8.139535e-02	1.908824e+00	6.984434e-03	9.799145e-01	2.648202e-02	8.139957e-01	1.621421e-02
440000	-4.440284e+03	-9.925543e+02	2.389542e+00	1.961255e+01	1.395349e-01	2.817784e+00	5.908507e-03	9.761208e-01	6.068057e-02	8.720846e-01	1.390886e-02
460000	-4.446991e+03	-1.002532e+03	2.401186e+00	1.956195e+01	8.139535e-02	3.262565e+00	1.449628e-02	9.850139e-01	4.091044e-03	7.550136e-01	1.397833e-02
480000	-4.460365e+03	-9.817492e+02	2.616951e+00	1.994647e+01	1.279070e-01	2.684464e+00	2.225890e-02	9.369602e-01	3.146128e-02	8.448115e-01	1.518529e-02
500000	-4.466359e+03	-1.001843e+03	2.262044e+00	1.989555e+01	1.162791e-01	3.422302e+00	5.105289e-03	9.873172e-01	1.799825e-02	8.538048e-01	1.257595e-02
520000	-4.466124e+03	-9.670068e+02	2.507111e+00	1.751185e+01	1.744186e-01	3.108422e+00	1.735431e-02	9.714157e-01	1.289039e-02	8.034658e-01	1.517268e-02
540000	-4.470591e+03	-9.552892e+02	2.738149e+00	1.929889e+01	1.860465e-01	2.714551e+00	6.832395e-03	9.823296e-01	3.308440e-02	7.726916e-01	1.672426e-02
560000	-4.470770e+03	-9.598723e+02	2.874685e+00	1.987659e+01	1.976744e-01	2.412335e+00	8.336640e-03	9.714821e-01	5.173843e-02	7.192803e-01	1.766335e-02
580000	-4.450290e+03	-9.553208e+02	3.234856e+00	2.268410e+01	1.744186e-01	2.940777e+00	1.280768e-02	9.743690e-01	1.833787e-02	8.565370e-01	1.994928e-02
600000	-4.447226e+03	-9.534281e+02	2.962457e+00	2.092301e+01	1.395349e-01	2.887400e+00	1.856750e-02	9.554307e-01	2.839849e-02	1.068784e+00	1.887100e-02
620000	-4.456206e+03	-9.449483e+02	3.088229e+00	2.175051e+01	1.860465e-01	2.113518e+00	1.270382e-02	9.385312e-01	9.029040e-02	7.338976e-01	1.923193e-02
640000	-4.482460e+03	-9.668746e+02	2.722837e+00	1.948718e+01	1.279070e-01	2.737214e+00	2.201700e-02	9.415702e-01	3.595011e-02	1.080298e+00	1.714234e-02
660000	-4.455651e+03	-9.569919e+02	2.813833e+00	2.164790e+01	1.046512e-01	2.424955e+00	1.979396e-02	9.558362e-01	2.791163e-02	9.707442e-01	1.788459e-02
680000	-4.457465e+03	-9.443672e+02	4.058351e+00	3.028579e+01	1.395349e-01	2.612824e+00	1.777480e-02	9.376814e-01	5.049096e-02	9.045459e-01	2.573539e-02
700000	-4.453738e+03	-9.368931e+02	3.307889e+00	2.453576e+01	9.302326e-02	2.604483e+00	1.324463e-02	9.736914e-01	1.993722e-02	9.621028e-01	2.075571e-02
720000	-4.455008e+03	-9.385523e+02	3.432985e+00	2.592751e+01	1.395349e-01	2.373467e+00	2.975414e-02	9.247588e-01	3.042936e-02	7.990482e-01	2.167192e-02
740000	-4.475011e+03	-9.470250e+02	3.112174e+00	2.338089e+01	1.395349e-01	2.892132e+00	1.000069e-02	9.592436e-01	5.788258e-02	8.942984e-01	1.971394e-02
760000	-4.487250e+03	-9.188917e+02	3.680479e+00	2.499258e+01	1.744186e-01	1.999339e+00	1.041168e-02	9.662134e-01	5.384887e-02	8.404249e-01	2.316497e-02
780000	-4.466191e+03	-9.199097e+02	3.138071e+00	2.189990e+01	2.093023e-01	2.699050e+00	1.283449e-02	9.428146e-01	1.028200e-01	9.102796e-01	1.989095e-02
800000	-4.472266e+03	-9.313687e+02	3.229664e+00	2.252855e+01	1.162791e-01	2.133648e+00	1.383781e-02	9.718136e-01	2.171818e-02	7.314544e-01	2.052960e-02
820000	-4.453395e+03	-9.842652e+02	2.417668e+00	1.927722e+01	8.139535e-02	2.759244e+00	1.508497e-02	9.842576e-01	5.421561e-03	8.053116e-01	1.508239e-02
840000	-4.471660e+03	-9.464917e+02	3.225008e+00	2.467257e+01	1.395349e-01	2.800743e+00	6.042966e-03	9.797510e-01	5.266598e-02	9.570472e-01	2.032370e-02
860000	-4.474550e+03	-9.432482e+02	3.513844e+00	2.696234e+01	1.162791e-01	2.679160e+00	1.276543e-02	9.811787e-01	1.315745e-02	9.818824e-01	2.190123e-02
880000	-4.461059e+03	-9.449600e+02	3.269990e+00	2.442647e+01	8.139535e-02	2.932260e+00	1.013943e-02	9.816852e-01	1.598692e-02	8.446567e-01	2.041803e-02
900000	-4.454359e+03	-9.485965e+02	3.245268e+00	2.374467e+01	1.511628e-01	2.532499e+00	2.437432e-02	9.384425e-01	4.677731e-02	9.887960e-01	2.083272e-02
920000	-4.460397e+03	-9.498285e+02	2.920796e+00	2.172642e+01	1.511628e-01	2.645916e+00	1.768772e-02	9.208516e-01	7.563364e-02	9.951146e-01	1.863369e-02
940000	-4.460710e+03	-9.377480e+02	3.120516e+00	2.283808e+01	1.744186e-01	2.918835e+00	1.433601e-02	9.508309e-01	5.949839e-02	1.086763e+00	2.013083e-02
960000	-4.454625e+03	-9.465986e+02	3.455923e+00	2.400246e+01	1.046512e-01	1.932036e+00	2.028077e-02	9.596066e-01	2.625104e-02	1.126373e+00	2.218901e-02
980000	-4.443779e+03	-9.454205e+02	3.604816e+00	2.443528e+01	1.744186e-01	3.666625e+00	2.181108e-02	9.363673e-01	5.110120e-02	1.215049e+00	2.267332e-02
1000000	-4.456225e+03	-9.453642e+02	3.712851e+00	2.771120e+01	1.395349e-01	2.385805e+00	3.797362e-03	9.830138e-01	7.570451e-02	1.037526e+00	2.356414e-02
1020000	-4.455717e+03	-9.393550e+02	3.952168e+00	2.655219e+01	1.976744e-01	2.387058e+00	9.884395e-03	9.690696e-01	5.136556e-02	8.239493e-01	2.541762e-02
1040000	-4.467176e+03	-9.031619e+02	4.310541e+00	2.942158e+01	1.860465e-01	2.501382e+00	8.453492e-03	9.687204e-01	7.889757e-02	9.659500e-01	2.745382e-02
1060000	-4.459243e+03	-8.964686e+02	4.456268e+00	2.956362e+01	2.209302e-01	2.531581e+00	2.441151e-02	9.301913e-01	4.407633e-02	1.072615e+00	2.870231e-02
1080000	-4.461778e+03	-9.264563e+02	3.893412e+00	2.739256e+01	1.744186e-01	2.352514e+00	1.548191e-02	9.505296e-01	5.138374e-02	9.967017e-01	2.441244e-02
1100000	-4.472791e+03	-9.361642e+02	3.685319e+00	2.720949e+01	1.511628e-01	3.122752e+00	1.254581e-02	9.626964e-01	4.371738e-02	9.532766e-01	2.333500e-02
1120000	-4.454786e+03	-9.507434e+02	3.588412e+00	2.606829e+01	1.627907e-01	2.130003e+00	1.216709e-02	9.491239e-01	7.776832e-02	1.166434e+00	2.250561e-02
1140000	-4.466376e+03	-9.197380e+02	3.317965e+00	2.344203e+01	1.860465e-01	2.864588e+00	2.088754e-02	9.377018e-01	5.161408e-02	7.190373e-01	2.123561e-02
1160000	-4.450937e+03	-9.515134e+02	3.250163e+00	2.319259e+01	1.162791e-01	2.292298e+00	1.758690e-02	9.709735e-01	1.591269e-02	1.054018e+00	2.013142e-02
1180000	-4.465637e+03	-9.524177e+02	3.519178e+00	2.698863e+01	1.860465e-01	2.304604e+00	1.632686e-02	9.509114e-01	4.694460e-02	1.084867e+00	2.207916e-02
1200000	-4.454127e+03	-9.523334e+02	3.481012e+00	2.615599e+01	6.976744e-02	2.584838e+00	1.039544e-02	9.742174e-01	2.715342e-02	9.369871e-01	2.220546e-02
1220000	-4.463044e+03	-9.372690e+02	3.818544e+00	2.825304e+01	1.976744e-01	2.301917e+00	4.041391e-03	9.839331e-01	6.495946e-02	1.200421e+00	2.457629e-02
1240000	-4.458512e+03	-9.382114e+02	4.268265e+00	2.965997e+01	1.279070e-01	2.804464e+00	1.188863e-02	9.674596e-01	3.755073e-02	1.084178e+00	2.734891e-02
1260000	-4.468549e+03	-9.234906e+02	4.421911e+00	2.817469e+01	1.976744e-01	2.304796e+00	3.080279e-02	8.830778e-01	9.769375e-02	1.123392e+00	2.829825e-02
1280000	-4.468275e+03	-9.022987e+02	4.420416e+00	2.989341e+01	1.860465e-01	2.903443e+00	2.294628e-02	9.292847e-01	4.631519e-02	1.015768e+00	2.789762e-02
1300000	-4.472994e+03	-9.366212e+02	3.656373e+00	2.760873e+01	1.279070e-01	3.007121e+00	1.781239e-02	9.383471e-01	4.976854e-02	8.279740e-01	2.303626e-02
1320000	-4.450876e+03	-9.380189e+02	3.913456e+00	3.078258e+01	9.302326e-02	2.476041e+00	1.458801e-02	9.562130e-01	4.297729e-02	9.565304e-01	2.502408e-02
1340000	-4.447625e+03	-9.566892e+02	3.926482e+00	3.045643e+01	8.139535e-02	2.781182e+00	1.700539e-02	9.709009e-01	1.404559e-02	9.848091e-01	2.509083e-02
1360000	-4.462970e+03	-9.314823e+02	4.086427e+00	3.007685e+01	1.279070e-01	2.462124e+00	1.472235e-02	9.600504e-01	2.344046e-02	1.197717e+00	2.589795e-02
1380000	-4.437038e+03	-9.255016e+02	4.188778e+00	3.070813e+01	1.046512e-01	2.140638e+00	1.296292e-02	9.761185e-01	1.396185e-02	1.284095e+00	2.697350e-02
1400000	-4.455504e+03	-9.577643e+02	3.000315e+00	2.086394e+01	1.744186e-01	3.317459e+00	1.698572e-02	9.394279e-01	6.265228e-02	1.085368e+00	1.910145e-02
1420000	-4.448520e+03	-9.458105e+02	3.687602e+00	2.638194e+01	1.395349e-01	2.654196e+00	1.864209e-02	8.815564e-01	1.432482e-01	1.201268e+00	2.288956e-02
1440000	-4.439773e+03	-9.417193e+02	3.373525e+00	2.401527e+01	1.279070e-01	2.767089e+00	2.150149e-02	9.394297e-01	4.421798e-02	8.586032e-01	2.153939e-02
1460000	-4.444298e+03	-9.109677e+02	4.486009e+00	3.120997e+01	8.139535e-02	2.929177e+00	1.024335e-02	9.782265e-01	2.072692e-02	9.145008e-01	2.860117e-02
1480000	-4.455086e+03	-9.253022e+02	4.941270e+00	3.544863e+01	1.162791e-01	2.988273e+00	4.620527e-03	9.876545e-01	3.733476e-02	1.610478e+00	3.173008e-02
1500000	-4.436649e+03	-9.557652e+02	3.460753e+00	2.551530e+01	1.162791e-01	2.772112e+00	3.567158e-03	9.909842e-01	2.876877e-02	1.566563e+00	2.204503e-02
1520000	-4.458978e+03	-9.420643e+02	3.913918e+00	2.677456e+01	1.860465e-01	2.449004e+00	1.085312e-02	9.638602e-01	4.850708e-02	1.243643e+00	2.467387e-02
1540000	-4.459572e+03	-9.286534e+02	3.487009e+00	2.577612e+01	1.395349e-01	2.790159e+00	2.163806e-02	9.447445e-01	3.790530e-02	9.722465e-01	2.235211e-02
1560000	-4.471184e+03	-9.371979e+02	3.420226e+00	2.398710e+01	1.511628e-01	2.554912e+00	1.169767e-02	9.522443e-01	1.044647e-01	9.882341e-01	2.182025e-02
1580000	-4.448812e+03	-9.318178e+02	3.529574e+00	2.508209e+01	1.511628e-01	2.782532e+00	2.079002e-02	9.236261e-01	9.473280e-02	1.569238e+00	2.251137e-02
1600000	-4.454087e+03	-9.248965e+02	3.735274e+00	2.632433e+01	1.279070e-01	2.402997e+00	1.467714e-02	9.663132e-01	2.786545e-02	1.586480e+00	2.394447e-02
1620000	-4.467437e+03	-9.263080e+02	4.354887e+00	2.942443e+01	1.627907e-01	2.716489e+00	2.534541e-02	9.266595e-01	3.626956e-02	1.414804e+00	2.801478e-02
1640000	-4.445721e+03	-9.005860e+02	4.701930e+00	3.247094e+01	1.046512e-01	2.555665e+00	1.481709e-02	9.638939e-01	3.591483e-02	1.399448e+00	3.022757e-02
1660000	-4.455688e+03	-9.575629e+02	3.458999e+00	2.373869e+01	1.046512e-01	2.271763e+00	1.503314e-02	9.620809e-01	3.697464e-02	1.137552e+00	2.066394e-02
1680000	-4.452050e+03	-9.170442e+02	4.178951e+00	2.685616e+01	1.627907e-01	2.308213e+00	1.589886e-02	9.562301e-01	4.997358e-02	1.030340e+00	2.672166e-02
1700000	-4.447241e+03	-9.316444e+02	3.573052e+00	2.440062e+01	1.627907e-01	2.183333e+00	2.680797e-02	8.955872e-01	8.139965e-02	1.014918e+00	2.257908e-02
1720000	-4.465447e+03	-9.193212e+02	3.475076e+00	2.381936e+01	1.627907e-01	2.829374e+00	1.027332e-02	9.777160e-01	3.106985e-02	9.507195e-01	2.234123e-02
1740000	-4.436768e+03	-9.429033e+02	3.827648e+00	2.856902e+01	2.093023e-01	2.493484e+00	7.473174e-03	9.635616e-01	1.145711e-01	1.234953e+00	2.461529e-02
1760000	-4.455031e+03	-9.231652e+02	4.199137e+00	2.964194e+01	1.279070e-01	2.454790e+00	1.651629e-02	9.746699e-01	1.437315e-02	1.149488e+00	2.661604e-02
1780000	-4.449454e+03	-9.349263e+02	3.815493e+00	2.733890e+01	8.139535e-02	2.043837e+00	4.226687e-03	9.917402e-01	2.771588e-02	9.987135e-01	2.396539e-02
1800000	-4.456900e+03	-9.156556e+02	3.793924e+00	2.764033e+01	1.744186e-01	2.236954e+00	8.270190e-03	9.739815e-01	4.706634e-02	9.873343e-01	2.441448e-02
1820000	-4.457237e+03	-8.950538e+02	5.424820e+00	3.661623e+01	1.860465e-01	3.442881e+00	2.738615e-02	9.085324e-01	6.601135e-02	1.230655e+00	3.476954e-02
1840000	-4.443267e+03	-8.906451e+02	4.430084e+00	2.794792e+01	2.209302e-01	2.707667e+00	1.834374e-02	9.293243e-01	9.435514e-02	1.201000e+00	2.831736e-02
1860000	-4.469375e+03	-9.329119e+02	4.351851e+00	2.924191e+01	1.162791e-01	2.281010e+00	1.382171e-02	9.660864e-01	3.177517e-02	1.294416e+00	2.743394e-02
1880000	-4.451753e+03	-9.353598e+02	3.558917e+00	2.228714e+01	1.744186e-01	2.252643e+00	1.508419e-02	9.365920e-01	8.082046e-02	1.021237e+00	2.224726e-02
1900000	-4.460869e+03	-9.228189e+02	4.602702e+00	3.011399e+01	1.395349e-01	2.577448e+00	1.542818e-02	9.587285e-01	4.281009e-02	1.145325e+00	2.902164e-02
1920000	-4.448169e+03	-9.281509e+02	4.180088e+00	2.929750e+01	1.162791e-01	3.073522e+00	1.750469e-02	9.404591e-01	5.717178e-02	1.224095e+00	2.643635e-02
1940000	-4.453909e+03	-9.181821e+02	4.288235e+00	3.028630e+01	1.279070e-01	2.431681e+00	1.298730e-02	9.608424e-01	4.867923e-02	1.367305e+00	2.757836e-02
1960000	-4.430283e+03	-9.301297e+02	4.088715e+00	3.037987e+01	1.162791e-01	2.845707e+00	7.136661e-03	9.859359e-01	1.987405e-02	1.404963e+00	2.621430e-02
1980000	-4.458035e+03	-9.311217e+02	4.058364e+00	3.086970e+01	9.302326e-02	2.357569e+00	1.119035e-02	9.857166e-01	7.345518e-03	1.544911e+00	2.608242e-02
2000000	-4.444759e+03	-9.525838e+02	3.243488e+00	2.452488e+01	9.302326e-02	2.699004e+00	2.049605e-02	9.490929e-01	2.515531e-02	9.302974e-01	2.054518e-02
2020000	-4.453465e+03	-9.371176e+02	3.867662e+00	2.904630e+01	1.279070e-01	3.077042e+00	2.018128e-02	9.594330e-01	2.341960e-02	1.012149e+00	2.472478e-02
2040000	-4.468861e+03	-9.507757e+02	3.444596e+00	2.475773e+01	1.279070e-01	2.217179e+00	1.981851e-02	9.494887e-01	3.047449e-02	1.355639e+00	2.196004e-02
2060000	-4.449811e+03	-9.515843e+02	3.845450e+00	2.853526e+01	1.627907e-01	2.103396e+00	5.857099e-03	9.755980e-01	7.947469e-02	1.034075e+00	2.372594e-02
2080000	-4.448151e+03	-9.301497e+02	4.287501e+00	3.059666e+01	1.162791e-01	2.169703e+00	1.850613e-02	9.526120e-01	3.448342e-02	1.248886e+00	2.720005e-02
2100000	-4.447503e+03	-9.221556e+02	4.795654e+00	3.243055e+01	1.162791e-01	2.262012e+00	1.071297e-02	9.788765e-01	2.017211e-02	1.090174e+00	3.012829e-02
2120000	-4.453952e+03	-9.284463e+02	4.061178e+00	3.009013e+01	2.441860e-01	2.818344e+00	2.213692e-02	8.884313e-01	1.203792e-01	1.192032e+00	2.572447e-02
2140000	-4.448927e+03	-9.347970e+02	4.154136e+00	2.905871e+01	1.046512e-01	3.137271e+00	1.450505e-02	9.734648e-01	1.785698e-02	1.276230e+00	2.611044e-02
2160000	-4.443226e+03	-9.134674e+02	4.661811e+00	3.177238e+01	1.860465e-01	2.540108e+00	1.206851e-02	9.646739e-01	4.520602e-02	9.944282e-01	2.970749e-02
2180000	-4.448029e+03	-9.528416e+02	3.803546e+00	2.936461e+01	1.046512e-01	2.316410e+00	3.100110e-02	9.424448e-01	1.548224e-02	1.051755e+00	2.402735e-02
2200000	-4.454390e+03	-9.290700e+02	3.229847e+00	2.334252e+01	1.395349e-01	3.005278e+00	6.800345e-03	9.820347e-01	2.568200e-02	1.008069e+00	2.026512e-02
2220000	-4.462929e+03	-9.494962e+02	3.396579e+00	2.473652e+01	3.488372e-02	2.552036e+00	8.451765e-03	9.836472e-01	1.288543e-02	1.361368e+00	2.173139e-02
2240000	-4.452710e+03	-9.578394e+02	3.576681e+00	2.635671e+01	1.046512e-01	2.511910e+00	1.949656e-02	9.555374e-01	3.365604e-02	1.267035e+00	2.281184e-02
2260000	-4.466158e+03	-9.696395e+02	2.707075e+00	1.959219e+01	1.395349e-01	3.000068e+00	2.914147e-02	9.091674e-01	5.575962e-02	1.141250e+00	1.717905e-02
2280000	-4.437430e+03	-9.428105e+02	3.620136e+00	2.408061e+01	1.279070e-01	2.729090e+00	6.410573e-03	9.845365e-01	2.427989e-02	8.347196e-01	2.249945e-02
2300000	-4.459011e+03	-9.130446e+02	3.824286e+00	2.562731e+01	2.209302e-01	2.248518e+00	2.600670e-03	9.892377e-01	8.205198e-02	8.192798e-01	2.421560e-02
2320000	-4.455605e+03	-9.609594e+02	3.479617e+00	2.672431e+01	1.279070e-01	2.780930e+00	1.974102e-02	9.572818e-01	2.958765e-02	8.228974e-01	2.186942e-02
2340000	-4.434901e+03	-9.579222e+02	3.340608e+00	2.748742e+01	9.302326e-02	2.792899e+00	2.236563e-02	9.298192e-01	2.980641e-02	8.916492e-01	2.131691e-02
2360000	-4.462674e+03	-9.373968e+02	3.630137e+00	2.635732e+01	1.395349e-01	2.467819e+00	9.560410e-03	9.766007e-01	2.965856e-02	9.967794e-01	2.309808e-02
2380000	-4.451737e+03	-9.548601e+02	3.367426e+00	2.426490e+01	1.744186e-01	2.543280e+00	2.055139e-02	9.576135e-01	2.336139e-02	1.074843e+00	2.145311e-02
2400000	-4.472188e+03	-9.160197e+02	4.530325e+00	3.090127e+01	1.744186e-01	1.949236e+00	3.363082e-02	9.297405e-01	2.400962e-02	1.269003e+00	2.907213e-02
2420000	-4.452927e+03	-9.305041e+02	4.033214e+00	2.778016e+01	1.395349e-01	2.611635e+00	7.851823e-03	9.764801e-01	4.598043e-02	1.040281e+00	2.596006e-02
2440000	-4.452694e+03	-9.546380e+02	3.101042e+00	2.470525e+01	6.976744e-02	2.620877e+00	1.720251e-02	9.498464e-01	3.334469e-02	8.785753e-01	1.960879e-02
2460000	-4.451593e+03	-9.539141e+02	3.426182e+00	2.549691e+01	9.302326e-02	2.531611e+00	6.149748e-03	9.819915e-01	3.704520e-02	9.177973e-01	2.164855e-02
2480000	-4.443267e+03	-9.259580e+02	3.701058e+00	2.655716e+01	1.395349e-01	2.623175e+00	1.131066e-02	9.699199e-01	2.673097e-02	1.530101e+00	2.332849e-02
2500000	-4.452734e+03	-9.163038e+02	4.884842e+00	3.329120e+01	1.279070e-01	2.764147e+00	6.842784e-03	9.808983e-01	3.802199e-02	1.083461e+00	3.098581e-02
2520000	-4.455072e+03	-9.261863e+02	4.243363e+00	3.068083e+01	6.976744e-02	2.732267e+00	9.137077e-03	9.659784e-01	4.847555e-02	1.221655e+00	2.711786e-02
2540000	-4.455406e+03	-9.546160e+02	3.345309e+00	2.263604e+01	1.627907e-01	2.608588e+00	1.003076e-02	9.608127e-01	8.278902e-02	1.097690e+00	2.052892e-02
2560000	-4.460152e+03	-9.606274e+02	3.542118e+00	2.571961e+01	8.139535e-02	2.457890e+00	1.535725e-02	9.708394e-01	1.935412e-02	1.343032e+00	2.244553e-02
2580000	-4.456799e+03	-9.488933e+02	3.565931e+00	2.617747e+01	1.162791e-01	3.104257e+00	5.064889e-03	9.909030e-01	1.283025e-02	8.926589e-01	2.269987e-02
2600000	-4.468510e+03	-9.069926e+02	4.461179e+00	2.892832e+01	2.093023e-01	2.480741e+00	1.985514e-02	9.352530e-01	5.870514e-02	9.593433e-01	2.858107e-02
2620000	-4.459066e+03	-9.152778e+02	4.202052e+00	2.850671e+01	1.279070e-01	2.980668e+00	1.499934e-02	9.587093e-01	3.770891e-02	1.070527e+00	2.688044e-02
2640000	-4.454636e+03	-9.169847e+02	5.164987e+00	3.548909e+01	1.162791e-01	2.117338e+00	1.505992e-02	9.667565e-01	2.613349e-02	1.426118e+00	3.302214e-02
2660000	-4.465569e+03	-9.062928e+02	4.304144e+00	3.081749e+01	9.302326e-02	2.734747e+00	1.511719e-02	9.681280e-01	2.531827e-02	1.111265e+00	2.746705e-02
2680000	-4.446066e+03	-9.353262e+02	3.609880e+00	2.546187e+01	1.046512e-01	2.611876e+00	1.876382e-02	9.612427e-01	2.518146e-02	1.237661e+00	2.272236e-02
2700000	-4.459690e+03	-9.412037e+02	3.690074e+00	2.597660e+01	1.046512e-01	2.283379e+00	1.769426e-02	9.593602e-01	2.818727e-02	8.382210e-01	2.282569e-02
2720000	-4.453082e+03	-9.492049e+02	3.929858e+00	2.784154e+01	1.046512e-01	2.490821e+00	2.019202e-02	9.617407e-01	2.668584e-02	1.445128e+00	2.497796e-02
2740000	-4.448953e+03	-9.134398e+02	4.965757e+00	3.722871e+01	1.744186e-01	2.186893e+00	1.979569e-02	9.286823e-01	6.701316e-02	1.459443e+00	3.187725e-02
2760000	-4.452406e+03	-9.328035e+02	3.722732e+00	2.845512e+01	6.976744e-02	3.226000e+00	9.484407e-03	9.834303e-01	1.115118e-02	1.060381e+00	2.355274e-02
2780000	-4.438889e+03	-9.278859e+02	3.873145e+00	2.810626e+01	1.511628e-01	3.178358e+00	2.501510e-02	9.149097e-01	5.594146e-02	1.263784e+00	2.480022e-02
2800000	-4.435212e+03	-9.434771e+02	4.285017e+00	3.108674e+01	1.046512e-01	2.197468e+00	2.195967e-02	9.153155e-01	7.597190e-02	1.168188e+00	2.725409e-02
2820000	-4.457681e+03	-9.442592e+02	3.997242e+00	3.146487e+01	1.046512e-01	2.123085e+00	1.138721e-02	9.667624e-01	3.751737e-02	1.033819e+00	2.534807e-02
2840000	-4.443663e+03	-9.291673e+02	3.332807e+00	2.472449e+01	1.279070e-01	2.505661e+00	1.408264e-02	9.742261e-01	1.420344e-02	1.476742e+00	2.121123e-02
2860000	-4.444941e+03	-9.437013e+02	3.597025e+00	2.635312e+01	1.976744e-01	2.429240e+00	6.357289e-03	9.727869e-01	7.659035e-02	8.691041e-01	2.311743e-02
2880000	-4.463364e+03	-9.405423e+02	3.072355e+00	2.196823e+01	1.744186e-01	2.562734e+00	9.880414e-03	9.676278e-01	5.021579e-02	9.301736e-01	1.916934e-02
2900000	-4.454542e+03	-9.446430e+02	4.029729e+00	3.208657e+01	9.302326e-02	2.610057e+00	1.159326e-02	9.743834e-01	2.088973e-02	1.099989e+00	2.574135e-02
2920000	-4.474056e+03	-9.392177e+02	3.049164e+00	2.242397e+01	1.627907e-01	2.910411e+00	5.227459e-03	9.802512e-01	4.753924e-02	9.531402e-01	1.871122e-02
2940000	-4.461002e+03	-9.437744e+02	3.624589e+00	2.695345e+01	1.162791e-01	2.767738e+00	2.771936e-02	9.402154e-01	2.713257e-02	9.103239e-01	2.297275e-02
2960000	-4.450308e+03	-9.560657e+02	3.327890e+00	2.516330e+01	1.162791e-01	2.205681e+00	7.069207e-03	9.872318e-01	1.646257e-02	1.310109e+00	2.139422e-02
2980000	-4.461362e+03	-9.441426e+02	3.786326e+00	2.717425e+01	1.279070e-01	2.156046e+00	1.126808e-02	9.758890e-01	1.952609e-02	1.317966e+00	2.412937e-02
3000000	-4.449347e+03	-9.135974e+02	4.409798e+00	3.100221e+01	1.279070e-01	2.406067e+00	1.292394e-02	9.640054e-01	3.778636e-02	1.378416e+00	2.833450e-02
3020000	-4.437581e+03	-9.228987e+02	3.591566e+00	2.573491e+01	1.511628e-01	2.460219e+00	1.469573e-02	9.516531e-01	5.807277e-02	1.029732e+00	2.308299e-02
3040000	-4.458332e+03	-9.188392e+02	4.309578e+00	3.114750e+01	1.046512e-01	2.495566e+00	1.155212e-02	9.703051e-01	3.959759e-02	1.171486e+00	2.752164e-02
3060000	-4.442750e+03	-9.393359e+02	3.886469e+00	2.713699e+01	1.744186e-01	2.480499e+00	1.019614e-02	9.614966e-01	5.840778e-02	1.249461e+00	2.382875e-02
3080000	-4.445015e+03	-9.552351e+02	3.146430e+00	2.204723e+01	1.976744e-01	2.226891e+00	7.609080e-03	9.737101e-01	5.635349e-02	1.052934e+00	2.028877e-02
3100000	-4.456935e+03	-9.349327e+02	4.248960e+00	2.834367e+01	1.860465e-01	2.760481e+00	2.891318e-02	9.234475e-01	4.326979e-02	1.050477e+00	2.716816e-02
3120000	-4.456514e+03	-9.350173e+02	3.983202e+00	2.749907e+01	1.395349e-01	2.893522e+00	1.654922e-02	9.491821e-01	6.011399e-02	8.988369e-01	2.564432e-02
3140000	-4.462966e+03	-9.609469e+02	3.091638e+00	2.279462e+01	1.279070e-01	1.794070e+00	7.807656e-03	9.774067e-01	3.044418e-02	1.124588e+00	1.908509e-02
3160000	-4.457273e+03	-9.361950e+02	4.200308e+00	3.058706e+01	1.279070e-01	2.607280e+00	1.832773e-02	9.538690e-01	2.946297e-02	1.083934e+00	2.704710e-02
3180000	-4.463518e+03	-9.419844e+02	3.900896e+00	2.383727e+01	2.093023e-01	2.786728e+00	1.893116e-02	9.106735e-01	1.307021e-01	1.111852e+00	2.420082e-02
3200000	-4.454772e+03	-9.418714e+02	3.531311e+00	2.509051e+01	1.511628e-01	3.203917e+00	1.092344e-02	9.653045e-01	5.163485e-02	1.210224e+00	2.276428e-02
3220000	-4.474184e+03	-9.281222e+02	3.742846e+00	2.509671e+01	1.976744e-01	2.071689e+00	6.308292e-03	9.737384e-01	8.522519e-02	1.074047e+00	2.388605e-02
3240000	-4.459665e+03	-9.378181e+02	4.042314e+00	2.750133e+01	1.046512e-01	2.144980e+00	6.107977e-03	9.800718e-01	4.371816e-02	1.380104e+00	2.516152e-02
3260000	-4.448547e+03	-9.345974e+02	3.557680e+00	2.444513e+01	1.976744e-01	2.942513e+00	3.598998e-03	9.857939e-01	7.387370e-02	8.898262e-01	2.273654e-02
3280000	-4.462530e+03	-9.420367e+02	3.905601e+00	2.502583e+01	1.744186e-01	2.622059e+00	6.378928e-03	9.817772e-01	4.572654e-02	9.520441e-01	2.493613e-02
3300000	-4.457543e+03	-9.380341e+02	4.257645e+00	2.815623e+01	1.860465e-01	2.412449e+00	8.202184e-03	9.782392e-01	4.977721e-02	1.383859e+00	2.743603e-02
3320000	-4.464812e+03	-9.219850e+02	3.765460e+00	2.607363e+01	9.302326e-02	2.474919e+00	2.684768e-02	9.470690e-01	2.796802e-02	1.366596e+00	2.399719e-02
3340000	-4.459052e+03	-9.452350e+02	3.436186e+00	2.353618e+01	1.627907e-01	2.459896e+00	9.573274e-03	9.693282e-01	6.876819e-02	1.144854e+00	2.178553e-02
3360000	-4.469192e+03	-9.390556e+02	3.774136e+00	2.768780e+01	1.162791e-01	2.579372e+00	1.050439e-02	9.784839e-01	2.215658e-02	1.024306e+00	2.401103e-02
3380000	-4.459053e+03	-9.298645e+02	4.033326e+00	2.868580e+01	9.302326e-02	2.819399e+00	1.657948e-02	9.754216e-01	1.372726e-02	8.778205e-01	2.569857e-02
3400000	-4.452845e+03	-9.216037e+02	3.515955e+00	2.538591e+01	1.511628e-01	3.315468e+00	3.649650e-03	9.869166e-01	5.223868e-02	1.070896e+00	2.264024e-02
3420000	-4.449479e+03	-8.993259e+02	4.682271e+00	3.271362e+01	2.209302e-01	2.742057e+00	4.903448e-03	9.783944e-01	9.519471e-02	1.261015e+00	3.007161e-02
3440000	-4.450152e+03	-8.981579e+02	5.208112e+00	3.702284e+01	1.395349e-01	2.514517e+00	4.621796e-03	9.873277e-01	4.017252e-02	1.497935e+00	3.348800e-02
3460000	-4.460360e+03	-9.218958e+02	4.085318e+00	2.983547e+01	1.627907e-01	2.713331e+00	1.234048e-02	9.783156e-01	1.765815e-02	1.333099e+00	2.627973e-02
3480000	-4.461240e+03	-9.257649e+02	4.316640e+00	3.301818e+01	1.279070e-01	2.953581e+00	1.136549e-02	9.714117e-01	3.556385e-02	1.386382e+00	2.772893e-02
3500000	-4.480817e+03	-9.268120e+02	3.825846e+00	2.874194e+01	1.511628e-01	2.495293e+00	1.550893e-02	9.603889e-01	3.310728e-02	1.613238e+00	2.440714e-02
3520000	-4.453010e+03	-9.493200e+02	3.703860e+00	2.843226e+01	1.395349e-01	2.583594e+00	2.567162e-02	9.393707e-01	2.957598e-02	1.224079e+00	2.359892e-02
3540000	-4.442037e+03	-9.427777e+02	3.498118e+00	2.661120e+01	1.279070e-01	2.441287e+00	1.327052e-02	9.697382e-01	2.123328e-02	1.141558e+00	2.241019e-02
3560000	-4.459373e+03	-9.322178e+02	3.767599e+00	2.700295e+01	1.162791e-01	2.175317e+00	1.313577e-02	9.639575e-01	5.116942e-02	1.006691e+00	2.409652e-02
3580000	-4.461709e+03	-9.711592e+02	2.769525e+00	2.058666e+01	9.302326e-02	2.508272e+00	1.360119e-02	9.695870e-01	3.359551e-02	1.024605e+00	1.765370e-02
3600000	-4.454683e+03	-9.482794e+02	3.343021e+00	2.545007e+01	9.302326e-02	2.148764e+00	1.177088e-02	9.824359e-01	1.227005e-02	1.094579e+00	2.091786e-02
3620000	-4.462444e+03	-9.833151e+02	3.237181e+00	2.433560e+01	1.162791e-01	3.185405e+00	1.975111e-02	9.336664e-01	5.221870e-02	1.186254e+00	2.032716e-02
3640000	-4.450618e+03	-9.312444e+02	4.223876e+00	2.986019e+01	1.162791e-01	2.381250e+00	9.507853e-03	9.740444e-01	4.238524e-02	8.683621e-01	2.721493e-02
3660000	-4.445133e+03	-9.374286e+02	3.911412e+00	2.920936e+01	1.395349e-01	2.879674e+00	6.286111e-03	9.724922e-01	8.169209e-02	1.132575e+00	2.472824e-02
3680000	-4.446013e+03	-9.554340e+02	3.537834e+00	2.592422e+01	1.162791e-01	2.713313e+00	1.667251e-02	9.820758e-01	5.540507e-03	1.279792e+00	2.212157e-02
3700000	-4.452827e+03	-9.338214e+02	4.216282e+00	3.016874e+01	8.139535e-02	2.890867e+00	5.041613e-03	9.881353e-01	2.549389e-02	1.193221e+00	2.656069e-02
3720000	-4.466588e+03	-9.100288e+02	4.661110e+00	3.432519e+01	1.279070e-01	2.658625e+00	1.889198e-02	9.478902e-01	3.431697e-02	1.188634e+00	2.949404e-02
3740000	-4.463821e+03	-9.192830e+02	4.338472e+00	3.269603e+01	1.511628e-01	2.201611e+00	7.470987e-03	9.799219e-01	3.263620e-02	1.157604e+00	2.763420e-02
3760000	-4.469921e+03	-9.274243e+02	4.367526e+00	3.153907e+01	1.162791e-01	2.636772e+00	4.808170e-03	9.907378e-01	2.308835e-02	1.309492e+00	2.779426e-02
3780000	-4.459442e+03	-9.722116e+02	2.873625e+00	2.196281e+01	6.976744e-02	2.732472e+00	4.964710e-03	9.932962e-01	1.253866e-02	1.129013e+00	1.827888e-02
3800000	-4.457572e+03	-9.484575e+02	3.250175e+00	2.399793e+01	1.279070e-01	2.287485e+00	1.694307e-03	9.928471e-01	5.841865e-02	7.932925e-01	2.009754e-02
3820000	-4.446994e+03	-9.351403e+02	3.703534e+00	2.642808e+01	1.279070e-01	2.673289e+00	1.379210e-02	9.698116e-01	2.717456e-02	1.101790e+00	2.358422e-02
3840000	-4.451775e+03	-9.342658e+02	3.576713e+00	2.497510e+01	1.627907e-01	3.162866e+00	2.358809e-02	9.245153e-01	5.762422e-02	1.054693e+00	2.301337e-02
3860000	-4.463967e+03	-9.327880e+02	3.462620e+00	2.510591e+01	1.395349e-01	2.370802e+00	1.094926e-02	9.539575e-01	7.415523e-02	9.981888e-01	2.189111e-02
3880000	-4.455582e+03	-9.337920e+02	3.541908e+00	2.557801e+01	1.976744e-01	2.792145e+00	1.913165e-02	9.188186e-01	6.925603e-02	9.588761e-01	2.282895e-02
3900000	-4.451724e+03	-9.223837e+02	4.808975e+00	3.206056e+01	1.395349e-01	2.065447e+00	1.564621e-02	9.737927e-01	2.002768e-02	1.419767e+00	3.077654e-02
3920000	-4.443415e+03	-9.352540e+02	4.259635e+00	3.016010e+01	1.395349e-01	2.002910e+00	2.969016e-03	9.906688e-01	5.096504e-02	1.006744e+00	2.710269e-02
3940000	-4.449919e+03	-9.380913e+02	3.828208e+00	2.823537e+01	9.302326e-02	2.430266e+00	7.157283e-03	9.860601e-01	1.830246e-02	9.883253e-01	2.428121e-02
3960000	-4.436072e+03	-9.585042e+02	3.212249e+00	2.474470e+01	9.302326e-02	2.383480e+00	5.871646e-03	9.884574e-01	1.657667e-02	1.377275e+00	2.022568e-02
3980000	-4.439097e+03	-9.867592e+02	2.974290e+00	2.468247e+01	8.139535e-02	2.355401e+00	1.979673e-02	9.641181e-01	1.202486e-02	1.074794e+00	1.812478e-02
4000000	-4.455805e+03	-9.551562e+02	3.188786e+00	2.379699e+01	1.395349e-01	3.185230e+00	5.562303e-03	9.839118e-01	3.699794e-02	9.124758e-01	2.005839e-02
4020000	-4.451320e+03	-9.269220e+02	4.761662e+00	3.431172e+01	1.162791e-01	2.468686e+00	7.201637e-03	9.889808e-01	1.298746e-02	1.532408e+00	3.041787e-02
4040000	-4.452866e+03	-9.450129e+02	3.996154e+00	2.917720e+01	1.395349e-01	2.675410e+00	8.512111e-03	9.745768e-01	3.312708e-02	9.064893e-01	2.449654e-02
4060000	-4.448368e+03	-9.117592e+02	4.687575e+00	3.345035e+01	1.627907e-01	2.693803e+00	4.169065e-03	9.851010e-01	6.374588e-02	1.167402e+00	3.014184e-02
4080000	-4.459886e+03	-9.359231e+02	3.451455e+00	2.497363e+01	1.162791e-01	2.121938e+00	1.342094e-02	9.774580e-01	1.525665e-02	1.156443e+00	2.221736e-02
4100000	-4.454702e+03	-9.192006e+02	4.388341e+00	3.084984e+01	1.279070e-01	2.197207e+00	4.285165e-03	9.930552e-01	1.229146e-02	1.459647e+00	2.805795e-02
4120000	-4.457671e+03	-9.313432e+02	4.335623e+00	3.046872e+01	1.395349e-01	2.452446e+00	8.987795e-03	9.803455e-01	2.824417e-02	1.281037e+00	2.742104e-02
4140000	-4.454557e+03	-9.273019e+02	3.621744e+00	2.334826e+01	1.744186e-01	3.049313e+00	3.197999e-03	9.877440e-01	6.887465e-02	1.106685e+00	2.307794e-02
4160000	-4.454889e+03	-9.228297e+02	4.169361e+00	2.593167e+01	1.395349e-01	2.175322e+00	2.207045e-02	9.559042e-01	3.603644e-02	1.113598e+00	2.675335e-02
4180000	-4.446468e+03	-9.336653e+02	3.613889e+00	2.264398e+01	2.093023e-01	2.615331e+00	2.028650e-02	9.366213e-01	5.968601e-02	1.077311e+00	2.250863e-02
4200000	-4.442716e+03	-9.506671e+02	3.858452e+00	2.595381e+01	1.279070e-01	3.450773e+00	1.393111e-02	9.526694e-01	6.430174e-02	1.218130e+00	2.456481e-02
4220000	-4.461093e+03	-9.114852e+02	3.817556e+00	2.548076e+01	1.395349e-01	3.672945e+00	7.503531e-03	9.847796e-01	2.478150e-02	1.254153e+00	2.432837e-02
4240000	-4.459239e+03	-9.121434e+02	4.289621e+00	2.842634e+01	1.627907e-01	2.784431e+00	7.592178e-03	9.775563e-01	5.427656e-02	1.167786e+00	2.747482e-02
4260000	-4.460700e+03	-9.019199e+02	4.597834e+00	2.860594e+01	1.744186e-01	2.527421e+00	9.990974e-03	9.669301e-01	9.136420e-02	8.316756e-01	2.932161e-02
4280000	-4.464560e+03	-9.094875e+02	4.499266e+00	3.041701e+01	1.511628e-01	2.946260e+00	1.012118e-02	9.800397e-01	2.096055e-02	1.553848e+00	2.897213e-02
4300000	-4.460742e+03	-9.182824e+02	4.169883e+00	2.531305e+01	1.976744e-01	2.460742e+00	7.655089e-03	9.819445e-01	3.558227e-02	1.439297e+00	2.669051e-02
4320000	-4.474525e+03	-9.261772e+02	3.432500e+00	2.269021e+01	1.860465e-01	1.933806e+00	1.905849e-02	9.454332e-01	5.008600e-02	7.394426e-01	2.203770e-02
4340000	-4.455102e+03	-9.333961e+02	3.626792e+00	2.432236e+01	1.511628e-01	2.591523e+00	1.092766e-02	9.708298e-01	4.548238e-02	1.059489e+00	2.323878e-02
4360000	-4.444823e+03	-9.452357e+02	3.404600e+00	2.736713e+01	9.302326e-02	2.315558e+00	1.431556e-02	9.756815e-01	1.276572e-02	1.052800e+00	2.071122e-02
4380000	-4.461225e+03	-9.443277e+02	3.740861e+00	2.450456e+01	1.627907e-01	2.172976e+00	1.359544e-02	9.587232e-01	4.348031e-02	1.050390e+00	2.324366e-02
4400000	-4.459689e+03	-9.402061e+02	4.288651e+00	2.971192e+01	1.279070e-01	2.370003e+00	7.871679e-03	9.759754e-01	4.925518e-02	1.299386e+00	2.697406e-02
4420000	-4.456980e+03	-9.302729e+02	4.132066e+00	3.084797e+01	1.046512e-01	2.065875e+00	2.150581e-02	9.574743e-01	1.757336e-02	1.580361e+00	2.622455e-02
4440000	-4.451668e+03	-8.822862e+02	5.945616e+00	4.113560e+01	1.511628e-01	2.369169e+00	1.937884e-02	9.427723e-01	4.577082e-02	1.669181e+00	3.768312e-02
4460000	-4.439394e+03	-9.192066e+02	4.545302e+00	3.458290e+01	8.139535e-02	1.781093e+00	2.003839e-02	9.572705e-01	1.935795e-02	1.430269e+00	2.908201e-02
4480000	-4.445377e+03	-9.465848e+02	3.875057e+00	2.763580e+01	8.139535e-02	2.469784e+00	6.217165e-03	9.821446e-01	4.219608e-02	1.208431e+00	2.490792e-02
4500000	-4.461370e+03	-9.306666e+02	4.248440e+00	2.771251e+01	1.627907e-01	2.287808e+00	3.092420e-02	8.721997e-01	9.402589e-02	1.104137e+00	2.644769e-02
4520000	-4.450736e+03	-9.227272e+02	3.649400e+00	2.468183e+01	1.744186e-01	2.259645e+00	2.123205e-02	9.524677e-01	3.340679e-02	8.553712e-01	2.341920e-02
4540000	-4.463902e+03	-9.508863e+02	3.870702e+00	2.666213e+01	1.744186e-01	2.083085e+00	3.224884e-02	8.734429e-01	9.429069e-02	1.061944e+00	2.484378e-02
4560000	-4.460242e+03	-9.289228e+02	3.879833e+00	2.599507e+01	1.511628e-01	2.478117e+00	1.038587e-02	9.705634e-01	4.634191e-02	9.929830e-01	2.463205e-02
4580000	-4.468769e+03	-9.189758e+02	3.570524e+00	2.421490e+01	1.860465e-01	2.414533e+00	2.194561e-02	9.218545e-01	8.153614e-02	1.116451e+00	2.291074e-02
4600000	-4.452634e+03	-9.405032e+02	3.224316e+00	2.354703e+01	1.627907e-01	2.477925e+00	8.024917e-03	9.700728e-01	5.739304e-02	9.494623e-01	2.068110e-02
4620000	-4.457857e+03	-9.536847e+02	3.351349e+00	2.522583e+01	1.744186e-01	3.324810e+00	9.878548e-03	9.630952e-01	6.102078e-02	1.012676e+00	2.156916e-02
4640000	-4.450942e+03	-9.512646e+02	3.438083e+00	2.565050e+01	1.395349e-01	2.504807e+00	2.507080e-02	9.343642e-01	2.520596e-02	8.994864e-01	2.194454e-02
4660000	-4.454157e+03	-9.428902e+02	3.287096e+00	2.335038e+01	1.511628e-01	2.552406e+00	8.059179e-03	9.752512e-01	4.973651e-02	8.263874e-01	2.041531e-02
4680000	-4.467771e+03	-9.281016e+02	3.699239e+00	2.693059e+01	1.511628e-01	4.380191e+00	2.985980e-03	9.901672e-01	4.062405e-02	9.788309e-01	2.296399e-02
4700000	-4.459972e+03	-9.387328e+02	3.896301e+00	2.817307e+01	9.302326e-02	2.404337e+00	5.081389e-03	9.925444e-01	1.477570e-02	1.642750e+00	2.452542e-02
4720000	-4.443939e+03	-9.265528e+02	4.385289e+00	2.956760e+01	1.162791e-01	2.697333e+00	5.709344e-03	9.816755e-01	4.875459e-02	1.471276e+00	2.794037e-02
4740000	-4.447413e+03	-9.117418e+02	4.173185e+00	2.854769e+01	1.744186e-01	2.351347e+00	6.476115e-03	9.819132e-01	3.789867e-02	1.040137e+00	2.656212e-02
4760000	-4.458252e+03	-9.159723e+02	4.394763e+00	2.928566e+01	1.395349e-01	2.314128e+00	2.041722e-02	9.482195e-01	3.785495e-02	1.043565e+00	2.799399e-02
4780000	-4.444467e+03	-9.255154e+02	3.805457e+00	2.606748e+01	1.279070e-01	2.890839e+00	1.322885e-02	9.743263e-01	2.427506e-02	9.453615e-01	2.419338e-02
4800000	-4.440898e+03	-9.420862e+02	4.167464e+00	3.021833e+01	1.511628e-01	2.778943e+00	1.225546e-02	9.633648e-01	4.699950e-02	1.565384e+00	2.617570e-02
4820000	-4.468316e+03	-9.454651e+02	3.618089e+00	2.467371e+01	1.744186e-01	2.947061e+00	1.205535e-02	9.617737e-01	6.170103e-02	1.198014e+00	2.307728e-02
4840000	-4.455576e+03	-9.468753e+02	3.207883e+00	2.219833e+01	1.744186e-01	2.590569e+00	1.022263e-02	9.770530e-01	2.803816e-02	1.144459e+00	2.065519e-02
4860000	-4.443782e+03	-9.427647e+02	3.383618e+00	2.363586e+01	1.976744e-01	2.162521e+00	8.372669e-03	9.700398e-01	6.265074e-02	1.097302e+00	2.179757e-02
4880000	-4.464788e+03	-9.538846e+02	3.576019e+00	2.788014e+01	8.139535e-02	2.284339e+00	1.011339e-02	9.835237e-01	1.345136e-02	8.978990e-01	2.270903e-02
4900000	-4.481568e+03	-9.241940e+02	3.233818e+00	2.363191e+01	1.627907e-01	2.381206e+00	1.767039e-02	9.560831e-01	3.133821e-02	8.081715e-01	2.029288e-02
4920000	-4.450606e+03	-9.507144e+02	3.405469e+00	2.489983e+01	1.046512e-01	3.225182e+00	1.279776e-02	9.563924e-01	5.940886e-02	1.033359e+00	2.157755e-02
4940000	-4.454482e+03	-9.543391e+02	3.581258e+00	2.698453e+01	1.279070e-01	2.595110e+00	1.857498e-02	9.607704e-01	2.160297e-02	1.473931e+00	2.248103e-02
4960000	-4.453546e+03	-9.249378e+02	3.646909e+00	2.729738e+01	1.627907e-01	2.051559e+00	1.066816e-02	9.645874e-01	6.422111e-02	9.879032e-01	2.345532e-02
4980000	-4.470680e+03	-9.345678e+02	4.210140e+00	3.113599e+01	8.139535e-02	1.689448e+00	1.150747e-02	9.839971e-01	9.712106e-03	1.247029e+00	2.669735e-02
5000000	-4.465266e+03	-9.431366e+02	3.605271e+00	2.529016e+01	1.511628e-01	2.380089e+00	6.216485e-03	9.836821e-01	3.899560e-02	1.112025e+00	2.315928e-02
5020000	-4.446050e+03	-9.356087e+02	4.174023e+00	2.979942e+01	6.976744e-02	3.030279e+00	2.257960e-02	9.574385e-01	2.227573e-02	1.220761e+00	2.664112e-02
5040000	-4.456394e+03	-9.258661e+02	4.259621e+00	3.097049e+01	1.279070e-01	2.447911e+00	8.206983e-03	9.876311e-01	1.161112e-02	1.337903e+00	2.727665e-02
5060000	-4.440641e+03	-9.220607e+02	4.297078e+00	2.899338e+01	9.302326e-02	2.502978e+00	7.731574e-03	9.909898e-01	9.989779e-03	1.530465e+00	2.716259e-02
5080000	-4.438320e+03	-9.324434e+02	4.140280e+00	3.002173e+01	8.139535e-02	3.511304e+00	4.101525e-03	9.954056e-01	5.834549e-03	1.482346e+00	2.639034e-02
5100000	-4.451512e+03	-8.977125e+02	6.231762e+00	4.622958e+01	8.139535e-02	2.025711e+00	6.894706e-03	9.904179e-01	9.869473e-03	1.340694e+00	3.995203e-02
5120000	-4.454785e+03	-9.167877e+02	4.553010e+00	3.254772e+01	1.627907e-01	2.319827e+00	1.510118e-02	9.460419e-01	6.525579e-02	1.364141e+00	2.935112e-02
5140000	-4.488569e+03	-9.943185e+02	2.646374e+00	2.099045e+01	6.976744e-02	3.315254e+00	1.038981e-02	9.808941e-01	1.391790e-02	1.014935e+00	1.608154e-02
5160000	-4.457849e+03	-9.334570e+02	3.542091e+00	2.635751e+01	1.046512e-01	2.927016e+00	1.292718e-02	9.818673e-01	1.152132e-02	7.482785e-01	2.221247e-02
5180000	-4.441490e+03	-9.598049e+02	3.092908e+00	2.357219e+01	9.302326e-02	2.987931e+00	7.984169e-03	9.891985e-01	7.183715e-03	1.110220e+00	1.953847e-02
5200000	-4.455359e+03	-9.638043e+02	3.277783e+00	2.466917e+01	1.395349e-01	2.297897e+00	1.430557e-02	9.657832e-01	3.011233e-02	1.266945e+00	2.108461e-02
5220000	-4.444241e+03	-9.756683e+02	3.731769e+00	2.915088e+01	5.813953e-02	2.546265e+00	7.609593e-03	9.899061e-01	7.646665e-03	1.031107e+00	2.249934e-02
5240000	-4.461157e+03	-9.405626e+02	3.093210e+00	2.251758e+01	1.744186e-01	1.905806e+00	1.022449e-02	9.679904e-01	3.371007e-02	1.420507e+00	1.976489e-02
5260000	-4.455480e+03	-9.468817e+02	3.238548e+00	2.151269e+01	1.279070e-01	2.649295e+00	8.563896e-03	9.770222e-01	3.438596e-02	1.120967e+00	2.084356e-02
5280000	-4.431798e+03	-9.578219e+02	3.423259e+00	2.636077e+01	5.813953e-02	2.047376e+00	1.914173e-02	9.764682e-01	8.959905e-03	8.147957e-01	2.115204e-02
5300000	-4.458351e+03	-9.034182e+02	4.498257e+00	3.078744e+01	1.860465e-01	2.167937e+00	1.849428e-02	9.501862e-01	3.933772e-02	1.305909e+00	2.861133e-02
5320000	-4.448849e+03	-9.493390e+02	3.263257e+00	2.302510e+01	1.627907e-01	2.142620e+00	1.520561e-02	9.527047e-01	5.171979e-02	1.081581e+00	2.080589e-02
5340000	-4.449382e+03	-9.437571e+02	3.913328e+00	2.897836e+01	6.976744e-02	3.328177e+00	1.269635e-02	9.875597e-01	6.291609e-03	1.088394e+00	2.401831e-02
5360000	-4.450682e+03	-9.382510e+02	3.877268e+00	2.943459e+01	9.302326e-02	2.169965e+00	9.733815e-03	9.837433e-01	1.013726e-02	9.739239e-01	2.472969e-02
5380000	-4.443438e+03	-9.689789e+02	3.284189e+00	2.520064e+01	1.279070e-01	2.296026e+00	1.619069e-02	9.779833e-01	1.145133e-02	1.206264e+00	2.052669e-02
5400000	-4.448279e+03	-9.570627e+02	3.209364e+00	2.588125e+01	1.511628e-01	2.964954e+00	1.016275e-02	9.753307e-01	2.849190e-02	8.774955e-01	2.053042e-02
5420000	-4.468932e+03	-9.378782e+02	3.184312e+00	2.287022e+01	2.209302e-01	3.178708e+00	5.723362e-03	9.742377e-01	6.390520e-02	1.199109e+00	2.039262e-02
5440000	-4.454713e+03	-9.344617e+02	3.897349e+00	2.697491e+01	1.627907e-01	2.931503e+00	3.962382e-03	9.793817e-01	9.961979e-02	1.104687e+00	2.492526e-02
5460000	-4.462029e+03	-9.210372e+02	4.552222e+00	3.152753e+01	1.162791e-01	2.194219e+00	1.338554e-02	9.758223e-01	2.022156e-02	1.585254e+00	2.853195e-02
5480000	-4.450251e+03	-9.267767e+02	4.456755e+00	3.027267e+01	1.744186e-01	2.071269e+00	9.761444e-03	9.747369e-01	3.608294e-02	1.217567e+00	2.817054e-02
5500000	-4.470186e+03	-9.335129e+02	4.548321e+00	3.106727e+01	2.093023e-01	2.405180e+00	1.174251e-02	9.673662e-01	4.507458e-02	1.004195e+00	2.929956e-02
5520000	-4.456436e+03	-9.378083e+02	3.453373e+00	2.502915e+01	1.511628e-01	2.832079e+00	2.056139e-02	9.430171e-01	3.549800e-02	1.025447e+00	2.176902e-02
5540000	-4.451667e+03	-9.352491e+02	4.130424e+00	3.032966e+01	1.279070e-01	2.322139e+00	6.446360e-03	9.777352e-01	5.226735e-02	1.137080e+00	2.649743e-02
5560000	-4.448126e+03	-9.498934e+02	3.868215e+00	2.865045e+01	9.302326e-02	2.294210e+00	3.841724e-03	9.926454e-01	1.485493e-02	1.173114e+00	2.423297e-02
5580000	-4.464229e+03	-9.094074e+02	3.706266e+00	2.596323e+01	1.395349e-01	2.293008e+00	1.071703e-02	9.753329e-01	3.005959e-02	9.623142e-01	2.377469e-02
5600000	-4.454747e+03	-9.266884e+02	3.793865e+00	2.805863e+01	1.511628e-01	1.939553e+00	3.504885e-03	9.936730e-01	1.833460e-02	1.773456e+00	2.440230e-02
5620000	-4.462036e+03	-9.207742e+02	3.619738e+00	2.424946e+01	1.395349e-01	2.878658e+00	1.295127e-02	9.731926e-01	2.439239e-02	7.666049e-01	2.289215e-02
5640000	-4.458815e+03	-9.215260e+02	4.275432e+00	3.041526e+01	1.860465e-01	2.681769e+00	1.150551e-02	9.556203e-01	7.049601e-02	1.148465e+00	2.708145e-02
5660000	-4.452468e+03	-8.954666e+02	5.056019e+00	3.348130e+01	1.511628e-01	2.545162e+00	2.035439e-02	9.225992e-01	6.543774e-02	8.518245e-01	3.220065e-02
5680000	-4.462693e+03	-9.078227e+02	4.614054e+00	3.194760e+01	1.395349e-01	2.216692e+00	2.046244e-02	9.250499e-01	8.063140e-02	9.382364e-01	2.968710e-02
5700000	-4.456672e+03	-9.187861e+02	4.337912e+00	2.942082e+01	1.279070e-01	2.344433e+00	2.055098e-02	9.655326e-01	2.301809e-02	1.117313e+00	2.788254e-02
5720000	-4.453769e+03	-9.129298e+02	4.288409e+00	2.918260e+01	1.976744e-01	2.743469e+00	1.358216e-02	9.677267e-01	2.705600e-02	7.679509e-01	2.737540e-02
5740000	-4.440976e+03	-9.410943e+02	3.571106e+00	2.483119e+01	1.279070e-01	3.023383e+00	5.712532e-03	9.913823e-01	1.337221e-02	1.096981e+00	2.275758e-02
5760000	-4.468630e+03	-9.320308e+02	3.933915e+00	2.793799e+01	1.395349e-01	2.103368e+00	1.693367e-02	9.307893e-01	7.357120e-02	1.093071e+00	2.481789e-02
5780000	-4.460731e+03	-9.631775e+02	3.080310e+00	2.221542e+01	1.162791e-01	2.100165e+00	1.697339e-02	9.675812e-01	2.098811e-02	1.057551e+00	1.929774e-02
5800000	-4.455646e+03	-9.210796e+02	3.987764e+00	2.820431e+01	1.627907e-01	2.189407e+00	1.942441e-02	9.209840e-01	9.303702e-02	1.040815e+00	2.544223e-02
5820000	-4.465221e+03	-9.497182e+02	2.855478e+00	2.037914e+01	1.162791e-01	2.900548e+00	1.696177e-02	9.669887e-01	2.968143e-02	6.921503e-01	1.827334e-02
5840000	-4.451347e+03	-9.535546e+02	3.236569e+00	2.522592e+01	1.395349e-01	3.481156e+00	5.269104e-03	9.877397e-01	2.347481e-02	1.130336e+00	2.079707e-02
5860000	-4.456534e+03	-9.388016e+02	3.205248e+00	2.106600e+01	1.511628e-01	2.545724e+00	8.166000e-03	9.765467e-01	4.864117e-02	6.950947e-01	2.061162e-02
5880000	-4.459712e+03	-9.238388e+02	4.173446e+00	2.839421e+01	1.744186e-01	2.092678e+00	2.745640e-02	9.399398e-01	3.133696e-02	9.242029e-01	2.566035e-02
5900000	-4.465742e+03	-9.308032e+02	4.397948e+00	3.060031e+01	1.395349e-01	2.493027e+00	9.173957e-03	9.826361e-01	1.426573e-02	9.549496e-01	2.692685e-02
5920000	-4.450262e+03	-9.305565e+02	3.856460e+00	2.992072e+01	1.511628e-01	2.509665e+00	6.572331e-03	9.769098e-01	5.457770e-02	1.556426e+00	2.472171e-02
5940000	-4.451761e+03	-9.383210e+02	3.589855e+00	2.557547e+01	1.279070e-01	2.473110e+00	1.260567e-02	9.718298e-01	2.607269e-02	7.441964e-01	2.211300e-02
5960000	-4.448167e+03	-9.451864e+02	3.810654e+00	2.601286e+01	1.279070e-01	2.512376e+00	1.081445e-02	9.827852e-01	1.992325e-02	1.081954e+00	2.432553e-02
5980000	-4.477756e+03	-9.468446e+02	3.606143e+00	2.481145e+01	1.511628e-01	2.372229e+00	3.067227e-02	9.175576e-01	4.593109e-02	1.038872e+00	2.256128e-02
6000000	-4.446250e+03	-9.171704e+02	3.994852e+00	2.698062e+01	1.162791e-01	2.394847e+00	1.278168e-02	9.708403e-01	2.777006e-02	1.365281e+00	2.552267e-02
6020000	-4.454942e+03	-9.394876e+02	4.205151e+00	2.859389e+01	1.511628e-01	2.637575e+00	1.685074e-02	9.528969e-01	4.137852e-02	1.029608e+00	2.622396e-02
6040000	-4.467559e+03	-9.328692e+02	3.358297e+00	2.313757e+01	1.627907e-01	2.547699e+00	1.330901e-02	9.440996e-01	7.062166e-02	1.019832e+00	2.124985e-02
6060000	-4.465095e+03	-9.520870e+02	3.333624e+00	2.307638e+01	1.046512e-01	2.558772e+00	1.795423e-02	9.771612e-01	8.257165e-03	8.361767e-01	2.104482e-02
6080000	-4.466363e+03	-9.154005e+02	4.939666e+00	3.504108e+01	1.162791e-01	2.619064e+00	1.347505e-02	9.615436e-01	3.762373e-02	1.190219e+00	3.156125e-02
6100000	-4.456051e+03	-9.182430e+02	3.388156e+00	2.429827e+01	1.627907e-01	2.455495e+00	6.609940e-03	9.791560e-01	4.701582e-02	7.021407e-01	2.159662e-02
6120000	-4.449122e+03	-9.409634e+02	4.103249e+00	3.111597e+01	4.651163e-02	2.491021e+00	1.984303e-02	9.710179e-01	1.046257e-02	1.078693e+00	2.566013e-02
6140000	-4.466368e+03	-9.437880e+02	4.179862e+00	2.973084e+01	1.395349e-01	2.618229e+00	1.220062e-02	9.519119e-01	6.361235e-02	1.048622e+00	2.681063e-02
6160000	-4.458442e+03	-9.596835e+02	3.213001e+00	2.400949e+01	1.162791e-01	2.650193e+00	1.813806e-02	9.483109e-01	3.535399e-02	1.048497e+00	2.057495e-02
6180000	-4.437339e+03	-9.360948e+02	4.093143e+00	2.901336e+01	9.302326e-02	2.582710e+00	1.326954e-02	9.741921e-01	1.971743e-02	1.423049e+00	2.626018e-02
6200000	-4.467021e+03	-9.326412e+02	4.208540e+00	2.993156e+01	1.395349e-01	2.219510e+00	1.066855e-02	9.793115e-01	1.808028e-02	1.252138e+00	2.613184e-02
6220000	-4.459114e+03	-9.124128e+02	4.465821e+00	2.962550e+01	1.627907e-01	2.450626e+00	7.569365e-03	9.783088e-01	4.759453e-02	8.984045e-01	2.813010e-02
6240000	-4.466440e+03	-9.394495e+02	3.605903e+00	2.689976e+01	1.046512e-01	3.236940e+00	1.155743e-02	9.816594e-01	1.152106e-02	8.837913e-01	2.315701e-02
6260000	-4.472663e+03	-8.895223e+02	5.619020e+00	3.710243e+01	9.302326e-02	1.864351e+00	8.670406e-03	9.795501e-01	3.463154e-02	1.662112e+00	3.414751e-02
6280000	-4.453054e+03	-9.177412e+02	5.261520e+00	3.725128e+01	8.139535e-02	2.354157e+00	7.984386e-03	9.843255e-01	2.223272e-02	1.562316e+00	3.327603e-02
6300000	-4.457168e+03	-9.531827e+02	3.303204e+00	2.488498e+01	1.279070e-01	3.133352e+00	3.641322e-02	9.214812e-01	2.768663e-02	8.798967e-01	2.058345e-02
6320000	-4.454309e+03	-9.422170e+02	3.072496e+00	2.262412e+01	1.511628e-01	2.688487e+00	1.482784e-02	9.386558e-01	7.314666e-02	8.932324e-01	1.919036e-02
6340000	-4.457711e+03	-9.377361e+02	3.978708e+00	2.732765e+01	1.279070e-01	2.575525e+00	7.302854e-03	9.780431e-01	4.631633e-02	1.369605e+00	2.508475e-02
6360000	-4.474869e+03	-9.064372e+02	3.880011e+00	2.590869e+01	1.976744e-01	1.989389e+00	1.906902e-02	9.403605e-01	5.544983e-02	8.250365e-01	2.450777e-02
6380000	-4.466623e+03	-9.034801e+02	4.403873e+00	2.871786e+01	1.860465e-01	2.409255e+00	2.353494e-02	9.167823e-01	6.873363e-02	1.307580e+00	2.770301e-02
6400000	-4.474360e+03	-9.496646e+02	3.507413e+00	2.604478e+01	1.744186e-01	2.287789e+00	2.024679e-02	9.406104e-01	3.417309e-02	1.106643e+00	2.224876e-02
6420000	-4.475937e+03	-9.376517e+02	3.355122e+00	2.325178e+01	1.511628e-01	2.590434e+00	8.774802e-03	9.736532e-01	3.733987e-02	9.461586e-01	2.099092e-02
6440000	-4.450483e+03	-9.393229e+02	3.381329e+00	2.465620e+01	1.279070e-01	2.653703e+00	1.310527e-02	9.598685e-01	4.272785e-02	8.983549e-01	2.170671e-02
6460000	-4.469044e+03	-9.360548e+02	3.730548e+00	2.661140e+01	1.511628e-01	2.704902e+00	1.536998e-02	9.688714e-01	2.089704e-02	1.011870e+00	2.381764e-02
6480000	-4.457833e+03	-9.187926e+02	3.610026e+00	2.500958e+01	1.976744e-01	2.011088e+00	1.305427e-02	9.572122e-01	5.234594e-02	1.015060e+00	2.282791e-02
6500000	-4.446497e+03	-9.499165e+02	3.535991e+00	2.500602e+01	1.162791e-01	2.182996e+00	9.655433e-03	9.749702e-01	3.495480e-02	1.166111e+00	2.236737e-02
6520000	-4.463811e+03	-9.471440e+02	3.443079e+00	2.496591e+01	1.511628e-01	2.318565e+00	9.737403e-03	9.654329e-01	5.755818e-02	9.927975e-01	2.169238e-02
6540000	-4.469222e+03	-9.347308e+02	3.587000e+00	2.454992e+01	1.627907e-01	2.686623e+00	6.979678e-03	9.843002e-01	3.067245e-02	1.034992e+00	2.253628e-02
6560000	-4.487599e+03	-9.183309e+02	3.760488e+00	2.667926e+01	1.627907e-01	2.196131e+00	1.611959e-02	9.592095e-01	3.765483e-02	1.024852e+00	2.388347e-02
6580000	-4.463485e+03	-9.257610e+02	4.016551e+00	2.711630e+01	1.279070e-01	2.216655e+00	1.337517e-02	9.732350e-01	3.110803e-02	1.122894e+00	2.568580e-02
6600000	-4.454033e+03	-9.287354e+02	3.974136e+00	2.752175e+01	8.139535e-02	2.442170e+00	1.622956e-02	9.819562e-01	7.603910e-03	9.083093e-01	2.545965e-02
6620000	-4.447847e+03	-9.288290e+02	3.693075e+00	2.526513e+01	1.511628e-01	2.136403e+00	1.598119e-02	9.446476e-01	5.630454e-02	1.066324e+00	2.361552e-02
6640000	-4.470673e+03	-9.478485e+02	3.246512e+00	2.417370e+01	1.511628e-01	3.475610e+00	2.003716e-02	9.488669e-01	3.197451e-02	9.413620e-01	2.084414e-02
6660000	-4.452176e+03	-9.235077e+02	3.844037e+00	2.781339e+01	1.627907e-01	2.533827e+00	8.500352e-03	9.738163e-01	4.380774e-02	1.257201e+00	2.476949e-02
6680000	-4.455075e+03	-9.323760e+02	2.982607e+00	2.005489e+01	1.511628e-01	2.222115e+00	7.954613e-03	9.809278e-01	3.327092e-02	1.189907e+00	1.901285e-02
6700000	-4.445661e+03	-9.319939e+02	3.511940e+00	2.577960e+01	1.511628e-01	2.632788e+00	1.485613e-02	9.599080e-01	3.778061e-02	1.310981e+00	2.210999e-02
6720000	-4.441991e+03	-9.492235e+02	3.332541e+00	2.496055e+01	1.511628e-01	2.566547e+00	8.010085e-03	9.722066e-01	4.733798e-02	9.953918e-01	2.128606e-02
6740000	-4.453113e+03	-9.496688e+02	3.548403e+00	2.303313e+01	1.744186e-01	2.324247e+00	9.462576e-03	9.773922e-01	3.131979e-02	1.413510e+00	2.287824e-02
6760000	-4.457568e+03	-9.379761e+02	3.855198e+00	2.675127e+01	1.860465e-01	2.509776e+00	1.456681e-02	9.465393e-01	6.059681e-02	1.342437e+00	2.467056e-02
6780000	-4.447575e+03	-9.222080e+02	3.829735e+00	2.772160e+01	1.046512e-01	2.619145e+00	1.104813e-02	9.817089e-01	1.370268e-02	1.365962e+00	2.446303e-02
6800000	-4.459195e+03	-9.860368e+02	2.747397e+00	2.032181e+01	1.395349e-01	2.447250e+00	1.736606e-02	9.602351e-01	2.445983e-02	1.014639e+00	1.712521e-02
6820000	-4.443639e+03	-9.622819e+02	3.227822e+00	2.407651e+01	1.162791e-01	2.902231e+00	2.253944e-02	9.205280e-01	5.472766e-02	1.252633e+00	2.037737e-02
6840000	-4.451588e+03	-9.551607e+02	3.224836e+00	2.454210e+01	9.302326e-02	2.566704e+00	1.482334e-02	9.703404e-01	2.002206e-02	9.866881e-01	2.023703e-02
6860000	-4.479744e+03	-9.302427e+02	3.715924e+00	2.557418e+01	1.744186e-01	3.157383e+00	2.688746e-02	8.885035e-01	9.727850e-02	1.270855e+00	2.380828e-02
6880000	-4.460290e+03	-9.174449e+02	4.463974e+00	3.010968e+01	1.976744e-01	2.514082e+00	1.226740e-02	9.525232e-01	7.013739e-02	1.072566e+00	2.800253e-02
6900000	-4.451513e+03	-9.618399e+02	2.929091e+00	2.199070e+01	1.162791e-01	2.391716e+00	9.486090e-03	9.778490e-01	2.946502e-02	1.199496e+00	1.838977e-02
6920000	-4.457085e+03	-9.644054e+02	3.278908e+00	2.249927e+01	1.860465e-01	2.063909e+00	1.823441e-02	9.515280e-01	3.770326e-02	1.008830e+00	2.028522e-02
6940000	-4.441305e+03	-9.517431e+02	3.190925e+00	2.257394e+01	1.511628e-01	2.606401e+00	1.504861e-02	9.526240e-01	4.323521e-02	8.400495e-01	2.058138e-02
6960000	-4.449903e+03	-9.147035e+02	4.185744e+00	2.796224e+01	2.209302e-01	2.528965e+00	1.783792e-02	9.322009e-01	8.556334e-02	1.035822e+00	2.678405e-02
6980000	-4.447330e+03	-9.261779e+02	3.794481e+00	2.612215e+01	1.744186e-01	1.847893e+00	8.141394e-03	9.755318e-01	3.938580e-02	1.096070e+00	2.443562e-02
7000000	-4.455155e+03	-9.386403e+02	3.460811e+00	2.496063e+01	1.744186e-01	1.919279e+00	6.920510e-03	9.717561e-01	9.326337e-02	1.196029e+00	2.224743e-02
7020000	-4.458994e+03	-9.389459e+02	3.433994e+00	2.536653e+01	1.046512e-01	2.647381e+00	2.441770e-02	9.373928e-01	2.647050e-02	1.034455e+00	2.184240e-02
7040000	-4.460586e+03	-9.396115e+02	4.126274e+00	2.987131e+01	1.395349e-01	2.415399e+00	8.493239e-03	9.755849e-01	4.148376e-02	9.102700e-01	2.579838e-02
7060000	-4.457323e+03	-9.312502e+02	4.072565e+00	2.886251e+01	1.395349e-01	2.684372e+00	8.863199e-03	9.792469e-01	2.612220e-02	1.113754e+00	2.565032e-02
7080000	-4.464050e+03	-9.595963e+02	3.175408e+00	2.289528e+01	9.302326e-02	2.523730e+00	1.354087e-02	9.704869e-01	2.187250e-02	9.080238e-01	2.002730e-02
7100000	-4.455509e+03	-9.588063e+02	2.526185e+00	1.791806e+01	1.976744e-01	3.238323e+00	1.011042e-02	9.580148e-01	9.064520e-02	8.892108e-01	1.599193e-02
7120000	-4.446972e+03	-9.552679e+02	2.896542e+00	2.020302e+01	2.093023e-01	2.728813e+00	2.635849e-02	8.949101e-01	7.914544e-02	1.116576e+00	1.859244e-02
7140000	-4.453038e+03	-9.402387e+02	3.240874e+00	2.360040e+01	9.302326e-02	2.893795e+00	1.153421e-02	9.804694e-01	1.608473e-02	1.000992e+00	2.071116e-02
7160000	-4.453172e+03	-9.562817e+02	3.458885e+00	2.495431e+01	1.744186e-01	2.702038e+00	1.382571e-02	9.671116e-01	3.429470e-02	9.629185e-01	2.191115e-02
7180000	-4.463240e+03	-9.437458e+02	3.475769e+00	2.479561e+01	2.093023e-01	3.083028e+00	1.117772e-02	9.597499e-01	6.663927e-02	1.145380e+00	2.215061e-02
7200000	-4.454887e+03	-9.413454e+02	3.676725e+00	2.860548e+01	1.046512e-01	3.079285e+00	1.795869e-02	9.638258e-01	1.763346e-02	1.105491e+00	2.349677e-02
7220000	-4.460876e+03	-9.347652e+02	3.338911e+00	2.490196e+01	9.302326e-02	2.202180e+00	1.664783e-02	9.686230e-01	1.539818e-02	1.088390e+00	2.145197e-02
7240000	-4.449761e+03	-9.305371e+02	3.884561e+00	2.793188e+01	1.976744e-01	1.932408e+00	1.806099e-02	9.380443e-01	7.301741e-02	1.160935e+00	2.490840e-02
7260000	-4.467040e+03	-9.448364e+02	3.225964e+00	2.328314e+01	9.302326e-02	2.773668e+00	1.333720e-02	9.702775e-01	3.294537e-02	6.704588e-01	2.048750e-02
7280000	-4.447349e+03	-9.346209e+02	4.624976e+00	3.406239e+01	1.046512e-01	2.594274e+00	8.386825e-03	9.722663e-01	4.796757e-02	1.371700e+00	2.930494e-02
7300000	-4.438922e+03	-9.371294e+02	4.129898e+00	2.993059e+01	1.511628e-01	2.456883e+00	1.610864e-02	9.369596e-01	6.594689e-02	1.246236e+00	2.623296e-02
7320000	-4.448400e+03	-9.302559e+02	3.812653e+00	2.856537e+01	1.744186e-01	3.477001e+00	1.387361e-02	9.763337e-01	1.143601e-02	1.205506e+00	2.397740e-02
7340000	-4.449769e+03	-9.434562e+02	3.050566e+00	2.187809e+01	6.976744e-02	2.625626e+00	4.982605e-03	9.903093e-01	2.324118e-02	9.791041e-01	1.922615e-02
7360000	-4.462373e+03	-9.272618e+02	3.368118e+00	2.259506e+01	1.511628e-01	3.650728e+00	8.814485e-03	9.774242e-01	3.151657e-02	7.838705e-01	2.152161e-02
7380000	-4.455405e+03	-9.581178e+02	3.469335e+00	2.510963e+01	5.813953e-02	3.190958e+00	1.216115e-02	9.780111e-01	1.784801e-02	1.416336e+00	2.199989e-02
7400000	-4.462116e+03	-9.444708e+02	3.965016e+00	2.744260e+01	1.395349e-01	2.126421e+00	2.541366e-02	9.099461e-01	6.623002e-02	1.143155e+00	2.555043e-02
7420000	-4.456639e+03	-9.470852e+02	3.362693e+00	2.498273e+01	1.511628e-01	2.259086e+00	1.114446e-02	9.660300e-01	3.954070e-02	9.409266e-01	2.122704e-02
7440000	-4.467206e+03	-9.343058e+02	3.561990e+00	2.478030e+01	1.395349e-01	2.535475e+00	6.996062e-03	9.798234e-01	4.545452e-02	9.725915e-01	2.293420e-02
7460000	-4.454687e+03	-9.398317e+02	3.516031e+00	2.660771e+01	1.511628e-01	2.633709e+00	5.309088e-03	9.819343e-01	4.524547e-02	9.119103e-01	2.224492e-02
7480000	-4.447390e+03	-9.515759e+02	3.542316e+00	2.654790e+01	1.395349e-01	2.979985e+00	8.367344e-03	9.716012e-01	3.907603e-02	8.977102e-01	2.226218e-02
7500000	-4.454735e+03	-9.445071e+02	3.208663e+00	2.368867e+01	1.162791e-01	2.487755e+00	5.640350e-03	9.840516e-01	3.013470e-02	1.090472e+00	1.948322e-02
7520000	-4.462205e+03	-9.781153e+02	2.939488e+00	2.073752e+01	2.093023e-01	2.561511e+00	2.148451e-02	8.969921e-01	1.164133e-01	1.206931e+00	1.824210e-02
7540000	-4.451112e+03	-9.414300e+02	3.333017e+00	2.433970e+01	1.511628e-01	2.394543e+00	1.126607e-02	9.663567e-01	5.483625e-02	1.430408e+00	2.124561e-02
7560000	-4.472438e+03	-9.327654e+02	4.082268e+00	2.827245e+01	2.209302e-01	2.510783e+00	1.720088e-02	9.292622e-01	1.033613e-01	1.087597e+00	2.626093e-02
7580000	-4.454607e+03	-9.635038e+02	2.605904e+00	1.898644e+01	1.395349e-01	2.542569e+00	1.083829e-02	9.846890e-01	1.185777e-02	8.038188e-01	1.665377e-02
7600000	-4.447239e+03	-9.342010e+02	3.969861e+00	2.640105e+01	2.093023e-01	2.363450e+00	2.152643e-03	9.873426e-01	1.291266e-01	1.480367e+00	2.517310e-02
7620000	-4.445411e+03	-9.517785e+02	3.760487e+00	2.609392e+01	1.395349e-01	2.279454e+00	2.269933e-03	9.936636e-01	3.769045e-02	1.394116e+00	2.374139e-02
7640000	-4.444341e+03	-9.281166e+02	3.812532e+00	2.716390e+01	1.279070e-01	2.823536e+00	1.971988e-02	9.398761e-01	4.729503e-02	9.483451e-01	2.426000e-02
7660000	-4.441462e+03	-9.417332e+02	3.327188e+00	2.250089e+01	1.511628e-01	2.473216e+00	7.805118e-03	9.625377e-01	1.097868e-01	7.859637e-01	2.115245e-02
7680000	-4.459527e+03	-9.520465e+02	3.468109e+00	2.428659e+01	1.627907e-01	2.433360e+00	5.233592e-03	9.866303e-01	2.918834e-02	1.034919e+00	2.233649e-02
7700000	-4.462441e+03	-9.601742e+02	3.002164e+00	2.359240e+01	1.627907e-01	2.509522e+00	1.039510e-02	9.569163e-01	6.250951e-02	1.297698e+00	1.936368e-02
7720000	-4.459945e+03	-9.572113e+02	3.462840e+00	2.529133e+01	1.744186e-01	2.468877e+00	1.940709e-02	9.363691e-01	6.358449e-02	1.312810e+00	2.175437e-02
7740000	-4.466671e+03	-9.312180e+02	3.505017e+00	2.432354e+01	1.627907e-01	1.971610e+00	1.082212e-02	9.709410e-01	3.362224e-02	1.338668e+00	2.213024e-02
7760000	-4.451529e+03	-9.406477e+02	4.498282e+00	3.469177e+01	1.162791e-01	2.871979e+00	2.166381e-02	9.313683e-01	4.048259e-02	1.384191e+00	2.892395e-02
7780000	-4.445668e+03	-9.203626e+02	4.619924e+00	3.513644e+01	1.279070e-01	2.551262e+00	5.261546e-03	9.830080e-01	4.589868e-02	1.188264e+00	2.974305e-02
7800000	-4.442713e+03	-9.061685e+02	4.716131e+00	3.339039e+01	1.976744e-01	2.234137e+00	4.795511e-03	9.855625e-01	3.745213e-02	1.042583e+00	3.019472e-02
7820000	-4.466613e+03	-9.301459e+02	4.227266e+00	3.007626e+01	1.279070e-01	2.441471e+00	7.827973e-03	9.803388e-01	3.528078e-02	1.687850e+00	2.687694e-02
7840000	-4.454150e+03	-9.338924e+02	3.523230e+00	2.493728e+01	1.162791e-01	3.727992e+00	3.314317e-02	9.203647e-01	3.812892e-02	1.226980e+00	2.227164e-02
7860000	-4.452430e+03	-9.118500e+02	4.213362e+00	2.957049e+01	1.046512e-01	2.554196e+00	2.835891e-02	9.320498e-01	3.551677e-02	1.130559e+00	2.701059e-02
7880000	-4.481876e+03	-9.094844e+02	3.939020e+00	2.675045e+01	1.279070e-01	2.936795e+00	2.474519e-02	9.641377e-01	1.484464e-02	9.480674e-01	2.537372e-02
7900000	-4.449861e+03	-9.317267e+02	4.228026e+00	2.994030e+01	1.279070e-01	2.344995e+00	6.981721e-03	9.833851e-01	3.772012e-02	1.105187e+00	2.718324e-02
7920000	-4.455354e+03	-9.184632e+02	4.239905e+00	2.989384e+01	8.139535e-02	2.405502e+00	9.853766e-03	9.778585e-01	2.710367e-02	1.204564e+00	2.706483e-02
7940000	-4.449250e+03	-9.238102e+02	3.709699e+00	2.526317e+01	2.325581e-01	3.517599e+00	1.119878e-02	9.711824e-01	3.828195e-02	9.251499e-01	2.390135e-02
7960000	-4.458434e+03	-9.341726e+02	3.523102e+00	2.540163e+01	1.860465e-01	2.515057e+00	5.245903e-03	9.799467e-01	5.974414e-02	9.447513e-01	2.245889e-02
7980000	-4.453112e+03	-9.404760e+02	3.407952e+00	2.235434e+01	1.511628e-01	2.377418e+00	1.354804e-02	9.808722e-01	1.345775e-02	1.108913e+00	2.177275e-02
8000000	-4.458071e+03	-9.421511e+02	3.770057e+00	2.730852e+01	1.046512e-01	2.268055e+00	1.208917e-02	9.760580e-01	1.851202e-02	9.345455e-01	2.312706e-02
8020000	-4.449340e+03	-9.304632e+02	3.943211e+00	2.899932e+01	1.744186e-01	2.309095e+00	7.436925e-03	9.740124e-01	4.374336e-02	9.768696e-01	2.455334e-02
8040000	-4.451791e+03	-9.344908e+02	3.343791e+00	2.402972e+01	1.511628e-01	2.329459e+00	9.779603e-03	9.727877e-01	3.135158e-02	1.189328e+00	2.109761e-02
8060000	-4.458110e+03	-9.603267e+02	2.751424e+00	1.911009e+01	1.511628e-01	2.677487e+00	4.694701e-03	9.825916e-01	6.216142e-02	8.641483e-01	1.720154e-02
8080000	-4.462681e+03	-9.417034e+02	3.679155e+00	2.539661e+01	1.860465e-01	2.302799e+00	1.496413e-02	9.344407e-01	1.064625e-01	1.073281e+00	2.336159e-02
8100000	-4.465656e+03	-9.216104e+02	4.223567e+00	2.875445e+01	1.627907e-01	3.303238e+00	4.277378e-03	9.831543e-01	7.433755e-02	9.721016e-01	2.685486e-02
8120000	-4.449969e+03	-9.289972e+02	4.519962e+00	3.348307e+01	1.395349e-01	2.664268e+00	7.039720e-03	9.871628e-01	1.671071e-02	8.340465e-01	2.900875e-02
8140000	-4.447187e+03	-9.181379e+02	4.434836e+00	3.150467e+01	9.302326e-02	3.345317e+00	1.844020e-02	9.516873e-01	4.740866e-02	9.555525e-01	2.837810e-02
8160000	-4.460464e+03	-9.464854e+02	4.013296e+00	2.795952e+01	1.395349e-01	2.783089e+00	1.348966e-02	9.635447e-01	4.582433e-02	1.415011e+00	2.551452e-02
8180000	-4.447729e+03	-9.279663e+02	4.012100e+00	2.713728e+01	1.162791e-01	2.498285e+00	2.682221e-02	9.433859e-01	2.774199e-02	1.128368e+00	2.533597e-02
8200000	-4.460899e+03	-9.267660e+02	4.100132e+00	2.751413e+01	1.162791e-01	2.668751e+00	1.815595e-02	9.576037e-01	3.458575e-02	1.152540e+00	2.632786e-02
8220000	-4.457787e+03	-9.462942e+02	3.605176e+00	2.660428e+01	1.395349e-01	1.927815e+00	3.354324e-03	9.924969e-01	2.129403e-02	1.001661e+00	2.286204e-02
8240000	-4.466535e+03	-9.553603e+02	3.080117e+00	2.238332e+01	1.046512e-01	2.809910e+00	2.039432e-02	9.423146e-01	4.633514e-02	1.116023e+00	1.957284e-02
8260000	-4.447435e+03	-9.270618e+02	3.682342e+00	2.597259e+01	2.093023e-01	2.280903e+00	1.661892e-02	9.343673e-01	8.201055e-02	1.065658e+00	2.356017e-02
8280000	-4.436198e+03	-9.440324e+02	3.753132e+00	2.763432e+01	1.395349e-01	2.358240e+00	1.669416e-02	9.527734e-01	3.612555e-02	1.146442e+00	2.368573e-02
8300000	-4.456821e+03	-9.560788e+02	3.856653e+00	2.696600e+01	1.744186e-01	2.307318e+00	1.215859e-02	9.609507e-01	4.657445e-02	1.254919e+00	2.481313e-02
8320000	-4.471811e+03	-9.326414e+02	3.317147e+00	2.292468e+01	1.279070e-01	3.149192e+00	1.331651e-02	9.766155e-01	1.958340e-02	1.177881e+00	2.101066e-02
8340000	-4.445522e+03	-9.616012e+02	3.753060e+00	2.495145e+01	9.302326e-02	2.758763e+00	1.307397e-02	9.797834e-01	1.047010e-02	1.135935e+00	2.366944e-02
8360000	-4.470281e+03	-9.333426e+02	3.751809e+00	2.758035e+01	1.860465e-01	2.505874e+00	1.503994e-02	9.391876e-01	5.836688e-02	1.341985e+00	2.383813e-02
8380000	-4.439099e+03	-9.390667e+02	3.371332e+00	2.382392e+01	1.395349e-01	2.596881e+00	1.527597e-02	9.634578e-01	3.366925e-02	1.225184e+00	2.172747e-02
8400000	-4.474649e+03	-9.354090e+02	3.309641e+00	2.363167e+01	1.395349e-01	2.467094e+00	5.893488e-03	9.875670e-01	2.279655e-02	1.019862e+00	2.117940e-02
8420000	-4.450981e+03	-9.550327e+02	3.324719e+00	2.311010e+01	1.395349e-01	2.186694e+00	2.151920e-02	9.426282e-01	3.958357e-02	1.030932e+00	2.140758e-02
8440000	-4.458875e+03	-9.205702e+02	3.482209e+00	2.482773e+01	1.511628e-01	3.090601e+00	1.217493e-02	9.627949e-01	4.555277e-02	1.031953e+00	2.220550e-02
8460000	-4.459541e+03	-9.349775e+02	3.229409e+00	2.318270e+01	1.395349e-01	3.471110e+00	3.342513e-03	9.890955e-01	5.497577e-02	8.998173e-01	2.059470e-02
8480000	-4.473506e+03	-9.321644e+02	3.835551e+00	2.534352e+01	2.093023e-01	3.051677e+00	7.288239e-03	9.738878e-01	5.840404e-02	1.244327e+00	2.413980e-02
8500000	-4.441721e+03	-9.279748e+02	3.761786e+00	2.704001e+01	1.511628e-01	2.519101e+00	1.113689e-02	9.670422e-01	3.612807e-02	1.001462e+00	2.419481e-02
8520000	-4.462015e+03	-9.347655e+02	3.976162e+00	2.840694e+01	8.139535e-02	2.497999e+00	1.574147e-02	9.701046e-01	2.274444e-02	1.227702e+00	2.551747e-02
8540000	-4.478285e+03	-9.434685e+02	3.528742e+00	2.411392e+01	1.162791e-01	2.513694e+00	1.159397e-02	9.697770e-01	4.390941e-02	8.765854e-01	2.235742e-02
8560000	-4.444385e+03	-9.210319e+02	4.945042e+00	3.451531e+01	1.279070e-01	2.264385e+00	8.643143e-03	9.784094e-01	3.527537e-02	1.066374e+00	3.172068e-02
8580000	-4.459764e+03	-9.515460e+02	2.940874e+00	2.095099e+01	1.046512e-01	3.120211e+00	6.995714e-03	9.857055e-01	2.470797e-02	7.074517e-01	1.828349e-02
8600000	-4.459580e+03	-9.154378e+02	4.682741e+00	3.151057e+01	1.162791e-01	2.484675e+00	9.524666e-03	9.672486e-01	6.258701e-02	1.256907e+00	3.005730e-02
8620000	-4.445518e+03	-9.295215e+02	4.089222e+00	2.742022e+01	5.813953e-02	2.563443e+00	9.746366e-03	9.771332e-01	2.994863e-02	1.080479e+00	2.604069e-02
8640000	-4.453438e+03	-9.277408e+02	3.671024e+00	2.541928e+01	1.279070e-01	2.995750e+00	6.170349e-03	9.909963e-01	1.065106e-02	9.657038e-01	2.323639e-02
8660000	-4.453517e+03	-9.183804e+02	4.044703e+00	2.816275e+01	2.441860e-01	2.777600e+00	1.746473e-02	9.293752e-01	9.301152e-02	1.063618e+00	2.547818e-02
8680000	-4.444348e+03	-9.231368e+02	4.011290e+00	2.784036e+01	1.279070e-01	2.907231e+00	3.270948e-03	9.878617e-01	6.473272e-02	1.083431e+00	2.477377e-02
8700000	-4.454802e+03	-9.553963e+02	3.255137e+00	2.392867e+01	1.046512e-01	2.334727e+00	2.571278e-03	9.927760e-01	3.726838e-02	1.089747e+00	2.035717e-02
8720000	-4.447177e+03	-9.010550e+02	4.098398e+00	2.642068e+01	1.046512e-01	2.081700e+00	5.924273e-03	9.934631e-01	8.329830e-03	1.263706e+00	2.570724e-02
8740000	-4.467282e+03	-9.267831e+02	4.080105e+00	2.896353e+01	1.627907e-01	2.019809e+00	1.278753e-02	9.406233e-01	9.630330e-02	9.997093e-01	2.626199e-02
8760000	-4.440180e+03	-9.311941e+02	4.348857e+00	3.035740e+01	1.162791e-01	2.502423e+00	2.387321e-02	9.663650e-01	8.544237e-03	1.286440e+00	2.709945e-02
8780000	-4.445749e+03	-9.362112e+02	3.805581e+00	2.593503e+01	1.744186e-01	2.706530e+00	6.375268e-03	9.785363e-01	4.646895e-02	1.379413e+00	2.289328e-02
8800000	-4.457496e+03	-9.235853e+02	3.734200e+00	2.675115e+01	1.976744e-01	3.132150e+00	8.704741e-03	9.454635e-01	1.336077e-01	1.120003e+00	2.352108e-02
8820000	-4.455533e+03	-9.485849e+02	3.707623e+00	2.584253e+01	8.139535e-02	2.452600e+00	3.142015e-02	9.461596e-01	1.724366e-02	1.524404e+00	2.380553e-02
8840000	-4.462825e+03	-9.214822e+02	4.343570e+00	3.050851e+01	1.395349e-01	2.696853e+00	1.060823e-02	9.690181e-01	4.861447e-02	1.331311e+00	2.793005e-02
8860000	-4.458701e+03	-9.256183e+02	3.969719e+00	2.849621e+01	1.627907e-01	2.915021e+00	1.568882e-02	9.434897e-01	6.542552e-02	9.928002e-01	2.547289e-02
8880000	-4.463963e+03	-9.192468e+02	3.643876e+00	2.458087e+01	1.627907e-01	2.710028e+00	1.387688e-02	9.337383e-01	1.054540e-01	1.319147e+00	2.322241e-02
8900000	-4.462831e+03	-9.490094e+02	4.016771e+00	2.979452e+01	1.162791e-01	2.601953e+00	2.252005e-02	9.661500e-01	1.221189e-02	1.086886e+00	2.587326e-02
8920000	-4.459161e+03	-9.389737e+02	3.349692e+00	2.422717e+01	1.395349e-01	2.638085e+00	1.253611e-02	9.533209e-01	6.393698e-02	1.096266e+00	2.159785e-02
8940000	-4.461466e+03	-9.480496e+02	3.459720e+00	2.779449e+01	1.395349e-01	2.377916e+00	6.472614e-03	9.756326e-01	4.369058e-02	1.229128e+00	2.215632e-02
8960000	-4.455466e+03	-9.419972e+02	3.297504e+00	2.578599e+01	1.860465e-01	2.271524e+00	1.024156e-02	9.542944e-01	8.481039e-02	7.991817e-01	2.037842e-02
8980000	-4.464885e+03	-9.720792e+02	3.053122e+00	2.275794e+01	1.511628e-01	2.757388e+00	8.442309e-03	9.817244e-01	1.707939e-02	1.183979e+00	1.923572e-02
9000000	-4.461182e+03	-9.549773e+02	3.224423e+00	2.509827e+01	8.139535e-02	1.631008e+00	1.419318e-02	9.716758e-01	2.008948e-02	1.093777e+00	2.067087e-02
9020000	-4.455807e+03	-9.305770e+02	3.985236e+00	2.981614e+01	1.162791e-01	3.155222e+00	1.419349e-02	9.719762e-01	1.736831e-02	1.117289e+00	2.563467e-02
9040000	-4.458102e+03	-9.362391e+02	4.121629e+00	2.928678e+01	9.302326e-02	2.580985e+00	1.639454e-02	9.699061e-01	2.172309e-02	1.120233e+00	2.623708e-02
9060000	-4.444191e+03	-9.344020e+02	3.125023e+00	2.251042e+01	1.395349e-01	2.441540e+00	4.442607e-03	9.891185e-01	3.327204e-02	8.220973e-01	2.005589e-02
9080000	-4.451268e+03	-9.322840e+02	3.515418e+00	2.461798e+01	1.279070e-01	3.155716e+00	3.328658e-03	9.890534e-01	4.216200e-02	1.063696e+00	2.231729e-02
9100000	-4.450434e+03	-9.421278e+02	3.976743e+00	2.947464e+01	1.279070e-01	2.491743e+00	1.929758e-03	9.932355e-01	5.745636e-02	1.016869e+00	2.432966e-02
9120000	-4.465823e+03	-9.501902e+02	3.472265e+00	2.582728e+01	2.209302e-01	2.306717e+00	9.393632e-03	9.597539e-01	7.680524e-02	1.272613e+00	2.233820e-02
9140000	-4.469916e+03	-9.336261e+02	3.294342e+00	2.429464e+01	1.744186e-01	2.739986e+00	1.367361e-02	9.574688e-01	5.213493e-02	8.744386e-01	2.124254e-02
9160000	-4.475710e+03	-9.287990e+02	3.669099e+00	2.528776e+01	1.976744e-01	2.665082e+00	2.593262e-02	9.299539e-01	4.956222e-02	9.128574e-01	2.337051e-02
9180000	-4.450736e+03	-9.451841e+02	3.141330e+00	2.434268e+01	1.279070e-01	3.160116e+00	3.511304e-03	9.912257e-01	2.818078e-02	9.474186e-01	1.983237e-02
9200000	-4.454769e+03	-9.460219e+02	4.187562e+00	3.049816e+01	1.162791e-01	2.714934e+00	3.999897e-03	9.916225e-01	2.295308e-02	1.403062e+00	2.662137e-02
9220000	-4.443004e+03	-9.326732e+02	3.762039e+00	2.883356e+01	1.279070e-01	2.997009e+00	8.211196e-04	9.971216e-01	4.531791e-02	1.248589e+00	2.391287e-02
9240000	-4.440745e+03	-9.453522e+02	3.642057e+00	2.759715e+01	4.651163e-02	2.360978e+00	1.312267e-03	9.988401e-01	3.506873e-03	1.257342e+00	2.323552e-02
9260000	-4.442452e+03	-9.310735e+02	4.112109e+00	3.027528e+01	1.162791e-01	3.416678e+00	1.679559e-03	9.975992e-01	1.040187e-02	1.223694e+00	2.640301e-02
9280000	-4.455707e+03	-9.530251e+02	2.681108e+00	1.998151e+01	2.093023e-01	2.105085e+00	1.329494e-02	9.586628e-01	5.283678e-02	9.424027e-01	1.697111e-02
9300000	-4.467642e+03	-9.486171e+02	2.836357e+00	2.119218e+01	1.976744e-01	1.978038e+00	1.994489e-03	9.895322e-01	9.159372e-02	8.057250e-01	1.773181e-02
9320000	-4.451249e+03	-9.816411e+02	2.865448e+00	2.220948e+01	1.395349e-01	2.522257e+00	1.644054e-02	9.578458e-01	2.485704e-02	1.164882e+00	1.806676e-02
9340000	-4.470031e+03	-9.516728e+02	3.655153e+00	2.721916e+01	9.302326e-02	2.125622e+00	7.169367e-03	9.878356e-01	1.540939e-02	1.305538e+00	2.306174e-02
9360000	-4.444448e+03	-9.510738e+02	2.915242e+00	2.248091e+01	1.162791e-01	3.293462e+00	1.024644e-02	9.687577e-01	4.420878e-02	1.217252e+00	1.834459e-02
9380000	-4.459497e+03	-9.181304e+02	4.550159e+00	3.081554e+01	1.395349e-01	2.870015e+00	7.041412e-03	9.778817e-01	4.329337e-02	1.222063e+00	2.879868e-02
9400000	-4.449278e+03	-9.243772e+02	4.395030e+00	3.117358e+01	1.279070e-01	2.941332e+00	1.032466e-02	9.644389e-01	5.713393e-02	1.497270e+00	2.797060e-02
9420000	-4.439210e+03	-9.499609e+02	3.511392e+00	2.698375e+01	1.511628e-01	2.695924e+00	9.672382e-03	9.663129e-01	5.273009e-02	1.223987e+00	2.249765e-02
9440000	-4.457679e+03	-9.231175e+02	3.559992e+00	2.474791e+01	2.093023e-01	2.597244e+00	1.334021e-02	9.444430e-01	9.977651e-02	9.943267e-01	2.277336e-02
9460000	-4.472455e+03	-9.355072e+02	3.424944e+00	2.449113e+01	1.860465e-01	2.481955e+00	1.176694e-02	9.470435e-01	8.315139e-02	8.380088e-01	2.185468e-02
9480000	-4.452351e+03	-9.519474e+02	3.517726e+00	2.710938e+01	1.395349e-01	2.656403e+00	1.017549e-02	9.709413e-01	4.394243e-02	9.643898e-01	2.255337e-02
9500000	-4.451197e+03	-9.398424e+02	3.476119e+00	2.586773e+01	1.395349e-01	2.515011e+00	1.990355e-02	9.465438e-01	4.212139e-02	9.509381e-01	2.216740e-02
9520000	-4.455259e+03	-9.632808e+02	3.450495e+00	2.767831e+01	6.976744e-02	2.745347e+00	1.051023e-02	9.802339e-01	1.351790e-02	1.314295e+00	2.200723e-02
9540000	-4.448988e+03	-9.289073e+02	3.175148e+00	2.299581e+01	1.511628e-01	2.733632e+00	1.393771e-02	9.633280e-01	4.242624e-02	7.538229e-01	2.039776e-02
9560000	-4.449179e+03	-9.495634e+02	3.175861e+00	2.343773e+01	1.860465e-01	2.774171e+00	1.001526e-02	9.562292e-01	7.169281e-02	1.114359e+00	2.021258e-02
9580000	-4.466470e+03	-9.605522e+02	3.028426e+00	2.254513e+01	1.511628e-01	2.605322e+00	1.189134e-02	9.525625e-01	8.102001e-02	7.628930e-01	1.932141e-02
9600000	-4.451151e+03	-9.279522e+02	3.825690e+00	2.681498e+01	1.627907e-01	2.441479e+00	1.183561e-02	9.638527e-01	4.840797e-02	1.197431e+00	2.443469e-02
9620000	-4.459027e+03	-9.324312e+02	4.080212e+00	2.973284e+01	1.395349e-01	2.123542e+00	1.316406e-02	9.554092e-01	5.115959e-02	8.900115e-01	2.621905e-02
9640000	-4.442722e+03	-9.262339e+02	4.394106e+00	3.189039e+01	1.046512e-01	3.146676e+00	1.980296e-02	9.484170e-01	3.356722e-02	1.271032e+00	2.804522e-02
9660000	-4.449182e+03	-9.083891e+02	4.578160e+00	3.067995e+01	1.744186e-01	2.650231e+00	3.746624e-03	9.887932e-01	5.531363e-02	1.190530e+00	2.946567e-02
9680000	-4.450525e+03	-9.561990e+02	3.466721e+00	2.322713e+01	1.627907e-01	2.684971e+00	2.218979e-02	9.236775e-01	5.824265e-02	1.057492e+00	2.144543e-02
9700000	-4.467696e+03	-9.474492e+02	3.770722e+00	2.693888e+01	1.279070e-01	2.511916e+00	8.785995e-03	9.591832e-01	1.034055e-01	1.000486e+00	2.427873e-02
9720000	-4.456550e+03	-9.389353e+02	3.357216e+00	2.319309e+01	1.511628e-01	2.954487e+00	1.071710e-02	9.711687e-01	3.518604e-02	1.204606e+00	2.142625e-02
9740000	-4.457051e+03	-9.650532e+02	2.996172e+00	2.120932e+01	6.976744e-02	2.912019e+00	2.982342e-02	9.592020e-01	1.256242e-02	1.035161e+00	1.922825e-02
9760000	-4.477139e+03	-9.206143e+02	3.708955e+00	2.500034e+01	2.325581e-01	3.259014e+00	2.137171e-02	8.970150e-01	1.218752e-01	8.541172e-01	2.374450e-02
9780000	-4.458193e+03	-8.974006e+02	5.020640e+00	3.224250e+01	2.325581e-01	2.061726e+00	7.968694e-03	9.592111e-01	1.187000e-01	1.000120e+00	3.193595e-02
9800000	-4.459178e+03	-9.257161e+02	4.289648e+00	3.072361e+01	1.162791e-01	2.431788e+00	6.780417e-03	9.798484e-01	5.218311e-02	1.061039e+00	2.718437e-02
9820000	-4.470842e+03	-9.319285e+02	4.026722e+00	3.046511e+01	2.325581e-01	2.396535e+00	7.844566e-03	9.769430e-01	4.933601e-02	1.088630e+00	2.596586e-02
9840000	-4.454467e+03	-9.170086e+02	4.492156e+00	3.594107e+01	9.302326e-02	1.963671e+00	1.044134e-02	9.796723e-01	1.687205e-02	1.148262e+00	2.895673e-02
9860000	-4.437191e+03	-9.239077e+02	4.187264e+00	3.280817e+01	1.162791e-01	2.586836e+00	9.410904e-03	9.704786e-01	4.444842e-02	9.244773e-01	2.676753e-02
9880000	-4.472571e+03	-8.990809e+02	4.274896e+00	2.900080e+01	1.860465e-01	2.202185e+00	3.261961e-03	9.906476e-01	4.574120e-02	1.000537e+00	2.737967e-02
9900000	-4.461191e+03	-9.596369e+02	3.381347e+00	2.477278e+01	1.046512e-01	2.936212e+00	9.539120e-03	9.864579e-01	1.370063e-02	1.010592e+00	2.067816e-02
9920000	-4.444901e+03	-9.480262e+02	3.446226e+00	2.468733e+01	1.860465e-01	2.618562e+00	1.160328e-02	9.688870e-01	4.001161e-02	1.242835e+00	2.141726e-02
9940000	-4.459880e+03	-9.378393e+02	3.467135e+00	2.692251e+01	6.976744e-02	3.334877e+00	1.346649e-02	9.799780e-01	1.197209e-02	9.536720e-01	2.191644e-02
9960000	-4.450513e+03	-9.285245e+02	4.012067e+00	2.803520e+01	2.093023e-01	2.540845e+00	2.522683e-02	9.191327e-01	4.638751e-02	1.403801e+00	2.579666e-02
9980000	-4.465153e+03	-9.355313e+02	3.310575e+00	2.362721e+01	1.511628e-01	2.334129e+00	9.769024e-03	9.726151e-01	4.199733e-02	8.374304e-01	2.097333e-02
10000000	-4.442290e+03	-9.419054e+02	3.163603e+00	2.271956e+01	1.744186e-01	2.841879e+00	1.783405e-02	9.486624e-01	5.317634e-02	7.734639e-01	2.001209e-02
10020000	-4.466882e+03	-9.470435e+02	3.597570e+00	2.538817e+01	1.046512e-01	1.758694e+00	9.684675e-03	9.813872e-01	1.957399e-02	8.993705e-01	2.235770e-02
10040000	-4.441819e+03	-9.133742e+02	3.829678e+00	2.716123e+01	1.976744e-01	1.867094e+00	3.241162e-02	9.119554e-01	4.705000e-02	1.115826e+00	2.467702e-02
10060000	-4.446486e+03	-9.442275e+02	3.144752e+00	2.402374e+01	1.279070e-01	2.431872e+00	8.562475e-03	9.739252e-01	3.675127e-02	1.432231e+00	1.985088e-02
10080000	-4.444172e+03	-9.376936e+02	4.078739e+00	3.055740e+01	1.744186e-01	2.905764e+00	1.395463e-02	9.271965e-01	1.036360e-01	1.370275e+00	2.574360e-02
10100000	-4.455936e+03	-9.606336e+02	3.740686e+00	3.013484e+01	1.162791e-01	2.724951e+00	6.765584e-03	9.713770e-01	5.004654e-02	1.177854e+00	2.331504e-02
10120000	-4.461212e+03	-9.605917e+02	3.288922e+00	2.423837e+01	1.279070e-01	3.621198e+00	1.331809e-02	9.767643e-01	2.148487e-02	1.139811e+00	2.113894e-02
10140000	-4.452600e+03	-9.628171e+02	3.710144e+00	2.867044e+01	8.139535e-02	3.180414e+00	1.918073e-02	9.619755e-01	2.526503e-02	1.156281e+00	2.375790e-02
10160000	-4.450565e+03	-9.606630e+02	2.626052e+00	1.973136e+01	1.395349e-01	3.046693e+00	1.046524e-02	9.670338e-01	3.988277e-02	9.460871e-01	1.668735e-02
10180000	-4.464330e+03	-9.376303e+02	3.626033e+00	2.541794e+01	1.976744e-01	2.547263e+00	7.102443e-03	9.634905e-01	8.703639e-02	9.270927e-01	2.338037e-02
10200000	-4.460946e+03	-9.314574e+02	3.932307e+00	2.858486e+01	9.302326e-02	2.920056e+00	9.229575e-03	9.844929e-01	1.608445e-02	1.225164e+00	2.528933e-02
10220000	-4.452097e+03	-9.238408e+02	4.305720e+00	3.427576e+01	1.046512e-01	2.412623e+00	1.203173e-02	9.717712e-01	2.318316e-02	1.070273e+00	2.732271e-02
10240000	-4.452951e+03	-9.200948e+02	4.042932e+00	2.825555e+01	1.162791e-01	2.169345e+00	1.419007e-02	9.550150e-01	4.289406e-02	1.280837e+00	2.600433e-02
10260000	-4.456373e+03	-9.220988e+02	4.684416e+00	3.237516e+01	1.046512e-01	3.085392e+00	7.726063e-03	9.897179e-01	1.195983e-02	1.313954e+00	3.006300e-02
10280000	-4.469759e+03	-9.508805e+02	3.712921e+00	2.680919e+01	1.279070e-01	2.734026e+00	8.265796e-03	9.752591e-01	5.099323e-02	1.236530e+00	2.373119e-02
10300000	-4.466504e+03	-9.441499e+02	3.804815e+00	2.755859e+01	1.976744e-01	2.349206e+00	4.790869e-03	9.866784e-01	4.114950e-02	9.969514e-01	2.386478e-02
10320000	-4.450016e+03	-9.382968e+02	2.893263e+00	2.134172e+01	1.860465e-01	2.130016e+00	1.573354e-02	9.539572e-01	3.631945e-02	1.230864e+00	1.816465e-02
10340000	-4.456881e+03	-9.511605e+02	3.292241e+00	2.529174e+01	1.046512e-01	2.180949e+00	1.297335e-02	9.682433e-01	2.484358e-02	1.134708e+00	2.121994e-02
10360000	-4.467017e+03	-9.298236e+02	3.292195e+00	2.312534e+01	1.860465e-01	3.144161e+00	2.198838e-02	9.528701e-01	3.003276e-02	9.247465e-01	2.096150e-02
10380000	-4.469452e+03	-9.358142e+02	3.663370e+00	2.502015e+01	1.395349e-01	2.326258e+00	1.234984e-02	9.714668e-01	2.822099e-02	9.630730e-01	2.325311e-02
10400000	-4.453087e+03	-9.431342e+02	3.970079e+00	2.785905e+01	1.860465e-01	2.946412e+00	1.079980e-02	9.650934e-01	5.571319e-02	1.407323e+00	2.532579e-02
10420000	-4.459690e+03	-9.131815e+02	4.093469e+00	2.932572e+01	1.976744e-01	2.480803e+00	1.925492e-02	8.924520e-01	1.260146e-01	1.153079e+00	2.558036e-02
10440000	-4.455890e+03	-9.281568e+02	4.687488e+00	3.508450e+01	1.279070e-01	2.819607e+00	7.544356e-03	9.838009e-01	2.582102e-02	1.274005e+00	2.919770e-02
10460000	-4.462126e+03	-9.255760e+02	4.527949e+00	3.174843e+01	1.627907e-01	2.345248e+00	1.075762e-02	9.722520e-01	2.412878e-02	1.015127e+00	2.838425e-02
10480000	-4.439304e+03	-9.290581e+02	3.908568e+00	2.737924e+01	1.511628e-01	2.804700e+00	5.237736e-03	9.839214e-01	5.005169e-02	1.275698e+00	2.456969e-02
10500000	-4.468868e+03	-9.465917e+02	3.492723e+00	2.463444e+01	1.279070e-01	2.480034e+00	6.388651e-03	9.793613e-01	4.751535e-02	1.019916e+00	2.164916e-02
10520000	-4.449477e+03	-9.726835e+02	3.167219e+00	2.286050e+01	8.139535e-02	2.400748e+00	1.671323e-02	9.604889e-01	3.131521e-02	1.135757e+00	2.020950e-02
10540000	-4.467773e+03	-9.071276e+02	4.549929e+00	3.220330e+01	1.162791e-01	2.700940e+00	5.057813e-03	9.882447e-01	2.878599e-02	1.414396e+00	2.898871e-02
10560000	-4.459570e+03	-9.103922e+02	4.913635e+00	3.254782e+01	1.279070e-01	2.566299e+00	2.027090e-02	9.402991e-01	6.160494e-02	1.301787e+00	3.156096e-02
10580000	-4.445373e+03	-9.021369e+02	5.637085e+00	3.696854e+01	1.976744e-01	2.798264e+00	1.216884e-02	9.605160e-01	5.756507e-02	1.338474e+00	3.542019e-02
10600000	-4.427176e+03	-9.283282e+02	4.697505e+00	3.475935e+01	1.279070e-01	2.751675e+00	1.111045e-02	9.657177e-01	4.658753e-02	1.573378e+00	2.999413e-02
10620000	-4.432274e+03	-9.353985e+02	4.002337e+00	2.768342e+01	9.302326e-02	2.648454e+00	1.754424e-02	9.508335e-01	3.851272e-02	1.400587e+00	2.573982e-02
10640000	-4.454098e+03	-9.129548e+02	5.286875e+00	3.838591e+01	1.162791e-01	2.629024e+00	1.654098e-02	9.341366e-01	8.683992e-02	1.412336e+00	3.375248e-02
10660000	-4.449179e+03	-8.988155e+02	4.933020e+00	3.459147e+01	1.279070e-01	2.417129e+00	9.558682e-03	9.799945e-01	2.267468e-02	1.550855e+00	3.177452e-02
10680000	-4.447981e+03	-9.191126e+02	4.144179e+00	2.831618e+01	1.627907e-01	2.439013e+00	2.746143e-02	9.121480e-01	5.775913e-02	1.237347e+00	2.659469e-02
10700000	-4.453573e+03	-9.129011e+02	3.947342e+00	2.784786e+01	2.093023e-01	2.899633e+00	8.965771e-03	9.635341e-01	7.602248e-02	1.095913e+00	2.509554e-02
10720000	-4.446313e+03	-9.235959e+02	3.837309e+00	2.634938e+01	1.744186e-01	3.161815e+00	7.947521e-03	9.749957e-01	5.532588e-02	1.173231e+00	2.464856e-02
10740000	-4.466759e+03	-9.268386e+02	3.904853e+00	2.675430e+01	1.976744e-01	2.294975e+00	3.119616e-03	9.883120e-01	7.221860e-02	1.199274e+00	2.509267e-02
10760000	-4.450787e+03	-9.169835e+02	5.059889e+00	3.570260e+01	1.162791e-01	3.164047e+00	2.650427e-03	9.952064e-01	2.180969e-02	1.694733e+00	3.244677e-02
10780000	-4.461874e+03	-9.555171e+02	3.072727e+00	2.238327e+01	2.093023e-01	3.395998e+00	6.636437e-03	9.699222e-01	6.985282e-02	7.703644e-01	1.945323e-02
10800000	-4.449727e+03	-9.526607e+02	3.392442e+00	2.416864e+01	9.302326e-02	2.354541e+00	1.997005e-02	9.743447e-01	9.766659e-03	1.181309e+00	2.155847e-02
10820000	-4.451366e+03	-9.265721e+02	4.313727e+00	2.848176e+01	1.627907e-01	2.196899e+00	2.083280e-02	9.128113e-01	8.959064e-02	1.131672e+00	2.709895e-02
10840000	-4.452844e+03	-9.587550e+02	3.155565e+00	2.430673e+01	9.302326e-02	2.845478e+00	1.243389e-02	9.730895e-01	2.585920e-02	1.140168e+00	2.018977e-02
10860000	-4.473310e+03	-9.537184e+02	3.350525e+00	2.563344e+01	4.651163e-02	2.126934e+00	4.666535e-03	9.940479e-01	7.116968e-03	9.576691e-01	2.088312e-02
10880000	-4.460753e+03	-9.518960e+02	2.804104e+00	2.171652e+01	1.279070e-01	2.315051e+00	1.995642e-03	9.971684e-01	9.691073e-03	1.057720e+00	1.807460e-02
10900000	-4.449895e+03	-9.297143e+02	3.297592e+00	2.475883e+01	5.813953e-02	2.439521e+00	3.865106e-03	9.932229e-01	1.579021e-02	1.053560e+00	2.126213e-02
10920000	-4.459088e+03	-9.509963e+02	3.750661e+00	2.624110e+01	1.744186e-01	2.527380e+00	3.093455e-03	9.922678e-01	3.959150e-02	8.758732e-01	2.412423e-02
10940000	-4.458111e+03	-9.374861e+02	3.763020e+00	2.655577e+01	1.627907e-01	3.100400e+00	4.626305e-03	9.886232e-01	3.262903e-02	1.485828e+00	2.412509e-02
10960000	-4.473646e+03	-9.398915e+02	4.316838e+00	3.112633e+01	8.139535e-02	3.012256e+00	1.375292e-02	9.865896e-01	5.186279e-03	1.004328e+00	2.753385e-02
10980000	-4.454873e+03	-9.389361e+02	3.578400e+00	2.761923e+01	1.395349e-01	2.790534e+00	1.116154e-02	9.550580e-01	5.844443e-02	1.211974e+00	2.281198e-02
11000000	-4.456633e+03	-9.229276e+02	3.994307e+00	2.997569e+01	5.813953e-02	2.585183e+00	2.713741e-02	9.471703e-01	1.989126e-02	1.434897e+00	2.551193e-02
11020000	-4.449430e+03	-9.266272e+02	4.033377e+00	3.135545e+01	1.046512e-01	2.315940e+00	1.231263e-02	9.669873e-01	3.166330e-02	1.320017e+00	2.555282e-02
11040000	-4.457511e+03	-9.275748e+02	4.091502e+00	3.087333e+01	1.279070e-01	1.922574e+00	6.126600e-03	9.850523e-01	2.277762e-02	1.020576e+00	2.632866e-02
11060000	-4.459851e+03	-9.355519e+02	3.094367e+00	2.253090e+01	1.046512e-01	2.620014e+00	1.221753e-02	9.703558e-01	3.328972e-02	6.450646e-01	1.967562e-02
11080000	-4.438021e+03	-9.353454e+02	3.817296e+00	2.832709e+01	1.395349e-01	2.706667e+00	2.636342e-02	9.088417e-01	6.287229e-02	1.337931e+00	2.416912e-02
11100000	-4.452175e+03	-9.165864e+02	4.056226e+00	3.066644e+01	9.302326e-02	2.247977e+00	9.840941e-03	9.865005e-01	1.076610e-02	1.185143e+00	2.597284e-02
11120000	-4.457140e+03	-9.438944e+02	3.648289e+00	2.439835e+01	1.976744e-01	2.607173e+00	3.149196e-02	8.795610e-01	9.122446e-02	1.029033e+00	2.309332e-02
11140000	-4.458725e+03	-9.382523e+02	3.832721e+00	2.778214e+01	1.744186e-01	2.922223e+00	1.919729e-02	9.221448e-01	9.445722e-02	1.221924e+00	2.460997e-02
11160000	-4.468946e+03	-9.262807e+02	3.870583e+00	2.788574e+01	1.744186e-01	2.360941e+00	5.939710e-03	9.713566e-01	9.116102e-02	1.199076e+00	2.484488e-02
11180000	-4.439770e+03	-9.584582e+02	3.480925e+00	2.540369e+01	8.139535e-02	2.029057e+00	8.799342e-03	9.833001e-01	1.900345e-02	1.277905e+00	2.197482e-02
11200000	-4.433721e+03	-9.600196e+02	3.565942e+00	2.623756e+01	6.976744e-02	2.147984e+00	1.321038e-02	9.691949e-01	2.809388e-02	9.486460e-01	2.207973e-02
11220000	-4.455462e+03	-9.430903e+02	3.721884e+00	2.733782e+01	1.744186e-01	1.775526e+00	1.216486e-02	9.460307e-01	7.762451e-02	1.365704e+00	2.287051e-02
11240000	-4.444982e+03	-9.387097e+02	3.806113e+00	2.621382e+01	1.162791e-01	2.794567e+00	2.489882e-03	9.960215e-01	1.633763e-02	1.034162e+00	2.453092e-02
11260000	-4.454682e+03	-9.128031e+02	3.940166e+00	2.643281e+01	1.279070e-01	2.680816e+00	1.647779e-03	9.946487e-01	5.207536e-02	1.480377e+00	2.540597e-02
11280000	-4.451878e+03	-9.567666e+02	3.606482e+00	2.573052e+01	1.046512e-01	2.393831e+00	1.472465e-03	9.973035e-01	1.600802e-02	1.022866e+00	2.323438e-02
11300000	-4.462343e+03	-9.130138e+02	3.796931e+00	2.631162e+01	1.860465e-01	2.698676e+00	1.282755e-02	9.665133e-01	4.301106e-02	9.893163e-01	2.436539e-02
11320000	-4.460248e+03	-9.398860e+02	3.688177e+00	2.560828e+01	2.209302e-01	2.321752e+00	7.046776e-04	9.967584e-01	7.763400e-02	9.224470e-01	2.338063e-02
11340000	-4.464515e+03	-9.168948e+02	5.236818e+00	3.793976e+01	1.046512e-01	2.451313e+00	2.325173e-02	9.369189e-01	5.150905e-02	1.355166e+00	3.351271e-02
11360000	-4.451500e+03	-9.120894e+02	4.711351e+00	3.103994e+01	1.395349e-01	2.531346e+00	6.991231e-03	9.799233e-01	4.731170e-02	1.395564e+00	2.999117e-02
11380000	-4.460815e+03	-9.665023e+02	3.155506e+00	2.357123e+01	1.860465e-01	2.091028e+00	2.729021e-02	9.355516e-01	3.361254e-02	8.700603e-01	2.034770e-02
11400000	-4.459177e+03	-9.402822e+02	3.863032e+00	2.658403e+01	2.325581e-01	2.187074e+00	6.673474e-03	9.585188e-01	1.429374e-01	1.185898e+00	2.442062e-02
11420000	-4.454325e+03	-9.453038e+02	3.810985e+00	2.700490e+01	1.395349e-01	2.656200e+00	1.537641e-02	9.491029e-01	5.181447e-02	1.229719e+00	2.432256e-02
11440000	-4.459788e+03	-9.548391e+02	3.264620e+00	2.492973e+01	4.651163e-02	2.491609e+00	1.170881e-02	9.831015e-01	7.269425e-03	9.992627e-01	2.056318e-02
11460000	-4.448377e+03	-9.357722e+02	3.425323e+00	2.393530e+01	1.860465e-01	1.914243e+00	1.060750e-02	9.532492e-01	8.651681e-02	8.522054e-01	2.126844e-02
11480000	-4.440391e+03	-9.282798e+02	3.954548e+00	2.940095e+01	1.860465e-01	2.793140e+00	1.780576e-02	9.299342e-01	8.129964e-02	1.327037e+00	2.515547e-02
11500000	-4.449342e+03	-9.543237e+02	3.347176e+00	2.577594e+01	1.046512e-01	2.567143e+00	2.099067e-02	9.430672e-01	3.994501e-02	1.138574e+00	2.135827e-02
11520000	-4.441151e+03	-9.502918e+02	4.041736e+00	3.210755e+01	9.302326e-02	2.237717e+00	8.763515e-03	9.755540e-01	2.789612e-02	1.159071e+00	2.594126e-02
11540000	-4.452157e+03	-9.325000e+02	3.610436e+00	2.517189e+01	1.162791e-01	2.368457e+00	6.167737e-03	9.868829e-01	3.029032e-02	9.522706e-01	2.271366e-02
11560000	-4.460593e+03	-9.404584e+02	3.223576e+00	2.412183e+01	8.139535e-02	2.175220e+00	2.692335e-02	9.399709e-01	2.257986e-02	1.033547e+00	2.030017e-02
11580000	-4.452787e+03	-9.440750e+02	3.179251e+00	2.277266e+01	1.627907e-01	2.948792e+00	9.746090e-03	9.502177e-01	8.278928e-02	1.168656e+00	2.010529e-02
11600000	-4.454865e+03	-9.511264e+02	3.346273e+00	2.415586e+01	1.860465e-01	2.508250e+00	8.293535e-03	9.680784e-01	4.253943e-02	1.179102e+00	2.092628e-02
11620000	-4.449406e+03	-9.335179e+02	3.648312e+00	2.800100e+01	1.162791e-01	3.214475e+00	7.608689e-03	9.745033e-01	4.391842e-02	8.126457e-01	2.350361e-02
11640000	-4.435570e+03	-9.448149e+02	3.484435e+00	2.489312e+01	2.093023e-01	2.295823e+00	7.053458e-03	9.775113e-01	5.259359e-02	1.408262e+00	2.238342e-02
11660000	-4.449311e+03	-9.085560e+02	4.582451e+00	3.219896e+01	1.511628e-01	2.372458e+00	5.719497e-03	9.822864e-01	4.954948e-02	9.848467e-01	2.907824e-02
11680000	-4.472359e+03	-9.334327e+02	3.755530e+00	2.640883e+01	2.093023e-01	2.326124e+00	2.642744e-03	9.926437e-01	3.229414e-02	9.509678e-01	2.355656e-02
11700000	-4.465941e+03	-9.268886e+02	3.236654e+00	2.141418e+01	1.976744e-01	2.464898e+00	7.462947e-03	9.719273e-01	7.698151e-02	6.828465e-01	2.035762e-02
11720000	-4.455230e+03	-9.552414e+02	2.873228e+00	2.141312e+01	1.627907e-01	2.575427e+00	1.326021e-02	9.729492e-01	1.987298e-02	8.443845e-01	1.793890e-02
11740000	-4.448034e+03	-9.404294e+02	3.467260e+00	2.500027e+01	8.139535e-02	2.904421e+00	8.245523e-03	9.890839e-01	8.403533e-03	1.199995e+00	2.206430e-02
11760000	-4.461692e+03	-9.335845e+02	4.285486e+00	3.179319e+01	1.046512e-01	2.202407e+00	3.739999e-03	9.880541e-01	4.409090e-02	1.180765e+00	2.739215e-02
11780000	-4.449023e+03	-9.501458e+02	3.541564e+00	2.599395e+01	8.139535e-02	2.538122e+00	1.353999e-02	9.887922e-01	3.033057e-03	9.285321e-01	2.267325e-02
11800000	-4.453744e+03	-9.255822e+02	3.610686e+00	2.498246e+01	1.046512e-01	2.547059e+00	1.108509e-02	9.880688e-01	8.175481e-03	1.213352e+00	2.307118e-02
11820000	-4.448976e+03	-9.459359e+02	3.611320e+00	2.737370e+01	1.395349e-01	3.412050e+00	6.271946e-03	9.878151e-01	1.719873e-02	9.792982e-01	2.325481e-02
11840000	-4.441260e+03	-9.379629e+02	3.526460e+00	2.601650e+01	1.976744e-01	2.817553e+00	4.420260e-03	9.806558e-01	8.915783e-02	1.027302e+00	2.253337e-02
11860000	-4.462289e+03	-9.400134e+02	3.215957e+00	2.389552e+01	1.511628e-01	2.399845e+00	7.332536e-03	9.815048e-01	3.344913e-02	9.360901e-01	2.058386e-02
11880000	-4.462367e+03	-9.304906e+02	3.652704e+00	2.543124e+01	2.093023e-01	2.503617e+00	1.461929e-02	9.384170e-01	9.157258e-02	1.185636e+00	2.324505e-02
11900000	-4.453161e+03	-9.245079e+02	3.724809e+00	2.488580e+01	1.860465e-01	2.102846e+00	1.380061e-02	9.423752e-01	9.543153e-02	8.498663e-01	2.387628e-02
11920000	-4.466415e+03	-9.327974e+02	3.616170e+00	2.599947e+01	1.744186e-01	2.311933e+00	1.659493e-02	9.526872e-01	3.426996e-02	6.370048e-01	2.291451e-02
11940000	-4.450472e+03	-9.603934e+02	2.913671e+00	2.254054e+01	4.651163e-02	2.910030e+00	8.669090e-03	9.909460e-01	4.492976e-03	8.510840e-01	1.852462e-02
11960000	-4.454826e+03	-9.009476e+02	4.053095e+00	2.712861e+01	1.627907e-01	2.617981e+00	1.105359e-02	9.692445e-01	4.283756e-02	9.034893e-01	2.611486e-02
11980000	-4.439244e+03	-9.143065e+02	4.278723e+00	3.017424e+01	1.627907e-01	2.197309e+00	1.604658e-02	9.595924e-01	3.792768e-02	1.039342e+00	2.743822e-02
12000000	-4.440305e+03	-9.360772e+02	3.440516e+00	2.513950e+01	1.046512e-01	2.787641e+00	1.530424e-02	9.594862e-01	4.244036e-02	1.012451e+00	2.199240e-02
12020000	-4.456268e+03	-9.475939e+02	3.434137e+00	2.498694e+01	1.744186e-01	3.519973e+00	3.838178e-03	9.853277e-01	7.024263e-02	9.032983e-01	2.212274e-02
12040000	-4.450248e+03	-9.456948e+02	3.167532e+00	2.401569e+01	1.279070e-01	2.435190e+00	9.768043e-03	9.652574e-01	4.461000e-02	9.594244e-01	2.036199e-02
12060000	-4.456389e+03	-9.610234e+02	3.176695e+00	2.366741e+01	8.139535e-02	2.417597e+00	7.815421e-03	9.889153e-01	1.100167e-02	1.098512e+00	1.963759e-02
12080000	-4.466366e+03	-9.516696e+02	3.573285e+00	2.715155e+01	1.395349e-01	1.905606e+00	9.892110e-03	9.614804e-01	5.593127e-02	1.007596e+00	2.263101e-02
12100000	-4.438922e+03	-9.387540e+02	3.877459e+00	2.894769e+01	1.162791e-01	2.461005e+00	2.712147e-02	9.305133e-01	3.675398e-02	9.905181e-01	2.476101e-02
12120000	-4.460854e+03	-9.438272e+02	3.409107e+00	2.362949e+01	1.046512e-01	3.011153e+00	1.292678e-02	9.498661e-01	5.919738e-02	8.829178e-01	2.124446e-02
12140000	-4.445648e+03	-9.437687e+02	2.986960e+00	2.162186e+01	1.744186e-01	2.493450e+00	4.000547e-03	9.893573e-01	3.334050e-02	7.912001e-01	1.920939e-02
12160000	-4.452723e+03	-9.317034e+02	3.554134e+00	2.453072e+01	1.162791e-01	2.254851e+00	1.228299e-02	9.778202e-01	2.156319e-02	1.006924e+00	2.187691e-02
12180000	-4.459244e+03	-9.098263e+02	4.472382e+00	3.219500e+01	9.302326e-02	2.789654e+00	5.681589e-03	9.859429e-01	2.833083e-02	8.819578e-01	2.807773e-02
12200000	-4.448248e+03	-9.267653e+02	3.799940e+00	2.857279e+01	8.139535e-02	2.529656e+00	9.100372e-03	9.892773e-01	7.946003e-03	1.206620e+00	2.445096e-02
12220000	-4.467645e+03	-9.649077e+02	3.064358e+00	2.256297e+01	1.279070e-01	2.469146e+00	1.385097e-03	9.959804e-01	3.730139e-02	1.036347e+00	1.935277e-02
12240000	-4.451862e+03	-9.337726e+02	3.638800e+00	2.617096e+01	1.162791e-01	3.491912e+00	1.509592e-02	9.759510e-01	1.762501e-02	1.057301e+00	2.295098e-02
12260000	-4.451194e+03	-9.515395e+02	3.498736e+00	2.744342e+01	1.046512e-01	2.403441e+00	1.709052e-02	9.707099e-01	1.357354e-02	1.337639e+00	2.229853e-02
12280000	-4.460907e+03	-9.637905e+02	3.059681e+00	2.323252e+01	1.627907e-01	2.754077e+00	1.474670e-02	9.471699e-01	5.663460e-02	8.675174e-01	1.871901e-02
12300000	-4.444325e+03	-9.171541e+02	4.044734e+00	2.934434e+01	1.279070e-01	2.159695e+00	1.311917e-03	9.973844e-01	2.035624e-02	8.602884e-01	2.577193e-02
12320000	-4.462656e+03	-9.291847e+02	3.077266e+00	2.226729e+01	1.627907e-01	2.746678e+00	1.269572e-03	9.946979e-01	7.669189e-02	9.882134e-01	1.958154e-02
12340000	-4.453984e+03	-9.479018e+02	2.996410e+00	2.202510e+01	1.279070e-01	2.562273e+00	1.229906e-02	9.690005e-01	2.282629e-02	1.336682e+00	1.903825e-02
12360000	-4.469529e+03	-9.277843e+02	3.064098e+00	2.121709e+01	1.976744e-01	2.007256e+00	1.148717e-02	9.613791e-01	6.745967e-02	9.291999e-01	1.954581e-02
12380000	-4.443396e+03	-9.585306e+02	3.024786e+00	2.163434e+01	9.302326e-02	2.146898e+00	3.591261e-02	9.133862e-01	2.873299e-02	9.655424e-01	1.944415e-02
12400000	-4.446240e+03	-9.404570e+02	4.016094e+00	2.815326e+01	1.511628e-01	3.221298e+00	1.466465e-02	9.610531e-01	3.873520e-02	1.375553e+00	2.556627e-02
12420000	-4.464227e+03	-9.588051e+02	3.575229e+00	2.708327e+01	1.395349e-01	2.461823e+00	1.209914e-02	9.530768e-01	7.028079e-02	1.085019e+00	2.242568e-02
12440000	-4.450036e+03	-9.438680e+02	3.443732e+00	2.384971e+01	1.511628e-01	2.337496e+00	2.290900e-02	9.374276e-01	4.305226e-02	1.140589e+00	2.183216e-02
12460000	-4.450422e+03	-9.259704e+02	3.653069e+00	2.445802e+01	1.976744e-01	3.162692e+00	1.237782e-02	9.170382e-01	1.825314e-01	1.001184e+00	2.289338e-02
12480000	-4.443490e+03	-9.386917e+02	3.623803e+00	2.716239e+01	1.395349e-01	2.284735e+00	1.686708e-02	9.464313e-01	4.677365e-02	1.096804e+00	2.317492e-02
12500000	-4.444112e+03	-9.465068e+02	3.401982e+00	2.449908e+01	1.395349e-01	3.093886e+00	2.596711e-02	9.329262e-01	3.393628e-02	8.434477e-01	2.171567e-02
12520000	-4.458740e+03	-9.623263e+02	2.839344e+00	2.196918e+01	1.395349e-01	2.828751e+00	5.349287e-03	9.725486e-01	8.519168e-02	1.106617e+00	1.706343e-02
12540000	-4.440724e+03	-9.566857e+02	3.209645e+00	2.524234e+01	1.046512e-01	3.301252e+00	7.108078e-03	9.698137e-01	5.915418e-02	1.148130e+00	2.048380e-02
12560000	-4.447703e+03	-9.425124e+02	3.974155e+00	2.968376e+01	1.395349e-01	2.596205e+00	4.342035e-03	9.818417e-01	7.078434e-02	1.159433e+00	2.530631e-02
12580000	-4.468072e+03	-9.388440e+02	3.609044e+00	2.575656e+01	1.627907e-01	2.495437e+00	2.272363e-02	9.324938e-01	5.130058e-02	8.394399e-01	2.280138e-02
12600000	-4.453440e+03	-9.485144e+02	3.431913e+00	2.521310e+01	1.744186e-01	2.370685e+00	2.496643e-02	9.077505e-01	7.218645e-02	9.581680e-01	2.156099e-02
12620000	-4.462611e+03	-9.291017e+02	3.560117e+00	2.397106e+01	1.860465e-01	2.450028e+00	2.242662e-02	9.382069e-01	3.569875e-02	9.175149e-01	2.242237e-02
12640000	-4.460812e+03	-9.443456e+02	3.762817e+00	2.710457e+01	1.744186e-01	2.991072e+00	7.559978e-03	9.742392e-01	4.926526e-02	1.003852e+00	2.345702e-02
12660000	-4.447764e+03	-9.278169e+02	3.514346e+00	2.472355e+01	1.511628e-01	2.888984e+00	1.274926e-02	9.623289e-01	4.763666e-02	1.226616e+00	2.216017e-02
12680000	-4.451343e+03	-9.465145e+02	3.274808e+00	2.462687e+01	1.046512e-01	2.145623e+00	2.040328e-02	9.482117e-01	3.261301e-02	1.111761e+00	2.065072e-02
12700000	-4.466329e+03	-9.500304e+02	3.239026e+00	2.325058e+01	1.162791e-01	3.002765e+00	8.853443e-03	9.813265e-01	2.138335e-02	1.026518e+00	1.998536e-02
12720000	-4.462227e+03	-9.647589e+02	2.989124e+00	2.140952e+01	1.395349e-01	2.316166e+00	2.810498e-02	9.203161e-01	3.742889e-02	8.401690e-01	1.797286e-02
12740000	-4.447130e+03	-9.461698e+02	3.588315e+00	2.444986e+01	1.976744e-01	2.364291e+00	4.839706e-03	9.782201e-01	8.346032e-02	9.868701e-01	2.195881e-02
12760000	-4.466435e+03	-9.466101e+02	3.472391e+00	2.474837e+01	6.976744e-02	2.668168e+00	8.420083e-03	9.858283e-01	1.491514e-02	1.402620e+00	2.227466e-02
12780000	-4.456082e+03	-9.510262e+02	3.225548e+00	2.478840e+01	5.813953e-02	2.580402e+00	8.059128e-03	9.869590e-01	1.345288e-02	9.279197e-01	2.076499e-02
12800000	-4.458081e+03	-9.372879e+02	4.080585e+00	2.878968e+01	1.046512e-01	2.704242e+00	6.176629e-03	9.850787e-01	2.921631e-02	1.422847e+00	2.539171e-02
12820000	-4.469283e+03	-9.391661e+02	3.484522e+00	2.495990e+01	1.744186e-01	2.819071e+00	3.254660e-02	9.122162e-01	3.450649e-02	1.167774e+00	2.220425e-02
12840000	-4.477845e+03	-9.463631e+02	3.017505e+00	2.231884e+01	1.395349e-01	2.826084e+00	2.391385e-02	9.315431e-01	4.313873e-02	1.193963e+00	1.926510e-02
12860000	-4.447443e+03	-9.080748e+02	4.488117e+00	2.895272e+01	1.627907e-01	2.034152e+00	1.103918e-02	9.729400e-01	3.556950e-02	1.024685e+00	2.891488e-02
12880000	-4.457805e+03	-9.238655e+02	4.460989e+00	3.118362e+01	2.209302e-01	2.715594e+00	1.218330e-02	9.526897e-01	6.984237e-02	1.082083e+00	2.875177e-02
12900000	-4.473465e+03	-9.580433e+02	3.363505e+00	2.294331e+01	1.627907e-01	2.622251e+00	1.020377e-02	9.590938e-01	9.935338e-02	1.467723e+00	2.168748e-02
12920000	-4.438592e+03	-9.471648e+02	2.986971e+00	2.164123e+01	1.395349e-01	1.858396e+00	7.087735e-03	9.809153e-01	4.160418e-02	1.238659e+00	1.924263e-02
12940000	-4.464616e+03	-9.308591e+02	3.981674e+00	2.916995e+01	1.395349e-01	2.420189e+00	1.182153e-02	9.538931e-01	6.775097e-02	1.248306e+00	2.541285e-02
12960000	-4.465770e+03	-8.987791e+02	4.582080e+00	3.070928e+01	1.860465e-01	2.166569e+00	4.036675e-03	9.764709e-01	1.374583e-01	1.320684e+00	2.906487e-02
12980000	-4.445537e+03	-9.116326e+02	4.326616e+00	2.919497e+01	1.627907e-01	2.182974e+00	2.426866e-02	9.301250e-01	5.005320e-02	9.278377e-01	2.767036e-02
13000000	-4.452374e+03	-9.127733e+02	4.066859e+00	2.749462e+01	1.627907e-01	2.347683e+00	1.168404e-02	9.532897e-01	6.668614e-02	1.292307e+00	2.619185e-02
13020000	-4.476443e+03	-9.528059e+02	3.337349e+00	2.199334e+01	1.279070e-01	2.406100e+00	1.034244e-02	9.745937e-01	2.912579e-02	1.118030e+00	2.144502e-02
13040000	-4.471048e+03	-9.387679e+02	3.637531e+00	2.562323e+01	1.627907e-01	2.753435e+00	1.547592e-02	9.330656e-01	6.829022e-02	1.719773e+00	2.344311e-02
13060000	-4.453009e+03	-9.415087e+02	3.788774e+00	2.621660e+01	1.395349e-01	2.549616e+00	1.229879e-02	9.680328e-01	4.100429e-02	1.264612e+00	2.435977e-02
13080000	-4.460731e+03	-9.259366e+02	3.871563e+00	2.693618e+01	1.860465e-01	2.430217e+00	1.028062e-02	9.606977e-01	6.568676e-02	1.123510e+00	2.489612e-02
13100000	-4.453640e+03	-9.190704e+02	4.481066e+00	2.962103e+01	1.395349e-01	2.809808e+00	1.049837e-02	9.727684e-01	3.185112e-02	1.046298e+00	2.888910e-02
13120000	-4.469535e+03	-9.202683e+02	4.418802e+00	2.982866e+01	1.627907e-01	2.742308e+00	1.331831e-02	9.494066e-01	6.487015e-02	1.213941e+00	2.819885e-02
13140000	-4.471016e+03	-9.162946e+02	4.200653e+00	2.858757e+01	1.860465e-01	2.552551e+00	1.932577e-02	9.500406e-01	4.734327e-02	1.287330e+00	2.703874e-02
13160000	-4.445190e+03	-9.388122e+02	4.125654e+00	3.056557e+01	1.162791e-01	2.918535e+00	1.269869e-02	9.511319e-01	7.356741e-02	1.086757e+00	2.605851e-02
13180000	-4.450516e+03	-9.389429e+02	3.720867e+00	2.784502e+01	1.162791e-01	2.893152e+00	8.321470e-03	9.675989e-01	5.993511e-02	1.074278e+00	2.357113e-02
13200000	-4.445884e+03	-9.455103e+02	3.242055e+00	2.467321e+01	5.813953e-02	2.657996e+00	1.214373e-02	9.765377e-01	1.850761e-02	9.656517e-01	2.088924e-02
13220000	-4.470370e+03	-9.507736e+02	3.167662e+00	2.420961e+01	1.162791e-01	2.249605e+00	1.052050e-02	9.771324e-01	1.694017e-02	1.049573e+00	2.016619e-02
13240000	-4.458338e+03	-9.447769e+02	3.401577e+00	2.488617e+01	1.162791e-01	2.382408e+00	4.286864e-03	9.933700e-01	1.070542e-02	1.005613e+00	2.098975e-02
13260000	-4.442271e+03	-9.378024e+02	3.553678e+00	2.516515e+01	1.046512e-01	2.590691e+00	8.399996e-03	9.892841e-01	9.316525e-03	1.262163e+00	2.194745e-02
13280000	-4.443416e+03	-9.201188e+02	4.564673e+00	3.316383e+01	1.511628e-01	2.090471e+00	9.417367e-03	9.685208e-01	5.394043e-02	1.351301e+00	2.938833e-02
13300000	-4.458203e+03	-9.295584e+02	3.738999e+00	2.540481e+01	1.860465e-01	2.266066e+00	9.366761e-03	9.669272e-01	6.998169e-02	8.798259e-01	2.381595e-02
13320000	-4.455359e+03	-9.502147e+02	3.506678e+00	2.583065e+01	1.162791e-01	2.773866e+00	1.387037e-02	9.742502e-01	1.360914e-02	1.117296e+00	2.160794e-02
13340000	-4.483391e+03	-9.349056e+02	4.371377e+00	3.086976e+01	1.279070e-01	2.891270e+00	7.465998e-03	9.760718e-01	4.566092e-02	1.091857e+00	2.706214e-02
13360000	-4.469728e+03	-9.419064e+02	3.065999e+00	2.248525e+01	8.139535e-02	2.927668e+00	8.574008e-03	9.879236e-01	1.096487e-02	1.072171e+00	1.917652e-02
13380000	-4.469402e+03	-9.727977e+02	2.897150e+00	2.231045e+01	1.046512e-01	2.277755e+00	1.467375e-02	9.757464e-01	1.179374e-02	8.948333e-01	1.843059e-02
13400000	-4.461399e+03	-9.569825e+02	3.249227e+00	2.353151e+01	5.813953e-02	3.248233e+00	7.694888e-03	9.922483e-01	5.894000e-03	9.705481e-01	2.051525e-02
13420000	-4.464921e+03	-9.525141e+02	3.430029e+00	2.422406e+01	1.395349e-01	2.773147e+00	4.479322e-03	9.879566e-01	3.395364e-02	1.108275e+00	2.121609e-02
13440000	-4.449407e+03	-9.542966e+02	3.631064e+00	2.565302e+01	1.627907e-01	2.585176e+00	6.305670e-03	9.737437e-01	7.291227e-02	1.272025e+00	2.269355e-02
13460000	-4.440867e+03	-9.360159e+02	4.132517e+00	2.970773e+01	1.162791e-01	2.042364e+00	6.955150e-03	9.851992e-01	2.224449e-02	9.549560e-01	2.556059e-02
13480000	-4.449346e+03	-9.134820e+02	5.102749e+00	3.544221e+01	1.162791e-01	2.264738e+00	2.177549e-02	9.527713e-01	2.694819e-02	1.153340e+00	3.162302e-02
13500000	-4.451069e+03	-8.925413e+02	5.410028e+00	3.843452e+01	1.162791e-01	2.462535e+00	6.233432e-03	9.895897e-01	1.367265e-02	1.520532e+00	3.352872e-02
13520000	-4.450903e+03	-9.304236e+02	4.725715e+00	3.388935e+01	6.976744e-02	2.434236e+00	1.050475e-02	9.856114e-01	8.259974e-03	1.160281e+00	2.950067e-02
13540000	-4.444506e+03	-9.609022e+02	4.174826e+00	2.870300e+01	1.627907e-01	2.058653e+00	1.021750e-02	9.773871e-01	2.965006e-02	1.283864e+00	2.595412e-02
13560000	-4.470750e+03	-9.349158e+02	3.709873e+00	2.411330e+01	1.046512e-01	1.726075e+00	1.412230e-02	9.777318e-01	1.599893e-02	1.074003e+00	2.339079e-02
13580000	-4.446067e+03	-9.431934e+02	3.391085e+00	2.357015e+01	1.511628e-01	2.750598e+00	1.067593e-02	9.705211e-01	4.021538e-02	1.254821e+00	2.128801e-02
13600000	-4.451165e+03	-9.576690e+02	3.196648e+00	2.355689e+01	1.046512e-01	2.445887e+00	1.616775e-02	9.654641e-01	2.175552e-02	1.592079e+00	2.054835e-02
13620000	-4.464035e+03	-9.527272e+02	3.453923e+00	2.572371e+01	1.627907e-01	2.198399e+00	1.208882e-02	9.614632e-01	5.201859e-02	1.423486e+00	2.217531e-02
13640000	-4.448774e+03	-9.442866e+02	3.337808e+00	2.470264e+01	1.279070e-01	2.289818e+00	9.883467e-03	9.670820e-01	4.771246e-02	1.358438e+00	2.140291e-02
13660000	-4.474162e+03	-9.442367e+02	3.876245e+00	2.818913e+01	1.860465e-01	2.588927e+00	2.105335e-02	9.416410e-01	5.057694e-02	1.559093e+00	2.449953e-02
13680000	-4.448956e+03	-9.460634e+02	4.020220e+00	2.911926e+01	1.395349e-01	2.433081e+00	9.697382e-03	9.755086e-01	2.614451e-02	1.420872e+00	2.550878e-02
13700000	-4.456204e+03	-9.429749e+02	3.588961e+00	2.658578e+01	1.627907e-01	2.969136e+00	2.457847e-03	9.924296e-01	4.369289e-02	1.675181e+00	2.288556e-02
13720000	-4.451152e+03	-9.222010e+02	4.068537e+00	2.946446e+01	1.162791e-01	2.039944e+00	1.081534e-02	9.761491e-01	3.234628e-02	1.144269e+00	2.585653e-02
13740000	-4.441127e+03	-9.077997e+02	5.357092e+00	3.793876e+01	8.139535e-02	2.033923e+00	1.620993e-02	9.661935e-01	2.274354e-02	1.578134e+00	3.386943e-02
13760000	-4.455508e+03	-9.466018e+02	3.891567e+00	2.797658e+01	1.627907e-01	2.738956e+00	8.025889e-03	9.769141e-01	4.176725e-02	1.086729e+00	2.463241e-02
13780000	-4.464871e+03	-9.362649e+02	3.244186e+00	2.126175e+01	1.860465e-01	2.165763e+00	5.992539e-03	9.686714e-01	1.101308e-01	9.536713e-01	2.039498e-02
13800000	-4.459978e+03	-9.378128e+02	3.319075e+00	2.483019e+01	1.744186e-01	2.897726e+00	1.941814e-02	9.420923e-01	5.051381e-02	1.199176e+00	2.137615e-02
13820000	-4.470543e+03	-9.156845e+02	3.702140e+00	2.685592e+01	2.093023e-01	2.546845e+00	1.154942e-02	9.509114e-01	7.987361e-02	1.142702e+00	2.375697e-02
13840000	-4.451663e+03	-9.230061e+02	4.082969e+00	2.724354e+01	1.976744e-01	2.060525e+00	1.270715e-02	9.643410e-01	6.039511e-02	1.297477e+00	2.588560e-02
13860000	-4.468714e+03	-9.616982e+02	3.272776e+00	2.535919e+01	2.325581e-02	2.176884e+00	2.670930e-02	9.675229e-01	8.518725e-03	1.624186e+00	2.102381e-02
13880000	-4.472557e+03	-9.357225e+02	3.001184e+00	2.171757e+01	1.744186e-01	2.590477e+00	1.686547e-02	9.619987e-01	3.270245e-02	8.259404e-01	1.890607e-02
13900000	-4.461776e+03	-9.211714e+02	4.064832e+00	2.795643e+01	1.744186e-01	2.183392e+00	1.374708e-02	9.493984e-01	7.071753e-02	8.902925e-01	2.606026e-02
13920000	-4.464155e+03	-9.611045e+02	3.509772e+00	2.705399e+01	1.162791e-01	2.124930e+00	1.818103e-02	9.511400e-01	3.230195e-02	1.286928e+00	2.246231e-02
13940000	-4.468813e+03	-9.280329e+02	3.810006e+00	2.778724e+01	1.046512e-01	2.500773e+00	8.056712e-03	9.806691e-01	3.504753e-02	1.286501e+00	2.445988e-02
13960000	-4.458363e+03	-9.335706e+02	3.488596e+00	2.504632e+01	1.744186e-01	2.637240e+00	2.105704e-02	9.136548e-01	8.222036e-02	1.022918e+00	2.244808e-02
13980000	-4.465541e+03	-9.417754e+02	3.102441e+00	2.191366e+01	1.627907e-01	2.619558e+00	6.625079e-03	9.771407e-01	5.725830e-02	7.679914e-01	1.978227e-02
14000000	-4.460322e+03	-9.312196e+02	3.888290e+00	2.814298e+01	4.651163e-02	2.526288e+00	1.616542e-02	9.782596e-01	8.387324e-03	1.259181e+00	2.437966e-02
14020000	-4.438480e+03	-9.218687e+02	3.631189e+00	2.457981e+01	1.279070e-01	2.361226e+00	1.506570e-02	9.659222e-01	4.046033e-02	1.050344e+00	2.316078e-02
14040000	-4.458273e+03	-9.098957e+02	4.175988e+00	2.905065e+01	1.860465e-01	2.536195e+00	8.931302e-03	9.830922e-01	2.217806e-02	9.962548e-01	2.644904e-02
14060000	-4.464422e+03	-9.219874e+02	4.070180e+00	2.777931e+01	1.627907e-01	2.980995e+00	1.010021e-02	9.670300e-01	5.349576e-02	8.978613e-01	2.573987e-02
14080000	-4.448472e+03	-9.313539e+02	3.956362e+00	2.773272e+01	1.511628e-01	2.973884e+00	1.860357e-02	9.161539e-01	8.603020e-02	1.032484e+00	2.548090e-02
14100000	-4.438722e+03	-9.222658e+02	3.686004e+00	2.618554e+01	1.162791e-01	2.711120e+00	3.420164e-03	9.882071e-01	5.106689e-02	9.564067e-01	2.353620e-02
14120000	-4.446803e+03	-9.364085e+02	4.183702e+00	2.925027e+01	1.279070e-01	2.823840e+00	1.333832e-02	9.730797e-01	1.549109e-02	1.318230e+00	2.595208e-02
14140000	-4.449911e+03	-9.488884e+02	3.756864e+00	2.690289e+01	1.046512e-01	1.740812e+00	1.942254e-02	9.393544e-01	5.351548e-02	1.172376e+00	2.362178e-02
14160000	-4.455260e+03	-9.488464e+02	3.470708e+00	2.495154e+01	1.279070e-01	2.488942e+00	1.843886e-02	9.679612e-01	1.478963e-02	8.870837e-01	2.154106e-02
14180000	-4.453873e+03	-9.280027e+02	4.447071e+00	3.159483e+01	6.976744e-02	2.129368e+00	1.547779e-02	9.651134e-01	2.645983e-02	1.135772e+00	2.836990e-02
14200000	-4.449598e+03	-9.168464e+02	3.767985e+00	2.554314e+01	1.511628e-01	2.509931e+00	9.104364e-03	9.789683e-01	3.301198e-02	9.116200e-01	2.412652e-02
14220000	-4.445781e+03	-9.847657e+02	2.626985e+00	2.059129e+01	1.162791e-01	3.222458e+00	1.352642e-02	9.589829e-01	3.601575e-02	1.313586e+00	1.645058e-02
14240000	-4.446160e+03	-9.671135e+02	2.697360e+00	2.109376e+01	1.162791e-01	2.033255e+00	5.369296e-03	9.874519e-01	2.106229e-02	9.409481e-01	1.683316e-02
14260000	-4.475611e+03	-9.368203e+02	3.943783e+00	2.648105e+01	1.627907e-01	2.409100e+00	1.359744e-02	9.555863e-01	3.299244e-02	9.987455e-01	2.415241e-02
14280000	-4.445162e+03	-9.172843e+02	4.607879e+00	3.082698e+01	1.744186e-01	2.838030e+00	1.939315e-02	9.006141e-01	1.553559e-01	1.029199e+00	2.942870e-02
14300000	-4.457349e+03	-9.247620e+02	3.989211e+00	2.884445e+01	1.279070e-01	2.483575e+00	1.123171e-02	9.815848e-01	1.645659e-02	9.165942e-01	2.537464e-02
14320000	-4.472727e+03	-9.155472e+02	5.085661e+00	3.515452e+01	1.511628e-01	2.628241e+00	1.242771e-02	9.687013e-01	3.344184e-02	1.010974e+00	3.240255e-02
14340000	-4.459944e+03	-9.403649e+02	3.948656e+00	3.011724e+01	1.279070e-01	2.413250e+00	2.635298e-02	9.209567e-01	4.856335e-02	1.097142e+00	2.514305e-02
14360000	-4.460749e+03	-9.303355e+02	4.109946e+00	3.098059e+01	1.279070e-01	2.318732e+00	1.568689e-02	9.657672e-01	2.523643e-02	1.222868e+00	2.615900e-02
14380000	-4.442883e+03	-9.296820e+02	4.185062e+00	3.131082e+01	8.139535e-02	2.423021e+00	2.535336e-02	9.660894e-01	1.138893e-02	1.203723e+00	2.667111e-02
14400000	-4.431626e+03	-9.471721e+02	4.142438e+00	2.995626e+01	1.279070e-01	2.495846e+00	1.465925e-02	9.635745e-01	2.781352e-02	1.517814e+00	2.615382e-02
14420000	-4.464914e+03	-9.464068e+02	3.242963e+00	2.475256e+01	1.395349e-01	2.911179e+00	5.979010e-03	9.872039e-01	2.960098e-02	9.689971e-01	2.074839e-02
14440000	-4.469259e+03	-9.626396e+02	3.108890e+00	2.119090e+01	1.395349e-01	2.039369e+00	1.008821e-02	9.634325e-01	6.139033e-02	1.112656e+00	1.952163e-02
14460000	-4.454054e+03	-9.351748e+02	3.918633e+00	2.748119e+01	1.046512e-01	2.512577e+00	1.582496e-02	9.615012e-01	3.550956e-02	1.040534e+00	2.526251e-02
14480000	-4.456848e+03	-9.411109e+02	3.587398e+00	2.650821e+01	1.279070e-01	2.841493e+00	5.016527e-03	9.878535e-01	2.796498e-02	1.058925e+00	2.307539e-02
14500000	-4.454663e+03	-9.362878e+02	4.239353e+00	3.123799e+01	1.046512e-01	2.159471e+00	5.823529e-03	9.890958e-01	1.357090e-02	8.741669e-01	2.623703e-02
14520000	-4.468093e+03	-9.482554e+02	3.530512e+00	2.553147e+01	1.744186e-01	2.622151e+00	7.144254e-03	9.688433e-01	8.433158e-02	9.980424e-01	2.260407e-02
14540000	-4.447833e+03	-9.336689e+02	4.928149e+00	3.675543e+01	6.976744e-02	2.742710e+00	7.148911e-03	9.917240e-01	7.066167e-03	1.377508e+00	3.007161e-02
14560000	-4.451326e+03	-9.231813e+02	4.626294e+00	3.444148e+01	5.813953e-02	2.792237e+00	1.215024e-02	9.863663e-01	5.143312e-03	1.353259e+00	2.984704e-02
14580000	-4.456388e+03	-9.000271e+02	4.451852e+00	3.360528e+01	1.395349e-01	3.063781e+00	6.598843e-03	9.763588e-01	5.604442e-02	1.817136e+00	2.835786e-02
14600000	-4.449836e+03	-9.278924e+02	4.780601e+00	3.557857e+01	1.279070e-01	2.445154e+00	5.059020e-03	9.806286e-01	5.364484e-02	1.354955e+00	2.975907e-02
14620000	-4.473873e+03	-9.385878e+02	3.258118e+00	2.502748e+01	1.744186e-01	2.607734e+00	1.412087e-02	9.577044e-01	4.210007e-02	1.042505e+00	2.057958e-02
14640000	-4.454129e+03	-9.397865e+02	3.608908e+00	2.671656e+01	1.976744e-01	2.650684e+00	5.248835e-03	9.809124e-01	5.790566e-02	1.294890e+00	2.300484e-02
14660000	-4.458565e+03	-9.386690e+02	3.835961e+00	2.689770e+01	1.976744e-01	2.256009e+00	2.986155e-02	8.926677e-01	8.650387e-02	1.308582e+00	2.394365e-02
14680000	-4.469200e+03	-9.104384e+02	3.374743e+00	2.359290e+01	2.209302e-01	2.120043e+00	1.871977e-02	9.117591e-01	9.525533e-02	7.796019e-01	2.168895e-02
14700000	-4.460768e+03	-9.166984e+02	3.763904e+00	2.582369e+01	2.093023e-01	2.994859e+00	1.110377e-02	9.549826e-01	7.384633e-02	9.359103e-01	2.419863e-02
14720000	-4.437420e+03	-9.379407e+02	4.665191e+00	3.437387e+01	1.627907e-01	2.411214e+00	1.084973e-02	9.352132e-01	1.400009e-01	1.166306e+00	2.875816e-02
14740000	-4.446839e+03	-9.539150e+02	3.231495e+00	2.389185e+01	1.860465e-01	2.755166e+00	4.954758e-03	9.817423e-01	4.893409e-02	1.070753e+00	2.036443e-02
14760000	-4.445940e+03	-9.407121e+02	4.303569e+00	3.022792e+01	1.279070e-01	2.876186e+00	1.527515e-02	9.457038e-01	6.757857e-02	1.170787e+00	2.748211e-02
14780000	-4.449014e+03	-9.205314e+02	4.315234e+00	3.045547e+01	1.279070e-01	2.420204e+00	9.188434e-03	9.741824e-01	4.414241e-02	1.258182e+00	2.746531e-02
14800000	-4.459488e+03	-9.145170e+02	4.231187e+00	2.885927e+01	1.395349e-01	2.430330e+00	3.159060e-02	9.167531e-01	4.157505e-02	1.087842e+00	2.721987e-02
14820000	-4.468762e+03	-9.397358e+02	3.791224e+00	2.507154e+01	1.511628e-01	2.349903e+00	1.383817e-02	9.452804e-01	8.145670e-02	8.178382e-01	2.402915e-02
14840000	-4.450257e+03	-9.645054e+02	2.942111e+00	2.237148e+01	1.627907e-01	2.545615e+00	2.043802e-02	9.460719e-01	3.741488e-02	1.087181e+00	1.871277e-02
14860000	-4.448702e+03	-9.485288e+02	3.227112e+00	2.381074e+01	8.139535e-02	2.713593e+00	7.980106e-03	9.855285e-01	1.579590e-02	1.295244e+00	2.061529e-02
14880000	-4.451642e+03	-9.384145e+02	3.838284e+00	2.821268e+01	1.395349e-01	2.350056e+00	3.002226e-03	9.895232e-01	6.125354e-02	1.279058e+00	2.475415e-02
14900000	-4.436890e+03	-9.310609e+02	4.181236e+00	2.992014e+01	2.093023e-01	2.239164e+00	2.117334e-03	9.900174e-01	1.088433e-01	1.129631e+00	2.591096e-02
14920000	-4.438712e+03	-9.457777e+02	3.981411e+00	2.889266e+01	1.279070e-01	2.600463e+00	2.411757e-03	9.944028e-01	3.065431e-02	1.221672e+00	2.525364e-02
14940000	-4.445710e+03	-9.363209e+02	3.493167e+00	2.469678e+01	1.976744e-01	2.304082e+00	3.376811e-03	9.839315e-01	9.158435e-02	1.003545e+00	2.229242e-02
14960000	-4.449576e+03	-9.638166e+02	3.516689e+00	2.601344e+01	1.046512e-01	3.337320e+00	4.439122e-03	9.872011e-01	4.287367e-02	1.083601e+00	2.242366e-02
14980000	-4.455733e+03	-9.324666e+02	3.235436e+00	2.221818e+01	1.279070e-01	2.661737e+00	4.362978e-03	9.907745e-01	3.066160e-02	8.631659e-01	2.069683e-02
15000000	-4.467756e+03	-9.479897e+02	3.538481e+00	2.452284e+01	1.744186e-01	2.109066e+00	1.693255e-02	9.583712e-01	2.697010e-02	1.284930e+00	2.118549e-02
15020000	-4.453208e+03	-9.631281e+02	3.011716e+00	2.221672e+01	1.162791e-01	3.714393e+00	1.785306e-02	9.531700e-01	3.877073e-02	1.270868e+00	1.878705e-02
15040000	-4.451665e+03	-9.492690e+02	2.830593e+00	2.081967e+01	1.860465e-01	2.449403e+00	3.186468e-02	8.766117e-01	7.330630e-02	7.749780e-01	1.792914e-02
15060000	-4.453502e+03	-9.375271e+02	3.280638e+00	2.403953e+01	1.744186e-01	2.911382e+00	1.334863e-02	9.573491e-01	5.264296e-02	1.113838e+00	2.079457e-02
15080000	-4.447321e+03	-9.456294e+02	3.429068e+00	2.602324e+01	1.046512e-01	2.417443e+00	1.407868e-02	9.471192e-01	6.558134e-02	7.769380e-01	2.199905e-02
15100000	-4.451209e+03	-9.516805e+02	3.568470e+00	2.685578e+01	1.162791e-01	2.401404e+00	1.965635e-02	9.610720e-01	2.228194e-02	1.165756e+00	2.285541e-02
15120000	-4.444323e+03	-9.277184e+02	3.692616e+00	2.605071e+01	1.162791e-01	2.091134e+00	9.016527e-03	9.778080e-01	2.333497e-02	1.086257e+00	2.320358e-02
15140000	-4.440637e+03	-9.428720e+02	3.314776e+00	2.363324e+01	1.860465e-01	2.202640e+00	2.358919e-02	8.960310e-01	1.113033e-01	8.623579e-01	2.112270e-02
15160000	-4.450966e+03	-9.588279e+02	3.161156e+00	2.221376e+01	1.976744e-01	3.728839e+00	1.509965e-02	9.592386e-01	3.806692e-02	1.151589e+00	1.970721e-02
15180000	-4.454256e+03	-9.385573e+02	3.777118e+00	2.800370e+01	1.627907e-01	3.120810e+00	9.676815e-03	9.605200e-01	7.991349e-02	1.182953e+00	2.426638e-02
15200000	-4.451950e+03	-9.537453e+02	3.138683e+00	2.252561e+01	1.744186e-01	2.262641e+00	9.154362e-03	9.706000e-01	3.628047e-02	9.664113e-01	2.016335e-02
15220000	-4.460388e+03	-9.430348e+02	3.406578e+00	2.463834e+01	1.860465e-01	2.413907e+00	5.300686e-03	9.837249e-01	5.644005e-02	1.378144e+00	2.189764e-02
15240000	-4.451037e+03	-9.494751e+02	3.420238e+00	2.547594e+01	1.860465e-01	2.504731e+00	1.628590e-02	9.399639e-01	5.955375e-02	1.237711e+00	2.191528e-02
15260000	-4.459577e+03	-9.355849e+02	4.377026e+00	3.256203e+01	1.279070e-01	2.531659e+00	1.971751e-02	9.578031e-01	3.223228e-02	1.366637e+00	2.812345e-02
15280000	-4.443307e+03	-9.359048e+02	3.487606e+00	2.636696e+01	1.511628e-01	2.611557e+00	1.931416e-02	9.603807e-01	2.005500e-02	1.136058e+00	2.249338e-02
15300000	-4.450860e+03	-9.302658e+02	3.608545e+00	2.557784e+01	1.162791e-01	2.668656e+00	1.097456e-02	9.827173e-01	1.181870e-02	1.012378e+00	2.291789e-02
15320000	-4.445302e+03	-9.684304e+02	3.378948e+00	2.701000e+01	1.860465e-01	2.087225e+00	9.837231e-03	9.478243e-01	1.013093e-01	1.298540e+00	2.170415e-02
15340000	-4.466847e+03	-9.352139e+02	3.846470e+00	2.969557e+01	1.279070e-01	2.284706e+00	5.579978e-03	9.860819e-01	2.929266e-02	1.142002e+00	2.421562e-02
15360000	-4.440459e+03	-9.250050e+02	3.948329e+00	3.058637e+01	1.395349e-01	2.542348e+00	1.038670e-02	9.665321e-01	4.847386e-02	1.336250e+00	2.521410e-02
15380000	-4.473469e+03	-9.595162e+02	3.087126e+00	2.467990e+01	9.302326e-02	2.804207e+00	1.790277e-02	9.639562e-01	1.390160e-02	8.152670e-01	1.959948e-02
15400000	-4.442506e+03	-9.661991e+02	2.857017e+00	2.212644e+01	1.511628e-01	2.987173e+00	1.441426e-02	9.690520e-01	2.439563e-02	1.042057e+00	1.835204e-02
15420000	-4.452016e+03	-9.373244e+02	3.790132e+00	2.699340e+01	1.279070e-01	2.491032e+00	4.700096e-03	9.917458e-01	1.734655e-02	7.820066e-01	2.415920e-02
15440000	-4.453812e+03	-9.476571e+02	3.413908e+00	2.598673e+01	1.279070e-01	2.292802e+00	2.003955e-02	9.579235e-01	2.832968e-02	9.774742e-01	2.149875e-02
15460000	-4.455845e+03	-9.134407e+02	4.324946e+00	3.040113e+01	9.302326e-02	2.595591e+00	6.255849e-03	9.913195e-01	9.092240e-03	1.311479e+00	2.781877e-02
15480000	-4.460815e+03	-9.159342e+02	4.052192e+00	2.809601e+01	1.860465e-01	2.666243e+00	1.752614e-02	9.153283e-01	1.100368e-01	8.783489e-01	2.597581e-02
15500000	-4.438990e+03	-9.471189e+02	3.534745e+00	2.471802e+01	1.395349e-01	2.409527e+00	8.171008e-03	9.814909e-01	2.460452e-02	1.063049e+00	2.250603e-02
15520000	-4.451939e+03	-9.364459e+02	4.584016e+00	3.168313e+01	1.162791e-01	2.082875e+00	1.267333e-02	9.788397e-01	2.113387e-02	1.283309e+00	2.941003e-02
15540000	-4.447251e+03	-9.617232e+02	2.863240e+00	2.008841e+01	1.627907e-01	2.812127e+00	1.624677e-02	9.503083e-01	5.492207e-02	1.153413e+00	1.837506e-02
15560000	-4.457270e+03	-9.362346e+02	3.740429e+00	2.563617e+01	1.627907e-01	3.337940e+00	1.395834e-02	9.536456e-01	6.270173e-02	1.085879e+00	2.400820e-02
15580000	-4.457750e+03	-9.132171e+02	4.064497e+00	2.749582e+01	2.209302e-01	2.784677e+00	9.284230e-03	9.616628e-01	8.254002e-02	1.076787e+00	2.554213e-02
15600000	-4.446716e+03	-9.155860e+02	3.945889e+00	2.761949e+01	1.744186e-01	2.882014e+00	8.825024e-03	9.687794e-01	5.723355e-02	1.168317e+00	2.499493e-02
15620000	-4.439417e+03	-9.490390e+02	3.685489e+00	2.732161e+01	6.976744e-02	2.975483e+00	6.490281e-03	9.933577e-01	5.660118e-03	1.718078e+00	2.332864e-02
15640000	-4.436820e+03	-9.675258e+02	3.033436e+00	2.256474e+01	1.162791e-01	2.417858e+00	1.079423e-02	9.719688e-01	2.919640e-02	1.409544e+00	1.932380e-02
15660000	-4.441826e+03	-9.397985e+02	3.954833e+00	2.880512e+01	1.395349e-01	2.443234e+00	9.168143e-03	9.776197e-01	3.571388e-02	1.439369e+00	2.536582e-02
15680000	-4.439564e+03	-9.438911e+02	3.588073e+00	2.880589e+01	6.976744e-02	2.342512e+00	1.009550e-02	9.851608e-01	6.207198e-03	1.137167e+00	2.303505e-02
15700000	-4.443181e+03	-9.525214e+02	3.877905e+00	3.083101e+01	1.395349e-01	2.751472e+00	1.913114e-02	9.568437e-01	1.986908e-02	1.099633e+00	2.488333e-02
15720000	-4.472975e+03	-9.282748e+02	3.533738e+00	2.473308e+01	1.162791e-01	3.370645e+00	6.134236e-03	9.889879e-01	1.517962e-02	8.751406e-01	2.268416e-02
15740000	-4.445808e+03	-9.548807e+02	3.787300e+00	2.693051e+01	1.511628e-01	2.646363e+00	3.239254e-03	9.880759e-01	5.154847e-02	9.649695e-01	2.439492e-02
15760000	-4.443140e+03	-9.421132e+02	3.522689e+00	2.430228e+01	1.511628e-01	2.678841e+00	1.324898e-02	9.535836e-01	5.142958e-02	1.270230e+00	2.271483e-02
15780000	-4.455309e+03	-9.206215e+02	3.825202e+00	2.627550e+01	9.302326e-02	2.273257e+00	5.967868e-03	9.835188e-01	4.181853e-02	8.343144e-01	2.461962e-02
15800000	-4.441505e+03	-9.237557e+02	4.112804e+00	3.031218e+01	1.395349e-01	2.468688e+00	4.688879e-03	9.868190e-01	4.595809e-02	1.032005e+00	2.649759e-02
15820000	-4.441314e+03	-9.210361e+02	4.454117e+00	3.243189e+01	6.976744e-02	2.455291e+00	6.378647e-03	9.852577e-01	2.614907e-02	1.275740e+00	2.872414e-02
15840000	-4.448430e+03	-9.498513e+02	3.418542e+00	2.629351e+01	9.302326e-02	2.786936e+00	2.228519e-02	9.607014e-01	1.652769e-02	1.312256e+00	2.183946e-02
15860000	-4.454470e+03	-9.262356e+02	3.556886e+00	2.657798e+01	1.162791e-01	2.199704e+00	1.160881e-02	9.841749e-01	1.030546e-02	1.569948e+00	2.289198e-02
15880000	-4.443974e+03	-9.734088e+02	3.002160e+00	2.411526e+01	1.046512e-01	2.494701e+00	9.792238e-03	9.720685e-01	3.356109e-02	1.193578e+00	1.930924e-02
15900000	-4.459773e+03	-9.166985e+02	4.153711e+00	3.100906e+01	1.860465e-01	2.721253e+00	1.614332e-02	9.527177e-01	5.163473e-02	1.372144e+00	2.671230e-02
15920000	-4.455902e+03	-9.319923e+02	4.379914e+00	3.255358e+01	1.627907e-01	2.506759e+00	2.736260e-02	9.331533e-01	3.485713e-02	1.305024e+00	2.815667e-02
15940000	-4.448825e+03	-9.317503e+02	4.061733e+00	3.051331e+01	8.139535e-02	2.735942e+00	2.232320e-02	9.470948e-01	2.622905e-02	1.229107e+00	2.574482e-02
15960000	-4.429124e+03	-9.334537e+02	4.081614e+00	3.013725e+01	6.976744e-02	2.392774e+00	2.361141e-02	9.680129e-01	1.064203e-02	1.276888e+00	2.560461e-02
15980000	-4.455101e+03	-9.444713e+02	3.796188e+00	2.942351e+01	8.139535e-02	2.245061e+00	9.119350e-03	9.871399e-01	1.117904e-02	1.609219e+00	2.411573e-02
16000000	-4.447836e+03	-9.087570e+02	4.771770e+00	3.370528e+01	1.046512e-01	3.603955e+00	1.539979e-02	9.732762e-01	1.759183e-02	1.423588e+00	3.015215e-02
16020000	-4.457619e+03	-9.177422e+02	4.343842e+00	3.041615e+01	9.302326e-02	2.440973e+00	1.942654e-02	9.718533e-01	1.282080e-02	1.659894e+00	2.697901e-02
16040000	-4.458531e+03	-9.168909e+02	3.777958e+00	2.774528e+01	1.162791e-01	2.672870e+00	7.005933e-03	9.838854e-01	2.774959e-02	1.479577e+00	2.419309e-02
16060000	-4.465883e+03	-9.636827e+02	3.562891e+00	2.696321e+01	1.162791e-01	2.620108e+00	2.380632e-02	9.391639e-01	3.802710e-02	1.298321e+00	2.292615e-02
16080000	-4.454962e+03	-9.767115e+02	2.909389e+00	2.187694e+01	1.279070e-01	2.684133e+00	1.116644e-02	9.624075e-01	6.153923e-02	9.305690e-01	1.871221e-02
16100000	-4.456771e+03	-9.458337e+02	3.345295e+00	2.505058e+01	1.744186e-01	2.700622e+00	5.694752e-03	9.803080e-01	4.420645e-02	8.976134e-01	2.141841e-02
16120000	-4.449706e+03	-9.415798e+02	3.311274e+00	2.517580e+01	1.279070e-01	4.045942e+00	1.048326e-02	9.756710e-01	2.018734e-02	1.131942e+00	2.133001e-02
16140000	-4.441786e+03	-9.483203e+02	3.824181e+00	2.784687e+01	9.302326e-02	2.756160e+00	1.179559e-02	9.829646e-01	1.119732e-02	1.237877e+00	2.435634e-02
16160000	-4.472139e+03	-9.255088e+02	4.337395e+00	3.144331e+01	1.162791e-01	2.440860e+00	2.046481e-02	9.361564e-01	3.504461e-02	1.326542e+00	2.754274e-02
16180000	-4.448107e+03	-9.263520e+02	4.418440e+00	2.977748e+01	1.744186e-01	2.727267e+00	2.044319e-02	9.462803e-01	4.706140e-02	1.298310e+00	2.761315e-02
16200000	-4.459020e+03	-9.184959e+02	4.049604e+00	2.585455e+01	1.627907e-01	2.610298e+00	2.296913e-02	9.184305e-01	6.697806e-02	1.139018e+00	2.568450e-02
16220000	-4.451983e+03	-9.180636e+02	4.182969e+00	2.881097e+01	3.488372e-02	2.840582e+00	1.828508e-02	9.637720e-01	2.516640e-02	1.262617e+00	2.663287e-02
16240000	-4.464419e+03	-9.092920e+02	5.067071e+00	3.444061e+01	9.302326e-02	2.058983e+00	1.815111e-02	9.552223e-01	3.459914e-02	1.055713e+00	3.214781e-02
16260000	-4.456806e+03	-9.448785e+02	3.323845e+00	2.474052e+01	1.046512e-01	2.386849e+00	1.168820e-02	9.709035e-01	2.322476e-02	1.505581e+00	2.112165e-02
16280000	-4.441447e+03	-9.496620e+02	2.925721e+00	2.214309e+01	2.093023e-01	2.813765e+00	5.626511e-03	9.771572e-01	9.434617e-02	1.288273e+00	1.880565e-02
16300000	-4.445626e+03	-9.262963e+02	3.578504e+00	2.406412e+01	1.511628e-01	2.447557e+00	6.285211e-03	9.842417e-01	3.536266e-02	1.075687e+00	2.292353e-02
16320000	-4.452352e+03	-9.255469e+02	3.543069e+00	2.465856e+01	1.860465e-01	2.087973e+00	4.206000e-03	9.751377e-01	1.279926e-01	6.464675e-01	2.246298e-02
16340000	-4.460232e+03	-9.573224e+02	3.532156e+00	2.545896e+01	1.395349e-01	2.604415e+00	1.104817e-02	9.715365e-01	2.719099e-02	1.029562e+00	2.213419e-02
16360000	-4.453012e+03	-9.459658e+02	3.828188e+00	2.759707e+01	1.744186e-01	2.546563e+00	7.951650e-03	9.787031e-01	2.626283e-02	9.855222e-01	2.391681e-02
16380000	-4.475504e+03	-9.384183e+02	3.592986e+00	2.662392e+01	1.627907e-01	2.884591e+00	1.061749e-02	9.646404e-01	5.108963e-02	1.083513e+00	2.308755e-02
16400000	-4.462091e+03	-9.421309e+02	4.190084e+00	3.184776e+01	1.744186e-01	2.759810e+00	1.262688e-02	9.592833e-01	5.361142e-02	1.223443e+00	2.565903e-02
16420000	-4.449249e+03	-9.133627e+02	4.608717e+00	3.185656e+01	1.627907e-01	2.557129e+00	1.669541e-02	9.647649e-01	3.153824e-02	1.163031e+00	2.856093e-02
16440000	-4.460229e+03	-9.171754e+02	4.379148e+00	2.963341e+01	1.279070e-01	2.429233e+00	1.705814e-02	9.380490e-01	7.495498e-02	1.326858e+00	2.713727e-02
16460000	-4.441397e+03	-9.181395e+02	4.942180e+00	3.382132e+01	9.302326e-02	3.338483e+00	1.326288e-02	9.747448e-01	1.644093e-02	1.409521e+00	3.136488e-02
16480000	-4.459648e+03	-9.248922e+02	4.180961e+00	3.006694e+01	1.046512e-01	2.600392e+00	7.325657e-03	9.772395e-01	3.729018e-02	1.389513e+00	2.635092e-02
16500000	-4.442929e+03	-9.090266e+02	4.757392e+00	3.447217e+01	9.302326e-02	2.617955e+00	5.210753e-03	9.919806e-01	1.443368e-02	1.770224e+00	3.017582e-02
16520000	-4.458702e+03	-9.342473e+02	3.972732e+00	3.051929e+01	1.046512e-01	2.416265e+00	2.029728e-02	9.582896e-01	1.749906e-02	8.916857e-01	2.547395e-02
16540000	-4.457575e+03	-9.047920e+02	5.117687e+00	3.497592e+01	1.279070e-01	1.775522e+00	8.989456e-03	9.837274e-01	2.044161e-02	1.610849e+00	3.235447e-02
16560000	-4.471886e+03	-9.192825e+02	4.135363e+00	2.758108e+01	1.511628e-01	2.868438e+00	1.280435e-02	9.673141e-01	3.455208e-02	8.823072e-01	2.650467e-02
16580000	-4.460145e+03	-9.069182e+02	4.795078e+00	3.324620e+01	1.744186e-01	2.055102e+00	2.149758e-02	9.342165e-01	5.352238e-02	1.018760e+00	3.052643e-02
16600000	-4.450149e+03	-9.403270e+02	3.470417e+00	2.511150e+01	1.395349e-01	2.551202e+00	2.170042e-02	9.548705e-01	2.939938e-02	1.255251e+00	2.230829e-02
16620000	-4.448534e+03	-9.187490e+02	4.091632e+00	2.694844e+01	1.744186e-01	3.356607e+00	1.926057e-02	9.491561e-01	4.366550e-02	1.349574e+00	2.589590e-02
16640000	-4.455900e+03	-9.369866e+02	3.649750e+00	2.522075e+01	1.162791e-01	2.884084e+00	2.160727e-02	9.469273e-01	3.554135e-02	1.060286e+00	2.286496e-02
16660000	-4.453615e+03	-9.353348e+02	4.186927e+00	3.080118e+01	1.744186e-01	1.830288e+00	9.468494e-03	9.601238e-01	7.134471e-02	1.222510e+00	2.659793e-02
16680000	-4.466518e+03	-9.349700e+02	3.918396e+00	2.602530e+01	1.976744e-01	1.920034e+00	2.478981e-02	9.273160e-01	5.375626e-02	1.139188e+00	2.464586e-02
16700000	-4.454453e+03	-9.385546e+02	3.951572e+00	2.598323e+01	1.511628e-01	1.672875e+00	2.049195e-02	9.554866e-01	2.845713e-02	1.328706e+00	2.500888e-02
16720000	-4.458132e+03	-9.445407e+02	3.193209e+00	2.171723e+01	2.093023e-01	3.297312e+00	1.825985e-02	9.385615e-01	6.903252e-02	1.052047e+00	2.041172e-02
16740000	-4.456836e+03	-9.588394e+02	3.398984e+00	2.496935e+01	9.302326e-02	2.375147e+00	6.231677e-03	9.894027e-01	1.578069e-02	9.614765e-01	2.173219e-02
16760000	-4.452027e+03	-9.356661e+02	3.802891e+00	2.609200e+01	1.395349e-01	2.528840e+00	1.390800e-02	9.660735e-01	3.231457e-02	1.064613e+00	2.411067e-02
16780000	-4.460716e+03	-9.069597e+02	5.238849e+00	3.593164e+01	1.279070e-01	2.342345e+00	1.133763e-02	9.707955e-01	2.952107e-02	1.391641e+00	3.312495e-02
16800000	-4.450768e+03	-9.257852e+02	4.793720e+00	3.401730e+01	9.302326e-02	2.008051e+00	1.200537e-02	9.754414e-01	2.029370e-02	1.369857e+00	2.999914e-02
16820000	-4.449650e+03	-9.642557e+02	3.155802e+00	2.387080e+01	1.162791e-01	2.373499e+00	2.559159e-02	9.437180e-01	2.467474e-02	1.371612e+00	1.971977e-02
16840000	-4.449218e+03	-9.312791e+02	3.522827e+00	2.411797e+01	1.744186e-01	2.548851e+00	9.804640e-03	9.791609e-01	2.129168e-02	9.447328e-01	2.244628e-02
16860000	-4.443486e+03	-9.184322e+02	3.735817e+00	2.556670e+01	1.860465e-01	2.690140e+00	1.814743e-02	9.414226e-01	6.829610e-02	1.046553e+00	2.409015e-02
16880000	-4.458398e+03	-9.106925e+02	5.129258e+00	3.500941e+01	1.511628e-01	2.318230e+00	1.831373e-02	9.514182e-01	3.616466e-02	1.377908e+00	3.307785e-02
16900000	-4.434556e+03	-9.093743e+02	4.879427e+00	3.297017e+01	1.395349e-01	2.519063e+00	6.421498e-03	9.782516e-01	6.780690e-02	1.104976e+00	3.133974e-02
16920000	-4.448131e+03	-9.184832e+02	4.292581e+00	3.048845e+01	9.302326e-02	2.388210e+00	1.668524e-02	9.653528e-01	2.297915e-02	1.330582e+00	2.661389e-02
16940000	-4.449332e+03	-9.077808e+02	4.276729e+00	2.992599e+01	1.279070e-01	2.242056e+00	9.322761e-03	9.764890e-01	2.619902e-02	1.390214e+00	2.749098e-02
16960000	-4.457990e+03	-9.628667e+02	3.222401e+00	2.444236e+01	1.162791e-01	2.368309e+00	2.474769e-02	9.355894e-01	2.758519e-02	9.449468e-01	2.003031e-02
16980000	-4.452995e+03	-9.412339e+02	3.030763e+00	2.089156e+01	1.046512e-01	3.078467e+00	6.397326e-03	9.828113e-01	4.099815e-02	1.239258e+00	1.929603e-02
17000000	-4.447060e+03	-9.032982e+02	4.816510e+00	3.562988e+01	1.046512e-01	2.058306e+00	9.476691e-03	9.741803e-01	3.481006e-02	1.739988e+00	3.049073e-02
17020000	-4.448066e+03	-9.228136e+02	3.419419e+00	2.529738e+01	1.162791e-01	3.185757e+00	3.280592e-03	9.936819e-01	1.814904e-02	1.350899e+00	2.162256e-02
17040000	-4.466487e+03	-9.590218e+02	2.752590e+00	2.028964e+01	1.511628e-01	2.279971e+00	3.727431e-03	9.878550e-01	5.286272e-02	1.118387e+00	1.774089e-02
17060000	-4.465685e+03	-9.326268e+02	4.007123e+00	3.067636e+01	8.139535e-02	2.094410e+00	1.876419e-02	9.714240e-01	1.088585e-02	1.294615e+00	2.584276e-02
17080000	-4.451500e+03	-9.618763e+02	3.509345e+00	2.779549e+01	1.395349e-01	2.610446e+00	1.981544e-02	9.347632e-01	4.825937e-02	1.714134e+00	2.261880e-02
17100000	-4.461555e+03	-9.393634e+02	3.107856e+00	2.263654e+01	1.627907e-01	2.723023e+00	1.581807e-02	9.468830e-01	5.614190e-02	1.066553e+00	2.000331e-02
17120000	-4.448874e+03	-9.306368e+02	3.697215e+00	2.553408e+01	1.627907e-01	2.283009e+00	9.984963e-03	9.740584e-01	3.976342e-02	1.043359e+00	2.359680e-02
17140000	-4.462866e+03	-9.476701e+02	3.772763e+00	2.708962e+01	1.046512e-01	2.277680e+00	1.663456e-02	9.653473e-01	2.259686e-02	9.407290e-01	2.376637e-02
17160000	-4.465851e+03	-9.359429e+02	3.229603e+00	2.395515e+01	1.976744e-01	3.105932e+00	1.140100e-02	9.576986e-01	6.641032e-02	9.285605e-01	2.079673e-02
17180000	-4.467353e+03	-9.124673e+02	3.760044e+00	2.565382e+01	1.744186e-01	2.516602e+00	7.551533e-03	9.716829e-01	6.603991e-02	1.500177e+00	2.393173e-02
17200000	-4.438803e+03	-9.430605e+02	3.436521e+00	2.321590e+01	1.627907e-01	2.375523e+00	8.713108e-03	9.733882e-01	4.686489e-02	1.038087e+00	2.161128e-02
17220000	-4.470628e+03	-9.221597e+02	3.662424e+00	2.590398e+01	1.162791e-01	2.175498e+00	4.042562e-03	9.926885e-01	1.820883e-02	9.967250e-01	2.353868e-02
17240000	-4.453034e+03	-9.337314e+02	4.488156e+00	2.882082e+01	2.325581e-01	2.017475e+00	7.415819e-03	9.665401e-01	1.193931e-01	1.621588e+00	2.890484e-02
17260000	-4.454665e+03	-9.215115e+02	4.851492e+00	3.314432e+01	1.511628e-01	2.370716e+00	1.348725e-02	9.598698e-01	6.035787e-02	1.243409e+00	3.049685e-02
17280000	-4.440298e+03	-9.182039e+02	4.783737e+00	3.458060e+01	9.302326e-02	2.601341e+00	1.908211e-02	9.765176e-01	8.952819e-03	1.817974e+00	3.012339e-02
17300000	-4.463817e+03	-9.100412e+02	4.640747e+00	3.374709e+01	1.860465e-01	2.571956e+00	8.133719e-03	9.641649e-01	8.437444e-02	1.441566e+00	2.922477e-02
17320000	-4.458597e+03	-9.791351e+02	2.715996e+00	2.312030e+01	1.279070e-01	2.378896e+00	2.226259e-02	9.360845e-01	3.305070e-02	1.310838e+00	1.662521e-02
17340000	-4.439126e+03	-9.182466e+02	4.639407e+00	2.952365e+01	1.511628e-01	2.549132e+00	1.151878e-02	9.703784e-01	3.662112e-02	1.513558e+00	2.946778e-02
17360000	-4.454055e+03	-9.235296e+02	4.624719e+00	3.273438e+01	1.511628e-01	2.434690e+00	1.314199e-02	9.694206e-01	2.372878e-02	1.011485e+00	2.916246e-02
17380000	-4.457193e+03	-9.221735e+02	4.276165e+00	3.082895e+01	8.139535e-02	2.539941e+00	1.119420e-02	9.729820e-01	3.231248e-02	1.127146e+00	2.702705e-02
17400000	-4.455393e+03	-9.087108e+02	4.734249e+00	3.433102e+01	1.511628e-01	1.954785e+00	1.762964e-02	9.379103e-01	5.838428e-02	1.297566e+00	2.989723e-02
17420000	-4.434324e+03	-9.460404e+02	3.776043e+00	2.940592e+01	1.279070e-01	2.605919e+00	2.005712e-02	9.398864e-01	5.482387e-02	1.125387e+00	2.390731e-02
17440000	-4.446941e+03	-9.335200e+02	3.784836e+00	2.882342e+01	1.395349e-01	2.010292e+00	8.951233e-03	9.736627e-01	3.742414e-02	1.239126e+00	2.367686e-02
17460000	-4.461090e+03	-9.445860e+02	3.678920e+00	2.852306e+01	1.046512e-01	2.433162e+00	4.205997e-03	9.925867e-01	1.972282e-02	1.331630e+00	2.302538e-02
17480000	-4.441993e+03	-9.460693e+02	3.698213e+00	2.780660e+01	8.139535e-02	3.097859e+00	1.327086e-03	9.978485e-01	1.398334e-02	1.223246e+00	2.335623e-02
17500000	-4.474225e+03	-9.735016e+02	2.925439e+00	2.199339e+01	1.511628e-01	2.848300e+00	4.639538e-03	9.805504e-01	5.204947e-02	1.022870e+00	1.777399e-02
17520000	-4.472296e+03	-9.500298e+02	3.602327e+00	2.756638e+01	1.279070e-01	3.058612e+00	2.510511e-03	9.914920e-01	4.412180e-02	1.073231e+00	2.272566e-02
17540000	-4.442278e+03	-9.472416e+02	3.310802e+00	2.539764e+01	8.139535e-02	3.251616e+00	2.597266e-03	9.943680e-01	2.651331e-02	1.155836e+00	2.089671e-02
17560000	-4.451833e+03	-9.402205e+02	3.831965e+00	2.734161e+01	1.860465e-01	1.973188e+00	3.201373e-03	9.869986e-01	8.048698e-02	1.288033e+00	2.448417e-02
17580000	-4.446018e+03	-9.664142e+02	3.657016e+00	2.786441e+01	9.302326e-02	2.488661e+00	1.938262e-02	9.384922e-01	4.732691e-02	1.073578e+00	2.335883e-02
17600000	-4.462668e+03	-9.458173e+02	3.891980e+00	2.899680e+01	1.162791e-01	2.529345e+00	1.337884e-02	9.715047e-01	2.875311e-02	1.228812e+00	2.493150e-02
17620000	-4.449973e+03	-9.383459e+02	4.037209e+00	3.106051e+01	1.279070e-01	2.257591e+00	1.685689e-02	9.664825e-01	2.395178e-02	1.243270e+00	2.587223e-02
17640000	-4.446222e+03	-9.467702e+02	3.706386e+00	2.726995e+01	1.046512e-01	2.532697e+00	1.897418e-02	9.441549e-01	3.636771e-02	1.509156e+00	2.330586e-02
17660000	-4.457364e+03	-9.276186e+02	4.465321e+00	3.283616e+01	6.976744e-02	3.783696e+00	2.494418e-02	9.642524e-01	1.297477e-02	1.313299e+00	2.872874e-02
17680000	-4.454451e+03	-9.574824e+02	2.942443e+00	2.132330e+01	1.162791e-01	3.058887e+00	1.421694e-02	9.523202e-01	5.840441e-02	8.544674e-01	1.857148e-02
17700000	-4.459720e+03	-9.251285e+02	3.791689e+00	2.656539e+01	1.279070e-01	2.444354e+00	1.709762e-02	9.608919e-01	2.639651e-02	8.531974e-01	2.421423e-02
17720000	-4.444800e+03	-9.131673e+02	4.261584e+00	2.931656e+01	1.046512e-01	3.087802e+00	8.650021e-03	9.781554e-01	3.492322e-02	1.440176e+00	2.743890e-02
17740000	-4.464326e+03	-9.293807e+02	4.853456e+00	3.646138e+01	1.279070e-01	2.782465e+00	2.321836e-02	9.357946e-01	4.100359e-02	1.269229e+00	3.095769e-02
17760000	-4.444577e+03	-9.438547e+02	3.251471e+00	2.374232e+01	2.209302e-01	2.547387e+00	1.222886e-02	9.556341e-01	5.113153e-02	1.068010e+00	2.070701e-02
17780000	-4.440561e+03	-9.299272e+02	3.798375e+00	2.662643e+01	1.744186e-01	2.091671e+00	2.090847e-02	9.080581e-01	9.470542e-02	1.057261e+00	2.425873e-02
17800000	-4.456224e+03	-9.259967e+02	3.908803e+00	2.939799e+01	1.744186e-01	2.703222e+00	8.639797e-03	9.699154e-01	4.047027e-02	1.239203e+00	2.520654e-02
17820000	-4.458618e+03	-9.425442e+02	3.488052e+00	2.397566e+01	1.976744e-01	2.755006e+00	1.200116e-02	9.581215e-01	5.570663e-02	9.684419e-01	2.214966e-02
17840000	-4.456341e+03	-9.194947e+02	3.930053e+00	2.595636e+01	1.860465e-01	2.174790e+00	1.853405e-02	9.466608e-01	6.453267e-02	8.806741e-01	2.513039e-02
17860000	-4.456646e+03	-9.734433e+02	2.801122e+00	2.031200e+01	1.511628e-01	2.384837e+00	8.289417e-03	9.708801e-01	4.808130e-02	1.068078e+00	1.715246e-02
17880000	-4.455344e+03	-9.372959e+02	3.832149e+00	2.496739e+01	1.162791e-01	2.492612e+00	1.272234e-02	9.725372e-01	2.237001e-02	1.091108e+00	2.346145e-02
17900000	-4.450998e+03	-9.277305e+02	3.605709e+00	2.486335e+01	1.627907e-01	2.585449e+00	1.571039e-02	9.425973e-01	7.396280e-02	9.931141e-01	2.287708e-02
17920000	-4.453214e+03	-9.184683e+02	4.050317e+00	2.785314e+01	1.395349e-01	2.223255e+00	1.504610e-02	9.643418e-01	2.979447e-02	1.004895e+00	2.571148e-02
17940000	-4.437944e+03	-9.205686e+02	4.402304e+00	3.141071e+01	1.627907e-01	2.373437e+00	3.199689e-03	9.866925e-01	9.632997e-02	1.520981e+00	2.822812e-02
17960000	-4.437350e+03	-9.235153e+02	3.978432e+00	2.964758e+01	1.046512e-01	2.097989e+00	9.554334e-03	9.822005e-01	1.701730e-02	1.450201e+00	2.518427e-02
17980000	-4.475411e+03	-9.112271e+02	4.410915e+00	3.050432e+01	1.395349e-01	2.434426e+00	9.954327e-03	9.796542e-01	1.903146e-02	1.292083e+00	2.835881e-02
18000000	-4.466801e+03	-9.245320e+02	3.569418e+00	2.493602e+01	1.976744e-01	3.113284e+00	3.393539e-03	9.865411e-01	6.497964e-02	1.053410e+00	2.263530e-02
18020000	-4.454100e+03	-9.241829e+02	3.954779e+00	2.820480e+01	1.279070e-01	2.167715e+00	1.631425e-02	9.499353e-01	5.030582e-02	1.377640e+00	2.533238e-02
18040000	-4.455130e+03	-9.231036e+02	4.391315e+00	2.992010e+01	1.511628e-01	2.547371e+00	2.232792e-02	9.383047e-01	4.628115e-02	1.581954e+00	2.829121e-02
18060000	-4.462675e+03	-9.283728e+02	4.485691e+00	3.139001e+01	1.627907e-01	1.992439e+00	1.618995e-02	9.547124e-01	4.721939e-02	9.874856e-01	2.877298e-02
18080000	-4.450946e+03	-9.482844e+02	3.201228e+00	2.412170e+01	9.302326e-02	1.905843e+00	1.137801e-02	9.714602e-01	2.885102e-02	1.386657e+00	2.008193e-02
18100000	-4.472967e+03	-9.649736e+02	3.591119e+00	2.640630e+01	1.627907e-01	2.935693e+00	2.037290e-02	9.238744e-01	5.762225e-02	1.233842e+00	2.245993e-02
18120000	-4.445265e+03	-9.444183e+02	3.630327e+00	2.610066e+01	1.860465e-01	2.474973e+00	1.601404e-03	9.943719e-01	5.452602e-02	1.218427e+00	2.256680e-02
18140000	-4.482869e+03	-9.371954e+02	3.563377e+00	2.566266e+01	1.860465e-01	2.577932e+00	1.002632e-02	9.622137e-01	6.093155e-02	1.347173e+00	2.259480e-02
18160000	-4.450922e+03	-9.287292e+02	3.770808e+00	2.667261e+01	1.395349e-01	2.091375e+00	5.691940e-03	9.868896e-01	2.031862e-02	1.098159e+00	2.404702e-02
18180000	-4.450668e+03	-9.612756e+02	3.247272e+00	2.302236e+01	1.395349e-01	2.850400e+00	1.238481e-03	9.927984e-01	9.001640e-02	1.082455e+00	2.030774e-02
18200000	-4.457832e+03	-9.226539e+02	3.331842e+00	2.215523e+01	1.976744e-01	3.207018e+00	5.519457e-03	9.849728e-01	4.020326e-02	9.251603e-01	2.130352e-02
18220000	-4.452148e+03	-9.281819e+02	4.534744e+00	3.126541e+01	1.976744e-01	2.436466e+00	2.950954e-03	9.864468e-01	1.040049e-01	1.082277e+00	2.916637e-02
18240000	-4.454084e+03	-9.231626e+02	4.370133e+00	3.129183e+01	1.627907e-01	2.565669e+00	1.535062e-02	9.494208e-01	5.831104e-02	1.360542e+00	2.800024e-02
18260000	-4.442795e+03	-9.346299e+02	4.605831e+00	3.263118e+01	1.162791e-01	1.940813e+00	7.786358e-03	9.805970e-01	3.080873e-02	1.073374e+00	2.934718e-02
18280000	-4.430850e+03	-9.618538e+02	3.342717e+00	2.501650e+01	9.302326e-02	2.490233e+00	5.362593e-03	9.878041e-01	2.624638e-02	1.045075e+00	2.140100e-02
18300000	-4.455857e+03	-9.321988e+02	3.754127e+00	2.568927e+01	1.511628e-01	3.283920e+00	4.677825e-03	9.885458e-01	3.252629e-02	1.043606e+00	2.361547e-02
18320000	-4.452526e+03	-9.295332e+02	3.971970e+00	2.751402e+01	1.511628e-01	2.524156e+00	4.473411e-03	9.887413e-01	3.092164e-02	1.124786e+00	2.529619e-02
18340000	-4.449544e+03	-9.067522e+02	4.887248e+00	3.376667e+01	1.511628e-01	2.115696e+00	7.647131e-03	9.819339e-01	2.793273e-02	1.223771e+00	3.105626e-02
18360000	-4.437583e+03	-9.205989e+02	4.195269e+00	2.940503e+01	2.093023e-01	2.315628e+00	8.758065e-03	9.665691e-01	7.636024e-02	1.002655e+00	2.682921e-02
18380000	-4.469916e+03	-9.465957e+02	3.377311e+00	2.410146e+01	1.627907e-01	2.963182e+00	1.415856e-02	9.426636e-01	6.698686e-02	9.438228e-01	2.156291e-02
18400000	-4.454969e+03	-9.321246e+02	3.761209e+00	2.652453e+01	1.627907e-01	3.326966e+00	2.212954e-02	9.375781e-01	3.911378e-02	1.452599e+00	2.418990e-02
18420000	-4.448029e+03	-9.414077e+02	3.502214e+00	2.580097e+01	1.976744e-01	2.656257e+00	1.682183e-02	9.215638e-01	1.113350e-01	9.128313e-01	2.259218e-02
18440000	-4.461096e+03	-9.424472e+02	3.207006e+00	2.252183e+01	1.744186e-01	2.591859e+00	9.385791e-03	9.709986e-01	4.131687e-02	1.028885e+00	2.035996e-02
18460000	-4.446767e+03	-9.516677e+02	3.035482e+00	2.089722e+01	1.046512e-01	2.379744e+00	7.528356e-03	9.764479e-01	4.469646e-02	9.786862e-01	1.932934e-02
18480000	-4.455041e+03	-9.379465e+02	3.317159e+00	2.342604e+01	1.511628e-01	2.811446e+00	9.137378e-03	9.616182e-01	6.798058e-02	1.280063e+00	2.102206e-02
18500000	-4.448591e+03	-9.374206e+02	4.235490e+00	3.085790e+01	1.162791e-01	2.283827e+00	1.838735e-02	9.413129e-01	5.030425e-02	1.120643e+00	2.712635e-02
18520000	-4.458999e+03	-9.298953e+02	3.665462e+00	2.773459e+01	9.302326e-02	2.830217e+00	1.964566e-02	9.529048e-01	3.988585e-02	1.181920e+00	2.359487e-02
18540000	-4.469309e+03	-9.194160e+02	3.710838e+00	2.738561e+01	1.744186e-01	2.869998e+00	1.412141e-02	9.490801e-01	5.779603e-02	1.407397e+00	2.387882e-02
18560000	-4.465804e+03	-9.510013e+02	3.517118e+00	2.618013e+01	1.279070e-01	2.880104e+00	3.119390e-02	8.948366e-01	6.125924e-02	1.268479e+00	2.260950e-02
18580000	-4.455385e+03	-9.279357e+02	4.726735e+00	3.407316e+01	1.627907e-01	2.853749e+00	1.168415e-02	9.479174e-01	1.039337e-01	1.347726e+00	3.045234e-02
18600000	-4.459959e+03	-9.242980e+02	4.047902e+00	2.666087e+01	1.860465e-01	2.872447e+00	1.913393e-02	9.275417e-01	7.634717e-02	1.277477e+00	2.601160e-02
18620000	-4.443519e+03	-9.558890e+02	4.005229e+00	2.844073e+01	1.046512e-01	2.335380e+00	8.456971e-03	9.818644e-01	4.079383e-02	1.129250e+00	2.582672e-02
18640000	-4.456079e+03	-9.275771e+02	4.224917e+00	2.842362e+01	2.093023e-01	2.875563e+00	4.350182e-03	9.852078e-01	4.822547e-02	1.333900e+00	2.703279e-02
18660000	-4.438248e+03	-9.101705e+02	4.815303e+00	3.331138e+01	1.046512e-01	2.653072e+00	1.203315e-02	9.757227e-01	2.820969e-02	1.738874e+00	3.045849e-02
18680000	-4.446193e+03	-9.074861e+02	4.514578e+00	3.135043e+01	1.860465e-01	2.173086e+00	9.243208e-03	9.703612e-01	4.906156e-02	1.362551e+00	2.870312e-02
18700000	-4.448487e+03	-9.101768e+02	4.629375e+00	3.132815e+01	1.279070e-01	3.378290e+00	1.461992e-02	9.592888e-01	4.424159e-02	1.340023e+00	2.925890e-02
18720000	-4.466632e+03	-9.116219e+02	4.578298e+00	3.050308e+01	1.511628e-01	3.301288e+00	6.666899e-03	9.820056e-01	3.437233e-02	1.137213e+00	2.950578e-02
18740000	-4.453849e+03	-9.390916e+02	3.498920e+00	2.368989e+01	1.395349e-01	2.676998e+00	1.059720e-02	9.670996e-01	4.521249e-02	1.123949e+00	2.191257e-02
18760000	-4.457967e+03	-9.299065e+02	3.981857e+00	2.852617e+01	1.046512e-01	2.173107e+00	1.397541e-02	9.727782e-01	2.000740e-02	8.282019e-01	2.544181e-02
18780000	-4.455989e+03	-9.389117e+02	3.976832e+00	2.923488e+01	1.511628e-01	2.522675e+00	1.727534e-02	9.574630e-01	3.353868e-02	1.398282e+00	2.559964e-02
18800000	-4.452792e+03	-9.151392e+02	4.364015e+00	2.958454e+01	1.976744e-01	1.974503e+00	1.227067e-02	9.546706e-01	7.528848e-02	1.002140e+00	2.773560e-02
18820000	-4.461226e+03	-9.253729e+02	3.924467e+00	2.768741e+01	1.511628e-01	2.767836e+00	2.268740e-02	9.368997e-01	4.565198e-02	1.084397e+00	2.501155e-02
18840000	-4.454175e+03	-9.229011e+02	3.236917e+00	2.286639e+01	1.627907e-01	2.261738e+00	1.878882e-02	9.355161e-01	5.645606e-02	1.527762e+00	2.078957e-02
18860000	-4.439845e+03	-9.251839e+02	3.863170e+00	2.855759e+01	1.279070e-01	2.283092e+00	1.872471e-02	9.558054e-01	2.481664e-02	1.043152e+00	2.469800e-02
18880000	-4.458068e+03	-9.442576e+02	3.497473e+00	2.603575e+01	1.046512e-01	2.463610e+00	6.981054e-03	9.777743e-01	4.647038e-02	1.029213e+00	2.241791e-02
18900000	-4.456540e+03	-9.471514e+02	3.381927e+00	2.560712e+01	6.976744e-02	2.077785e+00	3.039621e-02	9.492439e-01	1.422826e-02	8.375725e-01	2.141553e-02
18920000	-4.461096e+03	-9.544300e+02	3.357763e+00	2.661091e+01	6.976744e-02	2.004239e+00	7.506669e-03	9.890160e-01	1.250131e-02	8.605763e-01	2.096569e-02
18940000	-4.462076e+03	-9.248825e+02	4.071414e+00	3.071707e+01	1.395349e-01	2.776419e+00	1.293670e-02	9.623371e-01	4.159412e-02	1.247239e+00	2.565434e-02
18960000	-4.440677e+03	-9.252942e+02	4.256703e+00	2.985811e+01	9.302326e-02	2.024713e+00	1.208660e-02	9.689560e-01	3.570312e-02	1.214670e+00	2.713212e-02
18980000	-4.466489e+03	-9.455554e+02	4.288543e+00	3.095183e+01	1.744186e-01	3.660408e+00	8.656097e-03	9.706542e-01	5.263955e-02	1.689771e+00	2.721972e-02
19000000	-4.446669e+03	-9.281686e+02	4.655114e+00	3.254771e+01	1.744186e-01	2.321850e+00	1.310247e-02	9.623531e-01	4.944967e-02	1.061976e+00	2.981488e-02
19020000	-4.454967e+03	-9.024481e+02	4.426618e+00	2.927555e+01	1.627907e-01	1.975276e+00	2.001925e-02	9.457502e-01	4.113291e-02	1.358783e+00	2.801646e-02
19040000	-4.471200e+03	-9.536731e+02	3.122468e+00	2.106374e+01	1.162791e-01	4.277710e+00	5.100954e-03	9.899684e-01	2.272720e-02	8.922818e-01	1.916330e-02
19060000	-4.457939e+03	-9.175145e+02	4.108873e+00	2.818284e+01	2.093023e-01	2.629960e+00	3.710129e-03	9.877690e-01	5.225105e-02	9.621001e-01	2.629333e-02
19080000	-4.470988e+03	-9.609310e+02	3.312626e+00	2.426906e+01	1.279070e-01	3.618433e+00	3.139470e-03	9.898513e-01	3.811386e-02	9.826454e-01	2.105866e-02
19100000	-4.447583e+03	-9.347048e+02	3.932957e+00	2.830921e+01	1.511628e-01	2.598264e+00	1.757281e-03	9.945821e-01	4.189492e-02	1.030450e+00	2.477557e-02
19120000	-4.476900e+03	-9.313484e+02	3.356835e+00	2.513998e+01	8.139535e-02	2.796591e+00	2.171910e-02	9.635827e-01	1.537185e-02	9.357936e-01	2.155174e-02
19140000	-4.451872e+03	-9.518217e+02	3.675364e+00	2.852788e+01	1.627907e-01	2.730603e+00	5.165693e-03	9.809374e-01	4.707589e-02	1.332395e+00	2.371003e-02
19160000	-4.462985e+03	-9.353630e+02	4.363693e+00	3.118082e+01	9.302326e-02	2.456270e+00	2.542234e-02	9.513039e-01	1.884865e-02	1.528197e+00	2.814656e-02
19180000	-4.464576e+03	-9.153988e+02	4.284839e+00	3.041773e+01	2.093023e-01	2.394630e+00	1.470944e-02	9.382164e-01	8.863020e-02	1.093390e+00	2.761200e-02
19200000	-4.445845e+03	-9.364178e+02	3.956759e+00	2.953435e+01	8.139535e-02	2.943628e+00	8.945971e-03	9.866640e-01	1.222443e-02	1.344101e+00	2.540088e-02
19220000	-4.443248e+03	-9.337075e+02	3.956801e+00	2.889501e+01	1.046512e-01	2.170422e+00	1.236799e-02	9.726595e-01	2.995398e-02	1.366498e+00	2.541461e-02
19240000	-4.461551e+03	-9.558379e+02	3.744824e+00	2.722922e+01	8.139535e-02	3.104794e+00	1.384618e-02	9.800284e-01	1.563983e-02	9.702577e-01	2.360799e-02
19260000	-4.450714e+03	-9.303916e+02	3.716421e+00	2.765729e+01	1.162791e-01	2.750107e+00	1.003723e-02	9.762056e-01	2.869259e-02	8.856013e-01	2.351571e-02
19280000	-4.455020e+03	-9.331934e+02	4.031476e+00	2.957257e+01	1.162791e-01	3.601000e+00	1.702270e-02	9.535855e-01	3.832187e-02	1.074129e+00	2.481883e-02
19300000	-4.460984e+03	-9.361384e+02	3.464453e+00	2.483590e+01	1.279070e-01	2.241084e+00	4.109537e-03	9.879615e-01	4.075587e-02	7.805857e-01	2.224653e-02
19320000	-4.448604e+03	-9.200468e+02	3.894251e+00	2.748576e+01	2.558140e-01	2.309627e+00	1.588278e-02	9.275948e-01	1.037868e-01	1.074688e+00	2.489980e-02
19340000	-4.460035e+03	-9.284369e+02	4.321102e+00	3.224575e+01	1.860465e-01	2.199549e+00	1.665048e-02	9.389037e-01	6.448040e-02	1.010848e+00	2.785640e-02
19360000	-4.457119e+03	-9.697141e+02	3.161210e+00	2.398789e+01	1.279070e-01	2.825517e+00	2.825496e-02	9.663050e-01	7.587006e-03	9.044141e-01	2.024921e-02
19380000	-4.439181e+03	-9.462020e+02	3.464239e+00	2.479413e+01	1.511628e-01	2.476878e+00	3.613188e-03	9.882643e-01	4.043269e-02	9.852187e-01	2.174626e-02
19400000	-4.453666e+03	-9.215837e+02	3.431761e+00	2.415374e+01	1.860465e-01	3.162818e+00	6.303973e-03	9.801733e-01	6.266507e-02	8.066451e-01	2.147319e-02
19420000	-4.443913e+03	-9.256190e+02	4.264390e+00	2.676923e+01	1.627907e-01	2.981498e+00	1.950869e-02	9.454914e-01	4.191470e-02	1.380110e+00	2.745188e-02
19440000	-4.453287e+03	-9.237036e+02	4.142435e+00	2.662919e+01	1.744186e-01	2.539009e+00	2.430007e-02	9.314457e-01	5.656349e-02	1.274718e+00	2.668616e-02
19460000	-4.454416e+03	-9.402003e+02	3.705004e+00	2.715143e+01	1.279070e-01	2.510363e+00	2.932703e-02	9.458615e-01	2.040818e-02	1.359302e+00	2.333656e-02
19480000	-4.447726e+03	-9.288171e+02	4.914005e+00	3.455703e+01	1.395349e-01	2.493109e+00	2.660588e-02	9.291548e-01	3.458331e-02	1.550344e+00	3.088496e-02
19500000	-4.469342e+03	-8.837579e+02	6.661894e+00	4.473830e+01	1.976744e-01	2.408638e+00	1.572376e-02	9.456266e-01	7.474355e-02	1.430213e+00	4.197556e-02
19520000	-4.474940e+03	-8.934853e+02	5.715145e+00	4.167373e+01	1.627907e-01	2.435294e+00	2.900569e-02	9.296067e-01	4.108371e-02	1.406972e+00	3.575584e-02
19540000	-4.459422e+03	-9.198492e+02	4.497013e+00	3.325023e+01	1.511628e-01	2.195448e+00	1.636679e-02	9.571290e-01	3.416651e-02	1.383954e+00	2.839627e-02
19560000	-4.450947e+03	-9.096976e+02	5.011061e+00	3.667388e+01	1.395349e-01	2.323395e+00	1.956234e-02	9.557719e-01	2.943563e-02	1.868843e+00	3.218127e-02
19580000	-4.454651e+03	-9.090358e+02	5.238543e+00	3.803180e+01	1.046512e-01	1.824346e+00	8.986577e-03	9.718158e-01	3.478097e-02	1.393036e+00	3.269850e-02
19600000	-4.447442e+03	-9.280976e+02	4.353499e+00	3.079811e+01	1.046512e-01	2.522945e+00	1.022411e-02	9.795196e-01	2.224048e-02	1.448774e+00	2.772832e-02
19620000	-4.451225e+03	-9.275387e+02	4.313118e+00	3.141858e+01	1.046512e-01	2.586326e+00	2.020523e-02	9.515561e-01	2.410620e-02	1.022023e+00	2.742372e-02
19640000	-4.434262e+03	-9.194792e+02	3.997631e+00	2.735836e+01	1.976744e-01	2.382528e+00	8.004517e-03	9.655163e-01	9.938937e-02	1.301412e+00	2.546312e-02
19660000	-4.468562e+03	-9.358012e+02	3.508857e+00	2.442769e+01	1.395349e-01	2.783769e+00	7.135021e-03	9.829476e-01	3.573879e-02	8.182196e-01	2.190622e-02
19680000	-4.447035e+03	-9.165384e+02	4.269260e+00	3.009517e+01	1.046512e-01	2.446586e+00	1.533805e-02	9.555563e-01	5.000266e-02	9.746550e-01	2.702733e-02
19700000	-4.453391e+03	-9.311864e+02	3.662373e+00	2.752905e+01	1.627907e-01	2.628865e+00	8.611191e-03	9.616017e-01	7.477189e-02	1.162645e+00	2.322479e-02
19720000	-4.447863e+03	-9.406685e+02	3.688938e+00	2.697555e+01	1.395349e-01	2.907302e+00	3.478229e-03	9.891257e-01	4.723383e-02	9.984455e-01	2.317545e-02
19740000	-4.447093e+03	-9.334573e+02	3.573879e+00	2.418820e+01	9.302326e-02	2.168608e+00	2.243417e-03	9.955458e-01	1.751926e-02	9.194184e-01	2.293074e-02
19760000	-4.466545e+03	-9.411082e+02	2.710769e+00	2.116858e+01	2.209302e-01	2.504605e+00	1.351747e-02	9.476282e-01	5.654963e-02	6.655950e-01	1.707806e-02
19780000	-4.488281e+03	-9.432225e+02	3.153803e+00	2.374037e+01	1.046512e-01	2.095632e+00	5.077794e-03	9.916731e-01	1.049086e-02	8.793073e-01	2.006120e-02
19800000	-4.451552e+03	-9.445756e+02	3.232128e+00	2.438522e+01	1.511628e-01	2.912035e+00	6.218936e-03	9.790632e-01	4.594760e-02	9.073865e-01	2.052377e-02
19820000	-4.464336e+03	-9.115887e+02	3.827745e+00	2.592776e+01	1.511628e-01	2.463112e+00	5.081685e-03	9.932770e-01	9.515385e-03	9.400876e-01	2.426070e-02
19840000	-4.451561e+03	-9.676274e+02	2.880749e+00	2.210909e+01	1.162791e-01	2.825662e+00	2.508002e-02	9.325376e-01	3.663145e-02	1.228457e+00	1.820748e-02
19860000	-4.445010e+03	-9.266408e+02	4.370089e+00	3.337890e+01	9.302326e-02	2.731824e+00	1.917549e-02	9.516653e-01	2.539502e-02	1.192198e+00	2.742027e-02
19880000	-4.467430e+03	-9.280481e+02	3.745558e+00	2.600930e+01	1.279070e-01	2.300278e+00	1.019649e-02	9.688985e-01	3.009960e-02	1.045266e+00	2.329296e-02
19900000	-4.440041e+03	-9.110524e+02	4.307455e+00	3.104602e+01	1.744186e-01	2.053597e+00	1.455549e-02	9.420149e-01	7.770988e-02	9.830898e-01	2.733181e-02
19920000	-4.450689e+03	-9.322184e+02	3.868010e+00	2.846474e+01	1.395349e-01	2.726665e+00	6.943929e-03	9.829906e-01	2.697926e-02	9.964080e-01	2.421263e-02
19940000	-4.445400e+03	-9.694066e+02	2.884564e+00	2.253332e+01	1.395349e-01	2.234936e+00	1.034472e-02	9.614382e-01	4.777787e-02	9.398739e-01	1.798666e-02
19960000	-4.458713e+03	-9.288177e+02	4.007952e+00	2.750182e+01	1.627907e-01	2.722567e+00	7.004119e-03	9.693098e-01	8.536057e-02	1.356691e+00	2.489812e-02
19980000	-4.450276e+03	-9.456000e+02	4.212800e+00	3.045799e+01	1.511628e-01	2.373403e+00	7.390728e-03	9.775517e-01	3.457590e-02	1.096109e+00	2.639512e-02
20000000	-4.469666e+03	-9.586047e+02	2.643556e+00	1.944892e+01	1.511628e-01	2.485938e+00	8.771532e-03	9.701185e-01	6.678193e-02	7.562687e-01	1.638582e-02
20020000	-4.461760e+03	-9.427954e+02	3.543239e+00	2.870980e+01	1.046512e-01	2.113456e+00	5.217140e-03	9.884807e-01	2.082092e-02	1.452293e+00	2.253156e-02
20040000	-4.469708e+03	-9.541834e+02	3.148300e+00	2.407205e+01	1.279070e-01	2.638181e+00	1.089576e-02	9.592576e-01	6.172727e-02	9.041673e-01	1.987905e-02
20060000	-4.446337e+03	-9.550619e+02	3.458679e+00	2.645562e+01	1.046512e-01	2.438949e+00	3.413649e-02	9.179467e-01	2.511464e-02	1.368104e+00	2.191385e-02
20080000	-4.462450e+03	-9.379486e+02	3.261344e+00	2.386590e+01	1.744186e-01	2.695937e+00	1.040780e-02	9.659106e-01	6.733966e-02	6.933523e-01	2.096311e-02
20100000	-4.447042e+03	-9.244619e+02	3.659376e+00	2.679724e+01	1.511628e-01	2.768853e+00	1.214154e-02	9.688600e-01	3.280269e-02	1.176761e+00	2.347532e-02
20120000	-4.456961e+03	-9.500213e+02	3.347974e+00	2.530536e+01	2.093023e-01	2.351916e+00	2.308070e-02	9.168061e-01	6.659370e-02	9.787865e-01	2.155954e-02
20140000	-4.453374e+03	-9.249201e+02	3.541944e+00	2.550118e+01	1.744186e-01	2.301713e+00	5.973107e-03	9.802151e-01	6.394929e-02	1.175683e+00	2.283771e-02
20160000	-4.457505e+03	-9.339158e+02	3.342758e+00	2.244144e+01	1.627907e-01	2.700480e+00	1.641495e-02	9.568269e-01	3.665492e-02	1.083752e+00	2.124057e-02
20180000	-4.469615e+03	-9.289384e+02	3.168373e+00	2.150718e+01	1.976744e-01	2.411730e+00	1.508858e-02	9.595838e-01	3.382773e-02	7.909886e-01	1.979048e-02
20200000	-4.447751e+03	-9.523447e+02	3.101597e+00	2.155693e+01	1.744186e-01	2.738135e+00	3.275997e-02	9.036014e-01	4.784086e-02	9.308788e-01	1.988523e-02
20220000	-4.447873e+03	-9.468620e+02	3.418181e+00	2.586150e+01	8.139535e-02	2.016766e+00	2.189830e-02	9.486527e-01	1.936236e-02	1.071894e+00	2.192087e-02
20240000	-4.464089e+03	-9.169010e+02	4.165883e+00	2.838186e+01	1.744186e-01	1.965257e+00	1.933351e-02	9.326415e-01	7.399278e-02	1.068545e+00	2.644740e-02
20260000	-4.430116e+03	-9.421832e+02	3.857794e+00	2.845964e+01	1.279070e-01	2.655054e+00	1.505650e-02	9.452462e-01	6.237567e-02	1.574220e+00	2.423194e-02
20280000	-4.453281e+03	-9.241335e+02	3.835071e+00	2.824077e+01	6.976744e-02	3.095973e+00	3.998263e-03	9.925458e-01	1.698569e-02	9.878151e-01	2.460501e-02
20300000	-4.449290e+03	-9.333032e+02	3.718818e+00	2.626330e+01	1.046512e-01	2.740296e+00	3.818039e-03	9.936138e-01	1.344293e-02	1.200394e+00	2.396132e-02
20320000	-4.455365e+03	-9.485678e+02	3.202682e+00	2.079862e+01	1.162791e-01	2.498379e+00	8.579035e-03	9.819840e-01	2.928705e-02	1.214141e+00	1.979099e-02
20340000	-4.448649e+03	-9.320802e+02	3.604686e+00	2.458252e+01	1.860465e-01	2.732445e+00	1.068061e-02	9.671954e-01	4.776064e-02	9.332371e-01	2.292165e-02
20360000	-4.461118e+03	-9.385717e+02	4.062323e+00	3.051776e+01	1.511628e-01	2.262195e+00	2.704614e-02	9.008899e-01	5.628617e-02	1.298036e+00	2.597359e-02
20380000	-4.470283e+03	-9.348872e+02	4.515775e+00	2.842009e+01	1.976744e-01	2.323642e+00	4.989854e-03	9.810993e-01	9.054090e-02	1.229165e+00	2.828763e-02
20400000	-4.434300e+03	-9.304215e+02	4.680044e+00	3.064051e+01	1.511628e-01	2.298073e+00	8.520263e-03	9.757315e-01	4.550504e-02	1.191856e+00	2.889019e-02
20420000	-4.452110e+03	-9.403108e+02	4.482271e+00	2.955468e+01	1.395349e-01	2.105846e+00	9.994772e-03	9.637659e-01	7.183588e-02	1.433534e+00	2.758860e-02
20440000	-4.448791e+03	-9.481636e+02	3.416642e+00	2.568505e+01	1.279070e-01	2.248507e+00	1.769456e-02	9.431663e-01	4.532330e-02	7.972846e-01	2.197392e-02
20460000	-4.441523e+03	-9.405441e+02	3.652860e+00	2.669984e+01	9.302326e-02	2.423041e+00	1.730772e-02	9.516289e-01	3.621474e-02	1.134391e+00	2.355733e-02
20480000	-4.449076e+03	-9.383711e+02	2.890743e+00	2.146989e+01	1.279070e-01	2.499583e+00	1.487705e-02	9.646019e-01	2.685480e-02	7.059891e-01	1.863984e-02
20500000	-4.462780e+03	-9.309249e+02	4.264918e+00	2.864930e+01	1.395349e-01	3.024500e+00	3.878891e-02	9.186538e-01	2.729064e-02	1.301376e+00	2.732726e-02
20520000	-4.478761e+03	-9.150718e+02	4.817565e+00	3.239553e+01	1.511628e-01	2.176337e+00	9.953130e-03	9.723297e-01	4.858998e-02	1.373662e+00	3.098735e-02
20540000	-4.458095e+03	-9.058635e+02	5.289817e+00	3.629854e+01	1.627907e-01	2.157693e+00	1.006604e-02	9.704414e-01	3.819504e-02	1.143108e+00	3.401646e-02
20560000	-4.458646e+03	-9.450079e+02	3.791531e+00	2.812517e+01	1.162791e-01	2.230986e+00	1.211022e-02	9.617598e-01	3.907866e-02	1.131582e+00	2.410771e-02
20580000	-4.453453e+03	-9.198061e+02	4.234968e+00	2.916456e+01	1.976744e-01	2.946173e+00	1.450432e-02	9.480833e-01	6.058345e-02	1.029373e+00	2.680748e-02
20600000	-4.471972e+03	-9.684637e+02	3.201978e+00	2.436439e+01	1.744186e-01	2.314485e+00	1.411552e-02	9.553202e-01	3.757764e-02	1.028178e+00	1.994807e-02
20620000	-4.442616e+03	-9.453252e+02	3.749475e+00	2.816296e+01	1.279070e-01	2.616587e+00	1.057524e-02	9.666483e-01	4.596936e-02	1.115129e+00	2.339848e-02
20640000	-4.451067e+03	-9.173452e+02	4.153323e+00	2.962423e+01	1.279070e-01	2.425752e+00	9.672777e-03	9.727940e-01	4.696173e-02	1.038657e+00	2.607406e-02
20660000	-4.459313e+03	-9.355819e+02	3.756384e+00	2.584971e+01	1.511628e-01	3.608288e+00	7.476954e-03	9.836886e-01	2.534656e-02	1.191673e+00	2.364258e-02
20680000	-4.457562e+03	-9.305409e+02	3.279331e+00	2.308116e+01	9.302326e-02	2.814541e+00	5.230489e-03	9.931392e-01	9.928054e-03	1.003184e+00	2.103307e-02
20700000	-4.449107e+03	-9.470189e+02	4.236526e+00	3.159051e+01	1.511628e-01	1.915669e+00	6.564277e-03	9.838904e-01	3.280030e-02	1.525687e+00	2.703371e-02
20720000	-4.455918e+03	-9.363330e+02	4.316079e+00	3.145494e+01	6.976744e-02	2.609907e+00	1.096236e-02	9.812129e-01	1.698426e-02	1.141128e+00	2.779052e-02
20740000	-4.438945e+03	-9.200719e+02	4.960917e+00	3.678000e+01	1.279070e-01	2.779799e+00	1.464158e-02	9.558106e-01	4.240593e-02	1.241296e+00	3.187457e-02
20760000	-4.455165e+03	-9.264799e+02	4.781660e+00	3.333668e+01	1.046512e-01	1.953757e+00	2.030128e-02	9.548726e-01	2.809358e-02	1.437557e+00	3.084525e-02
20780000	-4.436336e+03	-9.157738e+02	4.837004e+00	3.445916e+01	6.976744e-02	2.556733e+00	1.468161e-02	9.828659e-01	8.111886e-03	1.474444e+00	3.084447e-02
20800000	-4.446609e+03	-9.331019e+02	4.241197e+00	3.216638e+01	8.139535e-02	2.966578e+00	1.007925e-02	9.787411e-01	1.643736e-02	1.425614e+00	2.713306e-02
20820000	-4.466633e+03	-9.410669e+02	3.605848e+00	2.368337e+01	1.744186e-01	2.395176e+00	7.629906e-03	9.761362e-01	4.606136e-02	1.124166e+00	2.299389e-02
20840000	-4.470507e+03	-9.339863e+02	4.071284e+00	2.786968e+01	1.511628e-01	2.408771e+00	3.762708e-02	8.976805e-01	4.247203e-02	1.385853e+00	2.621067e-02
20860000	-4.462401e+03	-9.143523e+02	4.268130e+00	2.802662e+01	1.627907e-01	2.014980e+00	1.412522e-02	9.390695e-01	9.971270e-02	1.159562e+00	2.750657e-02
20880000	-4.464132e+03	-9.492961e+02	3.304462e+00	2.398720e+01	1.627907e-01	2.564804e+00	1.979087e-02	9.519687e-01	2.573813e-02	1.044974e+00	2.115989e-02
20900000	-4.449911e+03	-9.372671e+02	4.025215e+00	2.749385e+01	1.046512e-01	2.930667e+00	1.260565e-02	9.534931e-01	6.429175e-02	1.294243e+00	2.565559e-02
20920000	-4.451978e+03	-9.482668e+02	3.221354e+00	2.133261e+01	1.511628e-01	3.024440e+00	1.028195e-02	9.641587e-01	7.347385e-02	1.174088e+00	2.064047e-02
20940000	-4.446068e+03	-9.241561e+02	3.490385e+00	2.560640e+01	1.511628e-01	3.433429e+00	1.196031e-02	9.491196e-01	6.990132e-02	1.079643e+00	2.196084e-02
20960000	-4.461415e+03	-9.484977e+02	3.693225e+00	2.463516e+01	1.279070e-01	2.153928e+00	1.629112e-02	9.816935e-01	7.816384e-03	1.243692e+00	2.324427e-02
20980000	-4.449419e+03	-9.334810e+02	3.997938e+00	2.692367e+01	1.744186e-01	2.184553e+00	1.019844e-02	9.627888e-01	8.024455e-02	1.294960e+00	2.533769e-02
21000000	-4.462297e+03	-9.257860e+02	3.709650e+00	2.429906e+01	2.209302e-01	2.305484e+00	2.380063e-02	9.105246e-01	7.801150e-02	1.021278e+00	2.368316e-02
21020000	-4.475742e+03	-9.318530e+02	3.510778e+00	2.477840e+01	1.976744e-01	2.383009e+00	2.954130e-02	9.096636e-01	5.352403e-02	1.288782e+00	2.244088e-02
21040000	-4.453955e+03	-9.214540e+02	3.807894e+00	2.555413e+01	1.395349e-01	2.844534e+00	7.903685e-03	9.810797e-01	3.808647e-02	9.228418e-01	2.416193e-02
21060000	-4.455488e+03	-9.262666e+02	4.587325e+00	3.172292e+01	1.046512e-01	1.985125e+00	1.369067e-02	9.764513e-01	1.485234e-02	9.149815e-01	2.947736e-02
21080000	-4.454514e+03	-9.272455e+02	4.380639e+00	3.102859e+01	1.744186e-01	2.226992e+00	3.055773e-02	8.904963e-01	6.451344e-02	1.019785e+00	2.739478e-02
21100000	-4.449893e+03	-9.439441e+02	3.481962e+00	2.575123e+01	1.279070e-01	2.238936e+00	1.286056e-02	9.530215e-01	4.721649e-02	1.145050e+00	2.191729e-02
21120000	-4.444522e+03	-9.730491e+02	2.817497e+00	2.146315e+01	1.279070e-01	2.623509e+00	1.598686e-02	9.530592e-01	3.952029e-02	1.086043e+00	1.809544e-02
21140000	-4.450597e+03	-9.476510e+02	3.352416e+00	2.174582e+01	1.627907e-01	2.914078e+00	2.160868e-02	9.512843e-01	2.858423e-02	7.533004e-01	2.119302e-02
21160000	-4.465744e+03	-9.004043e+02	4.156314e+00	2.693215e+01	1.860465e-01	2.292848e+00	1.423305e-02	9.349491e-01	1.087722e-01	8.837499e-01	2.623108e-02
21180000	-4.452406e+03	-9.228973e+02	3.681909e+00	2.504120e+01	1.162791e-01	2.333595e+00	1.976664e-02	9.763646e-01	7.203653e-03	9.539960e-01	2.326291e-02
21200000	-4.453286e+03	-9.426683e+02	3.789939e+00	2.692441e+01	8.139535e-02	2.810462e+00	2.502401e-02	9.474860e-01	2.096388e-02	1.147167e+00	2.380767e-02
21220000	-4.474171e+03	-9.301162e+02	4.008452e+00	2.861441e+01	1.279070e-01	2.746917e+00	1.624291e-02	9.467622e-01	5.291302e-02	9.648682e-01	2.566687e-02
21240000	-4.457878e+03	-9.441946e+02	3.428874e+00	2.489113e+01	8.139535e-02	3.454704e+00	1.368315e-02	9.673484e-01	3.198803e-02	9.025145e-01	2.211915e-02
21260000	-4.454327e+03	-9.411259e+02	3.501323e+00	2.576049e+01	2.325581e-01	2.857438e+00	7.562451e-03	9.632266e-01	1.001180e-01	8.720671e-01	2.236608e-02
21280000	-4.444180e+03	-9.459575e+02	3.108267e+00	2.269061e+01	2.325581e-01	2.399799e+00	1.448358e-02	9.372968e-01	8.992125e-02	9.569427e-01	1.984005e-02
21300000	-4.448515e+03	-9.626386e+02	2.870199e+00	2.120878e+01	1.279070e-01	2.733779e+00	1.356191e-03	9.971863e-01	2.809355e-02	7.859160e-01	1.840307e-02
21320000	-4.455442e+03	-9.416633e+02	3.087167e+00	2.245945e+01	6.976744e-02	1.905278e+00	2.873028e-03	9.938787e-01	2.492358e-02	9.885198e-01	1.986645e-02
21340000	-4.447533e+03	-9.476846e+02	3.567835e+00	2.613023e+01	1.279070e-01	2.613950e+00	2.257585e-02	9.199928e-01	6.959789e-02	1.338442e+00	2.297877e-02
21360000	-4.456810e+03	-9.264681e+02	2.990788e+00	2.012034e+01	1.860465e-01	2.408833e+00	7.674332e-03	9.820718e-01	4.048466e-02	9.530698e-01	1.928450e-02
21380000	-4.456586e+03	-9.328166e+02	3.568319e+00	2.416910e+01	1.860465e-01	2.618261e+00	8.805647e-03	9.815073e-01	2.455002e-02	8.883816e-01	2.294695e-02
21400000	-4.436353e+03	-9.272222e+02	4.129701e+00	2.849554e+01	1.395349e-01	2.414671e+00	1.009937e-02	9.726236e-01	4.998728e-02	1.318052e+00	2.653871e-02
21420000	-4.464325e+03	-9.026017e+02	4.408181e+00	2.854191e+01	1.627907e-01	1.795769e+00	1.501006e-02	9.647738e-01	3.291575e-02	8.325112e-01	2.822353e-02
21440000	-4.462626e+03	-9.133106e+02	4.585393e+00	3.006946e+01	1.744186e-01	2.672255e+00	1.537915e-02	9.386382e-01	9.040590e-02	1.120339e+00	2.915363e-02
21460000	-4.460618e+03	-9.430290e+02	3.315705e+00	2.350666e+01	1.395349e-01	2.971015e+00	2.050732e-02	9.369294e-01	5.187815e-02	1.281248e+00	2.129785e-02
21480000	-4.456761e+03	-9.121922e+02	4.382909e+00	3.046214e+01	1.627907e-01	2.262311e+00	1.734421e-02	9.207030e-01	9.700025e-02	1.419273e+00	2.812082e-02
21500000	-4.472118e+03	-9.106586e+02	4.966078e+00	3.327606e+01	1.279070e-01	2.220984e+00	1.093076e-02	9.768096e-01	3.425122e-02	1.200480e+00	3.173900e-02
21520000	-4.439450e+03	-9.260540e+02	4.187777e+00	2.787554e+01	1.511628e-01	2.280968e+00	1.504700e-02	9.681499e-01	2.584973e-02	1.204281e+00	2.669227e-02
21540000	-4.454384e+03	-9.238698e+02	4.399336e+00	3.030937e+01	1.860465e-01	1.934326e+00	5.945105e-03	9.848262e-01	3.386871e-02	1.162986e+00	2.823218e-02
21560000	-4.443033e+03	-9.501753e+02	3.811353e+00	2.714648e+01	1.162791e-01	2.794181e+00	9.290596e-03	9.864282e-01	1.145584e-02	1.317753e+00	2.445158e-02
21580000	-4.453735e+03	-9.297298e+02	4.112489e+00	2.888379e+01	1.511628e-01	2.450259e+00	1.156079e-02	9.720999e-01	2.900933e-02	1.606698e+00	2.611714e-02
21600000	-4.460328e+03	-9.156000e+02	3.710856e+00	2.493918e+01	2.209302e-01	2.517979e+00	1.615586e-02	9.337093e-01	8.889333e-02	9.328237e-01	2.362579e-02
21620000	-4.442781e+03	-9.416795e+02	3.512889e+00	2.610953e+01	1.395349e-01	2.100464e+00	1.488441e-02	9.772863e-01	1.241510e-02	1.227927e+00	2.252427e-02
21640000	-4.453069e+03	-9.526805e+02	2.820604e+00	2.045642e+01	1.860465e-01	2.650665e+00	1.489768e-02	9.676714e-01	2.030030e-02	9.269652e-01	1.814400e-02
21660000	-4.470706e+03	-9.249086e+02	3.934376e+00	2.759607e+01	1.046512e-01	2.278577e+00	6.197773e-03	9.883877e-01	1.723503e-02	1.032307e+00	2.498775e-02
21680000	-4.436426e+03	-9.261737e+02	3.934566e+00	2.886400e+01	1.279070e-01	3.059919e+00	4.625046e-03	9.859605e-01	4.750852e-02	1.096357e+00	2.503156e-02
21700000	-4.431589e+03	-9.520440e+02	3.326071e+00	2.478880e+01	1.395349e-01	3.159643e+00	1.776705e-02	9.636698e-01	1.637920e-02	1.133050e+00	2.121038e-02
21720000	-4.468763e+03	-9.717895e+02	3.135352e+00	2.396796e+01	1.395349e-01	2.107348e+00	4.047017e-03	9.858729e-01	4.791641e-02	8.491235e-01	2.011331e-02
21740000	-4.456256e+03	-9.430161e+02	3.204285e+00	2.370545e+01	1.627907e-01	3.645523e+00	4.646104e-03	9.884696e-01	4.027116e-02	1.045855e+00	2.065685e-02
21760000	-4.454703e+03	-9.064836e+02	5.209755e+00	3.659988e+01	1.046512e-01	1.461897e+00	5.856907e-03	9.874084e-01	2.553813e-02	1.259323e+00	3.326224e-02
21780000	-4.449547e+03	-9.092173e+02	4.720598e+00	3.355232e+01	1.395349e-01	2.620264e+00	1.272738e-02	9.601915e-01	5.655670e-02	1.337203e+00	3.010061e-02
21800000	-4.457667e+03	-9.275912e+02	4.219217e+00	2.935938e+01	1.744186e-01	2.294992e+00	1.971553e-02	9.470959e-01	4.527276e-02	1.258955e+00	2.707658e-02
21820000	-4.469572e+03	-9.098392e+02	4.181627e+00	3.010970e+01	1.162791e-01	2.244135e+00	1.346478e-02	9.625566e-01	3.515960e-02	1.230419e+00	2.691723e-02
21840000	-4.450381e+03	-9.362055e+02	3.840489e+00	2.714808e+01	1.744186e-01	2.029337e+00	1.440863e-02	9.523629e-01	4.682004e-02	1.103906e+00	2.470473e-02
21860000	-4.453613e+03	-9.517142e+02	3.800705e+00	2.704658e+01	1.279070e-01	2.541340e+00	1.287142e-02	9.783408e-01	1.604676e-02	9.940009e-01	2.447516e-02
21880000	-4.443347e+03	-9.337237e+02	3.808433e+00	2.737041e+01	8.139535e-02	2.793404e+00	8.434477e-03	9.859934e-01	1.509687e-02	1.106455e+00	2.437040e-02
21900000	-4.447398e+03	-9.146691e+02	4.026306e+00	2.821181e+01	1.046512e-01	2.198822e+00	1.646840e-02	9.654164e-01	2.424285e-02	1.075040e+00	2.588714e-02
21920000	-4.452712e+03	-9.343228e+02	3.286165e+00	2.192660e+01	1.976744e-01	2.329064e+00	2.535062e-02	9.197314e-01	6.416666e-02	9.974762e-01	2.106208e-02
21940000	-4.456016e+03	-9.331907e+02	3.699781e+00	2.656640e+01	1.279070e-01	2.996958e+00	1.123528e-02	9.663261e-01	3.426413e-02	1.244092e+00	2.364022e-02
21960000	-4.447059e+03	-9.196882e+02	3.895455e+00	2.705654e+01	1.395349e-01	2.329948e+00	1.394718e-02	9.648846e-01	3.614934e-02	1.504688e+00	2.512076e-02
21980000	-4.460575e+03	-9.309455e+02	3.638112e+00	2.759727e+01	5.813953e-02	2.686252e+00	5.137943e-03	9.921971e-01	1.082401e-02	1.131071e+00	2.335612e-02
22000000	-4.466672e+03	-9.288696e+02	3.650689e+00	2.442809e+01	1.627907e-01	1.973423e+00	2.725346e-02	9.131154e-01	7.339673e-02	1.035765e+00	2.320111e-02
22020000	-4.463569e+03	-9.433936e+02	3.152432e+00	2.140411e+01	1.162791e-01	2.620358e+00	1.559122e-02	9.687213e-01	2.680557e-02	7.808534e-01	1.992740e-02
22040000	-4.452722e+03	-9.295860e+02	3.786961e+00	2.689293e+01	1.162791e-01	2.382328e+00	8.649564e-03	9.840657e-01	1.872100e-02	8.967513e-01	2.414766e-02
22060000	-4.452725e+03	-9.337425e+02	3.848323e+00	2.716537e+01	1.860465e-01	2.461269e+00	1.622642e-02	9.418798e-01	6.837317e-02	1.008920e+00	2.460354e-02
22080000	-4.455858e+03	-9.340350e+02	3.571251e+00	2.664111e+01	1.627907e-01	1.949008e+00	9.534924e-03	9.737248e-01	3.206202e-02	1.346984e+00	2.297379e-02
22100000	-4.457070e+03	-9.318133e+02	3.865586e+00	2.881753e+01	6.976744e-02	2.676494e+00	1.646876e-02	9.779317e-01	9.996852e-03	9.543053e-01	2.492339e-02
22120000	-4.457697e+03	-9.366727e+02	3.442941e+00	2.511368e+01	1.627907e-01	2.524449e+00	2.264185e-03	9.948021e-01	2.897156e-02	1.062985e+00	2.209478e-02
22140000	-4.461515e+03	-9.350175e+02	3.636413e+00	2.498945e+01	1.279070e-01	2.760288e+00	7.388210e-03	9.793563e-01	3.628066e-02	8.506775e-01	2.336743e-02
22160000	-4.448483e+03	-9.534608e+02	3.533643e+00	2.435181e+01	1.395349e-01	2.980217e+00	6.362866e-03	9.857797e-01	3.235299e-02	1.148130e+00	2.225058e-02
22180000	-4.461323e+03	-9.318281e+02	4.168470e+00	2.884693e+01	1.511628e-01	2.402496e+00	1.626878e-03	9.936890e-01	7.704202e-02	1.266132e+00	2.670685e-02
22200000	-4.448601e+03	-9.445511e+02	3.680035e+00	2.657368e+01	1.860465e-01	2.002083e+00	1.497359e-03	9.953988e-01	4.330150e-02	1.189557e+00	2.366039e-02
22220000	-4.449973e+03	-9.317917e+02	4.042120e+00	2.931946e+01	1.744186e-01	2.318360e+00	1.909116e-03	9.958651e-01	2.851853e-02	1.212566e+00	2.606822e-02
22240000	-4.454127e+03	-9.692937e+02	3.041912e+00	2.308821e+01	1.395349e-01	2.676304e+00	2.133709e-03	9.928563e-01	5.720331e-02	1.144814e+00	1.961448e-02
22260000	-4.456774e+03	-9.672509e+02	2.870102e+00	1.975766e+01	1.279070e-01	3.319954e+00	1.006382e-02	9.725939e-01	3.518155e-02	1.286619e+00	1.827284e-02
22280000	-4.439416e+03	-9.607886e+02	3.284273e+00	2.493369e+01	1.162791e-01	2.210719e+00	2.287228e-02	9.650858e-01	1.204557e-02	1.148100e+00	2.106862e-02
22300000	-4.450125e+03	-9.344269e+02	3.559777e+00	2.416430e+01	1.744186e-01	2.293053e+00	9.677490e-03	9.711111e-01	3.996996e-02	1.348999e+00	2.281061e-02
22320000	-4.461700e+03	-9.371738e+02	3.764217e+00	2.663921e+01	9.302326e-02	2.945758e+00	2.334774e-02	9.415813e-01	3.015239e-02	1.254550e+00	2.420396e-02
22340000	-4.452507e+03	-9.478992e+02	3.624196e+00	2.730734e+01	1.279070e-01	2.505540e+00	1.119682e-02	9.663001e-01	3.606877e-02	9.383641e-01	2.333658e-02
22360000	-4.455926e+03	-9.370888e+02	3.350161e+00	2.279079e+01	1.046512e-01	2.324052e+00	1.073224e-02	9.859847e-01	9.362611e-03	9.693864e-01	2.135061e-02
22380000	-4.478723e+03	-9.024989e+02	4.856028e+00	3.058651e+01	2.093023e-01	2.252700e+00	9.423677e-03	9.553288e-01	1.087284e-01	1.136999e+00	3.116299e-02
22400000	-4.458988e+03	-9.429727e+02	3.937583e+00	2.802807e+01	9.302326e-02	2.952881e+00	1.020995e-02	9.808667e-01	2.162804e-02	1.276817e+00	2.531547e-02
22420000	-4.455434e+03	-9.078904e+02	5.355601e+00	3.855136e+01	1.046512e-01	2.654478e+00	1.529079e-02	9.717102e-01	2.002927e-02	1.361021e+00	3.426387e-02
22440000	-4.448351e+03	-8.944221e+02	5.217958e+00	3.492065e+01	1.279070e-01	3.348785e+00	1.209067e-02	9.706733e-01	3.843682e-02	1.334969e+00	3.342064e-02
22460000	-4.462505e+03	-9.209407e+02	5.067714e+00	3.459585e+01	1.511628e-01	2.407935e+00	1.222751e-02	9.589624e-01	5.859977e-02	1.006391e+00	3.188313e-02
22480000	-4.463103e+03	-9.547987e+02	3.200564e+00	2.271526e+01	8.139535e-02	2.366835e+00	5.670195e-03	9.923096e-01	1.306216e-02	1.317318e+00	2.061312e-02
22500000	-4.453547e+03	-9.174125e+02	5.167506e+00	3.662422e+01	1.279070e-01	2.144374e+00	1.820904e-02	9.559605e-01	3.667514e-02	1.556983e+00	3.310974e-02
22520000	-4.448492e+03	-9.209088e+02	4.235937e+00	2.918646e+01	1.627907e-01	2.977108e+00	1.289883e-02	9.253918e-01	1.280143e-01	1.837549e+00	2.720874e-02
22540000	-4.465910e+03	-9.387906e+02	3.717854e+00	2.755724e+01	1.279070e-01	2.932462e+00	3.241352e-03	9.935848e-01	1.661693e-02	1.085346e+00	2.386172e-02
22560000	-4.450153e+03	-9.123903e+02	5.385385e+00	3.567937e+01	1.744186e-01	2.317325e+00	2.077521e-02	9.514686e-01	4.896385e-02	1.254466e+00	3.409110e-02
22580000	-4.466219e+03	-9.368797e+02	3.821102e+00	2.701959e+01	1.744186e-01	2.339365e+00	1.267466e-02	9.616827e-01	4.770192e-02	1.037597e+00	2.423343e-02
22600000	-4.445814e+03	-9.337435e+02	4.047744e+00	2.883731e+01	1.627907e-01	2.186542e+00	1.018639e-02	9.723676e-01	4.172771e-02	1.021142e+00	2.585506e-02
22620000	-4.466522e+03	-9.448199e+02	3.411907e+00	2.401537e+01	1.395349e-01	2.611922e+00	8.982346e-03	9.735494e-01	3.314683e-02	9.056323e-01	2.114327e-02
22640000	-4.457023e+03	-9.417383e+02	3.994213e+00	2.969894e+01	6.976744e-02	2.261409e+00	1.135480e-02	9.790102e-01	1.322466e-02	8.671426e-01	2.551405e-02
22660000	-4.447400e+03	-8.979468e+02	4.372583e+00	2.774466e+01	1.744186e-01	1.934150e+00	1.325754e-02	9.634780e-01	4.721962e-02	1.391723e+00	2.815236e-02
22680000	-4.470760e+03	-9.174341e+02	4.507526e+00	2.840593e+01	1.395349e-01	2.730358e+00	1.238332e-02	9.622041e-01	7.461708e-02	1.287005e+00	2.899876e-02
22700000	-4.456678e+03	-9.159876e+02	4.011243e+00	2.695867e+01	1.627907e-01	2.830474e+00	1.366769e-02	9.563463e-01	6.619115e-02	1.081714e+00	2.574581e-02
22720000	-4.462702e+03	-9.453681e+02	3.528372e+00	2.326421e+01	1.744186e-01	2.299456e+00	1.480849e-02	9.570936e-01	4.507028e-02	1.014558e+00	2.185749e-02
22740000	-4.444945e+03	-9.346344e+02	4.203270e+00	3.027130e+01	1.511628e-01	2.544325e+00	1.344093e-02	9.564736e-01	5.523544e-02	1.406546e+00	2.709603e-02
22760000	-4.451124e+03	-9.358865e+02	4.229826e+00	3.007526e+01	5.813953e-02	2.329899e+00	2.481172e-02	9.559577e-01	2.729006e-02	1.149869e+00	2.724361e-02
22780000	-4.462828e+03	-9.161410e+02	4.069556e+00	2.875508e+01	2.093023e-01	2.894567e+00	2.942464e-03	9.883477e-01	6.180255e-02	1.227114e+00	2.624924e-02
22800000	-4.461936e+03	-9.319534e+02	4.005823e+00	2.759813e+01	1.627907e-01	3.519458e+00	1.728118e-02	9.577830e-01	3.364880e-02	9.783241e-01	2.575047e-02
22820000	-4.453382e+03	-9.314760e+02	3.647015e+00	2.643249e+01	1.860465e-01	2.597525e+00	1.436867e-02	9.605290e-01	3.336400e-02	9.530255e-01	2.334919e-02
22840000	-4.463952e+03	-9.550050e+02	3.335814e+00	2.556209e+01	6.976744e-02	2.516979e+00	9.786661e-03	9.818798e-01	2.014660e-02	1.057793e+00	2.132625e-02
22860000	-4.465861e+03	-9.204808e+02	4.060798e+00	2.800241e+01	1.162791e-01	2.448948e+00	1.344559e-02	9.714750e-01	2.647064e-02	1.174710e+00	2.619536e-02
22880000	-4.453760e+03	-9.502724e+02	3.088734e+00	2.340646e+01	1.279070e-01	3.052406e+00	1.819728e-02	9.518122e-01	2.938162e-02	1.044356e+00	1.942497e-02
22900000	-4.454702e+03	-9.447866e+02	3.382354e+00	2.421466e+01	1.279070e-01	2.232248e+00	3.509377e-03	9.901073e-01	3.849540e-02	9.434612e-01	2.170847e-02
22920000	-4.452949e+03	-9.333019e+02	3.545095e+00	2.754272e+01	1.279070e-01	2.186184e+00	2.588611e-03	9.970311e-01	5.519501e-03	1.114936e+00	2.269284e-02
22940000	-4.460478e+03	-9.254752e+02	4.249459e+00	3.268188e+01	1.162791e-01	2.136802e+00	7.222617e-03	9.780166e-01	4.551511e-02	1.246630e+00	2.727159e-02
22960000	-4.453679e+03	-9.326157e+02	3.329190e+00	2.345790e+01	1.627907e-01	2.508962e+00	7.779334e-03	9.702226e-01	7.301270e-02	9.930475e-01	2.128370e-02
22980000	-4.445720e+03	-9.492200e+02	3.372928e+00	2.430927e+01	2.209302e-01	2.013328e+00	1.010726e-02	9.564424e-01	8.597019e-02	1.328850e+00	2.147348e-02
23000000	-4.447080e+03	-9.105266e+02	4.492676e+00	3.220662e+01	1.279070e-01	2.406918e+00	2.267690e-02	9.478907e-01	3.323056e-02	1.262635e+00	2.866888e-02
23020000	-4.450749e+03	-9.147951e+02	4.464417e+00	3.184984e+01	1.744186e-01	2.350402e+00	2.204541e-02	9.326484e-01	6.429831e-02	1.382358e+00	2.861095e-02
23040000	-4.467390e+03	-9.197236e+02	3.457689e+00	2.476334e+01	6.976744e-02	2.996018e+00	8.512578e-03	9.834000e-01	2.266187e-02	1.188884e+00	2.226856e-02
23060000	-4.462574e+03	-9.425726e+02	3.673812e+00	2.740392e+01	1.511628e-01	2.555782e+00	2.859805e-03	9.918840e-01	2.907662e-02	1.447492e+00	2.341183e-02
23080000	-4.443403e+03	-9.394373e+02	4.356883e+00	3.017309e+01	1.046512e-01	2.666422e+00	1.165634e-02	9.750944e-01	1.756951e-02	1.248191e+00	2.706257e-02
23100000	-4.457663e+03	-9.383735e+02	3.446970e+00	2.323636e+01	1.627907e-01	3.204834e+00	7.886604e-03	9.734747e-01	5.424051e-02	1.153801e+00	2.054731e-02
23120000	-4.450933e+03	-9.265359e+02	3.910812e+00	2.876943e+01	2.209302e-01	2.322465e+00	1.358853e-02	9.258291e-01	1.329893e-01	1.331933e+00	2.507890e-02
23140000	-4.452170e+03	-9.534863e+02	4.125746e+00	2.812516e+01	1.279070e-01	2.317376e+00	7.513346e-03	9.839518e-01	2.533561e-02	1.319081e+00	2.542444e-02
23160000	-4.466530e+03	-9.402194e+02	3.804235e+00	2.656169e+01	1.511628e-01	2.305025e+00	3.326150e-02	9.198343e-01	4.057233e-02	1.457983e+00	2.377954e-02
23180000	-4.461724e+03	-9.304880e+02	3.484489e+00	2.305836e+01	1.744186e-01	2.936437e+00	2.866326e-02	9.402543e-01	2.621755e-02	9.034840e-01	2.194465e-02
23200000	-4.449585e+03	-9.346579e+02	3.760294e+00	2.575388e+01	1.046512e-01	2.086175e+00	9.727509e-03	9.838977e-01	1.826117e-02	1.156353e+00	2.389490e-02
23220000	-4.469231e+03	-9.461950e+02	3.226281e+00	2.366994e+01	1.627907e-01	2.437721e+00	2.220567e-02	9.038233e-01	7.876827e-02	1.484074e+00	2.065294e-02
23240000	-4.458605e+03	-9.349770e+02	4.310949e+00	2.957135e+01	1.627907e-01	2.206705e+00	1.677326e-02	9.392599e-01	6.596648e-02	1.162563e+00	2.730629e-02
23260000	-4.446389e+03	-9.299954e+02	4.485534e+00	3.048532e+01	1.860465e-01	2.411129e+00	4.924344e-03	9.842440e-01	6.398440e-02	1.021202e+00	2.838989e-02
23280000	-4.470329e+03	-9.499762e+02	3.481473e+00	2.649179e+01	1.627907e-01	2.683467e+00	2.079962e-02	9.059348e-01	8.097411e-02	1.548438e+00	2.207067e-02
23300000	-4.453069e+03	-9.110262e+02	4.277278e+00	2.971078e+01	2.325581e-01	2.213663e+00	8.162000e-03	9.633530e-01	1.080595e-01	9.390283e-01	2.743360e-02
23320000	-4.452153e+03	-9.575726e+02	3.789875e+00	2.778598e+01	1.627907e-01	2.300145e+00	7.927376e-03	9.704204e-01	8.020350e-02	1.141564e+00	2.430782e-02
23340000	-4.472325e+03	-9.372818e+02	2.958144e+00	2.104741e+01	1.860465e-01	2.843121e+00	1.441091e-02	9.483105e-01	6.556839e-02	8.759570e-01	1.792680e-02
23360000	-4.462291e+03	-9.193514e+02	3.811109e+00	2.650107e+01	2.093023e-01	2.409015e+00	9.983069e-03	9.601846e-01	7.971959e-02	1.079948e+00	2.287417e-02
23380000	-4.466909e+03	-9.408761e+02	3.216664e+00	2.307788e+01	9.302326e-02	3.225793e+00	7.801951e-03	9.846937e-01	2.706527e-02	1.052826e+00	2.071941e-02
23400000	-4.458463e+03	-9.126989e+02	3.919574e+00	2.690165e+01	1.046512e-01	2.811487e+00	1.860787e-02	9.682933e-01	1.381528e-02	1.200399e+00	2.507110e-02
23420000	-4.470818e+03	-9.287611e+02	3.144920e+00	2.133969e+01	2.325581e-01	2.318183e+00	1.429724e-02	9.318569e-01	1.235419e-01	9.709158e-01	2.021127e-02
23440000	-4.468696e+03	-9.614540e+02	3.255783e+00	2.576303e+01	8.139535e-02	3.051443e+00	1.841805e-02	9.685946e-01	1.670360e-02	9.281294e-01	2.065447e-02
23460000	-4.470182e+03	-9.532663e+02	2.996204e+00	2.199801e+01	1.860465e-01	2.595654e+00	1.718372e-02	9.384364e-01	6.183867e-02	8.897548e-01	1.905536e-02
23480000	-4.446682e+03	-9.771764e+02	3.267719e+00	2.511840e+01	1.162791e-01	3.368217e+00	9.436909e-03	9.809780e-01	1.799850e-02	1.000826e+00	2.051785e-02
23500000	-4.471545e+03	-9.618921e+02	3.037066e+00	2.275880e+01	1.627907e-01	2.201399e+00	6.816477e-03	9.742289e-01	6.184671e-02	1.138035e+00	1.942297e-02
23520000	-4.457770e+03	-9.626707e+02	3.411090e+00	2.919850e+01	9.302326e-02	2.624696e+00	2.043212e-02	9.283110e-01	4.851794e-02	1.503676e+00	2.196566e-02
23540000	-4.454421e+03	-9.921058e+02	2.860770e+00	2.199059e+01	1.395349e-01	2.292453e+00	6.026318e-03	9.824239e-01	4.288732e-02	1.392157e+00	1.802438e-02
23560000	-4.451972e+03	-9.418416e+02	3.493360e+00	2.463518e+01	1.395349e-01	2.751769e+00	1.354794e-02	9.549862e-01	5.544540e-02	8.758653e-01	2.206993e-02
23580000	-4.435544e+03	-9.514390e+02	3.502787e+00	2.499217e+01	1.511628e-01	2.310953e+00	7.071049e-03	9.859431e-01	2.237748e-02	9.491229e-01	2.193423e-02
23600000	-4.447244e+03	-9.605206e+02	3.022188e+00	2.238129e+01	1.162791e-01	2.479216e+00	4.681581e-03	9.884815e-01	2.832350e-02	8.966772e-01	1.888645e-02
23620000	-4.441507e+03	-9.480438e+02	3.451469e+00	2.726089e+01	1.279070e-01	2.595211e+00	1.389487e-02	9.644573e-01	3.147081e-02	1.151405e+00	2.202377e-02
23640000	-4.445953e+03	-9.459553e+02	4.170136e+00	3.052604e+01	1.511628e-01	2.728735e+00	1.682521e-02	9.488344e-01	5.752791e-02	1.290753e+00	2.651266e-02
23660000	-4.443970e+03	-9.074785e+02	4.713887e+00	3.089918e+01	1.860465e-01	2.330128e+00	7.309159e-03	9.778760e-01	4.310049e-02	1.385260e+00	2.925026e-02
23680000	-4.454168e+03	-9.295783e+02	3.775900e+00	2.673971e+01	1.627907e-01	2.774979e+00	8.467497e-03	9.661940e-01	6.398718e-02	9.887883e-01	2.362206e-02
23700000	-4.469677e+03	-9.161720e+02	4.067106e+00	2.674640e+01	1.860465e-01	3.262883e+00	2.222268e-02	9.337046e-01	4.364540e-02	1.031920e+00	2.596380e-02
23720000	-4.454040e+03	-9.453108e+02	3.550992e+00	2.692774e+01	1.046512e-01	2.469609e+00	1.808180e-02	9.742647e-01	8.800724e-03	9.854490e-01	2.254435e-02
23740000	-4.465437e+03	-9.434176e+02	3.867005e+00	2.927687e+01	1.162791e-01	2.376643e+00	1.862089e-02	9.477839e-01	4.037875e-02	1.161954e+00	2.475515e-02
23760000	-4.457464e+03	-9.342110e+02	4.357784e+00	3.038808e+01	1.744186e-01	2.302520e+00	1.183169e-02	9.660656e-01	5.498759e-02	1.267552e+00	2.786294e-02
23780000	-4.454615e+03	-9.446034e+02	3.749381e+00	2.666111e+01	1.627907e-01	2.242651e+00	1.165418e-02	9.742432e-01	2.444336e-02	9.764245e-01	2.391176e-02
23800000	-4.460848e+03	-9.305138e+02	3.876436e+00	2.951646e+01	1.627907e-01	2.141064e+00	1.116024e-02	9.541865e-01	8.506783e-02	1.190575e+00	2.493440e-02
23820000	-4.448318e+03	-9.460344e+02	3.603087e+00	2.646495e+01	1.046512e-01	2.528798e+00	4.678488e-03	9.903558e-01	2.376731e-02	1.089815e+00	2.259858e-02
23840000	-4.460773e+03	-9.572547e+02	3.366161e+00	2.432400e+01	1.162791e-01	2.433623e+00	2.217981e-02	9.565071e-01	1.573000e-02	1.028647e+00	2.139470e-02
23860000	-4.469348e+03	-9.287719e+02	3.867321e+00	2.753856e+01	1.627907e-01	2.495156e+00	1.210624e-02	9.615543e-01	4.212644e-02	1.390197e+00	2.475134e-02
23880000	-4.465534e+03	-9.347852e+02	3.747095e+00	2.586492e+01	1.162791e-01	2.245621e+00	9.085132e-03	9.831866e-01	1.624735e-02	1.015745e+00	2.285552e-02
23900000	-4.450092e+03	-8.991255e+02	5.483132e+00	3.645823e+01	1.046512e-01	2.411668e+00	1.256264e-02	9.656959e-01	4.007952e-02	1.363172e+00	3.366269e-02
23920000	-4.450404e+03	-9.637406e+02	3.553110e+00	2.709293e+01	1.279070e-01	2.561215e+00	9.222525e-03	9.719904e-01	4.183416e-02	1.399639e+00	2.285231e-02
23940000	-4.462683e+03	-9.375378e+02	3.379811e+00	2.463053e+01	1.162791e-01	2.902458e+00	6.661732e-03	9.811726e-01	3.617890e-02	7.965547e-01	2.119833e-02
23960000	-4.459548e+03	-9.381823e+02	3.836210e+00	2.936586e+01	9.302326e-02	2.188273e+00	8.852137e-03	9.720713e-01	4.030482e-02	8.984390e-01	2.428761e-02
23980000	-4.446667e+03	-9.460526e+02	3.604008e+00	2.609135e+01	1.162791e-01	2.623309e+00	6.683440e-03	9.838385e-01	3.061217e-02	9.513871e-01	2.281912e-02
24000000	-4.463351e+03	-9.437877e+02	3.598603e+00	2.509642e+01	1.279070e-01	2.678992e+00	1.801375e-02	9.431016e-01	6.535327e-02	1.249431e+00	2.262962e-02
24020000	-4.471347e+03	-9.489382e+02	3.410150e+00	2.387667e+01	1.046512e-01	2.071217e+00	1.757814e-02	9.633903e-01	2.502427e-02	9.680370e-01	2.115860e-02
24040000	-4.467881e+03	-9.363038e+02	3.102014e+00	2.189610e+01	1.860465e-01	2.125806e+00	1.708789e-02	9.403062e-01	5.652740e-02	9.708380e-01	1.999517e-02
24060000	-4.460381e+03	-9.523155e+02	3.943698e+00	2.972364e+01	1.860465e-01	2.879714e+00	1.347368e-02	9.504750e-01	6.047179e-02	1.332662e+00	2.493071e-02
24080000	-4.444573e+03	-9.670067e+02	3.361474e+00	2.564951e+01	1.162791e-01	1.879529e+00	1.247109e-02	9.626058e-01	3.529979e-02	8.992578e-01	2.130202e-02
24100000	-4.462299e+03	-9.417420e+02	3.472998e+00	2.483594e+01	1.627907e-01	2.485539e+00	2.358555e-02	9.362191e-01	4.973119e-02	1.135664e+00	2.236046e-02
24120000	-4.442409e+03	-9.229565e+02	4.087638e+00	2.992800e+01	1.627907e-01	2.047021e+00	9.944035e-03	9.622220e-01	7.470361e-02	1.153451e+00	2.635995e-02
24140000	-4.452268e+03	-9.524728e+02	3.534934e+00	2.553869e+01	1.511628e-01	2.605157e+00	6.663380e-03	9.769256e-01	7.215052e-02	8.592269e-01	2.229291e-02
24160000	-4.457432e+03	-9.574862e+02	2.954759e+00	2.140837e+01	1.511628e-01	2.362835e+00	4.543314e-03	9.817687e-01	6.358611e-02	9.952179e-01	1.845623e-02
24180000	-4.443323e+03	-9.278432e+02	4.060806e+00	3.186078e+01	1.511628e-01	2.175158e+00	1.867625e-02	9.173828e-01	7.720596e-02	1.069364e+00	2.593686e-02
24200000	-4.440779e+03	-9.440114e+02	3.795004e+00	2.963992e+01	1.395349e-01	2.281785e+00	1.675915e-02	9.501922e-01	4.262910e-02	1.245951e+00	2.436284e-02
24220000	-4.461688e+03	-9.594770e+02	3.459511e+00	2.529327e+01	1.162791e-01	2.232691e+00	1.675561e-02	9.590161e-01	3.334308e-02	1.061871e+00	2.208473e-02
24240000	-4.464106e+03	-9.540863e+02	4.060428e+00	3.182343e+01	6.976744e-02	1.929022e+00	1.525560e-02	9.694577e-01	2.636796e-02	1.156957e+00	2.619227e-02
24260000	-4.454461e+03	-9.350318e+02	3.479257e+00	2.500125e+01	1.627907e-01	2.369673e+00	5.954306e-03	9.823779e-01	4.407611e-02	1.020296e+00	2.242708e-02
24280000	-4.463436e+03	-9.366139e+02	3.773396e+00	2.908334e+01	1.279070e-01	3.112951e+00	1.007918e-02	9.733751e-01	3.499473e-02	1.091806e+00	2.421555e-02
24300000	-4.454541e+03	-9.459231e+02	3.728607e+00	2.939300e+01	1.511628e-01	2.288747e+00	1.752635e-02	9.546852e-01	2.638436e-02	1.444337e+00	2.366037e-02
24320000	-4.460536e+03	-9.428639e+02	3.361304e+00	2.306811e+01	1.744186e-01	2.369851e+00	8.010728e-03	9.710192e-01	5.203965e-02	1.007307e+00	2.118916e-02
24340000	-4.445669e+03	-9.866261e+02	3.229293e+00	2.490699e+01	1.395349e-01	2.056321e+00	8.495359e-03	9.794819e-01	2.158755e-02	1.059378e+00	2.027849e-02
24360000	-4.465889e+03	-9.215359e+02	4.164706e+00	2.853390e+01	2.093023e-01	2.501054e+00	2.797730e-02	8.913308e-01	8.410408e-02	1.064357e+00	2.614219e-02
24380000	-4.458299e+03	-9.238575e+02	3.929524e+00	2.726879e+01	1.744186e-01	2.317525e+00	2.131995e-02	8.986999e-01	1.173900e-01	9.905357e-01	2.477011e-02
24400000	-4.487290e+03	-9.326569e+02	3.590445e+00	2.478727e+01	9.302326e-02	2.815289e+00	2.626937e-02	9.382888e-01	2.670713e-02	1.186734e+00	2.315083e-02
24420000	-4.466037e+03	-9.317700e+02	3.274174e+00	2.197683e+01	1.395349e-01	2.742429e+00	1.326306e-02	9.524713e-01	8.383205e-02	1.088988e+00	2.085541e-02
24440000	-4.455792e+03	-9.565487e+02	3.331748e+00	2.629069e+01	9.302326e-02	2.352218e+00	1.523449e-02	9.491975e-01	3.418735e-02	1.216607e+00	2.119717e-02
24460000	-4.466497e+03	-9.590087e+02	3.108001e+00	2.391079e+01	1.395349e-01	3.226313e+00	1.470298e-02	9.770821e-01	1.095663e-02	1.270139e+00	1.977543e-02
24480000	-4.461866e+03	-9.514166e+02	3.743761e+00	2.807244e+01	1.279070e-01	2.868093e+00	1.171032e-02	9.578803e-01	4.885237e-02	9.463648e-01	2.336611e-02
24500000	-4.464714e+03	-9.444339e+02	3.087108e+00	2.182844e+01	1.744186e-01	2.508318e+00	8.858359e-03	9.707241e-01	3.795490e-02	6.451961e-01	1.938219e-02
24520000	-4.428283e+03	-9.349008e+02	4.501210e+00	3.270758e+01	9.302326e-02	2.117776e+00	8.485767e-03	9.810698e-01	2.180726e-02	1.297476e+00	2.844503e-02
24540000	-4.459777e+03	-9.359336e+02	4.471522e+00	3.160587e+01	1.046512e-01	2.336429e+00	1.004033e-02	9.895291e-01	6.373507e-03	1.125861e+00	2.828840e-02
24560000	-4.435580e+03	-9.697935e+02	2.781028e+00	2.206100e+01	4.651163e-02	2.600889e+00	1.219216e-02	9.894192e-01	3.276609e-03	8.791107e-01	1.761195e-02
24580000	-4.458058e+03	-9.460679e+02	3.472283e+00	2.329164e+01	2.209302e-01	2.014894e+00	5.885358e-03	9.769244e-01	6.000082e-02	8.620424e-01	2.135897e-02
24600000	-4.454857e+03	-9.663988e+02	2.965317e+00	2.301282e+01	9.302326e-02	2.432783e+00	7.025046e-03	9.822041e-01	2.942512e-02	1.673467e+00	1.883876e-02
24620000	-4.464986e+03	-9.259246e+02	3.584791e+00	2.411575e+01	1.279070e-01	2.900928e+00	6.449556e-03	9.834069e-01	3.233294e-02	1.105626e+00	2.293640e-02
24640000	-4.450886e+03	-9.218432e+02	3.896677e+00	2.716957e+01	1.744186e-01	2.652966e+00	1.333087e-02	9.626571e-01	4.242072e-02	1.436694e+00	2.489968e-02
24660000	-4.450051e+03	-9.176725e+02	3.861561e+00	2.448797e+01	2.674419e-01	2.447984e+00	1.616452e-02	9.167592e-01	1.227248e-01	1.320401e+00	2.426829e-02
24680000	-4.446535e+03	-9.433825e+02	3.569768e+00	2.697433e+01	1.511628e-01	3.169632e+00	5.543394e-03	9.768397e-01	6.499898e-02	9.457850e-01	2.251308e-02
24700000	-4.446546e+03	-9.312843e+02	4.526600e+00	3.198010e+01	1.395349e-01	2.698934e+00	9.395530e-03	9.676362e-01	4.325793e-02	1.298768e+00	2.855937e-02
24720000	-4.448818e+03	-9.114645e+02	4.364246e+00	2.983918e+01	1.162791e-01	1.988132e+00	9.836536e-03	9.734022e-01	3.815390e-02	1.504529e+00	2.778347e-02
24740000	-4.464380e+03	-9.531947e+02	3.199868e+00	2.211318e+01	1.511628e-01	2.379317e+00	3.027963e-02	9.100131e-01	5.855531e-02	1.121791e+00	2.049544e-02
24760000	-4.461971e+03	-9.338123e+02	3.765400e+00	2.629784e+01	1.627907e-01	2.802226e+00	1.060731e-02	9.553751e-01	5.966915e-02	8.837428e-01	2.368284e-02
24780000	-4.476087e+03	-9.338875e+02	3.668453e+00	2.456379e+01	1.046512e-01	2.771528e+00	8.433594e-03	9.691979e-01	7.915693e-02	1.024765e+00	2.350645e-02
24800000	-4.456132e+03	-9.182437e+02	4.285829e+00	2.951112e+01	1.279070e-01	2.316201e+00	1.430728e-02	9.615640e-01	4.178589e-02	9.751158e-01	2.741548e-02
24820000	-4.470251e+03	-9.231699e+02	3.571494e+00	2.431707e+01	2.093023e-01	2.666930e+00	2.441163e-02	8.749241e-01	1.202153e-01	8.820025e-01	2.294538e-02
24840000	-4.437860e+03	-9.376635e+02	3.583180e+00	2.519025e+01	1.744186e-01	2.651173e+00	1.292825e-02	9.374285e-01	1.283536e-01	9.873671e-01	2.282328e-02
24860000	-4.447056e+03	-9.587616e+02	3.619799e+00	2.462418e+01	1.627907e-01	2.114455e+00	4.864441e-03	9.740863e-01	1.301360e-01	9.485254e-01	2.311224e-02
24880000	-4.462727e+03	-9.270239e+02	4.180571e+00	2.822020e+01	1.395349e-01	2.664032e+00	9.535158e-03	9.778510e-01	3.153332e-02	1.304896e+00	2.673172e-02
24900000	-4.473764e+03	-8.933990e+02	4.695975e+00	3.085107e+01	1.627907e-01	2.359316e+00	1.807495e-02	9.625766e-01	2.444668e-02	1.465136e+00	3.028921e-02
24920000	-4.460476e+03	-9.134102e+02	4.777761e+00	3.069227e+01	1.627907e-01	2.721680e+00	2.293195e-02	9.638509e-01	1.467250e-02	8.835784e-01	2.991841e-02
24940000	-4.455420e+03	-9.173383e+02	3.718353e+00	2.467712e+01	2.558140e-01	2.860917e+00	9.487143e-03	9.626713e-01	8.693543e-02	8.831926e-01	2.390467e-02
24960000	-4.456176e+03	-9.389162e+02	3.732586e+00	2.472425e+01	1.279070e-01	2.452892e+00	1.266465e-02	9.605258e-01	6.378989e-02	9.764635e-01	2.407004e-02
24980000	-4.435958e+03	-9.455561e+02	3.681832e+00	2.760511e+01	6.976744e-02	1.976658e+00	1.205671e-02	9.803399e-01	1.429385e-02	1.063568e+00	2.366629e-02
25000000	-4.463591e+03	-9.065400e+02	4.405512e+00	2.982597e+01	1.860465e-01	2.952373e+00	1.669401e-02	9.594595e-01	3.040270e-02	1.067965e+00	2.836069e-02
25020000	-4.446766e+03	-9.457541e+02	3.415202e+00	2.368581e+01	1.395349e-01	2.735299e+00	1.503448e-02	9.498889e-01	6.580071e-02	8.685688e-01	2.173782e-02
25040000	-4.454689e+03	-9.564141e+02	3.475093e+00	2.690943e+01	1.279070e-01	2.448437e+00	2.834048e-03	9.939925e-01	2.450250e-02	1.270118e+00	2.228750e-02
25060000	-4.442798e+03	-9.395228e+02	3.435019e+00	2.533877e+01	6.976744e-02	2.183579e+00	8.820746e-03	9.772997e-01	3.219830e-02	1.165238e+00	2.195851e-02
25080000	-4.458264e+03	-9.421182e+02	3.319633e+00	2.514775e+01	1.860465e-01	2.498509e+00	7.615792e-03	9.725964e-01	5.404173e-02	1.026666e+00	2.112228e-02
25100000	-4.452011e+03	-9.429486e+02	3.224433e+00	2.382785e+01	1.744186e-01	3.321392e+00	4.068509e-03	9.854521e-01	4.305960e-02	8.950829e-01	2.021741e-02
25120000	-4.435785e+03	-9.364818e+02	3.778789e+00	2.624847e+01	1.511628e-01	2.043658e+00	6.595373e-03	9.741991e-01	4.817534e-02	1.561069e+00	2.301989e-02
25140000	-4.443113e+03	-9.458532e+02	3.026540e+00	2.176188e+01	1.395349e-01	3.714354e+00	8.590010e-03	9.696312e-01	6.349217e-02	1.008062e+00	1.926497e-02
25160000	-4.445347e+03	-9.560766e+02	3.032667e+00	2.227096e+01	1.395349e-01	2.128025e+00	1.838309e-02	9.622202e-01	2.287018e-02	1.102250e+00	1.924056e-02
25180000	-4.463238e+03	-9.276234e+02	3.259661e+00	2.434187e+01	1.860465e-01	2.057460e+00	1.098718e-02	9.671560e-01	4.369763e-02	8.952180e-01	2.086942e-02
25200000	-4.463765e+03	-9.416516e+02	3.508683e+00	2.516452e+01	1.395349e-01	2.664997e+00	1.613916e-02	9.565093e-01	3.764408e-02	1.051741e+00	2.228408e-02
25220000	-4.464352e+03	-9.772680e+02	2.697727e+00	2.165649e+01	1.162791e-01	3.008828e+00	1.509191e-02	9.531717e-01	3.601041e-02	1.175558e+00	1.705101e-02
25240000	-4.455905e+03	-9.569284e+02	3.009332e+00	2.208473e+01	1.627907e-01	2.622239e+00	3.880213e-03	9.841527e-01	8.479271e-02	1.318030e+00	1.940040e-02
25260000	-4.464446e+03	-9.218486e+02	3.405319e+00	2.323303e+01	1.162791e-01	2.718191e+00	2.543660e-02	9.450000e-01	2.409042e-02	8.999894e-01	2.101746e-02
25280000	-4.479702e+03	-9.303895e+02	3.758199e+00	2.694389e+01	1.860465e-01	2.778164e+00	6.954068e-03	9.712592e-01	7.704444e-02	8.527227e-01	2.393274e-02
25300000	-4.468130e+03	-9.492874e+02	3.324820e+00	2.327381e+01	1.511628e-01	2.040032e+00	5.125173e-03	9.894180e-01	2.382033e-02	1.010985e+00	2.140106e-02
25320000	-4.448299e+03	-9.404397e+02	4.204627e+00	3.299724e+01	1.279070e-01	2.001866e+00	1.726382e-02	9.556100e-01	3.090372e-02	1.491198e+00	2.702039e-02
25340000	-4.452520e+03	-9.608769e+02	3.084309e+00	2.477311e+01	1.395349e-01	2.862878e+00	5.673461e-03	9.843023e-01	3.103907e-02	1.078055e+00	1.982516e-02
25360000	-4.442972e+03	-9.579741e+02	3.841693e+00	2.924456e+01	1.046512e-01	2.239594e+00	1.564138e-02	9.726423e-01	2.262408e-02	1.045521e+00	2.473009e-02
25380000	-4.452095e+03	-9.518539e+02	2.975864e+00	2.231644e+01	5.813953e-02	2.943869e+00	8.716140e-03	9.764494e-01	3.271356e-02	1.277191e+00	1.903418e-02
25400000	-4.446277e+03	-9.346384e+02	3.885329e+00	2.739964e+01	6.976744e-02	2.952898e+00	1.629717e-02	9.742459e-01	1.506337e-02	1.313894e+00	2.499076e-02
25420000	-4.442203e+03	-9.430173e+02	4.517125e+00	3.406207e+01	5.813953e-02	2.694679e+00	8.613299e-03	9.848681e-01	1.555050e-02	1.258765e+00	2.820136e-02
25440000	-4.465177e+03	-9.300889e+02	3.721064e+00	2.703997e+01	8.139535e-02	3.201519e+00	4.794923e-03	9.902545e-01	1.913724e-02	1.210041e+00	2.310970e-02
25460000	-4.452749e+03	-9.153916e+02	4.170284e+00	2.831305e+01	1.279070e-01	2.518370e+00	8.737106e-03	9.846922e-01	2.170786e-02	1.231680e+00	2.598998e-02
25480000	-4.445404e+03	-9.485516e+02	3.665814e+00	2.629954e+01	6.976744e-02	2.548776e+00	7.195728e-03	9.797560e-01	4.756223e-02	1.018689e+00	2.326130e-02
25500000	-4.452077e+03	-9.338036e+02	3.841179e+00	2.775454e+01	1.627907e-01	2.272499e+00	9.180077e-03	9.709577e-01	5.085139e-02	1.350606e+00	2.446366e-02
25520000	-4.456896e+03	-9.510991e+02	3.438914e+00	2.476360e+01	1.860465e-01	1.888853e+00	1.215863e-02	9.686334e-01	3.592547e-02	8.491707e-01	2.156471e-02
25540000	-4.448924e+03	-9.526184e+02	3.360443e+00	2.622894e+01	5.813953e-02	2.739874e+00	1.429401e-02	9.871349e-01	4.469290e-03	1.098558e+00	2.149530e-02
25560000	-4.458003e+03	-9.264218e+02	3.322001e+00	2.395089e+01	1.279070e-01	2.516387e+00	6.022587e-03	9.815818e-01	4.716025e-02	1.235914e+00	2.107181e-02
25580000	-4.446716e+03	-9.529855e+02	3.963020e+00	3.038546e+01	1.511628e-01	2.454279e+00	1.913516e-02	9.499282e-01	3.363254e-02	1.435471e+00	2.517871e-02
25600000	-4.463286e+03	-9.189235e+02	3.879727e+00	2.780826e+01	1.395349e-01	2.358044e+00	1.806949e-02	9.597411e-01	2.873985e-02	9.732797e-01	2.495124e-02
25620000	-4.460370e+03	-9.315354e+02	4.157539e+00	2.957453e+01	1.860465e-01	2.907993e+00	1.834976e-02	9.182671e-01	9.760027e-02	1.170415e+00	2.678771e-02
25640000	-4.454498e+03	-9.249944e+02	4.065122e+00	2.793501e+01	1.744186e-01	2.238334e+00	1.069626e-02	9.667149e-01	3.871249e-02	8.658224e-01	2.606039e-02
25660000	-4.466410e+03	-9.348307e+02	4.247569e+00	3.090558e+01	1.046512e-01	2.286104e+00	1.689412e-02	9.704899e-01	2.072639e-02	9.750023e-01	2.715962e-02
25680000	-4.462168e+03	-9.283859e+02	3.834134e+00	2.569602e+01	1.627907e-01	1.901478e+00	2.822679e-03	9.931802e-01	3.466622e-02	1.413201e+00	2.415283e-02
25700000	-4.446100e+03	-9.415675e+02	3.370947e+00	2.470871e+01	1.395349e-01	2.047822e+00	5.567058e-03	9.811369e-01	5.662954e-02	1.231223e+00	2.163001e-02
25720000	-4.443889e+03	-9.340877e+02	4.255901e+00	3.016759e+01	5.813953e-02	2.432431e+00	9.190125e-03	9.909405e-01	5.977641e-03	1.392015e+00	2.739168e-02
25740000	-4.451065e+03	-9.317182e+02	4.121630e+00	3.019198e+01	4.651163e-02	2.500005e+00	8.445054e-03	9.912728e-01	5.798029e-03	1.322585e+00	2.655301e-02
25760000	-4.475987e+03	-9.166488e+02	4.645868e+00	3.162946e+01	1.395349e-01	2.727291e+00	1.139685e-02	9.753529e-01	3.054995e-02	1.420530e+00	2.957747e-02
25780000	-4.447821e+03	-9.423467e+02	3.611376e+00	2.555771e+01	1.511628e-01	2.719952e+00	8.357201e-03	9.809793e-01	2.886513e-02	1.214789e+00	2.306549e-02
25800000	-4.464816e+03	-9.577199e+02	2.875615e+00	1.977467e+01	1.860465e-01	2.845775e+00	1.417178e-03	9.946123e-01	6.569992e-02	1.063479e+00	1.718582e-02
25820000	-4.475543e+03	-9.159853e+02	4.023755e+00	2.689270e+01	2.209302e-01	3.143285e+00	2.128542e-02	9.208533e-01	8.239517e-02	1.063822e+00	2.582420e-02
25840000	-4.441185e+03	-9.313215e+02	3.705129e+00	2.797319e+01	1.279070e-01	2.634994e+00	1.052404e-02	9.663220e-01	4.341887e-02	1.166350e+00	2.362640e-02
25860000	-4.482452e+03	-9.502655e+02	3.285567e+00	2.373801e+01	1.046512e-01	2.944012e+00	9.297749e-03	9.767261e-01	2.580715e-02	9.039622e-01	2.083604e-02
25880000	-4.446040e+03	-9.702852e+02	3.202867e+00	2.448938e+01	1.162791e-01	3.229754e+00	8.091622e-03	9.766563e-01	3.124274e-02	9.275108e-01	2.038259e-02
25900000	-4.448166e+03	-9.410459e+02	3.336642e+00	2.463253e+01	1.860465e-01	3.182024e+00	2.632188e-03	9.914226e-01	4.113664e-02	8.819102e-01	2.112758e-02
25920000	-4.448837e+03	-9.443687e+02	3.116255e+00	2.160474e+01	1.860465e-01	2.466486e+00	2.167195e-02	9.232250e-01	7.946348e-02	1.162748e+00	1.911837e-02
25940000	-4.438821e+03	-9.522573e+02	3.360309e+00	2.343356e+01	1.046512e-01	2.746421e+00	6.820644e-03	9.835118e-01	2.311139e-02	1.107739e+00	2.144127e-02
25960000	-4.452219e+03	-9.644015e+02	2.919048e+00	2.277314e+01	1.279070e-01	2.562148e+00	1.341957e-02	9.679902e-01	1.856813e-02	1.013782e+00	1.835948e-02
25980000	-4.444461e+03	-9.385359e+02	4.312919e+00	3.238941e+01	1.744186e-01	2.267417e+00	1.274703e-02	9.560340e-01	4.634390e-02	1.275099e+00	2.761061e-02
26000000	-4.453653e+03	-9.374520e+02	4.097423e+00	2.936856e+01	1.627907e-01	2.462740e+00	7.454527e-03	9.748852e-01	4.651529e-02	1.158825e+00	2.609268e-02
26020000	-4.461456e+03	-9.370131e+02	3.398616e+00	2.373779e+01	1.511628e-01	2.352771e+00	1.216059e-02	9.640348e-01	5.193901e-02	1.111201e+00	2.171791e-02
26040000	-4.462714e+03	-9.171425e+02	4.563266e+00	3.092523e+01	1.279070e-01	1.970343e+00	3.246007e-02	8.990390e-01	7.221397e-02	9.327168e-01	2.922462e-02
26060000	-4.439430e+03	-9.320440e+02	3.965222e+00	2.838426e+01	1.395349e-01	3.571895e+00	2.266115e-02	9.484499e-01	2.389348e-02	1.488955e+00	2.516224e-02
26080000	-4.461118e+03	-9.214795e+02	4.555225e+00	3.105228e+01	1.976744e-01	3.253839e+00	1.567922e-02	9.536644e-01	6.012073e-02	1.099442e+00	2.930385e-02
26100000	-4.450194e+03	-9.466238e+02	3.422195e+00	2.489847e+01	2.093023e-01	2.243345e+00	2.777013e-02	8.710622e-01	9.978093e-02	1.115417e+00	2.173144e-02
26120000	-4.476103e+03	-9.364970e+02	3.949398e+00	2.589795e+01	1.627907e-01	2.543925e+00	7.656885e-03	9.734799e-01	5.975922e-02	7.675245e-01	2.543376e-02
26140000	-4.438581e+03	-9.333150e+02	3.504767e+00	2.385253e+01	1.627907e-01	2.938343e+00	1.395622e-02	9.675473e-01	2.979640e-02	9.711129e-01	2.250843e-02
26160000	-4.446784e+03	-9.245557e+02	4.068070e+00	2.734259e+01	1.511628e-01	2.346319e+00	8.884902e-03	9.680504e-01	5.463159e-02	1.042692e+00	2.603453e-02
26180000	-4.450328e+03	-9.499013e+02	3.736155e+00	2.760265e+01	6.976744e-02	3.380533e+00	1.165653e-02	9.814162e-01	1.225723e-02	1.050930e+00	2.394485e-02
26200000	-4.432130e+03	-9.216371e+02	5.028361e+00	3.742342e+01	1.046512e-01	2.238911e+00	8.672810e-03	9.736384e-01	3.240817e-02	1.544053e+00	3.229683e-02
26220000	-4.442547e+03	-9.092238e+02	4.574896e+00	3.282763e+01	1.511628e-01	2.798514e+00	1.211788e-02	9.513596e-01	7.290054e-02	1.230529e+00	2.868930e-02
26240000	-4.451096e+03	-9.179173e+02	4.618832e+00	3.440007e+01	1.511628e-01	2.702426e+00	1.735886e-02	9.327573e-01	6.205828e-02	1.394146e+00	2.863108e-02
26260000	-4.457265e+03	-9.266285e+02	4.336400e+00	3.081496e+01	9.302326e-02	3.830707e+00	1.282624e-02	9.771438e-01	1.389900e-02	1.579728e+00	2.712460e-02
26280000	-4.445310e+03	-9.383485e+02	4.050703e+00	2.973204e+01	1.627907e-01	2.335767e+00	1.435637e-02	9.542417e-01	4.060971e-02	1.382862e+00	2.476088e-02
26300000	-4.462988e+03	-9.521431e+02	3.169064e+00	2.480251e+01	9.302326e-02	2.230402e+00	1.633318e-02	9.676764e-01	2.283411e-02	1.076902e+00	2.008276e-02
26320000	-4.452899e+03	-9.242338e+02	3.491012e+00	2.422806e+01	1.395349e-01	1.962783e+00	9.283930e-03	9.728587e-01	4.640152e-02	1.041585e+00	2.198977e-02
26340000	-4.458358e+03	-9.422333e+02	3.161121e+00	2.485570e+01	1.279070e-01	2.292424e+00	1.359560e-02	9.641686e-01	3.503861e-02	8.221825e-01	2.028278e-02
26360000	-4.452092e+03	-9.550405e+02	3.492780e+00	2.643851e+01	1.046512e-01	2.265978e+00	1.630812e-02	9.682108e-01	1.912234e-02	1.407685e+00	2.216762e-02
26380000	-4.440485e+03	-9.560117e+02	3.292642e+00	2.453698e+01	6.976744e-02	3.177906e+00	1.781286e-02	9.743882e-01	9.418827e-03	1.216156e+00	2.095963e-02
26400000	-4.460336e+03	-9.513815e+02	4.283579e+00	3.248442e+01	1.046512e-01	1.649920e+00	3.296976e-02	8.953140e-01	4.689803e-02	1.380080e+00	2.758241e-02
26420000	-4.443675e+03	-9.265531e+02	3.876059e+00	2.718624e+01	1.511628e-01	2.470085e+00	1.542570e-02	9.696189e-01	2.036456e-02	1.540054e+00	2.485014e-02
26440000	-4.441035e+03	-9.332516e+02	4.038494e+00	2.818623e+01	1.511628e-01	2.912211e+00	1.392980e-02	9.687750e-01	3.167203e-02	1.035746e+00	2.589002e-02
26460000	-4.455405e+03	-9.570663e+02	2.979827e+00	2.249055e+01	1.162791e-01	3.098996e+00	1.865780e-02	9.645305e-01	2.385904e-02	1.136155e+00	1.912183e-02
26480000	-4.454466e+03	-9.631687e+02	3.412787e+00	2.691953e+01	1.511628e-01	2.224242e+00	1.102823e-02	9.810716e-01	1.343408e-02	1.285735e+00	2.170477e-02
26500000	-4.469456e+03	-9.498225e+02	2.900749e+00	2.097213e+01	9.302326e-02	2.732371e+00	8.094931e-03	9.864126e-01	1.168899e-02	7.096135e-01	1.866631e-02
26520000	-4.460856e+03	-9.331748e+02	3.513469e+00	2.450353e+01	8.139535e-02	2.338424e+00	1.659595e-02	9.705878e-01	1.634916e-02	9.785574e-01	2.261793e-02
26540000	-4.458551e+03	-9.222353e+02	3.317898e+00	2.335680e+01	9.302326e-02	2.398344e+00	2.718230e-02	9.639945e-01	1.107791e-02	9.626660e-01	2.135008e-02
26560000	-4.458346e+03	-9.353046e+02	3.392672e+00	2.487962e+01	8.139535e-02	2.699523e+00	8.920002e-03	9.851941e-01	1.613299e-02	8.182666e-01	2.146428e-02
26580000	-4.440755e+03	-9.458706e+02	3.529343e+00	2.635106e+01	1.279070e-01	2.222773e+00	8.383776e-03	9.800379e-01	2.566074e-02	1.112903e+00	2.246578e-02
26600000	-4.447278e+03	-9.312064e+02	3.556138e+00	2.549632e+01	1.627907e-01	2.758189e+00	4.219393e-03	9.860115e-01	4.830607e-02	1.090047e+00	2.283508e-02
26620000	-4.447074e+03	-9.765779e+02	2.859811e+00	2.083943e+01	1.279070e-01	3.542055e+00	3.005096e-02	9.315736e-01	2.864931e-02	1.084139e+00	1.844936e-02
26640000	-4.437167e+03	-9.284432e+02	3.784300e+00	2.706720e+01	1.860465e-01	2.536222e+00	7.709998e-03	9.820781e-01	3.446878e-02	1.028766e+00	2.419700e-02
26660000	-4.462785e+03	-9.040432e+02	4.261306e+00	3.004593e+01	1.860465e-01	2.061954e+00	7.625096e-03	9.699233e-01	6.647979e-02	9.925989e-01	2.704360e-02
26680000	-4.449801e+03	-9.715564e+02	3.648997e+00	2.863588e+01	1.395349e-01	1.996197e+00	8.580391e-03	9.605100e-01	8.250513e-02	1.327614e+00	2.273946e-02
26700000	-4.461068e+03	-9.445436e+02	3.480163e+00	2.577588e+01	1.627907e-01	2.389872e+00	1.431015e-02	9.484723e-01	5.151573e-02	1.085355e+00	2.197807e-02
26720000	-4.448226e+03	-9.333443e+02	4.098971e+00	2.965486e+01	1.279070e-01	2.297398e+00	1.995261e-02	9.746849e-01	8.279537e-03	1.590247e+00	2.635577e-02
26740000	-4.449957e+03	-9.320300e+02	3.615074e+00	2.666627e+01	1.860465e-01	2.852179e+00	2.313979e-03	9.942761e-01	3.088424e-02	1.043703e+00	2.320320e-02
26760000	-4.460591e+03	-9.320107e+02	3.655325e+00	2.526104e+01	1.744186e-01	3.179736e+00	7.269763e-03	9.721594e-01	8.497587e-02	1.160189e+00	2.278799e-02
26780000	-4.445527e+03	-9.213459e+02	3.925892e+00	2.904730e+01	1.860465e-01	2.326732e+00	3.840930e-03	9.877387e-01	4.097294e-02	1.332607e+00	2.499471e-02
26800000	-4.467038e+03	-9.265882e+02	3.988426e+00	2.884613e+01	2.209302e-01	3.874705e+00	1.920102e-02	9.301916e-01	8.352983e-02	9.485164e-01	2.562957e-02
26820000	-4.462177e+03	-9.253054e+02	4.569413e+00	3.250856e+01	1.860465e-01	2.585301e+00	1.341011e-02	9.502145e-01	5.698261e-02	1.075457e+00	2.917717e-02
26840000	-4.458685e+03	-9.314689e+02	3.883577e+00	2.780224e+01	1.860465e-01	2.293023e+00	1.484726e-02	9.460808e-01	6.829192e-02	7.108677e-01	2.492309e-02
26860000	-4.472086e+03	-9.378996e+02	2.930839e+00	2.074335e+01	1.860465e-01	1.885294e+00	7.418458e-03	9.669765e-01	7.477602e-02	8.590500e-01	1.869228e-02
26880000	-4.443842e+03	-9.463645e+02	3.305913e+00	2.388656e+01	1.162791e-01	2.497299e+00	7.322787e-03	9.789071e-01	4.408205e-02	9.583077e-01	2.073197e-02
26900000	-4.453413e+03	-9.686608e+02	3.787503e+00	2.788763e+01	9.302326e-02	1.936818e+00	1.806126e-02	9.803266e-01	4.694126e-03	1.112600e+00	2.327733e-02
26920000	-4.448459e+03	-9.523335e+02	3.558636e+00	2.729702e+01	1.511628e-01	2.763893e+00	3.312254e-03	9.877147e-01	4.809497e-02	1.103680e+00	2.231035e-02
26940000	-4.446190e+03	-9.258669e+02	4.288332e+00	2.925912e+01	1.627907e-01	2.700200e+00	4.923940e-03	9.862574e-01	5.109003e-02	1.135746e+00	2.732364e-02
26960000	-4.455000e+03	-9.243431e+02	4.274275e+00	2.968384e+01	1.744186e-01	2.242745e+00	6.499880e-03	9.843225e-01	2.983610e-02	9.134980e-01	2.677169e-02
26980000	-4.456704e+03	-9.317646e+02	4.267869e+00	2.857603e+01	1.744186e-01	2.138601e+00	6.941377e-03	9.829884e-01	3.626641e-02	9.785192e-01	2.626189e-02
27000000	-4.447260e+03	-9.362164e+02	3.765686e+00	2.678665e+01	1.976744e-01	2.622378e+00	2.426140e-03	9.894156e-01	8.334262e-02	1.236643e+00	2.429329e-02
27020000	-4.445963e+03	-9.252681e+02	3.720637e+00	2.790688e+01	1.162791e-01	2.459633e+00	2.477709e-03	9.932367e-01	3.089534e-02	1.045653e+00	2.348968e-02
27040000	-4.468426e+03	-9.703543e+02	2.888967e+00	2.086140e+01	1.511628e-01	3.726814e+00	4.373520e-03	9.782906e-01	1.241244e-01	9.510311e-01	1.833976e-02
27060000	-4.460697e+03	-9.382491e+02	3.527470e+00	2.575684e+01	1.162791e-01	2.366335e+00	1.161771e-02	9.676697e-01	2.878087e-02	8.922193e-01	2.196248e-02
27080000	-4.452603e+03	-9.435088e+02	4.546840e+00	3.510473e+01	6.976744e-02	2.539868e+00	1.819029e-02	9.575726e-01	2.681756e-02	9.161862e-01	2.882767e-02
27100000	-4.482304e+03	-9.490086e+02	3.199097e+00	2.235635e+01	9.302326e-02	2.697888e+00	1.078882e-02	9.763767e-01	3.223720e-02	8.670086e-01	2.010643e-02
27120000	-4.456625e+03	-9.407222e+02	3.596001e+00	2.703505e+01	1.046512e-01	2.435556e+00	1.247248e-02	9.763789e-01	1.946112e-02	1.035689e+00	2.270804e-02
27140000	-4.462613e+03	-9.441443e+02	3.562859e+00	2.477684e+01	1.162791e-01	2.140584e+00	2.663706e-02	9.393573e-01	3.210936e-02	9.535053e-01	2.252815e-02
27160000	-4.446668e+03	-9.389599e+02	3.491622e+00	2.482721e+01	1.162791e-01	2.470302e+00	2.644453e-02	9.480034e-01	2.433931e-02	9.351110e-01	2.252637e-02
27180000	-4.459540e+03	-9.224735e+02	4.444619e+00	3.252744e+01	1.279070e-01	3.040813e+00	1.688815e-02	9.611827e-01	2.612888e-02	1.504013e+00	2.860648e-02
27200000	-4.447717e+03	-9.234688e+02	4.562551e+00	3.232072e+01	1.162791e-01	2.817070e+00	1.761215e-02	9.428446e-01	6.030108e-02	1.494642e+00	2.893651e-02
27220000	-4.461456e+03	-9.371201e+02	3.441929e+00	2.465539e+01	1.279070e-01	2.774009e+00	1.795577e-02	9.259900e-01	7.633291e-02	1.221817e+00	2.202660e-02
27240000	-4.444392e+03	-9.368225e+02	4.248593e+00	3.170483e+01	1.279070e-01	2.265277e+00	1.292352e-02	9.638892e-01	3.800845e-02	1.396693e+00	2.740054e-02
27260000	-4.440446e+03	-9.218253e+02	3.813979e+00	2.594560e+01	1.395349e-01	2.635644e+00	5.023755e-03	9.848902e-01	4.885689e-02	1.182930e+00	2.441528e-02
27280000	-4.465114e+03	-9.339205e+02	3.893370e+00	2.629498e+01	6.976744e-02	2.479539e+00	5.207033e-03	9.933536e-01	1.123092e-02	1.126075e+00	2.506494e-02
27300000	-4.460025e+03	-9.448239e+02	3.528374e+00	2.507924e+01	1.046512e-01	2.790782e+00	9.400196e-03	9.873289e-01	1.139609e-02	1.237767e+00	2.256547e-02
27320000	-4.441077e+03	-9.147692e+02	3.878354e+00	2.761783e+01	1.162791e-01	3.214920e+00	3.479956e-03	9.914847e-01	3.269638e-02	1.381233e+00	2.479696e-02
27340000	-4.451260e+03	-9.056304e+02	4.927441e+00	3.262157e+01	1.627907e-01	2.459853e+00	1.051932e-02	9.718840e-01	4.158775e-02	1.065702e+00	3.172239e-02
27360000	-4.442911e+03	-9.026922e+02	4.695070e+00	3.252994e+01	8.139535e-02	2.848858e+00	1.086175e-02	9.799862e-01	1.738905e-02	1.316483e+00	3.015055e-02
27380000	-4.457323e+03	-9.049043e+02	5.114140e+00	3.644829e+01	9.302326e-02	2.712824e+00	1.815497e-02	9.619499e-01	2.422106e-02	1.380196e+00	3.250643e-02
27400000	-4.454533e+03	-9.090286e+02	4.752387e+00	3.222625e+01	1.627907e-01	2.845859e+00	7.255105e-03	9.773278e-01	4.991166e-02	1.618931e+00	3.052988e-02
27420000	-4.471440e+03	-9.240180e+02	4.356430e+00	2.995613e+01	1.279070e-01	2.020835e+00	2.598751e-02	9.470445e-01	2.434015e-02	9.383330e-01	2.788305e-02
27440000	-4.453735e+03	-9.464808e+02	3.184513e+00	2.316594e+01	2.209302e-01	2.063935e+00	1.324680e-02	9.500449e-01	5.672228e-02	1.287671e+00	2.036240e-02
27460000	-4.463814e+03	-9.390807e+02	2.948518e+00	2.205051e+01	1.162791e-01	2.198671e+00	6.122459e-03	9.839775e-01	4.030060e-02	1.035329e+00	1.896606e-02
27480000	-4.464158e+03	-9.487713e+02	3.363080e+00	2.421001e+01	1.511628e-01	2.506481e+00	1.517698e-02	9.676502e-01	2.326845e-02	1.108785e+00	2.142804e-02
27500000	-4.462915e+03	-9.347076e+02	4.680162e+00	3.105843e+01	1.744186e-01	2.691267e+00	1.389199e-02	9.654636e-01	4.072303e-02	1.513944e+00	2.978855e-02
27520000	-4.449202e+03	-9.646062e+02	2.748335e+00	1.941809e+01	1.744186e-01	2.595963e+00	2.192377e-02	9.169082e-01	6.740385e-02	1.123289e+00	1.759129e-02
27540000	-4.449726e+03	-9.074235e+02	4.081991e+00	2.575086e+01	2.093023e-01	2.919399e+00	1.144986e-02	9.679935e-01	6.514358e-02	9.512821e-01	2.622058e-02
27560000	-4.444683e+03	-9.322346e+02	4.719127e+00	3.149447e+01	1.279070e-01	2.316259e+00	9.555276e-03	9.784320e-01	2.073942e-02	1.362595e+00	3.042106e-02
27580000	-4.464306e+03	-9.053701e+02	4.287843e+00	2.815732e+01	1.860465e-01	3.225822e+00	1.123456e-02	9.825722e-01	1.622087e-02	1.114657e+00	2.762396e-02
27600000	-4.436988e+03	-9.396753e+02	3.496420e+00	2.554009e+01	9.302326e-02	2.766426e+00	8.695537e-03	9.796121e-01	2.222473e-02	1.662873e+00	2.234450e-02
27620000	-4.439738e+03	-9.402615e+02	3.751829e+00	2.711783e+01	1.627907e-01	2.738865e+00	1.417942e-02	9.551053e-01	4.460379e-02	1.371405e+00	2.412796e-02
27640000	-4.440291e+03	-9.368641e+02	3.785490e+00	2.771038e+01	9.302326e-02	2.418214e+00	1.803264e-02	9.795192e-01	7.390347e-03	1.362797e+00	2.437043e-02
27660000	-4.477189e+03	-9.560522e+02	3.532915e+00	2.738261e+01	8.139535e-02	2.726692e+00	8.576592e-03	9.844108e-01	2.143006e-02	1.211501e+00	2.274097e-02
27680000	-4.447888e+03	-9.393272e+02	3.258403e+00	2.443342e+01	2.093023e-01	2.891535e+00	6.489697e-03	9.719562e-01	7.113605e-02	1.031328e+00	2.047676e-02
27700000	-4.450854e+03	-9.524700e+02	2.762651e+00	2.071022e+01	1.976744e-01	2.884838e+00	1.655331e-02	9.213381e-01	9.396751e-02	1.010056e+00	1.770185e-02
27720000	-4.452986e+03	-9.404682e+02	3.474233e+00	2.649448e+01	1.976744e-01	2.228671e+00	4.372138e-03	9.754654e-01	1.145696e-01	1.200851e+00	2.226551e-02
27740000	-4.465100e+03	-9.319635e+02	2.901902e+00	2.175012e+01	1.279070e-01	3.114600e+00	9.859831e-03	9.739178e-01	3.905807e-02	6.436722e-01	1.867668e-02
27760000	-4.444071e+03	-9.572664e+02	3.222717e+00	2.441287e+01	1.162791e-01	2.414408e+00	2.219596e-02	9.246958e-01	5.367294e-02	1.063278e+00	2.027051e-02
27780000	-4.467024e+03	-9.291047e+02	3.019331e+00	2.164692e+01	1.860465e-01	2.338219e+00	1.634679e-02	9.476205e-01	5.642438e-02	8.994134e-01	1.936558e-02
27800000	-4.453645e+03	-9.649986e+02	3.717757e+00	3.021722e+01	1.976744e-01	2.395245e+00	2.238120e-02	9.223758e-01	6.779092e-02	1.434500e+00	2.335829e-02
27820000	-4.457604e+03	-9.534210e+02	2.695580e+00	2.091946e+01	8.139535e-02	2.430364e+00	5.289403e-03	9.882514e-01	1.694409e-02	1.070046e+00	1.700129e-02
27840000	-4.445229e+03	-9.381822e+02	2.912238e+00	2.197510e+01	2.209302e-01	2.413452e+00	5.071729e-03	9.761242e-01	8.801941e-02	1.173186e+00	1.856513e-02
27860000	-4.445744e+03	-9.727213e+02	3.402701e+00	2.625571e+01	1.046512e-01	2.146500e+00	8.219541e-03	9.801405e-01	2.067224e-02	1.320831e+00	2.048369e-02
27880000	-4.458054e+03	-9.262738e+02	4.102570e+00	2.922514e+01	1.744186e-01	2.514677e+00	1.661237e-02	9.333608e-01	7.351322e-02	1.063172e+00	2.482463e-02
27900000	-4.448272e+03	-9.286238e+02	4.137694e+00	3.030534e+01	1.395349e-01	2.259683e+00	2.129047e-02	9.473107e-01	3.514786e-02	1.300601e+00	2.658223e-02
27920000	-4.445156e+03	-9.225891e+02	4.868056e+00	3.642704e+01	9.302326e-02	3.316323e+00	1.774713e-02	9.613525e-01	2.537519e-02	1.260012e+00	3.129593e-02
27940000	-4.444371e+03	-8.997140e+02	5.089024e+00	3.630821e+01	1.627907e-01	3.041191e+00	1.639664e-02	9.747578e-01	1.391130e-02	1.403866e+00	3.271792e-02
27960000	-4.456884e+03	-9.245950e+02	3.779583e+00	2.805589e+01	1.279070e-01	3.056034e+00	1.318323e-02	9.625839e-01	3.874366e-02	1.081400e+00	2.419404e-02
27980000	-4.436565e+03	-9.381685e+02	3.930539e+00	2.896272e+01	1.627907e-01	2.296697e+00	1.362527e-02	9.586152e-01	3.962757e-02	1.372589e+00	2.526070e-02
28000000	-4.445584e+03	-9.360744e+02	3.929691e+00	2.765997e+01	1.279070e-01	2.624256e+00	2.418311e-02	9.386647e-01	3.529092e-02	1.373542e+00	2.458615e-02
28020000	-4.448619e+03	-9.350886e+02	3.751070e+00	2.525371e+01	1.046512e-01	2.562339e+00	1.478948e-02	9.617468e-01	3.535483e-02	1.378384e+00	2.300763e-02
28040000	-4.473820e+03	-9.252810e+02	4.485432e+00	3.320765e+01	8.139535e-02	2.326791e+00	1.772748e-02	9.757976e-01	1.003708e-02	9.878795e-01	2.891444e-02
28060000	-4.463789e+03	-9.397127e+02	4.590284e+00	3.372434e+01	8.139535e-02	2.452413e+00	9.548229e-03	9.855791e-01	1.188892e-02	1.211188e+00	2.944653e-02
28080000	-4.454992e+03	-9.323580e+02	4.385610e+00	2.939876e+01	9.302326e-02	2.903589e+00	6.759013e-03	9.860912e-01	1.657464e-02	1.149368e+00	2.780929e-02
28100000	-4.447792e+03	-9.112263e+02	4.346804e+00	2.833591e+01	1.860465e-01	2.142506e+00	1.457585e-02	9.607610e-01	4.999624e-02	1.119883e+00	2.684843e-02
28120000	-4.477806e+03	-8.997481e+02	4.954080e+00	3.252788e+01	1.162791e-01	2.414012e+00	3.246322e-02	9.276504e-01	4.156889e-02	1.352952e+00	3.176807e-02
28140000	-4.471059e+03	-9.106557e+02	4.260631e+00	2.995746e+01	1.162791e-01	3.097230e+00	1.110437e-02	9.772944e-01	2.891683e-02	1.160328e+00	2.687533e-02
28160000	-4.458535e+03	-9.261921e+02	3.888460e+00	2.721145e+01	8.139535e-02	2.647428e+00	1.043178e-02	9.807287e-01	1.739019e-02	1.195860e+00	2.432762e-02
28180000	-4.445705e+03	-9.462202e+02	4.339233e+00	3.118584e+01	9.302326e-02	2.650082e+00	1.038617e-02	9.728152e-01	3.270601e-02	1.168069e+00	2.720783e-02
28200000	-4.469803e+03	-9.509775e+02	3.354344e+00	2.495102e+01	1.046512e-01	2.996349e+00	2.212692e-02	9.647210e-01	1.674851e-02	1.035162e+00	2.110377e-02
28220000	-4.459105e+03	-9.413607e+02	3.517700e+00	2.448507e+01	1.395349e-01	2.474976e+00	9.644367e-03	9.689894e-01	4.776089e-02	1.213909e+00	2.235255e-02
28240000	-4.458094e+03	-9.520163e+02	2.975088e+00	2.218776e+01	1.046512e-01	2.088466e+00	4.743938e-03	9.898472e-01	2.471352e-02	8.286954e-01	1.893580e-02
28260000	-4.464786e+03	-9.384818e+02	2.868835e+00	2.151936e+01	1.162791e-01	2.261667e+00	1.082405e-02	9.779285e-01	2.011531e-02	8.449358e-01	1.820972e-02
28280000	-4.459055e+03	-9.369851e+02	3.332333e+00	2.458998e+01	1.395349e-01	2.674047e+00	1.050197e-02	9.726195e-01	2.786702e-02	1.047080e+00	2.100294e-02
28300000	-4.458927e+03	-9.610040e+02	2.763369e+00	2.085463e+01	1.744186e-01	2.887386e+00	1.494982e-02	9.266657e-01	1.033708e-01	6.738715e-01	1.747112e-02
28320000	-4.460655e+03	-9.188960e+02	3.772455e+00	2.663121e+01	1.627907e-01	2.843094e+00	1.475074e-02	9.570241e-01	4.873993e-02	9.479185e-01	2.400434e-02
28340000	-4.459749e+03	-9.226798e+02	4.737727e+00	3.242826e+01	1.511628e-01	2.206561e+00	1.423014e-02	9.568181e-01	6.046997e-02	8.641477e-01	2.996619e-02
28360000	-4.467722e+03	-9.177606e+02	3.622929e+00	2.703236e+01	2.325581e-01	3.398789e+00	5.442743e-03	9.815224e-01	4.343986e-02	1.052702e+00	2.311215e-02
28380000	-4.461404e+03	-9.182218e+02	4.030489e+00	3.026477e+01	1.860465e-01	2.267056e+00	6.779975e-03	9.777292e-01	4.405822e-02	1.116985e+00	2.579910e-02
28400000	-4.458176e+03	-9.274440e+02	3.734252e+00	2.450333e+01	2.093023e-01	2.900167e+00	3.336046e-03	9.863617e-01	8.254612e-02	8.521181e-01	2.357946e-02
28420000	-4.447061e+03	-9.287529e+02	3.491570e+00	2.493113e+01	1.162791e-01	2.272858e+00	1.736344e-02	9.594073e-01	2.692321e-02	1.325885e+00	2.189558e-02
28440000	-4.462196e+03	-9.467370e+02	3.652435e+00	2.460769e+01	1.279070e-01	2.118197e+00	1.553163e-02	9.686705e-01	2.069566e-02	1.032846e+00	2.345227e-02
28460000	-4.459839e+03	-9.393489e+02	3.761482e+00	2.618827e+01	1.162791e-01	2.407709e+00	7.872854e-03	9.862899e-01	1.811784e-02	1.479274e+00	2.346986e-02
28480000	-4.456144e+03	-9.386274e+02	4.112060e+00	2.841138e+01	1.162791e-01	3.117224e+00	1.182408e-02	9.844197e-01	8.286586e-03	1.073607e+00	2.630078e-02
28500000	-4.467041e+03	-9.299981e+02	3.477383e+00	2.274769e+01	1.511628e-01	2.034706e+00	1.725655e-02	9.528000e-01	5.470299e-02	9.831398e-01	2.223520e-02
28520000	-4.455764e+03	-9.438611e+02	3.553904e+00	2.541873e+01	1.627907e-01	3.147489e+00	6.986564e-03	9.787179e-01	5.343455e-02	1.234567e+00	2.232459e-02
28540000	-4.454680e+03	-9.336130e+02	3.218227e+00	2.234948e+01	1.395349e-01	3.174591e+00	1.514376e-02	9.588265e-01	3.366464e-02	9.731333e-01	1.974214e-02
28560000	-4.459439e+03	-9.540135e+02	3.179981e+00	2.323564e+01	1.395349e-01	2.335643e+00	8.240519e-03	9.769084e-01	2.680787e-02	1.371052e+00	1.996754e-02
28580000	-4.447373e+03	-9.187691e+02	4.176573e+00	2.947239e+01	9.302326e-02	2.273156e+00	8.213346e-03	9.896955e-01	8.927196e-03	9.780421e-01	2.678883e-02
28600000	-4.457732e+03	-9.223638e+02	4.545481e+00	3.039679e+01	1.046512e-01	3.313909e+00	5.595704e-03	9.905399e-01	1.763655e-02	1.357955e+00	2.795088e-02
28620000	-4.449714e+03	-9.416528e+02	4.430241e+00	3.062835e+01	1.627907e-01	2.454236e+00	8.530936e-03	9.804383e-01	2.600957e-02	1.017422e+00	2.785831e-02
28640000	-4.465704e+03	-9.465720e+02	3.690262e+00	2.550193e+01	1.395349e-01	1.937860e+00	1.016537e-02	9.763485e-01	3.204903e-02	1.128395e+00	2.347524e-02
28660000	-4.450334e+03	-9.426991e+02	3.602309e+00	2.592655e+01	8.139535e-02	2.382297e+00	4.702270e-03	9.898034e-01	2.888607e-02	9.941574e-01	2.288093e-02
28680000	-4.460680e+03	-9.531096e+02	3.158345e+00	2.271918e+01	1.046512e-01	2.775515e+00	8.360655e-03	9.856514e-01	1.646637e-02	9.780827e-01	2.032542e-02
28700000	-4.470534e+03	-9.652332e+02	3.259341e+00	2.459059e+01	5.813953e-02	2.726907e+00	3.767941e-03	9.945077e-01	1.018511e-02	1.074633e+00	2.032952e-02
28720000	-4.455245e+03	-9.525812e+02	3.003044e+00	2.214970e+01	1.162791e-01	2.145495e+00	4.562802e-03	9.914934e-01	1.829401e-02	1.025608e+00	1.897345e-02
28740000	-4.454750e+03	-9.419677e+02	3.123062e+00	2.354588e+01	1.046512e-01	2.798186e+00	1.423631e-02	9.755232e-01	1.746797e-02	1.260375e+00	1.979933e-02
28760000	-4.451806e+03	-9.572832e+02	3.333040e+00	2.393106e+01	1.511628e-01	2.534152e+00	1.151616e-02	9.584679e-01	6.284522e-02	1.127624e+00	2.040842e-02
28780000	-4.453136e+03	-9.236244e+02	4.423945e+00	3.007022e+01	2.093023e-01	2.997606e+00	1.181152e-02	9.587338e-01	6.838418e-02	1.214420e+00	2.817600e-02
28800000	-4.457962e+03	-9.210686e+02	4.507236e+00	2.911513e+01	1.279070e-01	2.532998e+00	1.942203e-02	9.474110e-01	4.280176e-02	1.011350e+00	2.894781e-02
28820000	-4.470420e+03	-9.561491e+02	3.308063e+00	2.618741e+01	5.813953e-02	2.644720e+00	1.133045e-02	9.804282e-01	1.475127e-02	1.170325e+00	2.051852e-02
28840000	-4.460073e+03	-9.347997e+02	3.038144e+00	2.097296e+01	2.093023e-01	2.754134e+00	1.385917e-03	9.949346e-01	5.770621e-02	1.040273e+00	1.942107e-02
28860000	-4.445727e+03	-9.613279e+02	3.321541e+00	2.549445e+01	1.511628e-01	2.209190e+00	9.157943e-03	9.794208e-01	2.311259e-02	1.011253e+00	2.051968e-02
28880000	-4.461003e+03	-9.512357e+02	3.978938e+00	2.732592e+01	1.162791e-01	2.279850e+00	1.809377e-02	9.356042e-01	6.403615e-02	1.088346e+00	2.530810e-02
28900000	-4.453541e+03	-9.638426e+02	3.577836e+00	2.892046e+01	1.395349e-01	2.732765e+00	1.339764e-02	9.600561e-01	3.395771e-02	1.149335e+00	2.280238e-02
28920000	-4.445157e+03	-9.381127e+02	3.951803e+00	2.771289e+01	1.511628e-01	2.436164e+00	1.750697e-02	9.500966e-01	4.401841e-02	1.131554e+00	2.477362e-02
28940000	-4.457492e+03	-9.222515e+02	3.738303e+00	2.613116e+01	1.627907e-01	2.541487e+00	1.144662e-02	9.751971e-01	2.376220e-02	1.036144e+00	2.410523e-02
28960000	-4.463985e+03	-9.460976e+02	3.709199e+00	2.639502e+01	1.162791e-01	1.940931e+00	1.298532e-02	9.822476e-01	1.055824e-02	1.088863e+00	2.361001e-02
28980000	-4.446512e+03	-9.418040e+02	4.496804e+00	3.359944e+01	9.302326e-02	2.689177e+00	9.601850e-03	9.847048e-01	1.325489e-02	1.300766e+00	2.900288e-02
29000000	-4.451183e+03	-9.260978e+02	3.958276e+00	2.675543e+01	1.279070e-01	3.099944e+00	8.226238e-03	9.792714e-01	5.055068e-02	1.276875e+00	2.519767e-02
29020000	-4.445764e+03	-9.693333e+02	3.106520e+00	2.248629e+01	1.511628e-01	2.674430e+00	4.557417e-03	9.855001e-01	6.581843e-02	1.322526e+00	1.938297e-02
29040000	-4.459698e+03	-9.305759e+02	4.024212e+00	2.807562e+01	8.139535e-02	1.955096e+00	1.092388e-02	9.848734e-01	1.209027e-02	1.041557e+00	2.594604e-02
29060000	-4.457375e+03	-9.012735e+02	4.789693e+00	3.396981e+01	9.302326e-02	2.436013e+00	1.046763e-02	9.713099e-01	4.119767e-02	1.571525e+00	3.084179e-02
29080000	-4.449563e+03	-9.152428e+02	4.213964e+00	2.911979e+01	1.511628e-01	2.280278e+00	5.301043e-03	9.809969e-01	4.971013e-02	1.103118e+00	2.700533e-02
29100000	-4.447338e+03	-9.453295e+02	3.448556e+00	2.401769e+01	1.046512e-01	2.838066e+00	8.702006e-03	9.773193e-01	3.167825e-02	8.301199e-01	2.148000e-02
29120000	-4.454270e+03	-9.444448e+02	3.699452e+00	2.590164e+01	1.279070e-01	2.906017e+00	6.098031e-03	9.878899e-01	2.063549e-02	1.456387e+00	2.362783e-02
29140000	-4.451751e+03	-9.366480e+02	3.240395e+00	2.240589e+01	1.279070e-01	2.504045e+00	1.183335e-02	9.724536e-01	3.168453e-02	9.021448e-01	2.031847e-02
29160000	-4.440190e+03	-9.152437e+02	4.106908e+00	2.650320e+01	1.511628e-01	2.391163e+00	1.743506e-02	9.525531e-01	4.889033e-02	1.060604e+00	2.646144e-02
29180000	-4.471356e+03	-9.409784e+02	3.629356e+00	2.534764e+01	1.860465e-01	2.540067e+00	1.369044e-02	9.438038e-01	7.369308e-02	8.050267e-01	2.309354e-02
29200000	-4.444531e+03	-9.076923e+02	4.797652e+00	3.065472e+01	1.627907e-01	2.398933e+00	9.063568e-03	9.603008e-01	8.999997e-02	1.024065e+00	3.026834e-02
29220000	-4.452754e+03	-9.717011e+02	3.058019e+00	2.130807e+01	1.279070e-01	2.457565e+00	1.991813e-02	9.497423e-01	3.655287e-02	9.309608e-01	1.955571e-02
29240000	-4.465947e+03	-9.254018e+02	3.651857e+00	2.475832e+01	9.302326e-02	3.146225e+00	1.622187e-02	9.547703e-01	3.570120e-02	9.570968e-01	2.352681e-02
29260000	-4.466572e+03	-9.325320e+02	4.204752e+00	2.906421e+01	1.511628e-01	2.233974e+00	1.075395e-02	9.770847e-01	2.429747e-02	9.680162e-01	2.653337e-02
29280000	-4.452368e+03	-9.312700e+02	4.028594e+00	2.927065e+01	1.162791e-01	2.649073e+00	1.797287e-02	9.504863e-01	5.233724e-02	1.235663e+00	2.576395e-02
29300000	-4.444647e+03	-9.344624e+02	4.507413e+00	3.246435e+01	5.813953e-02	2.840181e+00	2.684791e-02	9.667570e-01	8.550393e-03	1.331791e+00	2.886152e-02
29320000	-4.456561e+03	-9.503029e+02	3.214820e+00	2.192526e+01	1.511628e-01	2.236693e+00	2.060886e-02	9.240835e-01	7.646830e-02	1.019020e+00	2.052545e-02
29340000	-4.442584e+03	-9.278122e+02	4.062357e+00	2.913524e+01	1.511628e-01	2.872651e+00	2.369879e-02	9.323691e-01	4.850905e-02	1.160251e+00	2.600862e-02
29360000	-4.462889e+03	-9.198075e+02	4.326537e+00	2.858394e+01	1.860465e-01	2.332547e+00	2.078483e-02	9.408698e-01	5.277672e-02	1.037502e+00	2.763753e-02
29380000	-4.470362e+03	-9.101735e+02	4.416551e+00	2.980178e+01	1.860465e-01	3.175097e+00	1.284407e-02	9.651837e-01	3.987592e-02	1.011292e+00	2.824388e-02
29400000	-4.466669e+03	-9.290903e+02	3.495560e+00	2.374597e+01	2.325581e-01	2.145275e+00	4.204108e-03	9.875542e-01	4.626292e-02	1.009592e+00	2.218946e-02
29420000	-4.467354e+03	-9.488762e+02	3.552400e+00	2.548957e+01	1.860465e-01	2.554942e+00	9.728356e-03	9.588826e-01	7.550552e-02	1.108155e+00	2.275129e-02
29440000	-4.459414e+03	-9.791597e+02	2.896747e+00	2.110358e+01	1.395349e-01	3.020627e+00	3.906219e-03	9.850527e-01	6.187906e-02	1.081172e+00	1.846951e-02
29460000	-4.446268e+03	-9.571372e+02	3.873836e+00	2.626782e+01	1.395349e-01	2.445969e+00	1.920110e-02	9.385410e-01	5.649300e-02	1.258408e+00	2.482901e-02
29480000	-4.476522e+03	-9.229670e+02	4.110977e+00	2.873083e+01	1.279070e-01	2.491259e+00	2.435676e-02	9.374152e-01	3.191283e-02	1.556342e+00	2.639382e-02
29500000	-4.451226e+03	-9.590281e+02	3.468348e+00	2.648542e+01	1.395349e-01	2.498432e+00	1.249657e-02	9.507766e-01	7.994132e-02	1.474239e+00	2.182491e-02
29520000	-4.459508e+03	-9.340610e+02	4.562022e+00	3.258131e+01	1.395349e-01	2.301820e+00	6.348372e-03	9.765027e-01	6.787908e-02	1.079955e+00	2.935945e-02
29540000	-4.449720e+03	-9.322872e+02	3.722490e+00	2.646255e+01	5.813953e-02	2.771527e+00	1.017797e-02	9.843349e-01	1.371355e-02	9.077069e-01	2.360545e-02
29560000	-4.446784e+03	-9.334652e+02	3.330547e+00	2.359393e+01	1.511628e-01	2.481526e+00	8.305126e-03	9.781114e-01	3.290432e-02	1.387215e+00	2.124792e-02
29580000	-4.442305e+03	-9.483255e+02	3.534881e+00	2.348021e+01	1.976744e-01	2.134752e+00	1.150468e-02	9.600280e-01	4.644703e-02	9.996366e-01	2.233480e-02
29600000	-4.448051e+03	-9.411946e+02	3.836503e+00	2.559508e+01	1.279070e-01	2.287773e+00	1.402329e-02	9.698824e-01	2.581820e-02	1.214182e+00	2.426376e-02
29620000	-4.457428e+03	-9.595722e+02	3.046931e+00	2.112568e+01	1.395349e-01	2.935163e+00	1.038684e-02	9.639740e-01	6.462357e-02	1.221951e+00	1.863187e-02
29640000	-4.465912e+03	-9.604136e+02	3.140621e+00	2.241076e+01	8.139535e-02	2.599842e+00	1.375703e-02	9.551247e-01	5.081085e-02	1.212000e+00	1.958936e-02
29660000	-4.449379e+03	-9.401778e+02	3.353245e+00	2.326991e+01	1.162791e-01	2.993699e+00	1.260215e-02	9.770121e-01	1.998698e-02	8.385994e-01	2.116734e-02
29680000	-4.461819e+03	-9.472399e+02	3.806388e+00	2.618328e+01	6.976744e-02	2.882607e+00	1.838814e-02	9.771317e-01	1.015203e-02	1.063919e+00	2.448365e-02
29700000	-4.463834e+03	-9.414747e+02	3.643621e+00	2.675399e+01	1.279070e-01	3.011808e+00	1.352464e-02	9.608184e-01	3.969022e-02	1.089472e+00	2.345654e-02
29720000	-4.451991e+03	-9.404339e+02	3.463338e+00	2.775629e+01	1.046512e-01	3.260956e+00	1.677052e-02	9.571957e-01	3.726807e-02	1.137902e+00	2.231156e-02
29740000	-4.445572e+03	-9.474317e+02	3.494056e+00	2.683613e+01	1.162791e-01	2.451310e+00	2.279917e-02	9.283890e-01	3.878433e-02	1.204423e+00	2.219051e-02
29760000	-4.475656e+03	-9.129777e+02	4.373811e+00	2.868563e+01	1.511628e-01	2.703795e+00	1.587533e-02	9.476908e-01	6.136507e-02	9.154480e-01	2.798206e-02
29780000	-4.460532e+03	-9.160536e+02	5.025174e+00	3.421450e+01	5.813953e-02	2.252972e+00	3.004731e-02	9.546990e-01	1.622491e-02	1.245222e+00	3.208419e-02
29800000	-4.455200e+03	-9.614037e+02	2.731497e+00	2.013193e+01	1.511628e-01	2.949222e+00	1.098165e-02	9.721640e-01	3.419969e-02	1.340427e+00	1.761062e-02
29820000	-4.451077e+03	-9.475571e+02	3.720270e+00	2.588957e+01	9.302326e-02	1.982199e+00	1.506558e-02	9.776856e-01	1.099608e-02	1.000707e+00	2.326247e-02
29840000	-4.443227e+03	-9.340435e+02	3.766415e+00	2.537675e+01	1.279070e-01	2.546609e+00	1.756968e-02	9.565557e-01	3.519950e-02	1.232094e+00	2.369831e-02
29860000	-4.450093e+03	-9.682339e+02	3.123194e+00	2.326331e+01	5.813953e-02	4.108372e+00	1.956174e-02	9.757222e-01	6.938874e-03	8.489373e-01	1.905512e-02
29880000	-4.457496e+03	-9.392396e+02	3.201194e+00	2.339768e+01	9.302326e-02	2.250070e+00	1.384927e-02	9.607058e-01	4.263389e-02	1.274641e+00	1.986680e-02
29900000	-4.444442e+03	-9.282697e+02	3.909408e+00	2.654563e+01	1.279070e-01	2.678421e+00	9.671057e-03	9.751721e-01	3.227073e-02	1.240273e+00	2.401357e-02
29920000	-4.457088e+03	-9.336677e+02	3.612466e+00	2.674685e+01	1.162791e-01	2.644241e+00	1.922740e-02	9.454020e-01	4.029882e-02	1.101969e+00	2.293618e-02
29940000	-4.451802e+03	-9.350393e+02	3.956559e+00	2.723802e+01	1.976744e-01	2.942176e+00	1.469884e-02	9.410863e-01	7.127873e-02	1.040962e+00	2.472870e-02
29960000	-4.447263e+03	-9.398112e+02	3.480534e+00	2.509384e+01	1.046512e-01	2.712896e+00	3.005594e-02	9.541797e-01	1.260806e-02	1.270554e+00	2.210800e-02
29980000	-4.439467e+03	-9.630103e+02	3.240843e+00	2.301667e+01	1.279070e-01	3.086447e+00	1.052564e-02	9.683296e-01	4.363488e-02	9.591008e-01	2.063632e-02
30000000	-4.452656e+03	-9.559922e+02	2.993630e+00	2.362802e+01	1.046512e-01	2.526894e+00	1.911139e-02	9.307378e-01	5.301314e-02	9.775195e-01	1.898342e-02
30020000	-4.440292e+03	-9.422956e+02	4.008963e+00	2.851039e+01	9.302326e-02	2.625657e+00	1.781487e-02	9.525000e-01	2.863228e-02	1.336762e+00	2.545993e-02
30040000	-4.453457e+03	-9.380615e+02	3.408802e+00	2.454225e+01	1.046512e-01	2.395022e+00	2.415742e-02	9.373747e-01	4.027327e-02	1.280418e+00	2.186585e-02
30060000	-4.457927e+03	-9.303222e+02	3.945830e+00	2.864343e+01	1.511628e-01	2.356639e+00	1.340866e-02	9.562528e-01	4.017239e-02	1.244065e+00	2.510871e-02
30080000	-4.462845e+03	-9.338446e+02	3.931259e+00	2.861473e+01	1.976744e-01	2.869597e+00	1.462994e-02	9.509647e-01	5.380272e-02	9.656257e-01	2.513223e-02
30100000	-4.451777e+03	-9.295287e+02	4.980156e+00	3.652472e+01	1.279070e-01	2.007682e+00	9.426506e-03	9.737886e-01	3.875210e-02	1.892840e+00	3.168247e-02
30120000	-4.448783e+03	-9.254517e+02	4.722299e+00	3.044847e+01	1.279070e-01	2.163164e+00	1.438366e-02	9.837656e-01	6.030739e-03	1.528808e+00	2.981621e-02
30140000	-4.473168e+03	-9.108066e+02	5.400875e+00	3.725451e+01	1.860465e-01	2.513979e+00	1.446604e-02	9.450546e-01	6.985547e-02	1.287130e+00	3.426227e-02
30160000	-4.459769e+03	-9.399432e+02	4.456961e+00	3.227577e+01	1.976744e-01	1.782129e+00	1.964187e-02	9.143436e-01	9.203622e-02	1.486298e+00	2.844660e-02
30180000	-4.459934e+03	-9.578789e+02	2.945459e+00	2.169426e+01	2.093023e-01	2.177779e+00	9.489140e-03	9.574464e-01	8.881609e-02	1.286431e+00	1.862509e-02
30200000	-4.463537e+03	-9.198731e+02	4.016882e+00	2.767093e+01	1.511628e-01	3.619242e+00	6.188656e-03	9.822299e-01	3.744408e-02	1.103524e+00	2.486796e-02
30220000	-4.439309e+03	-9.260083e+02	4.594207e+00	3.440130e+01	1.046512e-01	2.499954e+00	9.986679e-03	9.620125e-01	6.961310e-02	1.317971e+00	2.946967e-02
30240000	-4.468543e+03	-9.221045e+02	4.493687e+00	3.208567e+01	1.860465e-01	2.351871e+00	9.082391e-03	9.723715e-01	4.523385e-02	1.189831e+00	2.876250e-02
30260000	-4.467697e+03	-9.294641e+02	4.207368e+00	2.933671e+01	1.860465e-01	3.097803e+00	1.755865e-02	9.447228e-01	4.698397e-02	1.320483e+00	2.677328e-02
30280000	-4.469782e+03	-9.457753e+02	3.701301e+00	2.753518e+01	1.511628e-01	2.529150e+00	2.074790e-02	9.281100e-01	7.043966e-02	1.101699e+00	2.334277e-02
30300000	-4.424641e+03	-9.490601e+02	3.657200e+00	2.683783e+01	1.046512e-01	3.800651e+00	1.686253e-02	9.577217e-01	3.488154e-02	1.124571e+00	2.357585e-02
30320000	-4.453547e+03	-9.305149e+02	4.154232e+00	2.777263e+01	1.511628e-01	2.526053e+00	5.695318e-03	9.839121e-01	4.010466e-02	9.192446e-01	2.586273e-02
30340000	-4.474694e+03	-9.309149e+02	3.622062e+00	2.496773e+01	1.279070e-01	2.788594e+00	3.713981e-02	9.233323e-01	2.831533e-02	8.383115e-01	2.287129e-02
30360000	-4.459986e+03	-9.244755e+02	3.746572e+00	2.582931e+01	1.162791e-01	2.292949e+00	2.568126e-02	9.158237e-01	6.728495e-02	9.131178e-01	2.394890e-02
30380000	-4.453650e+03	-9.307609e+02	3.799541e+00	2.575734e+01	1.511628e-01	2.300195e+00	2.841673e-02	9.240133e-01	4.132437e-02	1.103139e+00	2.419498e-02
30400000	-4.477303e+03	-9.672882e+02	3.098416e+00	2.301387e+01	8.139535e-02	2.293633e+00	1.006855e-02	9.762727e-01	2.544163e-02	1.725781e+00	1.998622e-02
30420000	-4.455237e+03	-9.483546e+02	3.335752e+00	2.284131e+01	1.395349e-01	2.547882e+00	6.968421e-03	9.748681e-01	6.815037e-02	1.100465e+00	2.074876e-02
30440000	-4.455676e+03	-9.471893e+02	4.031121e+00	2.841158e+01	1.279070e-01	2.367116e+00	1.548801e-02	9.701763e-01	2.240751e-02	9.252700e-01	2.565832e-02
30460000	-4.449382e+03	-9.678274e+02	3.589073e+00	2.682359e+01	1.395349e-01	2.466336e+00	2.449305e-03	9.905996e-01	6.899968e-02	1.050125e+00	2.288821e-02
30480000	-4.466429e+03	-9.363777e+02	4.184163e+00	2.851802e+01	1.395349e-01	2.298366e+00	1.955667e-02	9.537246e-01	3.679895e-02	1.043992e+00	2.639986e-02
30500000	-4.451004e+03	-9.242541e+02	3.671592e+00	2.622565e+01	2.093023e-01	2.673766e+00	1.601345e-02	9.233352e-01	7.681248e-02	8.508284e-01	2.334891e-02
30520000	-4.451903e+03	-9.432372e+02	3.683844e+00	2.727729e+01	1.511628e-01	3.278545e+00	8.516478e-03	9.688468e-01	5.685012e-02	1.148467e+00	2.375473e-02
30540000	-4.461203e+03	-9.405144e+02	3.471249e+00	2.592987e+01	1.395349e-01	3.088234e+00	6.573954e-03	9.745378e-01	5.752112e-02	1.228534e+00	2.231234e-02
30560000	-4.454468e+03	-9.399576e+02	3.529103e+00	2.503222e+01	1.744186e-01	3.137775e+00	1.001585e-02	9.676549e-01	4.377541e-02	1.237236e+00	2.265769e-02
30580000	-4.460758e+03	-9.260074e+02	3.656947e+00	2.623996e+01	1.860465e-01	2.446069e+00	1.735725e-02	9.316749e-01	7.774015e-02	8.371802e-01	2.316680e-02
30600000	-4.443311e+03	-9.549183e+02	3.405777e+00	2.462892e+01	1.279070e-01	3.140990e+00	3.071255e-02	9.475015e-01	1.871927e-02	9.467726e-01	2.188771e-02
30620000	-4.468236e+03	-9.338008e+02	3.712546e+00	2.718965e+01	1.860465e-01	2.590239e+00	1.892904e-02	9.276694e-01	6.543691e-02	1.022622e+00	2.375347e-02
30640000	-4.442071e+03	-9.632759e+02	3.143227e+00	2.333076e+01	1.744186e-01	2.382698e+00	9.684397e-03	9.648058e-01	6.011085e-02	1.125288e+00	2.001691e-02
30660000	-4.455473e+03	-9.414037e+02	3.795371e+00	2.626765e+01	1.395349e-01	3.554159e+00	1.014584e-02	9.782263e-01	2.027888e-02	1.195359e+00	2.335241e-02
30680000	-4.449669e+03	-9.082328e+02	3.860166e+00	2.538106e+01	2.209302e-01	2.649769e+00	1.282379e-02	9.469586e-01	8.309348e-02	9.342173e-01	2.457558e-02
30700000	-4.453032e+03	-9.281283e+02	4.509058e+00	3.218797e+01	1.162791e-01	2.818809e+00	7.513297e-03	9.763426e-01	4.505780e-02	1.187606e+00	2.808935e-02
30720000	-4.450012e+03	-9.290643e+02	4.288067e+00	3.014537e+01	1.046512e-01	2.289093e+00	1.151586e-02	9.798938e-01	1.521534e-02	9.292517e-01	2.712268e-02
30740000	-4.448558e+03	-9.011456e+02	5.081572e+00	3.254258e+01	1.976744e-01	2.395068e+00	1.238401e-02	9.521720e-01	7.073587e-02	1.194322e+00	3.235214e-02
30760000	-4.455899e+03	-9.100564e+02	4.341897e+00	2.997613e+01	1.279070e-01	2.451542e+00	6.896503e-03	9.817394e-01	3.963272e-02	1.264558e+00	2.799021e-02
30780000	-4.457762e+03	-9.364420e+02	4.662581e+00	3.280877e+01	1.395349e-01	2.302669e+00	6.021565e-03	9.768575e-01	7.019320e-02	1.106470e+00	2.992814e-02
30800000	-4.442635e+03	-9.221393e+02	4.193986e+00	2.919558e+01	1.744186e-01	2.434759e+00	1.114141e-02	9.722856e-01	3.595005e-02	1.260617e+00	2.663406e-02
30820000	-4.451759e+03	-9.221574e+02	4.557317e+00	3.016422e+01	1.395349e-01	3.672455e+00	1.606762e-02	9.592065e-01	5.562118e-02	1.372937e+00	2.932337e-02
30840000	-4.449521e+03	-8.968256e+02	5.134667e+00	3.228308e+01	1.395349e-01	2.048640e+00	2.512504e-02	9.441205e-01	2.858883e-02	1.288734e+00	3.307822e-02
30860000	-4.451245e+03	-9.197439e+02	4.689520e+00	3.168882e+01	1.627907e-01	2.405402e+00	4.000991e-02	8.605045e-01	7.486656e-02	1.285721e+00	3.007881e-02
30880000	-4.441765e+03	-9.317007e+02	3.674803e+00	2.582460e+01	1.395349e-01	3.183214e+00	1.839938e-02	9.561309e-01	3.154533e-02	8.028660e-01	2.324884e-02
30900000	-4.452119e+03	-9.426847e+02	3.202388e+00	2.318152e+01	1.511628e-01	3.522857e+00	9.782708e-03	9.723399e-01	4.686192e-02	1.055711e+00	2.050039e-02
30920000	-4.456393e+03	-9.554352e+02	3.570636e+00	2.571103e+01	1.046512e-01	3.441545e+00	1.482769e-02	9.667079e-01	2.671021e-02	1.049859e+00	2.279535e-02
30940000	-4.469616e+03	-9.340270e+02	4.070611e+00	2.705555e+01	2.325581e-01	2.860132e+00	2.345296e-02	9.198028e-01	7.074598e-02	1.151981e+00	2.615843e-02
30960000	-4.441874e+03	-9.790422e+02	2.827490e+00	2.314258e+01	1.046512e-01	2.760161e+00	8.243937e-03	9.685031e-01	7.206552e-02	1.048485e+00	1.796084e-02
30980000	-4.464770e+03	-9.367750e+02	3.881893e+00	2.769429e+01	1.511628e-01	2.825036e+00	1.948188e-02	9.449796e-01	4.289762e-02	8.306261e-01	2.471786e-02
31000000	-4.439546e+03	-9.454113e+02	3.452679e+00	2.399930e+01	1.627907e-01	2.801744e+00	2.292061e-02	9.422879e-01	5.132017e-02	7.788719e-01	2.195344e-02
31020000	-4.450679e+03	-9.618507e+02	2.943628e+00	2.052331e+01	1.279070e-01	2.885966e+00	7.501279e-03	9.794337e-01	3.242172e-02	9.931119e-01	1.891129e-02
31040000	-4.448751e+03	-9.457219e+02	3.750886e+00	2.868011e+01	8.139535e-02	2.233817e+00	1.579036e-02	9.543768e-01	3.661138e-02	9.345995e-01	2.417373e-02
31060000	-4.454828e+03	-9.267299e+02	3.597066e+00	2.539424e+01	1.976744e-01	2.804971e+00	1.151139e-02	9.733898e-01	2.617529e-02	1.167345e+00	2.293817e-02
31080000	-4.458407e+03	-9.296068e+02	4.218744e+00	3.040093e+01	1.511628e-01	2.313463e+00	5.903113e-03	9.865291e-01	2.827942e-02	1.274281e+00	2.704977e-02
31100000	-4.450595e+03	-9.473140e+02	3.830240e+00	2.799029e+01	1.744186e-01	2.255369e+00	3.540465e-03	9.922026e-01	2.727099e-02	1.044028e+00	2.467931e-02
31120000	-4.438199e+03	-9.346234e+02	3.724270e+00	2.753749e+01	1.279070e-01	2.493044e+00	7.773272e-03	9.844914e-01	1.991223e-02	1.104118e+00	2.393013e-02
31140000	-4.444017e+03	-9.199527e+02	3.924850e+00	2.879659e+01	1.627907e-01	2.803929e+00	2.055211e-03	9.927940e-01	6.280921e-02	8.957187e-01	2.529101e-02
31160000	-4.440384e+03	-9.432661e+02	3.403528e+00	2.564778e+01	1.279070e-01	2.105418e+00	3.336268e-03	9.900218e-01	4.314843e-02	1.450587e+00	2.153636e-02
31180000	-4.454265e+03	-9.318864e+02	4.001075e+00	3.060411e+01	1.279070e-01	2.276955e+00	7.212069e-03	9.815576e-01	3.314891e-02	1.178497e+00	2.552123e-02
31200000	-4.449911e+03	-9.429289e+02	3.354262e+00	2.476281e+01	1.395349e-01	2.159352e+00	9.552173e-03	9.711061e-01	3.722104e-02	1.141376e+00	2.127223e-02
31220000	-4.455035e+03	-9.634951e+02	3.506730e+00	2.604130e+01	9.302326e-02	2.995278e+00	6.582812e-03	9.877488e-01	1.356611e-02	1.406883e+00	2.201982e-02
31240000	-4.457551e+03	-9.442763e+02	3.421958e+00	2.575279e+01	1.511628e-01	1.828364e+00	1.302454e-02	9.625380e-01	3.981175e-02	9.027635e-01	2.157716e-02
31260000	-4.462578e+03	-9.840712e+02	3.049358e+00	2.344874e+01	1.279070e-01	2.990173e+00	1.226108e-02	9.614887e-01	5.107054e-02	1.065746e+00	1.909964e-02
31280000	-4.455608e+03	-9.552492e+02	3.559106e+00	2.776114e+01	1.511628e-01	2.091196e+00	2.857469e-02	9.230238e-01	2.802274e-02	1.335249e+00	2.266573e-02
31300000	-4.439111e+03	-9.425895e+02	4.080206e+00	3.105317e+01	1.162791e-01	2.858999e+00	1.298028e-02	9.704040e-01	2.741711e-02	1.125917e+00	2.570407e-02
31320000	-4.442378e+03	-9.772182e+02	3.751038e+00	3.188180e+01	6.976744e-02	2.732212e+00	7.600972e-03	9.788548e-01	2.378435e-02	8.936597e-01	2.381373e-02
31340000	-4.443073e+03	-9.437842e+02	4.016562e+00	3.165807e+01	4.651163e-02	2.308929e+00	6.941980e-03	9.897098e-01	9.523259e-03	1.462427e+00	2.537634e-02
31360000	-4.443644e+03	-9.590036e+02	3.773489e+00	2.937234e+01	1.395349e-01	2.359183e+00	7.670708e-03	9.701016e-01	6.378510e-02	1.039207e+00	2.317522e-02
31380000	-4.435906e+03	-9.745622e+02	2.768743e+00	2.213514e+01	9.302326e-02	2.773115e+00	6.187171e-03	9.879057e-01	1.693023e-02	1.174855e+00	1.776394e-02
31400000	-4.461115e+03	-9.496142e+02	3.670930e+00	2.534198e+01	1.860465e-01	2.496748e+00	3.560099e-03	9.888530e-01	5.699203e-02	1.499414e+00	2.356644e-02
31420000	-4.447145e+03	-9.410103e+02	3.873730e+00	2.550229e+01	1.860465e-01	1.928147e+00	1.298987e-02	9.676396e-01	3.044409e-02	1.677530e+00	2.490981e-02
31440000	-4.471468e+03	-9.407790e+02	4.835680e+00	3.232813e+01	1.627907e-01	2.583155e+00	2.707588e-02	8.779318e-01	1.162216e-01	1.329566e+00	3.050754e-02
31460000	-4.461268e+03	-9.490542e+02	3.131124e+00	2.279459e+01	1.627907e-01	2.894726e+00	1.122269e-02	9.525881e-01	7.200359e-02	1.067070e+00	1.964622e-02
31480000	-4.454361e+03	-9.157456e+02	4.375293e+00	3.176271e+01	9.302326e-02	2.573487e+00	1.330580e-02	9.829984e-01	7.176238e-03	1.013598e+00	2.789878e-02
31500000	-4.463821e+03	-9.599281e+02	4.058047e+00	2.867030e+01	6.976744e-02	2.282628e+00	6.915297e-03	9.890898e-01	1.776899e-02	1.205187e+00	2.591284e-02
31520000	-4.452516e+03	-9.198223e+02	4.594695e+00	3.282816e+01	1.046512e-01	2.392301e+00	7.991002e-03	9.840594e-01	2.152395e-02	1.163131e+00	2.963250e-02
31540000	-4.467411e+03	-9.282602e+02	4.638130e+00	3.245372e+01	1.162791e-01	2.843984e+00	1.038014e-02	9.740631e-01	2.272328e-02	1.079408e+00	2.952197e-02
31560000	-4.454041e+03	-9.507964e+02	3.520973e+00	2.628950e+01	5.813953e-02	3.122592e+00	8.688277e-03	9.903280e-01	6.521742e-03	1.171368e+00	2.199491e-02
31580000	-4.469018e+03	-9.423909e+02	3.598977e+00	2.758708e+01	1.279070e-01	2.021591e+00	1.311280e-02	9.767577e-01	1.281720e-02	1.101528e+00	2.289196e-02
31600000	-4.446234e+03	-9.118319e+02	5.229778e+00	3.629200e+01	1.279070e-01	2.423514e+00	3.647964e-03	9.902349e-01	4.579943e-02	1.642103e+00	3.357066e-02
31620000	-4.477833e+03	-8.994440e+02	4.417295e+00	3.149037e+01	1.279070e-01	3.392887e+00	2.261883e-02	9.413434e-01	3.464276e-02	1.440243e+00	2.820209e-02
31640000	-4.465478e+03	-9.237206e+02	3.858568e+00	2.767457e+01	1.279070e-01	2.165912e+00	1.412568e-02	9.651580e-01	3.926683e-02	1.123928e+00	2.484214e-02
31660000	-4.452445e+03	-9.170015e+02	4.464966e+00	3.139676e+01	1.395349e-01	2.237828e+00	1.386869e-02	9.625513e-01	3.827711e-02	1.037888e+00	2.866212e-02
31680000	-4.451975e+03	-9.142646e+02	4.764087e+00	3.241432e+01	1.162791e-01	2.328820e+00	6.271511e-03	9.770975e-01	5.810752e-02	1.330857e+00	3.036870e-02
31700000	-4.459403e+03	-9.253377e+02	3.591956e+00	2.356788e+01	1.860465e-01	2.077379e+00	7.359048e-03	9.812554e-01	3.414430e-02	1.120686e+00	2.292594e-02
31720000	-4.463264e+03	-9.281538e+02	3.659848e+00	2.465676e+01	9.302326e-02	2.459376e+00	2.024067e-02	9.684766e-01	1.347833e-02	9.039774e-01	2.361028e-02
31740000	-4.451178e+03	-9.376440e+02	3.605282e+00	2.519775e+01	1.395349e-01	2.592496e+00	1.632616e-02	9.620710e-01	2.917993e-02	1.326541e+00	2.325285e-02
31760000	-4.456419e+03	-9.587622e+02	3.075445e+00	2.227158e+01	1.279070e-01	1.987496e+00	4.214115e-03	9.882485e-01	4.216596e-02	1.170419e+00	1.945349e-02
31780000	-4.456250e+03	-9.493441e+02	3.633287e+00	2.736571e+01	8.139535e-02	2.765306e+00	1.948868e-02	9.714954e-01	1.011320e-02	1.017006e+00	2.336852e-02
31800000	-4.453663e+03	-9.149558e+02	4.386891e+00	3.264878e+01	1.627907e-01	3.345641e+00	1.246277e-02	9.516233e-01	6.371741e-02	1.452785e+00	2.825393e-02
31820000	-4.465344e+03	-9.700918e+02	3.213989e+00	2.223309e+01	1.162791e-01	2.783436e+00	6.128892e-03	9.845813e-01	3.024248e-02	1.133312e+00	1.957279e-02
31840000	-4.441066e+03	-9.407137e+02	3.480706e+00	2.508353e+01	1.279070e-01	2.509683e+00	1.373472e-02	9.564545e-01	3.717341e-02	1.056950e+00	2.216466e-02
31860000	-4.455119e+03	-9.107848e+02	3.657793e+00	2.567367e+01	1.744186e-01	2.270929e+00	1.743601e-02	9.667244e-01	2.067854e-02	9.816153e-01	2.357770e-02
31880000	-4.441740e+03	-9.560791e+02	3.088299e+00	2.133127e+01	1.395349e-01	1.868972e+00	1.173818e-02	9.644409e-01	3.817586e-02	9.024954e-01	1.964076e-02
31900000	-4.458773e+03	-9.478870e+02	3.124894e+00	2.091548e+01	1.627907e-01	2.531571e+00	1.106651e-02	9.664609e-01	4.279145e-02	1.012979e+00	1.952849e-02
31920000	-4.447312e+03	-9.127327e+02	4.369345e+00	3.053615e+01	1.279070e-01	2.335391e+00	1.140726e-02	9.683193e-01	5.318747e-02	1.116421e+00	2.816366e-02
31940000	-4.449103e+03	-9.003260e+02	4.659699e+00	3.053313e+01	1.511628e-01	2.526805e+00	7.558107e-03	9.838219e-01	2.890829e-02	1.164746e+00	3.006051e-02
31960000	-4.448237e+03	-9.350304e+02	4.006357e+00	2.664810e+01	1.976744e-01	3.442228e+00	5.516287e-03	9.784317e-01	9.042769e-02	1.254132e+00	2.505598e-02
31980000	-4.452359e+03	-9.343026e+02	3.910579e+00	2.913148e+01	1.511628e-01	2.328866e+00	1.102758e-02	9.843556e-01	8.708731e-03	1.357169e+00	2.519828e-02
32000000	-4.449487e+03	-9.389277e+02	3.764965e+00	2.598390e+01	1.279070e-01	2.899746e+00	5.653632e-03	9.868906e-01	3.686809e-02	9.724708e-01	2.425465e-02
32020000	-4.445420e+03	-9.178450e+02	5.151902e+00	3.769657e+01	1.162791e-01	2.446667e+00	3.072642e-03	9.941649e-01	1.710079e-02	1.374907e+00	3.298237e-02
32040000	-4.444316e+03	-9.546033e+02	3.752687e+00	2.783460e+01	1.395349e-01	2.289419e+00	1.485759e-02	9.527749e-01	4.810565e-02	1.272020e+00	2.404069e-02
32060000	-4.437833e+03	-9.450694e+02	4.292047e+00	3.110333e+01	4.651163e-02	2.725146e+00	4.769803e-03	9.956884e-01	4.996770e-03	1.574500e+00	2.768610e-02
32080000	-4.453599e+03	-9.516156e+02	3.796003e+00	2.855151e+01	1.162791e-01	2.909324e+00	1.027412e-02	9.762720e-01	1.891614e-02	8.863719e-01	2.284211e-02
32100000	-4.438895e+03	-9.576393e+02	3.384201e+00	2.612069e+01	2.325581e-02	2.091100e+00	9.035740e-03	9.932770e-01	2.406381e-03	1.051217e+00	2.093395e-02
32120000	-4.441136e+03	-9.543690e+02	3.220468e+00	2.366255e+01	1.395349e-01	2.369584e+00	1.086574e-02	9.653452e-01	5.004043e-02	1.085262e+00	2.048520e-02
32140000	-4.458696e+03	-9.502166e+02	3.508074e+00	2.361044e+01	1.395349e-01	2.376686e+00	1.620183e-02	9.594268e-01	3.542062e-02	1.058225e+00	2.256957e-02
32160000	-4.459554e+03	-9.695778e+02	3.395728e+00	2.455554e+01	6.976744e-02	3.630671e+00	6.310405e-03	9.925269e-01	1.069364e-02	1.061519e+00	2.188810e-02
32180000	-4.457692e+03	-9.404598e+02	3.327291e+00	2.505473e+01	1.162791e-01	2.513080e+00	1.776223e-03	9.940820e-01	4.726748e-02	1.124946e+00	2.136005e-02
32200000	-4.454876e+03	-9.491039e+02	4.144663e+00	3.143381e+01	1.395349e-01	2.267397e+00	4.039334e-03	9.917595e-01	2.697391e-02	1.180155e+00	2.658451e-02
32220000	-4.453100e+03	-9.368940e+02	3.608403e+00	2.750951e+01	1.395349e-01	3.009548e+00	1.769782e-03	9.955588e-01	3.062857e-02	1.219524e+00	2.304372e-02
32240000	-4.453535e+03	-9.368161e+02	3.891845e+00	2.649784e+01	2.093023e-01	2.713353e+00	2.511731e-02	9.291756e-01	3.675990e-02	1.252217e+00	2.419546e-02
32260000	-4.443780e+03	-9.329643e+02	3.630533e+00	2.524326e+01	1.395349e-01	2.614449e+00	3.192506e-03	9.919209e-01	3.846967e-02	1.307670e+00	2.311165e-02
32280000	-4.463239e+03	-9.327035e+02	4.333544e+00	2.962206e+01	2.209302e-01	2.425266e+00	1.046026e-02	9.660594e-01	4.027615e-02	1.003545e+00	2.785488e-02
32300000	-4.457107e+03	-9.254977e+02	3.890555e+00	2.608862e+01	1.976744e-01	2.472998e+00	1.327512e-02	9.643725e-01	4.790387e-02	1.054751e+00	2.489334e-02
32320000	-4.460967e+03	-9.379400e+02	3.492144e+00	2.493430e+01	1.744186e-01	2.899309e+00	1.885462e-02	9.551810e-01	2.780625e-02	1.241080e+00	2.223631e-02
32340000	-4.452215e+03	-9.450926e+02	3.529786e+00	2.685052e+01	9.302326e-02	3.213436e+00	7.880397e-03	9.836131e-01	2.193314e-02	1.130488e+00	2.234926e-02
32360000	-4.453146e+03	-9.380655e+02	3.038409e+00	2.246230e+01	1.279070e-01	2.575084e+00	3.321501e-03	9.889686e-01	5.874268e-02	6.722045e-01	1.924351e-02
32380000	-4.460355e+03	-9.153115e+02	4.119578e+00	2.804950e+01	1.279070e-01	2.257793e+00	2.904942e-03	9.937819e-01	2.226548e-02	1.091974e+00	2.617824e-02
32400000	-4.448466e+03	-9.269623e+02	3.629086e+00	2.724384e+01	8.139535e-02	2.786981e+00	3.040209e-03	9.953318e-01	9.842844e-03	9.977040e-01	2.294356e-02
32420000	-4.473003e+03	-9.365804e+02	3.799509e+00	2.688296e+01	1.744186e-01	1.966084e+00	1.230981e-03	9.957280e-01	6.328964e-02	1.264764e+00	2.450973e-02
32440000	-4.458375e+03	-9.420532e+02	3.646834e+00	2.599630e+01	1.046512e-01	2.770380e+00	3.558972e-03	9.937398e-01	1.931832e-02	8.930123e-01	2.352457e-02
32460000	-4.451790e+03	-9.508925e+02	3.896450e+00	3.123710e+01	4.651163e-02	2.402999e+00	3.443343e-02	9.482182e-01	1.097457e-02	1.156068e+00	2.490181e-02
32480000	-4.453007e+03	-9.074977e+02	5.229726e+00	3.837592e+01	8.139535e-02	2.089486e+00	1.782344e-02	9.583384e-01	2.708789e-02	1.489967e+00	3.224950e-02
32500000	-4.462786e+03	-9.166670e+02	5.097022e+00	3.750361e+01	1.162791e-01	3.004454e+00	1.636594e-02	9.659273e-01	2.497426e-02	1.613455e+00	3.177510e-02
32520000	-4.432347e+03	-8.993976e+02	6.347441e+00	4.304340e+01	9.302326e-02	2.198692e+00	9.751863e-03	9.837190e-01	1.718531e-02	1.454740e+00	3.861374e-02
32540000	-4.448452e+03	-9.116215e+02	5.678609e+00	3.987361e+01	1.046512e-01	2.222447e+00	1.538618e-02	9.763513e-01	1.439630e-02	1.705799e+00	3.654263e-02
32560000	-4.451037e+03	-9.146078e+02	4.334502e+00	3.132417e+01	1.395349e-01	2.699599e+00	7.118716e-03	9.759454e-01	5.384245e-02	1.021256e+00	2.788924e-02
32580000	-4.460440e+03	-9.185432e+02	4.492764e+00	3.025256e+01	1.162791e-01	2.538483e+00	7.334290e-03	9.894174e-01	1.050502e-02	1.072724e+00	2.882243e-02
32600000	-4.455331e+03	-9.195671e+02	4.683428e+00	3.119665e+01	9.302326e-02	2.079431e+00	1.007588e-02	9.705436e-01	3.657402e-02	2.052626e+00	2.959864e-02
32620000	-4.464640e+03	-9.233538e+02	4.020250e+00	2.677180e+01	1.046512e-01	2.871192e+00	1.842813e-02	9.532901e-01	3.225363e-02	1.149496e+00	2.581058e-02
32640000	-4.440460e+03	-9.377417e+02	3.765137e+00	2.714043e+01	1.627907e-01	3.216965e+00	5.678620e-03	9.810431e-01	5.712288e-02	9.877220e-01	2.426614e-02
32660000	-4.452294e+03	-9.106622e+02	4.229430e+00	2.930017e+01	1.511628e-01	2.149715e+00	1.934453e-02	9.295547e-01	6.617358e-02	1.494976e+00	2.723004e-02
32680000	-4.478863e+03	-9.241819e+02	4.784009e+00	3.326341e+01	1.976744e-01	2.505089e+00	1.114108e-02	9.618196e-01	5.357796e-02	1.297298e+00	3.085776e-02
32700000	-4.466416e+03	-9.377704e+02	3.355944e+00	2.328605e+01	1.279070e-01	2.378715e+00	2.163239e-02	9.191344e-01	7.483766e-02	8.322652e-01	2.140999e-02
32720000	-4.458904e+03	-9.167390e+02	3.707125e+00	2.617033e+01	1.511628e-01	2.598310e+00	1.562551e-02	9.555690e-01	3.948406e-02	1.276651e+00	2.359581e-02
32740000	-4.445321e+03	-9.189450e+02	3.949842e+00	2.878282e+01	4.651163e-02	3.561631e+00	2.654486e-02	9.728148e-01	6.149523e-03	9.710400e-01	2.514806e-02
32760000	-4.437676e+03	-9.231221e+02	3.648087e+00	2.674848e+01	1.627907e-01	2.910076e+00	2.015841e-02	9.302778e-01	5.611296e-02	7.847010e-01	2.305492e-02
32780000	-4.451565e+03	-9.188778e+02	4.252327e+00	3.048278e+01	1.162791e-01	2.219649e+00	8.170968e-03	9.719427e-01	6.050289e-02	1.134961e+00	2.722229e-02
32800000	-4.459679e+03	-9.377547e+02	3.129706e+00	2.264003e+01	1.511628e-01	2.280662e+00	2.112495e-02	9.271132e-01	5.896596e-02	7.327533e-01	2.005701e-02
32820000	-4.447666e+03	-9.341601e+02	3.692421e+00	2.801592e+01	1.279070e-01	3.085433e+00	8.408156e-03	9.775166e-01	5.355970e-02	1.300029e+00	2.370264e-02
32840000	-4.449469e+03	-9.169307e+02	3.624835e+00	2.412787e+01	1.976744e-01	3.126699e+00	1.086242e-02	9.580872e-01	7.930500e-02	1.390462e+00	2.335378e-02
32860000	-4.461298e+03	-9.323421e+02	4.030031e+00	2.803702e+01	1.395349e-01	2.362070e+00	1.045330e-02	9.668976e-01	4.928791e-02	1.093400e+00	2.595385e-02
32880000	-4.453234e+03	-9.371177e+02	3.161773e+00	2.243198e+01	1.627907e-01	2.454664e+00	4.108467e-03	9.840255e-01	7.828958e-02	7.998452e-01	2.039209e-02
32900000	-4.448794e+03	-9.463578e+02	3.626308e+00	2.636628e+01	1.279070e-01	2.654273e+00	2.240240e-02	9.587552e-01	1.819591e-02	1.337427e+00	2.285278e-02
32920000	-4.462311e+03	-9.310602e+02	4.356741e+00	3.263556e+01	1.162791e-01	2.432776e+00	9.306426e-03	9.860403e-01	1.051537e-02	1.213364e+00	2.762582e-02
32940000	-4.461824e+03	-8.994912e+02	4.650674e+00	3.132029e+01	2.209302e-01	2.594780e+00	1.128537e-02	9.589589e-01	5.792727e-02	1.026681e+00	2.980871e-02
32960000	-4.450045e+03	-9.113476e+02	4.281409e+00	2.888985e+01	1.279070e-01	2.656738e+00	1.517729e-02	9.771368e-01	1.646218e-02	1.074202e+00	2.741115e-02
32980000	-4.456488e+03	-9.318131e+02	3.582317e+00	2.494182e+01	1.162791e-01	2.543974e+00	1.168953e-02	9.745730e-01	2.794041e-02	8.223015e-01	2.277812e-02
33000000	-4.470377e+03	-9.358189e+02	3.271786e+00	2.321669e+01	1.511628e-01	2.654145e+00	2.351467e-02	9.300410e-01	6.105769e-02	1.144626e+00	2.096975e-02
33020000	-4.447474e+03	-9.136972e+02	4.396395e+00	2.906911e+01	1.627907e-01	2.353370e+00	1.015951e-02	9.717758e-01	4.972272e-02	1.254513e+00	2.776039e-02
33040000	-4.460687e+03	-9.403266e+02	4.049369e+00	2.890203e+01	1.279070e-01	2.335271e+00	9.394935e-03	9.738342e-01	4.197869e-02	1.224536e+00	2.548231e-02
33060000	-4.468027e+03	-9.365048e+02	3.724727e+00	2.804231e+01	1.627907e-01	2.313908e+00	1.519028e-02	9.644883e-01	2.851876e-02	8.807556e-01	2.346913e-02
33080000	-4.458115e+03	-9.493319e+02	3.226281e+00	2.327180e+01	2.093023e-01	3.312548e+00	9.363166e-03	9.421842e-01	8.249175e-02	1.095929e+00	2.056031e-02
33100000	-4.444615e+03	-9.326092e+02	3.452939e+00	2.558235e+01	9.302326e-02	2.448110e+00	8.199893e-03	9.815933e-01	1.679526e-02	1.163792e+00	2.189751e-02
33120000	-4.446765e+03	-9.188129e+02	4.231010e+00	2.998057e+01	1.279070e-01	2.390127e+00	1.128186e-02	9.738356e-01	2.568159e-02	1.026020e+00	2.726894e-02
33140000	-4.459449e+03	-9.117023e+02	3.836648e+00	2.601465e+01	1.511628e-01	2.783373e+00	3.563214e-03	9.887435e-01	4.360460e-02	8.868795e-01	2.471234e-02
33160000	-4.448280e+03	-9.288373e+02	3.759334e+00	2.597864e+01	1.395349e-01	3.230758e+00	2.738858e-02	9.490437e-01	2.168394e-02	1.136856e+00	2.414668e-02
33180000	-4.480012e+03	-9.467053e+02	2.858932e+00	2.006757e+01	2.093023e-01	3.065559e+00	1.659689e-02	9.292014e-01	9.532235e-02	1.049842e+00	1.821187e-02
33200000	-4.460013e+03	-9.504536e+02	4.366560e+00	3.224475e+01	8.139535e-02	2.331213e+00	7.857834e-03	9.878950e-01	1.364477e-02	1.150322e+00	2.808316e-02
33220000	-4.447783e+03	-9.625584e+02	3.715404e+00	2.861438e+01	9.302326e-02	2.885457e+00	9.639529e-03	9.778366e-01	2.246585e-02	1.141090e+00	2.334038e-02
33240000	-4.440046e+03	-9.190697e+02	4.068576e+00	3.045026e+01	1.046512e-01	2.705601e+00	9.194890e-03	9.796809e-01	2.139120e-02	1.578741e+00	2.494944e-02
33260000	-4.459506e+03	-9.296340e+02	3.991041e+00	2.811575e+01	1.395349e-01	2.115363e+00	3.031777e-02	8.871237e-01	8.004911e-02	1.077889e+00	2.565904e-02
33280000	-4.450190e+03	-9.531190e+02	3.960747e+00	2.702266e+01	1.627907e-01	2.255776e+00	1.713064e-02	9.552571e-01	3.136351e-02	1.075569e+00	2.445730e-02
33300000	-4.451820e+03	-9.233071e+02	4.212697e+00	2.782371e+01	1.046512e-01	2.515923e+00	8.726222e-03	9.736689e-01	4.785589e-02	1.359963e+00	2.695169e-02
33320000	-4.440787e+03	-8.924467e+02	4.742358e+00	3.159611e+01	9.302326e-02	2.170676e+00	4.063115e-03	9.906907e-01	3.741090e-02	1.228495e+00	3.026573e-02
33340000	-4.443661e+03	-9.057776e+02	5.182102e+00	3.504500e+01	1.162791e-01	3.050881e+00	1.538756e-02	9.698751e-01	2.371955e-02	1.232620e+00	3.318593e-02
33360000	-4.438684e+03	-8.988236e+02	4.635640e+00	3.020385e+01	1.744186e-01	2.449464e+00	6.894650e-03	9.774441e-01	6.679285e-02	1.209003e+00	2.953009e-02
33380000	-4.449842e+03	-9.340683e+02	4.059145e+00	2.854986e+01	1.395349e-01	2.303953e+00	5.027149e-03	9.806589e-01	5.756178e-02	1.357655e+00	2.569732e-02
33400000	-4.437534e+03	-9.252149e+02	3.862773e+00	2.626749e+01	1.627907e-01	2.485353e+00	2.129987e-02	9.490618e-01	3.620014e-02	1.014685e+00	2.445115e-02
33420000	-4.454349e+03	-9.254039e+02	4.304937e+00	3.193393e+01	1.162791e-01	2.297582e+00	7.321971e-03	9.825759e-01	2.976768e-02	1.255755e+00	2.762992e-02
33440000	-4.445332e+03	-9.134474e+02	5.325140e+00	3.631140e+01	1.511628e-01	2.221520e+00	6.677480e-03	9.881253e-01	1.647554e-02	1.345682e+00	3.421984e-02
33460000	-4.457018e+03	-9.110170e+02	4.140004e+00	2.684459e+01	1.744186e-01	2.524398e+00	1.209825e-02	9.327192e-01	1.371551e-01	1.154004e+00	2.664579e-02
33480000	-4.454641e+03	-9.206375e+02	4.165315e+00	2.708165e+01	1.627907e-01	3.061381e+00	1.681396e-02	9.685668e-01	2.143839e-02	1.328039e+00	2.683451e-02
33500000	-4.453803e+03	-9.323068e+02	3.868549e+00	2.517050e+01	2.325581e-01	2.074461e+00	1.487205e-02	9.350713e-01	1.155164e-01	1.098011e+00	2.437937e-02
33520000	-4.465851e+03	-9.378219e+02	4.489528e+00	3.005723e+01	9.302326e-02	2.381326e+00	1.876826e-02	9.626137e-01	2.545352e-02	1.022870e+00	2.814760e-02
33540000	-4.466619e+03	-9.326576e+02	3.857023e+00	2.767052e+01	1.046512e-01	3.206573e+00	1.367343e-02	9.715761e-01	2.498202e-02	1.115954e+00	2.470665e-02
33560000	-4.447638e+03	-9.587079e+02	3.045559e+00	2.224275e+01	1.162791e-01	2.939746e+00	1.387383e-02	9.665593e-01	2.893945e-02	1.001066e+00	1.959496e-02
33580000	-4.446733e+03	-9.304295e+02	4.260083e+00	3.164710e+01	1.627907e-01	2.235474e+00	9.820183e-03	9.770203e-01	2.308822e-02	1.336723e+00	2.730307e-02
33600000	-4.476419e+03	-9.199843e+02	4.162286e+00	2.807571e+01	1.395349e-01	2.731763e+00	1.412111e-02	9.528586e-01	4.303408e-02	9.432690e-01	2.650962e-02
33620000	-4.465163e+03	-9.484983e+02	3.061004e+00	2.211338e+01	1.860465e-01	2.275859e+00	3.103208e-03	9.893596e-01	5.935762e-02	1.190076e+00	1.942843e-02
33640000	-4.457243e+03	-9.445312e+02	3.493694e+00	2.645067e+01	1.395349e-01	2.081905e+00	6.196624e-03	9.769528e-01	4.875338e-02	1.054848e+00	2.221745e-02
33660000	-4.466701e+03	-9.429282e+02	3.326749e+00	2.379982e+01	2.093023e-01	2.478033e+00	1.401098e-02	9.384215e-01	7.727134e-02	9.697732e-01	2.132384e-02
33680000	-4.466504e+03	-9.374108e+02	3.761816e+00	2.787498e+01	1.046512e-01	2.564164e+00	2.377091e-03	9.944252e-01	2.316517e-02	1.112328e+00	2.371709e-02
33700000	-4.462968e+03	-9.436261e+02	3.741414e+00	2.595043e+01	1.976744e-01	2.663842e+00	1.152280e-02	9.418843e-01	9.942962e-02	1.215113e+00	2.374035e-02
33720000	-4.453626e+03	-9.431087e+02	3.952879e+00	2.713270e+01	9.302326e-02	2.460109e+00	4.923144e-03	9.894061e-01	2.554344e-02	1.207193e+00	2.478998e-02
33740000	-4.455892e+03	-9.183628e+02	4.064434e+00	2.804080e+01	1.860465e-01	2.659457e+00	3.596403e-03	9.873809e-01	5.466414e-02	1.242252e+00	2.565216e-02
33760000	-4.460747e+03	-9.127036e+02	4.371229e+00	3.006702e+01	1.976744e-01	2.690952e+00	4.274711e-03	9.864234e-01	5.709409e-02	1.155476e+00	2.814964e-02
33780000	-4.442889e+03	-9.269499e+02	4.063118e+00	2.833887e+01	1.046512e-01	2.023813e+00	1.968968e-02	9.518679e-01	3.892192e-02	9.573918e-01	2.611759e-02
33800000	-4.443954e+03	-9.149117e+02	4.241682e+00	3.053363e+01	1.279070e-01	2.696154e+00	1.120701e-02	9.677232e-01	3.598470e-02	1.217009e+00	2.723697e-02
33820000	-4.462107e+03	-9.293092e+02	4.184838e+00	2.776170e+01	1.511628e-01	1.942926e+00	2.341051e-02	9.471528e-01	3.437778e-02	1.138916e+00	2.645911e-02
33840000	-4.456805e+03	-9.073715e+02	4.171623e+00	2.770416e+01	2.093023e-01	2.477824e+00	1.305183e-02	9.494462e-01	7.825845e-02	1.101433e+00	2.688741e-02
33860000	-4.464432e+03	-9.082150e+02	4.477555e+00	2.992055e+01	1.976744e-01	2.181550e+00	1.575622e-02	9.600241e-01	3.646920e-02	9.770069e-01	2.861153e-02
33880000	-4.440302e+03	-9.466415e+02	4.093927e+00	2.862749e+01	1.744186e-01	2.349813e+00	7.484022e-03	9.679606e-01	8.648950e-02	1.733856e+00	2.623738e-02
33900000	-4.465407e+03	-9.366841e+02	4.020416e+00	2.763289e+01	1.744186e-01	2.614148e+00	6.290095e-03	9.848779e-01	3.136047e-02	1.258427e+00	2.589359e-02
33920000	-4.466715e+03	-9.447500e+02	3.677113e+00	2.819536e+01	1.162791e-01	2.217678e+00	9.049921e-03	9.723028e-01	3.629150e-02	1.421238e+00	2.338521e-02
33940000	-4.466695e+03	-9.527169e+02	3.324302e+00	2.390109e+01	1.744186e-01	2.026281e+00	1.502971e-02	9.481973e-01	4.902144e-02	1.195107e+00	2.136483e-02
33960000	-4.439586e+03	-9.472205e+02	3.094015e+00	2.279025e+01	1.511628e-01	3.130134e+00	1.269180e-02	9.756410e-01	2.100653e-02	1.239570e+00	1.967699e-02
33980000	-4.465548e+03	-9.409128e+02	3.370818e+00	2.559460e+01	9.302326e-02	2.769403e+00	2.080154e-02	9.393138e-01	4.016436e-02	1.311552e+00	2.153333e-02
34000000	-4.455092e+03	-9.494274e+02	3.076849e+00	2.195856e+01	1.511628e-01	2.530826e+00	9.916520e-03	9.727249e-01	3.670563e-02	1.076042e+00	1.977876e-02
34020000	-4.461825e+03	-9.538293e+02	3.319648e+00	2.420975e+01	1.046512e-01	2.315912e+00	2.070339e-02	9.557541e-01	2.289442e-02	1.119594e+00	2.058618e-02
34040000	-4.452845e+03	-9.211661e+02	4.450583e+00	3.342731e+01	6.976744e-02	2.442228e+00	1.468708e-02	9.820055e-01	8.157967e-03	1.653654e+00	2.838177e-02
34060000	-4.452990e+03	-9.344945e+02	3.473606e+00	2.582526e+01	1.744186e-01	3.000111e+00	3.518415e-03	9.854282e-01	7.848630e-02	1.216525e+00	2.234670e-02
34080000	-4.460331e+03	-9.476330e+02	3.808959e+00	2.858022e+01	9.302326e-02	2.147422e+00	1.970011e-02	9.358354e-01	6.064382e-02	1.073190e+00	2.440932e-02
34100000	-4.461646e+03	-9.715617e+02	3.069848e+00	2.368700e+01	1.511628e-01	2.459013e+00	1.004570e-02	9.709721e-01	4.058883e-02	1.264550e+00	1.969949e-02
34120000	-4.451530e+03	-9.519617e+02	3.466939e+00	2.451997e+01	1.279070e-01	3.292239e+00	5.229732e-03	9.885495e-01	2.770150e-02	1.192193e+00	2.211687e-02
34140000	-4.471134e+03	-9.273206e+02	3.715439e+00	2.668615e+01	1.279070e-01	2.639348e+00	2.116695e-02	9.521069e-01	2.573553e-02	9.757867e-01	2.396100e-02
34160000	-4.457358e+03	-9.385241e+02	3.332178e+00	2.469118e+01	1.744186e-01	3.376898e+00	2.045399e-02	9.385538e-01	4.325533e-02	1.049185e+00	2.149395e-02
34180000	-4.445164e+03	-9.525355e+02	3.500003e+00	2.484571e+01	1.511628e-01	2.154894e+00	1.044669e-02	9.674364e-01	4.103192e-02	1.080434e+00	2.210854e-02
34200000	-4.448263e+03	-9.455751e+02	3.941549e+00	2.751789e+01	4.651163e-02	2.842327e+00	1.062572e-02	9.818228e-01	1.589592e-02	1.235309e+00	2.461080e-02
34220000	-4.438567e+03	-9.411363e+02	3.780687e+00	2.708218e+01	2.209302e-01	2.831449e+00	6.693264e-03	9.685861e-01	7.456107e-02	9.466268e-01	2.309879e-02
34240000	-4.453907e+03	-9.423343e+02	3.255675e+00	2.498988e+01	1.395349e-01	2.594343e+00	8.573060e-03	9.654593e-01	5.842554e-02	1.281548e+00	2.097695e-02
34260000	-4.465937e+03	-9.427064e+02	3.469440e+00	2.521477e+01	1.046512e-01	2.044983e+00	4.897083e-03	9.880711e-01	2.899278e-02	8.236558e-01	2.187069e-02
34280000	-4.461240e+03	-9.208360e+02	4.648732e+00	3.452688e+01	1.744186e-01	2.658751e+00	3.161431e-02	9.075426e-01	5.040810e-02	1.113737e+00	2.946519e-02
34300000	-4.443758e+03	-9.346266e+02	3.408894e+00	2.569352e+01	1.627907e-01	2.275162e+00	1.152073e-02	9.716449e-01	3.290831e-02	1.185113e+00	2.178185e-02
34320000	-4.441251e+03	-9.533174e+02	3.539515e+00	2.621472e+01	1.162791e-01	2.857843e+00	2.001463e-02	9.686020e-01	1.603040e-02	1.038886e+00	2.250015e-02
34340000	-4.454758e+03	-9.336877e+02	4.225144e+00	3.075059e+01	1.744186e-01	2.881118e+00	3.278288e-03	9.876814e-01	5.780667e-02	1.079781e+00	2.661916e-02
34360000	-4.464385e+03	-9.306758e+02	4.067485e+00	3.001770e+01	1.279070e-01	2.133528e+00	6.543611e-03	9.791553e-01	4.962197e-02	1.233532e+00	2.582597e-02
34380000	-4.456920e+03	-9.398931e+02	3.444058e+00	2.446961e+01	1.744186e-01	2.536700e+00	7.053149e-03	9.810663e-01	4.300431e-02	6.655717e-01	2.157767e-02
34400000	-4.438533e+03	-9.352990e+02	4.106825e+00	3.079979e+01	1.511628e-01	2.416511e+00	7.306907e-03	9.759852e-01	4.223711e-02	1.284368e+00	2.628952e-02
34420000	-4.459360e+03	-9.047504e+02	4.464471e+00	3.298373e+01	1.860465e-01	2.184295e+00	3.016148e-03	9.859862e-01	9.231721e-02	1.844295e+00	2.811209e-02
34440000	-4.462687e+03	-9.142019e+02	4.574135e+00	3.401390e+01	1.511628e-01	2.540625e+00	1.911635e-02	9.501434e-01	3.596453e-02	1.330533e+00	2.892464e-02
34460000	-4.467681e+03	-9.318850e+02	4.087357e+00	3.051634e+01	1.627907e-01	2.802015e+00	9.784716e-03	9.451170e-01	1.369515e-01	1.494037e+00	2.599776e-02
34480000	-4.452624e+03	-9.160677e+02	4.136993e+00	2.819529e+01	2.093023e-01	2.399949e+00	1.705192e-02	9.287706e-01	8.579565e-02	1.035880e+00	2.657049e-02
34500000	-4.451816e+03	-9.163812e+02	4.503769e+00	3.131452e+01	1.627907e-01	2.485682e+00	1.101311e-02	9.632996e-01	5.739090e-02	9.378549e-01	2.835934e-02
34520000	-4.463836e+03	-9.345893e+02	3.570352e+00	2.562111e+01	1.046512e-01	2.307640e+00	1.117062e-02	9.797495e-01	1.437479e-02	8.803775e-01	2.300445e-02
34540000	-4.466005e+03	-9.240541e+02	3.931781e+00	2.687609e+01	1.046512e-01	2.457384e+00	1.343211e-02	9.748412e-01	1.746730e-02	1.139808e+00	2.530885e-02
34560000	-4.447549e+03	-9.177199e+02	4.087783e+00	2.893654e+01	1.511628e-01	2.697696e+00	7.289720e-03	9.807424e-01	5.136870e-02	9.782713e-01	2.630568e-02
34580000	-4.465134e+03	-9.248120e+02	4.268420e+00	2.938779e+01	1.162791e-01	2.416653e+00	1.025788e-02	9.780931e-01	2.037190e-02	1.190671e+00	2.663296e-02
34600000	-4.459148e+03	-9.202405e+02	4.708644e+00	3.383428e+01	1.046512e-01	2.473763e+00	2.788398e-02	9.446485e-01	1.977215e-02	1.134447e+00	3.006809e-02
34620000	-4.447128e+03	-9.220513e+02	3.704002e+00	2.597824e+01	1.162791e-01	2.521940e+00	6.311464e-03	9.793940e-01	5.301344e-02	1.402909e+00	2.315216e-02
34640000	-4.471139e+03	-9.247568e+02	4.242372e+00	3.120533e+01	1.395349e-01	2.921258e+00	2.294344e-02	9.238563e-01	3.847888e-02	8.204207e-01	2.635972e-02
34660000	-4.443710e+03	-9.448149e+02	4.008576e+00	2.914748e+01	9.302326e-02	2.492360e+00	6.780605e-03	9.784771e-01	3.694451e-02	1.195874e+00	2.505144e-02
34680000	-4.448956e+03	-9.565122e+02	3.333430e+00	2.477253e+01	1.627907e-01	2.353260e+00	1.658703e-02	9.576362e-01	2.817156e-02	1.080702e+00	2.085431e-02
34700000	-4.477422e+03	-9.277702e+02	3.503824e+00	2.498724e+01	9.302326e-02	2.137914e+00	1.736859e-02	9.755734e-01	1.062844e-02	9.801213e-01	2.234212e-02
34720000	-4.449701e+03	-9.410226e+02	3.826858e+00	2.886299e+01	1.744186e-01	2.203638e+00	4.807208e-03	9.856862e-01	3.245090e-02	9.451384e-01	2.414849e-02
34740000	-4.452719e+03	-9.425660e+02	3.245052e+00	2.512102e+01	9.302326e-02	2.593051e+00	1.230861e-02	9.729733e-01	2.612735e-02	7.044750e-01	2.083896e-02
34760000	-4.441816e+03	-9.391774e+02	3.687179e+00	2.902312e+01	1.279070e-01	2.603490e+00	7.519868e-03	9.836591e-01	2.131836e-02	1.226318e+00	2.375283e-02
34780000	-4.474600e+03	-9.506863e+02	2.963371e+00	2.033182e+01	1.279070e-01	2.017868e+00	1.659092e-02	9.594469e-01	4.557046e-02	1.121890e+00	1.903427e-02
34800000	-4.451521e+03	-9.458486e+02	3.021590e+00	2.231004e+01	1.627907e-01	2.663869e+00	1.406268e-02	9.540510e-01	5.409507e-02	8.654939e-01	1.915717e-02
34820000	-4.443865e+03	-9.390027e+02	3.408868e+00	2.582380e+01	1.279070e-01	3.120037e+00	1.096085e-02	9.752500e-01	2.401519e-02	8.567473e-01	2.194083e-02
34840000	-4.449166e+03	-9.524571e+02	3.707428e+00	2.909709e+01	8.139535e-02	2.352016e+00	2.172575e-02	9.617953e-01	1.712003e-02	1.065429e+00	2.371403e-02
34860000	-4.455551e+03	-9.590562e+02	3.552341e+00	2.797081e+01	8.139535e-02	2.643367e+00	1.459522e-02	9.649711e-01	2.361808e-02	1.396697e+00	2.235543e-02
34880000	-4.445797e+03	-9.395542e+02	3.142327e+00	2.419990e+01	1.046512e-01	2.927959e+00	7.061660e-03	9.806267e-01	2.859425e-02	1.393044e+00	2.016260e-02
34900000	-4.449740e+03	-9.581261e+02	2.854226e+00	2.178520e+01	1.279070e-01	2.294750e+00	2.216959e-02	9.499910e-01	2.766416e-02	8.367823e-01	1.822213e-02
34920000	-4.460700e+03	-9.397704e+02	4.039729e+00	2.868595e+01	1.627907e-01	2.220582e+00	1.844433e-02	9.311318e-01	7.874856e-02	8.650032e-01	2.594117e-02
34940000	-4.460670e+03	-9.205871e+02	4.167119e+00	2.867657e+01	1.162791e-01	2.447175e+00	8.351168e-03	9.817727e-01	2.142720e-02	1.068181e+00	2.677369e-02
34960000	-4.442730e+03	-9.245282e+02	4.294528e+00	2.810908e+01	1.744186e-01	2.384586e+00	1.045999e-02	9.715935e-01	3.206613e-02	1.348249e+00	2.741659e-02
34980000	-4.455019e+03	-9.233002e+02	4.013674e+00	2.844361e+01	1.162791e-01	2.641197e+00	2.408703e-02	9.455254e-01	3.463929e-02	9.536594e-01	2.516358e-02
35000000	-4.449121e+03	-9.331930e+02	3.856123e+00	2.651748e+01	1.627907e-01	2.604211e+00	2.955036e-02	9.425796e-01	1.744844e-02	1.035223e+00	2.416045e-02
35020000	-4.449959e+03	-9.657234e+02	3.189232e+00	2.623138e+01	1.279070e-01	2.500016e+00	1.699271e-02	9.667412e-01	1.964238e-02	1.733671e+00	2.040724e-02
35040000	-4.455513e+03	-9.183624e+02	4.348323e+00	3.015981e+01	1.162791e-01	2.627664e+00	7.933965e-03	9.624526e-01	1.071940e-01	1.093459e+00	2.776856e-02
35060000	-4.457136e+03	-9.167576e+02	4.582970e+00	3.133883e+01	1.744186e-01	3.266701e+00	3.107131e-02	8.970057e-01	7.930395e-02	1.185684e+00	2.794967e-02
35080000	-4.458505e+03	-9.208104e+02	4.531721e+00	3.105805e+01	1.511628e-01	2.621010e+00	1.471739e-02	9.694770e-01	2.187703e-02	1.341874e+00	2.864579e-02
35100000	-4.454515e+03	-9.576568e+02	2.730891e+00	2.059086e+01	9.302326e-02	2.160874e+00	2.949303e-02	9.560478e-01	1.005609e-02	8.120298e-01	1.725902e-02
35120000	-4.438683e+03	-9.165658e+02	4.335831e+00	3.170823e+01	1.046512e-01	2.829472e+00	4.112909e-03	9.933619e-01	1.431356e-02	1.634042e+00	2.742980e-02
35140000	-4.456506e+03	-9.350954e+02	4.144453e+00	3.082432e+01	1.162791e-01	2.644268e+00	1.423318e-03	9.955153e-01	3.435770e-02	1.509866e+00	2.645133e-02
35160000	-4.470463e+03	-9.163842e+02	4.813539e+00	3.289717e+01	8.139535e-02	1.722886e+00	1.098118e-03	9.975000e-01	3.085058e-02	1.006981e+00	3.078378e-02
35180000	-4.448526e+03	-9.168928e+02	4.187554e+00	2.881464e+01	1.046512e-01	2.749696e+00	3.587685e-03	9.937428e-01	1.473511e-02	1.286404e+00	2.662384e-02
35200000	-4.461719e+03	-9.325940e+02	3.442148e+00	2.428374e+01	1.395349e-01	3.049773e+00	7.108453e-03	9.857516e-01	1.859098e-02	1.176615e+00	2.190110e-02
35220000	-4.457576e+03	-9.289004e+02	4.523040e+00	3.166698e+01	1.162791e-01	2.935672e+00	2.432656e-02	9.526400e-01	2.179794e-02	1.300517e+00	2.871055e-02
35240000	-4.444351e+03	-9.291125e+02	4.109649e+00	2.795351e+01	1.976744e-01	2.260535e+00	5.011808e-03	9.785986e-01	6.992948e-02	1.013718e+00	2.616623e-02
35260000	-4.451607e+03	-9.563889e+02	3.358859e+00	2.419905e+01	1.162791e-01	3.049074e+00	1.402456e-02	9.305230e-01	1.099553e-01	1.397397e+00	2.162759e-02
35280000	-4.451014e+03	-9.468867e+02	3.839700e+00	2.895724e+01	1.279070e-01	2.250083e+00	2.051915e-02	9.538975e-01	2.632299e-02	1.536360e+00	2.476425e-02
35300000	-4.460030e+03	-9.744568e+02	3.087602e+00	2.451954e+01	4.651163e-02	2.873633e+00	9.645421e-03	9.915819e-01	3.474421e-03	1.241110e+00	1.922189e-02
35320000	-4.442350e+03	-9.376583e+02	3.455444e+00	2.599626e+01	1.046512e-01	2.413868e+00	9.547799e-03	9.822327e-01	1.817356e-02	9.170331e-01	2.150989e-02
35340000	-4.438543e+03	-9.443188e+02	3.408255e+00	2.528385e+01	1.744186e-01	2.866624e+00	5.138510e-03	9.823103e-01	4.514619e-02	9.110682e-01	2.126249e-02
35360000	-4.447493e+03	-9.486687e+02	3.666310e+00	2.888148e+01	8.139535e-02	2.296678e+00	1.221576e-02	9.718483e-01	2.004971e-02	1.338049e+00	2.334721e-02
35380000	-4.465459e+03	-9.274203e+02	4.597906e+00	3.374431e+01	1.279070e-01	2.022487e+00	1.037291e-02	9.752001e-01	3.142170e-02	1.288542e+00	2.963149e-02
35400000	-4.440098e+03	-9.377285e+02	4.296816e+00	3.238858e+01	1.162791e-01	2.185140e+00	1.915039e-02	9.611651e-01	2.041497e-02	1.359626e+00	2.760585e-02
35420000	-4.439735e+03	-9.383931e+02	3.370359e+00	2.481376e+01	2.209302e-01	3.121978e+00	9.060803e-03	9.542463e-01	8.942189e-02	1.267728e+00	2.143857e-02
35440000	-4.440708e+03	-8.926991e+02	5.005002e+00	3.630479e+01	1.162791e-01	2.184359e+00	1.994679e-02	9.527591e-01	2.958593e-02	1.612176e+00	3.175393e-02
35460000	-4.444313e+03	-9.431813e+02	4.084360e+00	3.185372e+01	1.279070e-01	2.612459e+00	1.976157e-02	9.470205e-01	3.144834e-02	1.233662e+00	2.579563e-02
35480000	-4.466759e+03	-9.298012e+02	3.915504e+00	2.901887e+01	1.395349e-01	2.058951e+00	8.618198e-03	9.764655e-01	2.948742e-02	1.282264e+00	2.489160e-02
35500000	-4.446837e+03	-9.338200e+02	3.422749e+00	2.498141e+01	1.860465e-01	2.732339e+00	9.349723e-03	9.474670e-01	1.539862e-01	9.307923e-01	2.204566e-02
35520000	-4.446423e+03	-9.570038e+02	3.662546e+00	2.529738e+01	1.279070e-01	1.794089e+00	2.986259e-02	9.213142e-01	3.216176e-02	1.130218e+00	2.360405e-02
35540000	-4.452353e+03	-9.357759e+02	3.635574e+00	2.502881e+01	1.511628e-01	2.735772e+00	1.387178e-02	9.545016e-01	5.117470e-02	1.044098e+00	2.303188e-02
35560000	-4.455263e+03	-9.565609e+02	2.894459e+00	2.154583e+01	1.976744e-01	2.548867e+00	1.479319e-02	9.402087e-01	7.789786e-02	7.942719e-01	1.864699e-02
35580000	-4.445399e+03	-9.271889e+02	3.904856e+00	2.861908e+01	1.511628e-01	2.460232e+00	1.194285e-02	9.585265e-01	5.052340e-02	1.123586e+00	2.476170e-02
35600000	-4.457258e+03	-9.250230e+02	4.475199e+00	3.125716e+01	1.279070e-01	2.008511e+00	2.305400e-02	9.465951e-01	3.227711e-02	1.225197e+00	2.844462e-02
35620000	-4.446922e+03	-9.226330e+02	4.830642e+00	3.414413e+01	1.162791e-01	2.746108e+00	2.749632e-02	9.626852e-01	1.348343e-02	1.788428e+00	3.073604e-02
35640000	-4.456589e+03	-9.513215e+02	3.119962e+00	2.291341e+01	2.093023e-01	2.713216e+00	1.901222e-02	9.115413e-01	7.640706e-02	1.090631e+00	1.988955e-02
35660000	-4.465477e+03	-9.499499e+02	4.186652e+00	2.991171e+01	1.279070e-01	2.135133e+00	8.775818e-03	9.845319e-01	2.302058e-02	1.089092e+00	2.700032e-02
35680000	-4.460606e+03	-9.230390e+02	4.435633e+00	3.134280e+01	1.279070e-01	2.461146e+00	2.375340e-03	9.944120e-01	3.222114e-02	1.243302e+00	2.813884e-02
35700000	-4.441327e+03	-9.233821e+02	4.461072e+00	2.999123e+01	1.395349e-01	2.175284e+00	1.723372e-02	9.578085e-01	3.753818e-02	1.100465e+00	2.785847e-02
35720000	-4.449526e+03	-9.006805e+02	4.782069e+00	3.289138e+01	1.744186e-01	2.467389e+00	1.170222e-02	9.734175e-01	2.853696e-02	1.216787e+00	3.080591e-02
35740000	-4.442781e+03	-9.150380e+02	4.731857e+00	3.060085e+01	1.860465e-01	2.605429e+00	3.847041e-02	8.650309e-01	8.956310e-02	1.261519e+00	3.050983e-02
35760000	-4.460518e+03	-9.214468e+02	4.491782e+00	3.044557e+01	2.093023e-01	2.630065e+00	1.152171e-02	9.370362e-01	1.137785e-01	1.339181e+00	2.805360e-02
35780000	-4.458474e+03	-9.148063e+02	4.228566e+00	3.118360e+01	1.627907e-01	2.347909e+00	1.382528e-02	9.579661e-01	4.619891e-02	9.328920e-01	2.719110e-02
35800000	-4.469580e+03	-9.199701e+02	4.044549e+00	2.787537e+01	1.744186e-01	2.767481e+00	1.138574e-02	9.513879e-01	7.301743e-02	1.142233e+00	2.562148e-02
35820000	-4.449278e+03	-9.426554e+02	3.667254e+00	2.725923e+01	1.395349e-01	2.362335e+00	1.263558e-02	9.601389e-01	5.317546e-02	1.076720e+00	2.339149e-02
35840000	-4.437162e+03	-9.220664e+02	4.468587e+00	3.352848e+01	9.302326e-02	2.372721e+00	9.794302e-03	9.828122e-01	1.519525e-02	1.382751e+00	2.723243e-02
35860000	-4.441170e+03	-9.434225e+02	3.606541e+00	2.480224e+01	1.511628e-01	2.348890e+00	1.720366e-02	9.507714e-01	4.155063e-02	1.185782e+00	2.326279e-02
35880000	-4.432233e+03	-9.845605e+02	3.177780e+00	2.566955e+01	1.744186e-01	2.584952e+00	6.593542e-03	9.767860e-01	5.201425e-02	1.601743e+00	2.042439e-02
35900000	-4.460523e+03	-9.746129e+02	2.751812e+00	2.179821e+01	1.627907e-01	2.708442e+00	8.295290e-03	9.730886e-01	6.776202e-02	1.163974e+00	1.773010e-02
35920000	-4.457836e+03	-9.429591e+02	3.405979e+00	2.544577e+01	1.744186e-01	2.482972e+00	1.350861e-02	9.496600e-01	7.048960e-02	9.727056e-01	2.151442e-02
35940000	-4.465820e+03	-9.482527e+02	3.731219e+00	2.820859e+01	1.511628e-01	2.465002e+00	1.665488e-02	9.541649e-01	2.524104e-02	1.338913e+00	2.395781e-02
35960000	-4.462786e+03	-9.522865e+02	2.912581e+00	2.154196e+01	1.395349e-01	2.474094e+00	2.553732e-03	9.899681e-01	7.414877e-02	1.189797e+00	1.871427e-02
35980000	-4.453826e+03	-9.389539e+02	3.608811e+00	2.725233e+01	1.395349e-01	2.711252e+00	7.336250e-03	9.848366e-01	2.147332e-02	1.057620e+00	2.319624e-02
36000000	-4.453818e+03	-9.170448e+02	4.366991e+00	2.941705e+01	1.860465e-01	2.841471e+00	2.516423e-03	9.909274e-01	6.963319e-02	1.042074e+00	2.726448e-02
36020000	-4.458698e+03	-9.228087e+02	4.369884e+00	3.005339e+01	1.627907e-01	2.110009e+00	5.435302e-03	9.797338e-01	5.615469e-02	1.095759e+00	2.715934e-02
36040000	-4.449761e+03	-9.585677e+02	3.023816e+00	2.151513e+01	6.976744e-02	3.049021e+00	6.115173e-03	9.927295e-01	7.107576e-03	8.434133e-01	1.908577e-02
36060000	-4.436805e+03	-9.305686e+02	3.752950e+00	2.786595e+01	1.744186e-01	2.942585e+00	2.042588e-03	9.941692e-01	3.499068e-02	1.166330e+00	2.377702e-02
36080000	-4.447642e+03	-9.522228e+02	3.318131e+00	2.478304e+01	1.279070e-01	2.674677e+00	1.869630e-03	9.953770e-01	2.727123e-02	1.431752e+00	2.044596e-02
36100000	-4.447483e+03	-9.499611e+02	3.515699e+00	2.757668e+01	1.279070e-01	2.432414e+00	8.482262e-04	9.979818e-01	2.274229e-02	9.974942e-01	2.205430e-02
36120000	-4.445857e+03	-9.275522e+02	5.038797e+00	3.784211e+01	9.302326e-02	3.378875e+00	9.626556e-04	9.977280e-01	2.698160e-02	1.485979e+00	3.194443e-02
36140000	-4.441226e+03	-8.976613e+02	5.543094e+00	3.768696e+01	8.139535e-02	2.257321e+00	2.430569e-03	9.969266e-01	8.504048e-03	1.488719e+00	3.467172e-02
36160000	-4.457448e+03	-8.935224e+02	5.049456e+00	3.816050e+01	1.279070e-01	2.519088e+00	1.796117e-03	9.967756e-01	1.288112e-02	1.586136e+00	3.199165e-02
36180000	-4.456913e+03	-9.191159e+02	4.329409e+00	3.362766e+01	6.976744e-02	2.302161e+00	3.783439e-03	9.952565e-01	9.295271e-03	1.707174e+00	2.769655e-02
36200000	-4.465344e+03	-9.422121e+02	3.788278e+00	2.638609e+01	1.046512e-01	2.728365e+00	2.080377e-02	9.705961e-01	1.232442e-02	9.082849e-01	2.395879e-02
36220000	-4.464608e+03	-9.639021e+02	2.864004e+00	2.121144e+01	1.046512e-01	3.616742e+00	4.470213e-03	9.901835e-01	1.995289e-02	1.423860e+00	1.834846e-02
36240000	-4.458386e+03	-9.312212e+02	3.301634e+00	2.486971e+01	1.162791e-01	2.738104e+00	7.300184e-03	9.849798e-01	1.984873e-02	1.117088e+00	2.114552e-02
36260000	-4.446739e+03	-9.641135e+02	3.384635e+00	2.527901e+01	1.395349e-01	2.555484e+00	7.994777e-03	9.819705e-01	2.312025e-02	1.038821e+00	2.172489e-02
36280000	-4.448079e+03	-9.364068e+02	3.729790e+00	2.827601e+01	1.511628e-01	2.477239e+00	1.059492e-02	9.700649e-01	3.923879e-02	1.037630e+00	2.381510e-02
36300000	-4.439632e+03	-9.530609e+02	3.603116e+00	2.667900e+01	1.395349e-01	2.581056e+00	3.886813e-03	9.912234e-01	3.484240e-02	1.064237e+00	2.297920e-02
36320000	-4.441549e+03	-9.505035e+02	3.331274e+00	2.371994e+01	1.395349e-01	2.823755e+00	4.576557e-03	9.871908e-01	3.337255e-02	1.046700e+00	2.101864e-02
36340000	-4.462227e+03	-9.525930e+02	3.495480e+00	2.641812e+01	1.860465e-01	2.568794e+00	1.911748e-02	9.459037e-01	3.770629e-02	1.028823e+00	2.234608e-02
36360000	-4.462496e+03	-9.267997e+02	3.560400e+00	2.409934e+01	1.976744e-01	2.292595e+00	1.916364e-02	9.485278e-01	4.349629e-02	9.706943e-01	2.280243e-02
36380000	-4.459843e+03	-9.228252e+02	3.847080e+00	2.691326e+01	1.744186e-01	2.491747e+00	7.593837e-03	9.601401e-01	1.364223e-01	1.420905e+00	2.466414e-02
36400000	-4.447597e+03	-9.298513e+02	4.363708e+00	3.198400e+01	1.395349e-01	2.244860e+00	2.343507e-03	9.947276e-01	3.247169e-02	1.268096e+00	2.783456e-02
36420000	-4.452535e+03	-9.212074e+02	4.223116e+00	3.129148e+01	1.279070e-01	2.686990e+00	2.767939e-03	9.920342e-01	3.973998e-02	1.079609e+00	2.711626e-02
36440000	-4.459252e+03	-9.088259e+02	4.146546e+00	2.760045e+01	1.744186e-01	2.401274e+00	3.197565e-03	9.926016e-01	2.928210e-02	1.238157e+00	2.665192e-02
36460000	-4.455541e+03	-9.632124e+02	2.959338e+00	2.089713e+01	1.511628e-01	2.137171e+00	1.939696e-02	9.444323e-01	4.219421e-02	1.044642e+00	1.895735e-02
36480000	-4.446726e+03	-9.609108e+02	3.456898e+00	2.460719e+01	1.162791e-01	2.631983e+00	6.826940e-03	9.824899e-01	3.455102e-02	1.117865e+00	2.227345e-02
36500000	-4.468769e+03	-9.444420e+02	3.458410e+00	2.439122e+01	8.139535e-02	2.937665e+00	2.390689e-02	9.569881e-01	1.960245e-02	1.045325e+00	2.230979e-02
36520000	-4.461607e+03	-9.346658e+02	3.315652e+00	2.420822e+01	1.395349e-01	2.641027e+00	2.132440e-02	9.276474e-01	5.886498e-02	7.424358e-01	2.137636e-02
36540000	-4.450593e+03	-9.515253e+02	3.551620e+00	2.685880e+01	8.139535e-02	2.628768e+00	2.165909e-02	9.645538e-01	1.207655e-02	1.124828e+00	2.289551e-02
36560000	-4.440394e+03	-9.418431e+02	3.380676e+00	2.487814e+01	1.395349e-01	2.210623e+00	1.101104e-02	9.797070e-01	1.718497e-02	9.519600e-01	2.171031e-02
36580000	-4.439442e+03	-9.483257e+02	3.268361e+00	2.492025e+01	1.395349e-01	2.332253e+00	5.513319e-03	9.841361e-01	3.389182e-02	1.378442e+00	2.066296e-02
36600000	-4.455311e+03	-9.408348e+02	3.414617e+00	2.418234e+01	1.976744e-01	2.540984e+00	1.749748e-02	9.310981e-01	6.652745e-02	9.540281e-01	2.194860e-02
36620000	-4.449512e+03	-9.171923e+02	4.762074e+00	3.373513e+01	1.860465e-01	2.757616e+00	1.528146e-02	9.420157e-01	6.553809e-02	9.858291e-01	3.067253e-02
36640000	-4.466387e+03	-9.152840e+02	5.038102e+00	3.343814e+01	1.627907e-01	1.952898e+00	1.717623e-02	9.459425e-01	6.421446e-02	1.323869e+00	3.206967e-02
36660000	-4.457538e+03	-9.153813e+02	3.774439e+00	2.720927e+01	9.302326e-02	2.470087e+00	2.072205e-02	9.659316e-01	1.619823e-02	1.879352e+00	2.398227e-02
36680000	-4.456701e+03	-9.339522e+02	3.791817e+00	2.701376e+01	1.395349e-01	3.388072e+00	2.193091e-02	9.467021e-01	3.395931e-02	1.421335e+00	2.444125e-02
36700000	-4.452180e+03	-9.454398e+02	3.512500e+00	2.566415e+01	8.139535e-02	2.656257e+00	1.028206e-02	9.825675e-01	2.233112e-02	8.732274e-01	2.259271e-02
36720000	-4.469004e+03	-9.323029e+02	3.786517e+00	2.712760e+01	1.395349e-01	2.764897e+00	1.292524e-02	9.576042e-01	4.568455e-02	9.875599e-01	2.427542e-02
36740000	-4.449378e+03	-9.337860e+02	3.667280e+00	2.598814e+01	1.395349e-01	2.410021e+00	1.019514e-02	9.676705e-01	4.333757e-02	7.451994e-01	2.341753e-02
36760000	-4.472407e+03	-9.129229e+02	4.314867e+00	3.293924e+01	1.976744e-01	2.727533e+00	1.069488e-02	9.626754e-01	5.383831e-02	1.083341e+00	2.750378e-02
36780000	-4.467842e+03	-9.141366e+02	3.492403e+00	2.503853e+01	2.093023e-01	2.634526e+00	9.007931e-03	9.685019e-01	5.395440e-02	9.640491e-01	2.227111e-02
36800000	-4.477307e+03	-9.344842e+02	3.693908e+00	2.705193e+01	9.302326e-02	2.487573e+00	1.626696e-02	9.643336e-01	2.604411e-02	7.483588e-01	2.336829e-02
36820000	-4.467326e+03	-9.298966e+02	3.697214e+00	2.663829e+01	2.325581e-01	2.548289e+00	8.912672e-03	9.594591e-01	1.052214e-01	9.128212e-01	2.348425e-02
36840000	-4.462198e+03	-9.326959e+02	3.676779e+00	2.510579e+01	2.093023e-01	2.927243e+00	1.247764e-02	9.569324e-01	5.611573e-02	1.459195e+00	2.345203e-02
36860000	-4.464662e+03	-9.252239e+02	3.493188e+00	2.492268e+01	1.860465e-01	2.404699e+00	4.435273e-03	9.844800e-01	6.549759e-02	8.572835e-01	2.247769e-02
36880000	-4.449887e+03	-9.534569e+02	3.405325e+00	2.762299e+01	1.162791e-01	2.843129e+00	1.044851e-02	9.638085e-01	4.032242e-02	1.023806e+00	2.153891e-02
36900000	-4.468071e+03	-9.269518e+02	4.021988e+00	2.864229e+01	1.395349e-01	2.335706e+00	2.851102e-02	9.181229e-01	4.846569e-02	1.461533e+00	2.589112e-02
36920000	-4.454340e+03	-9.160100e+02	4.684797e+00	3.256553e+01	1.395349e-01	2.153036e+00	1.652095e-02	9.478155e-01	5.497857e-02	1.347559e+00	3.015740e-02
36940000	-4.468140e+03	-9.079080e+02	4.152258e+00	2.775107e+01	2.674419e-01	2.810493e+00	2.240287e-02	8.770953e-01	1.559017e-01	9.648237e-01	2.675893e-02
36960000	-4.457545e+03	-9.408056e+02	4.356355e+00	3.050411e+01	1.627907e-01	2.963323e+00	1.666406e-02	9.551471e-01	4.722210e-02	1.280458e+00	2.778202e-02
36980000	-4.443263e+03	-9.513566e+02	3.165564e+00	2.292941e+01	1.627907e-01	2.207512e+00	1.653576e-02	9.534214e-01	3.549644e-02	9.220052e-01	2.033980e-02
37000000	-4.456624e+03	-9.263438e+02	3.252387e+00	2.270164e+01	2.093023e-01	2.751025e+00	5.749633e-03	9.784560e-01	5.122491e-02	1.075313e+00	2.065857e-02
37020000	-4.455035e+03	-9.030737e+02	5.382258e+00	3.645199e+01	1.162791e-01	2.551832e+00	1.098874e-02	9.600130e-01	6.188168e-02	1.233973e+00	3.420556e-02
37040000	-4.459088e+03	-9.399539e+02	4.386215e+00	3.125199e+01	1.511628e-01	2.314613e+00	1.337173e-02	9.777632e-01	1.273185e-02	1.435184e+00	2.693859e-02
37060000	-4.457803e+03	-9.145461e+02	4.664990e+00	3.264183e+01	1.395349e-01	2.644081e+00	2.000995e-02	9.479063e-01	4.227994e-02	9.504933e-01	2.915045e-02
37080000	-4.433515e+03	-9.315335e+02	3.978025e+00	2.839551e+01	1.511628e-01	2.504828e+00	9.051194e-03	9.670918e-01	6.003391e-02	1.538201e+00	2.513305e-02
37100000	-4.460063e+03	-9.482469e+02	2.954880e+00	2.141720e+01	9.302326e-02	2.893734e+00	9.062271e-03	9.862222e-01	1.503783e-02	7.068611e-01	1.832802e-02
37120000	-4.462504e+03	-9.390826e+02	3.518565e+00	2.692586e+01	1.627907e-01	2.269314e+00	9.295943e-03	9.764409e-01	3.160486e-02	1.083162e+00	2.255407e-02
37140000	-4.451467e+03	-9.334761e+02	3.982172e+00	3.108237e+01	6.976744e-02	2.515881e+00	1.157287e-02	9.912091e-01	2.547998e-03	1.306961e+00	2.551588e-02
37160000	-4.444943e+03	-9.401043e+02	3.797141e+00	2.575314e+01	1.395349e-01	2.507628e+00	2.475409e-02	9.467445e-01	3.174799e-02	1.096391e+00	2.416593e-02
37180000	-4.459734e+03	-9.555519e+02	3.144475e+00	2.244723e+01	1.279070e-01	1.881354e+00	4.095476e-03	9.917961e-01	1.793112e-02	1.090318e+00	1.922845e-02
37200000	-4.464482e+03	-9.487717e+02	3.285199e+00	2.207931e+01	1.279070e-01	2.611003e+00	1.831987e-02	9.636860e-01	2.517249e-02	8.045404e-01	2.086747e-02
37220000	-4.457926e+03	-9.830626e+02	2.908299e+00	2.426088e+01	1.162791e-01	2.471624e+00	1.223041e-02	9.677132e-01	2.384258e-02	1.036128e+00	1.813149e-02
37240000	-4.462533e+03	-9.489089e+02	3.335219e+00	2.495069e+01	1.162791e-01	2.075929e+00	1.322006e-02	9.706258e-01	2.647980e-02	8.862331e-01	2.090240e-02
37260000	-4.448758e+03	-9.219729e+02	3.395924e+00	2.228077e+01	2.209302e-01	2.130448e+00	1.683569e-02	9.488147e-01	5.339246e-02	7.699825e-01	2.111468e-02
37280000	-4.452942e+03	-9.506816e+02	3.275943e+00	2.348130e+01	1.511628e-01	2.529030e+00	2.981934e-02	8.813422e-01	9.986127e-02	9.793356e-01	2.065659e-02
37300000	-4.456770e+03	-9.124843e+02	4.129480e+00	2.897640e+01	1.860465e-01	2.655511e+00	1.558141e-02	9.398664e-01	7.775540e-02	1.049873e+00	2.634614e-02
37320000	-4.452707e+03	-9.007023e+02	4.551163e+00	3.078666e+01	1.744186e-01	3.400114e+00	8.767532e-03	9.678536e-01	5.957547e-02	1.067413e+00	2.872574e-02
37340000	-4.448189e+03	-9.162792e+02	4.812781e+00	3.470913e+01	1.395349e-01	2.312445e+00	6.953443e-03	9.769128e-01	6.973708e-02	1.403429e+00	3.082839e-02
37360000	-4.462727e+03	-9.166947e+02	4.559780e+00	3.276257e+01	1.627907e-01	3.262632e+00	8.587890e-03	9.764172e-01	3.790733e-02	1.279762e+00	2.923412e-02
37380000	-4.439161e+03	-9.361060e+02	3.939751e+00	2.965188e+01	1.279070e-01	2.204042e+00	2.961908e-03	9.930484e-01	2.967408e-02	1.648648e+00	2.497812e-02
37400000	-4.462122e+03	-9.209395e+02	3.545787e+00	2.717886e+01	1.744186e-01	1.969714e+00	6.867483e-03	9.803915e-01	2.940107e-02	1.286171e+00	2.243821e-02
37420000	-4.452688e+03	-9.400949e+02	3.373280e+00	2.415486e+01	1.976744e-01	2.635351e+00	1.807028e-03	9.914482e-01	1.051496e-01	1.048058e+00	2.166489e-02
37440000	-4.452773e+03	-9.235180e+02	3.739117e+00	2.886270e+01	1.162791e-01	2.577469e+00	9.195602e-03	9.689304e-01	4.608908e-02	1.636655e+00	2.390632e-02
37460000	-4.460505e+03	-9.436710e+02	3.619134e+00	2.641777e+01	1.279070e-01	2.406043e+00	1.094058e-02	9.649186e-01	5.126790e-02	1.016278e+00	2.252120e-02
37480000	-4.440234e+03	-9.361381e+02	3.862871e+00	2.883556e+01	1.744186e-01	2.456657e+00	1.399618e-02	9.434178e-01	6.940504e-02	1.283504e+00	2.390702e-02
37500000	-4.450556e+03	-9.671483e+02	3.009556e+00	2.323869e+01	1.860465e-01	1.882936e+00	2.058218e-02	9.288001e-01	4.180356e-02	1.144187e+00	1.916344e-02
37520000	-4.462158e+03	-9.867126e+02	2.663085e+00	2.061829e+01	1.279070e-01	2.402427e+00	2.212260e-02	9.567683e-01	1.595186e-02	1.347806e+00	1.693726e-02
37540000	-4.440180e+03	-9.680207e+02	3.442172e+00	2.712233e+01	8.139535e-02	3.355908e+00	1.208972e-02	9.658704e-01	3.318307e-02	1.246267e+00	2.208577e-02
37560000	-4.458353e+03	-9.466224e+02	3.206186e+00	2.443795e+01	1.046512e-01	2.134293e+00	4.101414e-03	9.877699e-01	3.230949e-02	1.175196e+00	2.063455e-02
37580000	-4.454072e+03	-9.551919e+02	2.934549e+00	2.110630e+01	1.860465e-01	2.690759e+00	1.370306e-02	9.478294e-01	6.993510e-02	1.105542e+00	1.880800e-02
37600000	-4.468484e+03	-9.668496e+02	2.830636e+00	2.047361e+01	1.744186e-01	2.275843e+00	1.755540e-02	9.436296e-01	5.138558e-02	1.031941e+00	1.798163e-02
37620000	-4.446549e+03	-9.541524e+02	3.428738e+00	2.386487e+01	1.511628e-01	2.867487e+00	1.797242e-02	9.408961e-01	4.992642e-02	1.026497e+00	2.101932e-02
37640000	-4.462196e+03	-9.550857e+02	3.532249e+00	2.499977e+01	1.046512e-01	2.092391e+00	2.689333e-02	9.458673e-01	2.410651e-02	9.905739e-01	2.201148e-02
37660000	-4.463861e+03	-9.466898e+02	4.235827e+00	3.174032e+01	1.046512e-01	2.954883e+00	1.220284e-02	9.702771e-01	3.010334e-02	1.021898e+00	2.701531e-02
37680000	-4.450073e+03	-9.528080e+02	3.706150e+00	2.680291e+01	8.139535e-02	2.787532e+00	2.461611e-02	9.304888e-01	3.769951e-02	9.736843e-01	2.307872e-02
37700000	-4.451016e+03	-9.489931e+02	3.641792e+00	2.857186e+01	8.139535e-02	2.557027e+00	2.205118e-02	9.570295e-01	1.899216e-02	1.103238e+00	2.321587e-02
37720000	-4.470430e+03	-9.515987e+02	3.559698e+00	2.689210e+01	1.046512e-01	2.120185e+00	1.520672e-02	9.569986e-01	4.486326e-02	1.063667e+00	2.282488e-02
37740000	-4.436709e+03	-9.323022e+02	3.334089e+00	2.630719e+01	2.093023e-01	3.064716e+00	1.044445e-02	9.579415e-01	5.902341e-02	1.019879e+00	2.128933e-02
37760000	-4.456130e+03	-9.441871e+02	3.217690e+00	2.516584e+01	1.046512e-01	2.615686e+00	1.755667e-02	9.374416e-01	6.010077e-02	1.059091e+00	2.054412e-02
37780000	-4.471028e+03	-9.383915e+02	3.253184e+00	2.162752e+01	1.976744e-01	2.391698e+00	1.452243e-02	9.352976e-01	1.133541e-01	8.459116e-01	2.055242e-02
37800000	-4.450979e+03	-9.386150e+02	3.312429e+00	2.328775e+01	1.046512e-01	3.004447e+00	1.295007e-02	9.716083e-01	2.591442e-02	9.652975e-01	2.090046e-02
37820000	-4.455122e+03	-9.255308e+02	3.984055e+00	2.820566e+01	1.046512e-01	2.588794e+00	4.089638e-03	9.936808e-01	1.114365e-02	1.100010e+00	2.472011e-02
37840000	-4.461881e+03	-9.402669e+02	3.838410e+00	2.790583e+01	5.813953e-02	2.380524e+00	3.494412e-03	9.944998e-01	1.141798e-02	1.072706e+00	2.434197e-02
37860000	-4.433062e+03	-9.596591e+02	3.125744e+00	2.073237e+01	1.046512e-01	2.799271e+00	1.399866e-03	9.964421e-01	3.856204e-02	1.195391e+00	1.985391e-02
37880000	-4.440851e+03	-9.563010e+02	3.323300e+00	2.491092e+01	9.302326e-02	3.092927e+00	1.248151e-02	9.764813e-01	1.644472e-02	1.235450e+00	2.120227e-02
37900000	-4.435021e+03	-9.576197e+02	3.292296e+00	2.409142e+01	1.627907e-01	2.535574e+00	2.162275e-02	9.427220e-01	2.820563e-02	1.153640e+00	2.099394e-02
37920000	-4.460297e+03	-9.562144e+02	2.898176e+00	1.994906e+01	1.860465e-01	2.233735e+00	2.710756e-02	8.876943e-01	7.783662e-02	1.110538e+00	1.852561e-02
37940000	-4.465134e+03	-9.188347e+02	3.914481e+00	2.835147e+01	1.744186e-01	2.383577e+00	1.036418e-02	9.641760e-01	5.281819e-02	8.222530e-01	2.505830e-02
37960000	-4.460758e+03	-9.355005e+02	3.225722e+00	2.331789e+01	1.860465e-01	1.933888e+00	1.965652e-02	9.099048e-01	7.260945e-02	9.249843e-01	2.043038e-02
37980000	-4.463605e+03	-9.682996e+02	2.822036e+00	2.063012e+01	9.302326e-02	3.141731e+00	5.751158e-03	9.870790e-01	1.963601e-02	8.912860e-01	1.803748e-02
38000000	-4.455637e+03	-9.566599e+02	3.317607e+00	2.411388e+01	1.279070e-01	2.377466e+00	8.868455e-03	9.851167e-01	1.224109e-02	1.089592e+00	2.096911e-02
38020000	-4.439182e+03	-9.373674e+02	3.979025e+00	2.815011e+01	1.744186e-01	3.027607e+00	7.744407e-03	9.765944e-01	4.708339e-02	1.353774e+00	2.537318e-02
38040000	-4.444646e+03	-9.545075e+02	3.788715e+00	2.792456e+01	1.511628e-01	2.405171e+00	1.456820e-02	9.655603e-01	2.612403e-02	1.285864e+00	2.323912e-02
38060000	-4.456371e+03	-9.294323e+02	4.010461e+00	2.764471e+01	1.976744e-01	2.813525e+00	1.045408e-02	9.607658e-01	6.354814e-02	1.080152e+00	2.529369e-02
38080000	-4.442799e+03	-9.491005e+02	3.740443e+00	2.576806e+01	1.395349e-01	2.026821e+00	1.418683e-02	9.522116e-01	6.966937e-02	9.516624e-01	2.367547e-02
38100000	-4.470191e+03	-9.282388e+02	4.540742e+00	3.104988e+01	9.302326e-02	2.182941e+00	2.135037e-02	9.756959e-01	8.015551e-03	1.224574e+00	2.877666e-02
38120000	-4.463933e+03	-9.319756e+02	3.845796e+00	2.567784e+01	1.162791e-01	2.947228e+00	1.132123e-02	9.778660e-01	2.040866e-02	8.870914e-01	2.434592e-02
38140000	-4.454587e+03	-9.274327e+02	4.009265e+00	2.812796e+01	1.511628e-01	2.908633e+00	1.539079e-02	9.610492e-01	3.669028e-02	1.051838e+00	2.583727e-02
38160000	-4.453149e+03	-9.086840e+02	4.425960e+00	2.971216e+01	1.744186e-01	2.136713e+00	5.124191e-03	9.863003e-01	3.869476e-02	1.006792e+00	2.855029e-02
38180000	-4.455038e+03	-9.411234e+02	3.191753e+00	2.341123e+01	1.395349e-01	2.512831e+00	9.249864e-03	9.803951e-01	2.416415e-02	1.535051e+00	1.955676e-02
38200000	-4.453587e+03	-9.469470e+02	3.453185e+00	2.442267e+01	9.302326e-02	3.266118e+00	1.011596e-02	9.788973e-01	2.141324e-02	9.636097e-01	2.174776e-02
38220000	-4.452926e+03	-9.237694e+02	4.355229e+00	3.008850e+01	1.162791e-01	2.480100e+00	1.353203e-02	9.679873e-01	3.654680e-02	1.449607e+00	2.796908e-02
38240000	-4.445230e+03	-9.211013e+02	4.223383e+00	3.006031e+01	1.395349e-01	1.994992e+00	1.917678e-02	9.493867e-01	4.405574e-02	1.331524e+00	2.689082e-02
38260000	-4.449443e+03	-9.262964e+02	3.821157e+00	2.854605e+01	1.046512e-01	2.408317e+00	1.173357e-02	9.740951e-01	2.731561e-02	1.172934e+00	2.442674e-02
38280000	-4.450914e+03	-9.223745e+02	4.056990e+00	2.877551e+01	1.511628e-01	3.065981e+00	1.257695e-02	9.519742e-01	6.157861e-02	1.235553e+00	2.577354e-02
38300000	-4.463757e+03	-8.939111e+02	4.855929e+00	3.287405e+01	1.511628e-01	2.898690e+00	1.165703e-02	9.616487e-01	5.459329e-02	1.837310e+00	3.060682e-02
38320000	-4.447271e+03	-9.133953e+02	4.637779e+00	3.242655e+01	6.976744e-02	3.094222e+00	1.466243e-02	9.816423e-01	7.429032e-03	1.497070e+00	2.913158e-02
38340000	-4.448369e+03	-9.241489e+02	3.634427e+00	2.696874e+01	1.046512e-01	2.128135e+00	1.328276e-02	9.800534e-01	1.197972e-02	1.456485e+00	2.285143e-02
38360000	-4.453014e+03	-9.390238e+02	3.913997e+00	2.865028e+01	9.302326e-02	2.378981e+00	1.298518e-02	9.705540e-01	2.609396e-02	1.105446e+00	2.437531e-02
38380000	-4.442128e+03	-9.378194e+02	3.563384e+00	2.617225e+01	9.302326e-02	2.623419e+00	1.023115e-02	9.731964e-01	3.615983e-02	9.850307e-01	2.243784e-02
38400000	-4.436235e+03	-9.305688e+02	3.878897e+00	2.716125e+01	2.093023e-01	2.492016e+00	1.175842e-02	9.317262e-01	1.478459e-01	9.549611e-01	2.458463e-02
38420000	-4.471285e+03	-9.281769e+02	3.717438e+00	2.515935e+01	1.744186e-01	2.247336e+00	1.383128e-02	9.493442e-01	6.428396e-02	9.297799e-01	2.350646e-02
38440000	-4.451935e+03	-9.542136e+02	3.259305e+00	2.284471e+01	1.744186e-01	2.381395e+00	9.707630e-03	9.692015e-01	5.520498e-02	1.483477e+00	2.063801e-02
38460000	-4.443112e+03	-9.467511e+02	3.221603e+00	2.095717e+01	1.395349e-01	3.262983e+00	9.363272e-03	9.717344e-01	4.475896e-02	9.528566e-01	2.029598e-02
38480000	-4.456467e+03	-9.201024e+02	3.419691e+00	2.407875e+01	1.744186e-01	2.294484e+00	7.755915e-03	9.679232e-01	6.844690e-02	1.042356e+00	2.184155e-02
38500000	-4.454991e+03	-9.312469e+02	3.920431e+00	2.611076e+01	1.279070e-01	2.248157e+00	2.194208e-02	9.617996e-01	2.337946e-02	1.101898e+00	2.453871e-02
38520000	-4.445917e+03	-9.253340e+02	4.637970e+00	3.069764e+01	1.627907e-01	2.520740e+00	1.858429e-02	9.624924e-01	2.134822e-02	1.178562e+00	2.955517e-02
38540000	-4.467787e+03	-9.336868e+02	3.697273e+00	2.558448e+01	1.744186e-01	2.437846e+00	8.319027e-03	9.786767e-01	3.393282e-02	1.266380e+00	2.348850e-02
38560000	-4.447043e+03	-9.467360e+02	3.686145e+00	2.807622e+01	1.162791e-01	2.557406e+00	6.525990e-03	9.792280e-01	4.033724e-02	1.487013e+00	2.335902e-02
38580000	-4.455580e+03	-9.121055e+02	3.836578e+00	2.567883e+01	1.279070e-01	2.081053e+00	1.250107e-02	9.722047e-01	3.068662e-02	1.064638e+00	2.456031e-02
38600000	-4.438657e+03	-9.480984e+02	3.519497e+00	2.318706e+01	1.744186e-01	2.909232e+00	1.382526e-02	9.485874e-01	8.657789e-02	1.062464e+00	2.245883e-02
38620000	-4.441929e+03	-9.210026e+02	3.803622e+00	2.463970e+01	1.511628e-01	2.920497e+00	8.642817e-03	9.696475e-01	6.824333e-02	1.151811e+00	2.452620e-02
38640000	-4.449806e+03	-9.344557e+02	3.525576e+00	2.319181e+01	8.139535e-02	2.947100e+00	3.326078e-02	9.420366e-01	1.664736e-02	9.766851e-01	2.205083e-02
38660000	-4.451168e+03	-9.422396e+02	3.692360e+00	2.599034e+01	5.813953e-02	3.298414e+00	1.468810e-02	9.767281e-01	1.648787e-02	1.183168e+00	2.319784e-02
38680000	-4.440912e+03	-9.419097e+02	3.730173e+00	2.559971e+01	1.860465e-01	2.354003e+00	1.361892e-02	9.702260e-01	2.260018e-02	1.022642e+00	2.287186e-02
38700000	-4.451572e+03	-9.410388e+02	3.586955e+00	2.465060e+01	2.093023e-01	3.050279e+00	8.967007e-03	9.631431e-01	9.329892e-02	1.184797e+00	2.275122e-02
38720000	-4.451850e+03	-9.196665e+02	4.136638e+00	2.919423e+01	2.209302e-01	2.113767e+00	1.660847e-02	9.239883e-01	9.619009e-02	1.053869e+00	2.657627e-02
38740000	-4.451300e+03	-9.155431e+02	4.875515e+00	3.339588e+01	1.627907e-01	2.750002e+00	1.481023e-02	9.671957e-01	2.635918e-02	1.026573e+00	3.133992e-02
38760000	-4.460081e+03	-9.228523e+02	4.097658e+00	2.739752e+01	1.860465e-01	2.726431e+00	1.611621e-02	9.339883e-01	8.110950e-02	1.409367e+00	2.606931e-02
38780000	-4.443833e+03	-9.228181e+02	4.103113e+00	2.805324e+01	1.860465e-01	2.051745e+00	3.188223e-02	9.107493e-01	5.722283e-02	1.259276e+00	2.623892e-02
38800000	-4.484624e+03	-9.309669e+02	3.117359e+00	2.179990e+01	1.860465e-01	2.345101e+00	1.261117e-02	9.546611e-01	6.007456e-02	7.482113e-01	1.959541e-02
38820000	-4.469785e+03	-9.528734e+02	3.126210e+00	2.363712e+01	1.511628e-01	2.172843e+00	1.732602e-02	9.391451e-01	5.746580e-02	9.457682e-01	1.990798e-02
38840000	-4.451304e+03	-9.018185e+02	5.327590e+00	3.546610e+01	1.511628e-01	2.333344e+00	4.689375e-03	9.803504e-01	7.216721e-02	1.701142e+00	3.379357e-02
38860000	-4.455501e+03	-9.087365e+02	4.427874e+00	3.066413e+01	1.395349e-01	3.014836e+00	1.536792e-02	9.540437e-01	5.109524e-02	1.526464e+00	2.822758e-02
38880000	-4.454491e+03	-9.140012e+02	4.960652e+00	3.453989e+01	1.744186e-01	2.905818e+00	2.569501e-02	9.332695e-01	4.411640e-02	1.632924e+00	3.198754e-02
38900000	-4.443363e+03	-9.289752e+02	4.114082e+00	2.956808e+01	1.976744e-01	2.643560e+00	1.270580e-02	9.476556e-01	8.694172e-02	9.939805e-01	2.647732e-02
38920000	-4.447858e+03	-9.757561e+02	3.124163e+00	2.263932e+01	1.279070e-01	1.865043e+00	1.251750e-02	9.705742e-01	2.715933e-02	1.353093e+00	1.986875e-02
38940000	-4.447129e+03	-9.304453e+02	4.857994e+00	3.380673e+01	6.976744e-02	2.663194e+00	2.373864e-02	9.668140e-01	1.223616e-02	1.189242e+00	3.038175e-02
38960000	-4.444050e+03	-9.516350e+02	3.051619e+00	2.366744e+01	1.279070e-01	2.546220e+00	7.863447e-03	9.877148e-01	1.132311e-02	1.084160e+00	1.955058e-02
38980000	-4.457791e+03	-9.426745e+02	3.836033e+00	2.780711e+01	1.627907e-01	2.651444e+00	9.143595e-03	9.796841e-01	2.984725e-02	1.484242e+00	2.425390e-02
39000000	-4.464694e+03	-9.474097e+02	3.604586e+00	2.697950e+01	1.627907e-01	2.235674e+00	1.239767e-02	9.604446e-01	4.836974e-02	1.221311e+00	2.323414e-02
39020000	-4.452647e+03	-9.279576e+02	4.119083e+00	3.079547e+01	1.627907e-01	3.201523e+00	1.332450e-02	9.491296e-01	7.300310e-02	1.271329e+00	2.645942e-02
39040000	-4.466134e+03	-9.702075e+02	3.004655e+00	2.135628e+01	1.395349e-01	2.569272e+00	1.953590e-02	9.404846e-01	3.794690e-02	9.067970e-01	1.921207e-02
39060000	-4.468505e+03	-9.294074e+02	4.237629e+00	2.723432e+01	1.395349e-01	1.985485e+00	2.405033e-02	9.134448e-01	7.242435e-02	1.300615e+00	2.707927e-02
39080000	-4.466314e+03	-9.235328e+02	4.078510e+00	2.687514e+01	2.209302e-01	2.505447e+00	8.558100e-03	9.722360e-01	4.731427e-02	1.167752e+00	2.561699e-02
39100000	-4.462879e+03	-9.234662e+02	4.635339e+00	3.223562e+01	1.162791e-01	2.074968e+00	1.394908e-02	9.638744e-01	3.169495e-02	1.033769e+00	2.942632e-02
39120000	-4.457252e+03	-9.398042e+02	2.934484e+00	2.046035e+01	1.860465e-01	2.996026e+00	1.598823e-02	9.599919e-01	4.391819e-02	7.415522e-01	1.878387e-02
39140000	-4.452127e+03	-9.339170e+02	3.273543e+00	2.371684e+01	1.976744e-01	2.656425e+00	2.500392e-02	9.049594e-01	6.882154e-02	1.242478e+00	2.102220e-02
39160000	-4.464598e+03	-9.699562e+02	2.683115e+00	2.034389e+01	1.511628e-01	2.569293e+00	2.282885e-02	9.505009e-01	2.334831e-02	7.937335e-01	1.698204e-02
39180000	-4.449625e+03	-9.510050e+02	3.138508e+00	2.404804e+01	1.511628e-01	2.720533e+00	1.610653e-02	9.584439e-01	3.143556e-02	1.257200e+00	1.978109e-02
39200000	-4.448050e+03	-9.536452e+02	3.397993e+00	2.443783e+01	1.279070e-01	1.986195e+00	9.868084e-03	9.669686e-01	4.297183e-02	1.491091e+00	2.144158e-02
39220000	-4.462717e+03	-9.476626e+02	2.731431e+00	2.066801e+01	1.279070e-01	2.431861e+00	1.449132e-02	9.587635e-01	4.567682e-02	1.011062e+00	1.738450e-02
39240000	-4.453858e+03	-9.462443e+02	3.471677e+00	2.472074e+01	1.511628e-01	2.628198e+00	1.071553e-02	9.711939e-01	3.504274e-02	9.830591e-01	2.214893e-02
39260000	-4.461734e+03	-9.497810e+02	3.599395e+00	2.615398e+01	9.302326e-02	2.426404e+00	1.627829e-02	9.597126e-01	3.460131e-02	1.019812e+00	2.210309e-02
39280000	-4.461905e+03	-9.532842e+02	3.110192e+00	2.294505e+01	1.744186e-01	2.761020e+00	1.700123e-02	9.584037e-01	2.679675e-02	8.647153e-01	1.942532e-02
39300000	-4.456010e+03	-9.211799e+02	3.992208e+00	2.703906e+01	1.627907e-01	2.582669e+00	6.516930e-03	9.810864e-01	4.433967e-02	1.189764e+00	2.468188e-02
39320000	-4.457980e+03	-9.060471e+02	4.925969e+00	3.592801e+01	1.279070e-01	2.924445e+00	7.472134e-03	9.827395e-01	2.993025e-02	1.340863e+00	3.134495e-02
39340000	-4.452265e+03	-9.151314e+02	5.380076e+00	3.672188e+01	1.976744e-01	2.881079e+00	9.399354e-04	9.969611e-01	5.239527e-02	1.148174e+00	3.294590e-02
39360000	-4.473560e+03	-9.042115e+02	4.837880e+00	3.411406e+01	1.744186e-01	2.165279e+00	1.072200e-03	9.966969e-01	4.758304e-02	1.204357e+00	3.111020e-02
39380000	-4.461174e+03	-9.329188e+02	3.773663e+00	2.775337e+01	1.279070e-01	2.399039e+00	1.452084e-03	9.960793e-01	3.248829e-02	8.879090e-01	2.430227e-02
39400000	-4.458435e+03	-9.538015e+02	3.218459e+00	2.596721e+01	6.976744e-02	2.163263e+00	1.070365e-03	9.976079e-01	2.060768e-02	1.222430e+00	2.054600e-02
39420000	-4.452946e+03	-9.446089e+02	2.773821e+00	2.121173e+01	1.744186e-01	2.357076e+00	8.266911e-04	9.962904e-01	8.641860e-02	9.474667e-01	1.772568e-02
39440000	-4.451288e+03	-9.403659e+02	3.906997e+00	2.792489e+01	1.279070e-01	3.499909e+00	8.931464e-03	9.778130e-01	3.275719e-02	1.219593e+00	2.430917e-02
39460000	-4.442227e+03	-9.595791e+02	2.804542e+00	2.081045e+01	1.976744e-01	2.686943e+00	1.852407e-03	9.932907e-01	5.766859e-02	9.534218e-01	1.799399e-02
39480000	-4.450802e+03	-9.507689e+02	3.922958e+00	2.868037e+01	1.627907e-01	2.099324e+00	1.884033e-02	9.354674e-01	5.223293e-02	1.069825e+00	2.440009e-02
39500000	-4.455669e+03	-9.383919e+02	4.349516e+00	3.181071e+01	1.162791e-01	2.932123e+00	1.078045e-02	9.669711e-01	3.431834e-02	1.267436e+00	2.683105e-02
39520000	-4.453526e+03	-9.116273e+02	4.868941e+00	3.206499e+01	1.511628e-01	1.902425e+00	1.639784e-02	9.502771e-01	6.462875e-02	1.457535e+00	3.068476e-02
39540000	-4.449543e+03	-9.525147e+02	3.664303e+00	2.736500e+01	1.860465e-01	2.195717e+00	2.001521e-02	9.388028e-01	4.114170e-02	1.040513e+00	2.322110e-02
39560000	-4.438820e+03	-9.400056e+02	3.776543e+00	2.719557e+01	1.395349e-01	2.858302e+00	1.151766e-02	9.715072e-01	3.184002e-02	1.393580e+00	2.307083e-02
39580000	-4.453683e+03	-9.463143e+02	3.959333e+00	2.755685e+01	1.046512e-01	2.378903e+00	1.866975e-02	9.555995e-01	1.960671e-02	1.327566e+00	2.458330e-02
39600000	-4.463042e+03	-9.433501e+02	3.134233e+00	2.156234e+01	1.279070e-01	2.837721e+00	1.416471e-03	9.973614e-01	1.843313e-02	8.945399e-01	1.997153e-02
39620000	-4.471162e+03	-9.280468e+02	4.554408e+00	3.103004e+01	1.627907e-01	1.923333e+00	1.658220e-02	9.317115e-01	7.905985e-02	1.219372e+00	2.916625e-02
39640000	-4.451723e+03	-9.345395e+02	3.857871e+00	2.644889e+01	2.674419e-01	2.541259e+00	1.358620e-02	9.531574e-01	6.786476e-02	1.095995e+00	2.445935e-02
39660000	-4.459765e+03	-9.341162e+02	4.126137e+00	2.940391e+01	1.511628e-01	2.816731e+00	2.899887e-02	9.356542e-01	2.535903e-02	9.885850e-01	2.654785e-02
39680000	-4.460368e+03	-9.294117e+02	3.708236e+00	2.697650e+01	1.395349e-01	2.721912e+00	2.044179e-02	9.380087e-01	4.456153e-02	9.783552e-01	2.373441e-02
39700000	-4.448538e+03	-9.375732e+02	3.507284e+00	2.496300e+01	1.395349e-01	3.044910e+00	1.840438e-02	9.466207e-01	5.234941e-02	1.063565e+00	2.251356e-02
39720000	-4.457354e+03	-9.587743e+02	3.601243e+00	2.422645e+01	1.511628e-01	2.677737e+00	2.234866e-02	9.261778e-01	7.057235e-02	9.192983e-01	2.301845e-02
39740000	-4.457813e+03	-9.136345e+02	4.281352e+00	2.801923e+01	1.511628e-01	2.410363e+00	1.934742e-02	9.541161e-01	3.156471e-02	9.916516e-01	2.747399e-02
39760000	-4.449113e+03	-9.429908e+02	3.949161e+00	2.806662e+01	1.162791e-01	2.090023e+00	1.348825e-02	9.620496e-01	4.138589e-02	1.451994e+00	2.512985e-02
39780000	-4.447382e+03	-9.587622e+02	3.157222e+00	2.295054e+01	1.279070e-01	2.536256e+00	1.119527e-02	9.776380e-01	1.672771e-02	1.251380e+00	2.032498e-02
39800000	-4.462443e+03	-9.564327e+02	3.398743e+00	2.411144e+01	9.302326e-02	3.474839e+00	8.635421e-03	9.786170e-01	3.028771e-02	1.319013e+00	2.190575e-02
39820000	-4.445774e+03	-9.362292e+02	3.530952e+00	2.241855e+01	2.209302e-01	2.947593e+00	7.790055e-03	9.708272e-01	5.785289e-02	1.281141e+00	2.271535e-02
39840000	-4.466119e+03	-9.354832e+02	3.242964e+00	2.204766e+01	1.860465e-01	2.593870e+00	7.342925e-03	9.677041e-01	8.957622e-02	1.065227e+00	2.084916e-02
39860000	-4.463740e+03	-9.510131e+02	3.261136e+00	2.535573e+01	1.046512e-01	3.166197e+00	1.383963e-02	9.799617e-01	1.263549e-02	9.850146e-01	2.047487e-02
39880000	-4.452566e+03	-9.289395e+02	3.596474e+00	2.540704e+01	1.395349e-01	2.488249e+00	7.602079e-03	9.782807e-01	4.316927e-02	8.135520e-01	2.278962e-02
39900000	-4.460800e+03	-9.549542e+02	3.388684e+00	2.468940e+01	1.395349e-01	2.449312e+00	1.217736e-02	9.755323e-01	2.751744e-02	1.478049e+00	2.098588e-02
39920000	-4.454238e+03	-9.544776e+02	4.024813e+00	3.086094e+01	1.511628e-01	2.292735e+00	2.060325e-02	9.248203e-01	5.319203e-02	1.204843e+00	2.571355e-02
39940000	-4.458849e+03	-9.363174e+02	3.365267e+00	2.498540e+01	1.279070e-01	2.192549e+00	1.213617e-02	9.661155e-01	3.569510e-02	9.786504e-01	2.116013e-02
[truncated: 8,003 more rows]
