# Supplementary material for: The rapid evolution of lungfish durophagy
Source: Nat Commun. 2022 May 2;13:2390. doi: 10.1038/s41467-022-30091-3 (PMC9061808; doi:10.1038/s41467-022-30091-3)
Supplement: Supplementary file 5 — Supplementary Software [file 41467_2022_30091_MOESM5_ESM.zip › Supplementary Software/MrBayes_tip_dating_analyses/unpartition_constraint_IGR/Cui_2021_5_con.nex]

#NEXUS
begin trees;
	tree con_50_majrule = [&R] (Guiyu_oneris[&prob=1.0,prob_stddev=0.0,prob_range={1.0,1.0},prob(percent)="100",prob+-sd="100+-0",height_mean=3.7095801,height_median=3.66085762,height_95%HPD={2.76113775,4.82432347},age_mean=152.66651,age_median=152.856741,age_95%HPD={150.447842,154.449841},length_mean=0.116033905,length_median=0.1061634,length_95%HPD={0.01939668,0.2319947},brlenIgrBrlens_mean=0.034251,brlenIgrBrlens_median=0.029496,brlenIgrBrlens_95%HPD={0.0,0.083131},rateIgrBrlens_mean=0.377325,rateIgrBrlens_median=0.279267,rateIgrBrlens_95%HPD={1.0E-6,1.085446}]:4.065964,(((((((((((((((Adololopas_moyasmithae[&prob=1.0,prob_stddev=0.0,prob_range={1.0,1.0},prob(percent)="100",prob+-sd="100+-0",height_mean=2.54864915,height_median=2.51508712,height_95%HPD={1.86408895,3.28987745},age_mean=104.894344,age_median=105.067065,age_95%HPD={100.06347,109.749047},length_mean=0.136811084,length_median=0.1137253,length_95%HPD={0.0,0.3466259},brlenIgrBrlens_mean=0.071978,brlenIgrBrlens_median=0.068698,brlenIgrBrlens_95%HPD={0.0,0.152789},rateIgrBrlens_mean=0.765309,rateIgrBrlens_median=0.604916,rateIgrBrlens_95%HPD={3.5E-5,1.932054}]:21.1453,(((((((Adelargo_schultzei[&prob=1.0,prob_stddev=0.0,prob_range={1.0,1.0},prob(percent)="100",prob+-sd="100+-0",height_mean=2.27471264,height_median=2.24460513,height_95%HPD={1.65300537,2.95918381},age_mean=93.6087025,age_median=94.0213672,age_95%HPD={87.21169,99.2485756},length_mean=0.185074771,length_median=0.1672531,length_95%HPD={0.02436824,0.3878811},brlenIgrBrlens_mean=0.144544,brlenIgrBrlens_median=0.135652,brlenIgrBrlens_95%HPD={0.030029,0.271169},rateIgrBrlens_mean=1.036328,rateIgrBrlens_median=0.828426,rateIgrBrlens_95%HPD={0.122566,2.537452}]:7.126388,Jarvikia_arctica[&prob=1.0,prob_stddev=0.0,prob_range={1.0,1.0},prob(percent)="100",prob+-sd="100+-0",height_mean=2.24859983,height_median=2.21824828,height_95%HPD={1.64074581,2.94626176},age_mean=92.5218813,age_median=92.515688,age_95%HPD={86.0607202,98.4181469},length_mean=0.21118759,length_median=0.1967173,length_95%HPD={0.04686719,0.4055193},brlenIgrBrlens_mean=0.306038,brlenIgrBrlens_median=0.291147,brlenIgrBrlens_95%HPD={0.118802,0.518714},rateIgrBrlens_mean=1.760356,rateIgrBrlens_median=1.519828,rateIgrBrlens_95%HPD={0.374886,3.761687}]:8.632067)[&prob=1.0,prob_stddev=0.0,prob_range={1.0,1.0},prob(percent)="100",prob+-sd="100+-0",height_mean=2.45978742,height_median=2.42777087,height_95%HPD={1.79467037,3.1770358},age_mean=101.282211,age_median=101.147755,age_95%HPD={93.6543214,109.752194},length_mean=0.0936694198,length_median=0.06661434,length_95%HPD={7.325305E-6,0.2695371},brlenIgrBrlens_mean=0.02915,brlenIgrBrlens_median=0.017739,brlenIgrBrlens_95%HPD={0.0,0.095845},rateIgrBrlens_mean=0.512307,rateIgrBrlens_median=0.30049,rateIgrBrlens_95%HPD={1.0E-6,1.745047}]:3.325815,Andreyevichthys_epitomus[&prob=1.0,prob_stddev=0.0,prob_range={1.0,1.0},prob(percent)="100",prob+-sd="100+-0",height_mean=2.30682283,height_median=2.27641564,height_95%HPD={1.68801713,3.0030003},age_mean=94.9379645,age_median=95.7660436,age_95%HPD={88.0999188,99.2485725},length_mean=0.2461968,length_median=0.2329526,length_95%HPD={0.02296529,0.5016676},brlenIgrBrlens_mean=0.077949,brlenIgrBrlens_median=0.071152,brlenIgrBrlens_95%HPD={0.010074,0.162211},rateIgrBrlens_mean=0.449323,rateIgrBrlens_median=0.323908,rateIgrBrlens_95%HPD={0.006669,1.223744}]:8.707526)[&prob=0.91567791,prob_stddev=8.48415015E-4,prob_range={0.91507799,0.91627783},prob(percent)="92",prob+-sd="92+-0",height_mean=2.54004028,height_median=2.50539732,height_95%HPD={1.85198175,3.29089033},age_mean=104.499437,age_median=104.47357,age_95%HPD={97.1169308,112.007631},length_mean=0.179243129,length_median=0.1743135,length_95%HPD={5.323865E-5,0.3688582},brlenIgrBrlens_mean=0.034854,brlenIgrBrlens_median=0.026344,brlenIgrBrlens_95%HPD={0.0,0.097942},rateIgrBrlens_mean=0.296951,rateIgrBrlens_median=0.177854,rateIgrBrlens_95%HPD={2.0E-6,0.995698}]:7.236865,(Grossipterus_crassus[&prob=1.0,prob_stddev=0.0,prob_range={1.0,1.0},prob(percent)="100",prob+-sd="100+-0",height_mean=2.68559104,height_median=2.6489332,height_95%HPD={1.97911968,3.46788557},age_mean=110.52798,age_median=110.312758,age_95%HPD={109.750053,111.985542},length_mean=0.0016909435,length_median=0.0,length_95%HPD={0.0,0.01273399},brlenIgrBrlens_mean=0.001366,brlenIgrBrlens_median=0.0,brlenIgrBrlens_95%HPD={0.0,0.007281},rateIgrBrlens_mean=0.983374,rateIgrBrlens_median=1.0,rateIgrBrlens_95%HPD={0.156614,1.0}]:0.064953,Nielsenia_nordica[&prob=1.0,prob_stddev=0.0,prob_range={1.0,1.0},prob(percent)="100",prob+-sd="100+-0",height_mean=2.30557725,height_median=2.27705247,height_95%HPD={1.6763521,3.00266679},age_mean=94.8781563,age_median=95.7268179,age_95%HPD={87.9019642,99.2486814},length_mean=0.381704735,length_median=0.3632143,length_95%HPD={0.2155144,0.5815379},brlenIgrBrlens_mean=0.196187,brlenIgrBrlens_median=0.174387,brlenIgrBrlens_95%HPD={0.013065,0.423803},rateIgrBrlens_mean=0.543125,rateIgrBrlens_median=0.470727,rateIgrBrlens_95%HPD={0.030017,1.234167}]:14.65089)[&prob=1.0,prob_stddev=0.0,prob_range={1.0,1.0},prob(percent)="100",prob+-sd="100+-0",height_mean=2.68728199,height_median=2.65047142,height_95%HPD={1.98867314,3.47876293},age_mean=110.598657,age_median=110.377711,age_95%HPD={109.750053,112.145083},length_mean=0.0293578971,length_median=0.02484893,length_95%HPD={4.616182E-5,0.06919393},brlenIgrBrlens_mean=0.041819,brlenIgrBrlens_median=0.029923,brlenIgrBrlens_95%HPD={0.0,0.120405},rateIgrBrlens_mean=1.570659,rateIgrBrlens_median=1.285307,rateIgrBrlens_95%HPD={2.3E-4,3.884342}]:1.332725)[&prob=1.0,prob_stddev=0.0,prob_range={1.0,1.0},prob(percent)="100",prob+-sd="100+-0",height_mean=2.71809453,height_median=2.68158659,height_95%HPD={2.00391218,3.5068583},age_mean=111.87416,age_median=111.710435,age_95%HPD={110.019989,114.044866},length_mean=0.0341852968,length_median=0.02940398,length_95%HPD={1.813556E-5,0.07892569},brlenIgrBrlens_mean=0.042924,brlenIgrBrlens_median=0.035854,brlenIgrBrlens_95%HPD={0.0,0.106186},rateIgrBrlens_mean=1.486946,rateIgrBrlens_median=1.225712,rateIgrBrlens_95%HPD={1.2E-5,3.603124}]:1.447136,(Eoctenodus_microsoma[&prob=1.0,prob_stddev=0.0,prob_range={1.0,1.0},prob(percent)="100",prob+-sd="100+-0",height_mean=2.52709024,height_median=2.49047249,height_95%HPD={1.84689868,3.276514},age_mean=103.990878,age_median=103.58089,age_95%HPD={99.2507237,109.701654},length_mean=0.119653944,length_median=0.1082647,length_95%HPD={0.0,0.2524623},brlenIgrBrlens_mean=0.130417,brlenIgrBrlens_median=0.106604,brlenIgrBrlens_95%HPD={0.0,0.320251},rateIgrBrlens_mean=1.278061,rateIgrBrlens_median=1.034418,rateIgrBrlens_95%HPD={0.055429,3.101619}]:5.935177,(((((((Conchopoma_gadiforme[&prob=1.0,prob_stddev=0.0,prob_range={1.0,1.0},prob(percent)="100",prob+-sd="100+-0",height_mean=1.64315643E-7,height_median=0.0,height_95%HPD={0.0,6.69999999E-7},age_mean=6.81828473E-6,age_median=0.0,age_95%HPD={0.0,2.64780421E-5},length_mean=1.83459928,length_median=1.808718,length_95%HPD={1.348908,2.373631},brlenIgrBrlens_mean=0.43903,brlenIgrBrlens_median=0.418469,brlenIgrBrlens_95%HPD={0.202617,0.721901},rateIgrBrlens_mean=0.243858,rateIgrBrlens_median=0.2312,rateIgrBrlens_95%HPD={0.101285,0.410682}]:75.0337,Parasagenodus_sibiricus[&prob=1.0,prob_stddev=0.0,prob_range={1.0,1.0},prob(percent)="100",prob+-sd="100+-0",height_mean=1.82424047,height_median=1.79984906,height_95%HPD={1.3351191,2.35232657},age_mean=75.0793879,age_median=74.6841211,age_95%HPD={73.7500372,77.6677088},length_mean=0.0103589767,length_median=0.0,length_95%HPD={0.0,0.06491161},brlenIgrBrlens_mean=0.013612,brlenIgrBrlens_median=0.0,brlenIgrBrlens_95%HPD={0.0,0.087211},rateIgrBrlens_mean=1.095468,rateIgrBrlens_median=1.0,rateIgrBrlens_95%HPD={0.086638,2.066953}]:0.349581)[&prob=1.0,prob_stddev=0.0,prob_range={1.0,1.0},prob(percent)="100",prob+-sd="100+-0",height_mean=1.83459944,height_median=1.80871819,height_95%HPD={1.34890841,2.373631},age_mean=75.5076577,age_median=75.0337024,age_95%HPD={73.7500372,78.7598028},length_mean=0.0595605809,length_median=0.05168115,length_95%HPD={0.004970999,0.133134},brlenIgrBrlens_mean=0.098754,brlenIgrBrlens_median=0.086316,brlenIgrBrlens_95%HPD={4.9E-5,0.223168},rateIgrBrlens_mean=1.956137,rateIgrBrlens_median=1.697164,rateIgrBrlens_95%HPD={0.075406,4.370176}]:2.583455,(Gnathorhiza_serrata[&prob=1.0,prob_stddev=0.0,prob_range={1.0,1.0},prob(percent)="100",prob+-sd="100+-0",height_mean=1.59113725E-7,height_median=0.0,height_95%HPD={0.0,6.6E-7},age_mean=6.58519306E-6,age_median=0.0,age_95%HPD={0.0,2.62248925E-5},length_mean=1.17743132,length_median=1.139039,length_95%HPD={0.7460482,1.665552},brlenIgrBrlens_mean=0.148564,brlenIgrBrlens_median=0.140131,brlenIgrBrlens_95%HPD={0.028225,0.284359},rateIgrBrlens_mean=0.13158,rateIgrBrlens_median=0.120374,rateIgrBrlens_95%HPD={0.020816,0.266149}]:46.83152,(Palaeophichthys_parvulus[&prob=1.0,prob_stddev=0.0,prob_range={1.0,1.0},prob(percent)="100",prob+-sd="100+-0",height_mean=0.91074623,height_median=0.8976002,height_95%HPD={0.65349742,1.19066441},age_mean=37.4891411,age_median=37.179127,age_95%HPD={34.0511984,41.6396697},length_mean=0.0623458732,length_median=0.03343613,length_95%HPD={0.0,0.2277872},brlenIgrBrlens_mean=0.040123,brlenIgrBrlens_median=0.018899,brlenIgrBrlens_95%HPD={0.0,0.145262},rateIgrBrlens_mean=0.897863,rateIgrBrlens_median=1.0,rateIgrBrlens_95%HPD={1.46E-4,1.819525}]:2.312337,Persephonichthys[&prob=1.0,prob_stddev=0.0,prob_range={1.0,1.0},prob(percent)="100",prob+-sd="100+-0",height_mean=0.574310044,height_median=0.56711562,height_95%HPD={0.40891767,0.75882683},age_mean=23.6316231,age_median=23.7833752,age_95%HPD={20.9937891,25.9479401},length_mean=0.398782059,length_median=0.3818711,length_95%HPD={0.1974483,0.6320788},brlenIgrBrlens_mean=0.307526,brlenIgrBrlens_median=0.299456,brlenIgrBrlens_95%HPD={0.147551,0.482261},rateIgrBrlens_mean=0.837288,rateIgrBrlens_median=0.783865,rateIgrBrlens_95%HPD={0.269949,1.520469}]:15.70809)[&prob=1.0,prob_stddev=0.0,prob_range={1.0,1.0},prob(percent)="100",prob+-sd="100+-0",height_mean=0.973092103,height_median=0.95394188,height_95%HPD={0.67110087,1.30407771},age_mean=40.0799098,age_median=39.4914645,age_95%HPD={34.0511984,47.7937699},length_mean=0.204380971,length_median=0.1573675,length_95%HPD={0.001317003,0.5448893},brlenIgrBrlens_mean=0.14313,brlenIgrBrlens_median=0.136036,brlenIgrBrlens_95%HPD={2.6E-5,0.276339},rateIgrBrlens_mean=1.091707,rateIgrBrlens_median=0.825669,rateIgrBrlens_95%HPD={2.52E-4,2.900336}]:7.340054)[&prob=0.99820024,prob_stddev=9.4268335E-5,prob_range={0.998133582,0.998266898},prob(percent)="100",prob+-sd="100+-0",height_mean=1.17616099,height_median=1.138618,height_95%HPD={0.7482402,1.66157189},age_mean=48.499372,age_median=46.8315188,age_95%HPD={36.0358787,64.7878027},length_mean=0.718029799,length_median=0.7295824,length_95%HPD={0.2325275,1.168539},brlenIgrBrlens_mean=0.091416,brlenIgrBrlens_median=0.083826,brlenIgrBrlens_95%HPD={3.0E-6,0.191765},rateIgrBrlens_mean=0.151727,rateIgrBrlens_median=0.120116,rateIgrBrlens_95%HPD={4.0E-6,0.363111}]:30.78564)[&prob=1.0,prob_stddev=0.0,prob_range={1.0,1.0},prob(percent)="100",prob+-sd="100+-0",height_mean=1.89421956,height_median=1.86854998,height_95%HPD={1.38368375,2.43260651},age_mean=77.9794504,age_median=77.6171577,age_95%HPD={74.4341179,82.1793767},length_mean=0.0754844266,length_median=0.06587048,length_95%HPD={0.01145611,0.1661073},brlenIgrBrlens_mean=0.112695,brlenIgrBrlens_median=0.105966,brlenIgrBrlens_95%HPD={0.019526,0.21784},rateIgrBrlens_mean=1.854948,rateIgrBrlens_median=1.601224,rateIgrBrlens_95%HPD={0.197064,4.075245}]:3.154291,Ctenodus[&prob=1.0,prob_stddev=0.0,prob_range={1.0,1.0},prob(percent)="100",prob+-sd="100+-0",height_mean=1.74843697,height_median=1.73270117,height_95%HPD={1.18659221,2.38757349},age_mean=71.9142857,age_median=73.2156273,age_95%HPD={57.8591795,83.2647666},length_mean=0.221267023,length_median=0.1808118,length_95%HPD={0.0234064,0.523344},brlenIgrBrlens_mean=0.199889,brlenIgrBrlens_median=0.193509,brlenIgrBrlens_95%HPD={0.094737,0.320307},rateIgrBrlens_mean=1.331112,rateIgrBrlens_median=1.076353,rateIgrBrlens_95%HPD={0.160039,3.202692}]:7.555821)[&prob=1.0,prob_stddev=0.0,prob_range={1.0,1.0},prob(percent)="100",prob+-sd="100+-0",height_mean=1.96970399,height_median=1.94390854,height_95%HPD={1.4685399,2.5506591},age_mean=81.1140603,age_median=80.7714484,age_95%HPD={76.4507015,86.5550095},length_mean=0.0310584363,length_median=0.02073495,length_95%HPD={3.693342E-6,0.09600247},brlenIgrBrlens_mean=0.013941,brlenIgrBrlens_median=0.007957,brlenIgrBrlens_95%HPD={0.0,0.047832},rateIgrBrlens_mean=0.668588,rateIgrBrlens_median=0.420519,rateIgrBrlens_95%HPD={4.0E-6,2.144271}]:1.309577,(Straitonia_waterstoni[&prob=1.0,prob_stddev=0.0,prob_range={1.0,1.0},prob(percent)="100",prob+-sd="100+-0",height_mean=1.61257256,height_median=1.59025545,height_95%HPD={1.1457105,2.13040753},age_mean=66.3746098,age_median=66.712374,age_95%HPD={58.8278158,73.7481276},length_mean=0.110559362,length_median=0.0761584,length_95%HPD={0.0,0.3442445},brlenIgrBrlens_mean=0.016048,brlenIgrBrlens_median=0.0082,brlenIgrBrlens_95%HPD={0.0,0.058272},rateIgrBrlens_mean=0.35881,rateIgrBrlens_median=0.161625,rateIgrBrlens_95%HPD={0.00278,1.0}]:4.038368,Tranodis_castrensis[&prob=1.0,prob_stddev=0.0,prob_range={1.0,1.0},prob(percent)="100",prob+-sd="100+-0",height_mean=1.33636328,height_median=1.31928345,height_95%HPD={0.96167156,1.72951174},age_mean=54.9971287,age_median=55.3925778,age_95%HPD={51.0546158,57.9488245},length_mean=0.386768068,length_median=0.3790898,length_95%HPD={0.06400343,0.7109724},brlenIgrBrlens_mean=0.055152,brlenIgrBrlens_median=0.050676,brlenIgrBrlens_95%HPD={0.006317,0.111192},rateIgrBrlens_mean=0.194625,rateIgrBrlens_median=0.137874,rateIgrBrlens_95%HPD={0.00366,0.534109}]:15.35816)[&prob=0.960338622,prob_stddev=0.00386500174,prob_range={0.957605653,0.96307159},prob(percent)="96",prob+-sd="96+-0",height_mean=1.71194752,height_median=1.68644729,height_95%HPD={1.19314334,2.285424},age_mean=70.4784815,age_median=70.7507417,age_95%HPD={58.8349022,80.8597447},length_mean=0.289714001,length_median=0.2765438,length_95%HPD={5.264063E-4,0.5790829},brlenIgrBrlens_mean=0.034173,brlenIgrBrlens_median=0.027211,brlenIgrBrlens_95%HPD={0.0,0.090038},rateIgrBrlens_mean=0.191996,rateIgrBrlens_median=0.107293,rateIgrBrlens_95%HPD={1.0E-6,0.643195}]:11.33028)[&prob=1.0,prob_stddev=0.0,prob_range={1.0,1.0},prob(percent)="100",prob+-sd="100+-0",height_mean=2.00194793,height_median=1.97686845,height_95%HPD={1.47483249,2.5754221},age_mean=82.4467418,age_median=82.0810253,age_95%HPD={77.3718568,88.3935425},length_mean=0.0884637304,length_median=0.0744181,length_95%HPD={0.009583987,0.2046808},brlenIgrBrlens_mean=0.087031,brlenIgrBrlens_median=0.082896,brlenIgrBrlens_95%HPD={0.017614,0.160306},rateIgrBrlens_mean=1.355503,rateIgrBrlens_median=1.111343,rateIgrBrlens_95%HPD={0.107664,3.207494}]:3.577982,((Megapleuron_zangerli[&prob=1.0,prob_stddev=0.0,prob_range={1.0,1.0},prob(percent)="100",prob+-sd="100+-0",height_mean=0.948090212,height_median=0.93456748,height_95%HPD={0.68501893,1.24880761},age_mean=39.0196828,age_median=39.4047752,age_95%HPD={34.8284413,42.2496291},length_mean=0.991676669,length_median=0.9747985,length_95%HPD={0.6925383,1.314074},brlenIgrBrlens_mean=0.082028,brlenIgrBrlens_median=0.07525,brlenIgrBrlens_95%HPD={1.5E-5,0.170076},rateIgrBrlens_mean=0.084714,rateIgrBrlens_median=0.076801,rateIgrBrlens_95%HPD={1.5E-5,0.178451}]:40.08218,Xylognathus_macrustenus[&prob=1.0,prob_stddev=0.0,prob_range={1.0,1.0},prob(percent)="100",prob+-sd="100+-0",height_mean=1.85403659,height_median=1.8303665,height_95%HPD={1.36442785,2.40003144},age_mean=76.3152054,age_median=75.7130147,age_95%HPD={73.7500258,80.8744834},length_mean=0.0857302945,length_median=0.07637449,length_95%HPD={0.0,0.1897188},brlenIgrBrlens_mean=0.116638,brlenIgrBrlens_median=0.089723,brlenIgrBrlens_95%HPD={0.0,0.317023},rateIgrBrlens_mean=1.489412,rateIgrBrlens_median=1.198579,rateIgrBrlens_95%HPD={0.061729,3.624568}]:3.773941)[&prob=1.0,prob_stddev=0.0,prob_range={1.0,1.0},prob(percent)="100",prob+-sd="100+-0",height_mean=1.93976688,height_median=1.91397709,height_95%HPD={1.41402363,2.49023673},age_mean=79.870167,age_median=79.4869554,age_95%HPD={74.5885451,85.6470808},length_mean=0.0632717934,length_median=0.04938976,length_95%HPD={1.48585E-5,0.166574},brlenIgrBrlens_mean=0.041315,brlenIgrBrlens_median=0.032868,brlenIgrBrlens_95%HPD={1.0E-6,0.11053},rateIgrBrlens_mean=0.90483,rateIgrBrlens_median=0.672199,rateIgrBrlens_95%HPD={1.4E-5,2.510125}]:2.648527,Sagenodus_inaequalis[&prob=1.0,prob_stddev=0.0,prob_range={1.0,1.0},prob(percent)="100",prob+-sd="100+-0",height_mean=1.08511733,height_median=1.08059816,height_95%HPD={0.67914895,1.4754621},age_mean=44.6462772,age_median=46.1487467,age_95%HPD={33.9265924,50.2491833},length_mean=0.917921341,length_median=0.8907763,length_95%HPD={0.5813685,1.299415},brlenIgrBrlens_mean=0.043934,brlenIgrBrlens_median=0.039648,brlenIgrBrlens_95%HPD={4.3E-5,0.094029},rateIgrBrlens_mean=0.049891,rateIgrBrlens_median=0.043386,rateIgrBrlens_95%HPD={3.2E-5,0.112048}]:35.98674)[&prob=1.0,prob_stddev=0.0,prob_range={1.0,1.0},prob(percent)="100",prob+-sd="100+-0",height_mean=2.00303867,height_median=1.97670294,height_95%HPD={1.48578594,2.59172088},age_mean=82.4937303,age_median=82.1354819,age_95%HPD={76.5078694,88.9321113},length_mean=0.0873729839,length_median=0.07077188,length_95%HPD={5.727286E-5,0.2225593},brlenIgrBrlens_mean=0.040488,brlenIgrBrlens_median=0.036073,brlenIgrBrlens_95%HPD={0.0,0.093305},rateIgrBrlens_mean=0.729537,rateIgrBrlens_median=0.507324,rateIgrBrlens_95%HPD={1.1E-5,2.159832}]:3.523525)[&prob=1.0,prob_stddev=0.0,prob_range={1.0,1.0},prob(percent)="100",prob+-sd="100+-0",height_mean=2.09041166,height_median=2.06431943,height_95%HPD={1.53121945,2.66914919},age_mean=86.1177427,age_median=85.6590074,age_95%HPD={79.8247321,93.1775275},length_mean=0.0684314796,length_median=0.05014326,length_95%HPD={9.298305E-7,0.1914552},brlenIgrBrlens_mean=0.039535,brlenIgrBrlens_median=0.033225,brlenIgrBrlens_95%HPD={0.0,0.098924},rateIgrBrlens_mean=0.892357,rateIgrBrlens_median=0.648803,rateIgrBrlens_95%HPD={4.8E-5,2.5583}]:2.669064,Uronemus_splendens[&prob=1.0,prob_stddev=0.0,prob_range={1.0,1.0},prob(percent)="100",prob+-sd="100+-0",height_mean=1.66066184,height_median=1.64351713,height_95%HPD={1.13635022,2.18496437},age_mean=68.3403392,age_median=69.9281813,age_95%HPD={57.7687093,73.7492908},length_mean=0.498181297,length_median=0.4681467,length_95%HPD={0.2179428,0.8452141},brlenIgrBrlens_mean=0.121529,brlenIgrBrlens_median=0.114145,brlenIgrBrlens_95%HPD={0.033026,0.225072},rateIgrBrlens_mean=0.273247,rateIgrBrlens_median=0.24192,rateIgrBrlens_95%HPD={0.047067,0.57482}]:18.39989)[&prob=1.0,prob_stddev=0.0,prob_range={1.0,1.0},prob(percent)="100",prob+-sd="100+-0",height_mean=2.15884314,height_median=2.1296388,height_95%HPD={1.60394229,2.79352395},age_mean=88.9528336,age_median=88.3280713,age_95%HPD={81.2088196,97.9027138},length_mean=0.153121088,length_median=0.1145913,length_95%HPD={0.001464772,0.4156719},brlenIgrBrlens_mean=0.086331,brlenIgrBrlens_median=0.078908,brlenIgrBrlens_95%HPD={0.001243,0.18207},rateIgrBrlens_mean=0.907268,rateIgrBrlens_median=0.663502,rateIgrBrlens_95%HPD={0.007746,2.510591}]:5.213478,Delatitia_breviceps[&prob=1.0,prob_stddev=0.0,prob_range={1.0,1.0},prob(percent)="100",prob+-sd="100+-0",height_mean=1.99543277,height_median=1.96996838,height_95%HPD={1.45121441,2.59314697},age_mean=82.1206623,age_median=82.9071106,age_95%HPD={75.8289124,85.9499587},length_mean=0.315936895,length_median=0.2899274,length_95%HPD={0.0,0.6539679},brlenIgrBrlens_mean=0.044762,brlenIgrBrlens_median=0.035685,brlenIgrBrlens_95%HPD={0.0,0.116754},rateIgrBrlens_mean=0.21501,rateIgrBrlens_median=0.131361,rateIgrBrlens_95%HPD={3.0E-6,0.700416}]:10.63444)[&prob=0.930409279,prob_stddev=9.4268335E-4,prob_range={0.929742701,0.931075857},prob(percent)="93",prob+-sd="93+-0",height_mean=2.29383494,height_median=2.25583938,height_95%HPD={1.67884201,2.98017249},age_mean=94.3801683,age_median=93.5415489,age_95%HPD={84.3565759,106.137719},length_mean=0.362290314,length_median=0.3651994,length_95%HPD={0.005816799,0.6584083},brlenIgrBrlens_mean=0.061798,brlenIgrBrlens_median=0.053119,brlenIgrBrlens_95%HPD={2.0E-6,0.149153},rateIgrBrlens_mean=0.232336,rateIgrBrlens_median=0.160156,rateIgrBrlens_95%HPD={1.2E-5,0.666607}]:15.97452)[&prob=1.0,prob_stddev=0.0,prob_range={1.0,1.0},prob(percent)="100",prob+-sd="100+-0",height_mean=2.65074625,height_median=2.61640372,height_95%HPD={1.95280501,3.43919309},age_mean=109.104985,age_median=109.516067,age_95%HPD={102.816336,114.526979},length_mean=0.101533576,length_median=0.08530711,length_95%HPD={4.505575E-5,0.2467196},brlenIgrBrlens_mean=0.040154,brlenIgrBrlens_median=0.032244,brlenIgrBrlens_95%HPD={0.0,0.106763},rateIgrBrlens_mean=0.587915,rateIgrBrlens_median=0.397696,rateIgrBrlens_95%HPD={8.0E-6,1.806352}]:3.641504)[&prob=1.0,prob_stddev=0.0,prob_range={1.0,1.0},prob(percent)="100",prob+-sd="100+-0",height_mean=2.75227983,height_median=2.71658279,height_95%HPD={2.04668924,3.56288335},age_mean=113.29032,age_median=113.157571,age_95%HPD={110.963249,116.012804},length_mean=0.0295650934,length_median=0.02442845,length_95%HPD={4.908556E-6,0.0739698},brlenIgrBrlens_mean=0.028225,brlenIgrBrlens_median=0.022364,brlenIgrBrlens_95%HPD={0.0,0.076347},rateIgrBrlens_mean=1.168421,rateIgrBrlens_median=0.912379,rateIgrBrlens_95%HPD={6.0E-6,3.110521}]:1.224447,((Fleurantia_denticulata[&prob=1.0,prob_stddev=0.0,prob_range={1.0,1.0},prob(percent)="100",prob+-sd="100+-0",height_mean=2.50222469,height_median=2.46710434,height_95%HPD={1.81771,3.22792228},age_mean=102.971423,age_median=102.49173,age_95%HPD={99.2504403,107.993359},length_mean=0.0874234647,length_median=0.07818307,length_95%HPD={0.0,0.1984721},brlenIgrBrlens_mean=0.084665,brlenIgrBrlens_median=0.08151,brlenIgrBrlens_95%HPD={0.0,0.173544},rateIgrBrlens_mean=1.20114,rateIgrBrlens_median=1.0,rateIgrBrlens_95%HPD={0.089693,2.753732}]:4.040943,Apatorhynchus_opistheretmus[&prob=1.0,prob_stddev=0.0,prob_range={1.0,1.0},prob(percent)="100",prob+-sd="100+-0",height_mean=2.31344904,height_median=2.28439443,height_95%HPD={1.6787264,2.99756544},age_mean=95.2072333,age_median=96.098994,age_95%HPD={88.366697,99.2495523},length_mean=0.276199123,length_median=0.2630441,length_95%HPD={0.07166112,0.505383},brlenIgrBrlens_mean=0.077022,brlenIgrBrlens_median=0.04736,brlenIgrBrlens_95%HPD={0.0,0.253626},rateIgrBrlens_mean=0.331355,rateIgrBrlens_median=0.184903,rateIgrBrlens_95%HPD={2.0E-6,1.14557}]:10.43368)[&prob=1.0,prob_stddev=0.0,prob_range={1.0,1.0},prob(percent)="100",prob+-sd="100+-0",height_mean=2.58964816,height_median=2.55626221,height_95%HPD={1.86777943,3.32492095},age_mean=106.59396,age_median=106.532674,age_95%HPD={100.883277,112.145764},length_mean=0.118767465,length_median=0.1057478,length_95%HPD={0.005945579,0.2595459},brlenIgrBrlens_mean=0.092451,brlenIgrBrlens_median=0.082956,brlenIgrBrlens_95%HPD={1.0E-6,0.199953},rateIgrBrlens_mean=1.023813,rateIgrBrlens_median=0.803665,rateIgrBrlens_95%HPD={0.01568,2.600777}]:5.251801,Scaumenacia_curta[&prob=1.0,prob_stddev=0.0,prob_range={1.0,1.0},prob(percent)="100",prob+-sd="100+-0",height_mean=2.57139645,height_median=2.53690823,height_95%HPD={1.88043041,3.32048724},age_mean=105.832322,age_median=106.310825,age_95%HPD={100.571261,109.749822},length_mean=0.137019172,length_median=0.1245615,length_95%HPD={0.0,0.2881716},brlenIgrBrlens_mean=0.042456,brlenIgrBrlens_median=0.039304,brlenIgrBrlens_95%HPD={0.0,0.087738},rateIgrBrlens_mean=0.433056,rateIgrBrlens_median=0.320487,rateIgrBrlens_95%HPD={2.0E-5,1.141968}]:5.473649)[&prob=1.0,prob_stddev=0.0,prob_range={1.0,1.0},prob(percent)="100",prob+-sd="100+-0",height_mean=2.70841562,height_median=2.67313037,height_95%HPD={1.98044176,3.47996491},age_mean=111.496392,age_median=111.784474,age_95%HPD={106.214904,116.197163},length_mean=0.0734292961,length_median=0.05794164,length_95%HPD={7.83202E-8,0.1970033},brlenIgrBrlens_mean=0.013704,brlenIgrBrlens_median=0.008723,brlenIgrBrlens_95%HPD={0.0,0.043328},rateIgrBrlens_mean=0.348306,rateIgrBrlens_median=0.182333,rateIgrBrlens_95%HPD={1.0E-6,1.254845}]:2.597544)[&prob=1.0,prob_stddev=0.0,prob_range={1.0,1.0},prob(percent)="100",prob+-sd="100+-0",height_mean=2.78184492,height_median=2.74495933,height_95%HPD={2.04120839,3.56961296},age_mean=114.513578,age_median=114.382018,age_95%HPD={111.7814,117.372179},length_mean=0.0480843432,length_median=0.04277849,length_95%HPD={0.005002871,0.1026268},brlenIgrBrlens_mean=0.063918,brlenIgrBrlens_median=0.059803,brlenIgrBrlens_95%HPD={0.007946,0.128613},rateIgrBrlens_mean=1.654346,rateIgrBrlens_median=1.401664,rateIgrBrlens_95%HPD={0.149842,3.771363}]:1.966072,(Barwickia_downunda[&prob=1.0,prob_stddev=0.0,prob_range={1.0,1.0},prob(percent)="100",prob+-sd="100+-0",height_mean=2.70414108,height_median=2.6668599,height_95%HPD={2.02001018,3.52701638},age_mean=111.286896,age_median=111.109609,age_95%HPD={109.750006,113.301229},length_mean=0.0544813332,length_median=0.05033546,length_95%HPD={0.01028062,0.1053375},brlenIgrBrlens_mean=0.066731,brlenIgrBrlens_median=0.063824,brlenIgrBrlens_95%HPD={0.025324,0.113439},rateIgrBrlens_mean=1.536412,rateIgrBrlens_median=1.304119,rateIgrBrlens_95%HPD={0.283496,3.413168}]:2.504544,Howidipterus_donnae[&prob=1.0,prob_stddev=0.0,prob_range={1.0,1.0},prob(percent)="100",prob+-sd="100+-0",height_mean=2.74775085,height_median=2.71231747,height_95%HPD={1.99620835,3.52232849},age_mean=113.090101,age_median=113.280485,age_95%HPD={110.886842,114.74964},length_mean=0.0108715576,length_median=0.0,length_95%HPD={0.0,0.06496441},brlenIgrBrlens_mean=0.003651,brlenIgrBrlens_median=0.0,brlenIgrBrlens_95%HPD={0.0,0.02208},rateIgrBrlens_mean=0.859803,rateIgrBrlens_median=1.0,rateIgrBrlens_95%HPD={0.010479,1.0}]:0.333667)[&prob=1.0,prob_stddev=0.0,prob_range={1.0,1.0},prob(percent)="100",prob+-sd="100+-0",height_mean=2.75862241,height_median=2.72250503,height_95%HPD={2.0526323,3.58019884},age_mean=113.545893,age_median=113.614152,age_95%HPD={111.134776,115.575152},length_mean=0.0713068512,length_median=0.06521523,length_95%HPD={0.0108758,0.1438095},brlenIgrBrlens_mean=0.067223,brlenIgrBrlens_median=0.063043,brlenIgrBrlens_95%HPD={0.012465,0.127366},rateIgrBrlens_mean=1.17744,rateIgrBrlens_median=0.985133,rateIgrBrlens_95%HPD={0.15355,2.756398}]:2.733938)[&prob=1.0,prob_stddev=0.0,prob_range={1.0,1.0},prob(percent)="100",prob+-sd="100+-0",height_mean=2.82992926,height_median=2.79434137,height_95%HPD={2.09527594,3.64468202},age_mean=116.503707,age_median=116.34809,age_95%HPD={113.70973,119.644689},length_mean=0.0303295512,length_median=0.02383891,length_95%HPD={4.402289E-6,0.0790408},brlenIgrBrlens_mean=0.023277,brlenIgrBrlens_median=0.018684,brlenIgrBrlens_95%HPD={0.0,0.060783},rateIgrBrlens_mean=1.040344,rateIgrBrlens_median=0.787853,rateIgrBrlens_95%HPD={2.6E-5,2.827842}]:1.45777,(Pentlandia_macroptera[&prob=1.0,prob_stddev=0.0,prob_range={1.0,1.0},prob(percent)="100",prob+-sd="100+-0",height_mean=2.72449585,height_median=2.68749894,height_95%HPD={2.02956997,3.54001263},age_mean=112.128692,age_median=112.084407,age_95%HPD={109.750429,114.431755},length_mean=0.0749330983,length_median=0.06815977,length_95%HPD={0.0,0.1758118},brlenIgrBrlens_mean=0.047241,brlenIgrBrlens_median=0.041953,brlenIgrBrlens_95%HPD={0.0,0.115311},rateIgrBrlens_mean=0.792497,rateIgrBrlens_median=0.696999,rateIgrBrlens_95%HPD={0.001786,1.751672}]:2.483271,Limanichthys_fraseri[&prob=1.0,prob_stddev=0.0,prob_range={1.0,1.0},prob(percent)="100",prob+-sd="100+-0",height_mean=1.98710706,height_median=1.95971052,height_95%HPD={1.43859577,2.57408759},age_mean=81.7760066,age_median=82.5005041,age_95%HPD={75.4474871,85.949219},length_mean=0.815016734,length_median=0.7991841,length_95%HPD={0.5426095,1.121608},brlenIgrBrlens_mean=0.1076,brlenIgrBrlens_median=0.093417,brlenIgrBrlens_95%HPD={0.002929,0.238289},rateIgrBrlens_mean=0.136617,rateIgrBrlens_median=0.116127,rateIgrBrlens_95%HPD={0.004131,0.316691}]:32.06717)[&prob=0.801226503,prob_stddev=0.00810707681,prob_range={0.795493934,0.806959072},prob(percent)="80",prob+-sd="80+-1",height_mean=2.77791805,height_median=2.73750269,height_95%HPD={2.07753547,3.61756766},age_mean=114.656152,age_median=114.567678,age_95%HPD={110.600192,118.917845},length_mean=0.0774461162,length_median=0.06874761,length_95%HPD={5.687878E-6,0.1734008},brlenIgrBrlens_mean=0.047457,brlenIgrBrlens_median=0.037926,brlenIgrBrlens_95%HPD={0.0,0.125601},rateIgrBrlens_mean=0.771415,rateIgrBrlens_median=0.582401,rateIgrBrlens_95%HPD={1.7E-5,2.17207}]:3.238183)[&prob=1.0,prob_stddev=0.0,prob_range={1.0,1.0},prob(percent)="100",prob+-sd="100+-0",height_mean=2.86539769,height_median=2.82720278,height_95%HPD={2.1159102,3.68478923},age_mean=117.963127,age_median=117.80586,age_95%HPD={114.73034,121.423689},length_mean=0.067978309,length_median=0.06117264,length_95%HPD={0.008303717,0.1438007},brlenIgrBrlens_mean=0.121418,brlenIgrBrlens_median=0.118549,brlenIgrBrlens_95%HPD={0.014241,0.226376},rateIgrBrlens_mean=2.129074,rateIgrBrlens_median=1.88343,rateIgrBrlens_95%HPD={0.295333,4.56961}]:8.406508,Chirodipterus_australis[&prob=1.0,prob_stddev=0.0,prob_range={1.0,1.0},prob(percent)="100",prob+-sd="100+-0",height_mean=2.55532416,height_median=2.52215935,height_95%HPD={1.86060989,3.30634432},age_mean=105.157875,age_median=105.409205,age_95%HPD={100.142722,109.746549},length_mean=0.187087441,length_median=0.1489818,length_95%HPD={0.0,0.4716339},brlenIgrBrlens_mean=0.086551,brlenIgrBrlens_median=0.085322,brlenIgrBrlens_95%HPD={0.0,0.150875},rateIgrBrlens_mean=0.738655,rateIgrBrlens_median=0.559607,rateIgrBrlens_95%HPD={4.34E-4,1.934657}]:20.80316,(Dipterus_valenciennesi[&prob=1.0,prob_stddev=0.0,prob_range={1.0,1.0},prob(percent)="100",prob+-sd="100+-0",height_mean=2.72815393,height_median=2.69202288,height_95%HPD={2.01679574,3.53373732},age_mean=112.277623,age_median=112.281956,age_95%HPD={110.004822,114.739605},length_mean=0.14770202,length_median=0.1272945,length_95%HPD={0.01825301,0.3299473},brlenIgrBrlens_mean=0.104277,brlenIgrBrlens_median=0.101487,brlenIgrBrlens_95%HPD={0.033139,0.180688},rateIgrBrlens_mean=1.008477,rateIgrBrlens_median=0.774475,rateIgrBrlens_95%HPD={0.15048,2.536208}]:4.116804,Pillararhynchus_longi[&prob=1.0,prob_stddev=0.0,prob_range={1.0,1.0},prob(percent)="100",prob+-sd="100+-0",height_mean=2.56580954,height_median=2.53555636,height_95%HPD={1.88462992,3.31816403},age_mean=105.594628,age_median=106.096223,age_95%HPD={100.335871,109.748663},length_mean=0.247769972,length_median=0.2336369,length_95%HPD={0.04467667,0.4725861},brlenIgrBrlens_mean=0.175557,brlenIgrBrlens_median=0.173012,brlenIgrBrlens_95%HPD={0.079052,0.284897},rateIgrBrlens_mean=0.876193,rateIgrBrlens_median=0.736397,rateIgrBrlens_95%HPD={0.18459,1.915016}]:10.30254)[&prob=0.506932409,prob_stddev=8.48415015E-4,prob_range={0.506332489,0.507532329},prob(percent)="51",prob+-sd="51+-0",height_mean=2.82440529,height_median=2.77991294,height_95%HPD={2.07672329,3.66426246},age_mean=116.744008,age_median=116.39876,age_95%HPD={111.452344,122.306913},length_mean=0.116675383,length_median=0.09926004,length_95%HPD={5.138091E-5,0.2733611},brlenIgrBrlens_mean=0.045054,brlenIgrBrlens_median=0.04078,brlenIgrBrlens_95%HPD={4.0E-6,0.10212},rateIgrBrlens_mean=0.610843,rateIgrBrlens_median=0.410408,rateIgrBrlens_95%HPD={1.7E-4,1.802376}]:9.813608,Chirodipterus_wildungensis[&prob=1.0,prob_stddev=0.0,prob_range={1.0,1.0},prob(percent)="100",prob+-sd="100+-0",height_mean=2.54116638,height_median=2.50608701,height_95%HPD={1.85507572,3.28469039},age_mean=104.579031,age_median=104.623371,age_95%HPD={99.6085947,109.47576},length_mean=0.180153996,length_median=0.1553798,length_95%HPD={0.01827772,0.413449},brlenIgrBrlens_mean=0.15982,brlenIgrBrlens_median=0.150769,brlenIgrBrlens_95%HPD={0.041678,0.321399},rateIgrBrlens_mean=1.202278,rateIgrBrlens_median=0.980375,rateIgrBrlens_95%HPD={0.118797,2.941005}]:21.589,Chirodipterus_liangchengi[&prob=1.0,prob_stddev=0.0,prob_range={1.0,1.0},prob(percent)="100",prob+-sd="100+-0",height_mean=2.57222156,height_median=2.54050123,height_95%HPD={1.85069257,3.2954782},age_mean=105.866746,age_median=106.380163,age_95%HPD={100.592122,109.74941},length_mean=0.105405891,length_median=0.07936728,length_95%HPD={0.0,0.3116745},brlenIgrBrlens_mean=0.024583,brlenIgrBrlens_median=0.017243,brlenIgrBrlens_95%HPD={0.0,0.076405},rateIgrBrlens_mean=0.467416,rateIgrBrlens_median=0.305006,rateIgrBrlens_95%HPD={9.0E-6,1.019619}]:19.8322,(((Orlovichthys_limnatis[&prob=1.0,prob_stddev=0.0,prob_range={1.0,1.0},prob(percent)="100",prob+-sd="100+-0",height_mean=2.30610763,height_median=2.2752449,height_95%HPD={1.68917129,3.00154032},age_mean=94.9028998,age_median=95.7730753,age_95%HPD={87.9462625,99.249271},length_mean=0.331731125,length_median=0.3181864,length_95%HPD={0.09458067,0.5790222},brlenIgrBrlens_mean=0.16302,brlenIgrBrlens_median=0.156517,brlenIgrBrlens_95%HPD={0.067527,0.279866},rateIgrBrlens_mean=0.575539,rateIgrBrlens_median=0.498873,rateIgrBrlens_95%HPD={0.130803,1.218766}]:12.76892,Rhinodipterus_kimberleyensis[&prob=1.0,prob_stddev=0.0,prob_range={1.0,1.0},prob(percent)="100",prob+-sd="100+-0",height_mean=2.5325162,height_median=2.4957953,height_95%HPD={1.84399493,3.27313868},age_mean=104.220722,age_median=103.66056,age_95%HPD={99.2502273,110.619408},length_mean=0.105322557,length_median=0.09187691,length_95%HPD={0.0,0.2324726},brlenIgrBrlens_mean=0.092931,brlenIgrBrlens_median=0.088153,brlenIgrBrlens_95%HPD={0.017172,0.184547},rateIgrBrlens_mean=1.162194,rateIgrBrlens_median=0.96866,rateIgrBrlens_95%HPD={0.135952,2.717116}]:4.881432)[&prob=1.0,prob_stddev=0.0,prob_range={1.0,1.0},prob(percent)="100",prob+-sd="100+-0",height_mean=2.63783876,height_median=2.60242157,height_95%HPD={1.93213522,3.40589308},age_mean=108.586185,age_median=108.541992,age_95%HPD={101.796183,115.179503},length_mean=0.110732588,length_median=0.09197285,length_95%HPD={2.817244E-5,0.2660308},brlenIgrBrlens_mean=0.055803,brlenIgrBrlens_median=0.048262,brlenIgrBrlens_95%HPD={0.0,0.133914},rateIgrBrlens_mean=0.738629,rateIgrBrlens_median=0.529264,rateIgrBrlens_95%HPD={8.0E-6,2.097598}]:4.8049,Rhinodipterus_ulrichi[&prob=1.0,prob_stddev=0.0,prob_range={1.0,1.0},prob(percent)="100",prob+-sd="100+-0",height_mean=2.62202711,height_median=2.58697397,height_95%HPD={1.94218225,3.43174142},age_mean=107.913625,age_median=108.286573,age_95%HPD={100.906198,114.593465},length_mean=0.126544237,length_median=0.1079576,length_95%HPD={0.0,0.2912028},brlenIgrBrlens_mean=0.065085,brlenIgrBrlens_median=0.060771,brlenIgrBrlens_95%HPD={0.009382,0.132397},rateIgrBrlens_mean=0.761014,rateIgrBrlens_median=0.57472,rateIgrBrlens_95%HPD={0.043553,2.028992}]:5.060319)[&prob=1.0,prob_stddev=0.0,prob_range={1.0,1.0},prob(percent)="100",prob+-sd="100+-0",height_mean=2.74857134,height_median=2.71761259,height_95%HPD={2.01710113,3.53835059},age_mean=113.153735,age_median=113.346892,age_95%HPD={107.094313,119.185801},length_mean=0.0716523915,length_median=0.05055137,length_95%HPD={1.739565E-5,0.2115828},brlenIgrBrlens_mean=0.015706,brlenIgrBrlens_median=0.010873,brlenIgrBrlens_95%HPD={0.0,0.047253},rateIgrBrlens_mean=0.431027,rateIgrBrlens_median=0.234021,rateIgrBrlens_95%HPD={6.0E-6,1.526118}]:2.609564,Rhinodipterus_secans[&prob=1.0,prob_stddev=0.0,prob_range={1.0,1.0},prob(percent)="100",prob+-sd="100+-0",height_mean=2.72167071,height_median=2.68718409,height_95%HPD={1.97515781,3.49481718},age_mean=112.007708,age_median=111.894481,age_95%HPD={109.750042,114.380358},length_mean=0.0985530214,length_median=0.08937937,length_95%HPD={0.01324833,0.2006643},brlenIgrBrlens_mean=0.10461,brlenIgrBrlens_median=0.099716,brlenIgrBrlens_95%HPD={0.033255,0.185803},rateIgrBrlens_mean=1.378548,rateIgrBrlens_median=1.137326,rateIgrBrlens_95%HPD={0.228882,3.210273}]:4.061975)[&prob=1.0,prob_stddev=0.0,prob_range={1.0,1.0},prob(percent)="100",prob+-sd="100+-0",height_mean=2.82022374,height_median=2.78357911,height_95%HPD={2.07386949,3.63119018},age_mean=116.090803,age_median=115.956456,age_95%HPD={111.496328,120.444244},length_mean=0.0863351589,length_median=0.074748,length_95%HPD={0.001065124,0.2016624},brlenIgrBrlens_mean=0.057989,brlenIgrBrlens_median=0.052448,brlenIgrBrlens_95%HPD={0.0,0.129773},rateIgrBrlens_mean=0.909088,rateIgrBrlens_median=0.698068,rateIgrBrlens_95%HPD={3.0E-6,2.422068}]:10.25591,(Phaneropleuron_andersoni[&prob=1.0,prob_stddev=0.0,prob_range={1.0,1.0},prob(percent)="100",prob+-sd="100+-0",height_mean=2.28074856,height_median=2.25121269,height_95%HPD={1.62733016,2.94454276},age_mean=93.8506602,age_median=94.3298356,age_95%HPD={87.4035701,99.2494037},length_mean=0.0813739107,length_median=0.05109553,length_95%HPD={0.0,0.2705127},brlenIgrBrlens_mean=0.035338,brlenIgrBrlens_median=0.014473,brlenIgrBrlens_95%HPD={0.0,0.139609},rateIgrBrlens_mean=0.660791,rateIgrBrlens_median=0.52502,rateIgrBrlens_95%HPD={2.0E-6,1.608916}]:3.003674,Celsiodon[&prob=1.0,prob_stddev=0.0,prob_range={1.0,1.0},prob(percent)="100",prob+-sd="100+-0",height_mean=2.2885853,height_median=2.25680834,height_95%HPD={1.67138569,2.98787188},age_mean=94.1766673,age_median=94.7572557,age_95%HPD={87.6914399,99.2495516},length_mean=0.0735371719,length_median=0.03998365,length_95%HPD={0.0,0.2638412},brlenIgrBrlens_mean=0.025167,brlenIgrBrlens_median=0.009575,brlenIgrBrlens_95%HPD={0.0,0.102794},rateIgrBrlens_mean=0.614056,rateIgrBrlens_median=0.488448,rateIgrBrlens_95%HPD={4.0E-6,1.286439}]:2.576254)[&prob=1.0,prob_stddev=0.0,prob_range={1.0,1.0},prob(percent)="100",prob+-sd="100+-0",height_mean=2.36212247,height_median=2.3289718,height_95%HPD={1.7233749,3.09695916},age_mean=97.2086726,age_median=97.3335093,age_95%HPD={88.3257884,105.022619},length_mean=0.475149881,length_median=0.4869245,length_95%HPD={0.0774909,0.7899107},brlenIgrBrlens_mean=0.213298,brlenIgrBrlens_median=0.198361,brlenIgrBrlens_95%HPD={3.0E-6,0.422565},rateIgrBrlens_mean=0.506289,rateIgrBrlens_median=0.418242,rateIgrBrlens_95%HPD={3.8E-5,1.131041}]:28.87886,Sorbitorhynchus_deleaskitus[&prob=1.0,prob_stddev=0.0,prob_range={1.0,1.0},prob(percent)="100",prob+-sd="100+-0",height_mean=2.95729811,height_median=2.91750218,height_95%HPD={2.20688014,3.85409842},age_mean=121.707729,age_median=121.350674,age_95%HPD={120.350074,124.248673},length_mean=0.0668106138,length_median=0.06103012,length_95%HPD={0.01650371,0.132506},brlenIgrBrlens_mean=0.14191,brlenIgrBrlens_median=0.135882,brlenIgrBrlens_95%HPD={0.054028,0.2428},rateIgrBrlens_mean=2.509718,rateIgrBrlens_median=2.249389,rateIgrBrlens_95%HPD={0.596294,4.957502}]:4.861693,Harajicadipterus_youngi[&prob=1.0,prob_stddev=0.0,prob_range={1.0,1.0},prob(percent)="100",prob+-sd="100+-0",height_mean=2.63371944,height_median=2.59701018,height_95%HPD={1.93720781,3.43977083},age_mean=108.392635,age_median=108.977013,age_95%HPD={100.720392,114.739391},length_mean=0.24225567,length_median=0.2277094,length_95%HPD={0.0,0.4784826},brlenIgrBrlens_mean=0.21285,brlenIgrBrlens_median=0.20305,brlenIgrBrlens_95%HPD={0.0,0.383795},rateIgrBrlens_mean=1.122899,rateIgrBrlens_median=0.919156,rateIgrBrlens_95%HPD={0.12674,2.689776}]:17.23535,Sinodipterus_beibei[&prob=1.0,prob_stddev=0.0,prob_range={1.0,1.0},prob(percent)="100",prob+-sd="100+-0",height_mean=2.86050147,height_median=2.82266433,height_95%HPD={2.09854511,3.6932147},age_mean=117.723016,age_median=117.815574,age_95%HPD={115.063072,120.337575},length_mean=0.0908583608,length_median=0.08060029,length_95%HPD={0.0,0.2218806},brlenIgrBrlens_mean=0.034932,brlenIgrBrlens_median=0.027467,brlenIgrBrlens_95%HPD={0.0,0.09825},rateIgrBrlens_mean=0.587247,rateIgrBrlens_median=0.438309,rateIgrBrlens_95%HPD={2.0E-6,1.467339}]:8.396794)[&prob=0.59032129,prob_stddev=0.0056561001,prob_range={0.586321824,0.594320757},prob(percent)="59",prob+-sd="59+-1",height_mean=3.05509445,height_median=3.01353441,height_95%HPD={2.3019807,3.96427569},age_mean=126.292714,age_median=126.212368,age_95%HPD={123.405411,129.37836},length_mean=0.0403400159,length_median=0.03469581,length_95%HPD={6.124549E-4,0.09152176},brlenIgrBrlens_mean=0.049409,brlenIgrBrlens_median=0.044535,brlenIgrBrlens_95%HPD={1.0E-6,0.109135},rateIgrBrlens_mean=1.501279,rateIgrBrlens_median=1.252304,rateIgrBrlens_95%HPD={1.16E-4,3.576537}]:1.602961,(((((Asthenorhynchus_meemannae[&prob=1.0,prob_stddev=0.0,prob_range={1.0,1.0},prob(percent)="100",prob+-sd="100+-0",height_mean=2.51745592,height_median=2.48269314,height_95%HPD={1.82835532,3.25505548},age_mean=103.595006,age_median=103.388723,age_95%HPD={99.2516949,108.203003},length_mean=0.0894728948,length_median=0.07765461,length_95%HPD={0.0099245,0.1995904},brlenIgrBrlens_mean=0.066139,brlenIgrBrlens_median=0.062367,brlenIgrBrlens_95%HPD={0.014359,0.124102},rateIgrBrlens_mean=1.033794,rateIgrBrlens_median=0.824001,rateIgrBrlens_95%HPD={0.105557,2.581787}]:4.015148,Holodipterus_gogoensis[&prob=1.0,prob_stddev=0.0,prob_range={1.0,1.0},prob(percent)="100",prob+-sd="100+-0",height_mean=2.55805602,height_median=2.5245967,height_95%HPD={1.89160109,3.33306189},age_mean=105.271325,age_median=105.53336,age_95%HPD={100.357037,109.745977},length_mean=0.0488727962,length_median=0.03144558,length_95%HPD={0.0,0.1635016},brlenIgrBrlens_mean=0.017747,brlenIgrBrlens_median=0.013698,brlenIgrBrlens_95%HPD={0.0,0.052883},rateIgrBrlens_mean=0.704112,rateIgrBrlens_median=0.675887,rateIgrBrlens_95%HPD={1.35E-4,1.486222}]:1.870511)[&prob=1.0,prob_stddev=0.0,prob_range={1.0,1.0},prob(percent)="100",prob+-sd="100+-0",height_mean=2.60692882,height_median=2.5729447,height_95%HPD={1.91482092,3.36840258},age_mean=107.299699,age_median=107.403871,age_95%HPD={101.852697,112.014884},length_mean=0.10263128,length_median=0.08877708,length_95%HPD={0.01129724,0.230916},brlenIgrBrlens_mean=0.082709,brlenIgrBrlens_median=0.079793,brlenIgrBrlens_95%HPD={0.013557,0.150175},rateIgrBrlens_mean=1.122984,rateIgrBrlens_median=0.881176,rateIgrBrlens_95%HPD={0.096977,2.834631}]:3.980865,Xeradipterus_hatcheri[&prob=1.0,prob_stddev=0.0,prob_range={1.0,1.0},prob(percent)="100",prob+-sd="100+-0",height_mean=2.54351766,height_median=2.5108365,height_95%HPD={1.87608942,3.30355225},age_mean=104.679556,age_median=104.749849,age_95%HPD={99.8374593,109.593514},length_mean=0.166042436,length_median=0.153137,length_95%HPD={0.02700948,0.3191477},brlenIgrBrlens_mean=0.176606,brlenIgrBrlens_median=0.169608,brlenIgrBrlens_95%HPD={0.072249,0.296513},rateIgrBrlens_mean=1.336077,rateIgrBrlens_median=1.132438,rateIgrBrlens_95%HPD={0.273775,2.971032}]:6.634887)[&prob=1.0,prob_stddev=0.0,prob_range={1.0,1.0},prob(percent)="100",prob+-sd="100+-0",height_mean=2.7095601,height_median=2.67553228,height_95%HPD={1.99201155,3.47791747},age_mean=111.565725,age_median=111.384736,age_95%HPD={105.505458,117.739977},length_mean=0.0811657318,length_median=0.06159213,length_95%HPD={1.198342E-5,0.2161415},brlenIgrBrlens_mean=0.032568,brlenIgrBrlens_median=0.02794,brlenIgrBrlens_95%HPD={0.0,0.079486},rateIgrBrlens_mean=0.666733,rateIgrBrlens_median=0.442605,rateIgrBrlens_95%HPD={4.0E-6,2.010194}]:3.552645,Robinsondipterus_longi[&prob=1.0,prob_stddev=0.0,prob_range={1.0,1.0},prob(percent)="100",prob+-sd="100+-0",height_mean=2.58249213,height_median=2.5481773,height_95%HPD={1.90901701,3.36558004},age_mean=106.281416,age_median=106.953427,age_95%HPD={100.900616,109.749841},length_mean=0.208233699,length_median=0.2007437,length_95%HPD={0.0,0.4022817},brlenIgrBrlens_mean=0.029137,brlenIgrBrlens_median=0.024729,brlenIgrBrlens_95%HPD={0.0,0.069841},rateIgrBrlens_mean=0.201014,rateIgrBrlens_median=0.13197,rateIgrBrlens_95%HPD={1.7E-5,0.612262}]:7.983954)[&prob=1.0,prob_stddev=0.0,prob_range={1.0,1.0},prob(percent)="100",prob+-sd="100+-0",height_mean=2.79072583,height_median=2.75416854,height_95%HPD={2.04799972,3.5752269},age_mean=114.919214,age_median=114.937381,age_95%HPD={108.445418,121.704562},length_mean=0.129158228,length_median=0.1143416,length_95%HPD={1.607183E-5,0.3029001},brlenIgrBrlens_mean=0.016647,brlenIgrBrlens_median=0.01126,brlenIgrBrlens_95%HPD={0.0,0.051017},rateIgrBrlens_mean=0.251031,rateIgrBrlens_median=0.119325,rateIgrBrlens_95%HPD={2.0E-6,0.935229}]:5.302025,((Griphognathus_minutidens[&prob=1.0,prob_stddev=0.0,prob_range={1.0,1.0},prob(percent)="100",prob+-sd="100+-0",height_mean=2.71096823,height_median=2.67610749,height_95%HPD={2.02906961,3.5387149},age_mean=111.569933,age_median=111.336921,age_95%HPD={109.74998,114.052133},length_mean=0.0775978825,length_median=0.07102995,length_95%HPD={0.0,0.156346},brlenIgrBrlens_mean=0.107013,brlenIgrBrlens_median=0.104367,brlenIgrBrlens_95%HPD={0.0,0.199013},rateIgrBrlens_mean=1.628133,rateIgrBrlens_median=1.405895,rateIgrBrlens_95%HPD={2.8E-5,3.543629}]:3.34917,((Griphognathus_sculpta[&prob=1.0,prob_stddev=0.0,prob_range={1.0,1.0},prob(percent)="100",prob+-sd="100+-0",height_mean=2.50750914,height_median=2.47724044,height_95%HPD={1.82161514,3.23406301},age_mean=103.183459,age_median=102.973737,age_95%HPD={99.2502605,107.426623},length_mean=0.0761987087,length_median=0.06532856,length_95%HPD={0.0,0.1751719},brlenIgrBrlens_mean=0.053684,brlenIgrBrlens_median=0.050039,brlenIgrBrlens_95%HPD={0.01123,0.110215},rateIgrBrlens_mean=1.015648,rateIgrBrlens_median=0.790062,rateIgrBrlens_95%HPD={0.061051,2.61174}]:3.517506,Griphognathus_whitei[&prob=1.0,prob_stddev=0.0,prob_range={1.0,1.0},prob(percent)="100",prob+-sd="100+-0",height_mean=2.56505016,height_median=2.53273882,height_95%HPD={1.83640386,3.28219765},age_mean=105.557311,age_median=105.789555,age_95%HPD={100.977462,109.749439},length_mean=0.0186576805,length_median=0.0,length_95%HPD={0.0,0.1043483},brlenIgrBrlens_mean=0.0074,brlenIgrBrlens_median=0.0,brlenIgrBrlens_95%HPD={0.0,0.042029},rateIgrBrlens_mean=0.857665,rateIgrBrlens_median=1.0,rateIgrBrlens_95%HPD={4.0E-5,1.099698}]:0.701688)[&prob=1.0,prob_stddev=0.0,prob_range={1.0,1.0},prob(percent)="100",prob+-sd="100+-0",height_mean=2.58370784,height_median=2.55098265,height_95%HPD={1.88558904,3.33667207},age_mean=106.329898,age_median=106.491243,age_95%HPD={101.499685,109.917941},length_mean=0.101462004,length_median=0.09136175,length_95%HPD={0.007638111,0.2160848},brlenIgrBrlens_mean=0.095603,brlenIgrBrlens_median=0.08995,brlenIgrBrlens_95%HPD={5.0E-6,0.187514},rateIgrBrlens_mean=1.190365,rateIgrBrlens_median=0.977659,rateIgrBrlens_95%HPD={0.024607,2.829878}]:4.098479,Holodipterus_elderae[&prob=1.0,prob_stddev=0.0,prob_range={1.0,1.0},prob(percent)="100",prob+-sd="100+-0",height_mean=2.53750007,height_median=2.50569612,height_95%HPD={1.84800298,3.2841442},age_mean=104.422358,age_median=104.434004,age_95%HPD={99.312614,109.000137},length_mean=0.14766978,length_median=0.1376736,length_95%HPD={0.02948405,0.2915846},brlenIgrBrlens_mean=0.172936,brlenIgrBrlens_median=0.160846,brlenIgrBrlens_95%HPD={0.027337,0.335291},rateIgrBrlens_mean=1.409668,rateIgrBrlens_median=1.210491,rateIgrBrlens_95%HPD={0.201579,3.181292}]:6.155718)[&prob=1.0,prob_stddev=0.0,prob_range={1.0,1.0},prob(percent)="100",prob+-sd="100+-0",height_mean=2.68516985,height_median=2.65032163,height_95%HPD={1.9764439,3.46205473},age_mean=110.530117,age_median=110.589722,age_95%HPD={105.489257,115.119159},length_mean=0.103396261,length_median=0.09281393,length_95%HPD={0.009244168,0.2217281},brlenIgrBrlens_mean=0.102756,brlenIgrBrlens_median=0.094862,brlenIgrBrlens_95%HPD={3.0E-6,0.213234},rateIgrBrlens_mean=1.237647,rateIgrBrlens_median=1.021804,rateIgrBrlens_95%HPD={2.71E-4,2.987833}]:4.09637)[&prob=1.0,prob_stddev=0.0,prob_range={1.0,1.0},prob(percent)="100",prob+-sd="100+-0",height_mean=2.78856611,height_median=2.75213642,height_95%HPD={2.08674748,3.6209054},age_mean=114.791971,age_median=114.686092,age_95%HPD={111.297108,118.684651},length_mean=0.0289429411,length_median=0.01952912,length_95%HPD={9.568257E-7,0.08904313},brlenIgrBrlens_mean=0.01247,brlenIgrBrlens_median=0.00663,brlenIgrBrlens_95%HPD={0.0,0.044144},rateIgrBrlens_mean=0.639421,rateIgrBrlens_median=0.394966,rateIgrBrlens_95%HPD={5.0E-6,2.107634}]:1.189639,(Soederberghia_groenlandica[&prob=1.0,prob_stddev=0.0,prob_range={1.0,1.0},prob(percent)="100",prob+-sd="100+-0",height_mean=2.28808927,height_median=2.25972283,height_95%HPD={1.66804555,2.97413132},age_mean=94.1648968,age_median=94.7647278,age_95%HPD={87.6267493,99.2449316},length_mean=0.171243849,length_median=0.1505415,length_95%HPD={0.0,0.3960964},brlenIgrBrlens_mean=0.085571,brlenIgrBrlens_median=0.075018,brlenIgrBrlens_95%HPD={0.0,0.205993},rateIgrBrlens_mean=0.666869,rateIgrBrlens_median=0.547646,rateIgrBrlens_95%HPD={1.36E-4,1.628752}]:6.134173,Rhynchodipterus_elginensis[&prob=1.0,prob_stddev=0.0,prob_range={1.0,1.0},prob(percent)="100",prob+-sd="100+-0",height_mean=2.27442453,height_median=2.24250887,height_95%HPD={1.64603951,2.95908501},age_mean=93.5982818,age_median=93.9577639,age_95%HPD={87.2272091,99.2463295},length_mean=0.180495409,length_median=0.1599558,length_95%HPD={0.0,0.3959661},brlenIgrBrlens_mean=0.124583,brlenIgrBrlens_median=0.113733,brlenIgrBrlens_95%HPD={0.0,0.257656},rateIgrBrlens_mean=0.939736,rateIgrBrlens_median=0.743312,rateIgrBrlens_95%HPD={0.031918,2.388349}]:6.941137)[&prob=0.965871217,prob_stddev=3.7707334E-4,prob_range={0.965604586,0.966137848},prob(percent)="97",prob+-sd="97+-0",height_mean=2.455926,height_median=2.42117412,height_95%HPD={1.7528234,3.16507097},age_mean=101.165332,age_median=100.898901,age_95%HPD={92.5008859,110.993169},length_mean=0.356835995,length_median=0.3518025,length_95%HPD={0.09083597,0.6184051},brlenIgrBrlens_mean=0.208961,brlenIgrBrlens_median=0.202104,brlenIgrBrlens_95%HPD={0.050254,0.374525},rateIgrBrlens_mean=0.674425,rateIgrBrlens_median=0.582581,rateIgrBrlens_95%HPD={0.122835,1.465584}]:14.97683)[&prob=0.953206239,prob_stddev=1.8853667E-4,prob_range={0.953072924,0.953339555},prob(percent)="95",prob+-sd="95+-0",height_mean=2.81522003,height_median=2.77877452,height_95%HPD={2.10058479,3.6537273},age_mean=115.986412,age_median=115.87573,age_95%HPD={111.909556,119.987147},length_mean=0.102446281,length_median=0.0935615,length_95%HPD={0.01977451,0.1996713},brlenIgrBrlens_mean=0.153043,brlenIgrBrlens_median=0.148502,brlenIgrBrlens_95%HPD={0.056567,0.251175},rateIgrBrlens_mean=1.839827,rateIgrBrlens_median=1.603857,rateIgrBrlens_95%HPD={0.386826,3.933069}]:4.363675)[&prob=0.942407679,prob_stddev=7.5414668E-4,prob_range={0.941874417,0.942940941},prob(percent)="94",prob+-sd="94+-0",height_mean=2.91727758,height_median=2.87840896,height_95%HPD={2.12363244,3.73442173},age_mean=120.219818,age_median=120.239406,age_95%HPD={115.531288,124.628609},length_mean=0.109684123,length_median=0.1007835,length_95%HPD={0.01655739,0.2273954},brlenIgrBrlens_mean=0.095822,brlenIgrBrlens_median=0.09207,brlenIgrBrlens_95%HPD={0.016634,0.181234},rateIgrBrlens_mean=1.130215,rateIgrBrlens_median=0.914911,rateIgrBrlens_95%HPD={0.047805,2.677305}]:4.382298,Melanognathus_canadensis[&prob=1.0,prob_stddev=0.0,prob_range={1.0,1.0},prob(percent)="100",prob+-sd="100+-0",height_mean=2.9653221,height_median=2.92623419,height_95%HPD={2.20106368,3.84300048},age_mean=122.043866,age_median=121.697769,age_95%HPD={120.350037,124.754196},length_mean=0.0653107672,length_median=0.06007229,length_95%HPD={0.01344707,0.1323372},brlenIgrBrlens_mean=0.10557,brlenIgrBrlens_median=0.100234,brlenIgrBrlens_95%HPD={0.025021,0.203788},rateIgrBrlens_mean=1.913125,rateIgrBrlens_median=1.690836,rateIgrBrlens_95%HPD={0.323714,4.080099}]:2.923935)[&prob=0.934942008,prob_stddev=5.6561001E-4,prob_range={0.934542061,0.935341954},prob(percent)="93",prob+-sd="93+-0",height_mean=3.02720175,height_median=2.98798061,height_95%HPD={2.21370348,3.88129063},age_mean=124.742856,age_median=124.621704,age_95%HPD={121.736734,127.897952},length_mean=0.0696972294,length_median=0.06391947,length_95%HPD={0.01426412,0.137681},brlenIgrBrlens_mean=0.122676,brlenIgrBrlens_median=0.118184,brlenIgrBrlens_95%HPD={0.033355,0.215931},rateIgrBrlens_mean=2.108103,rateIgrBrlens_median=1.851643,rateIgrBrlens_95%HPD={0.381753,4.458639}]:3.193625)[&prob=0.61645114,prob_stddev=0.00395927007,prob_range={0.613651513,0.619250767},prob(percent)="62",prob+-sd="62+-0",height_mean=3.10716294,height_median=3.06553185,height_95%HPD={2.30867037,4.00605774},age_mean=127.870054,age_median=127.815329,age_95%HPD={124.727264,130.805177},length_mean=0.0438892382,length_median=0.03949808,length_95%HPD={0.003554211,0.09257965},brlenIgrBrlens_mean=0.094255,brlenIgrBrlens_median=0.090308,brlenIgrBrlens_95%HPD={5.0E-6,0.181674},rateIgrBrlens_mean=2.467009,rateIgrBrlens_median=2.196797,rateIgrBrlens_95%HPD={0.002946,5.15734}]:1.741093,(Gogodipterus_paddyensis[&prob=1.0,prob_stddev=0.0,prob_range={1.0,1.0},prob(percent)="100",prob+-sd="100+-0",height_mean=2.56955052,height_median=2.53542746,height_95%HPD={1.87228515,3.31776297},age_mean=105.753049,age_median=106.197249,age_95%HPD={100.519204,109.749684},length_mean=0.0716430687,length_median=0.03309668,length_95%HPD={0.0,0.2745246},brlenIgrBrlens_mean=0.011,brlenIgrBrlens_median=0.003162,brlenIgrBrlens_95%HPD={0.0,0.047269},rateIgrBrlens_mean=0.486207,rateIgrBrlens_median=0.282752,rateIgrBrlens_95%HPD={0.001493,1.0}]:5.642236,Iowadipterus_halli[&prob=1.0,prob_stddev=0.0,prob_range={1.0,1.0},prob(percent)="100",prob+-sd="100+-0",height_mean=2.60823711,height_median=2.57387531,height_95%HPD={1.90262652,3.38924458},age_mean=107.34226,age_median=107.426416,age_95%HPD={100.468776,114.74887},length_mean=0.0899355926,length_median=0.0342354,length_95%HPD={0.0,0.4129435},brlenIgrBrlens_mean=0.022812,brlenIgrBrlens_median=0.005172,brlenIgrBrlens_95%HPD={0.0,0.103615},rateIgrBrlens_mean=0.582667,rateIgrBrlens_median=0.436467,rateIgrBrlens_95%HPD={4.0E-6,1.139325}]:4.413068,Oervigia_nordica[&prob=1.0,prob_stddev=0.0,prob_range={1.0,1.0},prob(percent)="100",prob+-sd="100+-0",height_mean=2.29054913,height_median=2.25861884,height_95%HPD={1.67563719,2.99119523},age_mean=94.257644,age_median=94.930707,age_95%HPD={87.4905494,99.249727},length_mean=0.304854772,length_median=0.2813977,length_95%HPD={0.06256115,0.5932015},brlenIgrBrlens_mean=0.268855,brlenIgrBrlens_median=0.247839,brlenIgrBrlens_95%HPD={0.055565,0.513938},rateIgrBrlens_mean=1.072459,rateIgrBrlens_median=0.891884,rateIgrBrlens_95%HPD={0.137197,2.466961}]:16.90878,Palaeodaphus_insignis[&prob=1.0,prob_stddev=0.0,prob_range={1.0,1.0},prob(percent)="100",prob+-sd="100+-0",height_mean=2.55850311,height_median=2.52297677,height_95%HPD={1.85784289,3.29333315},age_mean=105.296539,age_median=105.589619,age_95%HPD={100.262094,109.749004},length_mean=0.070164761,length_median=0.03635695,length_95%HPD={0.0,0.2543756},brlenIgrBrlens_mean=0.020865,brlenIgrBrlens_median=0.004992,brlenIgrBrlens_95%HPD={0.0,0.093383},rateIgrBrlens_mean=0.581001,rateIgrBrlens_median=0.430858,rateIgrBrlens_95%HPD={3.0E-6,1.284378}]:6.249866)[&prob=0.682975603,prob_stddev=0.00414780674,prob_range={0.680042661,0.685908546},prob(percent)="68",prob+-sd="68+-0",height_mean=2.72947392,height_median=2.68616407,height_95%HPD={1.98838445,3.56189002},age_mean=112.722483,age_median=111.839485,age_95%HPD={104.251261,123.421896},length_mean=0.394979391,length_median=0.4064385,length_95%HPD={0.0782217,0.6483234},brlenIgrBrlens_mean=0.064786,brlenIgrBrlens_median=0.056165,brlenIgrBrlens_95%HPD={5.0E-6,0.152601},rateIgrBrlens_mean=0.214056,rateIgrBrlens_median=0.145308,rateIgrBrlens_95%HPD={7.0E-6,0.57522}]:17.71694)[&prob=0.907745634,prob_stddev=0.00113122002,prob_range={0.906945741,0.908545527},prob(percent)="91",prob+-sd="91+-0",height_mean=3.14902759,height_median=3.10827714,height_95%HPD={2.35035018,4.07210325},age_mean=129.588603,age_median=129.556421,age_95%HPD={126.331337,132.826319},length_mean=0.0578397964,length_median=0.05326856,length_95%HPD={0.009219959,0.1176018},brlenIgrBrlens_mean=0.141699,brlenIgrBrlens_median=0.137144,brlenIgrBrlens_95%HPD={1.0E-6,0.259703},rateIgrBrlens_mean=2.766836,rateIgrBrlens_median=2.518953,rateIgrBrlens_95%HPD={0.428156,5.805634}]:2.341907,Jessenia_concentrica[&prob=1.0,prob_stddev=0.0,prob_range={1.0,1.0},prob(percent)="100",prob+-sd="100+-0",height_mean=3.04490694,height_median=3.00504756,height_95%HPD={2.23686811,3.94135244},age_mean=125.314046,age_median=125.170492,age_95%HPD={120.352524,130.260364},length_mean=0.153798015,length_median=0.146516,length_95%HPD={0.03497513,0.284431},brlenIgrBrlens_mean=0.238922,brlenIgrBrlens_median=0.223893,brlenIgrBrlens_95%HPD={0.064095,0.438431},rateIgrBrlens_mean=1.83952,rateIgrBrlens_median=1.591568,rateIgrBrlens_95%HPD={0.308316,3.92891}]:6.727837)[&prob=1.0,prob_stddev=0.0,prob_range={1.0,1.0},prob(percent)="100",prob+-sd="100+-0",height_mean=3.20389785,height_median=3.16226399,height_95%HPD={2.34697488,4.09579205},age_mean=131.912313,age_median=131.898329,age_95%HPD={128.444836,135.312156},length_mean=0.0291038014,length_median=0.02298469,length_95%HPD={8.586054E-7,0.07693726},brlenIgrBrlens_mean=0.038614,brlenIgrBrlens_median=0.023142,brlenIgrBrlens_95%HPD={0.0,0.127077},rateIgrBrlens_mean=1.380934,rateIgrBrlens_median=1.07688,rateIgrBrlens_95%HPD={4.5E-5,3.748659}]:1.212292,Amadeodipterus_kencampbelli[&prob=1.0,prob_stddev=0.0,prob_range={1.0,1.0},prob(percent)="100",prob+-sd="100+-0",height_mean=3.06519685,height_median=3.02425987,height_95%HPD={2.22969049,3.97195625},age_mean=126.145669,age_median=126.804921,age_95%HPD={117.107701,133.563607},length_mean=0.167804806,length_median=0.1463592,length_95%HPD={0.0,0.3675055},brlenIgrBrlens_mean=0.158391,brlenIgrBrlens_median=0.141856,brlenIgrBrlens_95%HPD={0.0,0.33287},rateIgrBrlens_mean=1.228725,rateIgrBrlens_median=1.0,rateIgrBrlens_95%HPD={0.053583,2.963186}]:6.3057)[&prob=1.0,prob_stddev=0.0,prob_range={1.0,1.0},prob(percent)="100",prob+-sd="100+-0",height_mean=3.23300166,height_median=3.19029389,height_95%HPD={2.36825441,4.13504006},age_mean=133.109258,age_median=133.110621,age_95%HPD={129.62899,136.407152},length_mean=0.0286540382,length_median=0.02296754,length_95%HPD={2.767714E-6,0.07459918},brlenIgrBrlens_mean=0.036213,brlenIgrBrlens_median=0.02321,brlenIgrBrlens_95%HPD={0.0,0.115118},rateIgrBrlens_mean=1.353022,rateIgrBrlens_median=1.054253,rateIgrBrlens_95%HPD={4.7E-5,3.679022}]:1.202662,Stomiahykus_thlaodus[&prob=1.0,prob_stddev=0.0,prob_range={1.0,1.0},prob(percent)="100",prob+-sd="100+-0",height_mean=2.86748942,height_median=2.82918076,height_95%HPD={2.11484333,3.70974573},age_mean=118.013012,age_median=118.235046,age_95%HPD={115.194579,120.349295},length_mean=0.39416627,length_median=0.3879877,length_95%HPD={0.2551402,0.5384084},brlenIgrBrlens_mean=0.130447,brlenIgrBrlens_median=0.122593,brlenIgrBrlens_95%HPD={0.008785,0.257995},rateIgrBrlens_mean=0.343477,rateIgrBrlens_median=0.314721,rateIgrBrlens_95%HPD={0.019871,0.709739}]:16.07824)[&prob=1.0,prob_stddev=0.0,prob_range={1.0,1.0},prob(percent)="100",prob+-sd="100+-0",height_mean=3.26165569,height_median=3.2188047,height_95%HPD={2.37441668,4.1543199},age_mean=134.286579,age_median=134.313282,age_95%HPD={130.840481,137.528398},length_mean=0.028745396,length_median=0.02254568,length_95%HPD={9.56399E-7,0.0763185},brlenIgrBrlens_mean=0.028003,brlenIgrBrlens_median=0.017713,brlenIgrBrlens_95%HPD={0.0,0.090186},rateIgrBrlens_mean=1.11859,rateIgrBrlens_median=0.832244,rateIgrBrlens_95%HPD={1.2E-5,3.154818}]:1.18152,Tarachomylax_oepiki[&prob=1.0,prob_stddev=0.0,prob_range={1.0,1.0},prob(percent)="100",prob+-sd="100+-0",height_mean=3.14746425,height_median=3.1062209,height_95%HPD={2.28088155,4.05466341},age_mean=129.530397,age_median=130.223874,age_95%HPD={122.567427,134.648548},length_mean=0.142936836,length_median=0.1250064,length_95%HPD={0.0,0.3162062},brlenIgrBrlens_mean=0.107202,brlenIgrBrlens_median=0.100268,brlenIgrBrlens_95%HPD={0.0,0.214999},rateIgrBrlens_mean=1.002281,rateIgrBrlens_median=0.822974,rateIgrBrlens_95%HPD={0.02529,2.477321}]:5.270928)[&prob=1.0,prob_stddev=0.0,prob_range={1.0,1.0},prob(percent)="100",prob+-sd="100+-0",height_mean=3.29040109,height_median=3.24621161,height_95%HPD={2.38042788,4.18321994},age_mean=135.461169,age_median=135.494802,age_95%HPD={132.154076,138.602419},length_mean=0.0719262707,length_median=0.06642481,length_95%HPD={0.01768319,0.136578},brlenIgrBrlens_mean=0.174255,brlenIgrBrlens_median=0.168147,brlenIgrBrlens_95%HPD={0.060487,0.301845},rateIgrBrlens_mean=2.789612,rateIgrBrlens_median=2.535817,rateIgrBrlens_95%HPD={0.74937,5.444583}]:2.931817,((Archaeonectes_pertusus[&prob=1.0,prob_stddev=0.0,prob_range={1.0,1.0},prob(percent)="100",prob+-sd="100+-0",height_mean=2.73179461,height_median=2.6960392,height_95%HPD={2.01531522,3.53966338},age_mean=112.427745,age_median=112.510956,age_95%HPD={110.09336,114.749841},length_mean=0.0429940734,length_median=0.02210033,length_95%HPD={0.0,0.1595981},brlenIgrBrlens_mean=0.02245,brlenIgrBrlens_median=0.00706,brlenIgrBrlens_95%HPD={0.0,0.095442},rateIgrBrlens_mean=0.767056,rateIgrBrlens_median=0.782165,rateIgrBrlens_95%HPD={2.0E-6,1.711453}]:1.39692,Chirodipterus_onawayensis[&prob=1.0,prob_stddev=0.0,prob_range={1.0,1.0},prob(percent)="100",prob+-sd="100+-0",height_mean=2.73172238,height_median=2.69676481,height_95%HPD={1.98089647,3.49618975},age_mean=112.424141,age_median=112.517759,age_95%HPD={110.08432,114.739934},length_mean=0.0430662986,length_median=0.02279103,length_95%HPD={0.0,0.1586752},brlenIgrBrlens_mean=0.023314,brlenIgrBrlens_median=0.007364,brlenIgrBrlens_95%HPD={0.0,0.101364},rateIgrBrlens_mean=0.771302,rateIgrBrlens_median=0.789432,rateIgrBrlens_95%HPD={9.0E-6,1.728164}]:1.390116)[&prob=1.0,prob_stddev=0.0,prob_range={1.0,1.0},prob(percent)="100",prob+-sd="100+-0",height_mean=2.77478868,height_median=2.73499113,height_95%HPD={2.03489295,3.5846843},age_mean=114.197208,age_median=113.907875,age_95%HPD={110.053855,118.900164},length_mean=0.341169571,length_median=0.3336734,length_95%HPD={0.1382506,0.5645308},brlenIgrBrlens_mean=0.228835,brlenIgrBrlens_median=0.213185,brlenIgrBrlens_95%HPD={0.030371,0.439883},rateIgrBrlens_mean=0.734034,rateIgrBrlens_median=0.642805,rateIgrBrlens_95%HPD={0.090561,1.572571}]:19.37729,Dipnorhynchus_cathlesae[&prob=1.0,prob_stddev=0.0,prob_range={1.0,1.0},prob(percent)="100",prob+-sd="100+-0",height_mean=3.05466762,height_median=3.01539826,height_95%HPD={2.24223147,3.9581905},age_mean=125.710459,age_median=125.27781,age_95%HPD={120.350597,132.105754},length_mean=0.0735631522,length_median=0.05804129,length_95%HPD={0.0,0.2146675},brlenIgrBrlens_mean=0.05454,brlenIgrBrlens_median=0.036559,brlenIgrBrlens_95%HPD={0.0,0.177277},rateIgrBrlens_mean=0.926496,rateIgrBrlens_median=0.91264,rateIgrBrlens_95%HPD={7.0E-6,2.253804}]:8.007351,Dipnorhynchus_kiandrensis[&prob=1.0,prob_stddev=0.0,prob_range={1.0,1.0},prob(percent)="100",prob+-sd="100+-0",height_mean=3.12319498,height_median=3.07988625,height_95%HPD={2.2743458,4.020931},age_mean=128.539665,age_median=128.949563,age_95%HPD={121.741684,134.641759},length_mean=0.0487493015,length_median=0.02220783,length_95%HPD={0.0,0.1855884},brlenIgrBrlens_mean=0.018039,brlenIgrBrlens_median=0.005594,brlenIgrBrlens_95%HPD={0.0,0.071372},rateIgrBrlens_mean=0.713304,rateIgrBrlens_median=0.829294,rateIgrBrlens_95%HPD={9.0E-6,1.377623}]:4.335598,Dipnorhynchus_kurikae[&prob=1.0,prob_stddev=0.0,prob_range={1.0,1.0},prob(percent)="100",prob+-sd="100+-0",height_mean=3.08929076,height_median=3.04846754,height_95%HPD={2.28252165,4.01882958},age_mean=127.143734,age_median=127.096026,age_95%HPD={120.412008,133.387275},length_mean=0.0712488899,length_median=0.0528518,length_95%HPD={0.0,0.2194989},brlenIgrBrlens_mean=0.034628,brlenIgrBrlens_median=0.023685,brlenIgrBrlens_95%HPD={0.0,0.108763},rateIgrBrlens_mean=0.740518,rateIgrBrlens_median=0.688787,rateIgrBrlens_95%HPD={1.0E-6,1.648566}]:6.189135)[&prob=1.0,prob_stddev=0.0,prob_range={1.0,1.0},prob(percent)="100",prob+-sd="100+-0",height_mean=3.23211327,height_median=3.18895636,height_95%HPD={2.3795618,4.17656406},age_mean=133.033026,age_median=133.285161,age_95%HPD={127.535507,137.89618},length_mean=0.130214088,length_median=0.1201822,length_95%HPD={0.0149248,0.2580821},brlenIgrBrlens_mean=0.137813,brlenIgrBrlens_median=0.129871,brlenIgrBrlens_95%HPD={0.012511,0.270839},rateIgrBrlens_mean=1.270227,rateIgrBrlens_median=1.078555,rateIgrBrlens_95%HPD={0.148658,2.916287}]:5.141458)[&prob=1.0,prob_stddev=0.0,prob_range={1.0,1.0},prob(percent)="100",prob+-sd="100+-0",height_mean=3.36232736,height_median=3.31870894,height_95%HPD={2.44837496,4.28823666},age_mean=138.428424,age_median=138.426619,age_95%HPD={135.652307,141.405584},length_mean=0.0271130692,length_median=0.02029775,length_95%HPD={2.647681E-6,0.07591544},brlenIgrBrlens_mean=0.02173,brlenIgrBrlens_median=0.011889,brlenIgrBrlens_95%HPD={0.0,0.076159},rateIgrBrlens_mean=0.943377,rateIgrBrlens_median=0.668454,rateIgrBrlens_95%HPD={4.2E-5,2.788317}]:1.064443,(Speonesydrion_iani[&prob=1.0,prob_stddev=0.0,prob_range={1.0,1.0},prob(percent)="100",prob+-sd="100+-0",height_mean=3.18198861,height_median=3.13940575,height_95%HPD={2.32646794,4.11158113},age_mean=130.957267,age_median=131.962436,age_95%HPD={123.796428,134.649655},length_mean=0.176640728,length_median=0.1546362,length_95%HPD={0.04583325,0.3674436},brlenIgrBrlens_mean=0.02327,brlenIgrBrlens_median=0.016444,brlenIgrBrlens_95%HPD={0.0,0.068642},rateIgrBrlens_mean=0.162248,rateIgrBrlens_median=0.102157,rateIgrBrlens_95%HPD={1.0E-6,0.528218}]:6.225041,Westollrhynchus_lehmanni[&prob=1.0,prob_stddev=0.0,prob_range={1.0,1.0},prob(percent)="100",prob+-sd="100+-0",height_mean=3.29291957,height_median=3.24769157,height_95%HPD={2.410949,4.23704206},age_mean=135.525012,age_median=135.334806,age_95%HPD={134.650073,137.010072},length_mean=0.0657097754,length_median=0.06234242,length_95%HPD={0.0217454,0.1150594},brlenIgrBrlens_mean=0.203982,brlenIgrBrlens_median=0.194848,brlenIgrBrlens_95%HPD={0.077822,0.350208},rateIgrBrlens_mean=3.43408,rateIgrBrlens_median=3.183933,rateIgrBrlens_95%HPD={0.9834,6.272797}]:2.852671)[&prob=1.0,prob_stddev=0.0,prob_range={1.0,1.0},prob(percent)="100",prob+-sd="100+-0",height_mean=3.35862934,height_median=3.31587911,height_95%HPD={2.50043655,4.34422045},age_mean=138.25975,age_median=138.187477,age_95%HPD={136.121136,140.541917},length_mean=0.0308110887,length_median=0.02618674,length_95%HPD={2.029858E-6,0.07303748},brlenIgrBrlens_mean=0.030692,brlenIgrBrlens_median=0.025322,brlenIgrBrlens_95%HPD={0.0,0.079243},rateIgrBrlens_mean=1.202445,rateIgrBrlens_median=0.95756,rateIgrBrlens_95%HPD={3.0E-6,3.133003}]:1.303585)[&prob=1.0,prob_stddev=0.0,prob_range={1.0,1.0},prob(percent)="100",prob+-sd="100+-0",height_mean=3.38944043,height_median=3.34557805,height_95%HPD={2.54699477,4.40593554},age_mean=139.538088,age_median=139.491062,age_95%HPD={137.172383,141.965108},length_mean=0.0265240713,length_median=0.02303779,length_95%HPD={7.349048E-6,0.06081164},brlenIgrBrlens_mean=0.040118,brlenIgrBrlens_median=0.034323,brlenIgrBrlens_95%HPD={0.0,0.098999},rateIgrBrlens_mean=1.734779,rateIgrBrlens_median=1.46078,rateIgrBrlens_95%HPD={3.8E-5,4.156598}]:1.46372,((Dipnorhynchus_sussmilchi[&prob=1.0,prob_stddev=0.0,prob_range={1.0,1.0},prob(percent)="100",prob+-sd="100+-0",height_mean=3.14020519,height_median=3.09892146,height_95%HPD={2.28492466,4.04808964},age_mean=129.241134,age_median=129.915242,age_95%HPD={122.011968,134.648944},length_mean=0.0771024117,length_median=0.04859758,length_95%HPD={0.0,0.255951},brlenIgrBrlens_mean=0.012227,brlenIgrBrlens_median=0.006614,brlenIgrBrlens_95%HPD={0.0,0.043567},rateIgrBrlens_mean=0.452103,rateIgrBrlens_median=0.257398,rateIgrBrlens_95%HPD={0.004128,1.0}]:3.10035,(Dipnotuberculus_gnathodus[&prob=1.0,prob_stddev=0.0,prob_range={1.0,1.0},prob(percent)="100",prob+-sd="100+-0",height_mean=2.73676955,height_median=2.69995985,height_95%HPD={2.0080835,3.52230203},age_mean=112.63519,age_median=112.822325,age_95%HPD={110.131384,114.748763},length_mean=0.403895536,length_median=0.3941079,length_95%HPD={0.1594153,0.657104},brlenIgrBrlens_mean=0.062412,brlenIgrBrlens_median=0.052085,brlenIgrBrlens_95%HPD={1.0E-6,0.151819},rateIgrBrlens_mean=0.173025,rateIgrBrlens_median=0.135901,rateIgrBrlens_95%HPD={3.0E-6,0.452994}]:15.45998,Cathlorhynchus_trismodipterus[&prob=1.0,prob_stddev=0.0,prob_range={1.0,1.0},prob(percent)="100",prob+-sd="100+-0",height_mean=3.10602562,height_median=3.06219615,height_95%HPD={2.25578876,4.01874555},age_mean=127.820315,age_median=128.006264,age_95%HPD={121.212467,134.624781},length_mean=0.0804256577,length_median=0.05185576,length_95%HPD={0.0,0.2680238},brlenIgrBrlens_mean=0.019742,brlenIgrBrlens_median=0.011974,brlenIgrBrlens_95%HPD={0.0,0.066492},rateIgrBrlens_mean=0.549353,rateIgrBrlens_median=0.399274,rateIgrBrlens_95%HPD={3.0E-6,1.070086}]:0.276036)[&prob=0.532129049,prob_stddev=0.00197963504,prob_range={0.530729236,0.533528863},prob(percent)="53",prob+-sd="53+-0",height_mean=3.10846691,height_median=3.06458022,height_95%HPD={2.30191713,4.06099263},age_mean=128.243461,age_median=128.2823,age_95%HPD={120.431601,134.688894},length_mean=0.119746205,length_median=0.09367923,length_95%HPD={5.283141E-4,0.3139777},brlenIgrBrlens_mean=0.036796,brlenIgrBrlens_median=0.029802,brlenIgrBrlens_95%HPD={0.0,0.095737},rateIgrBrlens_mean=0.542959,rateIgrBrlens_median=0.325769,rateIgrBrlens_95%HPD={5.0E-6,1.744209}]:4.733293)[&prob=0.59785362,prob_stddev=0.00367646507,prob_range={0.595253966,0.600453273},prob(percent)="60",prob+-sd="60+-0",height_mean=3.19348273,height_median=3.1447025,height_95%HPD={2.36848667,4.127684},age_mean=132.554849,age_median=133.015593,age_95%HPD={125.249466,138.657615},length_mean=0.126954469,length_median=0.1114118,length_95%HPD={1.668883E-4,0.297828},brlenIgrBrlens_mean=0.035957,brlenIgrBrlens_median=0.031065,brlenIgrBrlens_95%HPD={0.0,0.086872},rateIgrBrlens_mean=0.444847,rateIgrBrlens_median=0.286714,rateIgrBrlens_95%HPD={1.2E-5,1.394272}]:6.709479,(Ichnomylax_kurnai[&prob=1.0,prob_stddev=0.0,prob_range={1.0,1.0},prob(percent)="100",prob+-sd="100+-0",height_mean=3.16648262,height_median=3.12352438,height_95%HPD={2.31732047,4.13738877},age_mean=130.296974,age_median=130.777124,age_95%HPD={122.065519,137.84361},length_mean=0.124334629,length_median=0.104931,length_95%HPD={0.0,0.338186},brlenIgrBrlens_mean=0.094355,brlenIgrBrlens_median=0.07927,brlenIgrBrlens_95%HPD={0.0,0.260847},rateIgrBrlens_mean=0.940258,rateIgrBrlens_median=0.891667,rateIgrBrlens_95%HPD={8.9E-5,2.250493}]:1.952906,Erikia_jarviki[&prob=1.0,prob_stddev=0.0,prob_range={1.0,1.0},prob(percent)="100",prob+-sd="100+-0",height_mean=3.11285142,height_median=3.06865183,height_95%HPD={2.27957543,4.03478725},age_mean=128.104943,age_median=128.410338,age_95%HPD={121.401417,134.643172},length_mean=0.119915806,length_median=0.1022424,length_95%HPD={0.0,0.3198783},brlenIgrBrlens_mean=0.084126,brlenIgrBrlens_median=0.067139,brlenIgrBrlens_95%HPD={0.0,0.238427},rateIgrBrlens_mean=0.875837,rateIgrBrlens_median=0.801343,rateIgrBrlens_95%HPD={7.0E-6,2.107723}]:4.319691)[&prob=0.530195974,prob_stddev=0.00113122002,prob_range={0.529396081,0.530995867},prob(percent)="53",prob+-sd="53+-0",height_mean=3.19850677,height_median=3.15562466,height_95%HPD={2.39696578,4.18670023},age_mean=132.262011,age_median=132.730029,age_95%HPD={124.146144,139.105392},length_mean=0.141226421,length_median=0.1264556,length_95%HPD={4.476866E-5,0.3052887},brlenIgrBrlens_mean=0.127744,brlenIgrBrlens_median=0.122317,brlenIgrBrlens_95%HPD={8.0E-6,0.255717},rateIgrBrlens_mean=1.168356,rateIgrBrlens_median=0.92736,rateIgrBrlens_95%HPD={1.3E-4,2.958594}]:6.995042,Uranolophus_wyomingensis[&prob=1.0,prob_stddev=0.0,prob_range={1.0,1.0},prob(percent)="100",prob+-sd="100+-0",height_mean=3.29971851,height_median=3.25513645,height_95%HPD={2.46471442,4.2904234},age_mean=135.803,age_median=135.636718,age_95%HPD={134.650216,137.423524},length_mean=0.0784399248,length_median=0.07387421,length_95%HPD={0.02352612,0.1455412},brlenIgrBrlens_mean=0.170359,brlenIgrBrlens_median=0.165907,brlenIgrBrlens_95%HPD={0.079609,0.272924},rateIgrBrlens_mean=2.527885,rateIgrBrlens_median=2.277568,rateIgrBrlens_95%HPD={0.684659,4.988049}]:4.088353)[&prob=0.502732969,prob_stddev=7.5414668E-4,prob_range={0.502199707,0.503266231},prob(percent)="50",prob+-sd="50+-0",height_mean=3.35988805,height_median=3.31292681,height_95%HPD={2.45605015,4.2931173},age_mean=139.741906,age_median=139.725071,age_95%HPD={137.254178,142.289962},length_mean=0.0292541541,length_median=0.02304291,length_95%HPD={6.74086E-6,0.07757811},brlenIgrBrlens_mean=0.018,brlenIgrBrlens_median=0.011136,brlenIgrBrlens_95%HPD={0.0,0.060225},rateIgrBrlens_mean=0.778258,rateIgrBrlens_median=0.536484,rateIgrBrlens_95%HPD={9.0E-6,2.319829}]:1.22971)[&prob=1.0,prob_stddev=0.0,prob_range={1.0,1.0},prob(percent)="100",prob+-sd="100+-0",height_mean=3.42497915,height_median=3.38162079,height_95%HPD={2.54387485,4.41712422},age_mean=140.995737,age_median=140.954782,age_95%HPD={138.71123,143.290121},length_mean=0.078133799,length_median=0.07486422,length_95%HPD={0.03563532,0.1294943},brlenIgrBrlens_mean=0.431086,brlenIgrBrlens_median=0.420828,brlenIgrBrlens_95%HPD={0.245696,0.620131},rateIgrBrlens_mean=5.957875,rateIgrBrlens_median=5.655892,rateIgrBrlens_95%HPD={2.601415,9.940596}]:3.247055,Diabolepis_speratus[&prob=1.0,prob_stddev=0.0,prob_range={1.0,1.0},prob(percent)="100",prob+-sd="100+-0",height_mean=3.50068143,height_median=3.45409858,height_95%HPD={2.61917183,4.53477272},age_mean=144.116572,age_median=144.144704,age_95%HPD={141.985895,146.249781},length_mean=0.00243152095,length_median=0.0,length_95%HPD={0.0,0.0},brlenIgrBrlens_mean=0.001169,brlenIgrBrlens_median=0.0,brlenIgrBrlens_95%HPD={0.0,0.0},rateIgrBrlens_mean=0.999175,rateIgrBrlens_median=1.0,rateIgrBrlens_95%HPD={1.0,1.0}]:0.057133)[&prob=1.0,prob_stddev=0.0,prob_range={1.0,1.0},prob(percent)="100",prob+-sd="100+-0",height_mean=3.50311295,height_median=3.45634451,height_95%HPD={2.62969103,4.54106451},age_mean=144.224482,age_median=144.201837,age_95%HPD={141.958696,146.249781},length_mean=0.0676372523,length_median=0.06265312,length_95%HPD={0.02322295,0.1216495},brlenIgrBrlens_mean=0.251756,brlenIgrBrlens_median=0.245924,brlenIgrBrlens_95%HPD={0.140918,0.36801},rateIgrBrlens_mean=4.218762,rateIgrBrlens_median=3.954403,rateIgrBrlens_95%HPD={1.38501,7.490955}]:2.382356,Youngolepis[&prob=1.0,prob_stddev=0.0,prob_range={1.0,1.0},prob(percent)="100",prob+-sd="100+-0",height_mean=3.5082917,height_median=3.46274657,height_95%HPD={2.56401514,4.52849105},age_mean=144.360867,age_median=145.115311,age_95%HPD={139.873715,146.249912},length_mean=0.0624584994,length_median=0.04407732,length_95%HPD={0.0,0.201105},brlenIgrBrlens_mean=0.015678,brlenIgrBrlens_median=0.00554,brlenIgrBrlens_95%HPD={0.0,0.06202},rateIgrBrlens_mean=0.614756,rateIgrBrlens_median=0.598588,rateIgrBrlens_95%HPD={3.0E-6,1.029763}]:1.468882)[&prob=1.0,prob_stddev=0.0,prob_range={1.0,1.0},prob(percent)="100",prob+-sd="100+-0",height_mean=3.5707502,height_median=3.52405833,height_95%HPD={2.66858036,4.60237678},age_mean=147.037855,age_median=146.584193,age_95%HPD={144.043621,150.577828},length_mean=0.0592037385,length_median=0.05312581,length_95%HPD={0.006281719,0.1238898},brlenIgrBrlens_mean=0.101939,brlenIgrBrlens_median=0.098565,brlenIgrBrlens_95%HPD={0.002054,0.188676},rateIgrBrlens_mean=2.053088,rateIgrBrlens_median=1.798901,rateIgrBrlens_95%HPD={0.172852,4.418099}]:2.745237,(((Porolepis[&prob=1.0,prob_stddev=0.0,prob_range={1.0,1.0},prob(percent)="100",prob+-sd="100+-0",height_mean=3.15033446,height_median=3.10344312,height_95%HPD={2.2900169,4.05458451},age_mean=129.658465,age_median=129.833794,age_95%HPD={122.578509,136.768245},length_mean=0.0340131814,length_median=0.005288679,length_95%HPD={0.0,0.15379},brlenIgrBrlens_mean=0.003896,brlenIgrBrlens_median=3.57E-4,brlenIgrBrlens_95%HPD={0.0,0.017599},rateIgrBrlens_mean=0.584927,rateIgrBrlens_median=0.637568,rateIgrBrlens_95%HPD={0.007601,1.0}]:1.243061,((Glyptolepis[&prob=1.0,prob_stddev=0.0,prob_range={1.0,1.0},prob(percent)="100",prob+-sd="100+-0",height_mean=2.79100879,height_median=2.75227698,height_95%HPD={2.01968375,3.60266362},age_mean=114.893569,age_median=115.820727,age_95%HPD={106.513025,120.347632},length_mean=0.0592828521,length_median=0.01855325,length_95%HPD={0.0,0.2540654},brlenIgrBrlens_mean=0.003923,brlenIgrBrlens_median=0.001025,brlenIgrBrlens_95%HPD={0.0,0.016975},rateIgrBrlens_mean=0.455381,rateIgrBrlens_median=0.182362,rateIgrBrlens_95%HPD={0.004401,1.0}]:1.798011,(Holoptychius[&prob=1.0,prob_stddev=0.0,prob_range={1.0,1.0},prob(percent)="100",prob+-sd="100+-0",height_mean=2.55883704,height_median=2.52798346,height_95%HPD={1.83994464,3.31148302},age_mean=105.323061,age_median=106.610148,age_95%HPD={96.3888521,109.747708},length_mean=0.153073258,length_median=0.1230183,length_95%HPD={0.0,0.4158648},brlenIgrBrlens_mean=0.018659,brlenIgrBrlens_median=0.01501,brlenIgrBrlens_95%HPD={0.0,0.048617},rateIgrBrlens_mean=0.273217,rateIgrBrlens_median=0.145954,rateIgrBrlens_95%HPD={0.008569,1.0}]:4.78941,(Laccognathus[&prob=1.0,prob_stddev=0.0,prob_range={1.0,1.0},prob(percent)="100",prob+-sd="100+-0",height_mean=2.60578059,height_median=2.57113326,height_95%HPD={1.9249043,3.39399853},age_mean=107.254513,age_median=107.304062,age_95%HPD={100.789374,114.137212},length_mean=0.0326857177,length_median=0.006491057,length_95%HPD={0.0,0.1409511},brlenIgrBrlens_mean=0.009493,brlenIgrBrlens_median=0.001886,brlenIgrBrlens_95%HPD={0.0,0.037852},rateIgrBrlens_mean=0.726569,rateIgrBrlens_median=1.0,rateIgrBrlens_95%HPD={1.0E-6,1.094867}]:1.213585,Quebecius_quebecensis[&prob=1.0,prob_stddev=0.0,prob_range={1.0,1.0},prob(percent)="100",prob+-sd="100+-0",height_mean=2.51688129,height_median=2.48218918,height_95%HPD={1.83137936,3.25808143},age_mean=103.569742,age_median=103.251744,age_95%HPD={99.2504219,108.528358},length_mean=0.121585016,length_median=0.1082293,length_95%HPD={0.0198519,0.2533303},brlenIgrBrlens_mean=0.136847,brlenIgrBrlens_median=0.13051,brlenIgrBrlens_95%HPD={0.050722,0.233357},rateIgrBrlens_mean=1.46394,rateIgrBrlens_median=1.224904,rateIgrBrlens_95%HPD={0.226865,3.265774}]:5.265903)[&prob=1.0,prob_stddev=0.0,prob_range={1.0,1.0},prob(percent)="100",prob+-sd="100+-0",height_mean=2.63846631,height_median=2.60391924,height_95%HPD={1.94100721,3.41390131},age_mean=108.603789,age_median=108.517646,age_95%HPD={102.99237,114.680188},length_mean=0.0734439904,length_median=0.05812473,length_95%HPD={0.002817856,0.1840117},brlenIgrBrlens_mean=0.046067,brlenIgrBrlens_median=0.04324,brlenIgrBrlens_95%HPD={0.005492,0.092204},rateIgrBrlens_mean=0.981505,rateIgrBrlens_median=0.728395,rateIgrBrlens_95%HPD={1.3E-5,2.623695}]:2.881912)[&prob=1.0,prob_stddev=0.0,prob_range={1.0,1.0},prob(percent)="100",prob+-sd="100+-0",height_mean=2.7119103,height_median=2.67700413,height_95%HPD={2.00033262,3.51950492},age_mean=111.629892,age_median=111.399558,age_95%HPD={105.117903,118.270795},length_mean=0.138381342,length_median=0.1193508,length_95%HPD={0.007685209,0.3194711},brlenIgrBrlens_mean=0.047483,brlenIgrBrlens_median=0.044843,brlenIgrBrlens_95%HPD={0.0128,0.088032},rateIgrBrlens_mean=0.574823,rateIgrBrlens_median=0.391184,rateIgrBrlens_95%HPD={0.029085,1.689942}]:6.21918)[&prob=1.0,prob_stddev=0.0,prob_range={1.0,1.0},prob(percent)="100",prob+-sd="100+-0",height_mean=2.85029164,height_median=2.81090229,height_95%HPD={2.06808205,3.67507754},age_mean=117.32006,age_median=117.618738,age_95%HPD={109.047835,124.818031},length_mean=0.242773933,length_median=0.2288087,length_95%HPD={0.009432435,0.4753342},brlenIgrBrlens_mean=0.030495,brlenIgrBrlens_median=0.027239,brlenIgrBrlens_95%HPD={1.0E-6,0.067713},rateIgrBrlens_mean=0.18016,rateIgrBrlens_median=0.121924,rateIgrBrlens_95%HPD={5.0E-6,0.504396}]:9.372647,Nasogaluakus_chorni[&prob=1.0,prob_stddev=0.0,prob_range={1.0,1.0},prob(percent)="100",prob+-sd="100+-0",height_mean=3.00563909,height_median=2.96398603,height_95%HPD={2.23983129,3.93801297},age_mean=123.677576,age_median=123.02381,age_95%HPD={120.350093,129.00463},length_mean=0.0874264875,length_median=0.07547401,length_95%HPD={0.009131533,0.1988247},brlenIgrBrlens_mean=0.101295,brlenIgrBrlens_median=0.089067,brlenIgrBrlens_95%HPD={0.01033,0.226189},rateIgrBrlens_mean=1.473503,rateIgrBrlens_median=1.218332,rateIgrBrlens_95%HPD={0.111413,3.478575}]:3.967575)[&prob=1.0,prob_stddev=0.0,prob_range={1.0,1.0},prob(percent)="100",prob+-sd="100+-0",height_mean=3.09306557,height_median=3.04900628,height_95%HPD={2.28479855,4.02778303},age_mean=127.287641,age_median=126.991385,age_95%HPD={121.723248,133.270016},length_mean=0.091282067,length_median=0.07469181,length_95%HPD={0.00381237,0.2243534},brlenIgrBrlens_mean=0.043495,brlenIgrBrlens_median=0.040968,brlenIgrBrlens_95%HPD={0.005704,0.086583},rateIgrBrlens_mean=0.76491,rateIgrBrlens_median=0.550672,rateIgrBrlens_95%HPD={8.1E-5,2.134721}]:4.085471)[&prob=1.0,prob_stddev=0.0,prob_range={1.0,1.0},prob(percent)="100",prob+-sd="100+-0",height_mean=3.18434764,height_median=3.13932439,height_95%HPD={2.34770571,4.12425658},age_mean=131.050399,age_median=131.076856,age_95%HPD={125.070106,137.410143},length_mean=0.055072993,length_median=0.03811765,length_95%HPD={1.892193E-5,0.1643941},brlenIgrBrlens_mean=0.013257,brlenIgrBrlens_median=0.009819,brlenIgrBrlens_95%HPD={0.0,0.037739},rateIgrBrlens_mean=0.474109,rateIgrBrlens_median=0.269305,rateIgrBrlens_95%HPD={4.0E-6,1.642107}]:2.309183,Durialepis[&prob=1.0,prob_stddev=0.0,prob_range={1.0,1.0},prob(percent)="100",prob+-sd="100+-0",height_mean=3.15927307,height_median=3.11514268,height_95%HPD={2.2743685,4.05241848},age_mean=130.014536,age_median=130.697363,age_95%HPD={123.409694,134.648004},length_mean=0.0801475609,length_median=0.053052,length_95%HPD={0.0,0.2479417},brlenIgrBrlens_mean=0.018528,brlenIgrBrlens_median=0.016749,brlenIgrBrlens_95%HPD={0.0,0.04458},rateIgrBrlens_mean=0.542139,rateIgrBrlens_median=0.370556,rateIgrBrlens_95%HPD={3.0E-5,1.401816}]:2.688676)[&prob=1.0,prob_stddev=0.0,prob_range={1.0,1.0},prob(percent)="100",prob+-sd="100+-0",height_mean=3.23942063,height_median=3.19274724,height_95%HPD={2.39393119,4.21027051},age_mean=133.309181,age_median=133.386039,age_95%HPD={126.851313,139.362165},length_mean=0.226576406,length_median=0.216734,length_95%HPD={0.05783189,0.4136459},brlenIgrBrlens_mean=0.201456,brlenIgrBrlens_median=0.197341,brlenIgrBrlens_95%HPD={0.10661,0.301796},rateIgrBrlens_mean=1.085865,rateIgrBrlens_median=0.922419,rateIgrBrlens_95%HPD={0.260916,2.315029}]:9.581234,Powichthys[&prob=1.0,prob_stddev=0.0,prob_range={1.0,1.0},prob(percent)="100",prob+-sd="100+-0",height_mean=3.42199581,height_median=3.37715842,height_95%HPD={2.51300498,4.41636567},age_mean=140.845359,age_median=141.017707,age_95%HPD={135.462177,146.225152},length_mean=0.044001232,length_median=0.02551789,length_95%HPD={0.0,0.1604441},brlenIgrBrlens_mean=0.018831,brlenIgrBrlens_median=0.010785,brlenIgrBrlens_95%HPD={0.0,0.064658},rateIgrBrlens_mean=0.744237,rateIgrBrlens_median=0.833422,rateIgrBrlens_95%HPD={1.15E-4,1.290419}]:1.949566)[&prob=1.0,prob_stddev=0.0,prob_range={1.0,1.0},prob(percent)="100",prob+-sd="100+-0",height_mean=3.46599704,height_median=3.41876519,height_95%HPD={2.55156541,4.45986821},age_mean=142.676209,age_median=142.967273,age_95%HPD={136.335345,147.954985},length_mean=0.163956901,length_median=0.1527981,length_95%HPD={0.0262072,0.3193467},brlenIgrBrlens_mean=0.11163,brlenIgrBrlens_median=0.106861,brlenIgrBrlens_95%HPD={0.022266,0.205697},rateIgrBrlens_mean=0.868623,rateIgrBrlens_median=0.698263,rateIgrBrlens_95%HPD={0.087358,2.108682}]:6.362157)[&prob=1.0,prob_stddev=0.0,prob_range={1.0,1.0},prob(percent)="100",prob+-sd="100+-0",height_mean=3.62995394,height_median=3.58179091,height_95%HPD={2.72567793,4.695319},age_mean=149.47843,age_median=149.32943,age_95%HPD={145.926374,153.392696},length_mean=0.0854224847,length_median=0.07788272,length_95%HPD={0.01931041,0.171513},brlenIgrBrlens_mean=0.168804,brlenIgrBrlens_median=0.162607,brlenIgrBrlens_95%HPD={0.051905,0.298081},rateIgrBrlens_mean=2.342666,rateIgrBrlens_median=2.091481,rateIgrBrlens_95%HPD={0.486136,4.831324}]:3.620018,(Meemannia[&prob=1.0,prob_stddev=0.0,prob_range={1.0,1.0},prob(percent)="100",prob+-sd="100+-0",height_mean=3.45309797,height_median=3.40886031,height_95%HPD={2.510404,4.43900069},age_mean=142.111645,age_median=142.141315,age_95%HPD={138.163031,146.134432},length_mean=0.0435911561,length_median=0.0128764,length_95%HPD={0.0,0.175907},brlenIgrBrlens_mean=0.017948,brlenIgrBrlens_median=0.002547,brlenIgrBrlens_95%HPD={0.0,0.082704},rateIgrBrlens_mean=0.706026,rateIgrBrlens_median=0.876561,rateIgrBrlens_95%HPD={3.9E-5,1.07347}]:1.779165,(Raynerius_splendens[&prob=1.0,prob_stddev=0.0,prob_range={1.0,1.0},prob(percent)="100",prob+-sd="100+-0",height_mean=2.57891052,height_median=2.54703994,height_95%HPD={1.87378148,3.32230965},age_mean=106.137506,age_median=106.677506,age_95%HPD={100.929191,109.749022},length_mean=0.0897171777,length_median=0.04776868,length_95%HPD={0.0,0.3164085},brlenIgrBrlens_mean=0.007762,brlenIgrBrlens_median=0.004164,brlenIgrBrlens_95%HPD={0.0,0.028428},rateIgrBrlens_mean=0.404935,rateIgrBrlens_median=0.185441,rateIgrBrlens_95%HPD={0.004703,1.0}]:2.521383,Cheirolepis[&prob=1.0,prob_stddev=0.0,prob_range={1.0,1.0},prob(percent)="100",prob+-sd="100+-0",height_mean=2.58720126,height_median=2.55183329,height_95%HPD={1.87951259,3.35816831},age_mean=106.468851,age_median=106.336616,age_95%HPD={99.2612749,113.394737},length_mean=0.0814264385,length_median=0.05768577,length_95%HPD={0.0,0.2298651},brlenIgrBrlens_mean=0.019964,brlenIgrBrlens_median=0.017996,brlenIgrBrlens_95%HPD={0.0,0.043898},rateIgrBrlens_mean=0.515185,rateIgrBrlens_median=0.314678,rateIgrBrlens_95%HPD={5.6E-5,1.579033}]:2.862273)[&prob=1.0,prob_stddev=0.0,prob_range={1.0,1.0},prob(percent)="100",prob+-sd="100+-0",height_mean=2.6686277,height_median=2.62986545,height_95%HPD={1.96748116,3.50605767},age_mean=109.8128,age_median=109.198889,age_95%HPD={101.597814,118.594494},length_mean=0.828061425,length_median=0.8193966,length_95%HPD={0.4807934,1.183685},brlenIgrBrlens_mean=0.186008,brlenIgrBrlens_median=0.179555,brlenIgrBrlens_95%HPD={0.063723,0.314801},rateIgrBrlens_mean=0.236428,rateIgrBrlens_median=0.219525,rateIgrBrlens_95%HPD={0.071353,0.429419}]:34.72159)[&prob=1.0,prob_stddev=0.0,prob_range={1.0,1.0},prob(percent)="100",prob+-sd="100+-0",height_mean=3.49668913,height_median=3.45079229,height_95%HPD={2.51605611,4.47392488},age_mean=143.91377,age_median=143.92048,age_95%HPD={137.851712,149.635184},length_mean=0.218687299,length_median=0.2150187,length_95%HPD={0.04216233,0.3896264},brlenIgrBrlens_mean=0.101265,brlenIgrBrlens_median=0.092563,brlenIgrBrlens_95%HPD={6.0E-6,0.217075},rateIgrBrlens_mean=0.539406,rateIgrBrlens_median=0.439656,rateIgrBrlens_95%HPD={3.5E-5,1.313687}]:9.028968)[&prob=1.0,prob_stddev=0.0,prob_range={1.0,1.0},prob(percent)="100",prob+-sd="100+-0",height_mean=3.71537643,height_median=3.66699275,height_95%HPD={2.76873924,4.77516202},age_mean=152.999789,age_median=152.949448,age_95%HPD={148.760118,157.576767},length_mean=0.0671911532,length_median=0.05841169,length_95%HPD={1.640029E-4,0.1513204},brlenIgrBrlens_mean=0.07123,brlenIgrBrlens_median=0.064812,brlenIgrBrlens_95%HPD={0.0,0.154663},rateIgrBrlens_mean=1.334692,rateIgrBrlens_median=1.087121,rateIgrBrlens_95%HPD={3.4E-5,3.261172}]:2.537023,Psarolepis[&prob=1.0,prob_stddev=0.0,prob_range={1.0,1.0},prob(percent)="100",prob+-sd="100+-0",height_mean=3.62209883,height_median=3.57262589,height_95%HPD={2.65989658,4.69662222},age_mean=149.076626,age_median=149.943325,age_95%HPD={141.193508,154.445854},length_mean=0.160468752,length_median=0.1379208,length_95%HPD={0.01659083,0.3599177},brlenIgrBrlens_mean=0.096832,brlenIgrBrlens_median=0.093076,brlenIgrBrlens_95%HPD={0.031323,0.169016},rateIgrBrlens_mean=0.873072,rateIgrBrlens_median=0.67664,rateIgrBrlens_95%HPD={0.077961,2.216698}]:5.543146)[&prob=1.0,prob_stddev=0.0,prob_range={1.0,1.0},prob(percent)="100",prob+-sd="100+-0",height_mean=3.78256758,height_median=3.73446463,height_95%HPD={2.78151124,4.83485598},age_mean=155.750872,age_median=155.486471,age_95%HPD={151.502694,160.480917},length_mean=0.0430464252,length_median=0.03049374,length_95%HPD={4.879479E-6,0.1247131},brlenIgrBrlens_mean=0.019348,brlenIgrBrlens_median=0.012848,brlenIgrBrlens_95%HPD={0.0,0.059536},rateIgrBrlens_mean=0.677239,rateIgrBrlens_median=0.44754,rateIgrBrlens_95%HPD={1.0E-6,2.08536}]:1.436234)[&prob=1.0,prob_stddev=0.0,prob_range={1.0,1.0},prob(percent)="100",prob+-sd="100+-0",height_mean=3.825614,height_median=3.77497161,height_95%HPD={2.7822229,4.87199218},age_mean=157.505313,age_median=156.922706,age_95%HPD={155.000039,161.853129},length_mean=0.0,length_median=0.0,length_95%HPD={0.0,0.0},brlenIgrBrlens_mean=1.0,brlenIgrBrlens_median=1.0,brlenIgrBrlens_95%HPD={1.0,1.0},rateIgrBrlens_mean=1.0,rateIgrBrlens_median=1.0,rateIgrBrlens_95%HPD={1.0,1.0}];
end;
