# Supplementary material for: The rapid evolution of lungfish durophagy
Source: Nat Commun. 2022 May 2;13:2390. doi: 10.1038/s41467-022-30091-3 (PMC9061808; doi:10.1038/s41467-022-30091-3)
Supplement: Supplementary file 5 — Supplementary Software [file 41467_2022_30091_MOESM5_ESM.zip › Supplementary Software/MrBayes_tip_dating_analyses/unpartition_constraint_IGR/time_dependent_rate.csv]

	rate	time
1	1.798901	420.95
2	1.798901	419.95
3	2.2764955	418.95
4	3.954403	417.95
5	5.655892	416.95
6	5.655892	415.95
7	5.655892	414.95
8	5.655892	413.95
9	0.998632	412.95
10	1.0235312	411.95
11	1.484586286	410.95
12	1.484586286	409.95
13	1.484586286	408.95
14	0.675000667	407.95
15	0.655247714	406.95
16	0.65839875	405.95
17	0.666648846	404.95
18	0.892147615	403.95
19	0.898479818	402.95
20	0.859002909	401.95
21	0.847614111	400.95
22	0.871876667	399.95
23	0.836749556	398.95
24	0.78483025	397.95
25	0.783022824	396.95
26	0.783022824	395.95
27	0.783022824	394.95
28	0.6247442	393.95
29	0.636214625	392.95
30	0.636214625	391.95
31	0.657647533	390.95
32	0.5942152	389.95
33	0.683096235	388.95
34	0.613663421	387.95
35	0.611798304	386.95
36	0.650005038	385.95
37	0.653388524	384.95
38	0.605031208	383.95
39	0.5949006	382.95
40	0.602668962	381.95
41	0.60455144	380.95
42	0.61184124	379.95
43	0.668775455	378.95
44	0.673046588	377.95
45	0.571002133	376.95
46	0.47816275	375.95
47	0.3947891	374.95
48	0.545059545	373.95
49	0.558669333	372.95
50	0.558669333	371.95
51	0.558669333	370.95
52	0.561481385	369.95
53	0.592862917	368.95
54	0.646760778	367.95
55	0.63485575	366.95
56	0.6077045	365.95
57	0.303663333	364.95
58	0.303663333	363.95
59	0.303663333	362.95
60	0.303663333	361.95
61	0.28455275	360.95
62	0.28455275	359.95
63	0.28455275	358.95
64	0.421615	357.95
65	0.421615	356.95
66	0.421615	355.95
67	0.2970634	354.95
68	0.2970634	353.95
69	0.623729167	352.95
70	0.620793714	351.95
71	0.620793714	350.95
72	0.5702015	349.95
73	0.5702015	348.95
74	0.362133625	347.95
75	0.271009857	346.95
76	0.136786	345.95
77	0.136786	344.95
78	0.136786	343.95
79	0.144703143	342.95
80	0.128500333	341.95
81	0.128500333	340.95
82	0.128500333	339.95
83	0.1218754	338.95
84	0.1218754	337.95
85	0.1218754	336.95
86	0.1218754	335.95
87	0.1218754	334.95
88	0.1218754	333.95
89	0.1218754	332.95
90	0.1218754	331.95
91	0.1218754	330.95
92	0.1218754	329.95
93	0.1218754	328.95
94	0.11787575	327.95
95	0.11787575	326.95
96	0.11787575	325.95
97	0.11787575	324.95
98	0.11787575	323.95
99	0.11787575	322.95
100	0.11787575	321.95
101	0.11787575	320.95
102	0.11787575	319.95
103	0.313511	318.95
104	0.313511	317.95
105	0.313511	316.95
106	0.313511	315.95
107	0.313511	314.95
108	0.313511	313.95
109	0.313511	312.95
110	0.53385975	311.95
111	0.53385975	310.95
112	0.378479667	309.95
113	0.378479667	308.95
114	0.378479667	307.95
115	0.378479667	306.95
116	0.378479667	305.95
117	0.378479667	304.95
118	0.378479667	303.95
119	0.378479667	302.95
120	0.378479667	301.95
121	0.378479667	300.95
122	0.378479667	299.95
123	0.378479667	298.95
124	0.378479667	297.95
125	0.378479667	296.95
126	0.175787	295.95
127	0.175787	294.95
128	0.175787	293.95
129	0.175787	292.95
130	0.175787	291.95
131	0.175787	290.95
132	0.175787	289.95
133	0.175787	288.95
134	0.175787	287.95
135	0.175787	286.95
136	0.175787	285.95
137	0.175787	284.95
138	0.175787	283.95
139	0.175787	282.95
140	0.175787	281.95
141	0.175787	280.95
142	0.175787	279.95
143	0.175787	278.95
144	0.175787	277.95
145	0.175787	276.95
146	0.175787	275.95
147	0.175787	274.95
148	0.175787	273.95
149	0.120374	272.95
